# Supplementary material for: Transcriptome Dynamics and Regulatory Networks of Postnatal Muscle Development in Leizhou Black Goats
Source: Int J Mol Sci. 2025 Dec 21;27(1):88. doi: 10.3390/ijms27010088 (PMC12785553; doi:10.3390/ijms27010088)
Supplement: Supplementary file 1 [file ijms-27-00088-s001.zip]

Archive with 474 entries (428 files):
- Supplementary Files S1 DAVID Functional Annotation of TOP 20 DEGs Across Three Developmental Stages/
- Supplementary Files S1 DAVID Functional Annotation of TOP 20 DEGs Across Three Developmental Stages/0day.vs.2years_DAVIDFunctionalAnnotationTable_2025-12-08.xlsx
- Supplementary Files S1 DAVID Functional Annotation of TOP 20 DEGs Across Three Developmental Stages/0day.vs.6month_DAVIDFunctionalAnnotationTable_2025-12-08.xlsx
- Supplementary Files S1 DAVID Functional Annotation of TOP 20 DEGs Across Three Developmental Stages/6month.vs.2years_DAVIDFunctionalAnnotationTable_2025-12-08.xlsx
- Supplementary Files S2 Functional Enrichment Analysis (GSEA and ORA) of DEGs Across Three Developmental Stages/
- Supplementary Files S2 Functional Enrichment Analysis (GSEA and ORA) of DEGs Across Three Developmental Stages/GSEA/
- Supplementary Files S2 Functional Enrichment Analysis (GSEA and ORA) of DEGs Across Three Developmental Stages/GSEA/GO/
- Supplementary Files S2 Functional Enrichment Analysis (GSEA and ORA) of DEGs Across Three Developmental Stages/GSEA/GO/time_expression_halfyear.vs.born/
- Supplementary Files S2 Functional Enrichment Analysis (GSEA and ORA) of DEGs Across Three Developmental Stages/GSEA/GO/time_expression_halfyear.vs.born/circular_cnetplot.svg
- Supplementary Files S2 Functional Enrichment Analysis (GSEA and ORA) of DEGs Across Three Developmental Stages/GSEA/GO/time_expression_halfyear.vs.born/cnetplot.svg
- Supplementary Files S2 Functional Enrichment Analysis (GSEA and ORA) of DEGs Across Three Developmental Stages/GSEA/GO/time_expression_halfyear.vs.born/dotplot.svg
- Supplementary Files S2 Functional Enrichment Analysis (GSEA and ORA) of DEGs Across Three Developmental Stages/GSEA/GO/time_expression_halfyear.vs.born/emapplot.svg
- Supplementary Files S2 Functional Enrichment Analysis (GSEA and ORA) of DEGs Across Three Developmental Stages/GSEA/GO/time_expression_halfyear.vs.born/enrich.xls
- Supplementary Files S2 Functional Enrichment Analysis (GSEA and ORA) of DEGs Across Three Developmental Stages/GSEA/GO/time_expression_halfyear.vs.born/heatplot.svg
- Supplementary Files S2 Functional Enrichment Analysis (GSEA and ORA) of DEGs Across Three Developmental Stages/GSEA/GO/time_expression_halfyear.vs.born/summary_gseaplot.svg
- Supplementary Files S2 Functional Enrichment Analysis (GSEA and ORA) of DEGs Across Three Developmental Stages/GSEA/GO/time_expression_halfyear.vs.born/treeplot.svg
- Supplementary Files S2 Functional Enrichment Analysis (GSEA and ORA) of DEGs Across Three Developmental Stages/GSEA/GO/time_expression_halfyear.vs.born/up_down_bar.svg
- Supplementary Files S2 Functional Enrichment Analysis (GSEA and ORA) of DEGs Across Three Developmental Stages/GSEA/GO/time_expression_twoyear.vs.born/
- Supplementary Files S2 Functional Enrichment Analysis (GSEA and ORA) of DEGs Across Three Developmental Stages/GSEA/GO/time_expression_twoyear.vs.born/circular_cnetplot.svg
- Supplementary Files S2 Functional Enrichment Analysis (GSEA and ORA) of DEGs Across Three Developmental Stages/GSEA/GO/time_expression_twoyear.vs.born/cnetplot.svg
- Supplementary Files S2 Functional Enrichment Analysis (GSEA and ORA) of DEGs Across Three Developmental Stages/GSEA/GO/time_expression_twoyear.vs.born/dotplot.svg
- Supplementary Files S2 Functional Enrichment Analysis (GSEA and ORA) of DEGs Across Three Developmental Stages/GSEA/GO/time_expression_twoyear.vs.born/emapplot.svg
- Supplementary Files S2 Functional Enrichment Analysis (GSEA and ORA) of DEGs Across Three Developmental Stages/GSEA/GO/time_expression_twoyear.vs.born/enrich.xls
- Supplementary Files S2 Functional Enrichment Analysis (GSEA and ORA) of DEGs Across Three Developmental Stages/GSEA/GO/time_expression_twoyear.vs.born/heatplot.svg
- Supplementary Files S2 Functional Enrichment Analysis (GSEA and ORA) of DEGs Across Three Developmental Stages/GSEA/GO/time_expression_twoyear.vs.born/summary_gseaplot.svg
- Supplementary Files S2 Functional Enrichment Analysis (GSEA and ORA) of DEGs Across Three Developmental Stages/GSEA/GO/time_expression_twoyear.vs.born/treeplot.svg
- Supplementary Files S2 Functional Enrichment Analysis (GSEA and ORA) of DEGs Across Three Developmental Stages/GSEA/GO/time_expression_twoyear.vs.born/up_down_bar.svg
- Supplementary Files S2 Functional Enrichment Analysis (GSEA and ORA) of DEGs Across Three Developmental Stages/GSEA/GO/time_expression_twoyear.vs.halfyear/
- Supplementary Files S2 Functional Enrichment Analysis (GSEA and ORA) of DEGs Across Three Developmental Stages/GSEA/GO/time_expression_twoyear.vs.halfyear/circular_cnetplot.svg
- Supplementary Files S2 Functional Enrichment Analysis (GSEA and ORA) of DEGs Across Three Developmental Stages/GSEA/GO/time_expression_twoyear.vs.halfyear/cnetplot.svg
- Supplementary Files S2 Functional Enrichment Analysis (GSEA and ORA) of DEGs Across Three Developmental Stages/GSEA/GO/time_expression_twoyear.vs.halfyear/dotplot.svg
- Supplementary Files S2 Functional Enrichment Analysis (GSEA and ORA) of DEGs Across Three Developmental Stages/GSEA/GO/time_expression_twoyear.vs.halfyear/emapplot.svg
- Supplementary Files S2 Functional Enrichment Analysis (GSEA and ORA) of DEGs Across Three Developmental Stages/GSEA/GO/time_expression_twoyear.vs.halfyear/enrich.xls
- Supplementary Files S2 Functional Enrichment Analysis (GSEA and ORA) of DEGs Across Three Developmental Stages/GSEA/GO/time_expression_twoyear.vs.halfyear/heatplot.svg
- Supplementary Files S2 Functional Enrichment Analysis (GSEA and ORA) of DEGs Across Three Developmental Stages/GSEA/GO/time_expression_twoyear.vs.halfyear/summary_gseaplot.svg
- Supplementary Files S2 Functional Enrichment Analysis (GSEA and ORA) of DEGs Across Three Developmental Stages/GSEA/GO/time_expression_twoyear.vs.halfyear/treeplot.svg
- Supplementary Files S2 Functional Enrichment Analysis (GSEA and ORA) of DEGs Across Three Developmental Stages/GSEA/GO/time_expression_twoyear.vs.halfyear/up_down_bar.svg
- Supplementary Files S2 Functional Enrichment Analysis (GSEA and ORA) of DEGs Across Three Developmental Stages/GSEA/KEGG/
- Supplementary Files S2 Functional Enrichment Analysis (GSEA and ORA) of DEGs Across Three Developmental Stages/GSEA/KEGG/time_expression_halfyear.vs.born/
- Supplementary Files S2 Functional Enrichment Analysis (GSEA and ORA) of DEGs Across Three Developmental Stages/GSEA/KEGG/time_expression_halfyear.vs.born/circular_cnetplot.svg
- Supplementary Files S2 Functional Enrichment Analysis (GSEA and ORA) of DEGs Across Three Developmental Stages/GSEA/KEGG/time_expression_halfyear.vs.born/cnetplot.svg
- Supplementary Files S2 Functional Enrichment Analysis (GSEA and ORA) of DEGs Across Three Developmental Stages/GSEA/KEGG/time_expression_halfyear.vs.born/dotplot.svg
- Supplementary Files S2 Functional Enrichment Analysis (GSEA and ORA) of DEGs Across Three Developmental Stages/GSEA/KEGG/time_expression_halfyear.vs.born/emapplot.svg
- Supplementary Files S2 Functional Enrichment Analysis (GSEA and ORA) of DEGs Across Three Developmental Stages/GSEA/KEGG/time_expression_halfyear.vs.born/enrich.xls
- Supplementary Files S2 Functional Enrichment Analysis (GSEA and ORA) of DEGs Across Three Developmental Stages/GSEA/KEGG/time_expression_halfyear.vs.born/heatplot.svg
- Supplementary Files S2 Functional Enrichment Analysis (GSEA and ORA) of DEGs Across Three Developmental Stages/GSEA/KEGG/time_expression_halfyear.vs.born/KEGG_pathview/
- Supplementary Files S2 Functional Enrichment Analysis (GSEA and ORA) of DEGs Across Three Developmental Stages/GSEA/KEGG/time_expression_halfyear.vs.born/KEGG_pathview/chx00010.pathview.html
- Supplementary Files S2 Functional Enrichment Analysis (GSEA and ORA) of DEGs Across Three Developmental Stages/GSEA/KEGG/time_expression_halfyear.vs.born/KEGG_pathview/chx00010.pathview.png
- Supplementary Files S2 Functional Enrichment Analysis (GSEA and ORA) of DEGs Across Three Developmental Stages/GSEA/KEGG/time_expression_halfyear.vs.born/KEGG_pathview/chx00100.pathview.html
- Supplementary Files S2 Functional Enrichment Analysis (GSEA and ORA) of DEGs Across Three Developmental Stages/GSEA/KEGG/time_expression_halfyear.vs.born/KEGG_pathview/chx00100.pathview.png
- Supplementary Files S2 Functional Enrichment Analysis (GSEA and ORA) of DEGs Across Three Developmental Stages/GSEA/KEGG/time_expression_halfyear.vs.born/KEGG_pathview/chx00532.pathview.html
- Supplementary Files S2 Functional Enrichment Analysis (GSEA and ORA) of DEGs Across Three Developmental Stages/GSEA/KEGG/time_expression_halfyear.vs.born/KEGG_pathview/chx00532.pathview.png
- Supplementary Files S2 Functional Enrichment Analysis (GSEA and ORA) of DEGs Across Three Developmental Stages/GSEA/KEGG/time_expression_halfyear.vs.born/KEGG_pathview/chx00980.pathview.html
- Supplementary Files S2 Functional Enrichment Analysis (GSEA and ORA) of DEGs Across Three Developmental Stages/GSEA/KEGG/time_expression_halfyear.vs.born/KEGG_pathview/chx00980.pathview.png
- Supplementary Files S2 Functional Enrichment Analysis (GSEA and ORA) of DEGs Across Three Developmental Stages/GSEA/KEGG/time_expression_halfyear.vs.born/KEGG_pathview/chx02010.pathview.html
- Supplementary Files S2 Functional Enrichment Analysis (GSEA and ORA) of DEGs Across Three Developmental Stages/GSEA/KEGG/time_expression_halfyear.vs.born/KEGG_pathview/chx02010.pathview.png
- Supplementary Files S2 Functional Enrichment Analysis (GSEA and ORA) of DEGs Across Three Developmental Stages/GSEA/KEGG/time_expression_halfyear.vs.born/KEGG_pathview/chx03050.pathview.html
- Supplementary Files S2 Functional Enrichment Analysis (GSEA and ORA) of DEGs Across Three Developmental Stages/GSEA/KEGG/time_expression_halfyear.vs.born/KEGG_pathview/chx03050.pathview.png
- Supplementary Files S2 Functional Enrichment Analysis (GSEA and ORA) of DEGs Across Three Developmental Stages/GSEA/KEGG/time_expression_halfyear.vs.born/KEGG_pathview/chx04115.pathview.html
- Supplementary Files S2 Functional Enrichment Analysis (GSEA and ORA) of DEGs Across Three Developmental Stages/GSEA/KEGG/time_expression_halfyear.vs.born/KEGG_pathview/chx04115.pathview.png
- Supplementary Files S2 Functional Enrichment Analysis (GSEA and ORA) of DEGs Across Three Developmental Stages/GSEA/KEGG/time_expression_halfyear.vs.born/KEGG_pathview/chx04151.pathview.html
- Supplementary Files S2 Functional Enrichment Analysis (GSEA and ORA) of DEGs Across Three Developmental Stages/GSEA/KEGG/time_expression_halfyear.vs.born/KEGG_pathview/chx04151.pathview.png
- Supplementary Files S2 Functional Enrichment Analysis (GSEA and ORA) of DEGs Across Three Developmental Stages/GSEA/KEGG/time_expression_halfyear.vs.born/KEGG_pathview/chx04512.pathview.html
- Supplementary Files S2 Functional Enrichment Analysis (GSEA and ORA) of DEGs Across Three Developmental Stages/GSEA/KEGG/time_expression_halfyear.vs.born/KEGG_pathview/chx04512.pathview.png
- Supplementary Files S2 Functional Enrichment Analysis (GSEA and ORA) of DEGs Across Three Developmental Stages/GSEA/KEGG/time_expression_halfyear.vs.born/KEGG_pathview/chx04610.pathview.html
- Supplementary Files S2 Functional Enrichment Analysis (GSEA and ORA) of DEGs Across Three Developmental Stages/GSEA/KEGG/time_expression_halfyear.vs.born/KEGG_pathview/chx04610.pathview.png
- Supplementary Files S2 Functional Enrichment Analysis (GSEA and ORA) of DEGs Across Three Developmental Stages/GSEA/KEGG/time_expression_halfyear.vs.born/KEGG_pathview/chx04940.pathview.html
- Supplementary Files S2 Functional Enrichment Analysis (GSEA and ORA) of DEGs Across Three Developmental Stages/GSEA/KEGG/time_expression_halfyear.vs.born/KEGG_pathview/chx04940.pathview.png
- Supplementary Files S2 Functional Enrichment Analysis (GSEA and ORA) of DEGs Across Three Developmental Stages/GSEA/KEGG/time_expression_halfyear.vs.born/KEGG_pathview/chx04974.pathview.html
- Supplementary Files S2 Functional Enrichment Analysis (GSEA and ORA) of DEGs Across Three Developmental Stages/GSEA/KEGG/time_expression_halfyear.vs.born/KEGG_pathview/chx04974.pathview.png
- Supplementary Files S2 Functional Enrichment Analysis (GSEA and ORA) of DEGs Across Three Developmental Stages/GSEA/KEGG/time_expression_halfyear.vs.born/KEGG_pathview/chx04979.pathview.html
- Supplementary Files S2 Functional Enrichment Analysis (GSEA and ORA) of DEGs Across Three Developmental Stages/GSEA/KEGG/time_expression_halfyear.vs.born/KEGG_pathview/chx04979.pathview.png
- Supplementary Files S2 Functional Enrichment Analysis (GSEA and ORA) of DEGs Across Three Developmental Stages/GSEA/KEGG/time_expression_halfyear.vs.born/KEGG_pathview/chx05033.pathview.html
- Supplementary Files S2 Functional Enrichment Analysis (GSEA and ORA) of DEGs Across Three Developmental Stages/GSEA/KEGG/time_expression_halfyear.vs.born/KEGG_pathview/chx05033.pathview.png
- Supplementary Files S2 Functional Enrichment Analysis (GSEA and ORA) of DEGs Across Three Developmental Stages/GSEA/KEGG/time_expression_halfyear.vs.born/KEGG_pathview/chx05143.pathview.html
- Supplementary Files S2 Functional Enrichment Analysis (GSEA and ORA) of DEGs Across Three Developmental Stages/GSEA/KEGG/time_expression_halfyear.vs.born/KEGG_pathview/chx05143.pathview.png
- Supplementary Files S2 Functional Enrichment Analysis (GSEA and ORA) of DEGs Across Three Developmental Stages/GSEA/KEGG/time_expression_halfyear.vs.born/KEGG_pathview/chx05144.pathview.html
- Supplementary Files S2 Functional Enrichment Analysis (GSEA and ORA) of DEGs Across Three Developmental Stages/GSEA/KEGG/time_expression_halfyear.vs.born/KEGG_pathview/chx05144.pathview.png
- Supplementary Files S2 Functional Enrichment Analysis (GSEA and ORA) of DEGs Across Three Developmental Stages/GSEA/KEGG/time_expression_halfyear.vs.born/KEGG_pathview/chx05160.pathview.html
- Supplementary Files S2 Functional Enrichment Analysis (GSEA and ORA) of DEGs Across Three Developmental Stages/GSEA/KEGG/time_expression_halfyear.vs.born/KEGG_pathview/chx05160.pathview.png
- Supplementary Files S2 Functional Enrichment Analysis (GSEA and ORA) of DEGs Across Three Developmental Stages/GSEA/KEGG/time_expression_halfyear.vs.born/KEGG_pathview/chx05165.pathview.html
- Supplementary Files S2 Functional Enrichment Analysis (GSEA and ORA) of DEGs Across Three Developmental Stages/GSEA/KEGG/time_expression_halfyear.vs.born/KEGG_pathview/chx05165.pathview.png
- Supplementary Files S2 Functional Enrichment Analysis (GSEA and ORA) of DEGs Across Three Developmental Stages/GSEA/KEGG/time_expression_halfyear.vs.born/KEGG_pathview/chx05222.pathview.html
- Supplementary Files S2 Functional Enrichment Analysis (GSEA and ORA) of DEGs Across Three Developmental Stages/GSEA/KEGG/time_expression_halfyear.vs.born/KEGG_pathview/chx05222.pathview.png
- Supplementary Files S2 Functional Enrichment Analysis (GSEA and ORA) of DEGs Across Three Developmental Stages/GSEA/KEGG/time_expression_halfyear.vs.born/KEGG_pathview/chx05332.pathview.html
- Supplementary Files S2 Functional Enrichment Analysis (GSEA and ORA) of DEGs Across Three Developmental Stages/GSEA/KEGG/time_expression_halfyear.vs.born/KEGG_pathview/chx05332.pathview.png
- Supplementary Files S2 Functional Enrichment Analysis (GSEA and ORA) of DEGs Across Three Developmental Stages/GSEA/KEGG/time_expression_halfyear.vs.born/summary_gseaplot.svg
- Supplementary Files S2 Functional Enrichment Analysis (GSEA and ORA) of DEGs Across Three Developmental Stages/GSEA/KEGG/time_expression_halfyear.vs.born/treeplot.svg
- Supplementary Files S2 Functional Enrichment Analysis (GSEA and ORA) of DEGs Across Three Developmental Stages/GSEA/KEGG/time_expression_halfyear.vs.born/up_down_bar.svg
- Supplementary Files S2 Functional Enrichment Analysis (GSEA and ORA) of DEGs Across Three Developmental Stages/GSEA/KEGG/time_expression_twoyear.vs.born/
- Supplementary Files S2 Functional Enrichment Analysis (GSEA and ORA) of DEGs Across Three Developmental Stages/GSEA/KEGG/time_expression_twoyear.vs.born/circular_cnetplot.svg
- Supplementary Files S2 Functional Enrichment Analysis (GSEA and ORA) of DEGs Across Three Developmental Stages/GSEA/KEGG/time_expression_twoyear.vs.born/cnetplot.svg
- Supplementary Files S2 Functional Enrichment Analysis (GSEA and ORA) of DEGs Across Three Developmental Stages/GSEA/KEGG/time_expression_twoyear.vs.born/dotplot.svg
- Supplementary Files S2 Functional Enrichment Analysis (GSEA and ORA) of DEGs Across Three Developmental Stages/GSEA/KEGG/time_expression_twoyear.vs.born/emapplot.svg
- Supplementary Files S2 Functional Enrichment Analysis (GSEA and ORA) of DEGs Across Three Developmental Stages/GSEA/KEGG/time_expression_twoyear.vs.born/enrich.xls
- Supplementary Files S2 Functional Enrichment Analysis (GSEA and ORA) of DEGs Across Three Developmental Stages/GSEA/KEGG/time_expression_twoyear.vs.born/heatplot.svg
- Supplementary Files S2 Functional Enrichment Analysis (GSEA and ORA) of DEGs Across Three Developmental Stages/GSEA/KEGG/time_expression_twoyear.vs.born/KEGG_pathview/
- Supplementary Files S2 Functional Enrichment Analysis (GSEA and ORA) of DEGs Across Three Developmental Stages/GSEA/KEGG/time_expression_twoyear.vs.born/KEGG_pathview/chx00290.pathview.html
- Supplementary Files S2 Functional Enrichment Analysis (GSEA and ORA) of DEGs Across Three Developmental Stages/GSEA/KEGG/time_expression_twoyear.vs.born/KEGG_pathview/chx00290.pathview.png
- Supplementary Files S2 Functional Enrichment Analysis (GSEA and ORA) of DEGs Across Three Developmental Stages/GSEA/KEGG/time_expression_twoyear.vs.born/KEGG_pathview/chx00980.pathview.html
- Supplementary Files S2 Functional Enrichment Analysis (GSEA and ORA) of DEGs Across Three Developmental Stages/GSEA/KEGG/time_expression_twoyear.vs.born/KEGG_pathview/chx00980.pathview.png
- Supplementary Files S2 Functional Enrichment Analysis (GSEA and ORA) of DEGs Across Three Developmental Stages/GSEA/KEGG/time_expression_twoyear.vs.born/KEGG_pathview/chx04080.pathview.html
- Supplementary Files S2 Functional Enrichment Analysis (GSEA and ORA) of DEGs Across Three Developmental Stages/GSEA/KEGG/time_expression_twoyear.vs.born/KEGG_pathview/chx04080.pathview.png
- Supplementary Files S2 Functional Enrichment Analysis (GSEA and ORA) of DEGs Across Three Developmental Stages/GSEA/KEGG/time_expression_twoyear.vs.born/KEGG_pathview/chx04110.pathview.html
- Supplementary Files S2 Functional Enrichment Analysis (GSEA and ORA) of DEGs Across Three Developmental Stages/GSEA/KEGG/time_expression_twoyear.vs.born/KEGG_pathview/chx04110.pathview.png
- Supplementary Files S2 Functional Enrichment Analysis (GSEA and ORA) of DEGs Across Three Developmental Stages/GSEA/KEGG/time_expression_twoyear.vs.born/KEGG_pathview/chx04115.pathview.html
- Supplementary Files S2 Functional Enrichment Analysis (GSEA and ORA) of DEGs Across Three Developmental Stages/GSEA/KEGG/time_expression_twoyear.vs.born/KEGG_pathview/chx04115.pathview.png
- Supplementary Files S2 Functional Enrichment Analysis (GSEA and ORA) of DEGs Across Three Developmental Stages/GSEA/KEGG/time_expression_twoyear.vs.born/KEGG_pathview/chx04151.pathview.html
- Supplementary Files S2 Functional Enrichment Analysis (GSEA and ORA) of DEGs Across Three Developmental Stages/GSEA/KEGG/time_expression_twoyear.vs.born/KEGG_pathview/chx04151.pathview.png
- Supplementary Files S2 Functional Enrichment Analysis (GSEA and ORA) of DEGs Across Three Developmental Stages/GSEA/KEGG/time_expression_twoyear.vs.born/KEGG_pathview/chx04360.pathview.html
- Supplementary Files S2 Functional Enrichment Analysis (GSEA and ORA) of DEGs Across Three Developmental Stages/GSEA/KEGG/time_expression_twoyear.vs.born/KEGG_pathview/chx04360.pathview.png
- Supplementary Files S2 Functional Enrichment Analysis (GSEA and ORA) of DEGs Across Three Developmental Stages/GSEA/KEGG/time_expression_twoyear.vs.born/KEGG_pathview/chx04510.pathview.html
- Supplementary Files S2 Functional Enrichment Analysis (GSEA and ORA) of DEGs Across Three Developmental Stages/GSEA/KEGG/time_expression_twoyear.vs.born/KEGG_pathview/chx04510.pathview.png
- Supplementary Files S2 Functional Enrichment Analysis (GSEA and ORA) of DEGs Across Three Developmental Stages/GSEA/KEGG/time_expression_twoyear.vs.born/KEGG_pathview/chx04512.pathview.html
- Supplementary Files S2 Functional Enrichment Analysis (GSEA and ORA) of DEGs Across Three Developmental Stages/GSEA/KEGG/time_expression_twoyear.vs.born/KEGG_pathview/chx04512.pathview.png
- Supplementary Files S2 Functional Enrichment Analysis (GSEA and ORA) of DEGs Across Three Developmental Stages/GSEA/KEGG/time_expression_twoyear.vs.born/KEGG_pathview/chx04514.pathview.html
- Supplementary Files S2 Functional Enrichment Analysis (GSEA and ORA) of DEGs Across Three Developmental Stages/GSEA/KEGG/time_expression_twoyear.vs.born/KEGG_pathview/chx04514.pathview.png
- Supplementary Files S2 Functional Enrichment Analysis (GSEA and ORA) of DEGs Across Three Developmental Stages/GSEA/KEGG/time_expression_twoyear.vs.born/KEGG_pathview/chx04610.pathview.html
- Supplementary Files S2 Functional Enrichment Analysis (GSEA and ORA) of DEGs Across Three Developmental Stages/GSEA/KEGG/time_expression_twoyear.vs.born/KEGG_pathview/chx04610.pathview.png
- Supplementary Files S2 Functional Enrichment Analysis (GSEA and ORA) of DEGs Across Three Developmental Stages/GSEA/KEGG/time_expression_twoyear.vs.born/KEGG_pathview/chx04810.pathview.html
- Supplementary Files S2 Functional Enrichment Analysis (GSEA and ORA) of DEGs Across Three Developmental Stages/GSEA/KEGG/time_expression_twoyear.vs.born/KEGG_pathview/chx04810.pathview.png
- Supplementary Files S2 Functional Enrichment Analysis (GSEA and ORA) of DEGs Across Three Developmental Stages/GSEA/KEGG/time_expression_twoyear.vs.born/KEGG_pathview/chx04974.pathview.html
- Supplementary Files S2 Functional Enrichment Analysis (GSEA and ORA) of DEGs Across Three Developmental Stages/GSEA/KEGG/time_expression_twoyear.vs.born/KEGG_pathview/chx04974.pathview.png
- Supplementary Files S2 Functional Enrichment Analysis (GSEA and ORA) of DEGs Across Three Developmental Stages/GSEA/KEGG/time_expression_twoyear.vs.born/KEGG_pathview/chx05146.pathview.html
- Supplementary Files S2 Functional Enrichment Analysis (GSEA and ORA) of DEGs Across Three Developmental Stages/GSEA/KEGG/time_expression_twoyear.vs.born/KEGG_pathview/chx05146.pathview.png
- Supplementary Files S2 Functional Enrichment Analysis (GSEA and ORA) of DEGs Across Three Developmental Stages/GSEA/KEGG/time_expression_twoyear.vs.born/KEGG_pathview/chx05160.pathview.html
- Supplementary Files S2 Functional Enrichment Analysis (GSEA and ORA) of DEGs Across Three Developmental Stages/GSEA/KEGG/time_expression_twoyear.vs.born/KEGG_pathview/chx05160.pathview.png
- Supplementary Files S2 Functional Enrichment Analysis (GSEA and ORA) of DEGs Across Three Developmental Stages/GSEA/KEGG/time_expression_twoyear.vs.born/KEGG_pathview/chx05165.pathview.html
- Supplementary Files S2 Functional Enrichment Analysis (GSEA and ORA) of DEGs Across Three Developmental Stages/GSEA/KEGG/time_expression_twoyear.vs.born/KEGG_pathview/chx05165.pathview.png
- Supplementary Files S2 Functional Enrichment Analysis (GSEA and ORA) of DEGs Across Three Developmental Stages/GSEA/KEGG/time_expression_twoyear.vs.born/KEGG_pathview/chx05205.pathview.html
- Supplementary Files S2 Functional Enrichment Analysis (GSEA and ORA) of DEGs Across Three Developmental Stages/GSEA/KEGG/time_expression_twoyear.vs.born/KEGG_pathview/chx05205.pathview.png
- Supplementary Files S2 Functional Enrichment Analysis (GSEA and ORA) of DEGs Across Three Developmental Stages/GSEA/KEGG/time_expression_twoyear.vs.born/KEGG_pathview/chx05206.pathview.html
- Supplementary Files S2 Functional Enrichment Analysis (GSEA and ORA) of DEGs Across Three Developmental Stages/GSEA/KEGG/time_expression_twoyear.vs.born/KEGG_pathview/chx05206.pathview.png
- Supplementary Files S2 Functional Enrichment Analysis (GSEA and ORA) of DEGs Across Three Developmental Stages/GSEA/KEGG/time_expression_twoyear.vs.born/KEGG_pathview/chx05218.pathview.html
- Supplementary Files S2 Functional Enrichment Analysis (GSEA and ORA) of DEGs Across Three Developmental Stages/GSEA/KEGG/time_expression_twoyear.vs.born/KEGG_pathview/chx05218.pathview.png
- Supplementary Files S2 Functional Enrichment Analysis (GSEA and ORA) of DEGs Across Three Developmental Stages/GSEA/KEGG/time_expression_twoyear.vs.born/KEGG_pathview/chx05222.pathview.html
- Supplementary Files S2 Functional Enrichment Analysis (GSEA and ORA) of DEGs Across Three Developmental Stages/GSEA/KEGG/time_expression_twoyear.vs.born/KEGG_pathview/chx05222.pathview.png
- Supplementary Files S2 Functional Enrichment Analysis (GSEA and ORA) of DEGs Across Three Developmental Stages/GSEA/KEGG/time_expression_twoyear.vs.born/summary_gseaplot.svg
- Supplementary Files S2 Functional Enrichment Analysis (GSEA and ORA) of DEGs Across Three Developmental Stages/GSEA/KEGG/time_expression_twoyear.vs.born/treeplot.svg
- Supplementary Files S2 Functional Enrichment Analysis (GSEA and ORA) of DEGs Across Three Developmental Stages/GSEA/KEGG/time_expression_twoyear.vs.born/up_down_bar.svg
- Supplementary Files S2 Functional Enrichment Analysis (GSEA and ORA) of DEGs Across Three Developmental Stages/GSEA/KEGG/time_expression_twoyear.vs.halfyear/
- Supplementary Files S2 Functional Enrichment Analysis (GSEA and ORA) of DEGs Across Three Developmental Stages/GSEA/KEGG/time_expression_twoyear.vs.halfyear/circular_cnetplot.svg
- Supplementary Files S2 Functional Enrichment Analysis (GSEA and ORA) of DEGs Across Three Developmental Stages/GSEA/KEGG/time_expression_twoyear.vs.halfyear/cnetplot.svg
- Supplementary Files S2 Functional Enrichment Analysis (GSEA and ORA) of DEGs Across Three Developmental Stages/GSEA/KEGG/time_expression_twoyear.vs.halfyear/dotplot.svg
- Supplementary Files S2 Functional Enrichment Analysis (GSEA and ORA) of DEGs Across Three Developmental Stages/GSEA/KEGG/time_expression_twoyear.vs.halfyear/emapplot.svg
- Supplementary Files S2 Functional Enrichment Analysis (GSEA and ORA) of DEGs Across Three Developmental Stages/GSEA/KEGG/time_expression_twoyear.vs.halfyear/enrich.xls
- Supplementary Files S2 Functional Enrichment Analysis (GSEA and ORA) of DEGs Across Three Developmental Stages/GSEA/KEGG/time_expression_twoyear.vs.halfyear/heatplot.svg
- Supplementary Files S2 Functional Enrichment Analysis (GSEA and ORA) of DEGs Across Three Developmental Stages/GSEA/KEGG/time_expression_twoyear.vs.halfyear/KEGG_pathview/
- Supplementary Files S2 Functional Enrichment Analysis (GSEA and ORA) of DEGs Across Three Developmental Stages/GSEA/KEGG/time_expression_twoyear.vs.halfyear/KEGG_pathview/chx00010.pathview.html
- Supplementary Files S2 Functional Enrichment Analysis (GSEA and ORA) of DEGs Across Three Developmental Stages/GSEA/KEGG/time_expression_twoyear.vs.halfyear/KEGG_pathview/chx00010.pathview.png
- Supplementary Files S2 Functional Enrichment Analysis (GSEA and ORA) of DEGs Across Three Developmental Stages/GSEA/KEGG/time_expression_twoyear.vs.halfyear/KEGG_pathview/chx00970.pathview.html
- Supplementary Files S2 Functional Enrichment Analysis (GSEA and ORA) of DEGs Across Three Developmental Stages/GSEA/KEGG/time_expression_twoyear.vs.halfyear/KEGG_pathview/chx00970.pathview.png
- Supplementary Files S2 Functional Enrichment Analysis (GSEA and ORA) of DEGs Across Three Developmental Stages/GSEA/KEGG/time_expression_twoyear.vs.halfyear/KEGG_pathview/chx02010.pathview.html
- Supplementary Files S2 Functional Enrichment Analysis (GSEA and ORA) of DEGs Across Three Developmental Stages/GSEA/KEGG/time_expression_twoyear.vs.halfyear/KEGG_pathview/chx02010.pathview.png
- Supplementary Files S2 Functional Enrichment Analysis (GSEA and ORA) of DEGs Across Three Developmental Stages/GSEA/KEGG/time_expression_twoyear.vs.halfyear/KEGG_pathview/chx03040.pathview.html
- Supplementary Files S2 Functional Enrichment Analysis (GSEA and ORA) of DEGs Across Three Developmental Stages/GSEA/KEGG/time_expression_twoyear.vs.halfyear/KEGG_pathview/chx03040.pathview.png
- Supplementary Files S2 Functional Enrichment Analysis (GSEA and ORA) of DEGs Across Three Developmental Stages/GSEA/KEGG/time_expression_twoyear.vs.halfyear/KEGG_pathview/chx03050.pathview.html
- Supplementary Files S2 Functional Enrichment Analysis (GSEA and ORA) of DEGs Across Three Developmental Stages/GSEA/KEGG/time_expression_twoyear.vs.halfyear/KEGG_pathview/chx03050.pathview.png
- Supplementary Files S2 Functional Enrichment Analysis (GSEA and ORA) of DEGs Across Three Developmental Stages/GSEA/KEGG/time_expression_twoyear.vs.halfyear/KEGG_pathview/chx03265.pathview.html
- Supplementary Files S2 Functional Enrichment Analysis (GSEA and ORA) of DEGs Across Three Developmental Stages/GSEA/KEGG/time_expression_twoyear.vs.halfyear/KEGG_pathview/chx03265.pathview.png
- Supplementary Files S2 Functional Enrichment Analysis (GSEA and ORA) of DEGs Across Three Developmental Stages/GSEA/KEGG/time_expression_twoyear.vs.halfyear/KEGG_pathview/chx03320.pathview.html
- Supplementary Files S2 Functional Enrichment Analysis (GSEA and ORA) of DEGs Across Three Developmental Stages/GSEA/KEGG/time_expression_twoyear.vs.halfyear/KEGG_pathview/chx03320.pathview.png
- Supplementary Files S2 Functional Enrichment Analysis (GSEA and ORA) of DEGs Across Three Developmental Stages/GSEA/KEGG/time_expression_twoyear.vs.halfyear/KEGG_pathview/chx04061.pathview.html
- Supplementary Files S2 Functional Enrichment Analysis (GSEA and ORA) of DEGs Across Three Developmental Stages/GSEA/KEGG/time_expression_twoyear.vs.halfyear/KEGG_pathview/chx04061.pathview.png
- Supplementary Files S2 Functional Enrichment Analysis (GSEA and ORA) of DEGs Across Three Developmental Stages/GSEA/KEGG/time_expression_twoyear.vs.halfyear/KEGG_pathview/chx04510.pathview.html
- Supplementary Files S2 Functional Enrichment Analysis (GSEA and ORA) of DEGs Across Three Developmental Stages/GSEA/KEGG/time_expression_twoyear.vs.halfyear/KEGG_pathview/chx04510.pathview.png
- Supplementary Files S2 Functional Enrichment Analysis (GSEA and ORA) of DEGs Across Three Developmental Stages/GSEA/KEGG/time_expression_twoyear.vs.halfyear/KEGG_pathview/chx04512.pathview.html
- Supplementary Files S2 Functional Enrichment Analysis (GSEA and ORA) of DEGs Across Three Developmental Stages/GSEA/KEGG/time_expression_twoyear.vs.halfyear/KEGG_pathview/chx04512.pathview.png
- Supplementary Files S2 Functional Enrichment Analysis (GSEA and ORA) of DEGs Across Three Developmental Stages/GSEA/KEGG/time_expression_twoyear.vs.halfyear/KEGG_pathview/chx04640.pathview.html
- Supplementary Files S2 Functional Enrichment Analysis (GSEA and ORA) of DEGs Across Three Developmental Stages/GSEA/KEGG/time_expression_twoyear.vs.halfyear/KEGG_pathview/chx04640.pathview.png
- Supplementary Files S2 Functional Enrichment Analysis (GSEA and ORA) of DEGs Across Three Developmental Stages/GSEA/KEGG/time_expression_twoyear.vs.halfyear/KEGG_pathview/chx04672.pathview.html
- Supplementary Files S2 Functional Enrichment Analysis (GSEA and ORA) of DEGs Across Three Developmental Stages/GSEA/KEGG/time_expression_twoyear.vs.halfyear/KEGG_pathview/chx04672.pathview.png
- Supplementary Files S2 Functional Enrichment Analysis (GSEA and ORA) of DEGs Across Three Developmental Stages/GSEA/KEGG/time_expression_twoyear.vs.halfyear/KEGG_pathview/chx04974.pathview.html
- Supplementary Files S2 Functional Enrichment Analysis (GSEA and ORA) of DEGs Across Three Developmental Stages/GSEA/KEGG/time_expression_twoyear.vs.halfyear/KEGG_pathview/chx04974.pathview.png
- Supplementary Files S2 Functional Enrichment Analysis (GSEA and ORA) of DEGs Across Three Developmental Stages/GSEA/KEGG/time_expression_twoyear.vs.halfyear/KEGG_pathview/chx04979.pathview.html
- Supplementary Files S2 Functional Enrichment Analysis (GSEA and ORA) of DEGs Across Three Developmental Stages/GSEA/KEGG/time_expression_twoyear.vs.halfyear/KEGG_pathview/chx04979.pathview.png
- Supplementary Files S2 Functional Enrichment Analysis (GSEA and ORA) of DEGs Across Three Developmental Stages/GSEA/KEGG/time_expression_twoyear.vs.halfyear/KEGG_pathview/chx05140.pathview.html
- Supplementary Files S2 Functional Enrichment Analysis (GSEA and ORA) of DEGs Across Three Developmental Stages/GSEA/KEGG/time_expression_twoyear.vs.halfyear/KEGG_pathview/chx05140.pathview.png
- Supplementary Files S2 Functional Enrichment Analysis (GSEA and ORA) of DEGs Across Three Developmental Stages/GSEA/KEGG/time_expression_twoyear.vs.halfyear/KEGG_pathview/chx05143.pathview.html
- Supplementary Files S2 Functional Enrichment Analysis (GSEA and ORA) of DEGs Across Three Developmental Stages/GSEA/KEGG/time_expression_twoyear.vs.halfyear/KEGG_pathview/chx05143.pathview.png
- Supplementary Files S2 Functional Enrichment Analysis (GSEA and ORA) of DEGs Across Three Developmental Stages/GSEA/KEGG/time_expression_twoyear.vs.halfyear/KEGG_pathview/chx05146.pathview.html
- Supplementary Files S2 Functional Enrichment Analysis (GSEA and ORA) of DEGs Across Three Developmental Stages/GSEA/KEGG/time_expression_twoyear.vs.halfyear/KEGG_pathview/chx05146.pathview.png
- Supplementary Files S2 Functional Enrichment Analysis (GSEA and ORA) of DEGs Across Three Developmental Stages/GSEA/KEGG/time_expression_twoyear.vs.halfyear/KEGG_pathview/chx05310.pathview.html
- Supplementary Files S2 Functional Enrichment Analysis (GSEA and ORA) of DEGs Across Three Developmental Stages/GSEA/KEGG/time_expression_twoyear.vs.halfyear/KEGG_pathview/chx05310.pathview.png
- Supplementary Files S2 Functional Enrichment Analysis (GSEA and ORA) of DEGs Across Three Developmental Stages/GSEA/KEGG/time_expression_twoyear.vs.halfyear/KEGG_pathview/chx05322.pathview.html
- Supplementary Files S2 Functional Enrichment Analysis (GSEA and ORA) of DEGs Across Three Developmental Stages/GSEA/KEGG/time_expression_twoyear.vs.halfyear/KEGG_pathview/chx05322.pathview.png
- Supplementary Files S2 Functional Enrichment Analysis (GSEA and ORA) of DEGs Across Three Developmental Stages/GSEA/KEGG/time_expression_twoyear.vs.halfyear/KEGG_pathview/chx05323.pathview.html
- Supplementary Files S2 Functional Enrichment Analysis (GSEA and ORA) of DEGs Across Three Developmental Stages/GSEA/KEGG/time_expression_twoyear.vs.halfyear/KEGG_pathview/chx05323.pathview.png
- Supplementary Files S2 Functional Enrichment Analysis (GSEA and ORA) of DEGs Across Three Developmental Stages/GSEA/KEGG/time_expression_twoyear.vs.halfyear/summary_gseaplot.svg
- Supplementary Files S2 Functional Enrichment Analysis (GSEA and ORA) of DEGs Across Three Developmental Stages/GSEA/KEGG/time_expression_twoyear.vs.halfyear/treeplot.svg
- Supplementary Files S2 Functional Enrichment Analysis (GSEA and ORA) of DEGs Across Three Developmental Stages/GSEA/KEGG/time_expression_twoyear.vs.halfyear/up_down_bar.svg
- Supplementary Files S2 Functional Enrichment Analysis (GSEA and ORA) of DEGs Across Three Developmental Stages/ORA/
- Supplementary Files S2 Functional Enrichment Analysis (GSEA and ORA) of DEGs Across Three Developmental Stages/ORA/GO/
- Supplementary Files S2 Functional Enrichment Analysis (GSEA and ORA) of DEGs Across Three Developmental Stages/ORA/GO/time_expression_halfyear.vs.born/
- Supplementary Files S2 Functional Enrichment Analysis (GSEA and ORA) of DEGs Across Three Developmental Stages/ORA/GO/time_expression_halfyear.vs.born/bar.svg
- Supplementary Files S2 Functional Enrichment Analysis (GSEA and ORA) of DEGs Across Three Developmental Stages/ORA/GO/time_expression_halfyear.vs.born/circular_cnetplot.svg
- Supplementary Files S2 Functional Enrichment Analysis (GSEA and ORA) of DEGs Across Three Developmental Stages/ORA/GO/time_expression_halfyear.vs.born/cnetplot.svg
- Supplementary Files S2 Functional Enrichment Analysis (GSEA and ORA) of DEGs Across Three Developmental Stages/ORA/GO/time_expression_halfyear.vs.born/dotplot.svg
- Supplementary Files S2 Functional Enrichment Analysis (GSEA and ORA) of DEGs Across Three Developmental Stages/ORA/GO/time_expression_halfyear.vs.born/emapplot.svg
- Supplementary Files S2 Functional Enrichment Analysis (GSEA and ORA) of DEGs Across Three Developmental Stages/ORA/GO/time_expression_halfyear.vs.born/enrich.xls
- Supplementary Files S2 Functional Enrichment Analysis (GSEA and ORA) of DEGs Across Three Developmental Stages/ORA/GO/time_expression_halfyear.vs.born/heatplot.svg
- Supplementary Files S2 Functional Enrichment Analysis (GSEA and ORA) of DEGs Across Three Developmental Stages/ORA/GO/time_expression_halfyear.vs.born/treeplot.svg
- Supplementary Files S2 Functional Enrichment Analysis (GSEA and ORA) of DEGs Across Three Developmental Stages/ORA/GO/time_expression_halfyear.vs.born/up_down_bar.svg
- Supplementary Files S2 Functional Enrichment Analysis (GSEA and ORA) of DEGs Across Three Developmental Stages/ORA/GO/time_expression_twoyear.vs.born/
- Supplementary Files S2 Functional Enrichment Analysis (GSEA and ORA) of DEGs Across Three Developmental Stages/ORA/GO/time_expression_twoyear.vs.born/bar.svg
- Supplementary Files S2 Functional Enrichment Analysis (GSEA and ORA) of DEGs Across Three Developmental Stages/ORA/GO/time_expression_twoyear.vs.born/circular_cnetplot.svg
- Supplementary Files S2 Functional Enrichment Analysis (GSEA and ORA) of DEGs Across Three Developmental Stages/ORA/GO/time_expression_twoyear.vs.born/cnetplot.svg
- Supplementary Files S2 Functional Enrichment Analysis (GSEA and ORA) of DEGs Across Three Developmental Stages/ORA/GO/time_expression_twoyear.vs.born/dotplot.svg
- Supplementary Files S2 Functional Enrichment Analysis (GSEA and ORA) of DEGs Across Three Developmental Stages/ORA/GO/time_expression_twoyear.vs.born/emapplot.svg
- Supplementary Files S2 Functional Enrichment Analysis (GSEA and ORA) of DEGs Across Three Developmental Stages/ORA/GO/time_expression_twoyear.vs.born/enrich.xls
- Supplementary Files S2 Functional Enrichment Analysis (GSEA and ORA) of DEGs Across Three Developmental Stages/ORA/GO/time_expression_twoyear.vs.born/heatplot.svg
- Supplementary Files S2 Functional Enrichment Analysis (GSEA and ORA) of DEGs Across Three Developmental Stages/ORA/GO/time_expression_twoyear.vs.born/treeplot.svg
- Supplementary Files S2 Functional Enrichment Analysis (GSEA and ORA) of DEGs Across Three Developmental Stages/ORA/GO/time_expression_twoyear.vs.born/up_down_bar.svg
- Supplementary Files S2 Functional Enrichment Analysis (GSEA and ORA) of DEGs Across Three Developmental Stages/ORA/GO/time_expression_twoyear.vs.halfyear/
- Supplementary Files S2 Functional Enrichment Analysis (GSEA and ORA) of DEGs Across Three Developmental Stages/ORA/GO/time_expression_twoyear.vs.halfyear/bar.svg
- Supplementary Files S2 Functional Enrichment Analysis (GSEA and ORA) of DEGs Across Three Developmental Stages/ORA/GO/time_expression_twoyear.vs.halfyear/circular_cnetplot.svg
- Supplementary Files S2 Functional Enrichment Analysis (GSEA and ORA) of DEGs Across Three Developmental Stages/ORA/GO/time_expression_twoyear.vs.halfyear/cnetplot.svg
- Supplementary Files S2 Functional Enrichment Analysis (GSEA and ORA) of DEGs Across Three Developmental Stages/ORA/GO/time_expression_twoyear.vs.halfyear/dotplot.svg
- Supplementary Files S2 Functional Enrichment Analysis (GSEA and ORA) of DEGs Across Three Developmental Stages/ORA/GO/time_expression_twoyear.vs.halfyear/emapplot.svg
- Supplementary Files S2 Functional Enrichment Analysis (GSEA and ORA) of DEGs Across Three Developmental Stages/ORA/GO/time_expression_twoyear.vs.halfyear/enrich.xls
- Supplementary Files S2 Functional Enrichment Analysis (GSEA and ORA) of DEGs Across Three Developmental Stages/ORA/GO/time_expression_twoyear.vs.halfyear/heatplot.svg
- Supplementary Files S2 Functional Enrichment Analysis (GSEA and ORA) of DEGs Across Three Developmental Stages/ORA/GO/time_expression_twoyear.vs.halfyear/treeplot.svg
- Supplementary Files S2 Functional Enrichment Analysis (GSEA and ORA) of DEGs Across Three Developmental Stages/ORA/GO/time_expression_twoyear.vs.halfyear/up_down_bar.svg
- Supplementary Files S2 Functional Enrichment Analysis (GSEA and ORA) of DEGs Across Three Developmental Stages/ORA/KEGG/
- Supplementary Files S2 Functional Enrichment Analysis (GSEA and ORA) of DEGs Across Three Developmental Stages/ORA/KEGG/time_expression_halfyear.vs.born/
- Supplementary Files S2 Functional Enrichment Analysis (GSEA and ORA) of DEGs Across Three Developmental Stages/ORA/KEGG/time_expression_halfyear.vs.born/circular_cnetplot.svg
- Supplementary Files S2 Functional Enrichment Analysis (GSEA and ORA) of DEGs Across Three Developmental Stages/ORA/KEGG/time_expression_halfyear.vs.born/cnetplot.svg
- Supplementary Files S2 Functional Enrichment Analysis (GSEA and ORA) of DEGs Across Three Developmental Stages/ORA/KEGG/time_expression_halfyear.vs.born/dotplot.svg
- Supplementary Files S2 Functional Enrichment Analysis (GSEA and ORA) of DEGs Across Three Developmental Stages/ORA/KEGG/time_expression_halfyear.vs.born/emapplot.svg
- Supplementary Files S2 Functional Enrichment Analysis (GSEA and ORA) of DEGs Across Three Developmental Stages/ORA/KEGG/time_expression_halfyear.vs.born/enrich.xls
- Supplementary Files S2 Functional Enrichment Analysis (GSEA and ORA) of DEGs Across Three Developmental Stages/ORA/KEGG/time_expression_halfyear.vs.born/heatplot.svg
- Supplementary Files S2 Functional Enrichment Analysis (GSEA and ORA) of DEGs Across Three Developmental Stages/ORA/KEGG/time_expression_halfyear.vs.born/KEGG_pathview/
- Supplementary Files S2 Functional Enrichment Analysis (GSEA and ORA) of DEGs Across Three Developmental Stages/ORA/KEGG/time_expression_halfyear.vs.born/KEGG_pathview/chx00100.pathview.html
- Supplementary Files S2 Functional Enrichment Analysis (GSEA and ORA) of DEGs Across Three Developmental Stages/ORA/KEGG/time_expression_halfyear.vs.born/KEGG_pathview/chx00100.pathview.png
- Supplementary Files S2 Functional Enrichment Analysis (GSEA and ORA) of DEGs Across Three Developmental Stages/ORA/KEGG/time_expression_halfyear.vs.born/KEGG_pathview/chx00230.pathview.html
- Supplementary Files S2 Functional Enrichment Analysis (GSEA and ORA) of DEGs Across Three Developmental Stages/ORA/KEGG/time_expression_halfyear.vs.born/KEGG_pathview/chx00230.pathview.png
- Supplementary Files S2 Functional Enrichment Analysis (GSEA and ORA) of DEGs Across Three Developmental Stages/ORA/KEGG/time_expression_halfyear.vs.born/KEGG_pathview/chx04015.pathview.html
- Supplementary Files S2 Functional Enrichment Analysis (GSEA and ORA) of DEGs Across Three Developmental Stages/ORA/KEGG/time_expression_halfyear.vs.born/KEGG_pathview/chx04015.pathview.png
- Supplementary Files S2 Functional Enrichment Analysis (GSEA and ORA) of DEGs Across Three Developmental Stages/ORA/KEGG/time_expression_halfyear.vs.born/KEGG_pathview/chx04020.pathview.html
- Supplementary Files S2 Functional Enrichment Analysis (GSEA and ORA) of DEGs Across Three Developmental Stages/ORA/KEGG/time_expression_halfyear.vs.born/KEGG_pathview/chx04020.pathview.png
- Supplementary Files S2 Functional Enrichment Analysis (GSEA and ORA) of DEGs Across Three Developmental Stages/ORA/KEGG/time_expression_halfyear.vs.born/KEGG_pathview/chx04022.pathview.html
- Supplementary Files S2 Functional Enrichment Analysis (GSEA and ORA) of DEGs Across Three Developmental Stages/ORA/KEGG/time_expression_halfyear.vs.born/KEGG_pathview/chx04022.pathview.png
- Supplementary Files S2 Functional Enrichment Analysis (GSEA and ORA) of DEGs Across Three Developmental Stages/ORA/KEGG/time_expression_halfyear.vs.born/KEGG_pathview/chx04072.pathview.html
- Supplementary Files S2 Functional Enrichment Analysis (GSEA and ORA) of DEGs Across Three Developmental Stages/ORA/KEGG/time_expression_halfyear.vs.born/KEGG_pathview/chx04072.pathview.png
- Supplementary Files S2 Functional Enrichment Analysis (GSEA and ORA) of DEGs Across Three Developmental Stages/ORA/KEGG/time_expression_halfyear.vs.born/KEGG_pathview/chx04151.pathview.html
- Supplementary Files S2 Functional Enrichment Analysis (GSEA and ORA) of DEGs Across Three Developmental Stages/ORA/KEGG/time_expression_halfyear.vs.born/KEGG_pathview/chx04151.pathview.png
- Supplementary Files S2 Functional Enrichment Analysis (GSEA and ORA) of DEGs Across Three Developmental Stages/ORA/KEGG/time_expression_halfyear.vs.born/KEGG_pathview/chx04360.pathview.html
- Supplementary Files S2 Functional Enrichment Analysis (GSEA and ORA) of DEGs Across Three Developmental Stages/ORA/KEGG/time_expression_halfyear.vs.born/KEGG_pathview/chx04360.pathview.png
- Supplementary Files S2 Functional Enrichment Analysis (GSEA and ORA) of DEGs Across Three Developmental Stages/ORA/KEGG/time_expression_halfyear.vs.born/KEGG_pathview/chx04540.pathview.html
- Supplementary Files S2 Functional Enrichment Analysis (GSEA and ORA) of DEGs Across Three Developmental Stages/ORA/KEGG/time_expression_halfyear.vs.born/KEGG_pathview/chx04540.pathview.png
- Supplementary Files S2 Functional Enrichment Analysis (GSEA and ORA) of DEGs Across Three Developmental Stages/ORA/KEGG/time_expression_halfyear.vs.born/KEGG_pathview/chx04611.pathview.html
- Supplementary Files S2 Functional Enrichment Analysis (GSEA and ORA) of DEGs Across Three Developmental Stages/ORA/KEGG/time_expression_halfyear.vs.born/KEGG_pathview/chx04611.pathview.png
- Supplementary Files S2 Functional Enrichment Analysis (GSEA and ORA) of DEGs Across Three Developmental Stages/ORA/KEGG/time_expression_halfyear.vs.born/KEGG_pathview/chx04713.pathview.html
- Supplementary Files S2 Functional Enrichment Analysis (GSEA and ORA) of DEGs Across Three Developmental Stages/ORA/KEGG/time_expression_halfyear.vs.born/KEGG_pathview/chx04713.pathview.png
- Supplementary Files S2 Functional Enrichment Analysis (GSEA and ORA) of DEGs Across Three Developmental Stages/ORA/KEGG/time_expression_halfyear.vs.born/KEGG_pathview/chx04725.pathview.html
- Supplementary Files S2 Functional Enrichment Analysis (GSEA and ORA) of DEGs Across Three Developmental Stages/ORA/KEGG/time_expression_halfyear.vs.born/KEGG_pathview/chx04725.pathview.png
- Supplementary Files S2 Functional Enrichment Analysis (GSEA and ORA) of DEGs Across Three Developmental Stages/ORA/KEGG/time_expression_halfyear.vs.born/KEGG_pathview/chx04727.pathview.html
- Supplementary Files S2 Functional Enrichment Analysis (GSEA and ORA) of DEGs Across Three Developmental Stages/ORA/KEGG/time_expression_halfyear.vs.born/KEGG_pathview/chx04727.pathview.png
- Supplementary Files S2 Functional Enrichment Analysis (GSEA and ORA) of DEGs Across Three Developmental Stages/ORA/KEGG/time_expression_halfyear.vs.born/KEGG_pathview/chx04750.pathview.html
- Supplementary Files S2 Functional Enrichment Analysis (GSEA and ORA) of DEGs Across Three Developmental Stages/ORA/KEGG/time_expression_halfyear.vs.born/KEGG_pathview/chx04750.pathview.png
- Supplementary Files S2 Functional Enrichment Analysis (GSEA and ORA) of DEGs Across Three Developmental Stages/ORA/KEGG/time_expression_halfyear.vs.born/KEGG_pathview/chx04925.pathview.html
- Supplementary Files S2 Functional Enrichment Analysis (GSEA and ORA) of DEGs Across Three Developmental Stages/ORA/KEGG/time_expression_halfyear.vs.born/KEGG_pathview/chx04925.pathview.png
- Supplementary Files S2 Functional Enrichment Analysis (GSEA and ORA) of DEGs Across Three Developmental Stages/ORA/KEGG/time_expression_halfyear.vs.born/KEGG_pathview/chx04926.pathview.html
- Supplementary Files S2 Functional Enrichment Analysis (GSEA and ORA) of DEGs Across Three Developmental Stages/ORA/KEGG/time_expression_halfyear.vs.born/KEGG_pathview/chx04926.pathview.png
- Supplementary Files S2 Functional Enrichment Analysis (GSEA and ORA) of DEGs Across Three Developmental Stages/ORA/KEGG/time_expression_halfyear.vs.born/KEGG_pathview/chx04970.pathview.html
- Supplementary Files S2 Functional Enrichment Analysis (GSEA and ORA) of DEGs Across Three Developmental Stages/ORA/KEGG/time_expression_halfyear.vs.born/KEGG_pathview/chx04970.pathview.png
- Supplementary Files S2 Functional Enrichment Analysis (GSEA and ORA) of DEGs Across Three Developmental Stages/ORA/KEGG/time_expression_halfyear.vs.born/KEGG_pathview/chx05012.pathview.html
- Supplementary Files S2 Functional Enrichment Analysis (GSEA and ORA) of DEGs Across Three Developmental Stages/ORA/KEGG/time_expression_halfyear.vs.born/KEGG_pathview/chx05012.pathview.png
- Supplementary Files S2 Functional Enrichment Analysis (GSEA and ORA) of DEGs Across Three Developmental Stages/ORA/KEGG/time_expression_halfyear.vs.born/KEGG_pathview/chx05032.pathview.html
- Supplementary Files S2 Functional Enrichment Analysis (GSEA and ORA) of DEGs Across Three Developmental Stages/ORA/KEGG/time_expression_halfyear.vs.born/KEGG_pathview/chx05032.pathview.png
- Supplementary Files S2 Functional Enrichment Analysis (GSEA and ORA) of DEGs Across Three Developmental Stages/ORA/KEGG/time_expression_halfyear.vs.born/KEGG_pathview/chx05200.pathview.html
- Supplementary Files S2 Functional Enrichment Analysis (GSEA and ORA) of DEGs Across Three Developmental Stages/ORA/KEGG/time_expression_halfyear.vs.born/KEGG_pathview/chx05200.pathview.png
- Supplementary Files S2 Functional Enrichment Analysis (GSEA and ORA) of DEGs Across Three Developmental Stages/ORA/KEGG/time_expression_halfyear.vs.born/treeplot.svg
- Supplementary Files S2 Functional Enrichment Analysis (GSEA and ORA) of DEGs Across Three Developmental Stages/ORA/KEGG/time_expression_halfyear.vs.born/up_down_bar.svg
- Supplementary Files S2 Functional Enrichment Analysis (GSEA and ORA) of DEGs Across Three Developmental Stages/ORA/KEGG/time_expression_twoyear.vs.born/
- Supplementary Files S2 Functional Enrichment Analysis (GSEA and ORA) of DEGs Across Three Developmental Stages/ORA/KEGG/time_expression_twoyear.vs.born/circular_cnetplot.svg
- Supplementary Files S2 Functional Enrichment Analysis (GSEA and ORA) of DEGs Across Three Developmental Stages/ORA/KEGG/time_expression_twoyear.vs.born/cnetplot.svg
- Supplementary Files S2 Functional Enrichment Analysis (GSEA and ORA) of DEGs Across Three Developmental Stages/ORA/KEGG/time_expression_twoyear.vs.born/dotplot.svg
- Supplementary Files S2 Functional Enrichment Analysis (GSEA and ORA) of DEGs Across Three Developmental Stages/ORA/KEGG/time_expression_twoyear.vs.born/emapplot.svg
- Supplementary Files S2 Functional Enrichment Analysis (GSEA and ORA) of DEGs Across Three Developmental Stages/ORA/KEGG/time_expression_twoyear.vs.born/enrich.xls
- Supplementary Files S2 Functional Enrichment Analysis (GSEA and ORA) of DEGs Across Three Developmental Stages/ORA/KEGG/time_expression_twoyear.vs.born/heatplot.svg
- Supplementary Files S2 Functional Enrichment Analysis (GSEA and ORA) of DEGs Across Three Developmental Stages/ORA/KEGG/time_expression_twoyear.vs.born/KEGG_pathview/
- Supplementary Files S2 Functional Enrichment Analysis (GSEA and ORA) of DEGs Across Three Developmental Stages/ORA/KEGG/time_expression_twoyear.vs.born/KEGG_pathview/chx04020.pathview.html
- Supplementary Files S2 Functional Enrichment Analysis (GSEA and ORA) of DEGs Across Three Developmental Stages/ORA/KEGG/time_expression_twoyear.vs.born/KEGG_pathview/chx04020.pathview.png
- Supplementary Files S2 Functional Enrichment Analysis (GSEA and ORA) of DEGs Across Three Developmental Stages/ORA/KEGG/time_expression_twoyear.vs.born/KEGG_pathview/chx04145.pathview.html
- Supplementary Files S2 Functional Enrichment Analysis (GSEA and ORA) of DEGs Across Three Developmental Stages/ORA/KEGG/time_expression_twoyear.vs.born/KEGG_pathview/chx04145.pathview.png
- Supplementary Files S2 Functional Enrichment Analysis (GSEA and ORA) of DEGs Across Three Developmental Stages/ORA/KEGG/time_expression_twoyear.vs.born/KEGG_pathview/chx04151.pathview.html
- Supplementary Files S2 Functional Enrichment Analysis (GSEA and ORA) of DEGs Across Three Developmental Stages/ORA/KEGG/time_expression_twoyear.vs.born/KEGG_pathview/chx04151.pathview.png
- Supplementary Files S2 Functional Enrichment Analysis (GSEA and ORA) of DEGs Across Three Developmental Stages/ORA/KEGG/time_expression_twoyear.vs.born/KEGG_pathview/chx04261.pathview.html
- Supplementary Files S2 Functional Enrichment Analysis (GSEA and ORA) of DEGs Across Three Developmental Stages/ORA/KEGG/time_expression_twoyear.vs.born/KEGG_pathview/chx04261.pathview.png
- Supplementary Files S2 Functional Enrichment Analysis (GSEA and ORA) of DEGs Across Three Developmental Stages/ORA/KEGG/time_expression_twoyear.vs.born/KEGG_pathview/chx04360.pathview.html
- Supplementary Files S2 Functional Enrichment Analysis (GSEA and ORA) of DEGs Across Three Developmental Stages/ORA/KEGG/time_expression_twoyear.vs.born/KEGG_pathview/chx04360.pathview.png
- Supplementary Files S2 Functional Enrichment Analysis (GSEA and ORA) of DEGs Across Three Developmental Stages/ORA/KEGG/time_expression_twoyear.vs.born/KEGG_pathview/chx04510.pathview.html
- Supplementary Files S2 Functional Enrichment Analysis (GSEA and ORA) of DEGs Across Three Developmental Stages/ORA/KEGG/time_expression_twoyear.vs.born/KEGG_pathview/chx04510.pathview.png
- Supplementary Files S2 Functional Enrichment Analysis (GSEA and ORA) of DEGs Across Three Developmental Stages/ORA/KEGG/time_expression_twoyear.vs.born/KEGG_pathview/chx04512.pathview.html
- Supplementary Files S2 Functional Enrichment Analysis (GSEA and ORA) of DEGs Across Three Developmental Stages/ORA/KEGG/time_expression_twoyear.vs.born/KEGG_pathview/chx04512.pathview.png
- Supplementary Files S2 Functional Enrichment Analysis (GSEA and ORA) of DEGs Across Three Developmental Stages/ORA/KEGG/time_expression_twoyear.vs.born/KEGG_pathview/chx04514.pathview.html
- Supplementary Files S2 Functional Enrichment Analysis (GSEA and ORA) of DEGs Across Three Developmental Stages/ORA/KEGG/time_expression_twoyear.vs.born/KEGG_pathview/chx04514.pathview.png
- Supplementary Files S2 Functional Enrichment Analysis (GSEA and ORA) of DEGs Across Three Developmental Stages/ORA/KEGG/time_expression_twoyear.vs.born/KEGG_pathview/chx04540.pathview.html
- Supplementary Files S2 Functional Enrichment Analysis (GSEA and ORA) of DEGs Across Three Developmental Stages/ORA/KEGG/time_expression_twoyear.vs.born/KEGG_pathview/chx04540.pathview.png
[truncated: 174 more entries]
