# Supplementary material for: Transcriptome Dynamics and Regulatory Networks of Postnatal Muscle Development in Leizhou Black Goats
Source: Int J Mol Sci. 2025 Dec 21;27(1):88. doi: 10.3390/ijms27010088 (PMC12785553; doi:10.3390/ijms27010088)
Supplement: Supplementary file 1 [file ijms-27-00088-s001.zip › Supplementary Files S1 DAVID Functional Annotation of TOP 20 DEGs Across Three Developmental Stages/0day.vs.2years_DAVIDFunctionalAnnotationTable_2025-12-08.xlsx]

## Sheet: Sheet1
Gene Name	Category	Terms
3-hydroxyacyl-CoA dehydratase 1(HACD1)	GOTERM_BP_DIRECT	sphingolipid biosynthetic process
3-hydroxyacyl-CoA dehydratase 1(HACD1)	GOTERM_BP_DIRECT	fatty acid elongation
3-hydroxyacyl-CoA dehydratase 1(HACD1)	GOTERM_BP_DIRECT	very long-chain fatty acid biosynthetic process
3-hydroxyacyl-CoA dehydratase 1(HACD1)	GOTERM_CC_DIRECT	endoplasmic reticulum membrane
3-hydroxyacyl-CoA dehydratase 1(HACD1)	GOTERM_MF_DIRECT	3-hydroxyacyl-CoA dehydratase activity
3-hydroxyacyl-CoA dehydratase 1(HACD1)	GOTERM_MF_DIRECT	very-long-chain (3R)-3-hydroxyacyl-CoA dehydratase activity
3-hydroxyacyl-CoA dehydratase 1(HACD1)	INTERPRO	Tyr_Pase-like_PTPLA
3-hydroxyacyl-CoA dehydratase 1(HACD1)	KEGG_PATHWAY	Fatty acid elongation
3-hydroxyacyl-CoA dehydratase 1(HACD1)	KEGG_PATHWAY	Biosynthesis of unsaturated fatty acids
3-hydroxyacyl-CoA dehydratase 1(HACD1)	KEGG_PATHWAY	Metabolic pathways
3-hydroxyacyl-CoA dehydratase 1(HACD1)	KEGG_PATHWAY	Fatty acid metabolism
3-hydroxyacyl-CoA dehydratase 1(HACD1)	UP_KW_CELLULAR_COMPONENT	Endoplasmic reticulum
3-hydroxyacyl-CoA dehydratase 1(HACD1)	UP_KW_CELLULAR_COMPONENT	Membrane
3-hydroxyacyl-CoA dehydratase 1(HACD1)	UP_KW_MOLECULAR_FUNCTION	Lyase
3-hydroxyacyl-CoA dehydratase 1(HACD1)	UP_SEQ_FEATURE	REGION:Disordered
3-hydroxyacyl-CoA dehydratase 1(HACD1)	UP_SEQ_FEATURE	TRANSMEM:Helical
ankyrin repeat domain 33B(ANKRD33B)	GOTERM_MF_DIRECT	protein binding
ankyrin repeat domain 33B(ANKRD33B)	INTERPRO	Ankyrin_rpt
ankyrin repeat domain 33B(ANKRD33B)	INTERPRO	Ankyrin_rpt-contain_sf
ankyrin repeat domain 33B(ANKRD33B)	SMART	ANK
ankyrin repeat domain 33B(ANKRD33B)	UP_SEQ_FEATURE	COMPBIAS:Acidic residues
ankyrin repeat domain 33B(ANKRD33B)	UP_SEQ_FEATURE	COMPBIAS:Basic and acidic residues
ankyrin repeat domain 33B(ANKRD33B)	UP_SEQ_FEATURE	REGION:Disordered
ankyrin repeat domain 33B(ANKRD33B)	UP_SEQ_FEATURE	REPEAT:ANK
C1q and TNF related 6(C1QTNF6)	GOTERM_CC_DIRECT	extracellular space
C1q and TNF related 6(C1QTNF6)	GOTERM_CC_DIRECT	protein-containing complex
C1q and TNF related 6(C1QTNF6)	GOTERM_MF_DIRECT	protein binding
C1q and TNF related 6(C1QTNF6)	GOTERM_MF_DIRECT	identical protein binding
C1q and TNF related 6(C1QTNF6)	INTERPRO	C1q_dom
C1q and TNF related 6(C1QTNF6)	INTERPRO	Collagen
C1q and TNF related 6(C1QTNF6)	INTERPRO	Tumour_necrosis_fac-like_dom
C1q and TNF related 6(C1QTNF6)	INTERPRO	Cerebellin_Synaptic_Org
C1q and TNF related 6(C1QTNF6)	SMART	C1Q
C1q and TNF related 6(C1QTNF6)	UP_KW_CELLULAR_COMPONENT	Secreted
C1q and TNF related 6(C1QTNF6)	UP_KW_DOMAIN	Signal
C1q and TNF related 6(C1QTNF6)	UP_SEQ_FEATURE	COMPBIAS:Basic and acidic residues
C1q and TNF related 6(C1QTNF6)	UP_SEQ_FEATURE	DOMAIN:C1q
C1q and TNF related 6(C1QTNF6)	UP_SEQ_FEATURE	REGION:Disordered
centrosomal protein 250(CEP250)	GOTERM_BP_DIRECT	mitotic cell cycle
centrosomal protein 250(CEP250)	GOTERM_BP_DIRECT	centriole-centriole cohesion
centrosomal protein 250(CEP250)	GOTERM_BP_DIRECT	regulation of centriole-centriole cohesion
centrosomal protein 250(CEP250)	GOTERM_BP_DIRECT	cilium assembly
centrosomal protein 250(CEP250)	GOTERM_BP_DIRECT	protein localization to centrosome
centrosomal protein 250(CEP250)	GOTERM_BP_DIRECT	positive regulation of protein localization to centrosome
centrosomal protein 250(CEP250)	GOTERM_BP_DIRECT	non-motile cilium assembly
centrosomal protein 250(CEP250)	GOTERM_CC_DIRECT	centrosome
centrosomal protein 250(CEP250)	GOTERM_CC_DIRECT	centriole
centrosomal protein 250(CEP250)	GOTERM_CC_DIRECT	protein-containing complex
centrosomal protein 250(CEP250)	GOTERM_MF_DIRECT	protein domain specific binding
centrosomal protein 250(CEP250)	INTERPRO	Rootletin-like_CC
centrosomal protein 250(CEP250)	UP_KW_DOMAIN	Coiled coil
centrosomal protein 250(CEP250)	UP_SEQ_FEATURE	COMPBIAS:Basic and acidic residues
centrosomal protein 250(CEP250)	UP_SEQ_FEATURE	COMPBIAS:Polar residues
centrosomal protein 250(CEP250)	UP_SEQ_FEATURE	DOMAIN:Rootletin-like coiled-coil
centrosomal protein 250(CEP250)	UP_SEQ_FEATURE	REGION:Disordered
dopamine receptor D1(DRD1)	GOTERM_BP_DIRECT	G protein-coupled receptor signaling pathway, coupled to cyclic nucleotide second messenger
dopamine receptor D1(DRD1)	GOTERM_BP_DIRECT	adenylate cyclase-activating dopamine receptor signaling pathway
dopamine receptor D1(DRD1)	GOTERM_BP_DIRECT	G protein-coupled dopamine receptor signaling pathway
dopamine receptor D1(DRD1)	GOTERM_BP_DIRECT	vasodilation
dopamine receptor D1(DRD1)	GOTERM_BP_DIRECT	positive regulation of MAPK cascade
dopamine receptor D1(DRD1)	GOTERM_BP_DIRECT	positive regulation of release of sequestered calcium ion into cytosol
dopamine receptor D1(DRD1)	GOTERM_BP_DIRECT	phospholipase C-activating dopamine receptor signaling pathway
dopamine receptor D1(DRD1)	GOTERM_BP_DIRECT	adenylate cyclase-activating adrenergic receptor signaling pathway
dopamine receptor D1(DRD1)	GOTERM_CC_DIRECT	plasma membrane
dopamine receptor D1(DRD1)	GOTERM_CC_DIRECT	dendritic spine
dopamine receptor D1(DRD1)	GOTERM_CC_DIRECT	ciliary membrane
dopamine receptor D1(DRD1)	GOTERM_CC_DIRECT	G protein-coupled receptor complex
dopamine receptor D1(DRD1)	GOTERM_CC_DIRECT	non-motile cilium
dopamine receptor D1(DRD1)	GOTERM_MF_DIRECT	dopamine neurotransmitter receptor activity, coupled via Gs
dopamine receptor D1(DRD1)	GOTERM_MF_DIRECT	G-protein alpha-subunit binding
dopamine receptor D1(DRD1)	GOTERM_MF_DIRECT	G protein-coupled receptor activity
dopamine receptor D1(DRD1)	GOTERM_MF_DIRECT	heterotrimeric G-protein binding
dopamine receptor D1(DRD1)	GOTERM_MF_DIRECT	dopamine binding
dopamine receptor D1(DRD1)	GOTERM_MF_DIRECT	arrestin family protein binding
dopamine receptor D1(DRD1)	INTERPRO	GPCR_Rhodpsn
dopamine receptor D1(DRD1)	INTERPRO	Dopamine_rcpt
dopamine receptor D1(DRD1)	INTERPRO	Dopamine_D1_rcpt
dopamine receptor D1(DRD1)	INTERPRO	GPCR_Rhodpsn_7TM
dopamine receptor D1(DRD1)	KEGG_PATHWAY	Calcium signaling pathway
dopamine receptor D1(DRD1)	KEGG_PATHWAY	cAMP signaling pathway
dopamine receptor D1(DRD1)	KEGG_PATHWAY	Neuroactive ligand-receptor interaction
dopamine receptor D1(DRD1)	KEGG_PATHWAY	Hormone signaling
dopamine receptor D1(DRD1)	KEGG_PATHWAY	Gap junction
dopamine receptor D1(DRD1)	KEGG_PATHWAY	Dopaminergic synapse
dopamine receptor D1(DRD1)	KEGG_PATHWAY	Parkinson disease
dopamine receptor D1(DRD1)	KEGG_PATHWAY	Cocaine addiction
dopamine receptor D1(DRD1)	KEGG_PATHWAY	Amphetamine addiction
dopamine receptor D1(DRD1)	KEGG_PATHWAY	Morphine addiction
dopamine receptor D1(DRD1)	KEGG_PATHWAY	Alcoholism
dopamine receptor D1(DRD1)	SMART	7TM_GPCR_Srsx
dopamine receptor D1(DRD1)	UP_KW_CELLULAR_COMPONENT	Membrane
dopamine receptor D1(DRD1)	UP_KW_CELLULAR_COMPONENT	Cell projection
dopamine receptor D1(DRD1)	UP_KW_CELLULAR_COMPONENT	Cell membrane
dopamine receptor D1(DRD1)	UP_KW_MOLECULAR_FUNCTION	Receptor
dopamine receptor D1(DRD1)	UP_KW_MOLECULAR_FUNCTION	Transducer
dopamine receptor D1(DRD1)	UP_KW_PTM	Lipoprotein
dopamine receptor D1(DRD1)	UP_KW_PTM	Palmitate
dopamine receptor D1(DRD1)	UP_KW_PTM	Disulfide bond
dopamine receptor D1(DRD1)	UP_SEQ_FEATURE	DOMAIN:G-protein coupled receptors family 1 profile
dopamine receptor D1(DRD1)	UP_SEQ_FEATURE	TRANSMEM:Helical
family with sequence similarity 83 member H(FAM83H)	GOTERM_BP_DIRECT	signal transduction
family with sequence similarity 83 member H(FAM83H)	GOTERM_BP_DIRECT	positive regulation of cell migration
family with sequence similarity 83 member H(FAM83H)	GOTERM_BP_DIRECT	protein localization to cytoskeleton
family with sequence similarity 83 member H(FAM83H)	GOTERM_BP_DIRECT	intermediate filament cytoskeleton organization
family with sequence similarity 83 member H(FAM83H)	GOTERM_CC_DIRECT	keratin filament
family with sequence similarity 83 member H(FAM83H)	GOTERM_MF_DIRECT	protein kinase binding
family with sequence similarity 83 member H(FAM83H)	GOTERM_MF_DIRECT	keratin filament binding
family with sequence similarity 83 member H(FAM83H)	INTERPRO	SACK1
family with sequence similarity 83 member H(FAM83H)	INTERPRO	PLDc_FAM83H_N
family with sequence similarity 83 member H(FAM83H)	INTERPRO	FAM83
family with sequence similarity 83 member H(FAM83H)	UP_SEQ_FEATURE	COMPBIAS:Basic and acidic residues
family with sequence similarity 83 member H(FAM83H)	UP_SEQ_FEATURE	COMPBIAS:Basic residues
family with sequence similarity 83 member H(FAM83H)	UP_SEQ_FEATURE	COMPBIAS:Polar residues
family with sequence similarity 83 member H(FAM83H)	UP_SEQ_FEATURE	DOMAIN:Scaffolding anchor of CK1
family with sequence similarity 83 member H(FAM83H)	UP_SEQ_FEATURE	REGION:Disordered
glutathione S-transferase mu 3(GSTM3)	GOTERM_BP_DIRECT	glutathione metabolic process
glutathione S-transferase mu 3(GSTM3)	GOTERM_BP_DIRECT	nitrobenzene metabolic process
glutathione S-transferase mu 3(GSTM3)	GOTERM_BP_DIRECT	xenobiotic catabolic process
glutathione S-transferase mu 3(GSTM3)	GOTERM_BP_DIRECT	response to estrogen
glutathione S-transferase mu 3(GSTM3)	GOTERM_BP_DIRECT	cellular detoxification of nitrogen compound
glutathione S-transferase mu 3(GSTM3)	GOTERM_CC_DIRECT	cytoplasm
glutathione S-transferase mu 3(GSTM3)	GOTERM_CC_DIRECT	cytosol
glutathione S-transferase mu 3(GSTM3)	GOTERM_CC_DIRECT	sperm fibrous sheath
glutathione S-transferase mu 3(GSTM3)	GOTERM_CC_DIRECT	intercellular bridge
glutathione S-transferase mu 3(GSTM3)	GOTERM_MF_DIRECT	glutathione transferase activity
glutathione S-transferase mu 3(GSTM3)	GOTERM_MF_DIRECT	enzyme binding
glutathione S-transferase mu 3(GSTM3)	GOTERM_MF_DIRECT	protein homodimerization activity
glutathione S-transferase mu 3(GSTM3)	GOTERM_MF_DIRECT	glutathione binding
glutathione S-transferase mu 3(GSTM3)	INTERPRO	GST_mu
glutathione S-transferase mu 3(GSTM3)	INTERPRO	Glutathione_S-Trfase_N
glutathione S-transferase mu 3(GSTM3)	INTERPRO	GST_C
glutathione S-transferase mu 3(GSTM3)	INTERPRO	Glutathione-S-Trfase_C-like
glutathione S-transferase mu 3(GSTM3)	INTERPRO	Thioredoxin-like_sf
glutathione S-transferase mu 3(GSTM3)	INTERPRO	Glutathione-S-Trfase_C_sf
glutathione S-transferase mu 3(GSTM3)	INTERPRO	GST_superfamily
glutathione S-transferase mu 3(GSTM3)	KEGG_PATHWAY	Glutathione metabolism
glutathione S-transferase mu 3(GSTM3)	KEGG_PATHWAY	Metabolism of xenobiotics by cytochrome P450
glutathione S-transferase mu 3(GSTM3)	KEGG_PATHWAY	Drug metabolism - cytochrome P450
glutathione S-transferase mu 3(GSTM3)	KEGG_PATHWAY	Drug metabolism - other enzymes
glutathione S-transferase mu 3(GSTM3)	KEGG_PATHWAY	Metabolic pathways
glutathione S-transferase mu 3(GSTM3)	KEGG_PATHWAY	Platinum drug resistance
glutathione S-transferase mu 3(GSTM3)	KEGG_PATHWAY	Pathways in cancer
glutathione S-transferase mu 3(GSTM3)	KEGG_PATHWAY	Chemical carcinogenesis - DNA adducts
glutathione S-transferase mu 3(GSTM3)	KEGG_PATHWAY	Chemical carcinogenesis - receptor activation
glutathione S-transferase mu 3(GSTM3)	KEGG_PATHWAY	Chemical carcinogenesis - reactive oxygen species
glutathione S-transferase mu 3(GSTM3)	KEGG_PATHWAY	Hepatocellular carcinoma
glutathione S-transferase mu 3(GSTM3)	KEGG_PATHWAY	Fluid shear stress and atherosclerosis
glutathione S-transferase mu 3(GSTM3)	UP_KW_MOLECULAR_FUNCTION	Transferase
glutathione S-transferase mu 3(GSTM3)	UP_SEQ_FEATURE	DOMAIN:GST C-terminal
glutathione S-transferase mu 3(GSTM3)	UP_SEQ_FEATURE	DOMAIN:GST N-terminal
heat shock transcription factor 4(HSF4)	GOTERM_BP_DIRECT	negative regulation of transcription by RNA polymerase II
heat shock transcription factor 4(HSF4)	GOTERM_BP_DIRECT	regulation of DNA-templated transcription
heat shock transcription factor 4(HSF4)	GOTERM_CC_DIRECT	chromatin
heat shock transcription factor 4(HSF4)	GOTERM_CC_DIRECT	nucleus
heat shock transcription factor 4(HSF4)	GOTERM_CC_DIRECT	nuclear speck
heat shock transcription factor 4(HSF4)	GOTERM_MF_DIRECT	RNA polymerase II cis-regulatory region sequence-specific DNA binding
heat shock transcription factor 4(HSF4)	GOTERM_MF_DIRECT	DNA-binding transcription factor activity, RNA polymerase II-specific
heat shock transcription factor 4(HSF4)	GOTERM_MF_DIRECT	DNA-binding transcription factor activity
heat shock transcription factor 4(HSF4)	GOTERM_MF_DIRECT	sequence-specific DNA binding
heat shock transcription factor 4(HSF4)	INTERPRO	HSF_DNA-bd
heat shock transcription factor 4(HSF4)	INTERPRO	WH-like_DNA-bd_sf
heat shock transcription factor 4(HSF4)	INTERPRO	WH_DNA-bd_sf
heat shock transcription factor 4(HSF4)	SMART	HSF
heat shock transcription factor 4(HSF4)	UP_KW_BIOLOGICAL_PROCESS	Stress response
heat shock transcription factor 4(HSF4)	UP_KW_CELLULAR_COMPONENT	Nucleus
heat shock transcription factor 4(HSF4)	UP_KW_MOLECULAR_FUNCTION	DNA-binding
heat shock transcription factor 4(HSF4)	UP_SEQ_FEATURE	COMPBIAS:Basic and acidic residues
heat shock transcription factor 4(HSF4)	UP_SEQ_FEATURE	DOMAIN:HSF-type DNA-binding
heat shock transcription factor 4(HSF4)	UP_SEQ_FEATURE	REGION:Disordered
integrin subunit alpha V(ITGAV)	GOTERM_BP_DIRECT	angiogenesis
integrin subunit alpha V(ITGAV)	GOTERM_BP_DIRECT	cell-matrix adhesion
integrin subunit alpha V(ITGAV)	GOTERM_BP_DIRECT	integrin-mediated signaling pathway
integrin subunit alpha V(ITGAV)	GOTERM_BP_DIRECT	positive regulation of cell population proliferation
integrin subunit alpha V(ITGAV)	GOTERM_BP_DIRECT	negative regulation of macrophage derived foam cell differentiation
integrin subunit alpha V(ITGAV)	GOTERM_BP_DIRECT	negative regulation of lipid storage
integrin subunit alpha V(ITGAV)	GOTERM_BP_DIRECT	cell migration
integrin subunit alpha V(ITGAV)	GOTERM_BP_DIRECT	negative regulation of lipid transport
integrin subunit alpha V(ITGAV)	GOTERM_BP_DIRECT	cell adhesion mediated by integrin
integrin subunit alpha V(ITGAV)	GOTERM_BP_DIRECT	heterotypic cell-cell adhesion
integrin subunit alpha V(ITGAV)	GOTERM_BP_DIRECT	substrate adhesion-dependent cell spreading
integrin subunit alpha V(ITGAV)	GOTERM_BP_DIRECT	endodermal cell differentiation
integrin subunit alpha V(ITGAV)	GOTERM_BP_DIRECT	apolipoprotein A-I-mediated signaling pathway
integrin subunit alpha V(ITGAV)	GOTERM_BP_DIRECT	apoptotic cell clearance
integrin subunit alpha V(ITGAV)	GOTERM_BP_DIRECT	positive regulation of cell adhesion
integrin subunit alpha V(ITGAV)	GOTERM_BP_DIRECT	symbiont entry into host cell
integrin subunit alpha V(ITGAV)	GOTERM_BP_DIRECT	negative regulation of lipoprotein metabolic process
integrin subunit alpha V(ITGAV)	GOTERM_BP_DIRECT	regulation of phagocytosis
integrin subunit alpha V(ITGAV)	GOTERM_BP_DIRECT	negative chemotaxis
integrin subunit alpha V(ITGAV)	GOTERM_BP_DIRECT	positive regulation of small GTPase mediated signal transduction
integrin subunit alpha V(ITGAV)	GOTERM_BP_DIRECT	cell-cell adhesion
integrin subunit alpha V(ITGAV)	GOTERM_BP_DIRECT	negative regulation of entry of bacterium into host cell
integrin subunit alpha V(ITGAV)	GOTERM_BP_DIRECT	negative regulation of extrinsic apoptotic signaling pathway
integrin subunit alpha V(ITGAV)	GOTERM_CC_DIRECT	cytosol
integrin subunit alpha V(ITGAV)	GOTERM_CC_DIRECT	focal adhesion
integrin subunit alpha V(ITGAV)	GOTERM_CC_DIRECT	integrin complex
integrin subunit alpha V(ITGAV)	GOTERM_CC_DIRECT	external side of plasma membrane
integrin subunit alpha V(ITGAV)	GOTERM_CC_DIRECT	lamellipodium membrane
integrin subunit alpha V(ITGAV)	GOTERM_CC_DIRECT	filopodium membrane
integrin subunit alpha V(ITGAV)	GOTERM_CC_DIRECT	microvillus membrane
integrin subunit alpha V(ITGAV)	GOTERM_CC_DIRECT	ruffle membrane
integrin subunit alpha V(ITGAV)	GOTERM_CC_DIRECT	integrin alphav-beta1 complex
integrin subunit alpha V(ITGAV)	GOTERM_CC_DIRECT	integrin alphav-beta3 complex
integrin subunit alpha V(ITGAV)	GOTERM_CC_DIRECT	integrin alphav-beta5 complex
integrin subunit alpha V(ITGAV)	GOTERM_CC_DIRECT	integrin alphav-beta6 complex
integrin subunit alpha V(ITGAV)	GOTERM_CC_DIRECT	integrin alphav-beta8 complex
integrin subunit alpha V(ITGAV)	GOTERM_CC_DIRECT	alphav-beta3 integrin-IGF-1-IGF1R complex
integrin subunit alpha V(ITGAV)	GOTERM_CC_DIRECT	alphav-beta3 integrin-HMGB1 complex
integrin subunit alpha V(ITGAV)	GOTERM_MF_DIRECT	fibronectin binding
integrin subunit alpha V(ITGAV)	GOTERM_MF_DIRECT	protease binding
integrin subunit alpha V(ITGAV)	GOTERM_MF_DIRECT	integrin binding
integrin subunit alpha V(ITGAV)	GOTERM_MF_DIRECT	voltage-gated calcium channel activity
integrin subunit alpha V(ITGAV)	GOTERM_MF_DIRECT	fibroblast growth factor binding
integrin subunit alpha V(ITGAV)	GOTERM_MF_DIRECT	C-X3-C chemokine binding
integrin subunit alpha V(ITGAV)	GOTERM_MF_DIRECT	insulin-like growth factor I binding
integrin subunit alpha V(ITGAV)	GOTERM_MF_DIRECT	neuregulin binding
integrin subunit alpha V(ITGAV)	GOTERM_MF_DIRECT	extracellular matrix binding
integrin subunit alpha V(ITGAV)	GOTERM_MF_DIRECT	extracellular matrix protein binding
integrin subunit alpha V(ITGAV)	INTERPRO	Integrin_alpha
integrin subunit alpha V(ITGAV)	INTERPRO	FG-GAP
integrin subunit alpha V(ITGAV)	INTERPRO	Int_alpha_beta-p
integrin subunit alpha V(ITGAV)	INTERPRO	Integrin_alpha_Ig-like_1
integrin subunit alpha V(ITGAV)	INTERPRO	Integrin_alpha_C_CS
integrin subunit alpha V(ITGAV)	INTERPRO	Integrin_alpha_N
integrin subunit alpha V(ITGAV)	INTERPRO	Integrin_dom_sf
integrin subunit alpha V(ITGAV)	INTERPRO	Integrin_alpha_Ig-like_2
integrin subunit alpha V(ITGAV)	INTERPRO	Integrin_alpha_Ig-like_3
integrin subunit alpha V(ITGAV)	KEGG_PATHWAY	Hormone signaling
integrin subunit alpha V(ITGAV)	KEGG_PATHWAY	Phagosome
integrin subunit alpha V(ITGAV)	KEGG_PATHWAY	Efferocytosis
integrin subunit alpha V(ITGAV)	KEGG_PATHWAY	PI3K-Akt signaling pathway
integrin subunit alpha V(ITGAV)	KEGG_PATHWAY	Focal adhesion
integrin subunit alpha V(ITGAV)	KEGG_PATHWAY	ECM-receptor interaction
integrin subunit alpha V(ITGAV)	KEGG_PATHWAY	Cell adhesion molecules
integrin subunit alpha V(ITGAV)	KEGG_PATHWAY	Regulation of actin cytoskeleton
integrin subunit alpha V(ITGAV)	KEGG_PATHWAY	Cytoskeleton in muscle cells
integrin subunit alpha V(ITGAV)	KEGG_PATHWAY	Thyroid hormone signaling pathway
integrin subunit alpha V(ITGAV)	KEGG_PATHWAY	Human cytomegalovirus infection
integrin subunit alpha V(ITGAV)	KEGG_PATHWAY	Human papillomavirus infection
integrin subunit alpha V(ITGAV)	KEGG_PATHWAY	Pathways in cancer
integrin subunit alpha V(ITGAV)	KEGG_PATHWAY	Proteoglycans in cancer
integrin subunit alpha V(ITGAV)	KEGG_PATHWAY	Small cell lung cancer
integrin subunit alpha V(ITGAV)	KEGG_PATHWAY	Hypertrophic cardiomyopathy
integrin subunit alpha V(ITGAV)	KEGG_PATHWAY	Arrhythmogenic right ventricular cardiomyopathy
integrin subunit alpha V(ITGAV)	KEGG_PATHWAY	Dilated cardiomyopathy
integrin subunit alpha V(ITGAV)	KEGG_PATHWAY	Fluid shear stress and atherosclerosis
integrin subunit alpha V(ITGAV)	SMART	Int_alpha
integrin subunit alpha V(ITGAV)	UP_KW_CELLULAR_COMPONENT	Membrane
integrin subunit alpha V(ITGAV)	UP_KW_DOMAIN	Repeat
integrin subunit alpha V(ITGAV)	UP_KW_DOMAIN	Signal
integrin subunit alpha V(ITGAV)	UP_KW_MOLECULAR_FUNCTION	Integrin
integrin subunit alpha V(ITGAV)	UP_KW_MOLECULAR_FUNCTION	Receptor
integrin subunit alpha V(ITGAV)	UP_KW_PTM	Glycoprotein
integrin subunit alpha V(ITGAV)	UP_SEQ_FEATURE	COMPBIAS:Basic and acidic residues
integrin subunit alpha V(ITGAV)	UP_SEQ_FEATURE	DOMAIN:Integrin alpha first immunoglubulin-like
integrin subunit alpha V(ITGAV)	UP_SEQ_FEATURE	DOMAIN:Integrin alpha second immunoglobulin-like
integrin subunit alpha V(ITGAV)	UP_SEQ_FEATURE	DOMAIN:Integrin alpha third immunoglobulin-like
integrin subunit alpha V(ITGAV)	UP_SEQ_FEATURE	REGION:Disordered
integrin subunit alpha V(ITGAV)	UP_SEQ_FEATURE	REPEAT:FG-GAP
integrin subunit alpha V(ITGAV)	UP_SEQ_FEATURE	TRANSMEM:Helical
leucine rich repeat containing 20(LRRC20)	GOTERM_CC_DIRECT	extracellular space
leucine rich repeat containing 20(LRRC20)	GOTERM_CC_DIRECT	cytoplasm
leucine rich repeat containing 20(LRRC20)	INTERPRO	Leu-rich_rpt
leucine rich repeat containing 20(LRRC20)	INTERPRO	LRR_dom_sf
leucine rich repeat containing 20(LRRC20)	INTERPRO	LRR_domain-containing
leucine rich repeat containing 20(LRRC20)	UP_KW_DOMAIN	Leucine-rich repeat
mesoderm specific transcript(MEST)	GOTERM_BP_DIRECT	acylglycerol catabolic process
mesoderm specific transcript(MEST)	GOTERM_CC_DIRECT	endomembrane system
mesoderm specific transcript(MEST)	GOTERM_CC_DIRECT	membrane
mesoderm specific transcript(MEST)	GOTERM_MF_DIRECT	catalytic activity
mesoderm specific transcript(MEST)	GOTERM_MF_DIRECT	monoacylglycerol lipase activity
mesoderm specific transcript(MEST)	INTERPRO	AB_hydrolase_1
mesoderm specific transcript(MEST)	INTERPRO	Epox_hydrolase-like
mesoderm specific transcript(MEST)	INTERPRO	AB_hydrolase_fold
mesoderm specific transcript(MEST)	INTERPRO	AB_hydrolase_sf
mesoderm specific transcript(MEST)	UP_KW_CELLULAR_COMPONENT	Membrane
mesoderm specific transcript(MEST)	UP_KW_DOMAIN	Signal
mesoderm specific transcript(MEST)	UP_KW_DOMAIN	Transmembrane
mesoderm specific transcript(MEST)	UP_KW_DOMAIN	Transmembrane helix
mesoderm specific transcript(MEST)	UP_KW_MOLECULAR_FUNCTION	Hydrolase
mesoderm specific transcript(MEST)	UP_SEQ_FEATURE	DOMAIN:AB hydrolase-1
mesoderm specific transcript(MEST)	UP_SEQ_FEATURE	TRANSMEM:Helical
Nik related kinase(NRK)	GOTERM_BP_DIRECT	protein phosphorylation
Nik related kinase(NRK)	GOTERM_BP_DIRECT	positive regulation of JNK cascade
Nik related kinase(NRK)	GOTERM_CC_DIRECT	cytosol
Nik related kinase(NRK)	GOTERM_MF_DIRECT	protein kinase activity
Nik related kinase(NRK)	GOTERM_MF_DIRECT	protein serine/threonine kinase activity
Nik related kinase(NRK)	GOTERM_MF_DIRECT	ATP binding
Nik related kinase(NRK)	INTERPRO	Prot_kinase_dom
Nik related kinase(NRK)	INTERPRO	CNH_dom
Nik related kinase(NRK)	INTERPRO	Ser/Thr_kinase_AS
Nik related kinase(NRK)	INTERPRO	Kinase-like_dom_sf
Nik related kinase(NRK)	INTERPRO	Protein_kinase_ATP_BS
Nik related kinase(NRK)	INTERPRO	STE20_Ser-Thr_kinase
Nik related kinase(NRK)	SMART	CNH
Nik related kinase(NRK)	SMART	S_TKc
Nik related kinase(NRK)	UP_KW_DOMAIN	Signal
Nik related kinase(NRK)	UP_KW_MOLECULAR_FUNCTION	Kinase
Nik related kinase(NRK)	UP_KW_MOLECULAR_FUNCTION	Serine/threonine-protein kinase
Nik related kinase(NRK)	UP_KW_MOLECULAR_FUNCTION	Transferase
Nik related kinase(NRK)	UP_SEQ_FEATURE	COMPBIAS:Acidic residues
Nik related kinase(NRK)	UP_SEQ_FEATURE	COMPBIAS:Basic and acidic residues
Nik related kinase(NRK)	UP_SEQ_FEATURE	COMPBIAS:Polar residues
Nik related kinase(NRK)	UP_SEQ_FEATURE	DOMAIN:CNH
Nik related kinase(NRK)	UP_SEQ_FEATURE	DOMAIN:Protein kinase
Nik related kinase(NRK)	UP_SEQ_FEATURE	REGION:Disordered
protein kinase C zeta(PRKCZ)	GOTERM_BP_DIRECT	microtubule cytoskeleton organization
protein kinase C zeta(PRKCZ)	GOTERM_BP_DIRECT	protein phosphorylation
protein kinase C zeta(PRKCZ)	GOTERM_BP_DIRECT	negative regulation of protein-containing complex assembly
protein kinase C zeta(PRKCZ)	GOTERM_BP_DIRECT	positive regulation of interleukin-10 production
protein kinase C zeta(PRKCZ)	GOTERM_BP_DIRECT	positive regulation of interleukin-13 production
protein kinase C zeta(PRKCZ)	GOTERM_BP_DIRECT	positive regulation of interleukin-4 production
protein kinase C zeta(PRKCZ)	GOTERM_BP_DIRECT	positive regulation of interleukin-5 production
protein kinase C zeta(PRKCZ)	GOTERM_BP_DIRECT	positive regulation of T-helper 2 cell differentiation
protein kinase C zeta(PRKCZ)	GOTERM_BP_DIRECT	negative regulation of insulin receptor signaling pathway
protein kinase C zeta(PRKCZ)	GOTERM_BP_DIRECT	positive regulation of ERK1 and ERK2 cascade
protein kinase C zeta(PRKCZ)	GOTERM_BP_DIRECT	protein localization to plasma membrane
protein kinase C zeta(PRKCZ)	GOTERM_BP_DIRECT	neuron projection extension
protein kinase C zeta(PRKCZ)	GOTERM_BP_DIRECT	positive regulation of T-helper 2 cell cytokine production
protein kinase C zeta(PRKCZ)	GOTERM_CC_DIRECT	nuclear envelope
protein kinase C zeta(PRKCZ)	GOTERM_CC_DIRECT	microtubule organizing center
protein kinase C zeta(PRKCZ)	GOTERM_CC_DIRECT	cytosol
protein kinase C zeta(PRKCZ)	GOTERM_CC_DIRECT	bicellular tight junction
protein kinase C zeta(PRKCZ)	GOTERM_CC_DIRECT	apical plasma membrane
protein kinase C zeta(PRKCZ)	GOTERM_CC_DIRECT	nuclear matrix
protein kinase C zeta(PRKCZ)	GOTERM_CC_DIRECT	vesicle
protein kinase C zeta(PRKCZ)	GOTERM_CC_DIRECT	myelin sheath abaxonal region
protein kinase C zeta(PRKCZ)	GOTERM_CC_DIRECT	axon hillock
protein kinase C zeta(PRKCZ)	GOTERM_CC_DIRECT	apical cortex
protein kinase C zeta(PRKCZ)	GOTERM_MF_DIRECT	protein serine/threonine kinase activity
protein kinase C zeta(PRKCZ)	GOTERM_MF_DIRECT	calcium,diacylglycerol-dependent serine/threonine kinase activity
protein kinase C zeta(PRKCZ)	GOTERM_MF_DIRECT	diacylglycerol-dependent, calcium-independent serine/threonine kinase activity
protein kinase C zeta(PRKCZ)	GOTERM_MF_DIRECT	protein binding
protein kinase C zeta(PRKCZ)	GOTERM_MF_DIRECT	ATP binding
protein kinase C zeta(PRKCZ)	GOTERM_MF_DIRECT	metal ion binding
protein kinase C zeta(PRKCZ)	INTERPRO	PB1_dom
protein kinase C zeta(PRKCZ)	INTERPRO	Prot_kinase_dom
protein kinase C zeta(PRKCZ)	INTERPRO	AGC-kinase_C
protein kinase C zeta(PRKCZ)	INTERPRO	PE/DAG-bd
protein kinase C zeta(PRKCZ)	INTERPRO	Ser/Thr_kinase_AS
protein kinase C zeta(PRKCZ)	INTERPRO	Kinase-like_dom_sf
protein kinase C zeta(PRKCZ)	INTERPRO	PKC
protein kinase C zeta(PRKCZ)	INTERPRO	Protein_kinase_ATP_BS
protein kinase C zeta(PRKCZ)	INTERPRO	Pkinase_C
protein kinase C zeta(PRKCZ)	INTERPRO	DAG/PE-bd
protein kinase C zeta(PRKCZ)	INTERPRO	aPKC_zeta
protein kinase C zeta(PRKCZ)	INTERPRO	PB1_aPKC
protein kinase C zeta(PRKCZ)	INTERPRO	C1-like_sf
protein kinase C zeta(PRKCZ)	INTERPRO	PB1-like
protein kinase C zeta(PRKCZ)	KEGG_PATHWAY	Rap1 signaling pathway
protein kinase C zeta(PRKCZ)	KEGG_PATHWAY	Chemokine signaling pathway
protein kinase C zeta(PRKCZ)	KEGG_PATHWAY	Sphingolipid signaling pathway
protein kinase C zeta(PRKCZ)	KEGG_PATHWAY	Endocytosis
protein kinase C zeta(PRKCZ)	KEGG_PATHWAY	Axon guidance
protein kinase C zeta(PRKCZ)	KEGG_PATHWAY	Hippo signaling pathway
protein kinase C zeta(PRKCZ)	KEGG_PATHWAY	Tight junction
protein kinase C zeta(PRKCZ)	KEGG_PATHWAY	Platelet activation
protein kinase C zeta(PRKCZ)	KEGG_PATHWAY	Insulin signaling pathway
protein kinase C zeta(PRKCZ)	KEGG_PATHWAY	Relaxin signaling pathway
protein kinase C zeta(PRKCZ)	KEGG_PATHWAY	Type II diabetes mellitus
protein kinase C zeta(PRKCZ)	KEGG_PATHWAY	Insulin resistance
protein kinase C zeta(PRKCZ)	KEGG_PATHWAY	AGE-RAGE signaling pathway in diabetic complications
protein kinase C zeta(PRKCZ)	KEGG_PATHWAY	Human papillomavirus infection
protein kinase C zeta(PRKCZ)	KEGG_PATHWAY	Diabetic cardiomyopathy
protein kinase C zeta(PRKCZ)	KEGG_PATHWAY	Fluid shear stress and atherosclerosis
protein kinase C zeta(PRKCZ)	PIR_SUPERFAMILY	PKC_zeta
protein kinase C zeta(PRKCZ)	SMART	C1
protein kinase C zeta(PRKCZ)	SMART	S_TK_X
protein kinase C zeta(PRKCZ)	SMART	S_TKc
protein kinase C zeta(PRKCZ)	SMART	PB1
protein kinase C zeta(PRKCZ)	UP_KW_DOMAIN	Zinc-finger
protein kinase C zeta(PRKCZ)	UP_KW_LIGAND	ATP-binding
protein kinase C zeta(PRKCZ)	UP_KW_LIGAND	Metal-binding
protein kinase C zeta(PRKCZ)	UP_KW_LIGAND	Zinc
protein kinase C zeta(PRKCZ)	UP_KW_MOLECULAR_FUNCTION	Kinase
protein kinase C zeta(PRKCZ)	UP_KW_MOLECULAR_FUNCTION	Transferase
protein kinase C zeta(PRKCZ)	UP_KW_PTM	Phosphoprotein
protein kinase C zeta(PRKCZ)	UP_SEQ_FEATURE	ACT_SITE:Proton acceptor
protein kinase C zeta(PRKCZ)	UP_SEQ_FEATURE	COMPBIAS:Acidic residues
protein kinase C zeta(PRKCZ)	UP_SEQ_FEATURE	DOMAIN:AGC-kinase C-terminal
protein kinase C zeta(PRKCZ)	UP_SEQ_FEATURE	DOMAIN:PB1
protein kinase C zeta(PRKCZ)	UP_SEQ_FEATURE	DOMAIN:Phorbol-ester/DAG-type
protein kinase C zeta(PRKCZ)	UP_SEQ_FEATURE	DOMAIN:Protein kinase
protein kinase C zeta(PRKCZ)	UP_SEQ_FEATURE	REGION:Disordered
ring finger protein 145(RNF145)	GOTERM_BP_DIRECT	ERAD pathway
ring finger protein 145(RNF145)	GOTERM_BP_DIRECT	proteasome-mediated ubiquitin-dependent protein catabolic process
ring finger protein 145(RNF145)	GOTERM_CC_DIRECT	endoplasmic reticulum
ring finger protein 145(RNF145)	GOTERM_CC_DIRECT	endomembrane system
ring finger protein 145(RNF145)	GOTERM_CC_DIRECT	membrane
ring finger protein 145(RNF145)	GOTERM_MF_DIRECT	zinc ion binding
ring finger protein 145(RNF145)	GOTERM_MF_DIRECT	ubiquitin protein ligase activity
ring finger protein 145(RNF145)	INTERPRO	Znf_RING
ring finger protein 145(RNF145)	INTERPRO	Znf_RING-CH
ring finger protein 145(RNF145)	INTERPRO	Znf_RING/FYVE/PHD
ring finger protein 145(RNF145)	INTERPRO	TRC8_N_dom
ring finger protein 145(RNF145)	INTERPRO	RNF145_RING-H2
ring finger protein 145(RNF145)	INTERPRO	HRD1_E3_ubiq-ligases
ring finger protein 145(RNF145)	SMART	RING
ring finger protein 145(RNF145)	SMART	RINGv
ring finger protein 145(RNF145)	UP_KW_CELLULAR_COMPONENT	Membrane
ring finger protein 145(RNF145)	UP_KW_DOMAIN	Transmembrane
ring finger protein 145(RNF145)	UP_KW_DOMAIN	Transmembrane helix
ring finger protein 145(RNF145)	UP_KW_LIGAND	Metal-binding
ring finger protein 145(RNF145)	UP_KW_LIGAND	Zinc
ring finger protein 145(RNF145)	UP_SEQ_FEATURE	COMPBIAS:Basic and acidic residues
ring finger protein 145(RNF145)	UP_SEQ_FEATURE	DOMAIN:RING-type
ring finger protein 145(RNF145)	UP_SEQ_FEATURE	REGION:Disordered
ring finger protein 145(RNF145)	UP_SEQ_FEATURE	TRANSMEM:Helical
serine/threonine kinase 26(STK26)	GOTERM_BP_DIRECT	protein phosphorylation
serine/threonine kinase 26(STK26)	GOTERM_BP_DIRECT	cellular response to starvation
serine/threonine kinase 26(STK26)	GOTERM_BP_DIRECT	microvillus assembly
serine/threonine kinase 26(STK26)	GOTERM_BP_DIRECT	negative regulation of cell migration
serine/threonine kinase 26(STK26)	GOTERM_BP_DIRECT	cellular response to oxidative stress
serine/threonine kinase 26(STK26)	GOTERM_BP_DIRECT	intracellular signal transduction
serine/threonine kinase 26(STK26)	GOTERM_BP_DIRECT	regulation of apoptotic process
serine/threonine kinase 26(STK26)	GOTERM_CC_DIRECT	Golgi apparatus
serine/threonine kinase 26(STK26)	GOTERM_CC_DIRECT	Golgi-associated vesicle
serine/threonine kinase 26(STK26)	GOTERM_CC_DIRECT	cytosol
serine/threonine kinase 26(STK26)	GOTERM_CC_DIRECT	apical plasma membrane
serine/threonine kinase 26(STK26)	GOTERM_CC_DIRECT	perinuclear region of cytoplasm
serine/threonine kinase 26(STK26)	GOTERM_CC_DIRECT	FAR/SIN/STRIPAK complex
serine/threonine kinase 26(STK26)	GOTERM_MF_DIRECT	magnesium ion binding
serine/threonine kinase 26(STK26)	GOTERM_MF_DIRECT	protein kinase activity
serine/threonine kinase 26(STK26)	GOTERM_MF_DIRECT	protein serine/threonine kinase activity
serine/threonine kinase 26(STK26)	GOTERM_MF_DIRECT	ATP binding
serine/threonine kinase 26(STK26)	GOTERM_MF_DIRECT	protein homodimerization activity
serine/threonine kinase 26(STK26)	INTERPRO	Prot_kinase_dom
serine/threonine kinase 26(STK26)	INTERPRO	Kinase-like_dom_sf
serine/threonine kinase 26(STK26)	INTERPRO	Protein_kinase_ATP_BS
serine/threonine kinase 26(STK26)	INTERPRO	STK_MST4
serine/threonine kinase 26(STK26)	INTERPRO	PDC10_dimerisation_sf
serine/threonine kinase 26(STK26)	INTERPRO	PDCD10_N
serine/threonine kinase 26(STK26)	INTERPRO	STE20/SPS1-PAK
serine/threonine kinase 26(STK26)	SMART	S_TKc
serine/threonine kinase 26(STK26)	UP_KW_CELLULAR_COMPONENT	Cytoplasm
serine/threonine kinase 26(STK26)	UP_KW_DOMAIN	Coiled coil
serine/threonine kinase 26(STK26)	UP_KW_LIGAND	Magnesium
serine/threonine kinase 26(STK26)	UP_KW_MOLECULAR_FUNCTION	Kinase
serine/threonine kinase 26(STK26)	UP_KW_MOLECULAR_FUNCTION	Serine/threonine-protein kinase
serine/threonine kinase 26(STK26)	UP_KW_MOLECULAR_FUNCTION	Transferase
serine/threonine kinase 26(STK26)	UP_SEQ_FEATURE	DOMAIN:Protein kinase
serine/threonine kinase 26(STK26)	UP_SEQ_FEATURE	REGION:Disordered
thioesterase superfamily member 4(THEM4)	GOTERM_BP_DIRECT	fatty acid metabolic process
thioesterase superfamily member 4(THEM4)	GOTERM_BP_DIRECT	negative regulation of phosphatidylinositol 3-kinase/protein kinase B signal transduction
thioesterase superfamily member 4(THEM4)	GOTERM_BP_DIRECT	regulation of mitochondrial membrane permeability involved in apoptotic process
thioesterase superfamily member 4(THEM4)	GOTERM_CC_DIRECT	mitochondrial inner membrane
thioesterase superfamily member 4(THEM4)	GOTERM_CC_DIRECT	mitochondrial intermembrane space
thioesterase superfamily member 4(THEM4)	GOTERM_CC_DIRECT	cytosol
thioesterase superfamily member 4(THEM4)	GOTERM_CC_DIRECT	ruffle membrane
thioesterase superfamily member 4(THEM4)	GOTERM_MF_DIRECT	long-chain fatty acyl-CoA hydrolase activity
thioesterase superfamily member 4(THEM4)	INTERPRO	Thioestr_dom
thioesterase superfamily member 4(THEM4)	INTERPRO	HotDog_dom_sf
thioesterase superfamily member 4(THEM4)	INTERPRO	THEM4/THEM5_acyl-CoA_thioest
thioesterase superfamily member 4(THEM4)	KEGG_PATHWAY	Fatty acid elongation
thioesterase superfamily member 4(THEM4)	KEGG_PATHWAY	Metabolic pathways
thioesterase superfamily member 4(THEM4)	KEGG_PATHWAY	PI3K-Akt signaling pathway
thioesterase superfamily member 4(THEM4)	UP_KW_BIOLOGICAL_PROCESS	Apoptosis
thioesterase superfamily member 4(THEM4)	UP_KW_BIOLOGICAL_PROCESS	Fatty acid metabolism
thioesterase superfamily member 4(THEM4)	UP_KW_BIOLOGICAL_PROCESS	Lipid metabolism
thioesterase superfamily member 4(THEM4)	UP_KW_CELLULAR_COMPONENT	Membrane
thioesterase superfamily member 4(THEM4)	UP_KW_CELLULAR_COMPONENT	Mitochondrion
thioesterase superfamily member 4(THEM4)	UP_KW_CELLULAR_COMPONENT	Cytoplasm
thioesterase superfamily member 4(THEM4)	UP_KW_CELLULAR_COMPONENT	Cell projection
thioesterase superfamily member 4(THEM4)	UP_KW_CELLULAR_COMPONENT	Mitochondrion inner membrane
thioesterase superfamily member 4(THEM4)	UP_KW_CELLULAR_COMPONENT	Cell membrane
thioesterase superfamily member 4(THEM4)	UP_KW_DOMAIN	Transit peptide
thioesterase superfamily member 4(THEM4)	UP_KW_MOLECULAR_FUNCTION	Hydrolase
thioesterase superfamily member 4(THEM4)	UP_SEQ_FEATURE	DOMAIN:Thioesterase
ubiquilin 4(UBQLN4)	GOTERM_BP_DIRECT	ubiquitin-dependent protein catabolic process
ubiquilin 4(UBQLN4)	GOTERM_BP_DIRECT	DNA damage response
ubiquilin 4(UBQLN4)	GOTERM_BP_DIRECT	regulation of proteasomal ubiquitin-dependent protein catabolic process
ubiquilin 4(UBQLN4)	GOTERM_BP_DIRECT	negative regulation of autophagosome maturation
ubiquilin 4(UBQLN4)	GOTERM_BP_DIRECT	negative regulation of double-strand break repair via homologous recombination
ubiquilin 4(UBQLN4)	GOTERM_CC_DIRECT	nucleoplasm
ubiquilin 4(UBQLN4)	GOTERM_CC_DIRECT	autophagosome
ubiquilin 4(UBQLN4)	GOTERM_CC_DIRECT	endoplasmic reticulum membrane
ubiquilin 4(UBQLN4)	GOTERM_CC_DIRECT	cytosol
ubiquilin 4(UBQLN4)	GOTERM_CC_DIRECT	nuclear proteasome complex
ubiquilin 4(UBQLN4)	GOTERM_CC_DIRECT	cytosolic proteasome complex
ubiquilin 4(UBQLN4)	GOTERM_CC_DIRECT	site of DNA damage
ubiquilin 4(UBQLN4)	GOTERM_MF_DIRECT	polyubiquitin modification-dependent protein binding
ubiquilin 4(UBQLN4)	GOTERM_MF_DIRECT	K48-linked polyubiquitin modification-dependent protein binding
ubiquilin 4(UBQLN4)	GOTERM_MF_DIRECT	identical protein binding
ubiquilin 4(UBQLN4)	INTERPRO	Ubiquitin-like_dom
ubiquilin 4(UBQLN4)	INTERPRO	STI1_HS-bd
ubiquilin 4(UBQLN4)	INTERPRO	UBA-like_sf
ubiquilin 4(UBQLN4)	INTERPRO	Ubiquilin
ubiquilin 4(UBQLN4)	INTERPRO	UBA
ubiquilin 4(UBQLN4)	INTERPRO	Ubiquitin-like_domsf
ubiquilin 4(UBQLN4)	KEGG_PATHWAY	Protein processing in endoplasmic reticulum
ubiquilin 4(UBQLN4)	KEGG_PATHWAY	Amyotrophic lateral sclerosis
ubiquilin 4(UBQLN4)	SMART	UBA
ubiquilin 4(UBQLN4)	SMART	UBQ
ubiquilin 4(UBQLN4)	SMART	STI1
ubiquilin 4(UBQLN4)	UP_SEQ_FEATURE	COMPBIAS:Pro residues
ubiquilin 4(UBQLN4)	UP_SEQ_FEATURE	DOMAIN:UBA
ubiquilin 4(UBQLN4)	UP_SEQ_FEATURE	DOMAIN:Ubiquitin-like
ubiquilin 4(UBQLN4)	UP_SEQ_FEATURE	REGION:Disordered
zinc finger and BTB domain containing 4(ZBTB4)	GOTERM_BP_DIRECT	regulation of DNA-templated transcription
zinc finger and BTB domain containing 4(ZBTB4)	GOTERM_BP_DIRECT	DNA damage response
zinc finger and BTB domain containing 4(ZBTB4)	GOTERM_CC_DIRECT	nucleus
zinc finger and BTB domain containing 4(ZBTB4)	GOTERM_CC_DIRECT	cytosol
zinc finger and BTB domain containing 4(ZBTB4)	GOTERM_CC_DIRECT	nuclear body
zinc finger and BTB domain containing 4(ZBTB4)	GOTERM_MF_DIRECT	RNA polymerase II transcription regulatory region sequence-specific DNA binding
zinc finger and BTB domain containing 4(ZBTB4)	GOTERM_MF_DIRECT	RNA polymerase II cis-regulatory region sequence-specific DNA binding
zinc finger and BTB domain containing 4(ZBTB4)	GOTERM_MF_DIRECT	DNA-binding transcription factor activity, RNA polymerase II-specific
zinc finger and BTB domain containing 4(ZBTB4)	GOTERM_MF_DIRECT	DNA-binding transcription repressor activity, RNA polymerase II-specific
zinc finger and BTB domain containing 4(ZBTB4)	GOTERM_MF_DIRECT	protein binding
zinc finger and BTB domain containing 4(ZBTB4)	GOTERM_MF_DIRECT	methyl-CpG binding
zinc finger and BTB domain containing 4(ZBTB4)	GOTERM_MF_DIRECT	methyl-CpNpG binding
zinc finger and BTB domain containing 4(ZBTB4)	GOTERM_MF_DIRECT	protein kinase binding
zinc finger and BTB domain containing 4(ZBTB4)	GOTERM_MF_DIRECT	protein homodimerization activity
zinc finger and BTB domain containing 4(ZBTB4)	INTERPRO	BTB/POZ_dom
zinc finger and BTB domain containing 4(ZBTB4)	INTERPRO	SKP1/BTB/POZ_sf
zinc finger and BTB domain containing 4(ZBTB4)	INTERPRO	Znf_C2H2_type
zinc finger and BTB domain containing 4(ZBTB4)	INTERPRO	Znf_C2H2_sf
zinc finger and BTB domain containing 4(ZBTB4)	SMART	BTB
zinc finger and BTB domain containing 4(ZBTB4)	SMART	ZnF_C2H2
zinc finger and BTB domain containing 4(ZBTB4)	UP_KW_CELLULAR_COMPONENT	Nucleus
zinc finger and BTB domain containing 4(ZBTB4)	UP_KW_LIGAND	Zinc
zinc finger and BTB domain containing 4(ZBTB4)	UP_SEQ_FEATURE	COMPBIAS:Acidic residues
zinc finger and BTB domain containing 4(ZBTB4)	UP_SEQ_FEATURE	COMPBIAS:Basic and acidic residues
zinc finger and BTB domain containing 4(ZBTB4)	UP_SEQ_FEATURE	COMPBIAS:Pro residues
zinc finger and BTB domain containing 4(ZBTB4)	UP_SEQ_FEATURE	DOMAIN:BTB
zinc finger and BTB domain containing 4(ZBTB4)	UP_SEQ_FEATURE	DOMAIN:C2H2-type
zinc finger and BTB domain containing 4(ZBTB4)	UP_SEQ_FEATURE	REGION:Disordered
