# Supplementary material for: Transcriptome Dynamics and Regulatory Networks of Postnatal Muscle Development in Leizhou Black Goats
Source: Int J Mol Sci. 2025 Dec 21;27(1):88. doi: 10.3390/ijms27010088 (PMC12785553; doi:10.3390/ijms27010088)
Supplement: Supplementary file 1 [file ijms-27-00088-s001.zip › Supplementary Files S1 DAVID Functional Annotation of TOP 20 DEGs Across Three Developmental Stages/0day.vs.6month_DAVIDFunctionalAnnotationTable_2025-12-08.xlsx]

## Sheet: Sheet1
Gene Name	Category	Terms
ankyrin repeat and SOCS box containing 14(ASB14)	GOTERM_BP_DIRECT	protein ubiquitination
ankyrin repeat and SOCS box containing 14(ASB14)	GOTERM_BP_DIRECT	intracellular signal transduction
ankyrin repeat and SOCS box containing 14(ASB14)	GOTERM_CC_DIRECT	cytoplasm
ankyrin repeat and SOCS box containing 14(ASB14)	GOTERM_MF_DIRECT	protein binding
ankyrin repeat and SOCS box containing 14(ASB14)	INTERPRO	SOCS_box
ankyrin repeat and SOCS box containing 14(ASB14)	INTERPRO	Ankyrin_rpt
ankyrin repeat and SOCS box containing 14(ASB14)	INTERPRO	SOCS_box-like_dom_sf
ankyrin repeat and SOCS box containing 14(ASB14)	INTERPRO	Ankyrin_rpt-contain_sf
ankyrin repeat and SOCS box containing 14(ASB14)	SMART	ANK
ankyrin repeat and SOCS box containing 14(ASB14)	SMART	SOCS
ankyrin repeat and SOCS box containing 14(ASB14)	SMART	SOCS_box
ankyrin repeat and SOCS box containing 14(ASB14)	UP_KW_DOMAIN	Repeat
ankyrin repeat and SOCS box containing 14(ASB14)	UP_SEQ_FEATURE	DOMAIN:SOCS box
ankyrin repeat and SOCS box containing 14(ASB14)	UP_SEQ_FEATURE	REPEAT:ANK
ankyrin repeat domain 33B(ANKRD33B)	GOTERM_MF_DIRECT	protein binding
ankyrin repeat domain 33B(ANKRD33B)	INTERPRO	Ankyrin_rpt
ankyrin repeat domain 33B(ANKRD33B)	INTERPRO	Ankyrin_rpt-contain_sf
ankyrin repeat domain 33B(ANKRD33B)	SMART	ANK
ankyrin repeat domain 33B(ANKRD33B)	UP_SEQ_FEATURE	COMPBIAS:Acidic residues
ankyrin repeat domain 33B(ANKRD33B)	UP_SEQ_FEATURE	COMPBIAS:Basic and acidic residues
ankyrin repeat domain 33B(ANKRD33B)	UP_SEQ_FEATURE	REGION:Disordered
ankyrin repeat domain 33B(ANKRD33B)	UP_SEQ_FEATURE	REPEAT:ANK
ATRX chromatin remodeler(ATRX)	GOTERM_BP_DIRECT	meiotic spindle organization
ATRX chromatin remodeler(ATRX)	GOTERM_BP_DIRECT	DNA repair
ATRX chromatin remodeler(ATRX)	GOTERM_BP_DIRECT	nucleosome assembly
ATRX chromatin remodeler(ATRX)	GOTERM_BP_DIRECT	chromatin remodeling
ATRX chromatin remodeler(ATRX)	GOTERM_BP_DIRECT	transcription by RNA polymerase II
ATRX chromatin remodeler(ATRX)	GOTERM_BP_DIRECT	spermatogenesis
ATRX chromatin remodeler(ATRX)	GOTERM_BP_DIRECT	regulation of gene expression
ATRX chromatin remodeler(ATRX)	GOTERM_BP_DIRECT	negative regulation of macromolecule biosynthetic process
ATRX chromatin remodeler(ATRX)	GOTERM_BP_DIRECT	positive regulation of nuclear cell cycle DNA replication
ATRX chromatin remodeler(ATRX)	GOTERM_BP_DIRECT	DNA damage response, signal transduction by p53 class mediator
ATRX chromatin remodeler(ATRX)	GOTERM_BP_DIRECT	forebrain development
ATRX chromatin remodeler(ATRX)	GOTERM_BP_DIRECT	replication fork processing
ATRX chromatin remodeler(ATRX)	GOTERM_BP_DIRECT	subtelomeric heterochromatin formation
ATRX chromatin remodeler(ATRX)	GOTERM_BP_DIRECT	positive regulation of telomere maintenance
ATRX chromatin remodeler(ATRX)	GOTERM_BP_DIRECT	post-embryonic forelimb morphogenesis
ATRX chromatin remodeler(ATRX)	GOTERM_BP_DIRECT	multicellular organism growth
ATRX chromatin remodeler(ATRX)	GOTERM_BP_DIRECT	positive regulation of transcription by RNA polymerase II
ATRX chromatin remodeler(ATRX)	GOTERM_BP_DIRECT	Sertoli cell development
ATRX chromatin remodeler(ATRX)	GOTERM_BP_DIRECT	chromosome organization involved in meiotic cell cycle
ATRX chromatin remodeler(ATRX)	GOTERM_BP_DIRECT	protein localization to chromosome, telomeric region
ATRX chromatin remodeler(ATRX)	GOTERM_BP_DIRECT	seminiferous tubule development
ATRX chromatin remodeler(ATRX)	GOTERM_BP_DIRECT	cellular response to hydroxyurea
ATRX chromatin remodeler(ATRX)	GOTERM_BP_DIRECT	negative regulation of maintenance of mitotic sister chromatid cohesion, telomeric
ATRX chromatin remodeler(ATRX)	GOTERM_CC_DIRECT	nuclear chromosome
ATRX chromatin remodeler(ATRX)	GOTERM_CC_DIRECT	condensed chromosome, centromeric region
ATRX chromatin remodeler(ATRX)	GOTERM_CC_DIRECT	nucleus
ATRX chromatin remodeler(ATRX)	GOTERM_CC_DIRECT	pericentric heterochromatin
ATRX chromatin remodeler(ATRX)	GOTERM_CC_DIRECT	PML body
ATRX chromatin remodeler(ATRX)	GOTERM_CC_DIRECT	chromosome, subtelomeric region
ATRX chromatin remodeler(ATRX)	GOTERM_MF_DIRECT	helicase activity
ATRX chromatin remodeler(ATRX)	GOTERM_MF_DIRECT	ATP binding
ATRX chromatin remodeler(ATRX)	GOTERM_MF_DIRECT	four-way junction helicase activity
ATRX chromatin remodeler(ATRX)	GOTERM_MF_DIRECT	DNA translocase activity
ATRX chromatin remodeler(ATRX)	GOTERM_MF_DIRECT	hydrolase activity
ATRX chromatin remodeler(ATRX)	GOTERM_MF_DIRECT	chromatin DNA binding
ATRX chromatin remodeler(ATRX)	GOTERM_MF_DIRECT	methylated histone binding
ATRX chromatin remodeler(ATRX)	GOTERM_MF_DIRECT	double-stranded DNA helicase activity
ATRX chromatin remodeler(ATRX)	GOTERM_MF_DIRECT	metal ion binding
ATRX chromatin remodeler(ATRX)	GOTERM_MF_DIRECT	forked DNA-dependent helicase activity
ATRX chromatin remodeler(ATRX)	GOTERM_MF_DIRECT	chromo shadow domain binding
ATRX chromatin remodeler(ATRX)	GOTERM_MF_DIRECT	ATP-dependent chromatin remodeler activity
ATRX chromatin remodeler(ATRX)	GOTERM_MF_DIRECT	single-stranded 3'-5' DNA helicase activity
ATRX chromatin remodeler(ATRX)	INTERPRO	SNF2_N
ATRX chromatin remodeler(ATRX)	INTERPRO	Znf_FYVE_PHD
ATRX chromatin remodeler(ATRX)	INTERPRO	Znf_RING/FYVE/PHD
ATRX chromatin remodeler(ATRX)	INTERPRO	Helicase_ATP-bd
ATRX chromatin remodeler(ATRX)	INTERPRO	ADD
ATRX chromatin remodeler(ATRX)	INTERPRO	P-loop_NTPase
ATRX chromatin remodeler(ATRX)	INTERPRO	SNF2-like_sf
ATRX chromatin remodeler(ATRX)	INTERPRO	ADD_ATRX
ATRX chromatin remodeler(ATRX)	INTERPRO	SNF2/RAD54-like_C
ATRX chromatin remodeler(ATRX)	INTERPRO	ATRX_domain-containing
ATRX chromatin remodeler(ATRX)	KEGG_PATHWAY	Cell cycle
ATRX chromatin remodeler(ATRX)	SMART	DEXDc
ATRX chromatin remodeler(ATRX)	UP_KW_BIOLOGICAL_PROCESS	DNA damage
ATRX chromatin remodeler(ATRX)	UP_KW_BIOLOGICAL_PROCESS	DNA repair
ATRX chromatin remodeler(ATRX)	UP_KW_CELLULAR_COMPONENT	Chromosome
ATRX chromatin remodeler(ATRX)	UP_KW_CELLULAR_COMPONENT	Nucleus
ATRX chromatin remodeler(ATRX)	UP_KW_DOMAIN	Coiled coil
ATRX chromatin remodeler(ATRX)	UP_KW_DOMAIN	Zinc-finger
ATRX chromatin remodeler(ATRX)	UP_KW_LIGAND	ATP-binding
ATRX chromatin remodeler(ATRX)	UP_KW_LIGAND	Metal-binding
ATRX chromatin remodeler(ATRX)	UP_KW_LIGAND	Nucleotide-binding
ATRX chromatin remodeler(ATRX)	UP_KW_LIGAND	Zinc
ATRX chromatin remodeler(ATRX)	UP_KW_MOLECULAR_FUNCTION	DNA-binding
ATRX chromatin remodeler(ATRX)	UP_KW_MOLECULAR_FUNCTION	Helicase
ATRX chromatin remodeler(ATRX)	UP_KW_MOLECULAR_FUNCTION	Hydrolase
ATRX chromatin remodeler(ATRX)	UP_SEQ_FEATURE	COMPBIAS:Acidic residues
ATRX chromatin remodeler(ATRX)	UP_SEQ_FEATURE	COMPBIAS:Basic and acidic residues
ATRX chromatin remodeler(ATRX)	UP_SEQ_FEATURE	COMPBIAS:Basic residues
ATRX chromatin remodeler(ATRX)	UP_SEQ_FEATURE	COMPBIAS:Polar residues
ATRX chromatin remodeler(ATRX)	UP_SEQ_FEATURE	DOMAIN:Helicase ATP-binding
ATRX chromatin remodeler(ATRX)	UP_SEQ_FEATURE	DOMAIN:PHD-type
ATRX chromatin remodeler(ATRX)	UP_SEQ_FEATURE	REGION:Disordered
centrosomal protein 250(CEP250)	GOTERM_BP_DIRECT	mitotic cell cycle
centrosomal protein 250(CEP250)	GOTERM_BP_DIRECT	centriole-centriole cohesion
centrosomal protein 250(CEP250)	GOTERM_BP_DIRECT	regulation of centriole-centriole cohesion
centrosomal protein 250(CEP250)	GOTERM_BP_DIRECT	cilium assembly
centrosomal protein 250(CEP250)	GOTERM_BP_DIRECT	protein localization to centrosome
centrosomal protein 250(CEP250)	GOTERM_BP_DIRECT	positive regulation of protein localization to centrosome
centrosomal protein 250(CEP250)	GOTERM_BP_DIRECT	non-motile cilium assembly
centrosomal protein 250(CEP250)	GOTERM_CC_DIRECT	centrosome
centrosomal protein 250(CEP250)	GOTERM_CC_DIRECT	centriole
centrosomal protein 250(CEP250)	GOTERM_CC_DIRECT	protein-containing complex
centrosomal protein 250(CEP250)	GOTERM_MF_DIRECT	protein domain specific binding
centrosomal protein 250(CEP250)	INTERPRO	Rootletin-like_CC
centrosomal protein 250(CEP250)	UP_KW_DOMAIN	Coiled coil
centrosomal protein 250(CEP250)	UP_SEQ_FEATURE	COMPBIAS:Basic and acidic residues
centrosomal protein 250(CEP250)	UP_SEQ_FEATURE	COMPBIAS:Polar residues
centrosomal protein 250(CEP250)	UP_SEQ_FEATURE	DOMAIN:Rootletin-like coiled-coil
centrosomal protein 250(CEP250)	UP_SEQ_FEATURE	REGION:Disordered
DM1 locus, WD repeat containing(DMWD)	GOTERM_CC_DIRECT	nucleus
DM1 locus, WD repeat containing(DMWD)	GOTERM_CC_DIRECT	cytoplasm
DM1 locus, WD repeat containing(DMWD)	GOTERM_MF_DIRECT	deubiquitinase activator activity
DM1 locus, WD repeat containing(DMWD)	INTERPRO	WD40_rpt
DM1 locus, WD repeat containing(DMWD)	INTERPRO	WD40/YVTN_repeat-like_dom_sf
DM1 locus, WD repeat containing(DMWD)	INTERPRO	WD40_repeat_dom_sf
DM1 locus, WD repeat containing(DMWD)	INTERPRO	WD_repeat_creC_regulators
DM1 locus, WD repeat containing(DMWD)	SMART	WD40
DM1 locus, WD repeat containing(DMWD)	UP_SEQ_FEATURE	COMPBIAS:Polar residues
DM1 locus, WD repeat containing(DMWD)	UP_SEQ_FEATURE	COMPBIAS:Pro residues
DM1 locus, WD repeat containing(DMWD)	UP_SEQ_FEATURE	REGION:Disordered
DM1 locus, WD repeat containing(DMWD)	UP_SEQ_FEATURE	REPEAT:WD
dopamine receptor D1(DRD1)	GOTERM_BP_DIRECT	G protein-coupled receptor signaling pathway, coupled to cyclic nucleotide second messenger
dopamine receptor D1(DRD1)	GOTERM_BP_DIRECT	adenylate cyclase-activating dopamine receptor signaling pathway
dopamine receptor D1(DRD1)	GOTERM_BP_DIRECT	G protein-coupled dopamine receptor signaling pathway
dopamine receptor D1(DRD1)	GOTERM_BP_DIRECT	vasodilation
dopamine receptor D1(DRD1)	GOTERM_BP_DIRECT	positive regulation of MAPK cascade
dopamine receptor D1(DRD1)	GOTERM_BP_DIRECT	positive regulation of release of sequestered calcium ion into cytosol
dopamine receptor D1(DRD1)	GOTERM_BP_DIRECT	phospholipase C-activating dopamine receptor signaling pathway
dopamine receptor D1(DRD1)	GOTERM_BP_DIRECT	adenylate cyclase-activating adrenergic receptor signaling pathway
dopamine receptor D1(DRD1)	GOTERM_CC_DIRECT	plasma membrane
dopamine receptor D1(DRD1)	GOTERM_CC_DIRECT	dendritic spine
dopamine receptor D1(DRD1)	GOTERM_CC_DIRECT	ciliary membrane
dopamine receptor D1(DRD1)	GOTERM_CC_DIRECT	G protein-coupled receptor complex
dopamine receptor D1(DRD1)	GOTERM_CC_DIRECT	non-motile cilium
dopamine receptor D1(DRD1)	GOTERM_MF_DIRECT	dopamine neurotransmitter receptor activity, coupled via Gs
dopamine receptor D1(DRD1)	GOTERM_MF_DIRECT	G-protein alpha-subunit binding
dopamine receptor D1(DRD1)	GOTERM_MF_DIRECT	G protein-coupled receptor activity
dopamine receptor D1(DRD1)	GOTERM_MF_DIRECT	heterotrimeric G-protein binding
dopamine receptor D1(DRD1)	GOTERM_MF_DIRECT	dopamine binding
dopamine receptor D1(DRD1)	GOTERM_MF_DIRECT	arrestin family protein binding
dopamine receptor D1(DRD1)	INTERPRO	GPCR_Rhodpsn
dopamine receptor D1(DRD1)	INTERPRO	Dopamine_rcpt
dopamine receptor D1(DRD1)	INTERPRO	Dopamine_D1_rcpt
dopamine receptor D1(DRD1)	INTERPRO	GPCR_Rhodpsn_7TM
dopamine receptor D1(DRD1)	KEGG_PATHWAY	Calcium signaling pathway
dopamine receptor D1(DRD1)	KEGG_PATHWAY	cAMP signaling pathway
dopamine receptor D1(DRD1)	KEGG_PATHWAY	Neuroactive ligand-receptor interaction
dopamine receptor D1(DRD1)	KEGG_PATHWAY	Hormone signaling
dopamine receptor D1(DRD1)	KEGG_PATHWAY	Gap junction
dopamine receptor D1(DRD1)	KEGG_PATHWAY	Dopaminergic synapse
dopamine receptor D1(DRD1)	KEGG_PATHWAY	Parkinson disease
dopamine receptor D1(DRD1)	KEGG_PATHWAY	Cocaine addiction
dopamine receptor D1(DRD1)	KEGG_PATHWAY	Amphetamine addiction
dopamine receptor D1(DRD1)	KEGG_PATHWAY	Morphine addiction
dopamine receptor D1(DRD1)	KEGG_PATHWAY	Alcoholism
dopamine receptor D1(DRD1)	SMART	7TM_GPCR_Srsx
dopamine receptor D1(DRD1)	UP_KW_CELLULAR_COMPONENT	Membrane
dopamine receptor D1(DRD1)	UP_KW_CELLULAR_COMPONENT	Cell projection
dopamine receptor D1(DRD1)	UP_KW_CELLULAR_COMPONENT	Cell membrane
dopamine receptor D1(DRD1)	UP_KW_MOLECULAR_FUNCTION	Receptor
dopamine receptor D1(DRD1)	UP_KW_MOLECULAR_FUNCTION	Transducer
dopamine receptor D1(DRD1)	UP_KW_PTM	Lipoprotein
dopamine receptor D1(DRD1)	UP_KW_PTM	Palmitate
dopamine receptor D1(DRD1)	UP_KW_PTM	Disulfide bond
dopamine receptor D1(DRD1)	UP_SEQ_FEATURE	DOMAIN:G-protein coupled receptors family 1 profile
dopamine receptor D1(DRD1)	UP_SEQ_FEATURE	TRANSMEM:Helical
fat storage inducing transmembrane protein 2(FITM2)	GOTERM_BP_DIRECT	cytoskeleton organization
fat storage inducing transmembrane protein 2(FITM2)	GOTERM_BP_DIRECT	phospholipid biosynthetic process
fat storage inducing transmembrane protein 2(FITM2)	GOTERM_BP_DIRECT	regulation of triglyceride biosynthetic process
fat storage inducing transmembrane protein 2(FITM2)	GOTERM_BP_DIRECT	positive regulation of triglyceride storage
fat storage inducing transmembrane protein 2(FITM2)	GOTERM_BP_DIRECT	lipid storage
fat storage inducing transmembrane protein 2(FITM2)	GOTERM_BP_DIRECT	regulation of cell morphogenesis
fat storage inducing transmembrane protein 2(FITM2)	GOTERM_BP_DIRECT	triglyceride storage
fat storage inducing transmembrane protein 2(FITM2)	GOTERM_BP_DIRECT	lipid droplet organization
fat storage inducing transmembrane protein 2(FITM2)	GOTERM_BP_DIRECT	intracellular triglyceride homeostasis
fat storage inducing transmembrane protein 2(FITM2)	GOTERM_BP_DIRECT	fatty-acyl-CoA catabolic process
fat storage inducing transmembrane protein 2(FITM2)	GOTERM_BP_DIRECT	lipid droplet formation
fat storage inducing transmembrane protein 2(FITM2)	GOTERM_CC_DIRECT	endoplasmic reticulum membrane
fat storage inducing transmembrane protein 2(FITM2)	GOTERM_MF_DIRECT	coenzyme A diphosphatase activity
fat storage inducing transmembrane protein 2(FITM2)	GOTERM_MF_DIRECT	triglyceride binding
fat storage inducing transmembrane protein 2(FITM2)	GOTERM_MF_DIRECT	diacylglycerol binding
fat storage inducing transmembrane protein 2(FITM2)	INTERPRO	FIT
fat storage inducing transmembrane protein 2(FITM2)	INTERPRO	FITM1/2
fat storage inducing transmembrane protein 2(FITM2)	UP_KW_BIOLOGICAL_PROCESS	Lipid metabolism
fat storage inducing transmembrane protein 2(FITM2)	UP_KW_CELLULAR_COMPONENT	Endoplasmic reticulum
fat storage inducing transmembrane protein 2(FITM2)	UP_KW_CELLULAR_COMPONENT	Membrane
fat storage inducing transmembrane protein 2(FITM2)	UP_KW_DOMAIN	Transmembrane
fat storage inducing transmembrane protein 2(FITM2)	UP_KW_DOMAIN	Transmembrane helix
fat storage inducing transmembrane protein 2(FITM2)	UP_KW_MOLECULAR_FUNCTION	Hydrolase
fat storage inducing transmembrane protein 2(FITM2)	UP_SEQ_FEATURE	TRANSMEM:Helical
glutathione S-transferase Mu 1(LOC102190481)	GOTERM_BP_DIRECT	lipid metabolic process
glutathione S-transferase Mu 1(LOC102190481)	GOTERM_BP_DIRECT	glutathione metabolic process
glutathione S-transferase Mu 1(LOC102190481)	GOTERM_CC_DIRECT	cytoplasm
glutathione S-transferase Mu 1(LOC102190481)	GOTERM_MF_DIRECT	glutathione transferase activity
glutathione S-transferase Mu 1(LOC102190481)	GOTERM_MF_DIRECT	identical protein binding
glutathione S-transferase Mu 1(LOC102190481)	INTERPRO	GST_mu
glutathione S-transferase Mu 1(LOC102190481)	INTERPRO	Glutathione_S-Trfase_N
glutathione S-transferase Mu 1(LOC102190481)	INTERPRO	GST_C
glutathione S-transferase Mu 1(LOC102190481)	INTERPRO	Glutathione-S-Trfase_C-like
glutathione S-transferase Mu 1(LOC102190481)	INTERPRO	Thioredoxin-like_sf
glutathione S-transferase Mu 1(LOC102190481)	INTERPRO	Glutathione-S-Trfase_C_sf
glutathione S-transferase Mu 1(LOC102190481)	INTERPRO	Glutathione_S-Trfase
glutathione S-transferase Mu 1(LOC102190481)	INTERPRO	GST_superfamily
glutathione S-transferase Mu 1(LOC102190481)	KEGG_PATHWAY	Glutathione metabolism
glutathione S-transferase Mu 1(LOC102190481)	KEGG_PATHWAY	Metabolism of xenobiotics by cytochrome P450
glutathione S-transferase Mu 1(LOC102190481)	KEGG_PATHWAY	Drug metabolism - cytochrome P450
glutathione S-transferase Mu 1(LOC102190481)	KEGG_PATHWAY	Drug metabolism - other enzymes
glutathione S-transferase Mu 1(LOC102190481)	KEGG_PATHWAY	Metabolic pathways
glutathione S-transferase Mu 1(LOC102190481)	KEGG_PATHWAY	Platinum drug resistance
glutathione S-transferase Mu 1(LOC102190481)	KEGG_PATHWAY	Pathways in cancer
glutathione S-transferase Mu 1(LOC102190481)	KEGG_PATHWAY	Chemical carcinogenesis - DNA adducts
glutathione S-transferase Mu 1(LOC102190481)	KEGG_PATHWAY	Chemical carcinogenesis - receptor activation
glutathione S-transferase Mu 1(LOC102190481)	KEGG_PATHWAY	Chemical carcinogenesis - reactive oxygen species
glutathione S-transferase Mu 1(LOC102190481)	KEGG_PATHWAY	Hepatocellular carcinoma
glutathione S-transferase Mu 1(LOC102190481)	KEGG_PATHWAY	Fluid shear stress and atherosclerosis
glutathione S-transferase Mu 1(LOC102190481)	UP_KW_BIOLOGICAL_PROCESS	Lipid metabolism
glutathione S-transferase Mu 1(LOC102190481)	UP_KW_MOLECULAR_FUNCTION	Transferase
glutathione S-transferase Mu 1(LOC102190481)	UP_SEQ_FEATURE	DOMAIN:GST C-terminal
glutathione S-transferase Mu 1(LOC102190481)	UP_SEQ_FEATURE	DOMAIN:GST N-terminal
glutathione S-transferase mu 3(GSTM3)	GOTERM_BP_DIRECT	glutathione metabolic process
glutathione S-transferase mu 3(GSTM3)	GOTERM_BP_DIRECT	nitrobenzene metabolic process
glutathione S-transferase mu 3(GSTM3)	GOTERM_BP_DIRECT	xenobiotic catabolic process
glutathione S-transferase mu 3(GSTM3)	GOTERM_BP_DIRECT	response to estrogen
glutathione S-transferase mu 3(GSTM3)	GOTERM_BP_DIRECT	cellular detoxification of nitrogen compound
glutathione S-transferase mu 3(GSTM3)	GOTERM_CC_DIRECT	cytoplasm
glutathione S-transferase mu 3(GSTM3)	GOTERM_CC_DIRECT	cytosol
glutathione S-transferase mu 3(GSTM3)	GOTERM_CC_DIRECT	sperm fibrous sheath
glutathione S-transferase mu 3(GSTM3)	GOTERM_CC_DIRECT	intercellular bridge
glutathione S-transferase mu 3(GSTM3)	GOTERM_MF_DIRECT	glutathione transferase activity
glutathione S-transferase mu 3(GSTM3)	GOTERM_MF_DIRECT	enzyme binding
glutathione S-transferase mu 3(GSTM3)	GOTERM_MF_DIRECT	protein homodimerization activity
glutathione S-transferase mu 3(GSTM3)	GOTERM_MF_DIRECT	glutathione binding
glutathione S-transferase mu 3(GSTM3)	INTERPRO	GST_mu
glutathione S-transferase mu 3(GSTM3)	INTERPRO	Glutathione_S-Trfase_N
glutathione S-transferase mu 3(GSTM3)	INTERPRO	GST_C
glutathione S-transferase mu 3(GSTM3)	INTERPRO	Glutathione-S-Trfase_C-like
glutathione S-transferase mu 3(GSTM3)	INTERPRO	Thioredoxin-like_sf
glutathione S-transferase mu 3(GSTM3)	INTERPRO	Glutathione-S-Trfase_C_sf
glutathione S-transferase mu 3(GSTM3)	INTERPRO	GST_superfamily
glutathione S-transferase mu 3(GSTM3)	KEGG_PATHWAY	Glutathione metabolism
glutathione S-transferase mu 3(GSTM3)	KEGG_PATHWAY	Metabolism of xenobiotics by cytochrome P450
glutathione S-transferase mu 3(GSTM3)	KEGG_PATHWAY	Drug metabolism - cytochrome P450
glutathione S-transferase mu 3(GSTM3)	KEGG_PATHWAY	Drug metabolism - other enzymes
glutathione S-transferase mu 3(GSTM3)	KEGG_PATHWAY	Metabolic pathways
glutathione S-transferase mu 3(GSTM3)	KEGG_PATHWAY	Platinum drug resistance
glutathione S-transferase mu 3(GSTM3)	KEGG_PATHWAY	Pathways in cancer
glutathione S-transferase mu 3(GSTM3)	KEGG_PATHWAY	Chemical carcinogenesis - DNA adducts
glutathione S-transferase mu 3(GSTM3)	KEGG_PATHWAY	Chemical carcinogenesis - receptor activation
glutathione S-transferase mu 3(GSTM3)	KEGG_PATHWAY	Chemical carcinogenesis - reactive oxygen species
glutathione S-transferase mu 3(GSTM3)	KEGG_PATHWAY	Hepatocellular carcinoma
glutathione S-transferase mu 3(GSTM3)	KEGG_PATHWAY	Fluid shear stress and atherosclerosis
glutathione S-transferase mu 3(GSTM3)	UP_KW_MOLECULAR_FUNCTION	Transferase
glutathione S-transferase mu 3(GSTM3)	UP_SEQ_FEATURE	DOMAIN:GST C-terminal
glutathione S-transferase mu 3(GSTM3)	UP_SEQ_FEATURE	DOMAIN:GST N-terminal
heat shock transcription factor 4(HSF4)	GOTERM_BP_DIRECT	negative regulation of transcription by RNA polymerase II
heat shock transcription factor 4(HSF4)	GOTERM_BP_DIRECT	regulation of DNA-templated transcription
heat shock transcription factor 4(HSF4)	GOTERM_CC_DIRECT	chromatin
heat shock transcription factor 4(HSF4)	GOTERM_CC_DIRECT	nucleus
heat shock transcription factor 4(HSF4)	GOTERM_CC_DIRECT	nuclear speck
heat shock transcription factor 4(HSF4)	GOTERM_MF_DIRECT	RNA polymerase II cis-regulatory region sequence-specific DNA binding
heat shock transcription factor 4(HSF4)	GOTERM_MF_DIRECT	DNA-binding transcription factor activity, RNA polymerase II-specific
heat shock transcription factor 4(HSF4)	GOTERM_MF_DIRECT	DNA-binding transcription factor activity
heat shock transcription factor 4(HSF4)	GOTERM_MF_DIRECT	sequence-specific DNA binding
heat shock transcription factor 4(HSF4)	INTERPRO	HSF_DNA-bd
heat shock transcription factor 4(HSF4)	INTERPRO	WH-like_DNA-bd_sf
heat shock transcription factor 4(HSF4)	INTERPRO	WH_DNA-bd_sf
heat shock transcription factor 4(HSF4)	SMART	HSF
heat shock transcription factor 4(HSF4)	UP_KW_BIOLOGICAL_PROCESS	Stress response
heat shock transcription factor 4(HSF4)	UP_KW_CELLULAR_COMPONENT	Nucleus
heat shock transcription factor 4(HSF4)	UP_KW_MOLECULAR_FUNCTION	DNA-binding
heat shock transcription factor 4(HSF4)	UP_SEQ_FEATURE	COMPBIAS:Basic and acidic residues
heat shock transcription factor 4(HSF4)	UP_SEQ_FEATURE	DOMAIN:HSF-type DNA-binding
heat shock transcription factor 4(HSF4)	UP_SEQ_FEATURE	REGION:Disordered
hemoglobin fetal subunit beta-like(LOC102176710)	GOTERM_BP_DIRECT	oxygen transport
hemoglobin fetal subunit beta-like(LOC102176710)	GOTERM_BP_DIRECT	hydrogen peroxide catabolic process
hemoglobin fetal subunit beta-like(LOC102176710)	GOTERM_CC_DIRECT	hemoglobin complex
hemoglobin fetal subunit beta-like(LOC102176710)	GOTERM_CC_DIRECT	haptoglobin-hemoglobin complex
hemoglobin fetal subunit beta-like(LOC102176710)	GOTERM_CC_DIRECT	blood microparticle
hemoglobin fetal subunit beta-like(LOC102176710)	GOTERM_MF_DIRECT	peroxidase activity
hemoglobin fetal subunit beta-like(LOC102176710)	GOTERM_MF_DIRECT	oxygen carrier activity
hemoglobin fetal subunit beta-like(LOC102176710)	GOTERM_MF_DIRECT	oxygen binding
hemoglobin fetal subunit beta-like(LOC102176710)	GOTERM_MF_DIRECT	heme binding
hemoglobin fetal subunit beta-like(LOC102176710)	GOTERM_MF_DIRECT	haptoglobin binding
hemoglobin fetal subunit beta-like(LOC102176710)	GOTERM_MF_DIRECT	hemoglobin alpha binding
hemoglobin fetal subunit beta-like(LOC102176710)	GOTERM_MF_DIRECT	organic acid binding
hemoglobin fetal subunit beta-like(LOC102176710)	GOTERM_MF_DIRECT	metal ion binding
hemoglobin fetal subunit beta-like(LOC102176710)	INTERPRO	Globin
hemoglobin fetal subunit beta-like(LOC102176710)	INTERPRO	Hemoglobin_b
hemoglobin fetal subunit beta-like(LOC102176710)	INTERPRO	Globin-like_sf
hemoglobin fetal subunit beta-like(LOC102176710)	INTERPRO	Globin/Proto
hemoglobin fetal subunit beta-like(LOC102176710)	INTERPRO	Hemoglobin_oxygen_transport
hemoglobin fetal subunit beta-like(LOC102176710)	KEGG_PATHWAY	African trypanosomiasis
hemoglobin fetal subunit beta-like(LOC102176710)	KEGG_PATHWAY	Malaria
hemoglobin fetal subunit beta-like(LOC102176710)	UP_KW_BIOLOGICAL_PROCESS	Oxygen transport
hemoglobin fetal subunit beta-like(LOC102176710)	UP_KW_BIOLOGICAL_PROCESS	Transport
hemoglobin fetal subunit beta-like(LOC102176710)	UP_KW_LIGAND	Heme
hemoglobin fetal subunit beta-like(LOC102176710)	UP_KW_LIGAND	Iron
hemoglobin fetal subunit beta-like(LOC102176710)	UP_KW_LIGAND	Metal-binding
hemoglobin fetal subunit beta-like(LOC102176710)	UP_SEQ_FEATURE	BINDING:distal binding residue
hemoglobin fetal subunit beta-like(LOC102176710)	UP_SEQ_FEATURE	BINDING:proximal binding residue
hemoglobin fetal subunit beta-like(LOC102176710)	UP_SEQ_FEATURE	DOMAIN:Globin
interleukin 5 receptor subunit alpha(IL5RA)	GOTERM_BP_DIRECT	inflammatory response to antigenic stimulus
interleukin 5 receptor subunit alpha(IL5RA)	GOTERM_BP_DIRECT	immunoglobulin mediated immune response
interleukin 5 receptor subunit alpha(IL5RA)	GOTERM_BP_DIRECT	cytokine-mediated signaling pathway
interleukin 5 receptor subunit alpha(IL5RA)	GOTERM_BP_DIRECT	regulation of interleukin-5 production
interleukin 5 receptor subunit alpha(IL5RA)	GOTERM_CC_DIRECT	external side of plasma membrane
interleukin 5 receptor subunit alpha(IL5RA)	GOTERM_CC_DIRECT	membrane
interleukin 5 receptor subunit alpha(IL5RA)	GOTERM_MF_DIRECT	cytokine receptor activity
interleukin 5 receptor subunit alpha(IL5RA)	GOTERM_MF_DIRECT	interleukin-5 receptor activity
interleukin 5 receptor subunit alpha(IL5RA)	GOTERM_MF_DIRECT	protein binding
interleukin 5 receptor subunit alpha(IL5RA)	INTERPRO	Short_hematopoietin_rcpt_2_CS
interleukin 5 receptor subunit alpha(IL5RA)	INTERPRO	FN3_dom
interleukin 5 receptor subunit alpha(IL5RA)	INTERPRO	Ig-like_fold
interleukin 5 receptor subunit alpha(IL5RA)	INTERPRO	TypeI_recpt_CBD
interleukin 5 receptor subunit alpha(IL5RA)	INTERPRO	FN3_sf
interleukin 5 receptor subunit alpha(IL5RA)	KEGG_PATHWAY	Cytokine-cytokine receptor interaction
interleukin 5 receptor subunit alpha(IL5RA)	KEGG_PATHWAY	JAK-STAT signaling pathway
interleukin 5 receptor subunit alpha(IL5RA)	KEGG_PATHWAY	Hematopoietic cell lineage
interleukin 5 receptor subunit alpha(IL5RA)	KEGG_PATHWAY	Pathways in cancer
interleukin 5 receptor subunit alpha(IL5RA)	UP_KW_CELLULAR_COMPONENT	Membrane
interleukin 5 receptor subunit alpha(IL5RA)	UP_KW_DOMAIN	Transmembrane
interleukin 5 receptor subunit alpha(IL5RA)	UP_KW_DOMAIN	Transmembrane helix
interleukin 5 receptor subunit alpha(IL5RA)	UP_KW_MOLECULAR_FUNCTION	Receptor
interleukin 5 receptor subunit alpha(IL5RA)	UP_SEQ_FEATURE	DOMAIN:Fibronectin type-III
interleukin 5 receptor subunit alpha(IL5RA)	UP_SEQ_FEATURE	TRANSMEM:Helical
leucine rich repeat containing 20(LRRC20)	GOTERM_CC_DIRECT	extracellular space
leucine rich repeat containing 20(LRRC20)	GOTERM_CC_DIRECT	cytoplasm
leucine rich repeat containing 20(LRRC20)	INTERPRO	Leu-rich_rpt
leucine rich repeat containing 20(LRRC20)	INTERPRO	LRR_dom_sf
leucine rich repeat containing 20(LRRC20)	INTERPRO	LRR_domain-containing
leucine rich repeat containing 20(LRRC20)	UP_KW_DOMAIN	Leucine-rich repeat
leucine zipper tumor suppressor family member 3(LZTS3)	GOTERM_BP_DIRECT	regulation of dendritic spine morphogenesis
leucine zipper tumor suppressor family member 3(LZTS3)	GOTERM_CC_DIRECT	cytoplasm
leucine zipper tumor suppressor family member 3(LZTS3)	GOTERM_CC_DIRECT	dendritic spine
leucine zipper tumor suppressor family member 3(LZTS3)	INTERPRO	LZTS
leucine zipper tumor suppressor family member 3(LZTS3)	KEGG_PATHWAY	Glutamatergic synapse
leucine zipper tumor suppressor family member 3(LZTS3)	UP_KW_CELLULAR_COMPONENT	Cytoplasm
leucine zipper tumor suppressor family member 3(LZTS3)	UP_KW_DOMAIN	Coiled coil
leucine zipper tumor suppressor family member 3(LZTS3)	UP_SEQ_FEATURE	COMPBIAS:Basic and acidic residues
leucine zipper tumor suppressor family member 3(LZTS3)	UP_SEQ_FEATURE	COMPBIAS:Polar residues
leucine zipper tumor suppressor family member 3(LZTS3)	UP_SEQ_FEATURE	REGION:Disordered
neurobeachin like 1(NBEAL1)	GOTERM_BP_DIRECT	protein localization
neurobeachin like 1(NBEAL1)	GOTERM_CC_DIRECT	cytosol
neurobeachin like 1(NBEAL1)	GOTERM_CC_DIRECT	membrane
neurobeachin like 1(NBEAL1)	GOTERM_MF_DIRECT	protein kinase binding
neurobeachin like 1(NBEAL1)	INTERPRO	BEACH_dom
neurobeachin like 1(NBEAL1)	INTERPRO	WD40_rpt
neurobeachin like 1(NBEAL1)	INTERPRO	PH-like_dom_sf
neurobeachin like 1(NBEAL1)	INTERPRO	ConA-like_dom_sf
neurobeachin like 1(NBEAL1)	INTERPRO	WD40/YVTN_repeat-like_dom_sf
neurobeachin like 1(NBEAL1)	INTERPRO	ARM-type_fold
neurobeachin like 1(NBEAL1)	INTERPRO	PH-BEACH_dom
neurobeachin like 1(NBEAL1)	INTERPRO	NBEA/BDCP_DUF4704
neurobeachin like 1(NBEAL1)	INTERPRO	WD40_repeat_dom_sf
neurobeachin like 1(NBEAL1)	INTERPRO	BEACH_dom_sf
neurobeachin like 1(NBEAL1)	INTERPRO	NBCH_WD40
neurobeachin like 1(NBEAL1)	INTERPRO	BEACH_Domain
neurobeachin like 1(NBEAL1)	SMART	WD40
neurobeachin like 1(NBEAL1)	SMART	Beach
neurobeachin like 1(NBEAL1)	UP_KW_DOMAIN	Repeat
neurobeachin like 1(NBEAL1)	UP_SEQ_FEATURE	COMPBIAS:Polar residues
neurobeachin like 1(NBEAL1)	UP_SEQ_FEATURE	DOMAIN:BEACH
neurobeachin like 1(NBEAL1)	UP_SEQ_FEATURE	DOMAIN:BEACH-type PH
neurobeachin like 1(NBEAL1)	UP_SEQ_FEATURE	REGION:Disordered
neurobeachin like 1(NBEAL1)	UP_SEQ_FEATURE	REPEAT:WD
testis associated actin remodelling kinase 1(TESK1)	GOTERM_BP_DIRECT	protein phosphorylation
testis associated actin remodelling kinase 1(TESK1)	GOTERM_BP_DIRECT	actin cytoskeleton organization
testis associated actin remodelling kinase 1(TESK1)	GOTERM_BP_DIRECT	positive regulation of stress fiber assembly
testis associated actin remodelling kinase 1(TESK1)	GOTERM_BP_DIRECT	establishment of vesicle localization
testis associated actin remodelling kinase 1(TESK1)	GOTERM_BP_DIRECT	nuclear-transcribed mRNA catabolic process, no-go decay
testis associated actin remodelling kinase 1(TESK1)	GOTERM_BP_DIRECT	podocyte cell migration
testis associated actin remodelling kinase 1(TESK1)	GOTERM_BP_DIRECT	positive regulation of substrate adhesion-dependent cell spreading
testis associated actin remodelling kinase 1(TESK1)	GOTERM_BP_DIRECT	positive regulation of protein localization to nucleus
testis associated actin remodelling kinase 1(TESK1)	GOTERM_BP_DIRECT	negative regulation of cilium assembly
testis associated actin remodelling kinase 1(TESK1)	GOTERM_CC_DIRECT	nucleus
testis associated actin remodelling kinase 1(TESK1)	GOTERM_CC_DIRECT	cytoplasm
testis associated actin remodelling kinase 1(TESK1)	GOTERM_CC_DIRECT	centrosome
testis associated actin remodelling kinase 1(TESK1)	GOTERM_MF_DIRECT	protein serine/threonine kinase activity
testis associated actin remodelling kinase 1(TESK1)	GOTERM_MF_DIRECT	ATP binding
testis associated actin remodelling kinase 1(TESK1)	INTERPRO	Prot_kinase_dom
testis associated actin remodelling kinase 1(TESK1)	INTERPRO	Ser-Thr/Tyr_kinase_cat_dom
testis associated actin remodelling kinase 1(TESK1)	INTERPRO	Tyr_kinase_AS
testis associated actin remodelling kinase 1(TESK1)	INTERPRO	Kinase-like_dom_sf
testis associated actin remodelling kinase 1(TESK1)	INTERPRO	Protein_kinase_ATP_BS
testis associated actin remodelling kinase 1(TESK1)	INTERPRO	Actin_reg-Ser/Thr_kinase
testis associated actin remodelling kinase 1(TESK1)	UP_KW_LIGAND	ATP-binding
testis associated actin remodelling kinase 1(TESK1)	UP_KW_LIGAND	Magnesium
testis associated actin remodelling kinase 1(TESK1)	UP_KW_LIGAND	Manganese
testis associated actin remodelling kinase 1(TESK1)	UP_KW_LIGAND	Nucleotide-binding
testis associated actin remodelling kinase 1(TESK1)	UP_KW_MOLECULAR_FUNCTION	Kinase
testis associated actin remodelling kinase 1(TESK1)	UP_KW_MOLECULAR_FUNCTION	Serine/threonine-protein kinase
testis associated actin remodelling kinase 1(TESK1)	UP_KW_MOLECULAR_FUNCTION	Transferase
testis associated actin remodelling kinase 1(TESK1)	UP_SEQ_FEATURE	COMPBIAS:Basic and acidic residues
testis associated actin remodelling kinase 1(TESK1)	UP_SEQ_FEATURE	COMPBIAS:Pro residues
testis associated actin remodelling kinase 1(TESK1)	UP_SEQ_FEATURE	DOMAIN:Protein kinase
testis associated actin remodelling kinase 1(TESK1)	UP_SEQ_FEATURE	REGION:Disordered
thioesterase superfamily member 4(THEM4)	GOTERM_BP_DIRECT	fatty acid metabolic process
thioesterase superfamily member 4(THEM4)	GOTERM_BP_DIRECT	negative regulation of phosphatidylinositol 3-kinase/protein kinase B signal transduction
thioesterase superfamily member 4(THEM4)	GOTERM_BP_DIRECT	regulation of mitochondrial membrane permeability involved in apoptotic process
thioesterase superfamily member 4(THEM4)	GOTERM_CC_DIRECT	mitochondrial inner membrane
thioesterase superfamily member 4(THEM4)	GOTERM_CC_DIRECT	mitochondrial intermembrane space
thioesterase superfamily member 4(THEM4)	GOTERM_CC_DIRECT	cytosol
thioesterase superfamily member 4(THEM4)	GOTERM_CC_DIRECT	ruffle membrane
thioesterase superfamily member 4(THEM4)	GOTERM_MF_DIRECT	long-chain fatty acyl-CoA hydrolase activity
thioesterase superfamily member 4(THEM4)	INTERPRO	Thioestr_dom
thioesterase superfamily member 4(THEM4)	INTERPRO	HotDog_dom_sf
thioesterase superfamily member 4(THEM4)	INTERPRO	THEM4/THEM5_acyl-CoA_thioest
thioesterase superfamily member 4(THEM4)	KEGG_PATHWAY	Fatty acid elongation
thioesterase superfamily member 4(THEM4)	KEGG_PATHWAY	Metabolic pathways
thioesterase superfamily member 4(THEM4)	KEGG_PATHWAY	PI3K-Akt signaling pathway
thioesterase superfamily member 4(THEM4)	UP_KW_BIOLOGICAL_PROCESS	Apoptosis
thioesterase superfamily member 4(THEM4)	UP_KW_BIOLOGICAL_PROCESS	Fatty acid metabolism
thioesterase superfamily member 4(THEM4)	UP_KW_BIOLOGICAL_PROCESS	Lipid metabolism
thioesterase superfamily member 4(THEM4)	UP_KW_CELLULAR_COMPONENT	Membrane
thioesterase superfamily member 4(THEM4)	UP_KW_CELLULAR_COMPONENT	Mitochondrion
thioesterase superfamily member 4(THEM4)	UP_KW_CELLULAR_COMPONENT	Cytoplasm
thioesterase superfamily member 4(THEM4)	UP_KW_CELLULAR_COMPONENT	Cell projection
thioesterase superfamily member 4(THEM4)	UP_KW_CELLULAR_COMPONENT	Mitochondrion inner membrane
thioesterase superfamily member 4(THEM4)	UP_KW_CELLULAR_COMPONENT	Cell membrane
thioesterase superfamily member 4(THEM4)	UP_KW_DOMAIN	Transit peptide
thioesterase superfamily member 4(THEM4)	UP_KW_MOLECULAR_FUNCTION	Hydrolase
thioesterase superfamily member 4(THEM4)	UP_SEQ_FEATURE	DOMAIN:Thioesterase
ubiquilin 4(UBQLN4)	GOTERM_BP_DIRECT	ubiquitin-dependent protein catabolic process
ubiquilin 4(UBQLN4)	GOTERM_BP_DIRECT	DNA damage response
ubiquilin 4(UBQLN4)	GOTERM_BP_DIRECT	regulation of proteasomal ubiquitin-dependent protein catabolic process
ubiquilin 4(UBQLN4)	GOTERM_BP_DIRECT	negative regulation of autophagosome maturation
ubiquilin 4(UBQLN4)	GOTERM_BP_DIRECT	negative regulation of double-strand break repair via homologous recombination
ubiquilin 4(UBQLN4)	GOTERM_CC_DIRECT	nucleoplasm
ubiquilin 4(UBQLN4)	GOTERM_CC_DIRECT	autophagosome
ubiquilin 4(UBQLN4)	GOTERM_CC_DIRECT	endoplasmic reticulum membrane
ubiquilin 4(UBQLN4)	GOTERM_CC_DIRECT	cytosol
ubiquilin 4(UBQLN4)	GOTERM_CC_DIRECT	nuclear proteasome complex
ubiquilin 4(UBQLN4)	GOTERM_CC_DIRECT	cytosolic proteasome complex
ubiquilin 4(UBQLN4)	GOTERM_CC_DIRECT	site of DNA damage
ubiquilin 4(UBQLN4)	GOTERM_MF_DIRECT	polyubiquitin modification-dependent protein binding
ubiquilin 4(UBQLN4)	GOTERM_MF_DIRECT	K48-linked polyubiquitin modification-dependent protein binding
ubiquilin 4(UBQLN4)	GOTERM_MF_DIRECT	identical protein binding
ubiquilin 4(UBQLN4)	INTERPRO	Ubiquitin-like_dom
ubiquilin 4(UBQLN4)	INTERPRO	STI1_HS-bd
ubiquilin 4(UBQLN4)	INTERPRO	UBA-like_sf
ubiquilin 4(UBQLN4)	INTERPRO	Ubiquilin
ubiquilin 4(UBQLN4)	INTERPRO	UBA
ubiquilin 4(UBQLN4)	INTERPRO	Ubiquitin-like_domsf
ubiquilin 4(UBQLN4)	KEGG_PATHWAY	Protein processing in endoplasmic reticulum
ubiquilin 4(UBQLN4)	KEGG_PATHWAY	Amyotrophic lateral sclerosis
ubiquilin 4(UBQLN4)	SMART	UBA
ubiquilin 4(UBQLN4)	SMART	UBQ
ubiquilin 4(UBQLN4)	SMART	STI1
ubiquilin 4(UBQLN4)	UP_SEQ_FEATURE	COMPBIAS:Pro residues
ubiquilin 4(UBQLN4)	UP_SEQ_FEATURE	DOMAIN:UBA
ubiquilin 4(UBQLN4)	UP_SEQ_FEATURE	DOMAIN:Ubiquitin-like
ubiquilin 4(UBQLN4)	UP_SEQ_FEATURE	REGION:Disordered
