# Supplementary material for: Transcriptome Dynamics and Regulatory Networks of Postnatal Muscle Development in Leizhou Black Goats
Source: Int J Mol Sci. 2025 Dec 21;27(1):88. doi: 10.3390/ijms27010088 (PMC12785553; doi:10.3390/ijms27010088)
Supplement: Supplementary file 1 [file ijms-27-00088-s001.zip › Supplementary Files S1 DAVID Functional Annotation of TOP 20 DEGs Across Three Developmental Stages/6month.vs.2years_DAVIDFunctionalAnnotationTable_2025-12-08.xlsx]

## Sheet: Sheet1
Gene Name	Category	Terms
3-hydroxyacyl-CoA dehydratase 1(HACD1)	GOTERM_BP_DIRECT	sphingolipid biosynthetic process
3-hydroxyacyl-CoA dehydratase 1(HACD1)	GOTERM_BP_DIRECT	fatty acid elongation
3-hydroxyacyl-CoA dehydratase 1(HACD1)	GOTERM_BP_DIRECT	very long-chain fatty acid biosynthetic process
3-hydroxyacyl-CoA dehydratase 1(HACD1)	GOTERM_CC_DIRECT	endoplasmic reticulum membrane
3-hydroxyacyl-CoA dehydratase 1(HACD1)	GOTERM_MF_DIRECT	3-hydroxyacyl-CoA dehydratase activity
3-hydroxyacyl-CoA dehydratase 1(HACD1)	GOTERM_MF_DIRECT	very-long-chain (3R)-3-hydroxyacyl-CoA dehydratase activity
3-hydroxyacyl-CoA dehydratase 1(HACD1)	INTERPRO	Tyr_Pase-like_PTPLA
3-hydroxyacyl-CoA dehydratase 1(HACD1)	KEGG_PATHWAY	Fatty acid elongation
3-hydroxyacyl-CoA dehydratase 1(HACD1)	KEGG_PATHWAY	Biosynthesis of unsaturated fatty acids
3-hydroxyacyl-CoA dehydratase 1(HACD1)	KEGG_PATHWAY	Metabolic pathways
3-hydroxyacyl-CoA dehydratase 1(HACD1)	KEGG_PATHWAY	Fatty acid metabolism
3-hydroxyacyl-CoA dehydratase 1(HACD1)	UP_KW_CELLULAR_COMPONENT	Endoplasmic reticulum
3-hydroxyacyl-CoA dehydratase 1(HACD1)	UP_KW_CELLULAR_COMPONENT	Membrane
3-hydroxyacyl-CoA dehydratase 1(HACD1)	UP_KW_MOLECULAR_FUNCTION	Lyase
3-hydroxyacyl-CoA dehydratase 1(HACD1)	UP_SEQ_FEATURE	REGION:Disordered
3-hydroxyacyl-CoA dehydratase 1(HACD1)	UP_SEQ_FEATURE	TRANSMEM:Helical
ATP-dependent RNA helicase DDX3X-like(LOC108634620)	GOTERM_BP_DIRECT	gamete generation
ATP-dependent RNA helicase DDX3X-like(LOC108634620)	GOTERM_BP_DIRECT	cell differentiation
ATP-dependent RNA helicase DDX3X-like(LOC108634620)	GOTERM_CC_DIRECT	nucleus
ATP-dependent RNA helicase DDX3X-like(LOC108634620)	GOTERM_CC_DIRECT	P granule
ATP-dependent RNA helicase DDX3X-like(LOC108634620)	GOTERM_MF_DIRECT	nucleic acid binding
ATP-dependent RNA helicase DDX3X-like(LOC108634620)	GOTERM_MF_DIRECT	RNA binding
ATP-dependent RNA helicase DDX3X-like(LOC108634620)	GOTERM_MF_DIRECT	RNA helicase activity
ATP-dependent RNA helicase DDX3X-like(LOC108634620)	GOTERM_MF_DIRECT	ATP binding
ATP-dependent RNA helicase DDX3X-like(LOC108634620)	GOTERM_MF_DIRECT	hydrolase activity
ATP-dependent RNA helicase DDX3X-like(LOC108634620)	INTERPRO	RNA-helicase_DEAD-box_CS
ATP-dependent RNA helicase DDX3X-like(LOC108634620)	INTERPRO	Helicase_C-like
ATP-dependent RNA helicase DDX3X-like(LOC108634620)	INTERPRO	DEAD/DEAH_box_helicase_dom
ATP-dependent RNA helicase DDX3X-like(LOC108634620)	INTERPRO	Helicase_ATP-bd
ATP-dependent RNA helicase DDX3X-like(LOC108634620)	INTERPRO	RNA_helicase_DEAD_Q_motif
ATP-dependent RNA helicase DDX3X-like(LOC108634620)	INTERPRO	P-loop_NTPase
ATP-dependent RNA helicase DDX3X-like(LOC108634620)	KEGG_PATHWAY	RIG-I-like receptor signaling pathway
ATP-dependent RNA helicase DDX3X-like(LOC108634620)	KEGG_PATHWAY	Hepatitis B
ATP-dependent RNA helicase DDX3X-like(LOC108634620)	KEGG_PATHWAY	Viral carcinogenesis
ATP-dependent RNA helicase DDX3X-like(LOC108634620)	SMART	DEXDc
ATP-dependent RNA helicase DDX3X-like(LOC108634620)	SMART	HELICc
ATP-dependent RNA helicase DDX3X-like(LOC108634620)	UP_KW_LIGAND	ATP-binding
ATP-dependent RNA helicase DDX3X-like(LOC108634620)	UP_KW_MOLECULAR_FUNCTION	Helicase
ATP-dependent RNA helicase DDX3X-like(LOC108634620)	UP_KW_MOLECULAR_FUNCTION	Hydrolase
ATP-dependent RNA helicase DDX3X-like(LOC108634620)	UP_SEQ_FEATURE	COMPBIAS:Basic and acidic residues
ATP-dependent RNA helicase DDX3X-like(LOC108634620)	UP_SEQ_FEATURE	DOMAIN:DEAD-box RNA helicase Q
ATP-dependent RNA helicase DDX3X-like(LOC108634620)	UP_SEQ_FEATURE	DOMAIN:Helicase ATP-binding
ATP-dependent RNA helicase DDX3X-like(LOC108634620)	UP_SEQ_FEATURE	DOMAIN:Helicase C-terminal
ATP-dependent RNA helicase DDX3X-like(LOC108634620)	UP_SEQ_FEATURE	MOTIF:Q motif
ATP-dependent RNA helicase DDX3X-like(LOC108634620)	UP_SEQ_FEATURE	REGION:Disordered
chondroitin sulfate proteoglycan 4(LOC102185312)	GOTERM_BP_DIRECT	anatomical structure morphogenesis
chondroitin sulfate proteoglycan 4(LOC102185312)	GOTERM_CC_DIRECT	membrane
chondroitin sulfate proteoglycan 4(LOC102185312)	GOTERM_CC_DIRECT	collagen-containing extracellular matrix
chondroitin sulfate proteoglycan 4(LOC102185312)	INTERPRO	Laminin_G
chondroitin sulfate proteoglycan 4(LOC102185312)	INTERPRO	ConA-like_dom_sf
chondroitin sulfate proteoglycan 4(LOC102185312)	INTERPRO	CSPG_rpt
chondroitin sulfate proteoglycan 4(LOC102185312)	INTERPRO	FRAS1_ECM
chondroitin sulfate proteoglycan 4(LOC102185312)	SMART	LamG
chondroitin sulfate proteoglycan 4(LOC102185312)	UP_KW_CELLULAR_COMPONENT	Membrane
chondroitin sulfate proteoglycan 4(LOC102185312)	UP_KW_DOMAIN	Repeat
chondroitin sulfate proteoglycan 4(LOC102185312)	UP_KW_DOMAIN	Signal
chondroitin sulfate proteoglycan 4(LOC102185312)	UP_KW_DOMAIN	Transmembrane
chondroitin sulfate proteoglycan 4(LOC102185312)	UP_KW_DOMAIN	Transmembrane helix
chondroitin sulfate proteoglycan 4(LOC102185312)	UP_KW_PTM	Glycoprotein
chondroitin sulfate proteoglycan 4(LOC102185312)	UP_SEQ_FEATURE	DOMAIN:Laminin G
chondroitin sulfate proteoglycan 4(LOC102185312)	UP_SEQ_FEATURE	REGION:Disordered
chondroitin sulfate proteoglycan 4(LOC102185312)	UP_SEQ_FEATURE	REPEAT:CSPG
chondroitin sulfate proteoglycan 4(LOC102185312)	UP_SEQ_FEATURE	TRANSMEM:Helical
eukaryotic translation initiation factor 2 subunit 3, Y-linked-like(LOC108634721)	GOTERM_BP_DIRECT	formation of translation preinitiation complex
eukaryotic translation initiation factor 2 subunit 3, Y-linked-like(LOC108634721)	GOTERM_BP_DIRECT	positive regulation of translational fidelity
eukaryotic translation initiation factor 2 subunit 3, Y-linked-like(LOC108634721)	GOTERM_CC_DIRECT	cytosol
eukaryotic translation initiation factor 2 subunit 3, Y-linked-like(LOC108634721)	GOTERM_CC_DIRECT	eukaryotic translation initiation factor 2 complex
eukaryotic translation initiation factor 2 subunit 3, Y-linked-like(LOC108634721)	GOTERM_MF_DIRECT	tRNA binding
eukaryotic translation initiation factor 2 subunit 3, Y-linked-like(LOC108634721)	GOTERM_MF_DIRECT	translation initiation factor activity
eukaryotic translation initiation factor 2 subunit 3, Y-linked-like(LOC108634721)	GOTERM_MF_DIRECT	GTPase activity
eukaryotic translation initiation factor 2 subunit 3, Y-linked-like(LOC108634721)	GOTERM_MF_DIRECT	GTP binding
eukaryotic translation initiation factor 2 subunit 3, Y-linked-like(LOC108634721)	INTERPRO	T_Tr_GTP-bd_dom
eukaryotic translation initiation factor 2 subunit 3, Y-linked-like(LOC108634721)	INTERPRO	EFTu-like_2
eukaryotic translation initiation factor 2 subunit 3, Y-linked-like(LOC108634721)	INTERPRO	Transl_B-barrel_sf
eukaryotic translation initiation factor 2 subunit 3, Y-linked-like(LOC108634721)	INTERPRO	Transl_elong_EF1A/Init_IF2_C
eukaryotic translation initiation factor 2 subunit 3, Y-linked-like(LOC108634721)	INTERPRO	eIF2g_C
eukaryotic translation initiation factor 2 subunit 3, Y-linked-like(LOC108634721)	INTERPRO	P-loop_NTPase
eukaryotic translation initiation factor 2 subunit 3, Y-linked-like(LOC108634721)	INTERPRO	eIF2g_dom_2
eukaryotic translation initiation factor 2 subunit 3, Y-linked-like(LOC108634721)	INTERPRO	eIF2g_GTP-bd
eukaryotic translation initiation factor 2 subunit 3, Y-linked-like(LOC108634721)	INTERPRO	eIF2G
eukaryotic translation initiation factor 2 subunit 3, Y-linked-like(LOC108634721)	UP_KW_BIOLOGICAL_PROCESS	Protein biosynthesis
eukaryotic translation initiation factor 2 subunit 3, Y-linked-like(LOC108634721)	UP_KW_LIGAND	GTP-binding
eukaryotic translation initiation factor 2 subunit 3, Y-linked-like(LOC108634721)	UP_KW_LIGAND	Nucleotide-binding
eukaryotic translation initiation factor 2 subunit 3, Y-linked-like(LOC108634721)	UP_KW_MOLECULAR_FUNCTION	Hydrolase
eukaryotic translation initiation factor 2 subunit 3, Y-linked-like(LOC108634721)	UP_KW_MOLECULAR_FUNCTION	Initiation factor
eukaryotic translation initiation factor 2 subunit 3, Y-linked-like(LOC108634721)	UP_SEQ_FEATURE	DOMAIN:Tr-type G
exostosin like glycosyltransferase 1(EXTL1)	GOTERM_BP_DIRECT	protein glycosylation
exostosin like glycosyltransferase 1(EXTL1)	GOTERM_BP_DIRECT	heparan sulfate proteoglycan biosynthetic process
exostosin like glycosyltransferase 1(EXTL1)	GOTERM_CC_DIRECT	endoplasmic reticulum membrane
exostosin like glycosyltransferase 1(EXTL1)	GOTERM_CC_DIRECT	membrane
exostosin like glycosyltransferase 1(EXTL1)	GOTERM_MF_DIRECT	glycosyltransferase activity
exostosin like glycosyltransferase 1(EXTL1)	GOTERM_MF_DIRECT	glucuronosyl-N-acetylglucosaminyl-proteoglycan 4-alpha-N-acetylglucosaminyltransferase activity
exostosin like glycosyltransferase 1(EXTL1)	INTERPRO	Exostosin
exostosin like glycosyltransferase 1(EXTL1)	INTERPRO	GT64_dom
exostosin like glycosyltransferase 1(EXTL1)	INTERPRO	Nucleotide-diphossugar_trans
exostosin like glycosyltransferase 1(EXTL1)	INTERPRO	Exostosin_GT47
exostosin like glycosyltransferase 1(EXTL1)	KEGG_PATHWAY	Glycosaminoglycan biosynthesis - heparan sulfate / heparin
exostosin like glycosyltransferase 1(EXTL1)	KEGG_PATHWAY	Metabolic pathways
exostosin like glycosyltransferase 1(EXTL1)	UP_KW_CELLULAR_COMPONENT	Endoplasmic reticulum
exostosin like glycosyltransferase 1(EXTL1)	UP_KW_DOMAIN	Signal-anchor
exostosin like glycosyltransferase 1(EXTL1)	UP_KW_DOMAIN	Transmembrane
exostosin like glycosyltransferase 1(EXTL1)	UP_KW_MOLECULAR_FUNCTION	Glycosyltransferase
exostosin like glycosyltransferase 1(EXTL1)	UP_KW_MOLECULAR_FUNCTION	Transferase
exostosin like glycosyltransferase 1(EXTL1)	UP_SEQ_FEATURE	DOMAIN:Exostosin GT47
exostosin like glycosyltransferase 1(EXTL1)	UP_SEQ_FEATURE	DOMAIN:Glycosyl transferase 64
exostosin like glycosyltransferase 1(EXTL1)	UP_SEQ_FEATURE	REGION:Disordered
family with sequence similarity 181 member B(FAM181B)	INTERPRO	FAM181
family with sequence similarity 181 member B(FAM181B)	INTERPRO	TEADIR3_omega_loop
family with sequence similarity 181 member B(FAM181B)	UP_SEQ_FEATURE	REGION:Disordered
glucagon receptor(GCGR)	GOTERM_BP_DIRECT	cell surface receptor signaling pathway
glucagon receptor(GCGR)	GOTERM_BP_DIRECT	adenylate cyclase-activating G protein-coupled receptor signaling pathway
glucagon receptor(GCGR)	GOTERM_BP_DIRECT	cellular response to starvation
glucagon receptor(GCGR)	GOTERM_BP_DIRECT	positive regulation of gene expression
glucagon receptor(GCGR)	GOTERM_BP_DIRECT	glucose homeostasis
glucagon receptor(GCGR)	GOTERM_BP_DIRECT	regulation of glycogen metabolic process
glucagon receptor(GCGR)	GOTERM_CC_DIRECT	plasma membrane
glucagon receptor(GCGR)	GOTERM_MF_DIRECT	glucagon receptor activity
glucagon receptor(GCGR)	GOTERM_MF_DIRECT	peptide hormone binding
glucagon receptor(GCGR)	INTERPRO	GPCR_2_secretin-like
glucagon receptor(GCGR)	INTERPRO	GPCR_2_extracellular_dom
glucagon receptor(GCGR)	INTERPRO	GPCR_2_GLP1/glucagon_rcpt
glucagon receptor(GCGR)	INTERPRO	GPCR_2_glucagon_rcpt
glucagon receptor(GCGR)	INTERPRO	GPCR_2-like_7TM
glucagon receptor(GCGR)	INTERPRO	GPCR_2_secretin-like_CS
glucagon receptor(GCGR)	INTERPRO	GPCR_2_extracell_dom_sf
glucagon receptor(GCGR)	INTERPRO	GPCR_2
glucagon receptor(GCGR)	KEGG_PATHWAY	Neuroactive ligand-receptor interaction
glucagon receptor(GCGR)	KEGG_PATHWAY	Hormone signaling
glucagon receptor(GCGR)	KEGG_PATHWAY	Glucagon signaling pathway
glucagon receptor(GCGR)	SMART	HormR
glucagon receptor(GCGR)	UP_KW_CELLULAR_COMPONENT	Membrane
glucagon receptor(GCGR)	UP_KW_CELLULAR_COMPONENT	Cell membrane
glucagon receptor(GCGR)	UP_KW_DOMAIN	Signal
glucagon receptor(GCGR)	UP_KW_DOMAIN	Transmembrane
glucagon receptor(GCGR)	UP_KW_MOLECULAR_FUNCTION	G-protein coupled receptor
glucagon receptor(GCGR)	UP_KW_MOLECULAR_FUNCTION	Receptor
glucagon receptor(GCGR)	UP_KW_MOLECULAR_FUNCTION	Transducer
glucagon receptor(GCGR)	UP_KW_PTM	Glycoprotein
glucagon receptor(GCGR)	UP_SEQ_FEATURE	COMPBIAS:Polar residues
glucagon receptor(GCGR)	UP_SEQ_FEATURE	DOMAIN:G-protein coupled receptors family 2 profile 1
glucagon receptor(GCGR)	UP_SEQ_FEATURE	DOMAIN:G-protein coupled receptors family 2 profile 2
glucagon receptor(GCGR)	UP_SEQ_FEATURE	REGION:Disordered
glucagon receptor(GCGR)	UP_SEQ_FEATURE	TRANSMEM:Helical
heme oxygenase 1(HMOX1)	GOTERM_BP_DIRECT	wound healing involved in inflammatory response
heme oxygenase 1(HMOX1)	GOTERM_BP_DIRECT	heme oxidation
heme oxygenase 1(HMOX1)	GOTERM_BP_DIRECT	intracellular iron ion homeostasis
heme oxygenase 1(HMOX1)	GOTERM_BP_DIRECT	response to oxidative stress
heme oxygenase 1(HMOX1)	GOTERM_BP_DIRECT	macroautophagy
heme oxygenase 1(HMOX1)	GOTERM_BP_DIRECT	positive regulation of macroautophagy
heme oxygenase 1(HMOX1)	GOTERM_BP_DIRECT	negative regulation of macroautophagy
heme oxygenase 1(HMOX1)	GOTERM_BP_DIRECT	erythrocyte homeostasis
heme oxygenase 1(HMOX1)	GOTERM_BP_DIRECT	cellular response to heat
heme oxygenase 1(HMOX1)	GOTERM_BP_DIRECT	response to nicotine
heme oxygenase 1(HMOX1)	GOTERM_BP_DIRECT	heme catabolic process
heme oxygenase 1(HMOX1)	GOTERM_BP_DIRECT	positive regulation of angiogenesis
heme oxygenase 1(HMOX1)	GOTERM_BP_DIRECT	positive regulation of smooth muscle cell proliferation
heme oxygenase 1(HMOX1)	GOTERM_BP_DIRECT	negative regulation of smooth muscle cell proliferation
heme oxygenase 1(HMOX1)	GOTERM_BP_DIRECT	multicellular organismal-level iron ion homeostasis
heme oxygenase 1(HMOX1)	GOTERM_BP_DIRECT	cellular response to arsenic-containing substance
heme oxygenase 1(HMOX1)	GOTERM_BP_DIRECT	cellular response to cadmium ion
heme oxygenase 1(HMOX1)	GOTERM_BP_DIRECT	cellular response to cisplatin
heme oxygenase 1(HMOX1)	GOTERM_BP_DIRECT	positive regulation of cell migration involved in sprouting angiogenesis
heme oxygenase 1(HMOX1)	GOTERM_BP_DIRECT	negative regulation of ferroptosis
heme oxygenase 1(HMOX1)	GOTERM_BP_DIRECT	negative regulation of extrinsic apoptotic signaling pathway via death domain receptors
heme oxygenase 1(HMOX1)	GOTERM_BP_DIRECT	positive regulation of blood vessel endothelial cell proliferation involved in sprouting angiogenesis
heme oxygenase 1(HMOX1)	GOTERM_BP_DIRECT	epithelial cell apoptotic process
heme oxygenase 1(HMOX1)	GOTERM_BP_DIRECT	positive regulation of epithelial cell apoptotic process
heme oxygenase 1(HMOX1)	GOTERM_CC_DIRECT	nucleus
heme oxygenase 1(HMOX1)	GOTERM_CC_DIRECT	endoplasmic reticulum membrane
heme oxygenase 1(HMOX1)	GOTERM_CC_DIRECT	cytosol
heme oxygenase 1(HMOX1)	GOTERM_CC_DIRECT	perinuclear region of cytoplasm
heme oxygenase 1(HMOX1)	GOTERM_MF_DIRECT	heme oxygenase (decyclizing) activity
heme oxygenase 1(HMOX1)	GOTERM_MF_DIRECT	structural molecule activity
heme oxygenase 1(HMOX1)	GOTERM_MF_DIRECT	heme binding
heme oxygenase 1(HMOX1)	GOTERM_MF_DIRECT	protein homodimerization activity
heme oxygenase 1(HMOX1)	GOTERM_MF_DIRECT	metal ion binding
heme oxygenase 1(HMOX1)	INTERPRO	Haem_Oase
heme oxygenase 1(HMOX1)	INTERPRO	Haem_Oase-like
heme oxygenase 1(HMOX1)	INTERPRO	Haem_Oase-like_multi-hlx
heme oxygenase 1(HMOX1)	INTERPRO	Haem_oxygenase_CS
heme oxygenase 1(HMOX1)	KEGG_PATHWAY	Porphyrin metabolism
heme oxygenase 1(HMOX1)	KEGG_PATHWAY	Metabolic pathways
heme oxygenase 1(HMOX1)	KEGG_PATHWAY	HIF-1 signaling pathway
heme oxygenase 1(HMOX1)	KEGG_PATHWAY	Ferroptosis
heme oxygenase 1(HMOX1)	KEGG_PATHWAY	Mineral absorption
heme oxygenase 1(HMOX1)	KEGG_PATHWAY	Pathways in cancer
heme oxygenase 1(HMOX1)	KEGG_PATHWAY	MicroRNAs in cancer
heme oxygenase 1(HMOX1)	KEGG_PATHWAY	Chemical carcinogenesis - reactive oxygen species
heme oxygenase 1(HMOX1)	KEGG_PATHWAY	Hepatocellular carcinoma
heme oxygenase 1(HMOX1)	KEGG_PATHWAY	Fluid shear stress and atherosclerosis
heme oxygenase 1(HMOX1)	UP_KW_CELLULAR_COMPONENT	Endoplasmic reticulum
heme oxygenase 1(HMOX1)	UP_KW_CELLULAR_COMPONENT	Membrane
heme oxygenase 1(HMOX1)	UP_KW_DOMAIN	Transmembrane
heme oxygenase 1(HMOX1)	UP_KW_DOMAIN	Transmembrane helix
heme oxygenase 1(HMOX1)	UP_KW_LIGAND	Heme
heme oxygenase 1(HMOX1)	UP_KW_LIGAND	Iron
heme oxygenase 1(HMOX1)	UP_KW_LIGAND	Metal-binding
heme oxygenase 1(HMOX1)	UP_KW_MOLECULAR_FUNCTION	Oxidoreductase
heme oxygenase 1(HMOX1)	UP_SEQ_FEATURE	COMPBIAS:Basic and acidic residues
heme oxygenase 1(HMOX1)	UP_SEQ_FEATURE	REGION:Disordered
heme oxygenase 1(HMOX1)	UP_SEQ_FEATURE	TRANSMEM:Helical
lysine-specific demethylase 6A-like(LOC108634619)	GOTERM_BP_DIRECT	heart development
lysine-specific demethylase 6A-like(LOC108634619)	GOTERM_BP_DIRECT	regulation of gene expression
lysine-specific demethylase 6A-like(LOC108634619)	GOTERM_CC_DIRECT	MLL3/4 complex
lysine-specific demethylase 6A-like(LOC108634619)	GOTERM_MF_DIRECT	RNA polymerase II cis-regulatory region sequence-specific DNA binding
lysine-specific demethylase 6A-like(LOC108634619)	GOTERM_MF_DIRECT	protein binding
lysine-specific demethylase 6A-like(LOC108634619)	GOTERM_MF_DIRECT	chromatin DNA binding
lysine-specific demethylase 6A-like(LOC108634619)	GOTERM_MF_DIRECT	metal ion binding
lysine-specific demethylase 6A-like(LOC108634619)	GOTERM_MF_DIRECT	histone H3K27me2/H3K27me3 demethylase activity
lysine-specific demethylase 6A-like(LOC108634619)	INTERPRO	JmjC_dom
lysine-specific demethylase 6A-like(LOC108634619)	INTERPRO	TPR-like_helical_dom_sf
lysine-specific demethylase 6A-like(LOC108634619)	INTERPRO	TPR_rpt
lysine-specific demethylase 6A-like(LOC108634619)	INTERPRO	KDM6_GATAL_sf
lysine-specific demethylase 6A-like(LOC108634619)	INTERPRO	KDM6A_B-like_GATAL
lysine-specific demethylase 6A-like(LOC108634619)	INTERPRO	KDM6A_B-like_C-hel
lysine-specific demethylase 6A-like(LOC108634619)	INTERPRO	Corepressor-Demethylase
lysine-specific demethylase 6A-like(LOC108634619)	KEGG_PATHWAY	Transcriptional misregulation in cancer
lysine-specific demethylase 6A-like(LOC108634619)	SMART	TPR
lysine-specific demethylase 6A-like(LOC108634619)	SMART	JmjC
lysine-specific demethylase 6A-like(LOC108634619)	UP_KW_CELLULAR_COMPONENT	Nucleus
lysine-specific demethylase 6A-like(LOC108634619)	UP_KW_DOMAIN	TPR repeat
lysine-specific demethylase 6A-like(LOC108634619)	UP_KW_LIGAND	Iron
lysine-specific demethylase 6A-like(LOC108634619)	UP_KW_LIGAND	Metal-binding
lysine-specific demethylase 6A-like(LOC108634619)	UP_KW_LIGAND	Zinc
lysine-specific demethylase 6A-like(LOC108634619)	UP_KW_MOLECULAR_FUNCTION	Chromatin regulator
lysine-specific demethylase 6A-like(LOC108634619)	UP_KW_MOLECULAR_FUNCTION	Dioxygenase
lysine-specific demethylase 6A-like(LOC108634619)	UP_KW_MOLECULAR_FUNCTION	Oxidoreductase
lysine-specific demethylase 6A-like(LOC108634619)	UP_KW_PTM	Phosphoprotein
lysine-specific demethylase 6A-like(LOC108634619)	UP_SEQ_FEATURE	COMPBIAS:Basic and acidic residues
lysine-specific demethylase 6A-like(LOC108634619)	UP_SEQ_FEATURE	COMPBIAS:Polar residues
lysine-specific demethylase 6A-like(LOC108634619)	UP_SEQ_FEATURE	COMPBIAS:Pro residues
lysine-specific demethylase 6A-like(LOC108634619)	UP_SEQ_FEATURE	DOMAIN:JmjC
lysine-specific demethylase 6A-like(LOC108634619)	UP_SEQ_FEATURE	REGION:Disordered
lysine-specific demethylase 6A-like(LOC108634619)	UP_SEQ_FEATURE	REPEAT:TPR
neuronal regeneration related protein(NREP)	GOTERM_BP_DIRECT	regulation of transforming growth factor beta receptor signaling pathway
neuronal regeneration related protein(NREP)	GOTERM_BP_DIRECT	axon regeneration
neuronal regeneration related protein(NREP)	GOTERM_BP_DIRECT	regulation of neuron differentiation
neuronal regeneration related protein(NREP)	GOTERM_CC_DIRECT	nucleus
neuronal regeneration related protein(NREP)	GOTERM_CC_DIRECT	cytoplasm
neuronal regeneration related protein(NREP)	INTERPRO	Neuronal_3.1
neuronal regeneration related protein(NREP)	UP_SEQ_FEATURE	REGION:Disordered
phospholipase C like 1 (inactive)(PLCL1)	GOTERM_BP_DIRECT	lipid metabolic process
phospholipase C like 1 (inactive)(PLCL1)	GOTERM_BP_DIRECT	gamma-aminobutyric acid signaling pathway
phospholipase C like 1 (inactive)(PLCL1)	GOTERM_BP_DIRECT	lipid catabolic process
phospholipase C like 1 (inactive)(PLCL1)	GOTERM_BP_DIRECT	regulation of synaptic transmission, GABAergic
phospholipase C like 1 (inactive)(PLCL1)	GOTERM_BP_DIRECT	intracellular signal transduction
phospholipase C like 1 (inactive)(PLCL1)	GOTERM_BP_DIRECT	phosphatidylinositol metabolic process
phospholipase C like 1 (inactive)(PLCL1)	GOTERM_BP_DIRECT	phosphatidylinositol-mediated signaling
phospholipase C like 1 (inactive)(PLCL1)	GOTERM_BP_DIRECT	release of sequestered calcium ion into cytosol
phospholipase C like 1 (inactive)(PLCL1)	GOTERM_BP_DIRECT	negative regulation of cold-induced thermogenesis
phospholipase C like 1 (inactive)(PLCL1)	GOTERM_MF_DIRECT	phosphatidylinositol phospholipase C activity
phospholipase C like 1 (inactive)(PLCL1)	INTERPRO	C2_dom
phospholipase C like 1 (inactive)(PLCL1)	INTERPRO	PLipase_C_PInositol-sp_X_dom
phospholipase C like 1 (inactive)(PLCL1)	INTERPRO	PI-PLC_fam
phospholipase C like 1 (inactive)(PLCL1)	INTERPRO	PLipase_C_Pinositol-sp_Y
phospholipase C like 1 (inactive)(PLCL1)	INTERPRO	PH_domain
phospholipase C like 1 (inactive)(PLCL1)	INTERPRO	EF-hand-dom_pair
phospholipase C like 1 (inactive)(PLCL1)	INTERPRO	PH-like_dom_sf
phospholipase C like 1 (inactive)(PLCL1)	INTERPRO	PLC_EF-hand-like
phospholipase C like 1 (inactive)(PLCL1)	INTERPRO	PLC-like_Pdiesterase_TIM-brl
phospholipase C like 1 (inactive)(PLCL1)	INTERPRO	C2_domain_sf
phospholipase C like 1 (inactive)(PLCL1)	KEGG_PATHWAY	GABAergic synapse
phospholipase C like 1 (inactive)(PLCL1)	SMART	PLCXc
phospholipase C like 1 (inactive)(PLCL1)	SMART	PLCYc
phospholipase C like 1 (inactive)(PLCL1)	SMART	PH
phospholipase C like 1 (inactive)(PLCL1)	SMART	C2
phospholipase C like 1 (inactive)(PLCL1)	UP_KW_BIOLOGICAL_PROCESS	Lipid degradation
phospholipase C like 1 (inactive)(PLCL1)	UP_KW_BIOLOGICAL_PROCESS	Lipid metabolism
phospholipase C like 1 (inactive)(PLCL1)	UP_KW_MOLECULAR_FUNCTION	Hydrolase
phospholipase C like 1 (inactive)(PLCL1)	UP_KW_MOLECULAR_FUNCTION	Transducer
phospholipase C like 1 (inactive)(PLCL1)	UP_SEQ_FEATURE	COMPBIAS:Basic and acidic residues
phospholipase C like 1 (inactive)(PLCL1)	UP_SEQ_FEATURE	DOMAIN:C2
phospholipase C like 1 (inactive)(PLCL1)	UP_SEQ_FEATURE	DOMAIN:PH
phospholipase C like 1 (inactive)(PLCL1)	UP_SEQ_FEATURE	DOMAIN:PI-PLC Y-box
phospholipase C like 1 (inactive)(PLCL1)	UP_SEQ_FEATURE	REGION:Disordered
probable ubiquitin carboxyl-terminal hydrolase FAF-X(LOC108634550)	GOTERM_BP_DIRECT	proteolysis
probable ubiquitin carboxyl-terminal hydrolase FAF-X(LOC108634550)	GOTERM_BP_DIRECT	cell migration
probable ubiquitin carboxyl-terminal hydrolase FAF-X(LOC108634550)	GOTERM_BP_DIRECT	protein deubiquitination
probable ubiquitin carboxyl-terminal hydrolase FAF-X(LOC108634550)	GOTERM_CC_DIRECT	nucleus
probable ubiquitin carboxyl-terminal hydrolase FAF-X(LOC108634550)	GOTERM_CC_DIRECT	cytosol
probable ubiquitin carboxyl-terminal hydrolase FAF-X(LOC108634550)	GOTERM_MF_DIRECT	cysteine-type endopeptidase activity
probable ubiquitin carboxyl-terminal hydrolase FAF-X(LOC108634550)	GOTERM_MF_DIRECT	cysteine-type deubiquitinase activity
probable ubiquitin carboxyl-terminal hydrolase FAF-X(LOC108634550)	INTERPRO	Peptidase_C19_UCH
probable ubiquitin carboxyl-terminal hydrolase FAF-X(LOC108634550)	INTERPRO	ARM-type_fold
probable ubiquitin carboxyl-terminal hydrolase FAF-X(LOC108634550)	INTERPRO	USP_CS
probable ubiquitin carboxyl-terminal hydrolase FAF-X(LOC108634550)	INTERPRO	DUF3517
probable ubiquitin carboxyl-terminal hydrolase FAF-X(LOC108634550)	INTERPRO	USP_dom
probable ubiquitin carboxyl-terminal hydrolase FAF-X(LOC108634550)	INTERPRO	Papain-like_cys_pep_sf
probable ubiquitin carboxyl-terminal hydrolase FAF-X(LOC108634550)	INTERPRO	Peptidase_C19
probable ubiquitin carboxyl-terminal hydrolase FAF-X(LOC108634550)	INTERPRO	UBP24/USP9X/USP9Y_UBL
probable ubiquitin carboxyl-terminal hydrolase FAF-X(LOC108634550)	UP_KW_BIOLOGICAL_PROCESS	Ubl conjugation pathway
probable ubiquitin carboxyl-terminal hydrolase FAF-X(LOC108634550)	UP_KW_MOLECULAR_FUNCTION	Hydrolase
probable ubiquitin carboxyl-terminal hydrolase FAF-X(LOC108634550)	UP_KW_MOLECULAR_FUNCTION	Protease
probable ubiquitin carboxyl-terminal hydrolase FAF-X(LOC108634550)	UP_KW_MOLECULAR_FUNCTION	Thiol protease
probable ubiquitin carboxyl-terminal hydrolase FAF-X(LOC108634550)	UP_SEQ_FEATURE	COMPBIAS:Acidic residues
probable ubiquitin carboxyl-terminal hydrolase FAF-X(LOC108634550)	UP_SEQ_FEATURE	COMPBIAS:Basic and acidic residues
probable ubiquitin carboxyl-terminal hydrolase FAF-X(LOC108634550)	UP_SEQ_FEATURE	COMPBIAS:Polar residues
probable ubiquitin carboxyl-terminal hydrolase FAF-X(LOC108634550)	UP_SEQ_FEATURE	DOMAIN:USP
probable ubiquitin carboxyl-terminal hydrolase FAF-X(LOC108634550)	UP_SEQ_FEATURE	REGION:Disordered
RAD1 checkpoint DNA exonuclease(RAD1)	GOTERM_BP_DIRECT	DNA damage checkpoint signaling
RAD1 checkpoint DNA exonuclease(RAD1)	GOTERM_BP_DIRECT	DNA repair
RAD1 checkpoint DNA exonuclease(RAD1)	GOTERM_CC_DIRECT	nucleus
RAD1 checkpoint DNA exonuclease(RAD1)	GOTERM_CC_DIRECT	checkpoint clamp complex
RAD1 checkpoint DNA exonuclease(RAD1)	GOTERM_MF_DIRECT	3'-5' exonuclease activity
RAD1 checkpoint DNA exonuclease(RAD1)	INTERPRO	Cell_cycle_checkpoint_Rad1
RAD1 checkpoint DNA exonuclease(RAD1)	INTERPRO	Rad1_Rec1_Rad17
RAD1 checkpoint DNA exonuclease(RAD1)	INTERPRO	DNA_clamp_sf
RAD1 checkpoint DNA exonuclease(RAD1)	KEGG_PATHWAY	Cellular senescence
RAD1 checkpoint DNA exonuclease(RAD1)	UP_KW_BIOLOGICAL_PROCESS	DNA damage
RAD1 checkpoint DNA exonuclease(RAD1)	UP_KW_BIOLOGICAL_PROCESS	DNA repair
RAD1 checkpoint DNA exonuclease(RAD1)	UP_KW_CELLULAR_COMPONENT	Nucleus
semaphorin 3C(SEMA3C)	GOTERM_BP_DIRECT	neural crest cell migration
semaphorin 3C(SEMA3C)	GOTERM_BP_DIRECT	somitogenesis
semaphorin 3C(SEMA3C)	GOTERM_BP_DIRECT	blood vessel remodeling
semaphorin 3C(SEMA3C)	GOTERM_BP_DIRECT	outflow tract septum morphogenesis
semaphorin 3C(SEMA3C)	GOTERM_BP_DIRECT	cardiac right ventricle morphogenesis
semaphorin 3C(SEMA3C)	GOTERM_BP_DIRECT	pulmonary myocardium development
semaphorin 3C(SEMA3C)	GOTERM_BP_DIRECT	axon guidance
semaphorin 3C(SEMA3C)	GOTERM_BP_DIRECT	post-embryonic development
semaphorin 3C(SEMA3C)	GOTERM_BP_DIRECT	neural tube development
semaphorin 3C(SEMA3C)	GOTERM_BP_DIRECT	positive regulation of cell migration
semaphorin 3C(SEMA3C)	GOTERM_BP_DIRECT	negative regulation of axon extension involved in axon guidance
semaphorin 3C(SEMA3C)	GOTERM_BP_DIRECT	negative chemotaxis
semaphorin 3C(SEMA3C)	GOTERM_BP_DIRECT	limb bud formation
semaphorin 3C(SEMA3C)	GOTERM_BP_DIRECT	dichotomous subdivision of terminal units involved in salivary gland branching
semaphorin 3C(SEMA3C)	GOTERM_BP_DIRECT	semaphorin-plexin signaling pathway
semaphorin 3C(SEMA3C)	GOTERM_BP_DIRECT	cardiac endothelial to mesenchymal transition
semaphorin 3C(SEMA3C)	GOTERM_BP_DIRECT	positive regulation of cardiac neural crest cell migration involved in outflow tract morphogenesis
semaphorin 3C(SEMA3C)	GOTERM_CC_DIRECT	extracellular space
semaphorin 3C(SEMA3C)	GOTERM_CC_DIRECT	plasma membrane
semaphorin 3C(SEMA3C)	GOTERM_MF_DIRECT	semaphorin receptor binding
semaphorin 3C(SEMA3C)	GOTERM_MF_DIRECT	chemorepellent activity
semaphorin 3C(SEMA3C)	INTERPRO	Semap_dom
semaphorin 3C(SEMA3C)	INTERPRO	Ig_sub
semaphorin 3C(SEMA3C)	INTERPRO	Ig-like_dom
semaphorin 3C(SEMA3C)	INTERPRO	Ig_I-set
semaphorin 3C(SEMA3C)	INTERPRO	Ig-like_fold
semaphorin 3C(SEMA3C)	INTERPRO	WD40/YVTN_repeat-like_dom_sf
semaphorin 3C(SEMA3C)	INTERPRO	PSI
semaphorin 3C(SEMA3C)	INTERPRO	Semaphorin
semaphorin 3C(SEMA3C)	INTERPRO	Ig-like_dom_sf
semaphorin 3C(SEMA3C)	INTERPRO	Semap_dom_sf
semaphorin 3C(SEMA3C)	KEGG_PATHWAY	Axon guidance
semaphorin 3C(SEMA3C)	SMART	IG
semaphorin 3C(SEMA3C)	SMART	PSI
semaphorin 3C(SEMA3C)	SMART	Sema
semaphorin 3C(SEMA3C)	UP_KW_BIOLOGICAL_PROCESS	Differentiation
semaphorin 3C(SEMA3C)	UP_KW_BIOLOGICAL_PROCESS	Neurogenesis
semaphorin 3C(SEMA3C)	UP_KW_CELLULAR_COMPONENT	Secreted
semaphorin 3C(SEMA3C)	UP_KW_DOMAIN	Immunoglobulin domain
semaphorin 3C(SEMA3C)	UP_KW_DOMAIN	Signal
semaphorin 3C(SEMA3C)	UP_KW_MOLECULAR_FUNCTION	Developmental protein
semaphorin 3C(SEMA3C)	UP_KW_MOLECULAR_FUNCTION	Developmental protein
semaphorin 3C(SEMA3C)	UP_KW_PTM	Glycoprotein
semaphorin 3C(SEMA3C)	UP_KW_PTM	Disulfide bond
semaphorin 3C(SEMA3C)	UP_SEQ_FEATURE	COMPBIAS:Basic and acidic residues
semaphorin 3C(SEMA3C)	UP_SEQ_FEATURE	DOMAIN:Ig-like
semaphorin 3C(SEMA3C)	UP_SEQ_FEATURE	DOMAIN:Sema
semaphorin 3C(SEMA3C)	UP_SEQ_FEATURE	REGION:Disordered
serpin B6-like(LOC108635143)	GOTERM_BP_DIRECT	negative regulation of endopeptidase activity
serpin B6-like(LOC108635143)	GOTERM_CC_DIRECT	extracellular space
serpin B6-like(LOC108635143)	GOTERM_CC_DIRECT	cytoplasm
serpin B6-like(LOC108635143)	GOTERM_MF_DIRECT	serine-type endopeptidase inhibitor activity
serpin B6-like(LOC108635143)	INTERPRO	Serpin_fam
serpin B6-like(LOC108635143)	INTERPRO	Serpin_CS
serpin B6-like(LOC108635143)	INTERPRO	Serpin_dom
serpin B6-like(LOC108635143)	INTERPRO	Serpin_sf
serpin B6-like(LOC108635143)	INTERPRO	Serpin_sf_1
serpin B6-like(LOC108635143)	INTERPRO	Serpin_sf_2
serpin B6-like(LOC108635143)	KEGG_PATHWAY	Amoebiasis
serpin B6-like(LOC108635143)	SMART	SERPIN
serpin B6-like(LOC108635143)	UP_KW_DOMAIN	Signal
serpin B6-like(LOC108635143)	UP_KW_MOLECULAR_FUNCTION	Protease inhibitor
serpin B6-like(LOC108635143)	UP_KW_MOLECULAR_FUNCTION	Serine protease inhibitor
serpin B6-like(LOC108635143)	UP_KW_PTM	Acetylation
serpin B6-like(LOC108635143)	UP_SEQ_FEATURE	DOMAIN:Serpin
transferrin receptor(TFRC)	GOTERM_BP_DIRECT	intracellular iron ion homeostasis
transferrin receptor(TFRC)	GOTERM_BP_DIRECT	negative regulation of mitochondrial fusion
transferrin receptor(TFRC)	GOTERM_BP_DIRECT	osteoclast differentiation
transferrin receptor(TFRC)	GOTERM_BP_DIRECT	positive regulation of B cell proliferation
transferrin receptor(TFRC)	GOTERM_BP_DIRECT	positive regulation of protein-containing complex assembly
transferrin receptor(TFRC)	GOTERM_BP_DIRECT	receptor internalization
transferrin receptor(TFRC)	GOTERM_BP_DIRECT	transferrin transport
transferrin receptor(TFRC)	GOTERM_BP_DIRECT	intracellular signal transduction
transferrin receptor(TFRC)	GOTERM_BP_DIRECT	positive regulation of T cell proliferation
transferrin receptor(TFRC)	GOTERM_BP_DIRECT	negative regulation of apoptotic process
transferrin receptor(TFRC)	GOTERM_BP_DIRECT	positive regulation of canonical NF-kappaB signal transduction
transferrin receptor(TFRC)	GOTERM_BP_DIRECT	positive regulation of bone resorption
transferrin receptor(TFRC)	GOTERM_BP_DIRECT	positive regulation of isotype switching
transferrin receptor(TFRC)	GOTERM_BP_DIRECT	multicellular organismal-level iron ion homeostasis
transferrin receptor(TFRC)	GOTERM_BP_DIRECT	cellular response to xenobiotic stimulus
transferrin receptor(TFRC)	GOTERM_BP_DIRECT	regulation of postsynaptic membrane neurotransmitter receptor levels
transferrin receptor(TFRC)	GOTERM_BP_DIRECT	positive regulation of protein localization to nucleus
transferrin receptor(TFRC)	GOTERM_BP_DIRECT	cellular response to leukemia inhibitory factor
transferrin receptor(TFRC)	GOTERM_CC_DIRECT	early endosome
transferrin receptor(TFRC)	GOTERM_CC_DIRECT	clathrin-coated pit
transferrin receptor(TFRC)	GOTERM_CC_DIRECT	external side of plasma membrane
transferrin receptor(TFRC)	GOTERM_CC_DIRECT	endosome membrane
transferrin receptor(TFRC)	GOTERM_CC_DIRECT	basolateral plasma membrane
transferrin receptor(TFRC)	GOTERM_CC_DIRECT	melanosome
transferrin receptor(TFRC)	GOTERM_CC_DIRECT	perinuclear region of cytoplasm
transferrin receptor(TFRC)	GOTERM_CC_DIRECT	recycling endosome
transferrin receptor(TFRC)	GOTERM_CC_DIRECT	extracellular exosome
transferrin receptor(TFRC)	GOTERM_CC_DIRECT	postsynapse
transferrin receptor(TFRC)	GOTERM_CC_DIRECT	HFE-transferrin receptor complex
transferrin receptor(TFRC)	GOTERM_MF_DIRECT	double-stranded RNA binding
transferrin receptor(TFRC)	GOTERM_MF_DIRECT	transferrin receptor activity
transferrin receptor(TFRC)	GOTERM_MF_DIRECT	protein kinase binding
transferrin receptor(TFRC)	GOTERM_MF_DIRECT	protein homodimerization activity
transferrin receptor(TFRC)	GOTERM_MF_DIRECT	protein-containing complex binding
transferrin receptor(TFRC)	INTERPRO	PA_domain
transferrin receptor(TFRC)	INTERPRO	TFR-like_dimer_dom
transferrin receptor(TFRC)	INTERPRO	Peptidase_M28
transferrin receptor(TFRC)	INTERPRO	TFR-like_dimer_dom_sf
transferrin receptor(TFRC)	INTERPRO	TfR1/2_PA
transferrin receptor(TFRC)	INTERPRO	Peptidase_M28B
transferrin receptor(TFRC)	INTERPRO	PA_dom_sf
transferrin receptor(TFRC)	KEGG_PATHWAY	Virion - Lassa virus and SFTS virus
transferrin receptor(TFRC)	KEGG_PATHWAY	HIF-1 signaling pathway
transferrin receptor(TFRC)	KEGG_PATHWAY	Endocytosis
transferrin receptor(TFRC)	KEGG_PATHWAY	Phagosome
transferrin receptor(TFRC)	KEGG_PATHWAY	Ferroptosis
transferrin receptor(TFRC)	KEGG_PATHWAY	TGF-beta signaling pathway
transferrin receptor(TFRC)	KEGG_PATHWAY	Hematopoietic cell lineage
transferrin receptor(TFRC)	UP_KW_BIOLOGICAL_PROCESS	Endocytosis
transferrin receptor(TFRC)	UP_KW_CELLULAR_COMPONENT	Membrane
transferrin receptor(TFRC)	UP_KW_DOMAIN	Signal
transferrin receptor(TFRC)	UP_KW_DOMAIN	Signal-anchor
transferrin receptor(TFRC)	UP_KW_DOMAIN	Transmembrane
transferrin receptor(TFRC)	UP_KW_DOMAIN	Transmembrane helix
transferrin receptor(TFRC)	UP_KW_MOLECULAR_FUNCTION	Receptor
transferrin receptor(TFRC)	UP_KW_PTM	Glycoprotein
transferrin receptor(TFRC)	UP_KW_PTM	Lipoprotein
transferrin receptor(TFRC)	UP_KW_PTM	Palmitate
transferrin receptor(TFRC)	UP_KW_PTM	Phosphoprotein
transferrin receptor(TFRC)	UP_SEQ_FEATURE	DOMAIN:PA
transferrin receptor(TFRC)	UP_SEQ_FEATURE	DOMAIN:Peptidase M28
transferrin receptor(TFRC)	UP_SEQ_FEATURE	DOMAIN:Transferrin receptor-like dimerisation
transferrin receptor(TFRC)	UP_SEQ_FEATURE	TRANSMEM:Helical
zinc finger Y-chromosomal protein(LOC108634720)	GOTERM_BP_DIRECT	regulation of DNA-templated transcription
zinc finger Y-chromosomal protein(LOC108634720)	GOTERM_CC_DIRECT	nucleus
zinc finger Y-chromosomal protein(LOC108634720)	GOTERM_MF_DIRECT	RNA polymerase II transcription regulatory region sequence-specific DNA binding
zinc finger Y-chromosomal protein(LOC108634720)	GOTERM_MF_DIRECT	RNA polymerase II cis-regulatory region sequence-specific DNA binding
zinc finger Y-chromosomal protein(LOC108634720)	GOTERM_MF_DIRECT	DNA-binding transcription factor activity, RNA polymerase II-specific
zinc finger Y-chromosomal protein(LOC108634720)	GOTERM_MF_DIRECT	DNA-binding transcription activator activity, RNA polymerase II-specific
zinc finger Y-chromosomal protein(LOC108634720)	GOTERM_MF_DIRECT	metal ion binding
zinc finger Y-chromosomal protein(LOC108634720)	INTERPRO	Transcrp_activ_Zfx/Zfy-dom
zinc finger Y-chromosomal protein(LOC108634720)	INTERPRO	Znf_C2H2_type
zinc finger Y-chromosomal protein(LOC108634720)	INTERPRO	Znf_C2H2_sf
zinc finger Y-chromosomal protein(LOC108634720)	INTERPRO	Snail/Krueppel_Znf
zinc finger Y-chromosomal protein(LOC108634720)	SMART	ZnF_C2H2
zinc finger Y-chromosomal protein(LOC108634720)	UP_KW_BIOLOGICAL_PROCESS	Transcription
zinc finger Y-chromosomal protein(LOC108634720)	UP_KW_BIOLOGICAL_PROCESS	Transcription regulation
zinc finger Y-chromosomal protein(LOC108634720)	UP_KW_CELLULAR_COMPONENT	Nucleus
zinc finger Y-chromosomal protein(LOC108634720)	UP_KW_DOMAIN	Repeat
zinc finger Y-chromosomal protein(LOC108634720)	UP_KW_DOMAIN	Zinc-finger
zinc finger Y-chromosomal protein(LOC108634720)	UP_KW_LIGAND	Metal-binding
zinc finger Y-chromosomal protein(LOC108634720)	UP_KW_LIGAND	Zinc
zinc finger Y-chromosomal protein(LOC108634720)	UP_KW_MOLECULAR_FUNCTION	Activator
zinc finger Y-chromosomal protein(LOC108634720)	UP_KW_MOLECULAR_FUNCTION	DNA-binding
zinc finger Y-chromosomal protein(LOC108634720)	UP_SEQ_FEATURE	DOMAIN:C2H2-type
