# Supplementary material for: Transcriptome Dynamics and Regulatory Networks of Postnatal Muscle Development in Leizhou Black Goats
Source: Int J Mol Sci. 2025 Dec 21;27(1):88. doi: 10.3390/ijms27010088 (PMC12785553; doi:10.3390/ijms27010088)
Supplement: Supplementary file 1 [file ijms-27-00088-s001.zip › Supplementary Files S2 Functional Enrichment Analysis (GSEA and ORA) of DEGs Across Three Developmental Stages/GSEA/GO/time_expression_halfyear.vs.born/enrich.xls]

ID	Description	setSize	enrichmentScore	NES	pvalue	p.adjust	qvalues	rank	leading_edge	core_enrichment	UpGenes	DownGenes	UpGeneSet	DownGeneSet	category
GO:0009617	response to bacterium	520	-0.365656847392994	-1.57137892297284	0.00100603621730382	0.00100603621730382	0.0700931973983903	3418	tags=37%, list=25%, signal=29%	LOC102182683/SCD/RBPJ/HAMP/NOTCH1/WDR35/BCL10/ADM/TNFRSF21/BDKRB1/IRAK3/RNASE6/GATA1/RHOA/PLAU/CD180/SERPINE1/ACP5/BAIAP2L1/LOC102183373/LOC106503663/SLC17A5/ABR/CNP/LOC102182376/PLA2G4A/LOC102169935/MMP9/ADGRB1/NCAM1/LOC102171917/PLAA/XDH/AXL/LOC102190537/LOC108636544/PAWR/CD36/BANK1/DCN/HMGB2/SP110/SELP/FAS/IFNAR1/PDCD4/PRKD1/C5AR1/LOC102173932/PPARD/PPM1D/EPHA2/LOC102180587/EDN1/NLRC4/LOC10217…	200	320	EPHA3/CCDC80/CD80/ADIPOQ/THPO/ABCC5/IL12A/B3GALT5/LOC108633281/LOC102172669/ALPL/CNR2/IL22RA1/FGR/ZC3H12A/JUN/PDE4B/GFI1/LOC102175177/LOC102169641/LOC102169350/LOC100861222/PTPN22/NGF/LOC102171395/S100A14/SLAMF8/LOC102184859/LOC102185698/LOC102186356/RARRES2/IRF5/NPY/NOD1/LOC102172037/LOC102170758/IL23A/LOC102180290/LOC102183941/CD4/CD27/PLA2G6/NFKB1/LOC102186197/PPARGC1A/LIAS/JCHAIN/LOC102182395…	IFNAR1/ADAMTS5/PROS1/CD47/CD86/CLDN1/GHSR/MECOM/LOC102175526/PLSCR4/LOC102178311/EPHA2/PTAFR/NCL/SP110/SLC11A1/CPS1/FZD5/CASP8/HSPD1/TFPI/IL12RB2/PTGER3/PTGFR/ADGRL2/BCL10/LOC108633177/F3/LOC102174895/NOTCH2/LOC102173987/S100A9/LOC102169149/S100A8/IL6R/SHC1/LOC102173932/ADAMTS4/FCER1G/NOS3/NRF1/WASL/IGFBP3/CAV1/CD36/LOC100860959/LOC108633303/TAC1/PAWR/DCN/ABCD2/S-LZ/IRAK3/TBK1/CDK4/IGF1/STAB2/KCN…	Process
GO:0002366	leukocyte activation involved in immune response	528	-0.434806009735432	-1.86863903182275	0.00100704934541793	0.00100704934541793	0.0700931973983903	3293	tags=39%, list=24%, signal=31%	RHOA/DOCK11/MMP25/TMEM173/PLAU/CD180/CD68/HVCN1/TSPAN14/RAB31/BST2/RAB27A/PSMD7/SERPINB6/ATG7/PSMD3/PSMB7/CMTM6/ICOSLG/PSMB1/NFASC/LOC102173969/LOC102184711/PSEN2/DSN1/MCEMP1/SWAP70/NR4A3/CHRNB4/ATP6AP2/ADGRG3/MMP9/CAND1/PSMD2/FGL2/LGALS8/AHSG/TP53/GUSB/CXCR1/PI4K2A/LOC102175833/VAMP8/CPNE1/LOC102181776/LOC108636544/ADAM10/ASAH1/DPP7/IQGAP1/CD36/GALNS/TUBB/LOC102178379/MFNG/CAP1/JUP/PSMA2/SNAP29/…	172	356	NIT2/RNF168/IL12A/GYG1/ARMC8/DNAJC13/TRPM2/PLCL2/FGR/CAB39/PPIE/PGM1/AGL/STXBP3/RORC/LAMTOR2/NCSTN/SLAMF6/SLAMF1/CD244/LOC102184859/HSPA6/LOC102185698/LOC102186356/SH2D1B/AOC1/CDK13/CEP290/ARHGAP9/RAB5B/CD63/LTA4H/TOM1/DERA/CLEC7A/CRACR2A/ITFG2/LGALS1/SYNGR1/MANBA/NFKB1/ATP8A1/LOC102182395/STBD1/SLCO4C1/DIAPH1/CYSTM1/SBNO2/ARHGAP45/CFD/RAB24/TICAM1/C3/SLC44A2/RAB3D/AP1M1/RAB3A/C7H1orf35/ALAD/AGP/…	CCT8/CD47/AHSG/PSMD2/PTX3/MME/RAP2B/SUCNR1/PDXK/LOC102186806/ICOSLG/PFKL/PADI2/CDA/DDOST/PTAFR/DOCK10/STK11IP/SLC11A1/TMBIM1/CXCR1/CXCR2/XRCC5/IDH1/HSPD1/TNFAIP6/PSMD14/GCA/CAP1/PSMA5/ADORA3/RAP1A/NRAS/CD58/NOTCH2/CTSS/S100A11/S100A9/LOC102169149/S100A8/S100A13/ILF2/LOC102173932/FCER1G/CREG1/PTPRN2/CLEC5A/IMPDH1/PSMA2/PIK3CG/PSMC2/FGL2/CD36/LOC100860959/LOC108633303/GLIPR1/BIN2/LOC102168424/ANO6/…	Process
GO:0009611	response to wounding	511	-0.415809734122726	-1.78441377683718	0.00100806451612903	0.00100806451612903	0.0700931973983903	3770	tags=42%, list=28%, signal=31%	C1GALT1C1/DGKH/WNT5A/ADAM15/LOC102181854/ZFP36L2/LOC102169353/ID3/ARRB1/KCNK2/PLEK/TYRO3/SDC1/IRF2/DHFR/FUT10/ARF4/ACVRL1/FCER1G/BLOC1S3/LOC102178953/LOC102182683/SLC1A3/GATA3/NOTCH1/ADM/PDCD10/ARHGAP24/GATA1/GLI1/RHOA/DOCK11/PLAU/FGFR1/SERPINE1/RAB27A/FGG/IFRD1/PLAT/MYOF/C23H6orf89/TMEFF2/MUSK/CX3CL1/TGFBR2/TP53/BIN3/LOC108634506/CTGF/NCAM1/CD34/EHD2/LOC102175833/TNC/ARHGEF19/AXL/PROCR/CFLAR/LOC…	158	353	SOD1/SOX2/PIK3CA/P2RY1/P2RY12/NMNAT3/CAPZB/LCK/FZD7/SCN3A/MSTN/PROC/PABPC4/JUN/CYR61/STXBP3/CDK5/DGKI/AQP1/MET/CAPZA2/MYF6/NFE2/CBX5/TARBP2/WNT10B/TXN2/LOC102175560/PHB2/LGALS1/PPARA/AIMP1/TXK/LOC102182395/PCSK1/DPYSL3/HBEGF/EGR1/C3/MAP2K7/F2RL3/LTC4S/PALLD/JAK2/LOC102189950/NEFL/HDAC2/ARG1/SOD2/MAX/BLOC1S6/TPM1/SMAD3/IL1B/ENG/RXRA/PRKCQ/PARD3/OPTN/LOC102184534/LOC102188874/ZFPM2/LOC108637540/LOC…	CXADR/PROS1/APOD/GP5/DGKG/PDCD10/RAP2B/IGSF10/LOC102175526/RAB5A/ARHGEF19/CDC42/KDM1A/ID3/SEPN1/PAFAH2/HDAC1/SERPINE2/SLC11A1/CFLAR/TMEFF2/INHBB/LNPK/TFPI/COL3A1/DGKD/LOC102169353/PRKACB/F3/ADORA3/RHOC/NOTCH2/BCL9/VPS45/S100A8/ADAM15/SYT11/PEAR1/VANGL2/FCER1G/UCK2/NOS3/EZH2/CREB3L2/IFRD1/CAV1/PRKAR2B/PIK3CG/RELN/CD36/LOC100860959/LOC108633303/COL1A2/PAWR/DCN/ITGA5/ACVRL1/ANO6/GLI1/ERBB3/DGKA/ELK3…	Process
GO:0019221	cytokine-mediated signaling pathway	516	-0.354241212766692	-1.52110994632601	0.00100806451612903	0.00100806451612903	0.0700931973983903	3988	tags=42%, list=29%, signal=31%	LOC102181867/PTGS2/IL7/CCR4/ITGB1/CXCR6/TNFRSF1B/CHAD/ARHGEF2/HSPA9/CANX/PML/TNFRSF1A/NFKBIA/EDARADD/LOC102182562/CD300LF/LOC102181854/BBS2/LOC102181582/IRS2/IL6R/LOC102170165/LOC102169855/SDC1/IRF2/GFRA1/ASPN/CCR6/FCER1G/LOC102178953/TNFRSF13B/TNFRSF11A/TMSB4X/LOC102182683/GATA3/TNFRSF21/IRAK3/IL17RE/PIM1/CMKLR1/SIRT1/TRAF3/BST2/ACKR3/LOC108634682/EPOR/LOC102183373/LOC102170310/TNFSF13B/IL16/TRI…	184	332	IFNGR2/IL10RB/SOD1/CD80/LRRC15/BCL6/THPO/SOX2/PIK3CA/IL12A/IL22RA1/IRS1/STAT1/GPR35/CSF3R/ZCCHC11/PODN/JAK1/LOC102175177/RBM15/RORC/IRF5/LEP/CAMK2B/HNRNPA2B1/NOD1/IL23A/CD4/CD27/TAB1/RBX1/CAMK2D/NFKB1/LOC102182395/CXCL11/TNIP2/FER/CD74/CAMK2A/EGR1/LOC106502311/TNFSF14/FCER2/LOC108633275/JUNB/SLC27A1/IL12RB1/UBA52/CRLF1/SQSTM1/LRRC19/JAK2/CNTFR/IL11RA/CCL19/CCL21/TNFSF8/IL20RA/TAB2/SOD2/B2M/LOC102…	IFNAR1/IFNAR2/CD86/IL1RAP/IL20RB/ACKR4/MX2/MX1/LRRC3/CDC42/IFNLR1/IFI6/PTAFR/OPRD1/LOC108637382/TRIM62/LOC102186814/LOC102175070/PTPRN/CNOT9/CXCR1/CXCR2/STAT4/CXCR4/GPR17/ACKR3/LOC102182562/LRP8/IL12RB2/LOC102170144/F3/LOC102174895/S1PR1/CSF1/PIAS3/LOC102173987/MCL1/IL6R/SHC1/MUC1/ARHGEF2/FCER1G/POU2F1/LRRC4/PTPRZ1/RALA/CD36/LOC100860959/LOC108633303/HGF/TWIST1/COL1A2/DCN/UBE2N/SOCS2/KRT18/IRAK4/…	Process
GO:0030659	cytoplasmic vesicle membrane	525	-0.345990299316045	-1.48620155044121	0.00100806451612903	0.00100806451612903	0.0700931973983903	3293	tags=34%, list=24%, signal=27%	RHOA/MMP25/TMEM173/PLAU/CD68/HVCN1/TSPAN14/RAB31/MCFD2/BST2/RAB27A/SERPINB6/RAB27B/CMTM6/ATP6V0A2/CNIH1/NFASC/LOC108636542/PHACTR2/LOC102173969/LOC102184711/TGOLN2/MCEMP1/ROR2/ATP6V0D2/LOC102179751/CHRNB4/ATP6AP2/ADGRG3/TMED10/COPB2/HIP1/CXCR1/FURIN/PI4K2A/GRIA2/RAB4A/LOC102175833/VAMP8/CPNE1/LOC102181776/ADAM10/IQGAP1/CD36/LOC102178379/SELP/RAB8A/TMED3/NCALD/STX6/SNAP29/STX12/LOC102188617/STK10/…	184	341	TFRC/AP2M1/LAMP3/DNAJC13/LOC108636378/TRPM2/WNT4/SGIP1/SV2A/LAMTOR2/NCSTN/LOC102184859/LOC102185698/CCDC136/LOC100860748/YKT6/CAMK2B/ZNRF2/AQP1/COPZ1/MDM2/RAB5B/CD63/TOM1/RAC2/C2CD5/CD4/VAMP1/WNT5B/PICK1/SYNGR1/CAMK2D/SEC24B/MANBA/ATP8A1/USO1/SCARB2/STBD1/SLCO4C1/ANXA6/CD74/CAMK2A/DIAPH1/HBEGF/CYSTM1/SAR1B/BSG/LOC108636372/RAB24/CLTB/RAB11B/SLC44A2/DNM2/RAB3D/AP1M1/RAB3A/UBA52/COPE/DENND4C/CLTA/R…	CD47/PLA1A/ECE2/MME/RAP2B/C1H3orf58/COPB2/LOC102172205/LOC108636542/LOC102177934/RAB5A/NECAP2/DDOST/LDLRAP1/STX12/PTAFR/PEF1/AP1S3/WNT6/SLC11A1/TMBIM1/CXCR1/CXCR2/FZD5/MARCO/TMEM163/NOSTRIN/LRP2/OCA2/WLS/SORT1/SYPL2/RAP1A/NRAS/CD58/SEC22B/LOC102173987/RHBG/COPA/FCER1G/GPR161/PTPRN2/NOS3/CLEC5A/ATP6V0A4/CHRM2/COPG2/WASL/AMPH/RALA/CAV2/CAV1/CFTR/SYPL1/CD36/LOC100860959/LOC108633303/ICA1/GLIPR1/RASS…	Component
GO:0048729	tissue morphogenesis	517	-0.340308257955778	-1.46122006203086	0.00100806451612903	0.00100806451612903	0.0700931973983903	3778	tags=38%, list=28%, signal=28%	ARL13B/LOC102191152/SOX9/WNT5A/FOXD1/ALDH1A3/LOC102169353/HEG1/WNT16/EPB41L5/TNNT2/DLG5/SEMA4C/AHI1/BBS5/NFATC4/ACVRL1/LOC102172084/RBPJ/GATA3/NOTCH1/BCL10/ADM/PDCD10/ARHGAP24/RHOA/VASP/ID4/ZIC2/FGFR1/PLOD3/CTNND1/LOC108634682/EPOR/SPINT1/SPRY1/FLT1/NRARP/DCHS1/HEY2/TMEFF2/VEGFC/PRKD2/NR4A3/CLUAP1/POU4F1/GDF7/HGF/INTU/ENAH/PGR/TGFBR2/ALDH1A2/TBX5/TNC/SOX17/LOC102172074/FRS2/CSF1R/CTHRC1/SPATA5/LO…	179	338	CASR/DLG1/OPA1/TP63/CRYGS/CHRD/CCDC39/RIPK4/AIRE/ADARB1/WNT4/ARID1A/MATN1/PAX3/WNT10A/IGFBP5/BMPR2/XIRP2/TRAF3IP1/GBX2/CYR61/LMO4/RBM15/PBX1/INHBA/TBX20/MET/WNT2/SEMA3A/COBL/MYF6/CEP290/RARG/VDR/MDM2/LOC102178253/SH3BP1/LOC108633277/LOC108636083/PITX2/NPNT/SLIT2/LIAS/MEF2C/NR3C1/HBEGF/KLHL3/SLC12A2/PSPN/ECSIT/CAMSAP3/PRKACA/HAND2/GCNT1/NKX3-1/ESR1/MPP5/EXOC5/TPM1/BBS4/FEM1B/SMAD3/TLX2/SOS1/SIX2/P…	ARL13B/IFT57/HEG1/DVL3/PDCD10/SHOX2/NPHP3/POFUT2/RUNX1/EPHA2/CDC42/PHACTR4/LOC108637382/EPHA4/WNT6/CXCR2/FZD5/NRP2/CASP8/TMEFF2/GLI2/EPB41L5/CXCR4/ZEB2/ACVR1/LRP2/BBS5/NCKAP1/COL3A1/LOC102169353/HEYL/ARTN/TAL1/STIL/TACSTD2/WLS/PRKACB/BCL10/TGFBR3/GLMN/S1PR1/COL11A1/CSF1/RHOC/NOTCH2/TMEM79/VANGL2/NOS3/PODXL/WNT16/RALA/GLI3/HOXA5/HOXA11/HOXA13/HGF/SEMA3E/TWIST1/AHR/FZD1/LGR5/MYF5/ALX1/TMTC3/ITGA5/A…	Process
GO:0002274	myeloid leukocyte activation	507	-0.439987284820312	-1.88731924363475	0.00100908173562059	0.00100908173562059	0.0700931973983903	3293	tags=39%, list=24%, signal=31%	RHOA/MMP25/TMEM173/PLAU/SERPINE1/CD68/HVCN1/TSPAN14/RAB31/BST2/RAB27A/PSMD7/SERPINB6/ATG7/PSMD3/PSMB7/CMTM6/PSMB1/NFASC/LOC102173969/LOC102184711/DSN1/MCEMP1/NR4A3/CX3CL1/CHRNB4/ATP6AP2/ADGRG3/MMP9/CAND1/PSMD2/FGL2/TGFBR2/AHSG/GUSB/CXCR1/PI4K2A/LOC102175833/VAMP8/CPNE1/LOC102181776/TLR7/LOC108636544/ADAM10/ASAH1/DPP7/IQGAP1/CD36/GALNS/TUBB/LOC102178379/CAP1/JUP/PSMA2/SNAP29/LOC102188617/CCT8/STK1…	160	347	NIT2/GYG1/ARMC8/DNAJC13/TRPM2/FGR/CAB39/PPIE/JUN/PGM1/AGL/STXBP3/LAMTOR2/NCSTN/SLAMF1/CD244/LOC102184859/HSPA6/LOC102185698/AOC1/CDK13/NPY/KMT2E/CEP290/ARHGAP9/RAB5B/CD63/LTA4H/TOM1/DERA/CRACR2A/SYNGR1/MANBA/NFKB1/ATP8A1/LOC102182395/STBD1/SLCO4C1/DIAPH1/CYSTM1/SBNO2/ARHGAP45/CFD/RAB24/LOC106502311/TICAM1/C3/SLC44A2/RAB3D/AP1M1/RAB3A/C7H1orf35/ALAD/AGP/RAB14/FRK/ARG1/HEBP2/DYNLT1/C9H6orf120/B2M/L…	CCT8/CD47/AHSG/PSMD2/PTX3/MME/RAP2B/SUCNR1/PDXK/LOC102186806/PFKL/PADI2/CDA/DDOST/PTAFR/STK11IP/SLC11A1/TMBIM1/CXCR1/CXCR2/XRCC5/IDH1/TNFAIP6/PSMD14/GCA/CAP1/BCL10/PSMA5/CSF1/ADORA3/RAP1A/NRAS/CD58/NOTCH2/CTSS/S100A11/S100A9/LOC102169149/S100A8/S100A13/ILF2/LOC102173932/FCER1G/CREG1/PTPRN2/CLEC5A/IMPDH1/PSMA2/PIK3CG/PSMC2/FGL2/CD36/LOC100860959/LOC108633303/GLIPR1/BIN2/LOC102168424/ANO6/PTPRB/CCT…	Process
GO:0002263	cell activation involved in immune response	531	-0.434850023401428	-1.86853019706115	0.00100908173562059	0.00100908173562059	0.0700931973983903	3293	tags=39%, list=24%, signal=31%	RHOA/DOCK11/MMP25/TMEM173/PLAU/CD180/CD68/HVCN1/TSPAN14/RAB31/BST2/RAB27A/PSMD7/SERPINB6/ATG7/PSMD3/PSMB7/CMTM6/ICOSLG/PSMB1/NFASC/LOC102173969/LOC102184711/PSEN2/DSN1/MCEMP1/SWAP70/NR4A3/CHRNB4/ATP6AP2/ADGRG3/MMP9/CAND1/PSMD2/FGL2/LGALS8/AHSG/TP53/GUSB/CXCR1/PI4K2A/LOC102175833/VAMP8/CPNE1/LOC102181776/LOC108636544/ADAM10/ASAH1/DPP7/IQGAP1/CD36/GALNS/TUBB/LOC102178379/MFNG/CAP1/JUP/PSMA2/SNAP29/…	172	359	NIT2/RNF168/IL12A/GYG1/ARMC8/DNAJC13/TRPM2/PLCL2/FGR/CAB39/PPIE/PGM1/AGL/STXBP3/RORC/LAMTOR2/NCSTN/SLAMF6/SLAMF1/CD244/LOC102184859/HSPA6/LOC102185698/LOC102186356/SH2D1B/AOC1/CDK13/CEP290/ARHGAP9/RAB5B/CD63/LTA4H/TOM1/DERA/CLEC7A/CRACR2A/ITFG2/LGALS1/SYNGR1/MANBA/NFKB1/ATP8A1/LOC102182395/STBD1/SLCO4C1/DIAPH1/CYSTM1/SBNO2/ARHGAP45/CFD/RAB24/TICAM1/C3/SLC44A2/RAB3D/AP1M1/RAB3A/C7H1orf35/ALAD/AGP/…	CCT8/CD47/AHSG/PSMD2/PTX3/MME/RAP2B/SUCNR1/PDXK/LOC102186806/ICOSLG/PFKL/PADI2/CDA/DDOST/PTAFR/DOCK10/STK11IP/SLC11A1/TMBIM1/CXCR1/CXCR2/XRCC5/IDH1/HSPD1/TNFAIP6/PSMD14/GCA/CAP1/PSMA5/ADORA3/RAP1A/NRAS/CD58/NOTCH2/CTSS/S100A11/S100A9/LOC102169149/S100A8/S100A13/ILF2/LOC102173932/FCER1G/CREG1/PTPRN2/CLEC5A/IMPDH1/PSMA2/PIK3CG/PSMC2/FGL2/CD36/LOC100860959/LOC108633303/GLIPR1/BIN2/LOC102168424/ANO6/…	Process
GO:0002443	leukocyte mediated immunity	531	-0.404434988584552	-1.73783821605248	0.00100908173562059	0.00100908173562059	0.0700931973983903	3293	tags=39%, list=24%, signal=31%	RHOA/MMP25/TMEM173/PLAU/CD68/HVCN1/TSPAN14/RAB31/BST2/RAB27A/PSMD7/SERPINB6/ATG7/PSMD3/PSMB7/CMTM6/ICOSLG/PSMB1/NFASC/ZP2/LOC102173969/LOC102184711/DSN1/MCEMP1/SWAP70/NR4A3/CHRNB4/ATP6AP2/ADGRG3/MMP9/CAND1/PSMD2/FGL2/AHSG/C2/GUSB/CXCR1/LOC102171917/PI4K2A/LOC102175833/VAMP8/CPNE1/LOC102181776/ADAM10/ASAH1/DPP7/IQGAP1/CD36/GALNS/TUBB/LOC102178379/FAS/CAP1/JUP/PSMA2/SNAP29/LOC102188617/CCT8/STK10/C…	182	349	NIT2/RNF168/DLG1/IL12A/GYG1/ARMC8/DNAJC13/AIRE/TRPM2/RFTN1/FGR/RNF19B/CAB39/PPIE/PRDX1/PGM1/AGL/STXBP3/LAMTOR2/NCSTN/SLAMF1/SLAMF7/LOC102184859/HSPA6/LOC102185698/LOC102186356/AOC1/EPHB6/CDK13/MYO1G/KMT2E/CEP290/ARHGAP9/RAB5B/CD63/LTA4H/TOM1/DERA/LOC102182573/LOC102182856/LOC102183941/LOC102184229/CD27/CRACR2A/SYNGR1/MANBA/NFKB1/ATP8A1/LOC102182395/STBD1/SLCO4C1/CD74/DIAPH1/CYSTM1/ARHGAP45/CFD/RA…	CCT8/CD47/AHSG/PSMD2/PTX3/MME/RAP2B/PDXK/LOC102186806/ICOSLG/PFKL/PADI2/CDA/DDOST/C1QA/C1QC/C1QB/PTAFR/STK11IP/SLC11A1/TMBIM1/CXCR1/CXCR2/XRCC5/IDH1/HSPD1/TNFAIP6/PSMD14/GCA/CAP1/BCL10/PSMA5/ADORA3/RAP1A/NRAS/CD58/LOC102173987/CTSS/S100A11/S100A9/LOC102169149/S100A8/S100A13/ILF2/IL6R/LOC102173932/FCER1G/CREG1/PTPRN2/CLEC5A/IMPDH1/PSMA2/PIK3CG/PSMC2/FGL2/CD36/LOC100860959/LOC108633303/GLIPR1/BIN2/…	Process
GO:0000323	lytic vacuole	480	-0.354751616143537	-1.5158958171279	0.00101010101010101	0.00101010101010101	0.0700931973983903	3647	tags=36%, list=27%, signal=27%	ITM2C/ARRB1/ATP6V1C2/TOM1L1/IGF2R/MAGT1/SDC1/CD164/TLR8/LARS/CTSL/TMEM55B/SLC38A9/BCL10/ABCB9/NEU4/SDC2/AGRN/ACAN/CD68/BST2/RAB27A/SNX2/VPS33A/CMTM6/ACP5/SLC17A5/PSEN2/DSN1/VPS26A/GPC2/HM13/ATP6V0D2/RRAGB/PPT1/IL4I1/GUSB/LOC102171917/PI4K2A/CD34/VAMP8/CPNE1/PCYOX1/TLR7/SGSH/OGN/ASAH1/DPP7/DCN/GALNS/TUBB/CAP1/SDC4/SNAP29/DNASE2/SLC35F6/CCT8/LOC102173932/CCDC115/FUCA1/CTSV/LRMP/KCNQ1/TMEM150B/MARCH…	178	302	SOD1/AP2M1/LAMP3/GYG1/DNAJC13/TRPM2/LOC102183471/SLC30A2/RNF19B/GPC1/SZT2/LAMTOR5/DRAM2/LAMTOR2/BCAN/CD1E/NCSTN/VPS41/EPDR1/TMEM106B/SLC48A1/CD63/BLOC1S1/TOM1/BORCS5/ITFG2/SYNGR1/MLC1/MANBA/ATP8A1/GC/SCARB2/LOC102190950/IDUA/SLCO4C1/ANXA6/CD74/ARHGAP45/CFD/PRSS57/C3/TRIP10/RAB3D/MCOLN1/AP1M1/NCAN/SQSTM1/RRAGA/VLDLR/CLTA/AGP/RAB14/GOPC/FRK/RRAGD/ARG1/HEBP2/C9H6orf120/VTI1B/SPPL2A/SNX1/SNAP23/VPS18…	CCT8/ATP6V1A/DTX3L/RNF13/PADI2/DDOST/HSPG2/FUCA1/LAPTM5/SDC3/ITM2C/AP1S3/STK11IP/SLC11A1/TMBIM1/CXCR2/CXCR4/GCA/LRP2/LOC100861136/CALCRL/CCDC115/OCA2/RRAGC/CAP1/PPT1/TMEM59/BCL10/CTSS/CTSK/GBA/SYT11/TMEM79/GLMP/LOC102173932/MPZ/CREG1/RHEB/AKR1B1/IMPDH1/RAMP3/CFTR/MIOS/PON2/GLIPR1/KERA/LUM/DCN/LOC102190297/LOC102190935/LRRK2/CCT2/RAP1B/GNS/DRAM1/CKAP4/LOC108636029/LRMP/MGST1/C3AR1/M6PR/USP5/CECR1/…	Component
GO:0005764	lysosome	480	-0.354751616143537	-1.5158958171279	0.00101010101010101	0.00101010101010101	0.0700931973983903	3647	tags=36%, list=27%, signal=27%	ITM2C/ARRB1/ATP6V1C2/TOM1L1/IGF2R/MAGT1/SDC1/CD164/TLR8/LARS/CTSL/TMEM55B/SLC38A9/BCL10/ABCB9/NEU4/SDC2/AGRN/ACAN/CD68/BST2/RAB27A/SNX2/VPS33A/CMTM6/ACP5/SLC17A5/PSEN2/DSN1/VPS26A/GPC2/HM13/ATP6V0D2/RRAGB/PPT1/IL4I1/GUSB/LOC102171917/PI4K2A/CD34/VAMP8/CPNE1/PCYOX1/TLR7/SGSH/OGN/ASAH1/DPP7/DCN/GALNS/TUBB/CAP1/SDC4/SNAP29/DNASE2/SLC35F6/CCT8/LOC102173932/CCDC115/FUCA1/CTSV/LRMP/KCNQ1/TMEM150B/MARCH…	178	302	SOD1/AP2M1/LAMP3/GYG1/DNAJC13/TRPM2/LOC102183471/SLC30A2/RNF19B/GPC1/SZT2/LAMTOR5/DRAM2/LAMTOR2/BCAN/CD1E/NCSTN/VPS41/EPDR1/TMEM106B/SLC48A1/CD63/BLOC1S1/TOM1/BORCS5/ITFG2/SYNGR1/MLC1/MANBA/ATP8A1/GC/SCARB2/LOC102190950/IDUA/SLCO4C1/ANXA6/CD74/ARHGAP45/CFD/PRSS57/C3/TRIP10/RAB3D/MCOLN1/AP1M1/NCAN/SQSTM1/RRAGA/VLDLR/CLTA/AGP/RAB14/GOPC/FRK/RRAGD/ARG1/HEBP2/C9H6orf120/VTI1B/SPPL2A/SNX1/SNAP23/VPS18…	CCT8/ATP6V1A/DTX3L/RNF13/PADI2/DDOST/HSPG2/FUCA1/LAPTM5/SDC3/ITM2C/AP1S3/STK11IP/SLC11A1/TMBIM1/CXCR2/CXCR4/GCA/LRP2/LOC100861136/CALCRL/CCDC115/OCA2/RRAGC/CAP1/PPT1/TMEM59/BCL10/CTSS/CTSK/GBA/SYT11/TMEM79/GLMP/LOC102173932/MPZ/CREG1/RHEB/AKR1B1/IMPDH1/RAMP3/CFTR/MIOS/PON2/GLIPR1/KERA/LUM/DCN/LOC102190297/LOC102190935/LRRK2/CCT2/RAP1B/GNS/DRAM1/CKAP4/LOC108636029/LRMP/MGST1/C3AR1/M6PR/USP5/CECR1/…	Component
GO:0040017	positive regulation of locomotion	502	-0.330594634902803	-1.41647114212667	0.00101010101010101	0.00101010101010101	0.0700931973983903	3749	tags=40%, list=28%, signal=30%	SOX9/WNT5A/LOC102182562/LOC102181854/LOC102181582/PIK3C2A/IRS2/HAS2/DOCK8/IL6R/EPB41L5/TNFAIP6/LGALS3/TIRAP/CCR6/LOC102178953/TMSB4X/LOC102182683/PLPP3/GATA3/NOTCH1/PDCD10/BDKRB1/GNAI2/EPHA1/SPRY2/GLI1/RHOA/CMKLR1/PLAU/FGFR1/SIRT1/SERPINE1/ACKR3/ACP5/FLT1/IL16/SWAP70/RAB11A/VEGFC/PRKD2/ROR2/NR4A3/CX3CL1/HGF/MAPRE1/MMP9/PGR/TGFBR2/TP53/CRK/FURIN/NOX4/PLAA/KIAA1462/RRAS2/RAPGEF2/ZNF268/NUS1/ADAM10/…	189	313	CASR/LRRC15/IL12A/P2RY12/FGR/IRS1/AAMP/IGFBP5/BMPR2/ZC3H12A/JUN/CYR61/S100A14/SLAMF1/RARRES2/AQP1/MET/CBLL1/SEMA3A/HDAC9/ACVR1B/HDAC7/MDM2/ATP5B/IL23A/RAC2/WASH1/WNT5B/SYNPO2/CAMK2D/SLIT2/ATP8A1/RUFY3/LOC102182395/CXCL11/FER/CD74/DIAPH1/HBEGF/EGR1/MAP2K2/TNFSF14/LOC108633275/JAK2/CREB3/DMTN/CCL27/CCL19/CCL21/SEMA4D/IKBKAP/TRIM32/FAM110C/SOD2/FGFR1OP/SYNE2/MYO5A/DAPK2/ZNF609/SMAD3/DRD1/APC/TACR1/L…	TIAM1/ADAMTS1/CHMP2B/PDCD10/SUCNR1/LOC102172205/COL18A1/CAPN7/RAB5A/PTAFR/CXCR2/NRP2/EPB41L5/CXCR4/TNFAIP6/ACVR1/ITGA6/HDAC4/TWIST2/ACKR3/ARTN/LOC102182562/PLPP3/DOCK7/PTGER3/F3/S1PR1/CSF1/ADORA3/RHOC/IL6R/ARHGEF2/DDR2/NOS3/LOC102184120/EPHA1/PODXL/PTPRZ1/CAV2/LAMB1/RELN/HGF/GPNMB/TWIST1/TAC1/PAWR/KITLG/ITGA5/SP1/RAPGEF3/ANO6/GLI1/IGF1/HMOX1/C3AR1/NTF3/PDGFB/FBLN1/GTSE1/LEF1/PDGFRA/KIT/KDR/CXCL8/…	Process
GO:0051272	positive regulation of cellular component movement	489	-0.338416075059028	-1.4483604926301	0.00101112234580384	0.00101112234580384	0.0700931973983903	3749	tags=41%, list=28%, signal=31%	SOX9/WNT5A/LOC102182562/LOC102181854/LOC102181582/PIK3C2A/IRS2/HAS2/DOCK8/IL6R/EPB41L5/TNFAIP6/LGALS3/TIRAP/CCR6/LOC102178953/TMSB4X/LOC102182683/PLPP3/GATA3/TRIM46/NOTCH1/PDCD10/BDKRB1/GNAI2/EPHA1/SPRY2/GLI1/RHOA/CMKLR1/PLAU/FGFR1/SIRT1/SERPINE1/MAP2/ACKR3/ACP5/FLT1/SWAP70/RAB11A/VEGFC/PRKD2/ROR2/NR4A3/CX3CL1/HGF/MAPRE1/MMP9/PGR/TGFBR2/TP53/CRK/FURIN/NOX4/PLAA/KIAA1462/RRAS2/RAPGEF2/ZNF268/NUS1/…	184	305	LRRC15/BCL6/IL12A/P2RY12/FGR/IRS1/AAMP/IGFBP5/BMPR2/ZC3H12A/JUN/CYR61/S100A14/SLAMF1/RARRES2/AQP1/MET/CBLL1/SEMA3A/HDAC9/ACVR1B/HDAC7/MDM2/ATP5B/IL23A/RAC2/WASH1/WNT5B/SYNPO2/CAMK2D/ATP8A1/RUFY3/LOC102182395/CXCL11/FER/CD74/DIAPH1/HBEGF/EGR1/MAP2K2/TNFSF14/LOC108633275/JAK2/CREB3/DMTN/CCL27/CCL19/CCL21/SEMA4D/IKBKAP/TRIM32/FAM110C/SOD2/FGFR1OP/SYNE2/MYO5A/DAPK2/ZNF609/SMAD3/DRD1/APC/TACR1/LOC1021…	TIAM1/ADAMTS1/PDCD10/LOC102172205/COL18A1/CAPN7/RAB5A/PTAFR/CXCR2/MAP2/NRP2/EPB41L5/CXCR4/TNFAIP6/ACVR1/ITGA6/HDAC4/TWIST2/ACKR3/LOC102182562/PLPP3/DOCK7/PTGER3/F3/S1PR1/CSF1/ADORA3/RHOC/IL6R/TRIM46/ARHGEF2/C3H1orf226/DDR2/NOS3/LOC102184120/EPHA1/PODXL/PTPRZ1/LAMB1/RELN/HGF/GPNMB/TWIST1/TAC1/PAWR/KITLG/ITGA5/SP1/RAPGEF3/ANO6/GLI1/IGF1/HMOX1/C3AR1/NTF3/PDGFB/FBLN1/GTSE1/LEF1/PDGFRA/KIT/KDR/CXCL8/L…	Process
GO:0051051	negative regulation of transport	469	-0.35359657544586	-1.50917795606277	0.00101214574898785	0.00101214574898785	0.0700931973983903	3545	tags=38%, list=26%, signal=29%	CD84/LGALS3/AHI1/TLR8/MCTP1/LOC102178953/TMSB4X/HAMP/NOTCH1/TNFRSF21/NUCB2/GNAI2/AGRN/SIRT1/CACNB3/BST2/ATG7/UBQLN1/LOC108634682/LOC102173969/LOC102184711/PICALM/SH3GL3/ABR/PDE3B/SNPH/PEA15/CX3CL1/NPFF/MMP9/LOC102173489/YRDC/APOC2/AGTR2/TP53/LOC102171917/CD34/VAMP8/LOC102181107/PAWR/TXN/CD36/FGF12/BANK1/CRHR2/CTTNBP2NL/BMP8B/PPP1R9A/TRIM9/EPHB2/LRRTM1/UCP2/PLCB4/PRKD1/LOC108637382/GAL/CHP1/KCNE3/…	172	297	LOC102183454/EPHA3/ATG3/HES1/ADIPOQ/P2RY1/P2RY12/UBE2G2/DPH3/CAB39/IRS1/PNKD/SUMO1/ACVR1C/BIN1/GPR35/ZC3H12A/STXBP3/PTPN22/SNX27/LOC102186539/SLAMF1/LOC102184859/LOC102186356/CDK5/BRAF/LEP/INHBA/GCK/NPY/HOXA3/GRB10/TMBIM6/SPX/ATF4/CAMK2D/HADH/NFKB1/PPP3CA/ADRA2C/CD74/HDAC3/MZB1/MIDN/CBARP/CFD/OAZ1/DMTN/HTR1B/TRDN/PLN/GOPC/SNX3/ESR1/LOC102190323/CALM1/AKAP5/NEDD4/OAZ2/MAPKBP1/NEO1/CRHBP/PKDCC/RHOQ…	LOC102175896/RUBCN/APOD/FGF12/GHSR/KCNAB1/MX1/PFKL/EPHB2/LOC108637382/LOC102186814/LOC102175070/PID1/SERPINE2/INHA/BARD1/INHBB/PLA2R1/STK39/SESTD1/CYFIP1/BOK/YRDC/BMP8B/LOC102182562/PTGER3/LOC102170144/GNAI3/RAP1A/CTTNBP2NL/CASQ2/OAZ3/SYT11/PEA15/CD84/RGS4/INSIG1/NOS3/KCNH2/LOC102184120/IGFBP3/SRI/CRHR2/LOC102180455/LOC108635899/MDFIC/CAV1/SFRP4/HBP1/CD36/LOC100860959/LOC108633303/TWIST1/PPP1R9A/…	Process
GO:2000147	positive regulation of cell motility	473	-0.336939179174414	-1.43839883103748	0.00101214574898785	0.00101214574898785	0.0700931973983903	3749	tags=41%, list=28%, signal=31%	SOX9/WNT5A/LOC102182562/LOC102181854/LOC102181582/PIK3C2A/IRS2/HAS2/DOCK8/IL6R/EPB41L5/TNFAIP6/LGALS3/TIRAP/CCR6/LOC102178953/TMSB4X/LOC102182683/PLPP3/GATA3/NOTCH1/PDCD10/BDKRB1/GNAI2/EPHA1/SPRY2/GLI1/RHOA/CMKLR1/PLAU/FGFR1/SIRT1/SERPINE1/ACKR3/ACP5/FLT1/SWAP70/RAB11A/VEGFC/PRKD2/ROR2/NR4A3/CX3CL1/HGF/MAPRE1/MMP9/PGR/TGFBR2/TP53/CRK/FURIN/NOX4/PLAA/KIAA1462/RRAS2/RAPGEF2/ZNF268/NUS1/ADAM10/PAWR/…	178	295	LRRC15/IL12A/P2RY12/FGR/IRS1/AAMP/IGFBP5/BMPR2/ZC3H12A/JUN/CYR61/S100A14/SLAMF1/RARRES2/AQP1/MET/CBLL1/SEMA3A/HDAC9/ACVR1B/HDAC7/MDM2/ATP5B/IL23A/RAC2/WASH1/WNT5B/SYNPO2/CAMK2D/ATP8A1/RUFY3/LOC102182395/CXCL11/FER/CD74/DIAPH1/HBEGF/EGR1/MAP2K2/TNFSF14/LOC108633275/JAK2/CREB3/DMTN/CCL27/CCL19/CCL21/SEMA4D/IKBKAP/TRIM32/FAM110C/SOD2/FGFR1OP/SYNE2/MYO5A/DAPK2/ZNF609/SMAD3/DRD1/APC/TACR1/LOC102184252…	TIAM1/ADAMTS1/PDCD10/LOC102172205/COL18A1/CAPN7/RAB5A/PTAFR/CXCR2/NRP2/EPB41L5/CXCR4/TNFAIP6/ACVR1/ITGA6/HDAC4/TWIST2/ACKR3/LOC102182562/PLPP3/DOCK7/PTGER3/F3/S1PR1/CSF1/ADORA3/RHOC/IL6R/ARHGEF2/DDR2/NOS3/LOC102184120/EPHA1/PODXL/PTPRZ1/LAMB1/RELN/HGF/GPNMB/TWIST1/TAC1/PAWR/KITLG/ITGA5/SP1/RAPGEF3/ANO6/GLI1/IGF1/HMOX1/C3AR1/NTF3/PDGFB/FBLN1/GTSE1/LEF1/PDGFRA/KIT/KDR/CXCL8/LOC102181582/LOC10218185…	Process
GO:0006820	anion transport	434	-0.419985918175142	-1.79000767700169	0.00101419878296146	0.00101419878296146	0.0700931973983903	2728	tags=34%, list=20%, signal=28%	LRRC8E/LOC102180151/PCYOX1/ABCA4/SLC16A12/SLC22A13/CD36/FABP1/SLC6A20/PITPNB/PLA2G5/CLIC1/ATP8B3/SLC12A4/SLC12A6/ACSL6/SLC4A8/LOC102182782/PPARD/ANO3/SLC2A3/ANO1/ATP8A2/APBA1/SLC34A3/LOC102188370/SLC12A5/TRPC4/BEST3/ABCB1/BDKRB2/ABCC9/CACNA1A/LOC100861279/SLCO2B1/PRKCD/SLC3A1/LRRC8C/LOC102172428/ACSL3/SLC27A6/LRP2/SLC25A17/SLC38A2/SLC23A1/SERINC3/SLC22A7/ABCC6/SLC15A4/SLC51B/LOC108633303/TMEM30B/…	163	271	SLC12A8/SLC51A/CLCN2/ABCC5/SLC37A1/SLC19A1/CLCNKA/SERINC2/SLC38A11/SLC25A12/SCP2/SLC1A7/LOC102175455/BSND/LOC102185525/LOC102185237/ABCD3/SLC6A17/SLC16A4/CA14/MPC2/ASIC3/CLCN1/SLC35B4/LEP/AQP1/PNPLA8/SLC26A3/MIP/SLC25A3/LOC102171493/LOC102172041/SPX/SLC16A8/PPARA/CPT1B/MTTP/ATP8A1/SLC4A4/SLC26A1/SLCO4C1/SLC6A7/VDAC1/ABCA7/KISS1R/BSG/LOC108636372/SLC34A1/SLC12A2/SLC22A5/SLC25A41/SLC25A23/ASNA1/ANO…	LRRIQ4/SLC33A1/PLSCR5/LOC102175526/PLSCR4/SLCO2A1/ABCG1/PLA2G5/CLIC4/FABP3/SLC16A14/ACSL3/SLC4A3/SLC11A1/GLS/CACNB4/SLC4A10/ABCB11/LRP2/OCA2/ANO7/MFSD2A/SLC2A1/SLC6A9/CPT2/PTGER3/LRRC8B/LRRC8C/LRRC8D/ABCA4/SLC35A3/SLC25A24/CLCC1/SLC16A1/SLC22A15/LOC102188370/ATP8B2/KCNJ10/SLC4A2/SLC13A4/CFTR/CD36/LOC100860959/LOC108633303/CROT/ABCB4/ABCB1/LOC102174202/SLC25A13/SLC4A8/RACGAP1/SLC38A4/SLC38A2/SLC38…	Process
GO:0043299	leukocyte degranulation	435	-0.464819456162394	-1.9804355245249	0.00101522842639594	0.00101522842639594	0.0700931973983903	3293	tags=41%, list=24%, signal=32%	RHOA/MMP25/TMEM173/PLAU/CD68/HVCN1/TSPAN14/RAB31/BST2/RAB27A/PSMD7/SERPINB6/ATG7/PSMD3/PSMB7/CMTM6/PSMB1/NFASC/LOC102173969/LOC102184711/DSN1/MCEMP1/NR4A3/CHRNB4/ATP6AP2/ADGRG3/MMP9/CAND1/PSMD2/FGL2/AHSG/GUSB/CXCR1/PI4K2A/LOC102175833/VAMP8/CPNE1/LOC102181776/ADAM10/ASAH1/DPP7/IQGAP1/CD36/GALNS/TUBB/LOC102178379/CAP1/JUP/PSMA2/SNAP29/LOC102188617/CCT8/STK10/C5AR1/LOC102173932/SLC2A3/COPB1/PTPRJ/A…	136	299	NIT2/GYG1/ARMC8/DNAJC13/TRPM2/FGR/CAB39/PPIE/PGM1/AGL/STXBP3/LAMTOR2/NCSTN/LOC102184859/HSPA6/LOC102185698/AOC1/CDK13/CEP290/ARHGAP9/RAB5B/CD63/LTA4H/TOM1/DERA/CRACR2A/SYNGR1/MANBA/NFKB1/ATP8A1/LOC102182395/STBD1/SLCO4C1/DIAPH1/CYSTM1/ARHGAP45/CFD/RAB24/C3/SLC44A2/RAB3D/AP1M1/RAB3A/C7H1orf35/ALAD/AGP/RAB14/FRK/ARG1/HEBP2/DYNLT1/C9H6orf120/B2M/LOC102168547/SLC27A2/SNAP23/PKM/ACTR1B/QPCT/KCMF1/RAB1…	CCT8/CD47/AHSG/PSMD2/PTX3/MME/RAP2B/PDXK/LOC102186806/PFKL/PADI2/CDA/DDOST/PTAFR/STK11IP/SLC11A1/TMBIM1/CXCR1/CXCR2/XRCC5/IDH1/TNFAIP6/PSMD14/GCA/CAP1/PSMA5/ADORA3/RAP1A/NRAS/CD58/CTSS/S100A11/S100A9/LOC102169149/S100A8/S100A13/ILF2/LOC102173932/FCER1G/CREG1/PTPRN2/CLEC5A/IMPDH1/PSMA2/PIK3CG/PSMC2/FGL2/CD36/LOC100860959/LOC108633303/GLIPR1/BIN2/LOC102168424/ANO6/PTPRB/CCT2/RAP1B/CAND1/GNS/APAF1/C…	Process
GO:0002275	myeloid cell activation involved in immune response	445	-0.459770643576558	-1.9581303475675	0.00101522842639594	0.00101522842639594	0.0700931973983903	3293	tags=41%, list=24%, signal=32%	RHOA/MMP25/TMEM173/PLAU/CD68/HVCN1/TSPAN14/RAB31/BST2/RAB27A/PSMD7/SERPINB6/ATG7/PSMD3/PSMB7/CMTM6/PSMB1/NFASC/LOC102173969/LOC102184711/DSN1/MCEMP1/NR4A3/CHRNB4/ATP6AP2/ADGRG3/MMP9/CAND1/PSMD2/FGL2/AHSG/GUSB/CXCR1/PI4K2A/LOC102175833/VAMP8/CPNE1/LOC102181776/LOC108636544/ADAM10/ASAH1/DPP7/IQGAP1/CD36/GALNS/TUBB/LOC102178379/CAP1/JUP/PSMA2/SNAP29/LOC102188617/CCT8/STK10/C5AR1/LOC102173932/SLC2A3/…	140	305	NIT2/GYG1/ARMC8/DNAJC13/TRPM2/FGR/CAB39/PPIE/PGM1/AGL/STXBP3/LAMTOR2/NCSTN/SLAMF1/LOC102184859/HSPA6/LOC102185698/AOC1/CDK13/CEP290/ARHGAP9/RAB5B/CD63/LTA4H/TOM1/DERA/CRACR2A/SYNGR1/MANBA/NFKB1/ATP8A1/LOC102182395/STBD1/SLCO4C1/DIAPH1/CYSTM1/SBNO2/ARHGAP45/CFD/RAB24/TICAM1/C3/SLC44A2/RAB3D/AP1M1/RAB3A/C7H1orf35/ALAD/AGP/RAB14/FRK/ARG1/HEBP2/DYNLT1/C9H6orf120/B2M/LOC102168547/SLC27A2/SNAP23/PKM/AC…	CCT8/CD47/AHSG/PSMD2/PTX3/MME/RAP2B/SUCNR1/PDXK/LOC102186806/PFKL/PADI2/CDA/DDOST/PTAFR/STK11IP/SLC11A1/TMBIM1/CXCR1/CXCR2/XRCC5/IDH1/TNFAIP6/PSMD14/GCA/CAP1/PSMA5/ADORA3/RAP1A/NRAS/CD58/CTSS/S100A11/S100A9/LOC102169149/S100A8/S100A13/ILF2/LOC102173932/FCER1G/CREG1/PTPRN2/CLEC5A/IMPDH1/PSMA2/PIK3CG/PSMC2/FGL2/CD36/LOC100860959/LOC108633303/GLIPR1/BIN2/LOC102168424/ANO6/PTPRB/CCT2/RAP1B/CAND1/GNS/…	Process
GO:0002791	regulation of peptide secretion	445	-0.375309973172509	-1.59841838203718	0.00101522842639594	0.00101522842639594	0.0700931973983903	3195	tags=38%, list=24%, signal=30%	LOC102190840/SLC16A1/FGG/SERPINB6/ATG7/RAB34/RFX3/ARFIP1/PDE3B/VEGFC/MYH9/CX3CL1/SLC2A1/NPFF/BLK/AGTR2/DOC2B/TP53/CD34/VAMP8/LOC102181107/EFNA5/CSF1R/GJA5/GPAM/CD36/BANK1/CRHR2/TNFSF15/BMP8B/PPARG/PTBP1/IFNAR1/KCNC2/C11H2orf40/TFR2/UCP2/GAL/SPTBN1/LOC102169702/LOC102173135/HMGCR/PPARD/ANO1/LOC102180455/CLEC6A/CLCF1/P3H1/EXPH5/CAPN10/GLP1R/KCNQ1/RAPGEF3/MBP/CD40/CACNA1A/ANKRD1/NLRP12/SYT9/CD274/HI…	152	293	ITSN1/CASR/TRPM2/DPH3/LOC102183471/NR0B2/FGR/IRS1/ACVR1C/PASK/PER2/ZC3H12A/PTPN22/CD2/VTCN1/SLAMF1/CD244/LOC102184859/LOC102186356/MPC2/LEP/GCK/NPY/TMBIM6/PFKM/CLEC9A/ZNF384/PLA2G6/EP300/MAPK11/HADH/AIMP1/PPP3CA/CLOCK/ADRA2C/PCSK1/GLRX/CD74/MIDN/JAK2/LPL/CCL19/AGP/HMGN3/MAPKBP1/NEO1/CRHBP/IL1B/UCN/FKBP1B/KCNS3/FLT3/HMGB1/PRKCQ/KIF5B/MAVS/LOC102188874/NCOA6/GHRH/NNAT/UBR5/ENY2/CHD7/MADD/NR1H3/LGR4…	IFNAR1/TIAM1/ADCY5/IL1RAP/PEX5L/GHSR/DHX36/LOC102169223/SERP1/AGTR1/PFKL/NCL/HTR2B/FZD5/HSPD1/INHBB/DPP4/IFIH1/CAPN10/BMP8B/P3H1/SLC2A1/LOC102182562/LOC102191099/LOC102184867/LOC102190840/LOC102190572/WLS/PTGER3/LOC102170144/GLMN/RAP1A/SLC16A1/CD58/GJA5/GOLPH3L/S100A9/S100A8/SYT11/BGLAP/CD84/CLEC5A/SRI/CRHR2/LOC102180455/LOC108635899/CFTR/CD36/LOC100860959/LOC108633303/TWIST1/KCNC2/NPFF/RAPGEF3/L…	Process
GO:0043312	neutrophil degranulation	421	-0.46118976399964	-1.96259484605335	0.00101729399796541	0.00101729399796541	0.0700931973983903	3293	tags=41%, list=24%, signal=32%	RHOA/MMP25/TMEM173/PLAU/CD68/HVCN1/TSPAN14/RAB31/BST2/RAB27A/PSMD7/SERPINB6/ATG7/PSMD3/PSMB7/CMTM6/PSMB1/NFASC/LOC102173969/LOC102184711/DSN1/MCEMP1/CHRNB4/ATP6AP2/ADGRG3/MMP9/CAND1/PSMD2/FGL2/AHSG/GUSB/CXCR1/LOC102175833/VAMP8/CPNE1/LOC102181776/ADAM10/ASAH1/DPP7/IQGAP1/CD36/GALNS/TUBB/LOC102178379/CAP1/JUP/PSMA2/SNAP29/LOC102188617/CCT8/STK10/C5AR1/LOC102173932/SLC2A3/COPB1/PTPRJ/ARPC5/LRMP/LAI…	134	287	NIT2/GYG1/ARMC8/DNAJC13/TRPM2/FGR/CAB39/PPIE/PGM1/AGL/STXBP3/LAMTOR2/NCSTN/LOC102184859/HSPA6/LOC102185698/AOC1/CDK13/CEP290/ARHGAP9/RAB5B/CD63/LTA4H/TOM1/DERA/CRACR2A/SYNGR1/MANBA/NFKB1/ATP8A1/LOC102182395/STBD1/SLCO4C1/DIAPH1/CYSTM1/ARHGAP45/CFD/RAB24/C3/SLC44A2/RAB3D/AP1M1/RAB3A/C7H1orf35/ALAD/AGP/RAB14/FRK/ARG1/HEBP2/DYNLT1/C9H6orf120/B2M/LOC102168547/SLC27A2/SNAP23/PKM/ACTR1B/QPCT/KCMF1/RAB1…	CCT8/CD47/AHSG/PSMD2/PTX3/MME/RAP2B/PDXK/LOC102186806/PFKL/PADI2/CDA/DDOST/PTAFR/STK11IP/SLC11A1/TMBIM1/CXCR1/CXCR2/XRCC5/IDH1/TNFAIP6/PSMD14/GCA/CAP1/PSMA5/RAP1A/NRAS/CD58/CTSS/S100A11/S100A9/LOC102169149/S100A8/ILF2/LOC102173932/FCER1G/CREG1/PTPRN2/CLEC5A/IMPDH1/PSMA2/PSMC2/FGL2/CD36/LOC100860959/LOC108633303/GLIPR1/BIN2/LOC102168424/ANO6/PTPRB/CCT2/RAP1B/CAND1/GNS/APAF1/CKAP4/LOC108636029/LRMP…	Process
GO:0002446	neutrophil mediated immunity	433	-0.459330703395925	-1.95528034380586	0.00101729399796541	0.00101729399796541	0.0700931973983903	3293	tags=41%, list=24%, signal=32%	RHOA/MMP25/TMEM173/PLAU/CD68/HVCN1/TSPAN14/RAB31/BST2/RAB27A/PSMD7/SERPINB6/ATG7/PSMD3/PSMB7/CMTM6/PSMB1/NFASC/LOC102173969/LOC102184711/DSN1/MCEMP1/CHRNB4/ATP6AP2/ADGRG3/MMP9/CAND1/PSMD2/FGL2/AHSG/GUSB/CXCR1/LOC102171917/LOC102175833/VAMP8/CPNE1/LOC102181776/ADAM10/ASAH1/DPP7/IQGAP1/CD36/GALNS/TUBB/LOC102178379/CAP1/JUP/PSMA2/SNAP29/LOC102188617/CCT8/STK10/C5AR1/LOC102173932/SLC2A3/COPB1/PTPRJ/A…	137	296	NIT2/GYG1/ARMC8/DNAJC13/TRPM2/FGR/CAB39/PPIE/PGM1/AGL/STXBP3/LAMTOR2/NCSTN/LOC102184859/HSPA6/LOC102185698/AOC1/CDK13/KMT2E/CEP290/ARHGAP9/RAB5B/CD63/LTA4H/TOM1/DERA/CRACR2A/SYNGR1/MANBA/NFKB1/ATP8A1/LOC102182395/STBD1/SLCO4C1/DIAPH1/CYSTM1/ARHGAP45/CFD/RAB24/C3/SLC44A2/RAB3D/AP1M1/RAB3A/C7H1orf35/ALAD/AGP/RAB14/FRK/ARG1/HEBP2/DYNLT1/C9H6orf120/B2M/LOC102168547/SLC27A2/SNAP23/PKM/ACTR1B/QPCT/KCMF…	CCT8/CD47/AHSG/PSMD2/PTX3/MME/RAP2B/PDXK/LOC102186806/PFKL/PADI2/CDA/DDOST/PTAFR/STK11IP/SLC11A1/TMBIM1/CXCR1/CXCR2/XRCC5/IDH1/TNFAIP6/PSMD14/GCA/CAP1/PSMA5/RAP1A/NRAS/CD58/CTSS/S100A11/S100A9/LOC102169149/S100A8/ILF2/IL6R/LOC102173932/FCER1G/CREG1/PTPRN2/CLEC5A/IMPDH1/PSMA2/PSMC2/FGL2/CD36/LOC100860959/LOC108633303/GLIPR1/BIN2/LOC102168424/ANO6/IRAK4/PTPRB/CCT2/RAP1B/CAND1/GNS/APAF1/CKAP4/LOC108…	Process
GO:0001944	vasculature development	421	-0.438043035871708	-1.86409385389579	0.00101729399796541	0.00101729399796541	0.0700931973983903	3142	tags=39%, list=23%, signal=31%	EPOR/SPINT1/ROBO4/FLT1/NRARP/FLVCR1/HEY2/VEGFC/MYH9/CX3CL1/TGFBR2/TGFBI/ALDH1A2/LGALS8/CTGF/LOC102171917/CD34/VASH2/STRA6/SOX17/RAPGEF2/GJA5/PROX2/APLNR/HOXB3/FOXH1/ITGAV/PDGFB/EPHB2/SLC12A6/NOTCH4/WASF2/GJA4/TIE1/MMRN2/ARHGEF15/ADRA2B/LOXL2/EPHA2/TAL1/PTPRJ/AHR/B9D1/EDN1/FZD8/POFUT1/RAPGEF3/ZFAND5/ITGB3/EPHB3/HIF1A/EFNA1/RNF213/CITED2/CALCRL/EFNB2/KIF7/LRP2/E2F8/CASP8/ANXA2/EPHB4/RHOJ/SOX4/SGPL1…	122	299	PIK3CA/PKNOX1/PCNT/ARID1A/AAMP/BMPR2/HS6ST1/RAMP1/GBX2/JUN/CYR61/RBM15/LEP/HOXA3/AQP1/TBX20/IMMP2L/WNT2/NFE2/NR4A1/HDAC7/MDM2/DDIT3/ATP5B/ITGA7/ADM2/PITX2/SLIT2/SGCB/EPGN/ERAP1/MEF2C/RASA1/NDST1/HBEGF/EGR1/STK11/DNM2/PNPLA6/JUNB/HAND2/SMARCA2/NKX3-1/QKI/NEDD4/RORA/SMAD6/AGGF1/LOC102184252/SOS1/EPAS1/PPP3R1/SNX17/ENG/EGFL7/RXRA/FOXS1/NCOA6/ZFPM2/CHD7/THY1/IL18/YAP1/TGFB2/PTPN14/PROX1/CRKL/LIF/TBX3…	HEG1/APOD/EPHB3/TIPARP/AGTR1/COL18A1/EPHA2/CDC42/EPHB2/CLIC4/WASF2/NCL/FZD5/NRP2/CASP8/CXCR4/ACVR1/LRP2/ITGAV/CALCRL/COL3A1/GJA4/TIE1/TAL1/PLPP3/TGFBR3/GLMN/S1PR1/WARS2/NOTCH2/GJA5/SHC1/EFNA1/VANGL2/PAXIP1/NOS3/GLI3/HOXA1/HOXA7/HOXA13/BMPER/CAV1/NRCAM/SRPK2/SEMA3E/ITGB8/AHR/MEOX2/C1GALT1/COL1A2/E2F7/ITGA5/ACVRL1/RAPGEF3/ARID2/PRICKLE1/PTPRB/LEMD3/LRP1/ELK3/IGF1/STAB2/HMOX1/MYH9/APOLD1/FOXM1/ADIPO…	Process
GO:0098657	import into cell	456	-0.400494063158198	-1.70565729043469	0.00101729399796541	0.00101729399796541	0.0700931973983903	2965	tags=34%, list=22%, signal=28%	MYH9/DNM3/DNAJC6/HPX/PPT1/TGFBR2/HIP1/ADGRB1/AHSG/APP/CXCR1/INPP5F/CRK/NAPB/GRIA2/EHD2/HSP90B1/SH3GL1/AXL/NLGN1/SLC31A1/CSNK1G1/SLC9A9/PAWR/CD36/ACTG1/LOC102178379/WIPF3/CAP1/ARHGAP25/TFR2/SLC9A7/WASF2/PEAR1/COLEC11/ARHGAP27/ARPC5/ARHGAP1/GRK3/ITGB3/RAB1A/VAMP7/PRKCD/CNTN2/SLC11A2/SLC9A3/CALCRL/LOC102172428/SNAP25/LRP2/ANXA3/PACSIN2/PACSIN1/CD47/SLC39A10/FCN3/ARPC1B/LOC108633303/LOC102168428/TXND…	158	298	ITSN1/SNX4/TFRC/MASP1/AP2M1/PIK3CA/TMEM108/DNAJC13/TRPM2/ITGB2/SLC9A1/FGR/STEAP3/LRP1B/BIN1/RAMP1/ZFYVE9/KIAA1107/KCND3/PI4KB/LOC102186539/LOC102184859/LOC102185698/LOC102186356/CD247/CDK5/TRPV6/LEP/MYO1G/EEA1/LMBR1L/SLC39A5/TOM1/LOC102171493/LOC102172041/CLEC7A/CLEC9A/SH3BP1/MICALL1/PLA2G6/LOC102180576/MLC1/JCHAIN/SCARB2/GRK4/ABCA7/CFD/HCN2/PDLIM7/SLC34A1/CLTB/C3/DNM2/HOOK2/PIK3R2/CLCN3/VLDLR/CL…	SYNJ1/APP/CD47/AHSG/NLGN1/PTX3/SLC9A9/NCK1/RAB5A/NECAP2/HSPG2/CDC42/LDLRAP1/FCN3/WASF2/XKR8/NCL/HTR2B/SLC11A1/CXCR1/CXCR2/SLC39A10/MARCO/ACTR3/KCNJ3/LOC102168948/PLA2R1/LRP2/WIPF1/NCKAP1/CALCRL/GULP1/ACKR3/CAP1/PPT1/LRP8/DNAJC6/PTGER3/CDC7/FNBP1L/SNX7/SORT1/ATP1A1/LOC102173987/PIP5K1A/PEAR1/KCNJ10/FCER1G/WASL/AMPH/RAMP3/STEAP2/STEAP4/SNX10/WIPF3/ELMO1/CAV2/CAV1/CD36/LOC100860959/LOC108633303/PAWR…	Process
GO:0051047	positive regulation of secretion	413	-0.39368663073875	-1.67433196858077	0.00101729399796541	0.00101729399796541	0.0700931973983903	3554	tags=42%, list=26%, signal=32%	SDC1/CD84/LGALS3/SERPINB6/TLR8/DHX36/FCER1G/TNFRSF11A/GATA3/LOC102174613/NUCB2/AACS/GNAI2/GATA1/FGFR1/SIRT1/RAB27A/LOC102190840/FGG/SERPINB6/ATG7/RAB27B/RAB34/CACNA1I/VEGFC/RAB2B/MYH9/LOC108635273/BLK/AGTR2/DOC2B/LOC102172683/CD34/VAMP8/C1QTNF1/SYTL2/NLGN1/CSF1R/CD36/CRHR2/TNFSF15/PPARG/PTBP1/SDC4/IFNAR1/C11H2orf40/TFR2/GAL/LOC102188617/SPTBN1/LOC102169702/LOC102173135/PPARD/ANO1/VPS4B/CLEC6A/CLC…	136	277	ITSN1/CASR/SNX4/P2RY1/TRPM2/ITGB2/LOC102183471/PINK1/NR0B2/FGR/IRS1/RAB3GAP1/PTPN22/CD2/VTCN1/CHRNB2/SLAMF1/CD244/MPC2/CDK5/LEP/INHBA/GCK/NPY/AQP1/PFKM/CLEC9A/ZNF384/PLA2G6/EP300/MAPK11/AIMP1/PCSK1/GLRX/NR3C1/KISS1R/RAB3D/RAB3A/JAK2/LPL/NKX3-1/CCL19/AGP/TACR1/IL1B/UCN/FLT3/HMGB1/CPB2/PRKCQ/KIF5B/MAVS/OPRL1/EDN3/NCOA6/GHRH/NNAT/CNTF/P2RY2/APBB1/LOC108637636/CRTAM/C2CD2L/IL10/PFKFB2/TGFB2/MFN2/PRKC…	IFNAR1/IL1RAP/PEX5L/NLGN1/DHX36/LOC102169223/SERP1/AGTR1/PCP4/RUNX1/RAB5A/PTAFR/NPPC/NCL/HTR2B/RHBDD1/ACSL3/INHA/FZD5/CREB1/HSPD1/INHBB/PLA2R1/IFIH1/CAPN10/LOC102172683/LOC102191099/LOC102184867/LOC102190840/LOC102190572/WLS/GLMN/ADORA3/CD58/GOLPH3L/S100A9/S100A8/BGLAP/FCER1A/CD84/FCER1G/CLEC5A/CADPS2/SRI/CRHR2/CFTR/CD36/LOC100860959/LOC108633303/TWIST1/SCIN/TAC1/LRRK2/AVPR1A/IGF1/MYH9/DNM1L/TM7S…	Process
GO:0050708	regulation of protein secretion	413	-0.376485640482435	-1.60117691166824	0.00101729399796541	0.00101729399796541	0.0700931973983903	3195	tags=38%, list=24%, signal=30%	LOC102190840/SLC16A1/FGG/SERPINB6/ATG7/RAB34/RFX3/ARFIP1/PDE3B/VEGFC/MYH9/CX3CL1/SLC2A1/NPFF/BLK/AGTR2/DOC2B/CD34/VAMP8/LOC102181107/EFNA5/CSF1R/GJA5/GPAM/CD36/BANK1/CRHR2/TNFSF15/BMP8B/PPARG/PTBP1/IFNAR1/KCNC2/UCP2/SPTBN1/LOC102169702/LOC102173135/HMGCR/PPARD/ANO1/LOC102180455/CLEC6A/P3H1/EXPH5/CAPN10/GLP1R/KCNQ1/RAPGEF3/MBP/CD40/CACNA1A/ANKRD1/NLRP12/SYT9/CD274/HIF1A/LOC102187810/DPP4/NOD2/DDX5…	141	272	CASR/TRPM2/DPH3/LOC102183471/NR0B2/FGR/IRS1/ACVR1C/PER2/ZC3H12A/PTPN22/CD2/VTCN1/SLAMF1/CD244/LOC102184859/LOC102186356/MPC2/LEP/GCK/TMBIM6/PFKM/CLEC9A/ZNF384/PLA2G6/EP300/MAPK11/HADH/PPP3CA/CLOCK/ADRA2C/PCSK1/GLRX/MIDN/JAK2/LPL/CCL19/AGP/HMGN3/MAPKBP1/NEO1/IL1B/FKBP1B/KCNS3/FLT3/HMGB1/PRKCQ/KIF5B/MAVS/LOC102188874/NCOA6/GHRH/NNAT/UBR5/ENY2/MADD/NR1H3/LGR4/APBB1/LOC108637636/KCNJ11/ABCC8/SERGEF/C…	IFNAR1/TIAM1/ADCY5/IL1RAP/GHSR/DHX36/SERP1/AGTR1/PFKL/NCL/HTR2B/FZD5/HSPD1/INHBB/DPP4/IFIH1/CAPN10/BMP8B/P3H1/SLC2A1/LOC102182562/LOC102191099/LOC102184867/LOC102190840/LOC102190572/WLS/PTGER3/LOC102170144/GLMN/RAP1A/SLC16A1/CD58/GJA5/GOLPH3L/SYT11/BGLAP/CD84/CLEC5A/SRI/CRHR2/LOC102180455/LOC108635899/CFTR/CD36/LOC100860959/LOC108633303/TWIST1/KCNC2/NPFF/RAPGEF3/LRRK2/IGF1/MYH9/DNM1L/TM7SF3/CLEC4…	Process
GO:0002009	morphogenesis of an epithelium	421	-0.37058089123758	-1.57700843332096	0.00101729399796541	0.00101729399796541	0.0700931973983903	3583	tags=37%, list=26%, signal=28%	EPB41L5/DLG5/SEMA4C/AHI1/BBS5/NFATC4/ACVRL1/LOC102172084/RBPJ/GATA3/NOTCH1/BCL10/ADM/PDCD10/ARHGAP24/RHOA/VASP/ID4/ZIC2/FGFR1/PLOD3/CTNND1/SPINT1/SPRY1/FLT1/NRARP/DCHS1/TMEFF2/VEGFC/PRKD2/CLUAP1/GDF7/HGF/INTU/ENAH/PGR/TGFBR2/ALDH1A2/TBX5/TNC/SOX17/LOC102172074/FRS2/CSF1R/CTHRC1/SPATA5/LOC102171183/TULP3/RDH10/KLF4/FOXH1/PDGFB/SDC4/MSX2/ALX1/SPINT2/NOTCH4/TACSTD2/EPHA2/CCDC40/AHR/GDNF/CTSV/SOX8/SN…	139	282	CASR/DLG1/OPA1/TP63/CRYGS/CCDC39/RIPK4/AIRE/WNT4/ARID1A/PAX3/WNT10A/IGFBP5/TRAF3IP1/GBX2/CYR61/LMO4/RBM15/PBX1/TBX20/MET/SEMA3A/COBL/CEP290/RARG/VDR/LOC102178253/SH3BP1/LOC108633277/LOC108636083/PITX2/NPNT/SLIT2/LIAS/MEF2C/NR3C1/HBEGF/KLHL3/SLC12A2/PSPN/CAMSAP3/HAND2/NKX3-1/ESR1/MPP5/EXOC5/BBS4/FEM1B/SMAD3/SOS1/SIX2/PPP3R1/IFT172/RAB10/ROCK2/ENG/TSC1/FREM2/MKKS/PARD3/GZF1/CTSZ/BMP7/TGM2/NCOA3/SAL…	ARL13B/IFT57/DVL3/PDCD10/NPHP3/RUNX1/EPHA2/CDC42/PHACTR4/EPHA4/WNT6/CXCR2/FZD5/CASP8/TMEFF2/GLI2/EPB41L5/CXCR4/ZEB2/ACVR1/LRP2/BBS5/NCKAP1/STIL/TACSTD2/PRKACB/BCL10/GLMN/CSF1/RHOC/NOTCH2/TMEM79/VANGL2/PODXL/WNT16/RALA/GLI3/HOXA5/HOXA11/HOXA13/HGF/SEMA3E/TWIST1/AHR/FZD1/LGR5/ALX1/TMTC3/ITGA5/ACVRL1/PRICKLE1/FRS2/TIMELESS/APAF1/IGF1/PTHLH/KRAS/MGP/TULP3/SOX10/PDGFB/NUP50/WNT7B/CELSR1/SHANK3/BBS7/LE…	Process
GO:1904951	positive regulation of establishment of protein localization	407	-0.356990229557277	-1.51871527961508	0.0010183299389002	0.0010183299389002	0.0700931973983903	3351	tags=36%, list=25%, signal=28%	PDCD10/LOC102174613/AACS/TMEM173/SIRT1/SEC16B/CACNB3/CCT3/LOC102190840/FGG/SERPINB6/ATG7/RAB34/VEGFC/YWHAB/MYH9/BLK/AGTR2/DOC2B/TP53/TCP1/CD34/VAMP8/E2F1/CCT4/CSF1R/CD36/TNFSF15/PPARG/PTBP1/JUP/IFNAR1/PRKD1/CHP1/CCT8/SPTBN1/CTDSPL2/PLK3/LOC102169702/LOC102173135/PPARD/ANO1/LOC102184120/CLEC6A/EXPH5/CAPN10/GLP1R/RAPGEF3/MBP/ANKRD1/BCL2/PRKCD/CD274/HIF1A/NOD2/DDX58/CD58/UNC93B1/SRI/TMEM27/SNAP25/AC…	153	254	TOMM70/CASR/TP63/ZIC1/TFDP2/TRPM2/PCNT/LOC102183471/NR0B2/FGR/HPCA/MFF/ZC3H12A/DMAP1/EFCAB7/PTPN22/CD2/VTCN1/SLAMF1/CD244/MPC2/CDK5/ARHGEF5/LEP/GCK/TOMM7/CEP290/PFKM/MDM2/C2CD5/CLEC9A/ZNF384/BID/PLA2G6/EP300/MAPK11/RUFY3/CHD1/PCSK1/GLRX/HDAC3/OAZ1/HNRNPM/PIK3R2/JAK2/LPL/CCL19/AGP/AKAP5/PPM1A/OAZ2/UACA/SMAD3/DCTN1/IL1B/COMMD1/IPO5/XPO4/FLT3/HMGB1/PRKCQ/KIF5B/PRNP/MAVS/NCOA6/GHRH/NNAT/UBR5/ASPH/PTP…	IFNAR1/CCT8/GSK3B/HCLS1/IL1RAP/ECT2/PDCD10/DHX36/SERP1/AGTR1/CDC42/NCL/HTR2B/ACSL3/FZD5/CASP8/HSPD1/IFIH1/LRP2/WIPF1/CAPN10/PLK3/LOC102191099/LOC102184867/LOC102190840/LOC102190572/WLS/SH3GLB1/GLMN/CD58/PDZK1/GOLPH3L/OAZ3/BGLAP/CCT3/CD84/LOC102184403/LOC102184120/CLEC5A/GLI3/SRI/CFTR/CD36/LOC100860959/LOC108633303/TWIST1/CACNB3/RAPGEF3/LRRK2/CCT2/IGF1/MYH9/DNM1L/TM7SF3/CLEC4E/CLEC6A/TNFRSF1A/IL17…	Process
GO:0042330	taxis	406	-0.353700662990931	-1.50423431975581	0.0010183299389002	0.0010183299389002	0.0700931973983903	3769	tags=40%, list=28%, signal=29%	NLGN2/LOC102191152/WNT5A/EGR3/FOXD1/LOC102181854/LOC102181582/IRS2/MYO9B/IL6R/LOC102169855/SEMA4C/LGALS3/GFRA1/SEMA5B/CCR6/FCER1G/LOC102178953/TNFRSF11A/LOC102182683/ITGA9/GATA3/RHOA/CMKLR1/VASP/PLAU/ZIC2/PTPRO/LOC102170310/NFASC/LOC106503663/FLT1/SEMA3D/IL16/ID2/VEGFC/PLXNB3/NR4A3/CX3CL1/LOC108635183/GDF7/HGF/ENAH/LOC108633191/APP/CXCR1/ALCAM/NCAM1/FRS2/EFNA5/HOXA2/CSF1R/NECTIN1/SEMA4F/CYSLTR1/F…	148	258	PIK3CA/SIAH2/RYK/TRPM2/ITGB2/CNR2/GPR35/GPC1/GBX2/CSF3R/PDE4B/CYR61/LOC102175177/SEMA6C/RAB13/EFNA4/EFNA3/SLAMF8/SLAMF1/LOC102184859/LMX1A/GBX1/CDK5/ARHGEF5/MET/SEMA3C/SEMA3A/ISPD/GRB10/NR4A1/RAC2/STYK1/AIMP1/SLIT2/LOC102182395/CXCL11/FER/HBEGF/PDLIM7/NRTN/PSPN/LOC102180663/NFIB/VLDLR/DOK2/CCL27/CCL19/CCL21/SEMA4D/SHC3/ALKBH1/SPTB/LOC102175487/FEZ2/SOS1/IL1B/ENG/MYCBP2/HMGB1/PRKCQ/KIF5B/GFRA4/EDN…	APP/CXADR/RPL24/ALCAM/BOC/SEMA5B/EPHB3/AGTR1/ACKR4/EPHA2/RAP1GAP/EPHB2/PTAFR/EPHA4/CXCR1/CXCR2/CREB1/KLF7/NRP2/GLI2/CXCR4/CHN1/ARTN/DAB1/USP33/LOC102174895/S1PR1/PIP5K1A/S100A9/LOC102169149/S100A8/IL6R/SHC1/EFNA1/SEMA4A/VANGL2/FCER1G/RALA/GLI3/HOXA1/HOXA2/NRCAM/PIK3CG/RELN/HGF/SEMA3E/SEMA3D/GPNMB/ETV1/BIN2/ANO6/FRS2/NTN4/PTPRO/C3AR1/NTF3/IL17RA/PDGFB/WNT7B/LEF1/UNC5C/BMPR1B/SPP1/PDGFRA/KIT/EPHA5/…	Process
GO:0048812	neuron projection morphogenesis	407	-0.332343416636399	-1.41386229407771	0.0010183299389002	0.0010183299389002	0.0700931973983903	3284	tags=34%, list=24%, signal=26%	SDC2/VASP/ZIC2/PTPRO/MAP2/ATG7/LRRC38/RFX3/OMG/NFASC/PICALM/GPM6A/PRMT3/CNP/PLXNB3/NR4A3/POU4F1/LOC108635183/GDF7/LRRN2/ENAH/LOC108633191/ADGRB1/APP/ALCAM/NCAM1/FRS2/CPNE1/NLGN1/ZSWIM6/OGN/EFNA5/SLITRK6/HOXA2/IQGAP1/CSF1R/NECTIN1/SEMA4F/PARD6B/WEE1/FAM129B/EPHB2/RELN/NUMBL/RAB8A/TSKU/ATP8A2/ZNF365/GDNF/SPTBN2/LRFN1/PREX2/CACNA1A/BCL2/CYFIP1/EPHB3/EFNA1/CNTN2/SLC11A2/CHL1/NTF3/PTPRA/SNAP25/EFNB2/L…	141	266	PIK3CA/SIAH2/RYK/TMEM108/ADARB1/LOC102168874/ALS2/NR4A2/STK25/GPC1/GBX2/SZT2/CELSR2/AMIGO1/NGF/SEMA6C/S100A6/CHRNB2/EFNA4/EFNA3/LMX1A/GBX1/CDK5/ADCY1/SEPT7/SEMA3C/SEMA3A/ISPD/TMEM106B/GRB10/COBL/LLPH/RBFOX2/COL25A1/SLIT2/CAMK2A/STK11/PDLIM7/NRTN/PSPN/DNM2/MAP1S/RAB3A/NFIB/VLDLR/DOK2/NEFL/SHC3/DYNLT1/SPG11/SPTB/LOC102175487/APC/FEZ2/SOS1/RAB10/ROCK2/DAB2IP/RXRA/FARP1/MYCBP2/PRKCQ/PARD3/KIF5B/GFRA4…	TIAM1/APP/RPL24/ALCAM/BOC/GSK3B/SEMA5B/FBXO45/GP5/EPHB3/MAP6D1/NLGN1/S100B/RAP1GAP/CDC42/EPHB2/KDM1A/DOCK10/EPHA4/MAP2/CREB1/KLF7/NRP2/TRAK2/GLI2/CXCR4/ZEB2/LRP2/CHN1/CYFIP1/ARTN/LRP8/DAB1/DOCK7/USP33/PLPPR4/NTNG1/LINGO4/SHC1/EFNA1/TRIM46/VANGL2/WASL/PTPRZ1/GLI3/HOXA1/HOXA2/NRCAM/RELN/ETV1/LOC102190297/LOC102190935/LRRK2/FRS2/ERBB3/NTN4/PTPRO/NTF3/WNT7B/MAPK8IP2/SHANK3/UNC5C/BMPR1B/KDR/EPHA5/PRDM…	Process
GO:0002283	neutrophil activation involved in immune response	423	-0.4618139087	-1.9639804934462	0.00101936799184506	0.00101936799184506	0.0700931973983903	3293	tags=41%, list=24%, signal=32%	RHOA/MMP25/TMEM173/PLAU/CD68/HVCN1/TSPAN14/RAB31/BST2/RAB27A/PSMD7/SERPINB6/ATG7/PSMD3/PSMB7/CMTM6/PSMB1/NFASC/LOC102173969/LOC102184711/DSN1/MCEMP1/CHRNB4/ATP6AP2/ADGRG3/MMP9/CAND1/PSMD2/FGL2/AHSG/GUSB/CXCR1/LOC102175833/VAMP8/CPNE1/LOC102181776/ADAM10/ASAH1/DPP7/IQGAP1/CD36/GALNS/TUBB/LOC102178379/CAP1/JUP/PSMA2/SNAP29/LOC102188617/CCT8/STK10/C5AR1/LOC102173932/SLC2A3/COPB1/PTPRJ/ARPC5/LRMP/LAI…	135	288	NIT2/GYG1/ARMC8/DNAJC13/TRPM2/FGR/CAB39/PPIE/PGM1/AGL/STXBP3/LAMTOR2/NCSTN/LOC102184859/HSPA6/LOC102185698/AOC1/CDK13/CEP290/ARHGAP9/RAB5B/CD63/LTA4H/TOM1/DERA/CRACR2A/SYNGR1/MANBA/NFKB1/ATP8A1/LOC102182395/STBD1/SLCO4C1/DIAPH1/CYSTM1/ARHGAP45/CFD/RAB24/C3/SLC44A2/RAB3D/AP1M1/RAB3A/C7H1orf35/ALAD/AGP/RAB14/FRK/ARG1/HEBP2/DYNLT1/C9H6orf120/B2M/LOC102168547/SLC27A2/SNAP23/PKM/ACTR1B/QPCT/KCMF1/RAB1…	CCT8/CD47/AHSG/PSMD2/PTX3/MME/RAP2B/PDXK/LOC102186806/PFKL/PADI2/CDA/DDOST/PTAFR/STK11IP/SLC11A1/TMBIM1/CXCR1/CXCR2/XRCC5/IDH1/TNFAIP6/PSMD14/GCA/CAP1/PSMA5/RAP1A/NRAS/CD58/CTSS/S100A11/S100A9/LOC102169149/S100A8/ILF2/LOC102173932/FCER1G/CREG1/PTPRN2/CLEC5A/IMPDH1/PSMA2/PSMC2/FGL2/CD36/LOC100860959/LOC108633303/GLIPR1/BIN2/LOC102168424/ANO6/PTPRB/CCT2/RAP1B/CAND1/GNS/APAF1/CKAP4/LOC108636029/LRMP…	Process
GO:0042119	neutrophil activation	431	-0.461252103683985	-1.96269946705812	0.00101936799184506	0.00101936799184506	0.0700931973983903	3293	tags=41%, list=24%, signal=32%	RHOA/MMP25/TMEM173/PLAU/CD68/HVCN1/TSPAN14/RAB31/BST2/RAB27A/PSMD7/SERPINB6/ATG7/PSMD3/PSMB7/CMTM6/PSMB1/NFASC/LOC102173969/LOC102184711/DSN1/MCEMP1/CHRNB4/ATP6AP2/ADGRG3/MMP9/CAND1/PSMD2/FGL2/AHSG/GUSB/CXCR1/LOC102175833/VAMP8/CPNE1/LOC102181776/ADAM10/ASAH1/DPP7/IQGAP1/CD36/GALNS/TUBB/LOC102178379/CAP1/JUP/PSMA2/SNAP29/LOC102188617/CCT8/STK10/C5AR1/LOC102173932/SLC2A3/COPB1/PTPRJ/ARPC5/LRMP/LAI…	139	292	NIT2/GYG1/ARMC8/DNAJC13/TRPM2/FGR/CAB39/PPIE/PGM1/AGL/STXBP3/LAMTOR2/NCSTN/LOC102184859/HSPA6/LOC102185698/AOC1/CDK13/KMT2E/CEP290/ARHGAP9/RAB5B/CD63/LTA4H/TOM1/DERA/CRACR2A/SYNGR1/MANBA/NFKB1/ATP8A1/LOC102182395/STBD1/SLCO4C1/DIAPH1/CYSTM1/ARHGAP45/CFD/RAB24/C3/SLC44A2/RAB3D/AP1M1/RAB3A/C7H1orf35/ALAD/AGP/RAB14/FRK/ARG1/HEBP2/DYNLT1/C9H6orf120/B2M/LOC102168547/SLC27A2/SNAP23/PKM/ACTR1B/IL18RAP/Q…	CCT8/CD47/AHSG/PSMD2/PTX3/MME/RAP2B/PDXK/LOC102186806/PFKL/PADI2/CDA/DDOST/PTAFR/STK11IP/SLC11A1/TMBIM1/CXCR1/CXCR2/XRCC5/IDH1/TNFAIP6/PSMD14/GCA/CAP1/PSMA5/RAP1A/NRAS/CD58/CTSS/S100A11/S100A9/LOC102169149/S100A8/ILF2/LOC102173932/FCER1G/CREG1/PTPRN2/CLEC5A/IMPDH1/PSMA2/PSMC2/FGL2/CD36/LOC100860959/LOC108633303/GLIPR1/BIN2/LOC102168424/ANO6/PTPRB/CCT2/RAP1B/CAND1/GNS/APAF1/CKAP4/LOC108636029/LRMP…	Process
GO:0072358	cardiovascular system development	431	-0.427756168970487	-1.82016905324382	0.00101936799184506	0.00101936799184506	0.0700931973983903	3142	tags=38%, list=23%, signal=30%	EPOR/SPINT1/ROBO4/FLT1/NRARP/FLVCR1/HEY2/VEGFC/MYH9/CX3CL1/TGFBR2/TGFBI/ALDH1A2/LGALS8/CTGF/LOC102171917/CD34/VASH2/STRA6/SOX17/RAPGEF2/GJA5/PROX2/APLNR/HOXB3/FOXH1/ITGAV/PDGFB/EPHB2/SLC12A6/NOTCH4/WASF2/GJA4/TIE1/MMRN2/ARHGEF15/ADRA2B/LOXL2/EPHA2/TAL1/PTPRJ/AHR/B9D1/EDN1/FZD8/POFUT1/KCNQ1/RAPGEF3/ZFAND5/ITGB3/EPHB3/HIF1A/EFNA1/RNF213/CITED2/CALCRL/EFNB2/KIF7/LRP2/E2F8/CASP8/ANXA2/EPHB4/RHOJ/SOX4…	125	306	PIK3CA/PKNOX1/PCNT/ARID1A/SPEG/AAMP/BMPR2/HS6ST1/RAMP1/GBX2/JUN/CYR61/RBM15/LEP/HOXA3/AQP1/TBX20/IMMP2L/WNT2/NFE2/NR4A1/HDAC7/MDM2/DDIT3/ATP5B/ITGA7/ADM2/PITX2/SLIT2/SGCB/EPGN/ERAP1/MEF2C/RASA1/NDST1/HBEGF/EGR1/STK11/DNM2/PNPLA6/JUNB/HAND2/SMARCA2/NKX3-1/QKI/NEDD4/RORA/SMAD6/AGGF1/LOC102184252/SOS1/EPAS1/PPP3R1/SNX17/ENG/EGFL7/RXRA/FOXS1/NCOA6/ZFPM2/CHD7/THY1/IL18/YAP1/TGFB2/PTPN14/PROX1/CRKL/LIF…	HEG1/APOD/EPHB3/TIPARP/AGTR1/COL18A1/EPHA2/HSPG2/CDC42/EPHB2/CLIC4/WASF2/NCL/FZD5/NRP2/CASP8/CXCR4/ACVR1/LRP2/ITGAV/CALCRL/COL3A1/GJA4/TIE1/TAL1/PLPP3/TGFBR3/GLMN/S1PR1/WARS2/NOTCH2/GJA5/SHC1/EFNA1/VANGL2/PAXIP1/NOS3/GLI3/HOXA1/HOXA7/HOXA13/BMPER/CAV1/NRCAM/SRPK2/SEMA3E/ITGB8/AHR/MEOX2/C1GALT1/COL1A2/E2F7/ITGA5/ACVRL1/RAPGEF3/ARID2/PRICKLE1/PTPRB/LEMD3/LRP1/ELK3/IGF1/STAB2/HMOX1/MYH9/APOLD1/FOXM1…	Process
GO:0007169	transmembrane receptor protein tyrosine kinase signaling pathway	426	-0.346020209480141	-1.47195015468599	0.00101936799184506	0.00101936799184506	0.0700931973983903	3126	tags=33%, list=23%, signal=26%	BAIAP2L1/HNRNPA1/FLT1/GRAP/KLB/PLAT/LOC108634020/VEGFC/PRKD2/MUSK/NR4A3/ATP6V0D2/HGF/CBL/MMP9/BLK/DDIT4/LOC108634506/CTGF/CEP57/CRK/RAPGEF2/FRS2/AXL/NUS1/EFNA5/IQGAP1/CSF1R/ACTG1/SULF2/REPS2/PDGFB/PTPN2/EPHB2/PTPRT/PRKD1/LOC102188617/EPHA2/PTPRJ/GDNF/ARPC5/DNAI1/BDKRB2/ZFAND5/ITGB3/SHC4/CD7/EPHB3/DGKD/PTPN12/EFNA1/LOC102190927/NTF3/PTPRA/LOC108633910/NTRK3/EFNB2/CASP3/SOGA1/DGKQ/GAREM1/FGFR4/MST1…	166	260	ITSN1/EPHA3/MUC20/TNK2/POLR2H/AP2M1/PIK3CA/LOC102180704/CNKSR1/FGR/LCK/IRS1/GIGYF2/JAK1/NGF/EFNA4/EFNA3/SH2D2A/INSRR/EPHB6/ATP6V1F/MET/GRB10/RBFOX2/C2CD5/STYK1/CD4/FGF6/POLR2F/BAIAP2L2/TXK/BTC/CLNK/FER/RASA1/ITK/NDST1/HBEGF/NRG2/CAMLG/POLR2E/RGS14/MATK/NRTN/CDC37/PIK3R2/GDF15/HNRNPH1/JAK2/ATP6V1B2/DOK2/SHC3/RAB14/PHIP/FRK/APC/LOC102176695/SOS1/ATP6V1E2/RHOQ/SOCS5/EFEMP1/NCK2/CD8B/CD8A/TIA1/ROCK2/…	TIAM1/LOC102175896/GSK3B/LOC102173333/NCBP2/EPHB3/TIPARP/NCK1/EPHA2/CDC42/EPHB2/COL4A3/EPHA4/NRP2/ACTR3/GRB14/GALNT3/CHN1/NCKAP1/POLR2D/PTPN18/DGKD/NGEF/EPHA10/PIK3R3/ROR1/SORT1/CSF1/TXNIP/SHC1/EFNA1/DDR2/MPZL1/EPHA1/ATP6V0A4/WASL/ELMO1/CAV2/PTPN12/HGF/PDK4/HNRNPA1/PTPRR/FRS2/ERBB3/IGF1/EPS8/NTF3/PDGFB/KLB/TEC/PDGFRA/KIT/KDR/EPHA5/STAP1/FGF5/DGKQ/EFNA5/CYFIP2/PDGFRB/CSF1R/ADRB2/FGF1/GFRA3/EFNA2/F…	Process
GO:0042060	wound healing	397	-0.423172325731155	-1.7978319274402	0.00102040816326531	0.00102040816326531	0.0700931973983903	3770	tags=43%, list=28%, signal=32%	C1GALT1C1/DGKH/WNT5A/ADAM15/LOC102181854/LOC102169353/ARRB1/PLEK/TYRO3/SDC1/IRF2/FUT10/ACVRL1/FCER1G/BLOC1S3/LOC102178953/LOC102182683/GATA3/NOTCH1/PDCD10/ARHGAP24/GATA1/RHOA/DOCK11/PLAU/FGFR1/SERPINE1/RAB27A/FGG/IFRD1/PLAT/MYOF/C23H6orf89/TMEFF2/CX3CL1/TGFBR2/TP53/BIN3/LOC108634506/CD34/EHD2/LOC102175833/ARHGEF19/AXL/PROCR/CFLAR/LOC108636544/SERPING1/CD36/DCN/SEPN1/PDGFB/SDC4/MSX2/EZH2/PEAR1/PPA…	119	278	PIK3CA/P2RY1/P2RY12/CAPZB/LCK/FZD7/MSTN/PROC/PABPC4/CYR61/STXBP3/DGKI/AQP1/CAPZA2/MYF6/NFE2/CBX5/TARBP2/WNT10B/LOC102175560/PPARA/TXK/LOC102182395/HBEGF/EGR1/C3/F2RL3/PALLD/JAK2/LOC102189950/HDAC2/BLOC1S6/TPM1/SMAD3/IL1B/ENG/PRKCQ/PARD3/OPTN/LOC102188874/ZFPM2/LOC108637540/F2/DGKZ/PHF21A/P2RY2/MYOD1/JAML/YAP1/MYOG/C4BPB/TGFB2/MIA3/MIF/HPS4/PTPN11/FGA/ZFPM1/CARMIL2/ARHGAP35/AKAP1/RAD51C/P2RX5/ENO3…	CXADR/PROS1/APOD/GP5/DGKG/PDCD10/RAP2B/IGSF10/LOC102175526/RAB5A/ARHGEF19/CDC42/KDM1A/SEPN1/PAFAH2/HDAC1/SERPINE2/SLC11A1/CFLAR/TMEFF2/LNPK/TFPI/COL3A1/DGKD/LOC102169353/PRKACB/F3/RHOC/NOTCH2/BCL9/VPS45/S100A8/ADAM15/SYT11/PEAR1/VANGL2/FCER1G/EZH2/IFRD1/CAV1/PRKAR2B/PIK3CG/CD36/LOC100860959/LOC108633303/COL1A2/DCN/ITGA5/ACVRL1/ANO6/ERBB3/DGKA/ELK3/IGF1/TIMP3/HMOX1/FGFR1OP2/PTPN6/CD9/VWF/ADIPOR2/M…	Process
GO:0006897	endocytosis	403	-0.389749462900873	-1.65696933079028	0.00102040816326531	0.00102040816326531	0.0700931973983903	2965	tags=33%, list=22%, signal=26%	MYH9/DNM3/DNAJC6/HPX/PPT1/TGFBR2/HIP1/ADGRB1/AHSG/APP/CXCR1/INPP5F/CRK/NAPB/GRIA2/EHD2/HSP90B1/SH3GL1/AXL/NLGN1/CSNK1G1/CD36/ACTG1/WIPF3/CAP1/ARHGAP25/TFR2/WASF2/PEAR1/COLEC11/ARHGAP27/ARPC5/GRK3/ITGB3/RAB1A/VAMP7/PRKCD/CNTN2/SLC9A3/CALCRL/LOC102172428/SNAP25/LRP2/ANXA3/PACSIN2/PACSIN1/CD47/FCN3/ARPC1B/LOC108633303/LOC102168428/TXNDC5/PLCG1/PLA2R1/PLCG2/ACTR3/FNBP1L/HSPH1/SRPX/CXCR2/ARPC3/ELMO1/A…	139	264	ITSN1/SNX4/TFRC/MASP1/AP2M1/PIK3CA/TMEM108/DNAJC13/ITGB2/FGR/LRP1B/BIN1/RAMP1/ZFYVE9/KIAA1107/PI4KB/LOC102184859/LOC102185698/LOC102186356/CD247/CDK5/LEP/MYO1G/EEA1/LMBR1L/TOM1/LOC102171493/LOC102172041/CLEC7A/CLEC9A/SH3BP1/MICALL1/PLA2G6/LOC102180576/MLC1/JCHAIN/SCARB2/GRK4/ABCA7/CFD/PDLIM7/CLTB/C3/DNM2/HOOK2/PIK3R2/CLCN3/VLDLR/CLTA/AMBP/HTR1B/SNX3/SNX9/SPG11/STON2/NEDD4/SNX1/SNX17/LRSAM1/DNM1/G…	SYNJ1/APP/CD47/AHSG/NLGN1/PTX3/NCK1/RAB5A/NECAP2/HSPG2/CDC42/LDLRAP1/FCN3/WASF2/XKR8/NCL/HTR2B/SLC11A1/CXCR1/CXCR2/MARCO/ACTR3/LOC102168948/PLA2R1/LRP2/WIPF1/NCKAP1/CALCRL/GULP1/ACKR3/CAP1/PPT1/LRP8/DNAJC6/PTGER3/CDC7/FNBP1L/SNX7/SORT1/LOC102173987/PIP5K1A/PEAR1/FCER1G/WASL/AMPH/RAMP3/STEAP2/SNX10/WIPF3/ELMO1/CAV2/CAV1/CD36/LOC100860959/LOC108633303/BIN2/LRRK2/LRP1/STAB2/HSP90B1/LOC102171143/LOC1…	Process
GO:0006935	chemotaxis	404	-0.352576986369155	-1.49836692732005	0.00102040816326531	0.00102040816326531	0.0700931973983903	3761	tags=39%, list=28%, signal=29%	LOC102191152/WNT5A/EGR3/FOXD1/LOC102181854/LOC102181582/IRS2/MYO9B/IL6R/LOC102169855/SEMA4C/LGALS3/GFRA1/SEMA5B/CCR6/FCER1G/LOC102178953/TNFRSF11A/LOC102182683/ITGA9/GATA3/RHOA/CMKLR1/VASP/PLAU/ZIC2/PTPRO/LOC102170310/NFASC/LOC106503663/FLT1/SEMA3D/IL16/VEGFC/PLXNB3/NR4A3/CX3CL1/LOC108635183/GDF7/HGF/ENAH/LOC108633191/APP/CXCR1/ALCAM/NCAM1/FRS2/EFNA5/HOXA2/CSF1R/NECTIN1/SEMA4F/CYSLTR1/FAM129B/ENP…	148	256	PIK3CA/SIAH2/RYK/TRPM2/ITGB2/CNR2/GPR35/GPC1/GBX2/CSF3R/PDE4B/CYR61/LOC102175177/SEMA6C/RAB13/EFNA4/EFNA3/SLAMF8/SLAMF1/LOC102184859/LMX1A/GBX1/CDK5/ARHGEF5/MET/SEMA3C/SEMA3A/ISPD/GRB10/NR4A1/RAC2/STYK1/AIMP1/SLIT2/LOC102182395/CXCL11/FER/HBEGF/PDLIM7/NRTN/PSPN/LOC102180663/NFIB/VLDLR/DOK2/CCL27/CCL19/CCL21/SEMA4D/SHC3/ALKBH1/SPTB/LOC102175487/FEZ2/SOS1/IL1B/ENG/MYCBP2/HMGB1/PRKCQ/KIF5B/GFRA4/EDN…	APP/CXADR/RPL24/ALCAM/BOC/SEMA5B/EPHB3/AGTR1/ACKR4/EPHA2/RAP1GAP/EPHB2/PTAFR/EPHA4/CXCR1/CXCR2/CREB1/KLF7/NRP2/GLI2/CXCR4/CHN1/ARTN/DAB1/USP33/LOC102174895/S1PR1/PIP5K1A/S100A9/LOC102169149/S100A8/IL6R/SHC1/EFNA1/SEMA4A/VANGL2/FCER1G/RALA/GLI3/HOXA1/HOXA2/NRCAM/PIK3CG/RELN/HGF/SEMA3E/SEMA3D/GPNMB/ETV1/BIN2/ANO6/FRS2/NTN4/PTPRO/C3AR1/NTF3/IL17RA/PDGFB/WNT7B/LEF1/UNC5C/BMPR1B/SPP1/PDGFRA/KIT/EPHA5/…	Process
GO:0050878	regulation of body fluid levels	399	-0.399721775255674	-1.69871259048476	0.00102145045965271	0.00102145045965271	0.0700931973983903	2803	tags=33%, list=21%, signal=27%	LOC108634506/LOC102172683/CD34/EHD2/LOC102175833/VAMP8/C1QTNF1/XDH/SYTL2/AXL/PROCR/LOC108636544/SERPING1/ADCY4/GJA5/CD36/ADCY3/APLNR/SELP/PDGFB/EPHB2/ADCY7/LOC102188617/PEAR1/PTPRJ/EDN1/ITGB3/CD40/PRKCD/SERPINC1/DGKD/HIF1A/LOC102185866/ADA/PAM/DGKQ/ANXA5/ANXA2/IRF1/F8/LOC108633303/GGCX/LOC102168428/PLCG2/DGKE/ADORA3/FLI1/PAFAH2/AKR1B1/NOS3/MMRN1/SERPINA5/PIK3CD/CHRM3/EHD3/SRC/CDH1/FGF10/SH2B3/HPS…	135	264	TP63/PIK3CA/P2RY12/CLCNKA/CAPZB/LCK/PROC/PABPC4/STXBP3/CELSR2/ZBTB7B/USF1/DGKI/ADCY1/AQP1/MET/CAPZA2/ZNF385A/NFE2/CBX5/VDR/LOC102170758/LOC102175560/TXK/GC/BTC/WFS1/C3/PRDX2/F2RL3/JAK2/LOC102189950/DMTN/AQP7/RAB14/HDAC2/BLOC1S6/TACR1/LOC102187233/UCN/GRHL1/ATP7B/CPB2/PRKCQ/OPRL1/LOC102188874/GHRH/ZFPM2/LOC108637540/MADD/NR1H3/F2/DGKZ/PHF21A/P2RY2/TMPRSS13/C4BPB/UTS2/HPS4/PTPN11/FGA/ZFPM1/GOT2/GPI…	PROS1/HEG1/GP5/CLDN1/DGKG/RAP2B/LOC102175526/TRPC1/RAB5A/CDC42/EPHB2/KDM1A/PAFAH2/HDAC1/SERPINE2/CREB1/DBI/FAP/STK39/LNPK/TFPI/DGKD/LOC102172683/PTGER3/PRKACB/F3/ADORA3/GJA5/VPS45/S100A9/GBA/TMEM79/PEAR1/COPA/FCER1G/NOS3/AKR1B1/CAV1/CFTR/PRKAR2B/PIK3CG/CD36/LOC100860959/LOC108633303/TAC1/COL1A2/ADCY6/ANO6/AVPR1A/DGKA/PTPRO/PTPN6/SCNN1A/CD9/VWF/MAFF/PDGFB/FBLN1/ANXA5/MMRN1/TEC/PDGFRA/PPAT/LOC10218…	Process
GO:0001568	blood vessel development	394	-0.445800170011908	-1.89234441385	0.00102249488752556	0.00102249488752556	0.0700931973983903	3142	tags=39%, list=23%, signal=31%	EPOR/SPINT1/ROBO4/FLT1/NRARP/FLVCR1/HEY2/VEGFC/MYH9/CX3CL1/TGFBR2/TGFBI/ALDH1A2/CTGF/LOC102171917/CD34/VASH2/STRA6/SOX17/RAPGEF2/GJA5/APLNR/HOXB3/FOXH1/ITGAV/PDGFB/EPHB2/SLC12A6/NOTCH4/WASF2/GJA4/TIE1/MMRN2/ADRA2B/LOXL2/EPHA2/TAL1/PTPRJ/AHR/EDN1/FZD8/POFUT1/RAPGEF3/ITGB3/EPHB3/HIF1A/EFNA1/RNF213/CITED2/CALCRL/EFNB2/KIF7/LRP2/E2F8/CASP8/ANXA2/EPHB4/SOX4/SGPL1/MCAM/MEOX2/LTBP1/PRICKLE1/PKD2/NOS3/JA…	111	283	PKNOX1/ARID1A/AAMP/BMPR2/HS6ST1/RAMP1/GBX2/JUN/CYR61/RBM15/LEP/HOXA3/AQP1/TBX20/WNT2/NFE2/NR4A1/HDAC7/MDM2/DDIT3/ATP5B/ITGA7/ADM2/PITX2/SLIT2/EPGN/ERAP1/MEF2C/RASA1/NDST1/HBEGF/EGR1/DNM2/PNPLA6/JUNB/HAND2/NKX3-1/QKI/NEDD4/RORA/SMAD6/AGGF1/LOC102184252/SOS1/EPAS1/PPP3R1/SNX17/ENG/EGFL7/RXRA/FOXS1/NCOA6/ZFPM2/CHD7/THY1/IL18/YAP1/TGFB2/PROX1/CRKL/TBX3/IL15/FBXW7/SFRP2/GPLD1/NFATC3/ETV2/MEGF8/FUZ/TNN…	HEG1/APOD/EPHB3/TIPARP/AGTR1/COL18A1/EPHA2/CDC42/EPHB2/CLIC4/WASF2/NCL/FZD5/NRP2/CASP8/CXCR4/ACVR1/LRP2/ITGAV/CALCRL/COL3A1/GJA4/TIE1/TAL1/PLPP3/TGFBR3/GLMN/S1PR1/WARS2/NOTCH2/GJA5/SHC1/EFNA1/VANGL2/PAXIP1/NOS3/GLI3/HOXA1/HOXA7/HOXA13/BMPER/CAV1/NRCAM/SRPK2/SEMA3E/ITGB8/AHR/MEOX2/C1GALT1/COL1A2/E2F7/ITGA5/ACVRL1/RAPGEF3/ARID2/PRICKLE1/PTPRB/LEMD3/LRP1/ELK3/STAB2/HMOX1/MYH9/APOLD1/FOXM1/ADIPOR2/PD…	Process
GO:0051222	positive regulation of protein transport	379	-0.363845158086589	-1.53844880676199	0.00102564102564103	0.00102564102564103	0.0700931973983903	2490	tags=30%, list=18%, signal=25%	PPARG/PTBP1/JUP/IFNAR1/PRKD1/CHP1/SPTBN1/CTDSPL2/PLK3/LOC102169702/LOC102173135/PPARD/ANO1/LOC102184120/CLEC6A/EXPH5/CAPN10/GLP1R/RAPGEF3/MBP/ANKRD1/PRKCD/CD274/HIF1A/NOD2/DDX58/CD58/UNC93B1/SRI/TMEM27/SNAP25/ACSL3/LRP2/SYTL4/TWIST1/C1QTNF3/SLC51B/LOC108633303/SOX4/LOC102168428/TMEM30B/C1QTNF4/STOM/GPR27/C5/IL17RB/TENM1/TRPA1/MYH10/SRC/CDH1/TLR4/TNFSF4/FYN/LOC102171142/NLRP3/LOC102191099/RGCC/CIB…	145	234	TOMM70/CASR/ZIC1/TRPM2/PCNT/LOC102183471/NR0B2/FGR/HPCA/MFF/ZC3H12A/DMAP1/EFCAB7/PTPN22/CD2/VTCN1/SLAMF1/CD244/MPC2/CDK5/ARHGEF5/LEP/GCK/TOMM7/CEP290/PFKM/MDM2/C2CD5/CLEC9A/ZNF384/PLA2G6/EP300/MAPK11/RUFY3/CHD1/PCSK1/GLRX/HDAC3/OAZ1/HNRNPM/PIK3R2/JAK2/LPL/CCL19/AGP/AKAP5/PPM1A/OAZ2/UACA/SMAD3/DCTN1/IL1B/COMMD1/IPO5/XPO4/FLT3/HMGB1/PRKCQ/KIF5B/PRNP/MAVS/NCOA6/GHRH/NNAT/UBR5/ASPH/TONSL/LOC102173865…	IFNAR1/GSK3B/HCLS1/IL1RAP/ECT2/PDCD10/DHX36/SERP1/AGTR1/CDC42/NCL/HTR2B/ACSL3/FZD5/HSPD1/IFIH1/LRP2/WIPF1/CAPN10/PLK3/LOC102191099/LOC102184867/LOC102190840/LOC102190572/WLS/GLMN/CD58/PDZK1/GOLPH3L/OAZ3/BGLAP/CD84/LOC102184403/LOC102184120/CLEC5A/GLI3/SRI/CFTR/CD36/LOC100860959/LOC108633303/TWIST1/CACNB3/RAPGEF3/LRRK2/IGF1/MYH9/DNM1L/TM7SF3/CLEC4E/CLEC6A/TNFRSF1A/IL17RA/MIEF1/GTSE1/TLR1/EXOC1/CD3…	Process
GO:0045087	innate immune response	382	-0.456732238818455	-1.93278797765513	0.00102669404517454	0.00102669404517454	0.0700931973983903	2417	tags=35%, list=18%, signal=30%	IFNAR1/BPIFB1/LOC102188617/COLEC11/IRF9/CYLD/CLEC6A/IRF6/LOC102180587/EDN1/LOC108634604/KYNU/NLRC4/LOC102170313/LOC102186814/PTAFR/SEC61A1/VAMP7/PRKCD/NOD2/LOC102170772/CCL26/DDX58/LOC102170144/CD58/ISG20/LOC102172428/MYD88/VIM/RAB11FIP5/SERINC3/FCN3/MEFV/IRF1/LOC102168428/SERINC5/TRIM10/LOC102173185/PIK3CD/LOC108636909/IFNAR2/LOC102169730/SRC/EBF1/IP6K2/TRIM38/LOC102182181/LOC102180073/TLR4/TNFS…	129	253	IFNGR2/TNK2/MASP1/PIK3CA/FGR/LCK/RNF19B/ATG9A/STAT1/PRDX1/JAK1/LOC102175177/STXBP3/LOC102171395/SLAMF7/NUB1/RARRES2/IRF5/CAMK2B/NPY/CAPZA2/LOC102170758/LOC102171493/LOC102172041/STYK1/LOC102182573/LOC102182856/LOC102183941/LOC102184229/CLEC7A/CAMK2D/NFKB1/TXK/JCHAIN/FER/ITK/CAMK2A/EGR1/CFD/MATK/C3/PGLYRP2/IL12RB1/JAK2/CCL19/CCL21/TRIM32/FRK/LOC108636742/LOC108636744/RAET1E/B2M/LOC102168547/LOC102…	IFNAR1/IFNAR2/CLDN1/TRIM59/PTX3/MX2/MX1/S100B/CDC42/IFNLR1/FCN3/IFI6/PTAFR/TRIM62/LOC102186814/LOC102175070/SLC11A1/KYNU/IFIH1/BCL10/LOC102170144/LOC102181554/LOC108633177/LOC102174895/CD58/LOC102173987/LOC102169149/ADAM15/FCER1G/ZYX/CLEC5A/PIK3CG/SRPK2/TAC1/IRAK4/TBK1/SHMT2/STAT2/LOC102171143/LOC102172428/LOC102172606/CLEC4E/CLEC4D/CLEC6A/C1S/PTPN6/SNCA/TEC/ANKRD17/SPON2/PJA2/EBF1/TMEM173/F12/IR…	Process
GO:0007600	sensory perception	373	-0.343314457387384	-1.45059085821886	0.00102669404517454	0.00102669404517454	0.0700931973983903	3867	tags=40%, list=29%, signal=29%	GJB4/TH/HTR7/LOC108636344/WHRN/CRYBB1/NLGN2/CCDC50/RPGR/BBS2/GNAT2/ARRB1/CRYM/RBP4/GLRB/SEMA5B/SERPINB6/LOC102178953/NTSR2/REEP2/USH2A/SLC1A3/LOC102174613/BDKRB1/ZIC2/FGFR1/CACNB3/GABRR2/TAS2R3/SERPINB6/RFX3/MAP1A/PDE6A/RP2/POU4F1/LOC108635273/PPT1/GNAL/TGFBI/TJP1/LOC102171917/ABCA4/TSHZ3/SLITRK6/PAWR/CD36/ADCY3/CRHR2/RDH10/RLBP1/PDCL/TACSTD2/C5AR1/PRX/ANO1/ATP8A2/LOC102180455/LAMC3/EDN1/KCNQ1/BD…	145	228	SOD1/OPA1/DNAJC19/P2RY1/CNR2/PAX3/CRYGC/PGAP1/SCN3A/UBR3/HOXD1/TRPM8/KCNQ4/BSND/CRYZ/DRAM2/NGF/CHRNB2/GBX1/CDK5/ASIC3/NPY/AQP1/WNT10B/PTGES3/MIP/RDH5/LOC102180193/LOC102180464/CDKN1B/LRIT3/WFS1/DIAPH1/REEP6/ZNF354A/ALDH7A1/SLC12A2/TIMM13/CDKN2D/LOC102175203/NR2F6/RAB3A/FXN/PHF24/NXNL2/SOBP/EYA4/SIX6/MYO5A/LOC102184626/RABGGTA/BBS4/CNGA3/TACR1/LOC102184252/EPAS1/FBXO11/EFEMP1/IL1RN/PTGS1/DNM1/TPRN…	IMPG2/SEMA5B/CCDC50/RTP4/LXN/MME/TSPEAR/COL18A1/EYA3/OPRD1/COL4A3/SERPINE2/CXCR4/CACNB4/SCN9A/LRP2/MYO3B/DFNB59/GJB4/PPT1/TACSTD2/ROR1/ABCA4/COL11A1/GNAT2/KCNA2/LRIG2/KCNJ10/ATF6/TAS2R40/TAS2R3/ATP6V0A4/KCND2/DFNA5/HOXA1/CRHR2/LOC102180455/LOC108635899/GNAT3/CD36/LOC100860959/LOC108633303/TAC1/PAWR/LUM/ASIC1/CACNB3/COL2A1/IGF1/ALG10/KCNA1/TRIOBP/NPY1R/RRH/LEF1/KIT/TMEM150C/WDR1/PDE6B/ADGRV1/LOC10…	Process
GO:0006954	inflammatory response	366	-0.408095342552651	-1.72278639063097	0.00102774922918808	0.00102774922918808	0.0700931973983903	2167	tags=30%, list=16%, signal=26%	NLRC4/BDKRB2/CD40/PTAFR/LOC102168295/HIF1A/EPHX2/NOD2/LOC102170772/CCL26/ICAM1/ALOX5/LOC102172428/MYD88/C5AR2/AFAP1L2/BMP2/LOC102187311/CHST2/LOC102179993/MEFV/LOC102168428/ADAM17/ADORA3/LOC106503212/CXCR2/LOC102177855/CSPG4/C5/PIK3CD/IL2RA/NRROS/TLR4/TNFSF4/NLRP3/CXCL9/HRH1/NFKBIZ/ANXA1/LOC102171143/TAC1/LOC102173987/HYAL1/MS4A2/ITGAM/P2RX7/SPP1/IL1RAP/TAC4/CD14/F11R/LOC102175959/FOLR2/PTGDR/LOC…	125	241	IL10RB/EPHA3/TFRC/PIK3CA/ITGB2/LOC108633234/ITGB6/LOC102175177/TSPAN2/NGF/ECM1/SLAMF8/SLAMF1/LOC102184859/LOC102186356/EPHB6/NOD1/HDAC9/HDAC7/LOC102171493/LOC102172041/LOC102175560/CD27/AIMP1/NFKB1/LIAS/LOC102182395/CXCL11/SCARB2/PRDX2/JAK2/CCL19/CCL21/AGP/FOS/PNMA1/SNAP23/LOC102175216/CRHBP/IL18RAP/TACR1/LOC102187233/IL1B/IL1RN/CD8A/UCN/RXRA/HMGB1/AHCY/CEBPB/RELT/IL18/MAPKAPK2/IL10/LOC102190717/…	NFKBIZ/NRROS/IL1RAP/AHSG/MECOM/PTX3/AGTR1/LOC102175526/CHST2/EPHA2/HSPG2/PTAFR/SLC11A1/CXCR2/CXCR4/NMI/TNFAIP6/ACVR1/LOC102168948/SCN9A/HDAC4/PTGER3/F3/LOC102174895/ADORA3/NOTCH2/LOC102173987/S100A9/LOC102169149/S100A8/IL6R/ACKR1/KCNJ10/F11R/FCER1G/PIK3CG/TAC1/NPFF/ANO6/TBK1/HMOX1/LOC102171143/LOC102172428/LOC102172606/LOC108636029/OLR1/C3AR1/KLRG1/LTBR/TNFRSF1A/NFAM1/CASP6/BMPR1B/SPP1/RBPJ/TLR6/…	Process
GO:0001819	positive regulation of cytokine production	371	-0.373486028498497	-1.57656331969858	0.00102774922918808	0.00102774922918808	0.0700931973983903	2669	tags=32%, list=20%, signal=26%	DHX33/TLR7/CSF1R/CD36/CRHR2/PUM2/TNFSF15/TNFRSF13C/SULF2/IFNAR1/IL27/IL6ST/LOC102188617/SPTBN1/LOC102169702/LOC102173135/EBI3/C5AR1/LOC102173932/RIPK1/CLEC6A/MBP/CD40/PTAFR/CD274/HIF1A/LOC102185866/NOD2/DDX58/FCER1A/CD86/CD58/UNC93B1/MYD88/IL12RB2/AFAP1L2/TWIST1/C1QTNF3/MB21D1/IL27RA/IRF1/LOC108633303/LOC102168428/SULF1/C1QTNF4/ADAM17/PLCG2/STAT6/C5/PELI1/IL17RB/SRC/HPSE/TLR4/TNFSF4/LOC102171142/…	132	239	SOD1/ZBTB20/CD80/ADIPOQ/IL12A/FGR/PUM1/CD28/STAT1/LRRFIP1/LURAP1/ZCCHC11/PDE4B/PTPN22/CD2/VTCN1/ARNT/SLAMF6/SLAMF1/CD244/LOC102184859/IRF5/LEP/NOD1/DDIT3/IL23A/POLR3B/LOC102183941/CLEC9A/CD4/CD27/ATF4/EP300/MAPK11/NFKB1/TXK/CD74/EGR1/LOC106502311/TICAM1/C3/IL12RB1/JAK2/LPL/POLR3D/CCL19/AGP/TRIM32/HDAC2/AKIRIN2/B2M/LOC102168547/RORA/SMAD3/IL18R1/LOC102184252/IL1B/UCN/ROCK2/CARD9/AGPAT2/FLT3/HMGB1/…	IFNAR1/TBC1D23/HHLA2/CD86/HEG1/IL1RAP/DHX36/AGTR1/ICOSLG/RUNX1/PTAFR/NCL/HTR2B/SLC11A1/XRCC5/FZD5/CREB1/HSPD1/IFIH1/ATF2/LOC102191099/LOC102184867/LOC102190840/LOC102190572/IL12RB2/MCOLN2/BCL10/GLMN/NRAS/CD58/POLR3C/IL6R/ARHGEF2/LOC102173932/FCER1A/CD84/FCER1G/CLEC5A/HILPDA/CRHR2/CD36/LOC100860959/LOC108633303/HGF/TWIST1/LUM/LRRK2/TBK1/STAT6/HMOX1/LOC108636059/CLEC4E/CLEC6A/C3AR1/TNFRSF1A/IL17RA/…	Process
GO:0001101	response to acid chemical	386	-0.357951015654808	-1.51475144440335	0.00102880658436214	0.00102880658436214	0.0700931973983903	3031	tags=33%, list=22%, signal=26%	PLAT/LTK/LOC102182376/RRAGB/MMP9/LIPC/PCNA/ALDH1A2/GATSL3/TP53/CTGF/STRA6/SH3BP4/E2F1/TXN/HOXA2/CD36/KLF4/FAS/PPARG/LOC102183623/PDGFB/RELN/UCP2/LOC102188617/TIE1/GMPS/EDN1/SESN1/RAPGEF3/LOC102170313/MBP/LOC102186814/PTAFR/BCL2/PRKCD/HIF1A/NTRK3/CASP3/LRP2/BMP2/TIMP3/LOC108633303/ADAMTS1/PKD2/AKR1B1/NOS3/PID1/MOG/LOC102182294/FOXO1/SRC/CDH1/TLR4/TNFSF4/TBXAS1/FYN/LOC102190430/TFAP2A/PDE2A/COL3A1/…	144	242	EPHA3/TOMM70/TFRC/HES1/OPA1/MFN1/PIK3CA/HLCS/CLCNKA/PINK1/HMGCL/ZNF683/SESN2/HPCA/FZD7/INSIG2/ZC3H12A/LAMTOR5/NGF/SCAMP3/CLK2/LAMTOR2/RXRG/LEP/AQP1/WNT2/RARG/TMBIM6/WNT10B/LOC102170758/PHC1/LOC102175560/PHB2/WNT5B/LAMTOR3/PPARGC1A/HNRNPD/PCSK1/MEF2C/EGR1/ZNF354A/TIMM44/CDKN2D/TMEM161A/WNT9A/HAND2/LOC108636541/RRAGA/CCL19/CCL21/HSD17B3/ALAD/AGP/UFL1/RRAGD/ARG1/MAP7/LOC108636740/SOD2/PTGER2/DRD1/TA…	SYNJ1/ADAMTS1/GSK3B/CLDN1/BCHE/GMPS/CBS/COL6A1/RUNX1/ID3/PTAFR/FABP3/COL16A1/LOC102186814/LOC102175070/PID1/WNT6/IGFBP2/CPS1/CREB1/LRP2/ATF2/COL3A1/COL5A2/SH3BP4/GJB3/RRAGC/TIE1/PTGFR/TGFBR3/GCLM/GDAP2/INSIG1/NOS3/TBXAS1/AKR1B1/MEST/NRF1/HOXA1/HOXA2/RELN/CD36/LOC100860959/LOC108633303/ABCB4/ASNS/PDK4/COL1A2/ADCY6/COL2A1/RAPGEF3/AVPR1A/CDK4/TIMP3/TNFRSF1A/CD9/PDGFB/WNT7B/ABCG2/PKD2/PDGFRA/KDR/MAPK…	Process
GO:0015711	organic anion transport	349	-0.444072633482177	-1.86980514281299	0.00102986611740474	0.00102986611740474	0.0700931973983903	2344	tags=32%, list=17%, signal=27%	ACSL6/SLC4A8/LOC102182782/PPARD/ANO3/SLC2A3/ATP8A2/APBA1/TRPC4/ABCB1/BDKRB2/CACNA1A/LOC100861279/SLCO2B1/PRKCD/SLC3A1/ACSL3/SLC27A6/LRP2/SLC25A17/SLC38A2/SLC23A1/SERINC3/SLC22A7/SLC15A4/SLC51B/LOC108633303/TMEM30B/SERINC5/CA5B/SLC16A2/STARD5/SLCO1C1/SLC27A4/SERINC1/SLC7A5/APOA1/LOC102191423/SLC22A18/SLC43A2/LOC102178813/SLC38A6/SLC35B3/SLC19A2/ANXA1/LOC102183874/P2RX7/SCARB1/FABP3/ACE2/SLC7A6/SLC…	126	223	SLC51A/ABCC5/SLC37A1/SLC19A1/SERINC2/SLC38A11/SLC25A12/SCP2/SLC1A7/LOC102175455/ABCD3/SLC6A17/SLC16A4/CA14/MPC2/ASIC3/SLC35B4/LEP/AQP1/PNPLA8/SLC26A3/MIP/SPX/SLC16A8/PPARA/CPT1B/MTTP/ATP8A1/SLC4A4/SLC26A1/SLCO4C1/SLC6A7/ABCA7/KISS1R/BSG/LOC108636372/SLC22A5/SLC25A41/SLC25A23/SLC27A1/RAB3A/SLC25A42/SLC22A16/SLC35A1/MPC1/SLC27A2/CA12/SLC7A7/SLC4A5/SLC1A4/NCOA1/SLC25A25/RXRA/LOC102177789/SCP2D1/LOC1…	SLC33A1/PLSCR5/LOC102175526/PLSCR4/SLCO2A1/ABCG1/PLA2G5/FABP3/SLC16A14/ACSL3/SLC4A3/SLC11A1/GLS/CACNB4/SLC4A10/ABCB11/LRP2/OCA2/ANO7/MFSD2A/SLC2A1/SLC6A9/CPT2/PTGER3/ABCA4/SLC35A3/SLC25A24/SLC16A1/SLC22A15/ATP8B2/KCNJ10/SLC4A2/CFTR/CD36/LOC100860959/LOC108633303/CROT/ABCB4/ABCB1/LOC102174202/SLC25A13/SLC4A8/SLC38A4/SLC38A2/SLC38A1/ANO6/SLC16A7/SLC26A10/LOC108636011/GLS2/SLCO1C1/SLC2A3/LOC10217224…	Process
GO:0008015	blood circulation	361	-0.369846378212396	-1.55974760057282	0.00102986611740474	0.00102986611740474	0.0700931973983903	2620	tags=33%, list=19%, signal=28%	SERPING1/GJA5/CD36/FGF12/CRHR2/ADRB3/LOC102178379/CYSLTR1/PDGFB/ADD3/NCALD/LOC102188617/HMGCR/PPARD/ADRA2B/PTPRJ/AHR/EDN1/GLP1R/KCNQ1/BDKRB2/MANF/ANPEP/PTAFR/QRFP/LOC102168295/HIF1A/EPHX2/GUCY1A3/ICAM1/ALOX5/PKP2/NPY1R/LOC108633303/ITGA1/MEOX2/LOC106501911/FLI1/CXCR2/NOS3/CASQ2/CHRM3/SRC/TBXAS1/LOC102191099/LOC108633189/LOC102190430/RASL10B/LVRN/HRH1/NEDD4L/PDE3A/PDE2A/TAC1/P2RX4/CPA3/MME/TRHDE/C…	124	237	SOD1/LOC102183454/CASR/ADIPOQ/PIK3CA/KCNMB2/P2RY1/KAT2B/SLC9A1/MYL1/BMPR2/STAT1/PER2/FAAH/LOC102186539/LEP/NPY/TBX20/IMMP2L/MET/CACNA2D1/NFE2/SPX/GNB3/PLA2G6/PPARA/ADM2/CAMK2D/ANK2/LOC102186197/SLIT2/ADRA2C/ERAP1/ADRA1B/SGCD/NR3C1/NPR2/TRDN/SOD2/RPS6KA2/TPM1/BBS4/SMAD3/SMAD6/DRD1/KCNN2/TACR1/APLF/UCN/POMC/PTGS1/ENG/SGCG/MKKS/PRKCQ/OPRL1/HRH3/EDN3/CTSZ/LOC102188874/MYLK2/SNTA1/CHD7/PTP4A3/SMTNL1/P…	FGF12/MME/SUCNR1/CPA3/AGTR1/CBS/ECE1/CDC42/PTAFR/NPPC/HTR2B/COL4A3/CXCR2/CPS1/CXCR4/KCNJ3/STK39/LOC102172683/LOC102191099/LOC102184867/LOC102190840/LOC102190572/PTGER3/DDAH1/TGFBR3/GCLM/CASQ2/ATP1A1/GJA5/SHC1/F11R/NOS3/KCNH2/TBXAS1/CRHR2/CAV1/CFTR/CD36/LOC100860959/LOC108633303/AHR/MEOX2/TAC1/COL1A2/TRHDE/NPFF/ACVRL1/ADCY6/AVPR1A/HMOX1/PKP2/DNM1L/KCNJ8/PDE3A/PTPRO/OLR1/C3AR1/KCNA5/CACNA1C/PDGFB/L…	Process
GO:0031349	positive regulation of defense response	350	-0.364676045229364	-1.53592483541363	0.00102986611740474	0.00102986611740474	0.0700931973983903	3555	tags=39%, list=26%, signal=29%	PIK3R4/LOC108638310/TLR8/TIRAP/IDO1/FCER1G/LOC102178953/TNFRSF11A/LOC102182683/BCL10/SFPQ/IRAK3/TMEM173/CD180/SERPINE1/TRAF3/FGG/RAB34/LOC108636542/WDFY1/ALOX5AP/PLA2G4A/CX3CL1/HPX/MUC1/UBE2K/IKBKE/LOC102171917/VAMP8/HSP90B1/TLR7/LOC108636544/CD36/PUM2/LOC102178567/PDCD4/IL6ST/LOC102188617/LOC102173932/RIPK1/CYLD/CLEC6A/NONO/NLRC4/PTAFR/LOC100861279/VAMP7/PRKCD/LOC102168295/LOC102185866/NOD2/PIK3…	116	234	SNX4/MUC20/IL12A/LOC108636378/RFTN1/PUM1/CD28/PTPN22/S100A14/S100A1/SLAMF6/LOC102184859/SH2D1B/NOD1/NAPEPLD/IL23A/POLR3B/LOC102183941/CLEC7A/LAG3/TAB1/EP300/NFKB1/TXK/CLOCK/LOC102182395/TNIP2/MEF2C/TNIP1/CD74/TICAM1/C3/PGLYRP2/UBA52/JAK2/LPL/POLR3D/ARG1/TAB2/LOC108636742/LOC108636744/RAET1E/IL18RAP/PRKCE/IL1B/UCN/POMC/LRSAM1/CARD9/HMGB1/OPTN/MAVS/TGM2/PENK/PRKDC/NR1H3/CRTAM/IL18/MAPKAPK2/TLR5/LOC…	CD47/CD86/PARP9/MUC13/SUCNR1/AGTR1/LOC102175526/LOC108636542/LOC102177934/PTAFR/WDFY1/XRCC5/CASP8/HSPD1/MARCO/TANK/IFIH1/SFPQ/PTGER3/PRKACB/BCL10/ADORA3/NRAS/POLR3C/LOC102173987/CTSS/S100A9/LOC102169149/S100A8/MUC1/LOC102173932/FCER1A/FCER1G/TRIL/CAV1/PIK3CG/CD36/LOC100860959/LOC108633303/TAC1/UBE2N/IRAK4/IRAK3/TBK1/HSP90B1/KRAS/LOC108636059/CLEC4E/CLEC4D/CLEC6A/LOC102180291/TNFRSF1A/IL17RA/XRCC6…	Process
GO:0052547	regulation of peptidase activity	346	-0.367558740071942	-1.54694930846783	0.00103092783505155	0.00103092783505155	0.0700931973983903	3375	tags=36%, list=25%, signal=28%	WDR35/BCL10/ACER2/PSMA3/LOC102174613/MMP25/SIRT1/SERPINE1/BST2/CASP9/SERPINB6/SPINT1/PICALM/DAP/ITIH3/HGF/MMP9/FGL2/HIP1/MAP3K5/AHSG/LOC102183480/BEX3/CTGF/FURIN/XDH/LOC102181832/LOC102181107/CFLAR/PAWR/PTMA/SERPING1/TNFSF15/FABP1/KLF4/FAS/SPINT2/LOC102173932/RIPK1/NLRC4/MBP/NLRP12/SERPINC1/EFNA1/SLC11A2/TIMP2/TBC1D10A/CASP3/LRP2/CASP8/TIMP3/ITIH2/LOC102169925/MEFV/BOK/MAL/DHCR24/SERPINA5/SERPINH…	135	211	FAM162A/TP63/LAMP3/SOX2/SERPINI1/SIAH2/RNF7/LOC102183471/MUL1/PINK1/RPS6KA1/LCK/STAT1/ACVR1C/PDE11A/BIN1/NRDC/CYR61/LAMTOR5/NGF/ECM1/EFNA3/LOC102173997/NOD1/AQP1/CRADD/NR4A1/MDM2/LOC102175560/CD27/BCL2L13/BID/MKL1/EP300/LOC106502160/MAPK12/CAST/KIAA0141/FNIP1/TNFSF14/LOC108633275/CDKN2D/WNT9A/LOC108636541/JAK2/NKX3-1/AMBP/CASP8AP2/AKIRIN2/PSME2/UACA/SMAD3/CLPX/PTGER2/ROCK2/HMGB1/SERPINE3/LOC10218…	PROS1/IFT57/AHSG/TNFSF10/LXN/PCOLCE2/LOC102186806/IFI6/PTMA/COL4A3/SERPINE2/EPHA4/CASP8/CFLAR/HSPE1/HSPD1/TANK/PSMD14/LRP2/TFPI/BOK/LOC102183480/DHCR24/BCL10/F3/S100A9/S100A8/EFNA1/ARHGEF2/LOC102173932/CAV1/FGL2/HGF/PAWR/LOC102190297/LOC102190935/APAF1/IGF1/TIMP3/A2ML1/ACRBP/FBLN1/LEF1/SNCA/LOC102180114/LOC102181107/PTTG1/CYFIP2/LOC102174022/SPOCK1/PPP2CA/NLRP3/RACK1/PRELID1/TNFAIP8/BST2/LOC10863…	Process
GO:0050727	regulation of inflammatory response	326	-0.382999717964998	-1.60816187637842	0.00103412616339193	0.00103412616339193	0.0700931973983903	3047	tags=40%, list=23%, signal=32%	TYRO3/TNFAIP6/IDO1/LOC108634681/FCER1G/LOC102178953/TNFRSF11A/DUOXA2/TMSB4X/CD19/HAMP/GATA3/SERPINE1/ACP5/LOC102184711/ABR/ALOX5AP/PLA2G4A/CX3CL1/C7/HGF/TNFAIP8L2/AHSG/C2/LOC102171917/LOC102175833/VAMP8/TLR7/SERPING1/KLF4/PLA2G5/PTPN2/ADCY7/PDCD4/IL6ST/C5AR1/PPARD/CLCF1/SUSD4/LOC100861279/NLRP12/VAMP7/PRKCD/LOC102168295/LOC102185866/ADA/NOD2/PIK3AP1/FCER1A/AOAH/CALCRL/MYD88/CTSS/C5AR2/CD47/C1QTNF…	116	210	SNX4/BCL6/MASP1/ADIPOQ/CNR2/CD28/PROC/ZC3H12A/ASH1L/SLAMF8/LOC102184859/LOC102186356/LEP/NPY/NAPEPLD/IL23A/LOC102180290/LOC102175560/PPARA/CFI/NFKB1/SLIT2/CLOCK/TNIP1/SBNO2/FEM1A/TICAM1/C3/BRD4/PGLYRP2/JAK2/LPL/ESR1/MAS1/RORA/UACA/SMAD3/SOCS5/IL1B/FNDC4/CPB2/TGM2/SHARPIN/NR1H3/F2/NLRX1/IL18/BIRC3/BIRC2/IL10/C4BPB/DUSP10/LOC102190717/SELE/PARK7/FAM132A/MIF/OSM/RHBDD3/MVK/MGST2/IL15/WFDC1/IL17C/FAN…	PROS1/TBC1D23/CD47/APOD/CPN2/AHSG/GHSR/SUCNR1/AGTR1/S100B/PLA2G5/C1QC/C1QB/SMPDL3B/HSPD1/TNFAIP6/STK39/CALCRL/GPR17/LOC102182562/PTGER3/ADORA3/LOC102173987/CTSS/TNFAIP8L2/PSMB4/S100A9/LOC102169149/S100A8/GBA/FCER1A/FCER1G/AOAH/PIK3CG/HGF/TAC1/C3AR1/LOC102188569/C1R/C1S/TNFRSF1A/IL17RA/NPY5R/PDE5A/SNCA/TLR6/BST1/C7H5orf30/IL17B/ADRB2/NDFIP1/ELANE/NLRP3/F12/LDLR/ACP5/PBK/LOC102182127/TEK/IL33/ANXA1…	Process
GO:0045177	apical part of cell	334	-0.455516902833676	-1.9131807433856	0.00103626943005181	0.00103626943005181	0.0700931973983903	3413	tags=47%, list=25%, signal=36%	USH2A/HAMP/CLDN4/NOTCH1/ATP4A/PRKCI/PTPRO/CACNB3/NHS/BST2/UPK1A/RAB27A/TRPM6/RAB27B/ABCB4/DCHS1/PLAT/AHCYL1/MYH9/ATP6V0D2/SLC2A1/MUC1/GPIHBP1/TJP1/LOC102172683/NOX4/CD34/RAPGEF2/SLC22A13/CD36/PTH1R/FABP1/PARD6B/PDIA3/SLC6A20/LOC102178379/FAS/KCNC2/C11H2orf40/LOC102188617/SLC30A5/C1QTNF5/C5AR1/ANO1/SLC34A3/ABCB1/RAPGEF3/ITGB3/SLCO2B1/VAMP7/SRR/DPP4/SLC11A2/CHL1/CLDND1/SLC9A3/C5AR2/LRP2/SYTL4/ITGA8…	104	230	CASR/P2RY1/AMOTL2/SLC19A1/CLCNKA/SLC9A1/BMPR2/SVBP/PATJ/LOC102175177/STXBP3/DRAM2/PRKAB2/HAX1/ADCY10/TRPV6/NOD1/AQP1/SLC26A3/ATP2B1/PFKM/MIP/NEDD1/ATP6V1E1/UPK3A/MLC1/ANXA6/REEP6/SLC34A1/SLC12A2/RAPGEF6/SLC22A5/TJP3/LOC108636441/CLCN3/MPDZ/VLDLR/LZTS1/CNTFR/RAB14/AKAP7/SLC12A1/HOMER1/SLC9A2/DYNC2LI1/EPCAM/LMO7/ATP7B/LOC102174762/MTDH/ATP6V1C1/MAL2/PLEC/STX3/P2RY6/P2RY2/LOC102173865/USH1C/THY1/IL1…	CLDND1/UPK1B/MUC13/CLDN1/PRKCI/LOC102172205/BTD/CDC42/KCNE4/IGFBP2/LCT/ACVR1/DPP4/FAP/STK39/ABCB11/LRP2/MYO7B/RAB17/SLC2A1/AKR1A1/LOC102172683/DAB1/LOC102174895/AHCYL1/ATP1A1/PDZK1/IL6R/MUC1/KCNJ10/VANGL2/DDR2/SLC4A2/NOS3/ATP6V0A4/PODXL/SNX10/CAV1/CFTR/CD36/LOC100860959/LOC108633303/ABCB4/ABCB1/LOC102174202/KCNC2/LOC102190297/LOC102190935/CACNB3/RAPGEF3/ERBB3/MYH9/MGST1/PTPRO/SCNN1A/CD9/KCNA5/KCN…	Component
GO:0031252	cell leading edge	339	-0.362720482164153	-1.52369265773778	0.00103626943005181	0.00103626943005181	0.0700931973983903	2493	tags=37%, list=18%, signal=31%	PDLIM4/RHOA/VASP/PRKCI/PTPRO/MAP2/NHS/SNX2/CTNND1/RAB34/LOC102183373/WWC1/PSD/MYH9/ENAH/FGD5/JMY/CTNNA1/KIAA1462/SCIMP/CFL1/IQGAP1/FSCN1/PPP1R9A/KCNC2/CD2AP/NF2/WASF2/SPTBN1/KCNC3/EPHA2/KLHL2/SLC12A5/PTPRJ/ARPC5/ARHGAP1/LOC102177379/PLEKHG5/ARAP3/RAPGEF3/ABI2/S100A11/ITGB3/PHLDB2/VAMP7/CYFIP1/DPP4/DDX58/AJUBA/LOC108633910/SNAP25/VIM/PACSIN1/ITGA8/ANXA2/LDB2/PLCG1/TIAM2/ACTR3/PKD2/PLEK2/ARPC3/PLXN…	127	212	ITSN1/PIK3CA/CAPZB/ASAP3/SLC9A1/HPCA/ALS2/LMO4/S100A6/RAB13/HAX1/CDK5/MYO1G/COBL/ATP2B1/FGD6/RAC2/FGD4/C2CD5/ATN1/SH3BP1/ATF4/PARVB/RUFY3/DPYSL3/DIAPH1/PSD2/APC2/ABCA7/PDLIM7/DBN1/CDC37/PDE4A/DNM2/LOC102180663/PALLD/TLN1/ATP6V1B2/DYNLT1/AKAP5/SYNE2/TRPM7/MYO5A/TPM1/APC/DCTN1/CCDC88A/PSD4/TSC1/INPP5E/WASF3/LOC102188874/STMN2/STX3/DGKZ/RPS3/INPPL1/APBB1/KCNJ11/KCNC1/THY1/RDX/AMOTL1/SCYL3/PRKCZ/INPP…	TIAM1/SAMSN1/PHLDB2/ARHGAP31/ACAP2/PRKCI/S100B/RAB5A/EPHA2/CDC42/WASF2/PHACTR4/OPRD1/MAP2/ABI2/EPB41L5/ACTR3/CXCR4/DPP4/FAP/NCKAP1/CYFIP1/LOC102169353/WLS/SSX2IP/PKN2/KCNA2/PLEKHO1/PIP5K1A/S100A11/ARHGEF2/PODXL/MKLN1/WASL/PTPRZ1/AMPH/PPP1R9A/SGCE/CDK6/KCNC2/KITLG/ITGA5/RAPGEF3/RAB3IP/MYH9/EPS8/PTPRO/GABARAPL1/PKD2/GABRA2/PTPN13/LDB2/WWC1/GRIA1/ABLIM3/ARAP3/SRA1/CTNNA1/PALM/UNC5A/SNX2/PDLIM4/PIP5K…	Component
GO:0032496	response to lipopolysaccharide	339	-0.348603807752623	-1.46439224816568	0.00103626943005181	0.00103626943005181	0.0700931973983903	3439	tags=36%, list=25%, signal=28%	TNFRSF11A/LOC102182683/HAMP/NOTCH1/WDR35/ADM/TNFRSF21/BDKRB1/IRAK3/GATA1/RHOA/PLAU/CD180/SERPINE1/ACP5/LOC102183373/ABR/CNP/LOC102182376/PLA2G4A/LOC102169935/MMP9/LOC102171917/PLAA/XDH/AXL/PAWR/CD36/DCN/HMGB2/SELP/FAS/IFNAR1/PDCD4/C5AR1/PPARD/EDN1/CD40/PTAFR/ANKRD1/SRR/HIF1A/NOD2/CD86/MYD88/IL12RB2/CASP3/CASP8/MEFV/LOC108633303/ADAM17/PLCG2/TNFAIP3/NOS3/PELI1/CMPK2/SRC/FGF10/TLR4/TNFSF4/NLRP3/CXC…	133	206	EPHA3/CD80/THPO/ABCC5/IL12A/LOC108633281/LOC102172669/ALPL/CNR2/ZC3H12A/JUN/PDE4B/GFI1/LOC102175177/PTPN22/NGF/S100A14/LOC102184859/LOC102185698/LOC102186356/LOC102170758/LOC102183941/CD27/NFKB1/LOC102186197/PPARGC1A/LIAS/LOC102182395/CXCL11/TNIP2/FER/PCSK1/MEF2C/TNIP1/SBNO2/LOC106502311/TICAM1/HNRNPM/MAP2K7/PTGER1/PRDX2/JUNB/JUND/UPF1/LTC4S/JAK2/VLDLR/ALAD/AGP/AKIRIN2/ARG1/SOD2/B2M/LOC102168547/…	IFNAR1/PROS1/CD86/CLDN1/GHSR/LOC102175526/PLSCR4/LOC102178311/PTAFR/NCL/SLC11A1/CPS1/CASP8/HSPD1/TFPI/IL12RB2/PTGER3/PTGFR/F3/LOC102174895/S100A9/S100A8/IL6R/NOS3/NRF1/IGFBP3/CD36/LOC100860959/LOC108633303/TAC1/PAWR/DCN/IRAK3/CDK4/IGF1/KCNJ8/MGST1/LTBR/TNFRSF1A/TNIP3/PDE5A/SNCA/ABCG2/STAP1/CXCL8/LOC102181582/LOC102181854/LOC102182115/LOC102182683/CXCL9/CXCL10/SPON2/HAVCR2/SPARC/CD14/HNRNPA0/TCF3/…	Process
GO:0061564	axon development	337	-0.35076064221825	-1.47257360546533	0.00103734439834025	0.00103734439834025	0.0700931973983903	3277	tags=35%, list=24%, signal=27%	VASP/ZIC2/PTPRO/MAP2/ATG7/LRRC38/OMG/NFASC/PICALM/CNP/PLXNB3/NR4A3/POU4F1/LOC108635183/GDF7/LRRN2/ENAH/LOC108633191/ADGRB1/APP/ALCAM/NCAM1/TNC/FRS2/OGN/EFNA5/SLITRK6/HOXA2/CSF1R/NEFM/NECTIN1/SEMA4F/PARD6B/FAM129B/EPHB2/RELN/NUMBL/RAB8A/RTN4RL1/TSKU/ATP8A2/GDNF/SPTBN2/LRFN1/BCL2/CYFIP1/EPHB3/EFNA1/CNTN2/CHL1/NTF3/PTPRA/SNAP25/EFNB2/CHST3/DOK1/EFNB1/PLCG1/GLI2/PIK3CD/NRP1/EPHA4/MYH10/C8H9orf72/LRRC…	119	218	EPHA3/PIK3CA/SIAH2/RYK/ADARB1/ALS2/NR4A2/GPC1/GBX2/SZT2/JUN/AMIGO1/TSPAN2/SEMA6C/S100A6/CHRNB2/EFNA4/EFNA3/LMX1A/GBX1/CDK5/ADCY1/SEPT7/SEMA3C/SEMA3A/ISPD/GRB10/COBL/COL25A1/SLIT2/STK11/PDLIM7/NRTN/PSPN/RAB3A/NFIB/JAK2/VLDLR/DOK2/NEFL/SHC3/TRIM32/DYNLT1/SPG11/SPTB/LOC102175487/APC/FEZ2/SOS1/RAB10/RXRA/MYCBP2/PRKCQ/PARD3/KIF5B/GFRA4/BMP7/DOK5/BHLHE22/APBB1/TGFB2/DVL1/PTPN11/DOK4/LOC102181148/SCN1B/…	APP/RPL24/ALCAM/BOC/GSK3B/SEMA5B/FBXO45/APOD/GP5/EPHB3/S100B/RAP1GAP/EPHB2/EPHA4/MAP2/CREB1/KLF7/NRP2/GLI2/CXCR4/ZEB2/CHN1/CYFIP1/ARTN/DAB1/DOCK7/USP33/PLPPR4/NTNG1/LINGO4/SHC1/EFNA1/TRIM46/VANGL2/PTPRZ1/GLI3/HOXA1/HOXA2/NRCAM/RELN/ETV1/FRS2/ERBB3/NTN4/PTPRO/NTF3/WNT7B/UNC5C/BMPR1B/EPHA5/PRDM8/SPON2/EFNA5/VCAN/DHFR/LOC108633191/CSF1R/GFRA3/EFNA2/UNC5A/SEMA6A/PIP5K1C/RAB8A/C8H9orf72/NR4A3/NEFM/GAS…	Process
GO:1901342	regulation of vasculature development	299	-0.441019908351932	-1.8481622526378	0.00103842159916926	0.00103842159916926	0.0700931973983903	3865	tags=53%, list=29%, signal=38%	ZNF304/EMP2/PML/TNFRSF1A/RAMP2/SERPINF1/WNT5A/NRAS/WISP3/LOC102181854/PIK3C2A/EMILIN1/MYDGF/LGALS3/TNMD/ACVRL1/LECT1/LOC102178953/NOTCH1/ADM/PDCD10/EPHA1/SPRY2/RHOA/SIRT1/SERPINE1/FKBPL/FLT1/PDE3B/HEY2/VEGFC/PRKD2/CARD10/CX3CL1/HGF/MMP9/TGFBR2/ADGRB1/CD34/VASH2/KIAA1462/XDH/RAPGEF2/CFLAR/CREB3L1/CYSLTR2/SPATA5/CD36/CRHR2/DCN/APLNR/KLF4/CYSLTR1/FAM129B/JUP/PDGFB/ANGPTL4/PDCD4/NOTCH4/PRKD1/TIE1/MMR…	86	213	ITGB2/WNT4/AAMP/STAT1/AGO1/ZC3H12A/JAK1/CYR61/SARS/ECM1/S100A1/EFNA3/LEP/AQP1/HDAC9/ASB4/HDAC7/FOXJ2/ADM2/ERAP1/EGR1/C3/PIK3R2/TMEM2/SOD2/SYNJ2BP/AGGF1/PDCL3/LOC102184252/IL1B/ROCK2/DAB2IP/ENG/HMGB1/BMP7/MTDH/STIM1/IL10/TGFB2/FASLG/UTS2/LIF/PXN/HHIP/FBXW7/SFRP2/NFATC3/HSPB6/PAK4/PPP1R15A/RRAS/EPN1/CCL5/LOC102175889/MAPK7/EPN2/FLCN/ERBB2/HDAC5/APOH/PRKCA/LOC108638200/FGF18/CX3CR1/PROK2/LOC10863860…	ADAMTS1/GHSR/PDCD10/AGTR1/RUNX1/EPHA2/HSPG2/E2F2/LOC102186814/LOC102175070/COL4A3/CXCR2/CFLAR/CXCR4/ATF2/TIE1/CTH/F3/RAP1A/NRAS/SHC1/EFNA1/NOS3/EPHA1/HIPK2/TSPAN12/HOXA5/CRHR2/BMPER/CD36/LOC100860959/LOC108633303/HGF/SEMA3E/GPNMB/ITGB8/TWIST1/MEOX2/KRIT1/DCN/BTG1/ITGA5/SP1/ACVRL1/RAPGEF3/HMOX1/CARD10/C3AR1/TNFRSF1A/PDGFB/KIT/KDR/LOC102181854/CXCL10/ANXA3/SPARC/ADRB2/LOC102174022/FGF1/ECSCR/HSPA4/…	Process
GO:0071902	positive regulation of protein serine/threonine kinase activity	316	-0.369712308764546	-1.54958942361887	0.00103950103950104	0.00103950103950104	0.0700931973983903	3351	tags=36%, list=25%, signal=28%	PDCD10/LPAR2/PIM1/SPRY2/RHOA/FGFR1/SIRT1/FLT1/PSMD10/C1QTNF9/CCNL1/PEA15/ROR2/HACD3/HGF/MAP3K5/CRK/NOX4/RAPGEF2/FRS2/IQGAP1/CSF1R/MAP3K6/PDGFB/EZH2/DUSP19/C5AR1/S1PR2/RIPK1/ADRA2B/EDN1/FZD8/DAZAP2/CD40/LPAR3/PRKCD/NOD2/FCER1A/NTF3/AJUBA/NTRK3/SPDYA/ERN1/RALB/MDFI/BMP2/MST1R/LOC102168428/ADAM17/ITGA1/LOC102172205/PKD2/MTCP1/CSPG4/C5/TENM1/EPHA4/FAM20A/SRC/FGF10/TLR4/MAP3K13/PSRC1/RGCC/TGFA/CIB1/DA…	114	202	SOD1/MUC20/ADIPOQ/MUL1/CAB39/ALS2/LOC102183919/MAP3K2/STK25/NGF/LAMTOR2/ARHGEF5/BRAF/NOD1/MET/FGD4/CDKN1B/TAB1/MAPK11/LAMTOR3/EPGN/MEF2C/C1QTNF2/CD74/STK11/KISS1R/MAP2K2/MAP2K7/PRDX2/SLC27A1/GDF15/UBA52/JAK2/CCL19/TPD52L1/CCNC/TAB2/MAP3K4/MAP3K9/MAPKBP1/PARP16/MAP4K3/IL1B/IL1RN/ETAA1/MAPRE3/DAB2IP/FLT3/CCNY/EDN3/STK3/MADD/RPS3/TEAD1/MAPKAPK2/PROX1/PTPRC/C16H1orf106/MIF/CRKL/PXN/MAPKAPK5/PTPN11/UB…	TIAM1/MAP3K7CL/MAP3K13/DVL3/PDCD10/CCNL1/LOC102172205/MAP3K6/HTR2B/EPHA4/FZD5/RALB/CCNT2/CXCR4/ZEB2/STK39/DUSP19/STIL/GADD45A/LPAR3/PSRC1/LOC102169149/SHC1/FCER1A/PEA15/VANGL2/EZH2/MDFIC/PIK3CG/HGF/KITLG/DUSP6/UBE2N/DAZAP2/CCNT1/LRRK2/FRS2/IGF1/KRAS/NTF3/CCND2/PDGFB/WNT7B/LOC108636199/PDE5A/SNCA/PKD2/TLR6/KIT/MAPK10/CCNH/PDGFRB/CSF1R/ADRB2/FGF1/PPP2CA/ELANE/GADD45B/S1PR2/INSR/LPAR2/TGFBR1/PTK2B/R…	Process
GO:0052548	regulation of endopeptidase activity	322	-0.363476723296356	-1.52455264963609	0.00103950103950104	0.00103950103950104	0.0700931973983903	3375	tags=36%, list=25%, signal=28%	WDR35/BCL10/ACER2/PSMA3/LOC102174613/SIRT1/SERPINE1/BST2/CASP9/SERPINB6/SPINT1/PICALM/DAP/ITIH3/HGF/MMP9/HIP1/MAP3K5/AHSG/LOC102183480/BEX3/CTGF/FURIN/XDH/LOC102181832/LOC102181107/CFLAR/PAWR/PTMA/SERPING1/TNFSF15/FABP1/KLF4/FAS/SPINT2/LOC102173932/RIPK1/NLRC4/MBP/NLRP12/SERPINC1/EFNA1/SLC11A2/TIMP2/TBC1D10A/CASP3/LRP2/CASP8/TIMP3/ITIH2/LOC102169925/MEFV/BOK/DHCR24/SERPINA5/SERPINH1/EPHA4/SRC/CDH…	126	196	FAM162A/TP63/LAMP3/SOX2/SERPINI1/SIAH2/RNF7/LOC102183471/MUL1/RPS6KA1/LCK/STAT1/ACVR1C/PDE11A/BIN1/NRDC/CYR61/LAMTOR5/NGF/EFNA3/LOC102173997/NOD1/AQP1/CRADD/NR4A1/MDM2/LOC102175560/CD27/BCL2L13/BID/MKL1/EP300/LOC106502160/CAST/KIAA0141/FNIP1/TNFSF14/LOC108633275/CDKN2D/WNT9A/LOC108636541/JAK2/NKX3-1/AMBP/CASP8AP2/AKIRIN2/PSME2/UACA/SMAD3/PTGER2/ROCK2/HMGB1/SERPINE3/LOC102184534/CST7/PSMF1/PI3/WFD…	PROS1/IFT57/AHSG/TNFSF10/LXN/LOC102186806/IFI6/PTMA/COL4A3/SERPINE2/EPHA4/CASP8/CFLAR/HSPE1/HSPD1/PSMD14/LRP2/TFPI/BOK/LOC102183480/DHCR24/BCL10/F3/S100A9/S100A8/EFNA1/ARHGEF2/LOC102173932/HGF/PAWR/LOC102190297/LOC102190935/APAF1/IGF1/TIMP3/A2ML1/LEF1/SNCA/LOC102180114/LOC102181107/PTTG1/CYFIP2/LOC102174022/SPOCK1/PPP2CA/NLRP3/RACK1/PRELID1/TNFAIP8/BST2/LOC108636404/LOC108636449/MAPK9/SH3RF1/ACER…	Process
GO:0048514	blood vessel morphogenesis	314	-0.458021796056434	-1.91854134721276	0.00104275286757039	0.00104275286757039	0.0700931973983903	3273	tags=41%, list=24%, signal=32%	PLAU/FGFR1/SIRT1/SERPINE1/EPOR/ROBO4/FLT1/NRARP/HEY2/VEGFC/MYH9/CX3CL1/TGFBR2/TGFBI/CTGF/LOC102171917/CD34/STRA6/SOX17/GJA5/APLNR/HOXB3/FOXH1/PDGFB/EPHB2/SLC12A6/NOTCH4/WASF2/TIE1/MMRN2/ADRA2B/LOXL2/EPHA2/TAL1/PTPRJ/AHR/EDN1/FZD8/POFUT1/ITGB3/EPHB3/HIF1A/EFNA1/RNF213/CITED2/CALCRL/EFNB2/LRP2/E2F8/CASP8/ANXA2/EPHB4/SOX4/SGPL1/MCAM/MEOX2/PKD2/NOS3/JAG1/PLXND1/NRP1/PRKX/MYH10/FGF10/ADGRA2/HPSE/EIF2A…	83	231	PKNOX1/AAMP/BMPR2/HS6ST1/RAMP1/GBX2/JUN/CYR61/RBM15/LEP/HOXA3/TBX20/NR4A1/HDAC7/ATP5B/ITGA7/ADM2/PITX2/SLIT2/EPGN/ERAP1/RASA1/HBEGF/PNPLA6/JUNB/HAND2/QKI/NEDD4/RORA/SMAD6/AGGF1/LOC102184252/SOS1/EPAS1/PPP3R1/ENG/EGFL7/RXRA/ZFPM2/CHD7/THY1/IL18/YAP1/TGFB2/PROX1/IL15/FBXW7/SFRP2/GPLD1/NFATC3/ETV2/TNNI3/LOC102175889/PLXDC1/BECN1/PLCD3/JMJD6/FGF18/OTULIN/BRPF1/PROK2/GPX1/CCR3/WNT7A/TFAP2B/VEGFA/SRF/C…	HEG1/APOD/EPHB3/TIPARP/COL18A1/EPHA2/CDC42/EPHB2/CLIC4/WASF2/NCL/FZD5/NRP2/CASP8/CXCR4/ACVR1/LRP2/CALCRL/COL3A1/TIE1/TAL1/TGFBR3/GLMN/S1PR1/WARS2/NOTCH2/GJA5/SHC1/EFNA1/VANGL2/PAXIP1/NOS3/HOXA1/HOXA7/HOXA13/BMPER/CAV1/NRCAM/SRPK2/SEMA3E/AHR/MEOX2/C1GALT1/E2F7/ITGA5/ACVRL1/ARID2/PTPRB/LEMD3/LRP1/ELK3/STAB2/HMOX1/MYH9/APOLD1/FOXM1/ADIPOR2/PDGFB/WNT7B/NDNF/ENPEP/LEF1/EMCN/PKD2/RBPJ/PDGFRA/KDR/HPSE/P…	Process
GO:0031983	vesicle lumen	294	-0.480291575344193	-2.0080424863938	0.00104384133611691	0.00104384133611691	0.0700931973983903	3244	tags=40%, list=24%, signal=31%	SERPINE1/RAB27A/PSMD7/FGG/ATG7/PSMD3/PSMB7/PSMB1/DSN1/VEGFC/ITIH3/HGF/CAND1/PSMD2/HPX/AHSG/GUSB/HSP90B1/DPP7/SERPING1/GALNS/TUBB/CAP1/JUP/PDGFB/PSMA2/CCT8/LOC102173932/ARPC5/S100A11/ANPEP/PRKCD/PSMA5/LOC102187810/TIMP2/NHLRC3/ALOX5/IDH1/TIMP3/ANXA2/CPPED1/PFKL/F8/LOC102168428/TXNDC5/LOC102172205/HSPH1/PLAC8/MMRN1/PSMD6/QSOX1/ACTN1/HPSE/APOA1/GM2A/HK3/LOC102180520/CCT2/PSMD14/PCYOX1L/ACLY/PROS1/IG…	88	206	NIT2/SERPINI1/GYG1/ARMC8/FGR/CAB39/PPIE/AGL/ECM1/HSPA6/AOC1/RARRES2/CEP290/ARHGAP9/DERA/LOC102175560/CRACR2A/NFKB1/LOC102182395/PCSK1/ARHGAP45/CFD/PRSS57/C3/C7H1orf35/CDC37L1/ALAD/AGP/FRK/ARG1/HEBP2/DYNLT1/C9H6orf120/B2M/LOC102168547/VTI1B/PKM/ACTR1B/QPCT/GNLY/POMC/PTGES2/TUBB4B/HMGB1/GDI2/CTSZ/BPI/CTSA/GGH/NAPRT/PSMC3/COMMD9/CAT/BACE1/TGFB2/PRDX6/MIF/FGA/GPI/GMFG/OSCAR/A1BG/GHDC/LGALS3BP/UNC13D/…	CCT8/PROS1/AHSG/PSMD2/PTX3/AGTR1/LOC102172205/PDXK/LOC102186806/PFKL/PADI2/CDA/STK11IP/XRCC5/IDH1/PSMD14/GCA/OLA1/CAP1/LOC102182562/PSMA5/S100A11/S100A9/LOC102169149/S100A8/ILF2/LOC102173932/CREG1/IMPDH1/FAM3C/PSMA2/PSMC2/HGF/BIN2/CCT2/CAND1/GNS/APAF1/IGF1/HSP90B1/TIMP3/CECR1/PDGFB/XRCC6/LOC102173645/ARSA/ENPEP/MMRN1/PGM2/ALB/LOC102181854/LOC102182115/LOC102182683/PLAC8/HPSE/SPARC/GM2A/PCYOX1L/CN…	Component
GO:0001655	urogenital system development	308	-0.395101235764668	-1.65271554949638	0.00104384133611691	0.00104384133611691	0.0700931973983903	4052	tags=45%, list=30%, signal=32%	CD24/SERPINB5/PLCE1/PTCH1/LAMA5/FSTL3/WNK4/APH1B/C1GALT1/BMP6/LOC102191152/SOX9/WNT5A/BCL2L11/FOXD1/ALDH1A3/ID3/HAS2/RBP4/DLG5/SDC1/GFRA1/AHI1/GLIS2/MMP17/TNS2/GATA3/NOTCH1/ID4/FGFR1/PTPRO/CTNND1/SPRY1/NPHS1/DCHS1/ID2/TMED10/MMP9/AQP11/PLAG1/AGTR2/ALDH1A2/LOC102172683/LOC102171917/CD34/STRA6/TNC/SOX17/FRS2/TSHZ3/IQGAP1/SPATA5/DCN/APH1A/RDH10/SULF2/PDGFB/SDC4/EPHB2/TACSTD2/LOC102169702/AHR/GDNF/SO…	94	214	DLG1/TP63/ADIPOQ/LOC102180704/PCNT/CLCNKA/WNT4/STAT1/TRAF3IP1/NFIA/PBX1/AQP1/CEP290/HOXC11/RARG/GDF11/MPST/FKBP4/UPK3A/NPNT/TET2/SLIT2/WFS1/MEF2C/EGR1/KLHL3/ZNF354A/SLC34A1/AMH/PSPN/PRKCSH/CRLF1/NEK1/GCNT1/INVS/NKX3-1/SIM1/ESR1/DACT2/SIX4/SLC12A1/PYGO1/FEM1B/SMAD3/SMAD6/APC/SIX2/EPCAM/TSC1/RXRA/GZF1/BMP7/LOC102174762/CALB1/OSR2/RRM2B/COMMD5/CAT/LGR4/TGFB2/KIF26B/CTNNBIP1/HES5/PROX1/RPGRIP1L/IRX3/…	ADAMTS1/EPHB3/MECOM/TIPARP/LOC102182731/MME/WWTR1/AGTR1/NPHP3/EPHB2/ID3/COL4A3/COL4A4/EPHA4/WNT6/CXCR2/GLI2/ACVR1/ITGA6/HEYL/LOC102172683/TACSTD2/AMPD2/NOTCH2/APH1A/VANGL2/ALDH9A1/AKR1B1/PODXL/GLI3/HOXA11/HOXA13/BMPER/MAGI2/AHR/C1GALT1/SGCE/LGR5/DCN/TNS2/LRRK2/FRS2/TIMELESS/IGF1/KCNJ8/PTPRO/PDGFB/WNT7B/ENPEP/LEF1/PKD2/PDS5A/PDGFRA/PPAT/FRAS1/PROM1/VCAN/PDGFRB/FGF1/SMAD5/HSPA4/FSTL3/KIF3A/NOTCH3/H…	Process
GO:0060205	cytoplasmic vesicle lumen	290	-0.47646279760853	-1.9897671100682	0.00104493207941484	0.00104493207941484	0.0700931973983903	3244	tags=39%, list=24%, signal=31%	SERPINE1/RAB27A/PSMD7/FGG/ATG7/PSMD3/PSMB7/PSMB1/DSN1/VEGFC/ITIH3/HGF/CAND1/PSMD2/HPX/AHSG/GUSB/HSP90B1/DPP7/SERPING1/GALNS/TUBB/CAP1/JUP/PDGFB/PSMA2/CCT8/LOC102173932/ARPC5/S100A11/PRKCD/PSMA5/LOC102187810/TIMP2/NHLRC3/ALOX5/IDH1/TIMP3/ANXA2/CPPED1/PFKL/F8/LOC102168428/TXNDC5/LOC102172205/HSPH1/PLAC8/MMRN1/PSMD6/QSOX1/ACTN1/HPSE/APOA1/GM2A/HK3/LOC102180520/CCT2/PSMD14/PCYOX1L/ACLY/PROS1/IGF2/VAT…	88	202	NIT2/SERPINI1/GYG1/ARMC8/FGR/CAB39/PPIE/AGL/ECM1/HSPA6/AOC1/RARRES2/CEP290/ARHGAP9/DERA/LOC102175560/CRACR2A/NFKB1/LOC102182395/PCSK1/ARHGAP45/CFD/PRSS57/C3/C7H1orf35/CDC37L1/ALAD/AGP/FRK/ARG1/HEBP2/DYNLT1/C9H6orf120/B2M/LOC102168547/VTI1B/PKM/ACTR1B/QPCT/GNLY/POMC/PTGES2/TUBB4B/HMGB1/GDI2/CTSZ/BPI/CTSA/GGH/NAPRT/PSMC3/COMMD9/CAT/BACE1/TGFB2/PRDX6/MIF/FGA/GPI/GMFG/OSCAR/A1BG/GHDC/LGALS3BP/UNC13D/…	CCT8/PROS1/AHSG/PSMD2/PTX3/LOC102172205/PDXK/LOC102186806/PFKL/PADI2/CDA/STK11IP/XRCC5/IDH1/PSMD14/GCA/OLA1/CAP1/LOC102182562/PSMA5/S100A11/S100A9/LOC102169149/S100A8/ILF2/LOC102173932/CREG1/IMPDH1/FAM3C/PSMA2/PSMC2/HGF/BIN2/CCT2/CAND1/GNS/APAF1/IGF1/HSP90B1/TIMP3/CECR1/PDGFB/XRCC6/LOC102173645/ARSA/MMRN1/PGM2/ALB/LOC102181854/LOC102182115/LOC102182683/PLAC8/HPSE/SPARC/GM2A/PCYOX1L/CNN2/ELANE/AZU…	Component
GO:0043062	extracellular structure organization	305	-0.449661775899563	-1.88122311853691	0.00104602510460251	0.00104602510460251	0.0700931973983903	3269	tags=44%, list=24%, signal=34%	AGRN/ACAN/VIT/SERPINE1/ADAMTS3/FGG/PLOD3/SPINT1/NPHS1/NFKB2/MMP9/LIPC/TGFBI/APOC2/COL6A3/APP/CTGF/FURIN/CD34/TNC/LAMB3/ADAM10/CREB3L1/DCN/ADAM19/SULF2/PLA2G5/LOC102178567/SH3PXD2A/PDGFB/LCAT/OLFML2B/SPINT2/EGFLAM/SMOC2/LOXL2/BMP1/LAMC3/P3H1/CTSV/CSGALNACT1/HAPLN1/ITGB3/TLL2/COMP/TIMP2/SCUBE3/CTSS/ACSL3/CD47/ITGA8/ANXA2/NPHP3/JAM2/SULF1/ITGA1/LOC102177855/FBLN5/NID1/SERPINH1/COL14A1/CDH1/APOA1/ADA…	78	227	CCDC80/MATN1/ITGB6/CYR61/LOC102175177/ADAMTSL4/HAPLN2/BCAN/SOAT2/ITGA7/LOC102175560/WASH1/NPNT/MTTP/IBSP/AMBN/ABCA7/BSG/LOC108636372/NCAN/LPL/SERAC1/VIPAS39/LOC102184252/ENG/POMT1/ADAMTSL2/COL9A3/PLTP/DGAT1/APBB1/TGFB2/MIA3/DPT/LAMC2/ELF3/MMP11/TFIP11/SFRP2/FGA/LOC106504012/LOC102188073/LOC102188887/LOC102188340/MMP15/ATXN1L/HPN/APLP1/BCL3/APOC4/VTN/ITGAE/ITGA2B/GFAP/LOC108633333/VPS33B/DAG1/COL7…	ADAMTS5/APP/JAM2/COL8A1/CD47/AGTR1/NPHP3/ABCG1/COL18A1/COL6A1/COL6A2/PLA2G5/HSPG2/COL16A1/COL4A3/COL4A4/ACSL3/ITGA6/COL3A1/COL5A2/COL6A3/COL8A2/COL9A2/P3H1/PRKACB/LOC102174895/COL11A1/ITGA10/CTSS/CTSK/ADAM15/F11R/ADAMTS4/OLFML2B/DDR2/LAMB1/ITGB8/COL1A2/MYF5/LUM/DCN/ITGA5/COL2A1/ADAMTS20/MMP19/MFAP5/PDGFB/FBLN1/NDNF/SPP1/PDGFRA/KDR/ADAMTS3/ALB/HAPLN1/VCAN/ADAM19/SPARC/LOC102174022/TGFBI/ELANE/MADC…	Process
GO:0098609	cell-cell adhesion	296	-0.433613871714565	-1.81235603265384	0.00104602510460251	0.00104602510460251	0.0700931973983903	3566	tags=46%, list=26%, signal=35%	TYRO3/DLG5/CD84/ESAM/CD164/CLDN15/LOC102184211/SDK1/LOC102178953/KIRREL2/PLPP3/CLDN4/ADGRL3/COL8A2/GATA1/MPZL2/FGG/CTNND1/NFASC/ANXA9/DCHS1/PLXNB3/MYH9/LOC108633191/SDK2/TGFBR2/CLDN5/KIRREL/CADM3/LOC102191519/CTNNA1/ALCAM/NCAM1/CD34/NLGN1/CLDN14/NECTIN3/LOC102187435/CD36/NECTIN1/SELP/JUP/LOC102181119/LOC106502336/CD2AP/PTPRT/PEAR1/TACSTD2/CLDN12/ITGB3/BCL2/CDH17/ICAM1/CD58/AJUBA/PKP2/CDON/ITGA8/M…	88	208	DLG1/P2RY12/ATP2C1/ITGB2/GYPC/CYR61/LOC102175177/STXBP3/CELSR2/AMIGO1/CD2/IGSF9/LEP/CBLL1/SMAGP/ITGA7/RAC2/NINJ2/LGALS1/LOC108633277/LOC108636083/NPNT/SLIT2/FER/TNIP1/LOC102187401/CAMSAP3/GCNT1/SEMA4D/NPTN/ADD2/LOC102184252/EPCAM/IL1B/PARD3/LOC102188874/BMP7/MMP24/CDH22/COLEC10/CRTAM/THY1/JAML/TGFB2/SELE/FBLIM1/PTPRC/FGA/KIFC3/CDH16/ERF/PVR/NECTIN2/IZUMO1/TTYH1/CCL5/LOC102189615/GP1BA/CLDN7/ITGA2…	JAM2/CXADR/CADM2/ALCAM/NECTIN3/CD200/BOC/CLDN1/NLGN1/CLDN11/RAP2B/CLDN14/CDC42/ACVR1/ITGA6/LIMS2/COL8A2/CLDN19/PTPRF/PLPP3/DAB1/TACSTD2/NEGR1/LOC102174895/NTNG1/CD58/ANXA9/S100A9/S100A8/SHC1/ADAM15/PEAR1/KIRREL/CADM3/CD84/NECTIN4/MPZ/NRCAM/LAMB1/PIK3CG/CD36/LOC100860959/LOC108633303/CLDN12/ITGA5/AMIGO2/MYH9/PKP2/OLR1/PTPN6/WNT7B/LEF1/EMCN/PDGFRA/KIT/ADGRL3/ADGRV1/LOC108633191/CYFIP2/PCDH12/LOC102…	Process
GO:0060562	epithelial tube morphogenesis	305	-0.405829612732176	-1.69784511510086	0.00104602510460251	0.00104602510460251	0.0700931973983903	3556	tags=40%, list=26%, signal=30%	DLG5/SEMA4C/AHI1/BBS5/NFATC4/ACVRL1/LOC102172084/RBPJ/GATA3/NOTCH1/BCL10/ADM/RHOA/VASP/ZIC2/SPINT1/SPRY1/FLT1/NRARP/DCHS1/PRKD2/CLUAP1/GDF7/ENAH/PGR/TGFBR2/ALDH1A2/TNC/SOX17/CSF1R/CTHRC1/SPATA5/TULP3/RDH10/FOXH1/SDC4/MSX2/ALX1/SPINT2/NOTCH4/TACSTD2/EPHA2/CCDC40/AHR/GDNF/SOX8/EDN1/BCL2/HIF1A/CITED2/EFNB2/LRP2/TWIST1/CASP8/BMP2/NPHP3/SOX4/CSF1/HOXA5/GLI2/PRICKLE1/PKD2/CXCR2/PLXND1/NRP1/PRKX/EPHA4/P…	99	206	CASR/DLG1/OPA1/CCDC39/WNT4/ARID1A/PAX3/GBX2/LMO4/RBM15/PBX1/TBX20/MET/COBL/CEP290/RARG/VDR/LOC102178253/LOC108633277/LOC108636083/PITX2/NPNT/SLIT2/LIAS/MEF2C/NR3C1/KLHL3/SLC12A2/PSPN/HAND2/NKX3-1/ESR1/BBS4/SMAD3/PPP3R1/IFT172/ROCK2/ENG/TSC1/MKKS/GZF1/CTSZ/BMP7/NCOA3/SALL4/STK3/COMMD5/LGR4/TEAD1/YAP1/TGFB2/KIF26B/CTNNBIP1/HES5/DVL1/PROX1/PXN/TBX3/KDM2B/HHIP/SFRP2/IRX3/NDRG4/NFATC3/MEGF8/ARHGAP35/F…	ARL13B/IFT57/DVL3/NPHP3/EPHA2/PHACTR4/EPHA4/WNT6/CXCR2/CASP8/GLI2/CXCR4/ZEB2/ACVR1/LRP2/BBS5/NCKAP1/STIL/TACSTD2/PRKACB/BCL10/GLMN/CSF1/NOTCH2/VANGL2/PODXL/RALA/GLI3/HOXA5/HOXA11/SEMA3E/TWIST1/AHR/FZD1/LGR5/ALX1/TMTC3/ACVRL1/PRICKLE1/TIMELESS/APAF1/IGF1/PTHLH/KRAS/MGP/TULP3/NUP50/CELSR1/SHANK3/BBS7/LEF1/PKD2/RBPJ/KDR/CC2D2A/EBF1/CSF1R/FGF1/KIF3A/GATAD2A/TEK/B4GALT1/PTCH1/TNC/RPS7/GJA1/EPHA7/MAP3K…	Process
GO:0030198	extracellular matrix organization	266	-0.477827142263004	-1.98734725516738	0.0010482180293501	0.0010482180293501	0.0700931973983903	3269	tags=45%, list=24%, signal=35%	AGRN/ACAN/VIT/SERPINE1/ADAMTS3/FGG/PLOD3/SPINT1/NPHS1/NFKB2/MMP9/TGFBI/COL6A3/APP/CTGF/FURIN/TNC/LAMB3/ADAM10/CREB3L1/DCN/ADAM19/SULF2/LOC102178567/SH3PXD2A/PDGFB/OLFML2B/SPINT2/EGFLAM/SMOC2/LOXL2/BMP1/LAMC3/P3H1/CTSV/CSGALNACT1/HAPLN1/ITGB3/TLL2/COMP/TIMP2/SCUBE3/CTSS/CD47/ITGA8/ANXA2/NPHP3/JAM2/SULF1/ITGA1/LOC102177855/FBLN5/NID1/SERPINH1/COL14A1/CDH1/ADAMTS20/COL4A4/SPOCK2/TFAP2A/COL9A2/EGFL6/…	63	203	CCDC80/MATN1/ITGB6/CYR61/LOC102175177/ADAMTSL4/HAPLN2/BCAN/ITGA7/LOC102175560/WASH1/NPNT/IBSP/AMBN/BSG/LOC108636372/NCAN/SERAC1/VIPAS39/LOC102184252/ENG/POMT1/ADAMTSL2/COL9A3/APBB1/TGFB2/MIA3/DPT/LAMC2/ELF3/MMP11/TFIP11/SFRP2/FGA/MMP15/ATXN1L/HPN/APLP1/BCL3/VTN/ITGAE/ITGA2B/GFAP/LOC108633333/VPS33B/DAG1/COL7A1/KIF9/FLOT1/DDR1/TNF/COL11A2/TTR/NOXO1/MYH11/ITGAL/ITGAX/LOC102180368/PDGFA/ADAM8/HTRA1/…	ADAMTS5/APP/JAM2/COL8A1/CD47/NPHP3/COL18A1/COL6A1/COL6A2/HSPG2/COL16A1/COL4A3/COL4A4/ITGA6/COL3A1/COL5A2/COL6A3/COL8A2/COL9A2/P3H1/LOC102174895/COL11A1/ITGA10/CTSS/CTSK/ADAM15/F11R/ADAMTS4/OLFML2B/DDR2/LAMB1/ITGB8/COL1A2/MYF5/LUM/DCN/ITGA5/COL2A1/ADAMTS20/MMP19/MFAP5/PDGFB/FBLN1/NDNF/SPP1/PDGFRA/KDR/ADAMTS3/HAPLN1/VCAN/ADAM19/SPARC/LOC102174022/TGFBI/ELANE/MADCAM1/LOX/FBN2/COL5A3/ICAM5/ICAM3/SMAR…	Process
GO:0098542	defense response to other organism	266	-0.457456912443595	-1.90262473369863	0.0010482180293501	0.0010482180293501	0.0700931973983903	2692	tags=39%, list=20%, signal=32%	LOC102190537/TLR7/LOC108636544/GPAM/CD36/HMGB2/SELP/IFNAR1/PRKD1/BATF2/C5AR1/LOC102173932/EPHA2/CLEC6A/LOC102180587/NLRC4/ABCC9/LOC102170313/CD40/BCL2/RAB1A/PRKCD/NOD2/DDX58/CD86/ISG20/MYD88/ANXA3/SERINC3/FCN3/MB21D1/IL27RA/IRF1/LOC108633303/ADAM17/SERINC5/LOC102173185/PLAC8/PIK3CD/LOC108636909/IFNAR2/LOC102169730/LOC102182181/TLR4/IFNLR1/NLRP3/CXCL9/TREM1/TAC1/LOC102173987/LOC106504020/P2RX7/ADA…	80	186	IL12A/IL22RA1/FGR/STAT1/ATG16L1/LOC102171395/S100A14/SLAMF8/RARRES2/IRF5/NPY/NOD1/LOC102172037/IL23A/LOC102183941/CLEC7A/CD4/PLA2G6/JCHAIN/TICAM1/PGLYRP2/TNFSF8/ARG1/TAGAP/LOC108636785/B2M/LOC102168547/LYG2/IL1B/CD8A/GNLY/CARD9/OPTN/ZMYND11/MAVS/ROMO1/SAMHD1/BPI/CEBPB/RPL30/F2/IL10/PTPRC/FGA/IRF8/EXOSC5/RPS19/BCL3/CD37/SSC5D/NCR1/SLFN11/NLRP1/MAP3K14/UNC13D/TMF1/LOC108638604/LOC102178318/LOC10217…	IFNAR1/IFNAR2/ADAMTS5/CXADR/CD86/RTP4/LOC102175526/MX2/MX1/EPHA2/IFNLR1/FCN3/SLC11A1/IFIH1/IFI44L/LOC108633177/NRAS/NOTCH2/LOC102173987/S100A9/LOC102169149/S100A8/IL6R/SHC1/LOC102173932/ADAMTS4/FCER1G/NT5C3A/CD36/LOC100860959/LOC108633303/TAC1/S-LZ/TBK1/STAT2/STAB2/ABCC9/KCNJ8/CLEC4E/CLEC4D/CLEC6A/TNFRSF1A/IL17RA/LOC102184324/RBPJ/TLR1/TLR6/ANKRD17/LOC102181854/CXCL9/CXCL10/ANXA3/PLAC8/SPON2/HAVC…	Process
GO:0040013	negative regulation of locomotion	260	-0.380690192543537	-1.5827473943103	0.00104931794333683	0.00104931794333683	0.0700931973983903	3600	tags=42%, list=27%, signal=31%	LRP1/LOC102170165/DLG5/STAP1/MCTP1/ACVRL1/RBPJ/GATA3/NOTCH1/PDCD10/CERS2/EPHA1/RHOA/ACAN/PTPRO/SERPINE1/BST2/ROBO4/LOC102173969/FRMD5/ABR/TRIM56/TMEFF2/PLXNB3/CARD10/MYH9/TRIM21/CX3CL1/TRIM35/AGTR2/ADGRB1/CTNNA1/CRK/TBX5/DCN/KLF4/JUP/PDGFB/PTPN2/SPINT2/NF2/TACSTD2/LOC102169702/TIE1/MMRN2/PPARD/MCC/PTPRJ/ARAP3/LOC102186814/BCL2/PHLDB2/ADA/CITED2/C5AR2/ST6GAL1/SULF1/ADORA3/MEOX2/FAM60A/LOC102173185…	85	175	ADIPOQ/CHRD/RYK/ADARB1/LOC102168874/WNT4/IGFBP5/ACVR1C/SVBP/PODN/SLAMF8/BRAF/SEMA3A/CD63/STRAP/LOC102183941/SLIT2/PPARGC1A/LIMCH1/MEF2C/DPYSL3/DBN1/PIN1/PIK3R2/CCL21/TRIM32/SYNJ2BP/TPM1/DRD1/LOC102184252/IL1RN/LOC102188868/DAB2IP/SCAI/ENG/EGFL7/HMGB1/TRIM13/PLCB1/VAPB/ZMYND8/THY1/DUSP10/MIA3/ADIPOR1/MIF/NF2/SFRP2/NDRG4/RRAS/FUZ/TRIM28/LOC102175889/FLCN/HDAC5/APOH/IDH2/CLASP2/CX3CR1/SRGAP3/ABHD6/N…	PHLDB2/GSK3B/APOD/ST6GAL1/GHSR/PDCD10/RAP2B/PFN2/PADI2/LOC102186814/LOC102175070/TMEFF2/COL3A1/TIE1/TACSTD2/TGFBR3/ADORA3/CERS2/ADAM15/LOC102184403/EPHA1/WASL/IGFBP3/HOXA7/MAGI2/MEOX2/KRIT1/DCN/ACVRL1/ARID2/PTPRR/LRP1/RNF41/HMOX1/MYH9/CARD10/FAM60A/PTPRO/ARHGDIB/PDGFB/FBLN1/RBPJ/STAP1/C7H5orf30/MCTP1/ARRDC3/ARAP3/CTNNA1/CNN2/ELANE/TBXA2R/CCL25/CALR/BST2/LOC108636404/LOC108636449/TRIM11/IL33/RECK/…	Process
GO:0022804	active transmembrane transporter activity	260	-0.372042902753297	-1.54679565283805	0.00104931794333683	0.00104931794333683	0.0700931973983903	2694	tags=30%, list=20%, signal=24%	PCYOX1/ABCA4/SLC9A9/SLC22A13/LOC102183842/SLC12A4/SLC45A4/SLC12A6/SLC9A7/SLC4A8/ABCA3/SLC34A3/SLC12A5/ABCB1/ABCC9/SLCO2B1/CDH17/SLC11A2/SLC9A3/ANXA5/SLC23A1/SLC22A7/ABCC6/SLC15A4/ATP6V1A/SLC25A16/SLC16A2/SLCO1C1/SLC2A10/MYH10/SLC7A5/LOC102191423/SLC22A18/LOC102178813/SLC24A5/LOC102178109/LOC102190935/LOC102183874/ATP1B3/LOC108633809/SLC7A6/SLC28A3/ATP6V0A1/SLC6A4/ATP6V0A4/ATP1A1/LOC108637177/SLC2…	98	162	SLC12A8/ATP13A5/ABCC5/ATP2C1/SLC37A1/SLC19A1/LOC102183471/SLC9A1/ABCB6/ATP6V0B/SLC1A7/LOC102186539/LOC102186069/ATP6V0E2/ATP6V1F/SLC26A3/ATP2B1/ATP5G2/ATP5B/SLC25A3/IPO8/SLC16A8/ATP8A1/SLC4A4/LETM1/SLC26A1/SLCO4C1/SLC6A7/ATP5D/ABCA7/SLC34A1/SLC12A2/SLC22A5/CD320/CLCN3/SLC24A2/ATP6V1B2/SLC2A12/SLC8A3/TOMM20L/SLC12A1/SLC7A7/SLC9A2/SLC4A5/ATP6V1E2/SLC20A1/SLC2A8/LOC102177789/ATP7B/ATP5E/SLC10A5/ATP6…	SLC5A3/CPOX/ATP6V1A/LOC102184282/LOC102184002/ATP13A3/SLC33A1/SLC9A9/ATP1B3/SLCO2A1/ABCG1/SLC4A3/SLC11A1/SLC4A10/ABCB11/ATP5G3/MFSD2A/SLC6A9/ABCA4/ATP1A1/SLC4A2/ATP6V0A4/SLC13A4/CFTR/ABCB4/ABCB1/LOC102174202/SLC4A8/LOC102190297/LOC102190935/SLC2A13/SLC16A7/SLC26A10/LOC108636011/MYH9/ABCC9/SLCO1C1/LOC102172245/SLC6A13/ANXA5/SLC9B2/ABCG2/SLC34A2/SLC10A6/LOC102191423/LOC102174838/SLC26A2/SLC23A1/SLC…	Function
GO:0031012	extracellular matrix	254	-0.455515243966543	-1.8927567307663	0.00105042016806723	0.00105042016806723	0.0700931973983903	3536	tags=45%, list=26%, signal=34%	LGALS3/ASPN/ALB/COL8A1/USH2A/COL8A2/MMP25/AGRN/ACAN/VIT/SERPINE1/ADAMTS3/P3H2/PLOD3/ZP2/GPC2/TGFBI/COL6A3/AHSG/CTGF/TNC/COL6A6/LAMB3/EFNA5/CTHRC1/DCN/MAMDC2/LOC102190399/RELN/OLFML2B/EGFLAM/SMOC2/MMRN2/LOXL2/LTBP2/LAMC3/P3H1/THBS2/HAPLN1/COMP/KERA/TIMP2/ADAMTS10/TIMP3/ANXA2/THBS4/LTBP1/ADAMTS1/LAMB4/LOC102172205/FBLN5/MMRN1/NID1/LOC102169730/COL14A1/EMILIN3/HPSE/COL15A1/COL4A4/SPOCK2/SERPINE2/EGF…	67	187	SOD1/CCDC80/DLG1/COLQ/ALPL/WNT4/MATN1/GPC1/CYR61/ECM1/ADAMTSL4/HAPLN2/BCAN/RARRES2/WNT2/VWC2/WNT5B/CHADL/NPNT/IBSP/SOD3/AMBN/ADAMTSL5/FREM1/LPL/SERAC1/CILP/EFEMP1/HMCN2/ADAMTSL2/FREM2/UCMA/LOC102184534/BMP7/TGM2/PI3/F2/PRELP/TGFB2/DPT/MYOC/LAMC2/MMP11/TFIP11/SFRP2/GPLD1/APLP1/SSC5D/VTN/PHOSPHO1/MFAP1/DAG1/COL7A1/WNT7A/VEGFA/COL11A2/SPN/ACHE/HTRA1/VWA2/TECTB/SMC3/LOC102190016/LOC102189370/CD248/CD…	ADAMTS5/ADAMTS1/COL8A1/IMPG2/P3H2/AHSG/LOC102175526/LOC102172205/COL18A1/COL6A1/COL6A2/RUNX1/COL6A6/HSPG2/COL4A3/COL4A4/SERPINE2/WNT6/ITGA6/COL3A1/COL5A2/COL6A3/COL8A2/P3H1/TGFBR3/F3/COL11A1/BGLAP/OLFML2B/PTPRZ1/LAMB4/LAMB1/RELN/COL28A1/COL1A2/KERA/LUM/DCN/COL2A1/MMP19/NTN4/IGF1/TIMP3/MGP/MFAP5/VWF/FBLN1/NDNF/MMRN1/MEPE/ENAM/ADAMTS3/ALB/FRAS1/HPSE/CPZ/SPON2/EFNA5/HAPLN1/VCAN/SPARC/FGF1/RELL2/TGFB…	Component
GO:0045765	regulation of angiogenesis	271	-0.453339521133498	-1.88825822054932	0.00105042016806723	0.00105042016806723	0.0700931973983903	3865	tags=53%, list=29%, signal=38%	ZNF304/EMP2/PML/TNFRSF1A/RAMP2/SERPINF1/WNT5A/NRAS/WISP3/LOC102181854/PIK3C2A/EMILIN1/MYDGF/LGALS3/TNMD/ACVRL1/LECT1/LOC102178953/NOTCH1/ADM/PDCD10/EPHA1/SPRY2/RHOA/SIRT1/SERPINE1/FKBPL/FLT1/PDE3B/VEGFC/PRKD2/CARD10/CX3CL1/HGF/MMP9/TGFBR2/ADGRB1/CD34/VASH2/KIAA1462/CREB3L1/CYSLTR2/SPATA5/CD36/CRHR2/DCN/APLNR/KLF4/CYSLTR1/FAM129B/JUP/ANGPTL4/NOTCH4/PRKD1/TIE1/MMRN2/C5AR1/EPHA2/THBS2/RAPGEF3/ITGB3/…	77	194	ITGB2/AAMP/STAT1/AGO1/ZC3H12A/JAK1/CYR61/SARS/ECM1/S100A1/EFNA3/LEP/AQP1/HDAC9/HDAC7/FOXJ2/ADM2/ERAP1/C3/PIK3R2/TMEM2/SYNJ2BP/AGGF1/PDCL3/LOC102184252/IL1B/ROCK2/DAB2IP/ENG/HMGB1/MTDH/STIM1/IL10/TGFB2/FASLG/UTS2/LIF/PXN/HHIP/FBXW7/SFRP2/HSPB6/PAK4/PPP1R15A/RRAS/EPN1/CCL5/LOC102175889/MAPK7/EPN2/FLCN/ERBB2/HDAC5/APOH/PRKCA/LOC108638200/FGF18/CX3CR1/PROK2/LOC108638604/CCR3/VEGFA/ROCK1/PDPK1/CCL24/H…	ADAMTS1/GHSR/PDCD10/AGTR1/RUNX1/EPHA2/HSPG2/E2F2/LOC102186814/LOC102175070/COL4A3/CXCR2/CXCR4/ATF2/TIE1/F3/NRAS/SHC1/EFNA1/NOS3/EPHA1/HIPK2/TSPAN12/HOXA5/CRHR2/BMPER/CD36/LOC100860959/LOC108633303/HGF/SEMA3E/GPNMB/ITGB8/TWIST1/MEOX2/KRIT1/DCN/BTG1/ITGA5/SP1/ACVRL1/RAPGEF3/HMOX1/CARD10/C3AR1/TNFRSF1A/KDR/LOC102181854/CXCL10/ANXA3/SPARC/ADRB2/LOC102174022/FGF1/ECSCR/HSPA4/SEMA6A/TBXA2R/SIRT6/MYDGF/…	Process
GO:0016324	apical plasma membrane	257	-0.453306381061343	-1.88344952088403	0.00105042016806723	0.00105042016806723	0.0700931973983903	3413	tags=47%, list=25%, signal=36%	USH2A/CLDN4/NOTCH1/ATP4A/PRKCI/PTPRO/CACNB3/NHS/BST2/UPK1A/RAB27A/TRPM6/RAB27B/ABCB4/AHCYL1/MYH9/ATP6V0D2/SLC2A1/MUC1/GPIHBP1/TJP1/LOC102172683/NOX4/CD34/RAPGEF2/SLC22A13/PTH1R/PARD6B/PDIA3/SLC6A20/LOC102178379/FAS/KCNC2/C11H2orf40/LOC102188617/SLC30A5/C1QTNF5/ANO1/SLC34A3/ABCB1/ITGB3/SLCO2B1/DPP4/SLC11A2/CLDND1/SLC9A3/LRP2/SYTL4/SLC23A1/ABCC6/MSN/SLC39A4/ADAM17/LOC106501911/OSMR/LOC102172205/MAL…	80	177	CASR/P2RY1/AMOTL2/SLC19A1/CLCNKA/SLC9A1/BMPR2/STXBP3/DRAM2/PRKAB2/HAX1/TRPV6/NOD1/AQP1/SLC26A3/ATP2B1/PFKM/MIP/ATP6V1E1/UPK3A/MLC1/ANXA6/SLC34A1/SLC12A2/RAPGEF6/SLC22A5/TJP3/CLCN3/MPDZ/LZTS1/CNTFR/RAB14/AKAP7/SLC12A1/SLC9A2/EPCAM/LMO7/MTDH/MAL2/PLEC/STX3/P2RY6/P2RY2/THY1/IL18/RDX/AMOTL1/DSTYK/VAMP3/PRKCZ/FXYD1/CEACAM20/ERBB2/PDE4D/PRKAA1/SLCO3A1/AMN/ZMYND10/ATP2B2/FAM65B/HSP70.1/LOC102178315/DSG2…	CLDND1/UPK1B/MUC13/CLDN1/PRKCI/LOC102172205/KCNE4/IGFBP2/LCT/DPP4/STK39/ABCB11/LRP2/RAB17/SLC2A1/AKR1A1/LOC102172683/AHCYL1/ATP1A1/PDZK1/IL6R/MUC1/KCNJ10/VANGL2/DDR2/SLC4A2/ATP6V0A4/PODXL/CAV1/CFTR/ABCB4/ABCB1/LOC102174202/KCNC2/LOC102190297/LOC102190935/CACNB3/ERBB3/MYH9/PTPRO/SCNN1A/CD9/KCNA5/KCNA1/ENPEP/ABCG2/SLC34A2/EXOC1/PROM1/PDGFRB/SLC26A2/ADRB2/SLC23A1/SLC22A4/LOC102186759/BST2/LOC1086364…	Component
GO:0030667	secretory granule membrane	264	-0.431677925135021	-1.79576569198131	0.00105042016806723	0.00105042016806723	0.0700931973983903	3293	tags=44%, list=24%, signal=34%	RHOA/MMP25/TMEM173/PLAU/CD68/HVCN1/TSPAN14/RAB31/BST2/RAB27A/SERPINB6/RAB27B/CMTM6/NFASC/PHACTR2/LOC102173969/LOC102184711/MCEMP1/LOC102179751/CHRNB4/ATP6AP2/ADGRG3/TMED10/CXCR1/LOC102175833/VAMP8/CPNE1/LOC102181776/ADAM10/IQGAP1/CD36/LOC102178379/SELP/RAB8A/SNAP29/LOC102188617/STK10/SLC30A5/C5AR1/SLC2A3/COPB1/ABCA3/PTPRJ/LRMP/LAIR1/KCNQ1/ANPEP/ITGB3/PTAFR/VAMP7/SYT9/LPCAT1/CPE/PAM/CD58/SNAP25/CK…	86	178	LAMP3/DNAJC13/TRPM2/LAMTOR2/NCSTN/LOC102184859/LOC102185698/CCDC136/LOC100860748/AQP1/RAB5B/CD63/TOM1/VAMP1/SYNGR1/MANBA/ATP8A1/STBD1/SLCO4C1/ANXA6/DIAPH1/CYSTM1/BSG/LOC108636372/RAB24/SLC44A2/RAB3D/AP1M1/RAB3A/RAB14/SLC27A2/SNAP23/RAB10/DNM1/AGPAT2/LOC102177789/SIRPA/LOC102190036/DNAJC5/DGAT1/STX3/TMEM63A/PTPRC/LOC102177552/MLEC/RHOF/IZUMO1/LOC102174471/FLOT2/RPH3AL/VAMP2/ORMDL3/ITGA2B/GAA/TMC6/…	CD47/PLA1A/MME/RAP2B/RAB5A/DDOST/PTAFR/SLC11A1/TMBIM1/CXCR1/CXCR2/RAP1A/NRAS/CD58/FCER1G/PTPRN2/CLEC5A/CAV2/CAV1/CD36/LOC100860959/LOC108633303/ICA1/GLIPR1/ANO6/PTPRB/RAP1B/CKAP4/LOC108636029/LRMP/MGST1/OLR1/CLEC12A/CLEC4D/C3AR1/SLC2A3/ACRBP/CD9/NFAM1/PCDH7/BST1/CD38/PAM/SPARC/CD14/TMEM173/PCSK4/AZU1/DOK3/ADGRE3/ADGRE5/RAB8A/BST2/LOC108636404/LOC108636449/EQTN/B4GALT1/STOM/CD109/TMEM30A/MOXD1/VNN…	Component
GO:0050714	positive regulation of protein secretion	255	-0.411473737100012	-1.70942706397682	0.00105042016806723	0.00105042016806723	0.0700931973983903	2624	tags=36%, list=19%, signal=29%	CSF1R/CD36/TNFSF15/PPARG/PTBP1/IFNAR1/SPTBN1/LOC102169702/LOC102173135/PPARD/ANO1/CLEC6A/EXPH5/CAPN10/GLP1R/MBP/ANKRD1/CD274/HIF1A/NOD2/DDX58/CD58/UNC93B1/SRI/TMEM27/SNAP25/SYTL4/TWIST1/C1QTNF3/LOC108633303/SOX4/LOC102168428/C1QTNF4/GPR27/C5/IL17RB/TRPA1/MYH10/SRC/TLR4/TNFSF4/LOC102171142/NLRP3/LOC102191099/RGCC/SYBU/SCAMP5/LOC102191717/TRH/P2RX7/IL1RAP/LOC108635143/CD14/PTGER4/CLEC5A/LOC10219057…	82	173	CASR/TRPM2/LOC102183471/NR0B2/FGR/PTPN22/CD2/VTCN1/SLAMF1/CD244/MPC2/GCK/PFKM/CLEC9A/ZNF384/PLA2G6/EP300/MAPK11/PCSK1/GLRX/JAK2/LPL/CCL19/AGP/IL1B/FLT3/HMGB1/PRKCQ/KIF5B/MAVS/NCOA6/GHRH/NNAT/APBB1/LOC108637636/CRTAM/C2CD2L/IL10/PFKFB2/TGFB2/PRKCZ/FAM132A/TNFRSF4/MIF/HCAR2/PPID/FGA/GPLD1/CARMIL2/GPI/GIPR/TRPM4/NR1H2/LOC102189615/MYO18A/RPH3AL/NLRP1/CCR7/LRRFIP2/PTPN23/LOC102178679/LOC102172255/TNF…	IFNAR1/IL1RAP/DHX36/SERP1/AGTR1/NCL/HTR2B/FZD5/HSPD1/IFIH1/CAPN10/LOC102191099/LOC102184867/LOC102190840/LOC102190572/WLS/GLMN/CD58/GOLPH3L/BGLAP/CD84/CLEC5A/SRI/CFTR/CD36/LOC100860959/LOC108633303/TWIST1/LRRK2/IGF1/MYH9/DNM1L/TM7SF3/CLEC4E/CLEC6A/IL17RA/TLR1/EXOC1/CD38/HAVCR2/CSF1R/CD14/SEC24A/PTBP1/NLRP3/ARF1/BLK/DDX58/TEK/IL33/CD274/UNC13B/SYK/TNFSF15/TLR4/C5/GJA1/RFX6/EZR/TGFB3/HIF1A/LOC10650…	Process
GO:0001822	kidney development	256	-0.393895549152889	-1.63648071788386	0.00105042016806723	0.00105042016806723	0.0700931973983903	4043	tags=45%, list=30%, signal=32%	PLCE1/PTCH1/LAMA5/FSTL3/WNK4/APH1B/C1GALT1/BMP6/SOX9/BCL2L11/FOXD1/ALDH1A3/ID3/HAS2/DLG5/SDC1/GFRA1/AHI1/GLIS2/MMP17/TNS2/GATA3/NOTCH1/FGFR1/PTPRO/CTNND1/SPRY1/NPHS1/DCHS1/ID2/TMED10/MMP9/AQP11/AGTR2/ALDH1A2/LOC102172683/LOC102171917/CD34/STRA6/TSHZ3/IQGAP1/SPATA5/DCN/APH1A/RDH10/SULF2/PDGFB/SDC4/TACSTD2/AHR/GDNF/SOX8/CENPF/BCL2/SEC61A1/GCNT4/EFNB2/ITGA8/BMP2/NPHP3/HEYL/SOX4/SULF1/WWTR1/SGPL1/GLI…	75	181	DLG1/ADIPOQ/LOC102180704/PCNT/CLCNKA/WNT4/STAT1/TRAF3IP1/PBX1/AQP1/CEP290/HOXC11/GDF11/MPST/UPK3A/NPNT/TET2/SLIT2/WFS1/MEF2C/EGR1/KLHL3/ZNF354A/SLC34A1/PSPN/CRLF1/NEK1/GCNT1/INVS/NKX3-1/SIM1/DACT2/SIX4/SLC12A1/PYGO1/SMAD3/SMAD6/APC/SIX2/EPCAM/TSC1/GZF1/BMP7/LOC102174762/CALB1/OSR2/RRM2B/COMMD5/CAT/LGR4/TGFB2/KIF26B/CTNNBIP1/HES5/PROX1/RPGRIP1L/IRX3/NUP93/THRA/RARA/JMJD6/PTCD2/IRX1/ACVR2B/BAG6/TFA…	ADAMTS1/TIPARP/LOC102182731/MME/WWTR1/AGTR1/NPHP3/ID3/COL4A3/COL4A4/EPHA4/WNT6/CXCR2/GLI2/HEYL/LOC102172683/TACSTD2/AMPD2/NOTCH2/APH1A/VANGL2/ALDH9A1/AKR1B1/PODXL/GLI3/HOXA11/BMPER/MAGI2/AHR/C1GALT1/SGCE/DCN/TNS2/LRRK2/TIMELESS/KCNJ8/PTPRO/PDGFB/WNT7B/ENPEP/LEF1/PKD2/PDS5A/PDGFRA/PPAT/FRAS1/PROM1/VCAN/PDGFRB/FGF1/SMAD5/HSPA4/FSTL3/KIF3A/NOTCH3/HPGD/TEK/TGFBR1/PTCH1/CD24/EPHA7/TCF21/AHI1/DLL1/TMED…	Process
GO:0034774	secretory granule lumen	276	-0.447231875527518	-1.8621075814748	0.0010515247108307	0.0010515247108307	0.0700931973983903	3244	tags=38%, list=24%, signal=30%	SERPINE1/RAB27A/PSMD7/FGG/ATG7/PSMD3/PSMB7/PSMB1/DSN1/VEGFC/ITIH3/HGF/CAND1/PSMD2/AHSG/GUSB/DPP7/SERPING1/GALNS/TUBB/CAP1/JUP/PDGFB/PSMA2/CCT8/LOC102173932/ARPC5/S100A11/PRKCD/PSMA5/LOC102187810/TIMP2/NHLRC3/ALOX5/IDH1/TIMP3/ANXA2/CPPED1/PFKL/F8/TXNDC5/LOC102172205/PLAC8/MMRN1/PSMD6/QSOX1/ACTN1/HPSE/APOA1/GM2A/HK3/LOC102180520/CCT2/PSMD14/PCYOX1L/ACLY/PROS1/IGF2/VAT1/PSMD12/CFP/CRISPLD2/SPARC/PYG…	85	191	NIT2/SERPINI1/GYG1/ARMC8/FGR/CAB39/PPIE/AGL/ECM1/HSPA6/AOC1/RARRES2/CEP290/ARHGAP9/DERA/LOC102175560/CRACR2A/NFKB1/LOC102182395/PCSK1/ARHGAP45/CFD/PRSS57/C3/C7H1orf35/CDC37L1/ALAD/AGP/FRK/ARG1/HEBP2/DYNLT1/C9H6orf120/B2M/LOC102168547/VTI1B/PKM/ACTR1B/QPCT/POMC/PTGES2/TUBB4B/HMGB1/GDI2/CTSZ/BPI/CTSA/GGH/NAPRT/PSMC3/COMMD9/CAT/TGFB2/PRDX6/MIF/FGA/GPI/GMFG/OSCAR/A1BG/GHDC/LGALS3BP/UNC13D/APOH/LOC102…	CCT8/PROS1/AHSG/PSMD2/PTX3/LOC102172205/PDXK/LOC102186806/PFKL/PADI2/CDA/STK11IP/XRCC5/IDH1/PSMD14/GCA/OLA1/CAP1/LOC102182562/PSMA5/S100A11/S100A9/LOC102169149/S100A8/ILF2/LOC102173932/CREG1/IMPDH1/FAM3C/PSMA2/PSMC2/HGF/BIN2/CCT2/CAND1/GNS/APAF1/IGF1/TIMP3/CECR1/PDGFB/XRCC6/LOC102173645/ARSA/MMRN1/PGM2/ALB/LOC102181854/LOC102182115/LOC102182683/PLAC8/HPSE/SPARC/GM2A/PCYOX1L/CNN2/ELANE/AZU1/HK3/FA…	Component
GO:0072001	renal system development	275	-0.399088386771872	-1.66153430897146	0.0010515247108307	0.0010515247108307	0.0700931973983903	4043	tags=44%, list=30%, signal=32%	PLCE1/PTCH1/LAMA5/FSTL3/WNK4/APH1B/C1GALT1/BMP6/SOX9/WNT5A/BCL2L11/FOXD1/ALDH1A3/ID3/HAS2/RBP4/DLG5/SDC1/GFRA1/AHI1/GLIS2/MMP17/TNS2/GATA3/NOTCH1/FGFR1/PTPRO/CTNND1/SPRY1/NPHS1/DCHS1/ID2/TMED10/MMP9/AQP11/AGTR2/ALDH1A2/LOC102172683/LOC102171917/CD34/STRA6/SOX17/TSHZ3/IQGAP1/SPATA5/DCN/APH1A/RDH10/SULF2/PDGFB/SDC4/TACSTD2/AHR/GDNF/SOX8/CENPF/BCL2/SEC61A1/GCNT4/EFNB2/ITGA8/BMP2/NPHP3/HEYL/SOX4/SULF…	81	194	DLG1/TP63/ADIPOQ/LOC102180704/PCNT/CLCNKA/WNT4/STAT1/TRAF3IP1/NFIA/PBX1/AQP1/CEP290/HOXC11/GDF11/MPST/UPK3A/NPNT/TET2/SLIT2/WFS1/MEF2C/EGR1/KLHL3/ZNF354A/SLC34A1/PSPN/PRKCSH/CRLF1/NEK1/GCNT1/INVS/NKX3-1/SIM1/DACT2/SIX4/SLC12A1/PYGO1/SMAD3/SMAD6/APC/SIX2/EPCAM/TSC1/GZF1/BMP7/LOC102174762/CALB1/OSR2/RRM2B/COMMD5/CAT/LGR4/TGFB2/KIF26B/CTNNBIP1/HES5/PROX1/RPGRIP1L/IRX3/NUP93/THRA/RARA/HDAC5/JMJD6/PTC…	ADAMTS1/MECOM/TIPARP/LOC102182731/MME/WWTR1/AGTR1/NPHP3/ID3/COL4A3/COL4A4/EPHA4/WNT6/CXCR2/GLI2/ITGA6/HEYL/LOC102172683/TACSTD2/AMPD2/NOTCH2/APH1A/VANGL2/ALDH9A1/AKR1B1/PODXL/GLI3/HOXA11/BMPER/MAGI2/AHR/C1GALT1/SGCE/LGR5/DCN/TNS2/LRRK2/TIMELESS/KCNJ8/PTPRO/PDGFB/WNT7B/ENPEP/LEF1/PKD2/PDS5A/PDGFRA/PPAT/FRAS1/PROM1/VCAN/PDGFRB/FGF1/SMAD5/HSPA4/FSTL3/KIF3A/NOTCH3/HPGD/TEK/TGFBR1/PTCH1/CD24/EPHA7/TBX…	Process
GO:0002793	positive regulation of peptide secretion	279	-0.408768729903545	-1.70073048659231	0.00105263157894737	0.00105263157894737	0.0700931973983903	2624	tags=36%, list=19%, signal=30%	CSF1R/CD36/TNFSF15/PPARG/PTBP1/IFNAR1/C11H2orf40/TFR2/GAL/SPTBN1/LOC102169702/LOC102173135/PPARD/ANO1/CLEC6A/CLCF1/EXPH5/CAPN10/GLP1R/MBP/ANKRD1/CD274/HIF1A/NOD2/DDX58/CD58/UNC93B1/SRI/TMEM27/SNAP25/SYTL4/TWIST1/C1QTNF3/LOC108633303/SOX4/LOC102168428/C1QTNF4/GPR27/C5/IL17RB/TRPA1/MYH10/SRC/TLR4/TNFSF4/LOC102171142/NLRP3/LOC102191099/RGCC/RASL10B/PEX5L/SYBU/SCAMP5/LOC102191717/TRH/P2RX7/IL1RAP/LOC…	90	189	ITSN1/CASR/TRPM2/LOC102183471/NR0B2/FGR/IRS1/PTPN22/CD2/VTCN1/SLAMF1/CD244/MPC2/GCK/NPY/PFKM/CLEC9A/ZNF384/PLA2G6/EP300/MAPK11/AIMP1/PCSK1/GLRX/JAK2/LPL/CCL19/AGP/IL1B/UCN/FLT3/HMGB1/PRKCQ/KIF5B/MAVS/NCOA6/GHRH/NNAT/APBB1/LOC108637636/CRTAM/C2CD2L/IL10/PFKFB2/TGFB2/PRKCZ/FAM132A/TNFRSF4/MIF/LIF/HCAR2/PPID/FGA/GPLD1/CARMIL2/GPI/GIPR/TRPM4/NR1H2/LOC102189615/MYO18A/RPH3AL/NLRP1/CCR7/LRRFIP2/PTPN23/…	IFNAR1/IL1RAP/PEX5L/DHX36/LOC102169223/SERP1/AGTR1/NCL/HTR2B/FZD5/HSPD1/IFIH1/CAPN10/LOC102191099/LOC102184867/LOC102190840/LOC102190572/WLS/GLMN/CD58/GOLPH3L/S100A9/S100A8/BGLAP/CD84/CLEC5A/SRI/CFTR/CD36/LOC100860959/LOC108633303/TWIST1/LRRK2/IGF1/MYH9/DNM1L/TM7SF3/CLEC4E/CLEC6A/IL17RA/TLR1/EXOC1/CD38/HAVCR2/CSF1R/CD14/SEC24A/PTBP1/NLRP3/ARF1/BLK/DDX58/TEK/IL33/CD274/UNC13B/SYK/TNFSF15/TLR4/C5/G…	Process
GO:0000280	nuclear division	245	-0.403605154745544	-1.66915634747775	0.00105374077976818	0.00105374077976818	0.0700931973983903	1785	tags=22%, list=13%, signal=19%	CENPE/BRCA2/STAG3/AURKA/MEI4/MSH5/PSRC1/TDRD9/RNF212B/SPIRE2/CCNA1/SGO1/EPS8/SMC2/SPAG5/CDT1/LOC102176073/LOC108633216/BUB1B/MND1/CIT/KIF18A/CHEK2/MAD2L1/KIFC1/FBXO5/ASPM/CCNB1/TDRKH/DDX4/LOC102176361/DLGAP5/MASTL/LOC108635387/BUB1/TTK/KIF23/KIF11/AURKB/CDCA8/BIRC5/NUSAP1/NDC80/KIF2C/ESPL1/FANCD2/RAD51/NEK2/CDC20/TOP2A/KIF14/FMN2/MEIOB/NCAPG	90	155	SPICE1/NAA50/SMC4/CEP63/TOPBP1/CUL3/SGO2/TUBGCP5/LOC102168411/CDC14A/XRCC2/SYCP3/NCAPD2/WASH1/TUBGCP6/NCAPH2/SYCE3/CDC23/UBE2B/RAD50/SYCE2/AKAP8L/MAU2/CHMP7/SPIN1/MLH3/RAD51B/LOC102187233/SPAST/SLC2A8/GOLGA2/MZT1/SUV39H2/SYCP2/CHMP4C/CCNE2/HSF1/TEX12/WRAP73/FANCA/TERB1/VPS4A/CCNE1/CCDC155/NUP62/UBE2S/RAD51C/GSG2/PHF23/NDEL1/UBB/CNTD1/BECN1/MEIOC/LOC102178856/CHMP6/PRKAR1A/BOD1/KIF2A/PAPD7/CPEB1/F…	CHMP2B/RPL24/SGO1/DIS3L2/RSPO1/CDCA8/CDC20/KIF2C/HFM1/PSRC1/SYCP1/HORMAD1/POGZ/TDRKH/MAEL/LOC108635911/ASZ1/FIGNL1/ESPL1/RACGAP1/LEMD3/EPS8/MEI1/MAD2L1/CENPE/NCAPG/PDS5A/CENPC/PTTG1/AKAP8/ANKLE1/PINX1/CHMP5/CDC14B/SMC2/MEI4/TTK/CEP57L1/FBXO5/KIF25/HSPA2/C10H14orf39/DLGAP5/NUSAP1/RAD51/KNSTRN/BUB1B/CCNB1IP1/RNF212B/REC8/CHMP4A/KIF23/RAB11A/BUB1/NCAPH/ACTR2/SPDYA/BRCA2/PDS5B/CCNA1/RB1/MASTL/CDC25B/…	Process
GO:0048285	organelle fission	273	-0.39274441048588	-1.63526970536816	0.00105374077976818	0.00105374077976818	0.0700931973983903	1785	tags=21%, list=13%, signal=19%	CENPE/BRCA2/STAG3/MTFR1/AURKA/MEI4/MSH5/PSRC1/TDRD9/RNF212B/SPIRE2/CCNA1/SGO1/EPS8/SMC2/SPAG5/CDT1/LOC102176073/LOC108633216/BUB1B/MND1/CIT/KIF18A/CHEK2/MAD2L1/KIFC1/FBXO5/ASPM/CCNB1/TDRKH/DDX4/LOC102176361/DLGAP5/MASTL/MTFR2/LOC108635387/BUB1/TTK/KIF23/KIF11/AURKB/CDCA8/BIRC5/NUSAP1/NDC80/KIF2C/ESPL1/FANCD2/RAD51/NEK2/CDC20/TOP2A/KIF14/FMN2/MEIOB/MX2/NCAPG/MX1	105	168	SPICE1/NAA50/OPA1/SMC4/CEP63/TOPBP1/MUL1/MTFR1L/MFF/CUL3/SGO2/TUBGCP5/LOC102168411/CDC14A/PEX11B/PEX19/XRCC2/SYCP3/NCAPD2/WASH1/TUBGCP6/NCAPH2/SYCE3/SLC25A46/CDC23/UBE2B/RAD50/DNM2/PEX11G/SYCE2/AKAP8L/MAU2/CHMP7/SPIN1/MLH3/RAD51B/LOC102187233/SPAST/SLC2A8/DNM1/GOLGA2/MZT1/SUV39H2/SYCP2/CHMP4C/CCNE2/GDAP1/HSF1/TEX12/WRAP73/MTFP1/FANCA/TERB1/VPS4A/CCNE1/CCDC155/NUP62/UBE2S/RAD51C/GSG2/PHF23/NDEL1/L…	CHMP2B/RPL24/MX2/MX1/SGO1/DIS3L2/RSPO1/CDCA8/CDC20/KIF2C/HFM1/PSRC1/SYCP1/HORMAD1/POGZ/TDRKH/MAEL/LOC108635911/ASZ1/FIGNL1/ESPL1/RACGAP1/LEMD3/DNM1L/EPS8/MIEF1/MEI1/MAD2L1/CENPE/NCAPG/PDS5A/CENPC/PTTG1/PPP2R2B/AKAP8/ANKLE1/PINX1/CHMP5/CDC14B/SMC2/MEI4/TTK/CEP57L1/MTFR2/BCLAF1/FBXO5/KIF25/HSPA2/C10H14orf39/DLGAP5/NUSAP1/RAD51/KNSTRN/BUB1B/CCNB1IP1/RNF212B/REC8/CHMP4A/KIF23/RAB11A/BUB1/NCAPH/ACTR2/…	Process
GO:0050900	leukocyte migration	249	-0.377085247104998	-1.56221452070342	0.00105485232067511	0.00105485232067511	0.0700931973983903	2140	tags=29%, list=16%, signal=24%	ITGB3/NLRP12/LOC102168295/LOC102170772/CCL26/ICAM1/CD58/C5AR2/CD47/MSN/LOC102179993/JAM2/LOC102168428/PLCG1/ITGA1/CXCR2/C5/PIK3CD/SRC/SLC7A5/FYN/CXCL9/TREM1/GRB7/MAG/ANXA1/ATP1B3/ITGAM/IRAK4/SPP1/LOC108633809/EPS8/PROS1/SLC7A6/PODXL/F11R/LOC102175959/LYN/F2RL1/PLG/S100A9/MERTK/CXCL16/TEK/EDNRB/PREX1/SYK/C3AR1/SLC3A2/ITGA5/YES1/PIK3CG/ITGA6/CXCL10/CHGA/S100A8/IL17RA/PECAM1/LOC102174969/LOC10216914…	96	153	PIK3CA/TRPM2/ITGB2/CNR2/LCK/GYPC/GPR35/GPC1/CSF3R/PDE4B/LOC102175177/CD2/SLAMF8/SLAMF1/CD244/LOC102184859/ARHGEF5/LEP/MYO1G/SLC16A8/AIMP1/JCHAIN/LOC102182395/CXCL11/FER/CD74/CFD/BSG/LOC108636372/LOC102180663/PIK3R2/GCNT1/DOK2/CCL19/CCL21/DAPK2/SLC7A7/ADD2/SOS1/EPCAM/IL1B/HMGB1/SIRPA/LOC102190036/EDN3/CXCR5/JAML/IL10/TGFB2/LOC102190717/SELE/MIF/VPREB3/PTPN11/CCL22/SLC7A10/RPS19/TRPM4/CCL16/CCL5/LO…	JAM2/CXADR/PROS1/CD47/ATP1B3/CDC42/SDC3/CXCR1/CXCR2/CXCR4/GRB14/ITGA6/ARTN/MCOLN2/LOC102174895/S1PR1/SLC16A1/CD58/S100A9/LOC102169149/S100A8/IL6R/SHC1/CD84/F11R/FCER1G/PODXL/PIK3CG/COL1A2/ITGA5/ANO6/IRAK4/EPS8/PTPRO/OLR1/C3AR1/IL17RA/PDGFB/SPP1/KIT/CXCL8/LOC102181582/LOC102181854/LOC102182115/LOC102182683/CXCL9/CXCL10/WDR1/IL17B/ELANE/AZU1/MADCAM1/PIP5K1C/VAV1/CCL25/ICAM1/MYO9B/TEK/DOCK8/ANXA1/LO…	Process
GO:0030139	endocytic vesicle	248	-0.394067795456342	-1.63163613684777	0.00105596620908131	0.00105596620908131	0.0700931973983903	3157	tags=31%, list=23%, signal=24%	ATP6V0A2/RAB34/LOC108636542/PICALM/RAB11A/ROR2/ATP6V0D2/HPX/INPP5F/GRIA2/VAMP8/HSP90B1/RAPGEF2/TLR7/CD36/PDIA3/ACTG1/RAB8A/STX6/CD2AP/STX12/LOC102188617/PLEKHG5/SEC61A1/VAMP7/DPP4/RAB38/UNC93B1/VIM/LRP2/RAB11FIP5/ANXA3/LOC108633303/LOC102168428/RAB11FIP1/LOC102172205/HSPH1/NOS3/LOC102169730/EHD3/APOA1/LOC102173987/CPNE6/SCARB1/ATP6V0A1/CDC42EP4/STX11/ATP6V0A4/SPARC/NRXN1/CD9/LOC100860959/HYAL2/RA…	93	155	ITSN1/AP2M1/LOC108636378/WNT4/LCK/CTLA4/SGIP1/STXBP3/RAB13/SLAMF1/CAMK2B/MDM2/RAB5B/RAC2/WNT5B/PICK1/CAMK2D/CD74/CAMK2A/HBEGF/CLTB/RAPGEF6/RAB11B/DNM2/UBA52/CLCN3/CLTA/KIAA0368/RAB14/SNX3/B2M/LOC102168547/SNAP23/ATG12/DYSF/GNLY/DAB2IP/KIF5B/RAB22A/LOC108637540/LOC102178843/AMBRA1/VPS26B/VPS11/RAB39A/VAMP3/UBC/AP2S1/LOC102175889/RAB11FIP4/FLOT2/MYO18A/MYO1C/RABEP1/DVL2/STX8/EPN2/BECN1/AMN/PLD4/LOC…	GOLIM4/LOC102172205/LOC108636542/LOC102177934/RAB5A/CDC42/STX12/WNT6/SLC11A1/FZD5/MARCO/DPP4/NOSTRIN/LRP2/RAB17/WLS/RAP1A/SEC22B/LOC102173987/SYT11/GPR161/NOS3/ZYX/ATP6V0A4/WASL/CD36/LOC100860959/LOC108633303/LRP1/STAB2/HSP90B1/LOC108636029/LOC102183943/CD9/WNT7B/TLR1/ANXA3/GRIA1/SPARC/LDLR/GIPC1/CALR/RAB8A/SCARA5/SH3GL2/UNC13B/PTCH1/ROR2/SYK/ABCA1/GSN/MYO6/ATG5/STX7/STX11/RAB32/IGF2R/ATG14/RAB8B…	Component
GO:0051271	negative regulation of cellular component movement	244	-0.381955827036911	-1.57868921682377	0.00105596620908131	0.00105596620908131	0.0700931973983903	3796	tags=43%, list=28%, signal=32%	SERPINF1/ACTN4/WNT5A/ADAM15/EMILIN1/LRP1/DLG5/STAP1/MCTP1/ACVRL1/RBPJ/GATA3/NOTCH1/PDCD10/CERS2/EPHA1/RHOA/ACAN/PTPRO/SERPINE1/BST2/ROBO4/LOC102173969/FRMD5/ABR/TMEFF2/PLXNB3/CARD10/MYH9/CX3CL1/AGTR2/ADGRB1/CTNNA1/CRK/TBX5/DCN/KLF4/JUP/PDGFB/SPINT2/NF2/KCNE3/TACSTD2/LOC102169702/TIE1/MMRN2/PPARD/MCC/PTPRJ/ARAP3/LOC102186814/BCL2/PHLDB2/ADA/CITED2/C5AR2/SULF1/ADORA3/MEOX2/FAM60A/C5/JAG1/PTPRR/NRP1…	81	163	ADIPOQ/CHRD/RYK/ADARB1/LOC102168874/WNT4/IGFBP5/ACVR1C/BIN1/SVBP/PODN/SLAMF8/BRAF/SEMA3A/CD63/STRAP/CDKN1B/LOC102183941/SLIT2/PPARGC1A/LIMCH1/MEF2C/DPYSL3/DBN1/PIN1/PIK3R2/CCL21/SYNJ2BP/TPM1/DRD1/LOC102184252/IL1RN/DAB2IP/SCAI/ENG/EGFL7/HMGB1/PLCB1/ZMYND8/THY1/DUSP10/MIA3/ADIPOR1/MIF/NF2/SFRP2/NDRG4/RRAS/FUZ/LOC102175889/FLCN/HDAC5/APOH/IDH2/CLASP2/CX3CR1/SRGAP3/ABHD6/NISCH/DAG1/PTPN23/FAM65B/CSN…	PHLDB2/GSK3B/APOD/PDCD10/RAP2B/PFN2/PADI2/LOC102186814/LOC102175070/TMEFF2/COL3A1/TIE1/TACSTD2/TGFBR3/ADORA3/CERS2/ADAM15/LOC102184403/EPHA1/WASL/IGFBP3/HOXA7/MAGI2/MEOX2/KRIT1/DCN/ACVRL1/ARID2/PTPRR/LRP1/RNF41/HMOX1/MYH9/CARD10/FAM60A/PTPRO/ARHGDIB/CD9/PDGFB/FBLN1/RBPJ/STAP1/C7H5orf30/MCTP1/ARAP3/CTNNA1/CNN2/TBXA2R/CCL25/CALR/BST2/LOC108636404/LOC108636449/IL33/RECK/STC1/RNF20/KLF4/C5/PTPRK/CITE…	Process
GO:0009612	response to mechanical stimulus	237	-0.398912770194818	-1.6470940982146	0.00105820105820106	0.00105820105820106	0.0700931973983903	2667	tags=39%, list=20%, signal=32%	MYH9/SLC2A1/MMP9/ANKRD2/TGFBR2/STRA6/TLR7/SLITRK6/PAWR/CD36/DCN/FAS/JUP/PDGFB/DENND5A/RELN/LOC102188617/ANO3/ATP8A2/EDN1/CD40/ANKRD1/PRKCD/HIF1A/FMR1/MYD88/AFAP1/PIEZO1/SLC38A2/CASP8/BMP2/TIMP3/IRF1/LOC108633303/LTBP1/PKD2/NOS3/TRPA1/MYH10/RCAN1/SRC/TLR4/FYN/SERPINE2/ETS1/KCNA1/PDE2A/COL3A1/MAG/P2RX7/PTGER4/IGF2/SMPD2/LOC102175959/EIF2AK2/ITGA2/ENTPD1/ETV1/ATP1A1/MGP/NRXN1/COL11A1/LOC100860959/CH…	84	153	P2RY1/SLC9A1/LCK/MAP3K2/JUN/GFI1/NGF/LMNA/LOC102186539/ASIC3/AQP1/FOXP2/CRADD/HDAC7/LOC108636121/NFKB1/HDAC3/EGR1/PKD2L2/SLC12A2/TNFSF14/LOC108633275/JUNB/JUND/PHF24/CASP8AP2/LOC108636740/FOS/ANKRD23/TACR1/IL1B/UCN/STRBP/MKKS/TMC2/LOC102169319/F2/MYOD1/KCNC1/IL18/BTG2/TLR5/CLCN6/MIF/PTPN11/NOS1/PKD1L2/GPI/HPN/LOC102175889/ASIC2/MAP2K4/TCAP/SOST/MAP3K14/KCNJ2/PRKCA/LOC108638455/LOC108638538/DAG1/A…	RCAN1/GSK3B/ECE1/SERPINE2/IGFBP2/CASP8/CXCR4/COL3A1/HDAC4/SLC2A1/GADD45A/BCL10/F3/COL11A1/ATP1A1/TXNIP/BGLAP/NOS3/CASP2/KCND2/CAV1/RELN/CD36/LOC100860959/LOC108633303/ETV1/ASNS/PAWR/DCN/CACNB3/COL2A1/SLC38A2/IGF1/TIMP3/MYH9/DENND5B/MGP/LTBR/TNFRSF1A/KCNA5/KCNA1/PDGFB/SHANK3/PKD2/KIT/CXCL10/TMEM150C/AFAP1/ADGRV1/CNN2/IRF1/MAPK9/CTSB/TMC1/LOC102175959/PTK2B/NTRK2/HABP4/TLR4/GJA1/FYN/SMPD2/ENPP1/HIF…	Process
GO:0009897	external side of plasma membrane	246	-0.397079375138238	-1.64087400398861	0.00105820105820106	0.00105820105820106	0.0700931973983903	3554	tags=48%, list=26%, signal=36%	SDC1/LGALS3/GFRA1/GLRB/TLR8/CCR6/FCER1G/LOC102178953/TNFRSF13B/TNFRSF11A/CD19/FGG/ICOSLG/EPOR/ROBO4/LOC102184711/MUSK/ATP6AP2/TGFBR2/GPIHBP1/MAP3K5/ALCAM/NCAM1/LOC102171917/CD34/GRIA2/LOC102175833/NLGN1/EFNA5/CD36/TNFRSF13C/SELP/FAS/RTN4RL1/TFR2/IL6ST/ANO1/CTSV/LOC102183007/ANPEP/ITGB3/CD40/CD274/ADA/FCER1A/ICAM1/CD86/IL12RB2/ANXA5/LRP2/LOC102179993/LOC108633303/ITGA1/MCAM/OSMR/LOC102172205/C28H1…	82	164	CD80/TFRC/P2RY12/LOC102190650/CTLA4/CD28/ITGB6/TRPM8/LOC102175177/CD2/VTCN1/RORC/CHRNB2/SLAMF1/CD244/SLAMF7/LOC102184859/LOC102185698/LOC102186356/LOC100860748/LOC102183941/LOC102184229/CD69/CD4/LAG3/CD27/CD74/FCER2/IL12RB1/CLCN3/CCL19/CCL21/B2M/LOC102168547/CD8B/CD8A/ENG/FLT3/PRNP/THY1/CXCR5/CD3E/FASLG/TNFRSF9/TNFRSF4/TNFRSF18/PTPRC/FGA/CD79A/BCAM/CLPTM1/FLT3LG/LOC102174471/ITGAE/SLC2A4/CCR7/ITG…	ALCAM/LOC102183007/CD86/HEG1/NLGN1/LOC102172205/ABCG1/ICOSLG/ECE1/SERPINE2/CXCR4/KCNJ3/LOC102168948/LRP2/ITGA6/IL12RB2/TGFBR3/F3/PLPPR4/LOC102174895/S1PR1/LOC102173987/FCER1A/FCRL6/FCER1G/NRCAM/CD36/LOC100860959/LOC108633303/ITGA5/STAB2/LOC108636059/LOC102189932/LOC108636060/LOC102183943/CD9/TNFRSF13C/LOC102184901/ARSA/ANXA5/ENPEP/ADGRA3/PDGFRA/KIT/KDR/EPHA5/CXCL9/CXCL10/ANTXR2/EFNA5/CD14/GFRA3/A…	Component
GO:0007162	negative regulation of cell adhesion	246	-0.372955873103614	-1.54118706517443	0.00105820105820106	0.00105820105820106	0.0700931973983903	3583	tags=39%, list=26%, signal=30%	EPB41L5/DLG5/LGALS3/CD164/IDO1/ACVRL1/NOTCH1/ACER2/TNFRSF21/RC3H2/RHOA/PTPRO/SERPINE1/PLXNC1/FGG/ACP5/LOC102173969/NRARP/PDE3B/SWAP70/PLXNB3/TNFAIP8L2/MUC1/TGFBI/NAT8/TNC/C1QTNF1/LOC108636544/ADAM10/EFNA5/PAWR/AP1AR/CBFB/KLF4/ENPP2/SDC4/PTPN2/TWSG1/SPINT2/NF2/TACSTD2/CYLD/LOC102177379/MBP/PHLDB2/PRKCD/CD274/LOC102170144/CASP3/BMP2/SNAI2/IRF1/JAM2/TNFAIP3/C28H10orf54/NOS3/JAG1/PELI1/PLXND1/IL2RA/S…	84	162	DLG1/BCL6/ADIPOQ/LOC108633234/RUNX3/CTLA4/FZD7/ZC3H12A/PTPN22/VTCN1/ZBTB7B/LOC102184859/LOC102186356/CBLL1/LAG3/LGALS1/PPARA/LOC108633277/LOC108636083/RASA1/CD74/PRDX2/LOC108636541/JAK2/DMTN/CCL21/SEMA4D/ARG1/ZC3H12D/DACT2/ZC3H8/LOC102184252/SOCS5/EPCAM/IL1RN/HMGB1/PRNP/CEBPB/RDX/LAX1/IL10/MIA3/LOC102190717/MYOC/RC3H1/PTPRC/NF2/PTPN11/KIAA0922/BCAR1/BCAS3/LOC102189615/CLDN7/MAPK7/ERBB2/TBCD/PRKAR…	JAM2/PHLDB2/MELTF/APOD/RUNX1/RCC2/YTHDF2/SERPINE2/EPB41L5/MARCH7/DAB1/TACSTD2/PTGER3/LOC102170144/GLMN/TNFAIP8L2/ADAM15/MUC1/NOS3/PODXL/PTPRZ1/GLI3/ADAM22/HOXA7/LAMB1/SEMA3E/GPNMB/PAWR/PLXNC1/ACVRL1/RND1/ERBB3/PTPRO/ARHGDIB/PTPN6/CD9/FBLN1/PDE5A/AP1AR/LEF1/EPHA5/EFNA5/HAVCR2/ADRB2/NDFIP1/SPOCK1/TGFBI/SEMA6A/ZNF608/IRF1/CCL25/CLEC4G/ACP5/JAK3/LOC108636544/LOC102181867/LOC102181595/ACER2/PDCD1LG2/C…	Process
GO:0043903	regulation of symbiosis, encompassing mutualism through parasitism	208	-0.423161866619357	-1.72929571819135	0.00106157112526539	0.00106157112526539	0.0700931973983903	2318	tags=28%, list=17%, signal=24%	LOC102173932/RRP1B/NR5A2/VPS4B/PARP10/LOC102186814/BCL2/FMR1/NOD2/ISG20/MYD88/ANXA2/FCN3/LOC108633303/PPIA/STOM/TRIM10/LOC102173185/TRIM38/FKBP6/TRIM62/EIF2AK2/IFIT5/LOC102184087/TRIM25/LOC100860959/F2RL1/MDFIC/CAV2/TRIM14/MPO/LOC102169889/LOC106503912/LOC102179935/CAV1/LOC102170446/LOC102168687/CXCR4/LOC108636449/LOC102175526/TLR2/LOC102170003/PTX3/LOC108638256/TOP2A/LOC108636404/TMPRSS2/ISG15/L…	76	132	LAMP3/ZNF639/ADARB1/CD28/ZC3H12A/PPIE/PPIH/JUN/TARBP2/CD4/LGALS1/EP300/LOC102182395/CHD1/LARP1/TNIP1/CD74/RAD50/ILF3/RAD23A/MVB12A/SQSTM1/TRIM32/HS3ST5/SNX3/ARG1/DYNLT1/LOC102188868/POMC/MVB12B/C11H9orf69/LOC106502686/TRIM13/MAVS/VAPB/STAU1/CHMP4C/NBN/PSMC3/NUCKS1/IL10/TARDBP/PROX1/SMARCB1/PPID/IRF8/VPS4A/HPN/ZFP36/NECTIN2/TRIM28/CCL5/LOC102189615/INPP5K/SNF8/EXOC7/CCNK/FBXL2/RAB7A/TRIM31/TRIM26/…	CHMP2B/TRIM59/PTX3/LOC102175526/MX1/TMPRSS2/RRP1B/FCN3/HDAC1/TRIM62/LOC102186814/LOC102175070/CXCR4/PKN2/GTF2B/LOC102173932/PPIA/MDFIC/CAV2/CAV1/SRPK2/CD36/LOC100860959/LOC108633303/SP1/CCNT1/HMOX1/LOC102184324/FBLN1/LEF1/LOC102180114/LOC102181107/CXCL8/LOC102181582/LOC102182115/LOC102182683/ELANE/C7H19orf66/SMARCA4/BST2/LOC108636404/LOC108636449/TRIM11/LOC108636544/LOC102181867/LOC102181595/TRIM…	Process
GO:2000377	regulation of reactive oxygen species metabolic process	200	-0.397174275489785	-1.61758737031456	0.00106157112526539	0.00106157112526539	0.0700931973983903	2895	tags=34%, list=21%, signal=28%	DDAH1/TGFBR2/BCO2/AGTR2/ADGRB1/TP53/NOX4/CD34/XDH/CFLAR/CD36/KLF4/PDGFB/LOC102188617/RIPK1/RIPK3/EDN1/BCL2/PRKCD/HIF1A/ICAM1/LOC108633910/LOC108633303/PKD2/LOC102173185/FBLN5/PID1/C3H1orf226/FOXO1/TLR4/FYN/TFAP2A/HRH1/P2RX4/ITGAM/ACE2/PTGER4/MYCN/PDGFRB/LOC100860959/F2RL1/GCH1/GNAI3/SYK/IGF1/AGTR1/LOC102169889/SNCA/LOC102179935/FOXM1/GLA/CAV1/CDKN1A/TRPV1/ESR2/CD177/BST1/CD34/SLC25A33/TLR2/LOC102…	73	127	SOD1/ITGB2/PINK1/ZC3H12A/SZT2/LEP/NPY/PON3/RAC2/LOC102183941/LOC102182395/PLIN5/TICAM1/KHSRP/DNM2/PRDX2/CLCN3/JAK2/ESR1/SOD2/GCHFR/SMAD3/LOC102184252/IL1B/NOXA1/LOC102176340/LOC102176622/LOC102176897/LOC102177638/LOC102190498/LOC102187932/LOC102189109/LOC102187782/BMP7/ROMO1/F2/IL18/BIRC3/BIRC2/IL10/TLR5/MFN2/PARK7/MT3/SMPD3/SIRT2/AKT2/EIF5A/BECN1/MAPT/GRB2/SIRT5/IER3/TNF/DDAH2/MAPK14/NOXO1/ZNF20…	PARL/PTX3/AGTR1/PID1/CFLAR/HSPD1/HDAC4/GADD45A/DDAH1/GNAI3/SHC1/C3H1orf226/STK17A/CAV1/HBP1/CD36/LOC100860959/LOC108633303/RNF41/IGF1/OLR1/TIGAR/FOXM1/PDGFB/SNCA/PKD2/TLR6/LOC102182115/LOC102182683/BST1/DHFR/PDGFRB/ICAM1/EPOR/ACP5/INSR/KLF2/MAPK9/LOC102182127/PTK2B/SYK/KLF4/TLR4/FYN/FOXO3/ATG5/MAP3K7/ARG2/ESR2/HIF1A/GCH1/DUOXA1/RAB27A/THBS1/RIPK3/NOX5/F2RL1/XDH/MPV17/WDR35/MYCN/GRIN1/ACOD1/FOXO1/…	Process
GO:0019207	kinase regulator activity	200	-0.389220654634942	-1.58519434428789	0.00106157112526539	0.00106157112526539	0.0700931973983903	2832	tags=30%, list=21%, signal=24%	AHSG/LOC108634506/CDK20/EFNA5/IQGAP1/FAM212B/LRRC66/DCN/KLF4/LOC102190399/RTN4RL1/LRRTM1/DUSP19/CAMK2N1/DAZAP2/PKIG/SPDYA/LRRC4/CASP3/DGKQ/AFAP1L2/MTCP1/WARS/CFAP43/FAM20A/RGCC/CIB1/SPRED1/CAMKK2/SPRED2/CAMK2N2/CKS2/P2RX7/PKIB/IGF2/LRRC4B/LOC102184087/FLRT1/HYAL2/AGAP2/IGF1/GMFB/ERBB3/PRKAR2B/LOC106503912/CXCL10/CCNB1/NCS1/PIK3R3/FLRT3/CDKN1A/S100B/NRG1/NYX/LRTM1/LOC108638256/NOS2/LOC102187127/LT…	84	116	ITSN1/LRRC15/PIK3CA/SH3BP5/KAT2B/CAB39/ALS2/FAF1/CDKN2C/PODN/NGF/TSACC/PRKAG1/RAC2/CDKN1B/ANKRD54/LAMTOR3/CCNI/LOC102178535/STK11/SH3BP5L/MAP2K2/CDKN2D/PIK3R2/LRRC19/LOC108636541/VLDLR/NKX3-1/IKBKAP/FAM150B/IBTK/CCNC/FGFR1OP/RPLP1/PARP16/APC/SOCS5/ETAA1/HMGB1/CCNY/CCNE2/STK3/PKIA/PTPRC/MT3/CCNE1/GMFG/CCL5/LOC102189615/TAOK1/YWHAE/INCA1/GP1BA/SMCR8/PPP1R1B/RARA/DBF4B/HEXIM1/HEXIM2/STRADA/PRKAR1A/P…	AHSG/CAMK2N2/CCNL1/NCK1/LRRC3/S100B/CAMK2N1/CCNT2/DUSP19/PIK3R3/FAM212B/PRKAG2/WDR91/LRRC4/PRKAR2B/DCN/SOCS2/DAZAP2/CCNT1/CDK4/AGAP2/ERBB3/IGF1/MAPK8IP2/LOC108636199/RHOH/LRRC66/MOB1B/CXCL10/DGKQ/EFNA5/CCNH/RACK1/LOC108636402/LOC102190399/ELP3/CDKN2B/ASPN/CKS2/CDK20/KLF4/PKIB/CD24/FLRT2/SOCS4/GMFB/SPRED1/GREM1/MAP2K1/LRRTM1/SPRED2/SPDYA/NCS1/DNAJC3/SPRY2/AKAP11/RGCC/FLRT3/PKIG/TRIB1/RTN4RL2/LRRC4…	Function
GO:0048872	homeostasis of number of cells	212	-0.412293802861386	-1.6858883967283	0.00106269925611052	0.00106269925611052	0.0700931973983903	2709	tags=31%, list=20%, signal=25%	AXL/NCAPG2/EXOC6/WDR48/TNFRSF13C/SART3/FAS/TCEA1/EZH2/PTPN2/DNASE2/CYLD/TAL1/AHR/RIPK3/BCL2/CD7/HIF1A/GCNT4/LOC102185866/SLC11A2/KLF1/CITED2/CASP3/CHST3/DOCK10/CSF1/TNFAIP3/TRIM10/NOS3/PIK3CD/COL14A1/IL2RA/LOC102190935/ANXA1/VHL/ITGAM/P2RX7/AKT3/INHA/MFHAS1/LIPA/LYN/TMOD3/MECOM/DYRK3/MYB/ILDR2/TGFBR3/GAPT/NOV/LOC102190297/CDH2/ADGRF5/PMAIP1/CCNB2/AMPD3/KIT/F2R/HMOX1/LOC102168959/LOC102175876/LOC1…	85	127	SOD1/BCL6/SKIL/PKNOX1/RHCE/ATPIF1/GIGYF2/PRDX1/PDE4B/NCSTN/BPGM/INHBA/KMT2E/IKZF1/MB/TET2/LYAR/MAEA/MEF2C/RPS14/TNFSF14/LOC108633275/PRDX2/JAK2/DMTN/MAP7/EXOC5/SOS2/ZC3H8/SOS1/EPAS1/FLT3/HMGB1/PLCB1/BMI1/LGR4/SOX6/ZBTB18/FH/RC3H1/PTPN11/HCAR2/ZFPM1/CARMIL2/GPI/ETV2/RPS19/FLT3LG/LOC102175889/RPA1/SPNS2/NFE2L1/THRA/CCR7/KLHL10/STAT5B/EZH1/JMJD6/PDE4D/SIVA1/BAP1/LOC102178029/VEGFA/SRF/BAK1/FECH/DNAJ…	HCLS1/MECOM/DOCK10/INHA/SP3/TAL1/TGFBR3/CSF1/ILDR2/NCAPG2/NOS3/EZH2/HIPK2/AHR/SP1/LOC102190297/LOC102190935/HMOX1/KRAS/TNFRSF13C/KIT/LOC102181582/HSPA9/SMAD5/TCF3/KIF3A/SLC39A3/SMARCA4/KLF1/DNASE2/KLF2/JAK3/ANXA1/SLC46A2/L3MBTL3/MYB/TNFAIP3/CITED2/HIF1A/BMP4/TMOD3/CCNB2/ACIN1/RIPK3/F2R/GCNT4/BCL2L11/VPS54/ID2/RC3H2/NOTCH1/TNFSF13B/LOC102177727/RB1/IL2RA/GATA3/ASXL1/COL14A1/NOV/IL7/LYN/TCEA1/SPI1/…	Process
GO:0050839	cell adhesion molecule binding	201	-0.411909483919731	-1.67709108859202	0.00106382978723404	0.00106382978723404	0.0700931973983903	2958	tags=36%, list=22%, signal=29%	CX3CL1/LOC108633191/TGFBI/LGALS8/CADM3/CTGF/CTNNA1/NLGN1/NECTIN3/ADAM10/SPATA5/NECTIN1/JUP/LOC102178567/PTPN2/CD2AP/NF2/PTPRT/S1PR2/TRPC4/ITGB3/CDH17/ARMC7/CPE/ICAM1/TIMP2/MSN/ADAM17/THBS4/NOS3/FBLN5/NDRG1/TENM1/CADM2/ACTN1/SRC/CDH1/DAB2/PROM1/EGFL6/COL3A1/P2RX4/NLGN4X/NECTIN4/ADAMTS8/IGF2/ITGA2/LOC102178303/NRXN1/CD9/ADGRL1/CADM4/SYK/CD200/IGF1/ADAMTS5/KDR/ITGA5/NOV/ITGA6/S1PR3/LAMB1/EZR/EDIL3/F…	58	143	CASR/ITGB2/GYPC/ITGB6/CYR61/LOC102175177/SMAGP/ITGA7/NPNT/IBSP/FER/CAMLG/FCER2/OBSCN/TLN1/AKAP5/NPTN/NEO1/EPCAM/IL1B/HMGB1/MMP24/WISP2/CRTAM/THY1/JAML/NF2/PXN/PTPN11/SFRP2/PVR/NECTIN2/VTN/CLDN7/ADAM11/GFAP/LOC108633333/PRKCA/CIB2/SEMA7A/NISCH/NCR3/CD226/DSG2/ITGAL/ADAM8/CXCL12/CTNNA3/ANK3/ACTN2/ACTN3/CD151/CDHR5/CD81/ITGB1BP2/L1CAM/TSPAN4/MSTRG.6252	ADAMTS5/CXADR/CADM2/NECTIN3/CD200/GSK3B/NLGN1/HSPG2/COL16A1/COL4A3/ADAM23/FAP/ITGA6/COL3A1/PTPRF/PLPP3/LOC102174895/NTNG1/ADAM15/CADM3/NECTIN4/NOS3/ADAM22/LAMB1/GPNMB/ITGA5/IGF1/PTPN6/CD9/VWF/FBLN1/KDR/PROM1/EDIL3/LOC108633191/FGF1/CTNNA1/TGFBI/MADCAM1/S1PR2/ICAM1/ICAM5/ICAM3/ADGRL1/CALR/TBC1D2/ECM2/SYK/S1PR3/WISP3/CTGF/UTRN/EZR/NRXN3/PSEN1/ACTN1/FBN1/ADAM10/THBS1/MMP14/ANP32A/THBS4/NRXN1/EMILIN1…	Function
GO:2000146	negative regulation of cell motility	228	-0.380531849132416	-1.56276321463232	0.00106382978723404	0.00106382978723404	0.0700931973983903	3600	tags=41%, list=27%, signal=31%	LRP1/DLG5/STAP1/MCTP1/ACVRL1/RBPJ/GATA3/NOTCH1/PDCD10/CERS2/EPHA1/RHOA/ACAN/SERPINE1/BST2/ROBO4/LOC102173969/FRMD5/ABR/TMEFF2/PLXNB3/CARD10/MYH9/CX3CL1/AGTR2/ADGRB1/CTNNA1/CRK/TBX5/DCN/KLF4/JUP/PDGFB/SPINT2/NF2/TACSTD2/LOC102169702/TIE1/MMRN2/PPARD/MCC/PTPRJ/ARAP3/LOC102186814/BCL2/PHLDB2/ADA/CITED2/C5AR2/SULF1/ADORA3/MEOX2/FAM60A/C5/JAG1/PTPRR/C7H5orf30/MCC/MYH10/RGCC/SPRED1/SEMA6D/RHOB/COL3A1/C…	75	153	ADIPOQ/CHRD/ADARB1/LOC102168874/WNT4/IGFBP5/ACVR1C/SVBP/PODN/SLAMF8/BRAF/SEMA3A/CD63/STRAP/LOC102183941/SLIT2/PPARGC1A/LIMCH1/MEF2C/DPYSL3/PIN1/PIK3R2/CCL21/SYNJ2BP/TPM1/DRD1/LOC102184252/IL1RN/DAB2IP/SCAI/ENG/EGFL7/HMGB1/PLCB1/ZMYND8/THY1/DUSP10/MIA3/ADIPOR1/MIF/NF2/SFRP2/NDRG4/RRAS/FUZ/LOC102175889/FLCN/HDAC5/APOH/IDH2/CLASP2/CX3CR1/SRGAP3/ABHD6/NISCH/DAG1/PTPN23/FAM65B/CSNK2B/SRF/SMAD7/LOC1021…	PHLDB2/GSK3B/APOD/PDCD10/RAP2B/PFN2/PADI2/LOC102186814/LOC102175070/TMEFF2/COL3A1/TIE1/TACSTD2/TGFBR3/ADORA3/CERS2/ADAM15/LOC102184403/EPHA1/WASL/IGFBP3/HOXA7/MAGI2/MEOX2/KRIT1/DCN/ACVRL1/ARID2/PTPRR/LRP1/RNF41/HMOX1/MYH9/CARD10/FAM60A/ARHGDIB/PDGFB/FBLN1/RBPJ/STAP1/C7H5orf30/MCTP1/ARAP3/CTNNA1/CNN2/TBXA2R/CCL25/CALR/BST2/LOC108636404/LOC108636449/IL33/RECK/STC1/RNF20/KLF4/C5/PTPRK/CITED2/VASH1/S…	Process
GO:0009615	response to virus	195	-0.488551523193124	-1.98367443754014	0.00106609808102345	0.00106609808102345	0.0700931973983903	2845	tags=42%, list=21%, signal=34%	DDIT4/LGALS8/IKBKE/BTBD17/TLR7/LOC108636544/GPAM/PSMA2/IFNAR1/LOC102173932/RRP1B/LOC108634604/ABCC9/LOC102170313/CD40/BCL2/FMR1/DDX58/CD86/ISG20/MYD88/SERINC3/FCN3/MST1R/MB21D1/IRF1/SERINC5/GLI2/LOC102173185/LOC108636909/IFNAR2/SRC/TNFSF4/IFNLR1/NLRP3/CXCL9/CHRM2/HYAL1/LOC106504020/DFNA5/EIF2AK2/IFIT5/LOC102184087/F2RL1/DDX21/HYAL2/CDK6/LOC102169889/RTP4/IFNGR1/LOC106503912/TLR3/LOC102179935/BNIP…	53	142	IFNGR2/IL12A/FGR/STAT1/ZC3H12A/TPT1/IRF5/MAPK11/TICAM1/CCDC130/CCL19/TAGAP/LOC108636785/DUOX2/CD8A/DDX1/CARD9/FLT3/TPT1-2/ZMYND11/MAVS/SAMHD1/PENK/LOC102190717/IVNS1ABP/BATF3/PTPRC/CCL22/URI1/HNRNPUL1/EXOSC5/BCL3/NCR1/CCL5/SLFN11/LOC102189615/MAP3K14/UNC13D/HYAL3/TNF/MAPK14/CREBBP/ITGAX/HSPB1/BNIP3/CHUK/CNOT7/PRF1/EEF1G/BANF1/IKBKG/PQBP1/MSTRG.5763	IFNAR1/IFNAR2/CXADR/CD86/RTP4/LOC102182731/DHX36/LOC102175526/MX2/MX1/RRP1B/IFNLR1/FCN3/GLI2/CXCR4/IFIH1/PRKRA/IFI44L/IFI44/LOC102173932/CHRM2/PSMA2/DFNA5/NT5C3A/CDK6/IRAK3/TBK1/STAT2/ABCC9/KCNJ8/LOC102184324/CXCL9/CXCL10/SPON2/TMEM173/AZU1/NLRP3/IRF1/GTF2F1/C7H19orf66/BST2/LOC108636404/LOC108636449/ARF1/DDX60/LOC102182127/DDX58/LOC108636544/LOC102181867/LOC108636595/LOC102181595/IL33/BNIP3L/MB21…	Process
GO:0010632	regulation of epithelial cell migration	194	-0.43152844026794	-1.75157606585127	0.00106609808102345	0.00106609808102345	0.0700931973983903	3796	tags=47%, list=28%, signal=35%	SERPINF1/SOX9/WNT5A/LOC102182562/LOC102169353/PIK3C2A/HAS2/EPB41L5/CCR6/ACVRL1/TMSB4X/PLPP3/GATA3/NOTCH1/PDCD10/RHOA/FGFR1/SIRT1/SERPINE1/RAB11A/VEGFC/PRKD2/CARD10/MMP9/TGFBR2/AGTR2/ADGRB1/KIAA1462/NUS1/SPATA5/DCN/KLF4/JUP/ENPP2/PDGFB/PRKD1/TACSTD2/MMRN2/MCC/EPHA2/EDN1/ITGB3/CD40/LOC102186814/HIF1A/EFNA1/ANXA3/SNAI2/RHOJ/PLCG1/CAPN7/ADAM17/MEOX2/NOS3/PTPRR/NRP1/MCC/SRC/FGF10/ADGRA2/RGCC/CIB1/SPRE…	65	129	AAMP/BMPR2/ZC3H12A/SVBP/JUN/AQP1/MET/SEMA3A/HDAC9/HDAC7/ATP5B/CD63/STRAP/SH3BP1/SLIT2/MEF2C/HBEGF/PIK3R2/SYNJ2BP/TACR1/PRKCE/ROCK2/DAB2IP/HMGB1/AMOTL1/TGFB2/DUSP10/PROX1/ADIPOR1/FBXW7/GPLD1/BCAR1/GPI/ZNF580/BCAS3/MAP2K3/HDAC5/APOH/PRKCA/LOC108638200/FGF18/LGMN/CLASP2/PTPN23/WNT7A/RREB1/CSNK2B/VEGFA/ATP5A1/PDPK1/HSPB1/DOCK1/LOC102175359/PBLD/GAB2/FGF16/LOC108634293/LOC108634294/AMOT/SRPX2/PPM1F/ME…	PDCD10/PFN2/CAPN7/EPHA2/LOC102186814/LOC102175070/NRP2/EPB41L5/LOC102169353/LOC102182562/PLPP3/TACSTD2/TGFBR3/EFNA1/NOS3/BMPER/MEOX2/TAC1/KRIT1/DCN/SP1/ACVRL1/PTPRR/IGF1/HMOX1/CARD10/PDGFB/KDR/ANXA3/SPARC/FGF1/TBXA2R/CALR/FLT4/TEK/ANXA1/GLIPR2/STC1/PTK2B/KLF4/EPB41L4B/NUS1/NR2E1/SASH1/PLG/CCR6/VASH1/RHOJ/HIF1A/BMP4/FGF7/DLL4/THBS1/SPRED1/RAB11A/ARSB/MCC/ATOH8/RHOB/ADAM17/ITGB1BP1/NOTCH1/STARD13/R…	Process
GO:0007599	hemostasis	227	-0.422331900841166	-1.73267306965874	0.00106609808102345	0.00106609808102345	0.0700931973983903	2803	tags=32%, list=21%, signal=26%	LOC108634506/EHD2/LOC102175833/AXL/PROCR/LOC108636544/SERPING1/CD36/PDGFB/PEAR1/PTPRJ/ITGB3/CD40/PRKCD/SERPINC1/DGKD/DGKQ/IRF1/F8/LOC108633303/GGCX/LOC102168428/PLCG2/DGKE/FLI1/PAFAH2/MMRN1/SERPINA5/PIK3CD/EHD3/SRC/SH2B3/FYN/LOC102190430/SERPINE2/YWHAZ/P2RX4/P2RX7/PROS1/PDGFRA/TRPC6/GNG2/ITGA2/ENTPD1/PAPSS2/CARMIL1/PDGFD/P2RX1/CD9/LYN/LOC100860959/PLG/SYK/GATA6/PLAUR/PRKAR2B/PIK3CG/PDPN/DOCK9/F5/…	73	154	PIK3CA/P2RY12/CAPZB/LCK/PROC/PABPC4/STXBP3/DGKI/CAPZA2/ZNF385A/NFE2/CBX5/LOC102175560/C3/F2RL3/JAK2/LOC102189950/HDAC2/BLOC1S6/PRKCQ/LOC102188874/ZFPM2/LOC108637540/F2/DGKZ/PHF21A/C4BPB/HPS4/PTPN11/FGA/ZFPM1/GPI/AKAP1/RAD51C/P2RX5/GP1BA/ITGA2B/PRKAR1A/APOH/PRKCA/LCP2/PIK3R1/PRKAR2A/RBSN/GP9/DTNBP1/SRF/TREML1/LMAN1/PDPK1/SH2B1/MAPK3/SH2B2/RAC1/GNA12/PRKAR1B/PDGFA/DOCK1/JMJD1C/EHD1/DGKK/CD40LG/MAPK…	PROS1/GP5/DGKG/RAP2B/LOC102175526/RAB5A/CDC42/KDM1A/PAFAH2/HDAC1/SERPINE2/LNPK/TFPI/DGKD/PRKACB/F3/VPS45/PEAR1/FCER1G/PRKAR2B/PIK3CG/CD36/LOC100860959/LOC108633303/COL1A2/ANO6/DGKA/PTPN6/CD9/VWF/MAFF/PDGFB/FBLN1/MMRN1/PDGFRA/LOC102181854/DGKQ/F12/IRF1/GNA15/PIP5K1C/VAV1/LOC108636544/LOC102181867/LOC102181595/GNA14/SYK/FYN/MICAL1/PLG/RAB27A/GNG2/TYRO3/AP3B1/F2R/F2RL2/GGCX/PLEK/EHD3/PDIA6/STXBP1/AD…	Process
GO:0008514	organic anion transmembrane transporter activity	187	-0.397270879355221	-1.60822922315976	0.00106723585912487	0.00106723585912487	0.0700931973983903	1924	tags=28%, list=14%, signal=25%	SLC27A6/SLC25A17/SLC38A2/SLC23A1/SERINC3/SLC22A7/SLC15A4/SLC51B/TMEM30B/SERINC5/SLC16A2/SLCO1C1/SLC27A4/SERINC1/SLC7A5/LOC102191423/SLC22A18/SLC43A2/LOC102178813/SLC38A6/SLC35B3/SLC19A2/LOC102183874/SLC7A6/SLC16A10/BEST1/SLC25A22/SLC16A7/SLC6A9/ATP8B1/ABCC2/SLC3A2/SLC22A3/SLC33A1/LOC102172245/MFSD2A/SLC25A5/SLC7A1/SLC16A6/SLCO2A1/SLC10A6/SLC16A14/SLC26A9/OCA2/SLC25A24/SLC38A1/SLC16A9/SLC4A1/SLC6A…	73	114	SLC51A/ABCC5/SLC19A1/SERINC2/SLC38A11/SLC25A12/SLC1A7/SLC6A17/SLC16A4/MPC2/ASIC3/SLC35B4/SLC26A3/SLC16A8/SLC4A4/SLC26A1/SLCO4C1/SLC6A7/BSG/LOC108636372/SLC22A5/SLC25A41/SLC25A23/SLC27A1/SLC25A42/SLC22A16/SLC35A1/MPC1/SLC27A2/SLC7A7/SLC4A5/SLC1A4/SLC25A25/LOC102176340/LOC102176622/LOC102176897/LOC102177638/LOC102190498/LOC102187932/LOC102189109/LOC102187782/SLC10A5/SLC25A32/SLCO5A1/LOC108637636/SL…	SLC33A1/SLCO2A1/SLC16A14/SLC4A3/SLC4A10/ABCB11/OCA2/MFSD2A/SLC2A1/SLC6A9/SLC35A3/SLC25A24/SLC16A1/SLC22A15/SLC4A2/CFTR/SLC25A13/SLC4A8/SLC38A4/SLC38A2/SLC38A1/SLC16A7/SLC26A10/LOC108636011/SLCO1C1/SLC2A3/LOC102172245/SLC6A13/SLC25A17/SLC10A6/MFSD10/LOC102191423/LOC102174838/SLC26A2/LOC102182782/SLC23A1/SLC27A6/SLC22A4/SLC1A1/SLC17A5/TMEM30A/SERINC1/SLC16A10/LOC102183874/SLC22A3/SLC10A1/TMEM30B/SL…	Function
GO:0051606	detection of stimulus	193	-0.393090603500557	-1.59507444374056	0.00106837606837607	0.00106837606837607	0.0700931973983903	2679	tags=33%, list=20%, signal=27%	ABCA4/WDR48/PAWR/JUP/DENND5A/PLCB4/ANO3/ANO1/ATP8A2/RAD18/NLRC4/SYT9/FMR1/NOD2/PIEZO1/TAS1R3/SOX4/LOC102183216/PKD2/OTOP1/TAS2R40/CASQ2/TRPA1/TLR4/FYN/NLRP3/LOC102168685/SERPINE2/GUCA1A/KCNA1/TAC1/LXN/SCARB1/TAC4/BEST1/ITGA2/COL11A1/NAIP/ADORA1/RDH11/IGF1/LOC102184907/LY96/RTP4/SEMA5A/TULP1/DTL/LOC102175286/KCNMB4/LOC102190297/TIMELESS/ABCG1/TRPV1/CXCR4/LOC102168981/CACNB4/TLR2/GNGT1/CDS1/MYC/KIT…	74	119	CASR/RFC4/KCNMB2/C1H21orf2/RPA2/ASIC3/POLD2/GCK/NOD1/RPA3/LOC102180193/LOC102180464/MRPS35/RBX1/LOC108636121/PKD2L2/UBE2B/REEP6/SLC12A2/LOC102175203/PGLYRP2/NR2F6/UBA52/NEK1/LOC102189950/PHF24/SOD2/LOC102184626/LOC102188771/MRPS9/TACR1/ENG/MKKS/MRPS26/TMC2/MMP24/ASPH/LOC102174140/RPS3/PLEKHB1/STIM1/LOC102184170/CRTAM/IL18/PARP1/UBC/PKD1L2/RGS9BP/HPN/POLD1/SSC5D/ASIC2/UNC119/RPA1/TCAP/MRPS11/CCDC6…	SEMA5B/RTP4/KCNMB3/LXN/ABCG1/SERPINE2/CXCR4/CACNB4/SAG/USP1/ABCA4/COL11A1/GNAT2/CASQ2/TAS2R40/TAS2R3/GNAT3/TAC1/GNGT1/PAWR/LOC102190297/CACNB3/KCNMB4/TIMELESS/IGF1/DENND5B/KCNA1/RRH/PKD2/TLR1/TLR6/RFC1/KIT/CDS1/OTOP1/PDE6B/ADGRV1/PDE6A/NLRP3/GNA11/TMC1/TLR4/ELOVL4/FYN/LOC102184907/TGFB3/RDH11/PLCB2/NLRC4/RPS27A/ATP8A2/RFC3/HTR2A/PLCB4/CDS2/LY96/TRPA1/MYC/ANO3/ARRB1/POLD3/SYT9/DENND5A/CADM1/ADORA1…	Process
GO:0007059	chromosome segregation	216	-0.382062570816936	-1.56074921709523	0.00106837606837607	0.00106837606837607	0.0700931973983903	1785	tags=21%, list=13%, signal=19%	CENPE/KNL1/ESCO2/BRCA2/STAG3/MEI4/MSH5/PSRC1/RNF212B/GEM/SGO1/SMC2/SPAG5/CDT1/CENPT/LOC102176073/BUB1B/CIT/KIF18A/MAD2L1/KIFC1/CDCA2/CCNB1/MIS18A/CENPW/LOC102176361/DLGAP5/BUB1/TTK/KIF23/KIF11/AURKB/CDCA8/NUSAP1/HJURP/NDC80/KIF2C/ESPL1/FANCD2/NEK2/CDC20/TOP2A/KIF14/FMN2/MEIOB/NCAPG	77	139	SPICE1/NAA50/SMC4/CEP63/RCC1/CUL3/SGO2/SPC25/LOC102168411/CDC14A/PMF1/NCAPD2/DDX11/NCAPH2/SYCE3/CDC23/UBE2B/RGS14/SYCE2/BRD4/AKAP8L/MAU2/CHMP7/CDK5RAP2/TRAPPC12/LATS1/NTMT1/SYCP2/CHMP4C/CCNE2/RPS3/TEX12/FBXW7/TERB1/FAM96B/VPS4A/CCNE1/ERCC2/CCDC155/NUP62/RAD51C/GSG2/PHF23/NDEL1/BECN1/MEIOC/TLK2/LOC102178856/CHMP6/RECQL5/BOD1/PAPD7/CPEB1/FANCM/MLH1/BAG6/EHMT2/SRPK1/LEMD2/EME2/SLX4/KIF22/SEPT1/MAD1L…	MIS18A/CHMP2B/SGO1/DIS3L2/HJURP/CDCA8/CDC20/KIF2C/HFM1/PSRC1/SYCP1/HORMAD1/POGZ/NUF2/MAEL/LOC108635911/ESPL1/RACGAP1/LEMD3/MEI1/MAD2L1/CENPE/SMARCAD1/NCAPG/PDS5A/CENPC/PTTG1/AKAP8/ANKLE1/PINX1/ESCO2/CDCA2/CHMP5/CDC14B/SMC2/MEI4/TTK/CENPW/CEP57L1/KIF25/C10H14orf39/DLGAP5/NUSAP1/OIP5/KNL1/KNSTRN/BUB1B/CCNB1IP1/RNF212B/REC8/CHMP4A/KIF23/RAB11A/BUB1/NCAPH/ACTR2/NEK6/SKA3/BRCA2/PDS5B/SETDB2/RB1/CHMP4B…	Process
GO:0051048	negative regulation of secretion	216	-0.37572056672842	-1.53484173839403	0.00106837606837607	0.00106837606837607	0.0700931973983903	3956	tags=48%, list=29%, signal=34%	NPY5R/TNFRSF1B/WNK4/PML/TNFRSF1A/HTR7/CIDEA/LOC102180114/PDE8B/VSNL1/LOC102182562/CD84/TLR8/LOC102178953/TMSB4X/NOTCH1/TNFRSF21/NUCB2/GNAI2/SIRT1/LOC102173969/ABR/PDE3B/CX3CL1/NPFF/AGTR2/TP53/LOC102171917/CD34/VAMP8/LOC102181107/BANK1/CRHR2/BMP8B/PPP1R9A/TRIM9/UCP2/GAL/HMGCR/ADRA2B/VPS4B/LOC102180455/EDN1/KCNQ1/ANPEP/NLRP12/LOC102187810/FMR1/ADA/HRH2/LOC102170144/ANXA5/C5AR2/RAB11FIP5/SYTL4/RAP1B…	77	139	ADIPOQ/P2RY1/P2RY12/DPH3/IRS1/PNKD/ACVR1C/ZC3H12A/STXBP3/PTPN22/SLAMF1/LOC102184859/LOC102186356/BRAF/LEP/INHBA/GCK/NPY/TMBIM6/SPX/HADH/PPP3CA/ADRA2C/CD74/MIDN/CBARP/HTR1B/MAPKBP1/NEO1/CRHBP/IL1B/IL1RN/UCN/FKBP1B/PTGS1/DNM1/HRH3/EDN3/LOC102188874/UBR5/ENY2/MADD/NR1H3/CRY2/LGR4/KCNJ11/SERGEF/IL10/PARP1/TNFRSF9/UTS2/VAMP3/TNFRSF4/OSM/LIF/SIRT4/PTPN11/NOS1/RAB33B/SSC5D/IL11/LOC102189615/SREBF1/RHBDF…	GHSR/PFKL/INHA/INHBB/PLA2R1/STK39/BMP8B/LOC102182562/PTGER3/LOC102170144/GNAI3/RAP1A/SYT11/CD84/IGFBP3/CRHR2/LOC102180455/LOC108635899/PPP1R9A/NPFF/ASIC1/RAP1B/ERBB3/CRY1/TNFRSF1A/FBLN1/PIM3/NPY5R/NPY1R/ANXA5/BANK1/SNCA/TLR6/LOC102180114/LOC102181107/NLRP3/LOC102186759/IL33/ANXA1/LOC102169183/C5/CNR1/EZR/ARG2/TRIM9/PDE8B/F2RL1/F2R/HMGCR/HRH2/ADRA2B/MAP4K4/IL1R2/RAB11FIP5/VAMP8/ANXA4/VSNL1/RSAD2/N…	Process
GO:0030099	myeloid cell differentiation	226	-0.376740357466328	-1.54400149898787	0.00106951871657754	0.00106951871657754	0.0700931973983903	3552	tags=38%, list=26%, signal=28%	STAP1/TIRAP/FCER1G/TNFRSF11A/RBPJ/GATA3/GATA1/SIRT1/CASP9/VPS33A/ACP5/PSEN2/EVI2B/FLVCR1/ID2/MYH9/MMP9/TGFBR2/LOC102171917/NCAPG2/EXOC6/CSF1R/PIR/LRRK1/FASN/CBFB/TCEA1/SH3PXD2A/PTPN2/DNASE2/WASF2/BATF2/LOC102173932/EPHA2/TAL1/SNRK/SLC11A2/KLF1/CITED2/CASP3/CAMK4/GAB3/CASP8/ANXA2/LOC102179993/CSF1/TRIM10/FLI1/LOC102172205/PIK3CD/PRKX/MYH10/ACTN1/SRC/CIB1/LOC102190935/DAB2/PDE2A/ITGAM/CLEC5A/INHA/M…	78	148	TFRC/BCL6/THPO/PKNOX1/RHCE/ATPIF1/JUN/TSPAN2/EFNA4/BPGM/INHBA/KMT2E/IKZF1/PDE1B/ZNF385A/MB/EP300/TET2/LYAR/MAEA/MEF2C/RPS14/SBNO2/CFD/LOC106502311/JUNB/JAK2/DMTN/CCL19/EPAS1/PLCB1/PIP4K2A/NCOA6/LOC102174762/SOX6/PARP1/BATF3/PTPN11/IRF8/ZFPM1/IL17C/CBFA2T3/CEBPA/ETV2/RPS19/SPIB/IL11/OSCAR/DHRS7B/NFE2L1/CSF3/THRA/CCR7/JMJD6/VPS33B/MITF/LOC102178029/LOC102188452/LOC102176375/TNF/VEGFA/SRF/GLO1/MAPK1…	HCLS1/LOC102175526/LOC102172205/RUNX1/EPHA2/CDC42/KDM1A/WASF2/INHA/CASP8/SP3/TAL1/TGFBR3/CSF1/NOTCH2/LOC102173932/FCER1G/NCAPG2/CLEC5A/HIPK2/SNX10/CALCR/SP1/LOC102190297/LOC102190935/MYH9/PTPN6/LTBR/LEF1/RBPJ/KIT/STAP1/WDR1/CAMK4/CSF1R/HSPA9/SMAD5/TCF3/EFNA2/TNFSF9/SMARCA4/ACP5/KLF1/DNASE2/KLF2/JAK3/CDKN2B/OSTM1/L3MBTL3/MYB/CITED2/BATF/PSEN1/ACTN1/BMP4/TMOD3/ANXA2/ACIN1/GMPR2/F2RL1/MEIS1/ID2/LOC1…	Process
GO:0010810	regulation of cell-substrate adhesion	185	-0.418855050938648	-1.69355766388263	0.00107066381156317	0.00107066381156317	0.0700931973983903	3970	tags=49%, list=29%, signal=35%	ITGB1/HOXA7/AJAP1/EMP2/ACTN4/ADAM15/LOC102169353/EMILIN1/HSD17B12/HAS2/EPB41L5/UTRN/ACVRL1/COL8A1/PLEKHA2/NOTCH1/HACD1/ACER2/EPHA1/RHOA/PLAU/VIT/PTPRO/SERPINE1/FGG/VEGFC/MYH9/RSU1/CRK/EFNA5/IQGAP1/CD36/AP1AR/JUP/ENPP2/SDC4/NF2/EGFLAM/TACSTD2/SMOC2/PTPRJ/LOC102177379/ITGB3/BCL2/PHLDB2/LOC102170144/NET1/ST6GAL1/LOC108633303/CSF1/JAG1/NID1/NRP1/MYH10/SRC/RCC2/APOA1/SPOCK2/CIB1/DAB2/TRIOBP/EGFL6/MYF5…	59	126	EPHA3/CCDC80/BCL6/WNT4/SLC9A1/FZD7/CYR61/BRAF/NPY/VWC2/RAC2/LGALS1/NPNT/LIMCH1/RASA1/DBN1/DNM2/CAMSAP3/LOC108636541/JAK2/DMTN/CCL21/NINJ1/SMAD3/ROCK2/TSC1/THY1/MYOC/PRKCZ/CRKL/NF2/FGA/BCAR1/BCAS3/VTN/MINK1/LOC102179132/CCR7/TBCD/UNC13D/PIK3R1/CLASP2/DAG1/RREB1/LOC100861326/DDR1/VEGFA/ROCK1/RAC1/DOCK1/SLK/LDB1/MEN1/ARL2/RHOD/KIAA2022/PPM1F/L1CAM/LOC108635463	COL8A1/PHLDB2/GSK3B/MELTF/APOD/ST6GAL1/RCC2/CDC42/COL16A1/EPB41L5/ITGA6/LOC102169353/TACSTD2/LOC102170144/CSF1/S100A10/ADAM15/EPHA1/PTPRZ1/HOXA7/CD36/LOC100860959/LOC108633303/SEMA3E/CDK6/MYF5/ITGA5/ACVRL1/MYH9/PTPRO/TRIOBP/FBLN1/NDNF/AP1AR/SPP1/KDR/BST1/EFNA5/EDIL3/RELL2/SPOCK1/DAPK3/CCL25/CALR/TEK/ACER2/PTK2B/ECM2/UTRN/PLG/SMOC2/THBS1/GREM1/FMN1/MMP14/VIT/LIMS1/EMILIN1/ITGB1BP1/NOTCH1/POSTN/JAG…	Process
GO:0015849	organic acid transport	220	-0.410012350052735	-1.67747034652696	0.00107066381156317	0.00107066381156317	0.0700931973983903	2776	tags=39%, list=21%, signal=32%	PLA2G4A/SLC43A1/LOC102169935/LOC102179751/LOC102171917/LOC102180151/SLC16A12/SLC22A13/CD36/FABP1/SLC6A20/PLA2G5/ACSL6/LOC102182782/PPARD/APBA1/TRPC4/BDKRB2/CACNA1A/LOC100861279/SLCO2B1/PRKCD/SLC3A1/ACSL3/SLC27A6/LRP2/SLC25A17/SLC38A2/SLC23A1/SERINC3/SLC15A4/SLC51B/LOC108633303/SERINC5/SLC16A2/STARD5/SLCO1C1/SLC27A4/SERINC1/SLC7A5/LOC102191423/SLC43A2/SLC38A6/SLC19A2/ANXA1/FABP3/ACE2/SLC7A6/SLC16A…	82	138	SLC51A/SLC19A1/SERINC2/SLC38A11/SLC25A12/SLC1A7/ABCD3/SLC6A17/SLC16A4/MPC2/LEP/PNPLA8/SLC26A3/MIP/SPX/SLC16A8/PPARA/CPT1B/SLC26A1/SLC6A7/KISS1R/BSG/LOC108636372/SLC27A1/RAB3A/MPC1/SLC27A2/SLC7A7/SLC1A4/NCOA1/RXRA/LOC102177789/LOC102176340/LOC102176622/LOC102176897/LOC102177638/LOC102190498/LOC102187932/LOC102189109/LOC102187782/SLC10A5/SLC25A32/NCOA2/LOC102169319/STARD10/LOC108637636/SLC38A8/SLC3…	SLCO2A1/PLA2G5/FABP3/SLC16A14/ACSL3/SLC11A1/GLS/CACNB4/ABCB11/LRP2/OCA2/MFSD2A/SLC6A9/CPT2/SLC16A1/KCNJ10/CD36/LOC100860959/LOC108633303/CROT/ABCB4/SLC25A13/SLC38A4/SLC38A2/SLC38A1/SLC16A7/SLC26A10/LOC108636011/GLS2/SLCO1C1/LOC102172245/SLC6A13/SLC25A17/SLC10A6/LOC102191423/LOC102174838/SLC26A2/LOC102182782/SLC23A1/SLC27A6/ACSL6/GIPC1/CACNA1A/PLIN2/SLC1A1/APBA1/ANXA1/NTRK2/SLC17A5/MYO6/SERINC1/SL…	Process
GO:0046942	carboxylic acid transport	220	-0.410012350052735	-1.67747034652696	0.00107066381156317	0.00107066381156317	0.0700931973983903	2776	tags=39%, list=21%, signal=32%	PLA2G4A/SLC43A1/LOC102169935/LOC102179751/LOC102171917/LOC102180151/SLC16A12/SLC22A13/CD36/FABP1/SLC6A20/PLA2G5/ACSL6/LOC102182782/PPARD/APBA1/TRPC4/BDKRB2/CACNA1A/LOC100861279/SLCO2B1/PRKCD/SLC3A1/ACSL3/SLC27A6/LRP2/SLC25A17/SLC38A2/SLC23A1/SERINC3/SLC15A4/SLC51B/LOC108633303/SERINC5/SLC16A2/STARD5/SLCO1C1/SLC27A4/SERINC1/SLC7A5/LOC102191423/SLC43A2/SLC38A6/SLC19A2/ANXA1/FABP3/ACE2/SLC7A6/SLC16A…	82	138	SLC51A/SLC19A1/SERINC2/SLC38A11/SLC25A12/SLC1A7/ABCD3/SLC6A17/SLC16A4/MPC2/LEP/PNPLA8/SLC26A3/MIP/SPX/SLC16A8/PPARA/CPT1B/SLC26A1/SLC6A7/KISS1R/BSG/LOC108636372/SLC27A1/RAB3A/MPC1/SLC27A2/SLC7A7/SLC1A4/NCOA1/RXRA/LOC102177789/LOC102176340/LOC102176622/LOC102176897/LOC102177638/LOC102190498/LOC102187932/LOC102189109/LOC102187782/SLC10A5/SLC25A32/NCOA2/LOC102169319/STARD10/LOC108637636/SLC38A8/SLC3…	SLCO2A1/PLA2G5/FABP3/SLC16A14/ACSL3/SLC11A1/GLS/CACNB4/ABCB11/LRP2/OCA2/MFSD2A/SLC6A9/CPT2/SLC16A1/KCNJ10/CD36/LOC100860959/LOC108633303/CROT/ABCB4/SLC25A13/SLC38A4/SLC38A2/SLC38A1/SLC16A7/SLC26A10/LOC108636011/GLS2/SLCO1C1/LOC102172245/SLC6A13/SLC25A17/SLC10A6/LOC102191423/LOC102174838/SLC26A2/LOC102182782/SLC23A1/SLC27A6/ACSL6/GIPC1/CACNA1A/PLIN2/SLC1A1/APBA1/ANXA1/NTRK2/SLC17A5/MYO6/SERINC1/SL…	Process
GO:0007596	blood coagulation	222	-0.432421580226886	-1.76926261555193	0.00107181136120043	0.00107181136120043	0.0700931973983903	2803	tags=32%, list=21%, signal=26%	LOC108634506/EHD2/LOC102175833/AXL/PROCR/LOC108636544/SERPING1/CD36/PDGFB/PEAR1/PTPRJ/ITGB3/CD40/PRKCD/SERPINC1/DGKD/DGKQ/IRF1/F8/LOC108633303/GGCX/LOC102168428/PLCG2/DGKE/PAFAH2/MMRN1/SERPINA5/PIK3CD/EHD3/SRC/SH2B3/FYN/LOC102190430/SERPINE2/YWHAZ/P2RX4/P2RX7/PROS1/PDGFRA/TRPC6/GNG2/ITGA2/ENTPD1/PAPSS2/CARMIL1/PDGFD/P2RX1/CD9/LYN/LOC100860959/PLG/SYK/GATA6/PLAUR/PRKAR2B/PIK3CG/PDPN/DOCK9/F5/FZD6/…	70	152	PIK3CA/P2RY12/CAPZB/LCK/PROC/PABPC4/STXBP3/DGKI/CAPZA2/NFE2/CBX5/LOC102175560/C3/F2RL3/JAK2/LOC102189950/HDAC2/BLOC1S6/PRKCQ/LOC102188874/ZFPM2/LOC108637540/F2/DGKZ/PHF21A/C4BPB/HPS4/PTPN11/FGA/ZFPM1/AKAP1/RAD51C/P2RX5/GP1BA/ITGA2B/PRKAR1A/APOH/PRKCA/LCP2/PIK3R1/PRKAR2A/RBSN/GP9/DTNBP1/SRF/TREML1/LMAN1/PDPK1/SH2B1/MAPK3/SH2B2/RAC1/GNA12/PRKAR1B/PDGFA/DOCK1/JMJD1C/EHD1/DGKK/CD40LG/MAPK1/LOC1021694…	PROS1/GP5/DGKG/RAP2B/LOC102175526/RAB5A/CDC42/KDM1A/PAFAH2/HDAC1/SERPINE2/LNPK/TFPI/DGKD/PRKACB/F3/VPS45/PEAR1/FCER1G/PRKAR2B/PIK3CG/CD36/LOC100860959/LOC108633303/COL1A2/ANO6/DGKA/PTPN6/CD9/VWF/MAFF/PDGFB/FBLN1/MMRN1/PDGFRA/LOC102181854/DGKQ/F12/IRF1/GNA15/PIP5K1C/VAV1/LOC108636544/LOC102181867/LOC102181595/GNA14/SYK/FYN/MICAL1/PLG/RAB27A/GNG2/TYRO3/AP3B1/F2R/F2RL2/GGCX/PLEK/EHD3/PDIA6/STXBP1/AD…	Process
GO:0050817	coagulation	222	-0.432421580226886	-1.76926261555193	0.00107181136120043	0.00107181136120043	0.0700931973983903	2803	tags=32%, list=21%, signal=26%	LOC108634506/EHD2/LOC102175833/AXL/PROCR/LOC108636544/SERPING1/CD36/PDGFB/PEAR1/PTPRJ/ITGB3/CD40/PRKCD/SERPINC1/DGKD/DGKQ/IRF1/F8/LOC108633303/GGCX/LOC102168428/PLCG2/DGKE/PAFAH2/MMRN1/SERPINA5/PIK3CD/EHD3/SRC/SH2B3/FYN/LOC102190430/SERPINE2/YWHAZ/P2RX4/P2RX7/PROS1/PDGFRA/TRPC6/GNG2/ITGA2/ENTPD1/PAPSS2/CARMIL1/PDGFD/P2RX1/CD9/LYN/LOC100860959/PLG/SYK/GATA6/PLAUR/PRKAR2B/PIK3CG/PDPN/DOCK9/F5/FZD6/…	70	152	PIK3CA/P2RY12/CAPZB/LCK/PROC/PABPC4/STXBP3/DGKI/CAPZA2/NFE2/CBX5/LOC102175560/C3/F2RL3/JAK2/LOC102189950/HDAC2/BLOC1S6/PRKCQ/LOC102188874/ZFPM2/LOC108637540/F2/DGKZ/PHF21A/C4BPB/HPS4/PTPN11/FGA/ZFPM1/AKAP1/RAD51C/P2RX5/GP1BA/ITGA2B/PRKAR1A/APOH/PRKCA/LCP2/PIK3R1/PRKAR2A/RBSN/GP9/DTNBP1/SRF/TREML1/LMAN1/PDPK1/SH2B1/MAPK3/SH2B2/RAC1/GNA12/PRKAR1B/PDGFA/DOCK1/JMJD1C/EHD1/DGKK/CD40LG/MAPK1/LOC1021694…	PROS1/GP5/DGKG/RAP2B/LOC102175526/RAB5A/CDC42/KDM1A/PAFAH2/HDAC1/SERPINE2/LNPK/TFPI/DGKD/PRKACB/F3/VPS45/PEAR1/FCER1G/PRKAR2B/PIK3CG/CD36/LOC100860959/LOC108633303/COL1A2/ANO6/DGKA/PTPN6/CD9/VWF/MAFF/PDGFB/FBLN1/MMRN1/PDGFRA/LOC102181854/DGKQ/F12/IRF1/GNA15/PIP5K1C/VAV1/LOC108636544/LOC102181867/LOC102181595/GNA14/SYK/FYN/MICAL1/PLG/RAB27A/GNG2/TYRO3/AP3B1/F2R/F2RL2/GGCX/PLEK/EHD3/PDIA6/STXBP1/AD…	Process
GO:0001525	angiogenesis	218	-0.460865229266346	-1.88232833314595	0.00107411385606874	0.00107411385606874	0.0700931973983903	3273	tags=47%, list=24%, signal=36%	NFATC4/ACVRL1/LOC102178953/RBPJ/NOTCH1/PLAU/FGFR1/SIRT1/SERPINE1/ROBO4/FLT1/NRARP/VEGFC/MYH9/CX3CL1/TGFBR2/TGFBI/CTGF/LOC102171917/CD34/SOX17/GJA5/HOXB3/EPHB2/SLC12A6/NOTCH4/WASF2/MMRN2/ADRA2B/LOXL2/EPHA2/TAL1/AHR/EDN1/FZD8/POFUT1/ITGB3/EPHB3/HIF1A/EFNA1/RNF213/CALCRL/EFNB2/E2F8/CASP8/ANXA2/EPHB4/MCAM/MEOX2/NOS3/JAG1/PLXND1/NRP1/PRKX/MYH10/FGF10/ADGRA2/HPSE/EIF2AK3/TGFA/ETS1/VHL/BMPER/SAT1/PDGFRA…	53	165	PKNOX1/AAMP/HS6ST1/RAMP1/GBX2/JUN/CYR61/RBM15/LEP/HOXA3/TBX20/NR4A1/ATP5B/ADM2/PITX2/SLIT2/EPGN/ERAP1/HBEGF/PNPLA6/RORA/LOC102184252/EPAS1/PPP3R1/ENG/RXRA/THY1/IL18/TGFB2/IL15/SFRP2/GPLD1/NFATC3/LOC102175889/PLXDC1/BECN1/PLCD3/JMJD6/FGF18/OTULIN/PROK2/GPX1/WNT7A/VEGFA/SRF/MAPK14/PDGFA/ADAM8/CXCL12/VEGFB/NOX1/LOC108634606/TBX1	APOD/EPHB3/COL18A1/EPHA2/CDC42/EPHB2/CLIC4/WASF2/NCL/FZD5/NRP2/CASP8/CXCR4/ACVR1/CALCRL/TAL1/S1PR1/NOTCH2/GJA5/SHC1/EFNA1/VANGL2/NOS3/HOXA7/BMPER/CAV1/NRCAM/SRPK2/SEMA3E/AHR/MEOX2/C1GALT1/E2F7/ITGA5/ACVRL1/PTPRB/LEMD3/ELK3/STAB2/HMOX1/MYH9/APOLD1/ADIPOR2/WNT7B/NDNF/ENPEP/LEF1/EMCN/RBPJ/PDGFRA/KDR/HPSE/PDGFRB/TGFBI/NOTCH3/FLT4/TEK/TGFBR1/EGR3/LOXL2/PTK2B/B4GALT1/RSPO3/MAP3K7/CTGF/TCF21/DLL1/NRXN3/…	Process
GO:0030336	negative regulation of cell migration	218	-0.377258429168244	-1.54085009032243	0.00107411385606874	0.00107411385606874	0.0700931973983903	3600	tags=41%, list=27%, signal=30%	LRP1/DLG5/STAP1/MCTP1/ACVRL1/RBPJ/NOTCH1/PDCD10/CERS2/EPHA1/RHOA/ACAN/SERPINE1/BST2/ROBO4/LOC102173969/ABR/TMEFF2/PLXNB3/CARD10/MYH9/CX3CL1/AGTR2/ADGRB1/TBX5/DCN/KLF4/JUP/PDGFB/NF2/TACSTD2/LOC102169702/TIE1/MMRN2/PPARD/MCC/PTPRJ/ARAP3/LOC102186814/BCL2/PHLDB2/ADA/CITED2/C5AR2/SULF1/ADORA3/MEOX2/FAM60A/C5/JAG1/PTPRR/C7H5orf30/MCC/MYH10/RGCC/SPRED1/SEMA6D/RHOB/COL3A1/CORO1B/CYGB/RAP2A/SFRP1/PTGER4/…	72	146	ADIPOQ/CHRD/ADARB1/LOC102168874/WNT4/IGFBP5/ACVR1C/SVBP/PODN/SLAMF8/BRAF/SEMA3A/CD63/STRAP/LOC102183941/SLIT2/PPARGC1A/LIMCH1/MEF2C/DPYSL3/PIK3R2/CCL21/SYNJ2BP/TPM1/DRD1/LOC102184252/IL1RN/DAB2IP/SCAI/ENG/EGFL7/HMGB1/PLCB1/ZMYND8/THY1/DUSP10/MIA3/ADIPOR1/MIF/NF2/SFRP2/NDRG4/RRAS/FUZ/LOC102175889/FLCN/HDAC5/APOH/IDH2/CLASP2/CX3CR1/SRGAP3/ABHD6/NISCH/DAG1/PTPN23/FAM65B/CSNK2B/SRF/SMAD7/LOC102175359…	PHLDB2/GSK3B/APOD/PDCD10/RAP2B/PFN2/PADI2/LOC102186814/LOC102175070/TMEFF2/COL3A1/TIE1/TACSTD2/TGFBR3/ADORA3/CERS2/ADAM15/LOC102184403/EPHA1/WASL/IGFBP3/HOXA7/MAGI2/MEOX2/KRIT1/DCN/ACVRL1/ARID2/PTPRR/LRP1/RNF41/HMOX1/MYH9/CARD10/FAM60A/ARHGDIB/PDGFB/RBPJ/STAP1/C7H5orf30/MCTP1/ARAP3/CNN2/TBXA2R/CCL25/CALR/BST2/LOC108636404/LOC108636449/IL33/RECK/STC1/RNF20/KLF4/C5/PTPRK/CITED2/VASH1/SEMA6D/DLL4/TH…	Process
GO:0098813	nuclear chromosome segregation	176	-0.402919641721536	-1.61822797063481	0.00107758620689655	0.00107758620689655	0.0700931973983903	2564	tags=27%, list=19%, signal=22%	PLK1/BRIP1/NUF2/AURKC/EME1/NCAPH/ANKLE1/VPS4B/CENPF/CENPE/KNL1/BRCA2/STAG3/MEI4/MSH5/PSRC1/RNF212B/GEM/SGO1/SMC2/SPAG5/CDT1/LOC102176073/BUB1B/CIT/KIF18A/MAD2L1/KIFC1/CCNB1/LOC102176361/DLGAP5/BUB1/TTK/KIF23/AURKB/CDCA8/NUSAP1/NDC80/KIF2C/ESPL1/FANCD2/NEK2/CDC20/TOP2A/KIF14/FMN2/MEIOB/NCAPG	59	117	SPICE1/NAA50/SMC4/CEP63/CUL3/SGO2/LOC102168411/CDC14A/NCAPD2/DDX11/NCAPH2/SYCE3/CDC23/UBE2B/SYCE2/AKAP8L/MAU2/CHMP7/TRAPPC12/LATS1/SYCP2/CHMP4C/CCNE2/TEX12/FBXW7/TERB1/VPS4A/CCNE1/CCDC155/NUP62/RAD51C/GSG2/PHF23/BECN1/MEIOC/LOC102178856/CHMP6/BOD1/PAPD7/CPEB1/FANCM/MLH1/BAG6/EHMT2/LEMD2/EME2/SLX4/KIF22/SEPT1/MAD1L1/SUN1/SMC3/TOP2B/MUS81/HDAC8/STAG2/KLHL22/CHAMP1/LOC108635483	CHMP2B/SGO1/DIS3L2/CDCA8/CDC20/KIF2C/HFM1/PSRC1/SYCP1/HORMAD1/POGZ/NUF2/MAEL/LOC108635911/ESPL1/RACGAP1/LEMD3/MEI1/MAD2L1/CENPE/NCAPG/PDS5A/CENPC/PTTG1/AKAP8/ANKLE1/PINX1/CHMP5/CDC14B/SMC2/MEI4/TTK/CEP57L1/KIF25/C10H14orf39/DLGAP5/NUSAP1/KNL1/KNSTRN/BUB1B/CCNB1IP1/RNF212B/REC8/CHMP4A/KIF23/RAB11A/BUB1/NCAPH/ACTR2/BRCA2/PDS5B/RB1/CHMP4B/DSN1/FAM83D/DSCC1/GEM/LOC108637516/RAD21/TERF1/RRS1/NCAPD3/KI…	Process
GO:0050707	regulation of cytokine secretion	181	-0.488117235702241	-1.9664684673754	0.00107991360691145	0.00107991360691145	0.0700931973983903	2624	tags=42%, list=19%, signal=34%	CSF1R/GPAM/CD36/BANK1/TNFSF15/IFNAR1/SPTBN1/LOC102169702/LOC102173135/CLEC6A/MBP/NLRP12/CD274/NOD2/DDX58/LOC102170144/CD58/UNC93B1/C5AR2/TWIST1/C1QTNF3/LOC108633303/LOC102168428/C1QTNF4/C5/IL17RB/SRC/APOA1/TLR4/TNFSF4/LOC102171142/NLRP3/LOC102191099/RGCC/SCAMP5/LOC102191717/ANXA1/P2RX7/IL1RAP/LOC108635143/CD14/PTGER4/CLEC5A/LOC102190572/LOC102184867/LOC102184087/LOC100860959/F2RL1/HYAL2/TEK/SYK/A…	47	134	FGR/ZC3H12A/PTPN22/CD2/VTCN1/SLAMF1/CD244/LOC102184859/LOC102186356/CLEC9A/MAPK11/LPL/CCL19/AGP/MAPKBP1/IL1B/FLT3/HMGB1/MAVS/UBR5/LGR4/CRTAM/IL10/PARP1/TNFRSF9/PRKCZ/TNFRSF4/MIF/CARMIL2/SSC5D/LOC102189615/NLRP1/CCR7/LRRFIP2/LOC102178679/LOC102172255/BTN2A2/TNF/LOC102190745/MAPK14/SOCS1/MAPK3/CHUK/FFAR4/LOC106503969/CRLF2/LOC108635363	IFNAR1/IL1RAP/GHSR/DHX36/AGTR1/NCL/HTR2B/FZD5/HSPD1/IFIH1/LOC102182562/LOC102191099/LOC102184867/LOC102190840/LOC102190572/LOC102170144/GLMN/CD58/SYT11/CD84/CLEC5A/CD36/LOC100860959/LOC108633303/TWIST1/LRRK2/CLEC4E/CLEC6A/IL17RA/FBLN1/BANK1/TLR1/TLR6/HAVCR2/CSF1R/CD14/NLRP3/DDX58/TEK/IL33/CD274/ANXA1/SYK/TNFSF15/TLR4/C5/ATG5/EZR/ARG2/CD276/F2RL1/F2R/ARID5A/IL1R2/IL1RL1/SPTBN1/ANXA4/POSTN/RGCC/GAT…	Process
GO:0002218	activation of innate immune response	181	-0.390544692091423	-1.57337984796568	0.00107991360691145	0.00107991360691145	0.0700931973983903	3738	tags=43%, list=28%, signal=32%	BTK/CD300LF/NRAS/LOC102170165/PIK3R4/LOC108638310/TLR8/TIRAP/FCER1G/BCL10/SFPQ/IRAK3/TMEM173/CD180/TRAF3/FGG/LOC108636542/MUC1/IKBKE/HSP90B1/TLR7/CD36/LOC102178567/LOC102173932/RIPK1/CYLD/CLEC6A/NONO/NLRC4/PTAFR/PRKCD/NOD2/PIK3AP1/DDX58/CD86/UNC93B1/MYD88/CTSS/CASP8/MB21D1/LOC108633303/PLCG2/TNFAIP3/LOC106503212/LOC102173185/LOC102169730/SRC/TLR4/FYN/ITGAM/LRRC70/IRAK4/SCARB1/LOC102180291/CD14/LO…	52	129	MUC20/LOC108636378/RFTN1/S100A14/S100A1/NOD1/LOC102183941/CLEC7A/TAB1/EP300/NFKB1/TNIP2/TNIP1/TICAM1/PGLYRP2/UBA52/TAB2/PRKCE/CARD9/HMGB1/MAVS/PRKDC/MAPKAPK2/TLR5/C16H1orf106/UBC/FGA/LOC102189615/HEXIM1/LOC108633333/MAP2K6/OTULIN/LRRFIP2/IRAK2/MAPKAPK3/TNF/PDPK1/CREBBP/LOC102171503/CHUK/LOC102175746/LOC102175187/LOC102174628/LOC102174188/HRAS/MUC6/TAB3/RPS6KA3/IKBKG/PQBP1/LOC108634955/LOC108635228	CD86/MUC13/LOC108636542/LOC102177934/PTAFR/XRCC5/CASP8/HSPD1/MARCO/TANK/IFIH1/SFPQ/PRKACB/BCL10/NRAS/CTSS/S100A9/S100A8/MUC1/LOC102173932/FCER1G/TRIL/CD36/LOC100860959/LOC108633303/UBE2N/IRAK4/IRAK3/TBK1/HSP90B1/KRAS/LOC108636059/CLEC4E/CLEC4D/CLEC6A/LOC102180291/XRCC6/TNIP3/TLR1/TLR6/HAVCR2/CD14/TMEM173/MATR3/ICAM3/DDX58/SYK/TLR4/MB21D1/FYN/MAP3K7/TNFAIP3/RPS6KA5/TICAM2/NLRC4/RPS27A/PSPC1/LOC108…	Process
GO:0019887	protein kinase regulator activity	181	-0.390093266623372	-1.57156119891303	0.00107991360691145	0.00107991360691145	0.0700931973983903	2832	tags=31%, list=21%, signal=25%	AHSG/LOC108634506/CDK20/EFNA5/IQGAP1/FAM212B/LRRC66/DCN/LOC102190399/RTN4RL1/LRRTM1/DUSP19/CAMK2N1/DAZAP2/PKIG/SPDYA/LRRC4/CASP3/DGKQ/AFAP1L2/MTCP1/CFAP43/FAM20A/RGCC/CIB1/SPRED1/CAMKK2/SPRED2/CAMK2N2/CKS2/P2RX7/PKIB/IGF2/LRRC4B/LOC102184087/FLRT1/HYAL2/AGAP2/IGF1/GMFB/ERBB3/PRKAR2B/LOC106503912/CXCL10/CCNB1/NCS1/FLRT3/CDKN1A/NRG1/NYX/LRTM1/LOC108638256/NOS2/LOC102187127/LTF/LRRC3/LOC102187672	77	104	LRRC15/PIK3CA/SH3BP5/KAT2B/CAB39/ALS2/FAF1/CDKN2C/PODN/NGF/TSACC/PRKAG1/RAC2/CDKN1B/ANKRD54/CCNI/LOC102178535/STK11/SH3BP5L/MAP2K2/CDKN2D/LRRC19/LOC108636541/VLDLR/NKX3-1/IKBKAP/FAM150B/IBTK/CCNC/FGFR1OP/RPLP1/PARP16/APC/SOCS5/ETAA1/HMGB1/CCNY/CCNE2/STK3/PKIA/PTPRC/MT3/CCNE1/GMFG/CCL5/LOC102189615/TAOK1/YWHAE/INCA1/GP1BA/SMCR8/PPP1R1B/DBF4B/HEXIM1/HEXIM2/STRADA/PRKAR1A/PRKAA1/MBIP/GSKIP/CCNK/QARS…	AHSG/CAMK2N2/CCNL1/NCK1/LRRC3/CAMK2N1/CCNT2/DUSP19/FAM212B/PRKAG2/LRRC4/PRKAR2B/DCN/SOCS2/DAZAP2/CCNT1/CDK4/AGAP2/ERBB3/IGF1/MAPK8IP2/LOC108636199/LRRC66/CXCL10/DGKQ/EFNA5/CCNH/RACK1/LOC108636402/LOC102190399/ELP3/CDKN2B/ASPN/CKS2/CDK20/PKIB/CD24/FLRT2/SOCS4/GMFB/SPRED1/GREM1/MAP2K1/LRRTM1/SPRED2/SPDYA/NCS1/DNAJC3/SPRY2/RGCC/FLRT3/PKIG/TRIB1/RTN4RL2/LRRC4C/ELP4/WNT11/CCNL2/TAOK3/P2RX7/CAMKK2/DUS2…	Function
GO:0008217	regulation of blood pressure	168	-0.457893602423172	-1.83402375318728	0.00108108108108108	0.00108108108108108	0.0700931973983903	3010	tags=45%, list=22%, signal=35%	ID2/VEGFC/ATP6AP2/NPFF/DDAH1/AGTR2/LOC102172683/LOC102171917/CD34/GJA5/CD36/CRHR2/ADRB3/LOC102178379/PDGFB/NCALD/LOC102188617/ADRA2B/AHR/EDN1/GLP1R/BDKRB2/MANF/ANPEP/PTAFR/QRFP/LOC102168295/EPHX2/GUCY1A3/NPY1R/LOC108633303/LOC106501911/NOS3/LOC102191099/LOC108633189/LOC102190430/RASL10B/LVRN/NEDD4L/TAC1/P2RX4/CPA3/MME/TRHDE/CNR1/TAC4/ACE2/F11R/LOC102190572/ATP1A1/LOC102184867/P2RX1/LOC100860959/F…	50	118	SOD1/ADIPOQ/BMPR2/LOC102186539/LEP/NPY/SPX/GNB3/PPARA/ADM2/LOC102186197/ERAP1/ADRA1B/NPR2/SOD2/RPS6KA2/TPM1/BBS4/SMAD3/TACR1/UCN/POMC/PTGS1/ENG/MKKS/OPRL1/HRH3/EDN3/CTSZ/LOC102188874/UTS2/MIF/NOS1/GSK3A/TNNI3/ASIC2/LOC102182869/GCGR/PIK3R1/PDE4D/NISCH/IER3/ACSM3/PLCB3/LRP5/AR/APLN/NOX1/MECP2/AVPR2	MME/SUCNR1/CPA3/AGTR1/ECE1/PTAFR/STK39/LOC102172683/LOC102191099/LOC102184867/LOC102190840/LOC102190572/DDAH1/ATP1A1/GJA5/F11R/NOS3/CRHR2/CD36/LOC100860959/LOC108633303/AHR/TAC1/COL1A2/TRHDE/NPFF/ACVRL1/AVPR1A/PTPRO/C3AR1/CACNA1C/PDGFB/NPY1R/ENPEP/CORIN/LNPEP/ERAP2/ADRB2/TBXA2R/LOC102186759/ADRA1A/EPHX2/C8H9orf3/GJA1/CNR1/SGK1/DLL1/GCH1/F2RL1/F2R/LVRN/ADRA2B/ID2/QRFP/EDNRB/KL/POSTN/SNX5/ADRA1D/LO…	Process
GO:0031099	regeneration	168	-0.434479959507127	-1.74024393833635	0.00108108108108108	0.00108108108108108	0.0700931973983903	3399	tags=43%, list=25%, signal=32%	HAMP/NOTCH1/WDR35/ADM/GATA1/GLI1/PLAU/SERPINE1/OMG/FLT1/IFRD1/NR4A3/HGF/TGFBR2/PCNA/AHSG/BIN3/NCAM1/LOC102171917/TNC/CFLAR/NEFM/HMGB2/FAS/SULF2/SEPN1/EZH2/RTN4RL1/UCP2/CDK2/C5AR1/RAPGEF3/PRPS2/BCL2/CPQ/CHST3/VIM/LRP2/ANXA3/KLK6/ATIC/TIMP3/AURKA/JAG1/C3H1orf226/LOC102169730/FGF10/APOA1/IGSF10/ANXA1/PPAT/PLG/IGF1/TGFBR3/PLAUR/NOV/VCAN/CCNB1/MATN2/MMP2/TMEM8C/CAV1/GJA1/TYMS/ANGPT2/LOC102176354/CLDN1…	52	116	NR0B2/FZD7/MSTN/JUN/MYF6/TARBP2/WNT10B/TXK/CAST/JAK2/NEFL/AGP/RXRA/CPB2/PRKCQ/CEBPB/RPL30/MYOD1/HMBS/YAP1/MYOG/IL10/LIF/FGA/CCNE1/CEBPA/LOC102175889/VTN/ENO3/SOX15/RPL19/EZH1/GFAP/APOH/LIFR/GPX1/WNT7A/DDR1/CSNK2B/MAPK14/GFER/SOCS1/HSD3B7/FZD9/INA/CXCL12/RPS24/LOC100861197/RGN/LOC108634606/F7/MSTRG.5020	APOD/CLDN1/AHSG/IGSF10/SEPN1/NCL/ATIC/CFLAR/LRP2/PTPRF/TGFBR3/RAP1A/NOTCH2/BCL9/SHC1/ADAM15/C3H1orf226/EZH2/NRF1/IFRD1/CAV1/CFTR/HGF/RAPGEF3/CDK4/GLI1/CDK2/IGF1/TIMP3/LEF1/TEC/PPAT/LOC102181582/ANXA3/VCAN/DHFR/ADRB2/NOTCH3/HMGB2/ANXA1/TGFBR1/NR4A3/BIN3/NEFM/TNC/GSN/GJA1/PLG/PGF/SRSF5/GATM/NREP/WDR35/NOTCH1/TMEM8C/FLT1/JAG1/VIM/PCNA/AURKA/SULF2/CPQ/MATN2/NOV/MYC/LOC106502806/RTN4RL2/BDNF/UCP2/LOC1…	Process
GO:0060485	mesenchyme development	168	-0.424035704215587	-1.69841104923795	0.00108108108108108	0.00108108108108108	0.0700931973983903	3760	tags=46%, list=28%, signal=34%	DDX5/SOX9/WNT5A/FOXD1/ADAM15/HAS2/WNT16/EPB41L5/DLG5/ACVRL1/GSC/RBPJ/NOTCH1/FGFR1/SPRY1/DCHS1/HEY2/HGF/ERG/TGFBR2/ALDH1A2/TBX5/RDH10/FOXH1/MSX2/ALX1/PDCD4/NUP133/LOXL2/GDNF/SOX8/SNAI1/EDN1/SOX10/BCL2/HIF1A/EFNA1/CITED2/TWIST1/BMP2/HEYL/EFNB1/SNAI2/WWTR1/HOXA5/MEOX1/PKD2/NOS3/JAG1/NRP1/FGF10/TFAP2A/SFRP1/MESP1/TCF21/PDGFRB/BNC2/BMP5/KITLG/EDNRB/EDNRA/PAX1/TGFBR3/ERBB3/PLAUR/OLFM1/NRP2/RFLNB/PTK7/G…	49	119	EPHA3/WNT4/PAX3/WNT10A/BMPR2/STAT1/GBX2/S100A4/TBX20/WNT2/SEMA3A/MDM2/PITX2/TAPT1/MEF2C/TCOF1/NRTN/TRIP10/HAND2/SIX4/NEDD4/SMAD3/SIX2/PPP3R1/ENG/RXRA/EDN3/BMP7/TEAD1/YAP1/TGFB2/KLHL12/SFRP2/KCTD15/TRIM28/CRELD1/KBTBD8/RBM24/CUL7/NFATC1/SMAD2/MAPK3/BMPR1A/ACTA1/LOC102176871/MAPK1/LOC108634606/TBX1/LOC108634739	GSK3B/WWTR1/ERG/PHACTR4/PEF1/HTR2B/NRP2/EPB41L5/ZEB2/ACVR1/NCKAP1/HEYL/TGFBR3/ADAM15/EFNA1/VANGL2/NOS3/WNT16/HOXA5/HGF/TWIST1/ALX1/KITLG/ACVRL1/ERBB3/SOX10/DDX17/WNT7B/LEF1/PKD2/RBPJ/MSX1/PDGFRB/BNC2/TGFBR1/LOXL2/HEY2/GJA1/TCF21/CITED2/ZFP36L1/HIF1A/SIX1/BMP4/ALDH1A2/THBS1/ACTC1/ACTG2/OSR1/SOX11/NOTCH1/OLFM1/EDNRB/FGF9/JAG1/NRP1/PAX1/BMP2/LAMA5/LOC108637403/TCF15/FAM83D/SNAI1/HEY1/RDH10/SNAI2/HAS…	Process
GO:0010952	positive regulation of peptidase activity	173	-0.406809913964607	-1.63120170238322	0.00108108108108108	0.00108108108108108	0.0700931973983903	3375	tags=40%, list=25%, signal=30%	WDR35/BCL10/ACER2/MMP25/SIRT1/CASP9/PICALM/DAP/FGL2/HIP1/MAP3K5/LOC102183480/BEX3/CTGF/XDH/LOC102181107/CFLAR/PAWR/TNFSF15/FAS/LOC102173932/RIPK1/NLRC4/MBP/EFNA1/SLC11A2/TBC1D10A/CASP3/CASP8/MEFV/BOK/MAL/EPHA4/LOC102172271/FYN/NLRP3/EIF2AK3/DAPK1/LOC102190935/LOC102191717/PSME4/PSMD14/PERP/LOC102175959/LOC102184087/P2RX1/APAF1/TNFSF10/CTSH/LYN/S100A9/PRELID1/SNCA/LOC106503912/LOC102184299/LOC1021…	61	112	FAM162A/RNF7/MUL1/PINK1/LCK/STAT1/ACVR1C/PDE11A/CYR61/NGF/EFNA3/LOC102173997/NOD1/CRADD/BCL2L13/BID/LOC106502160/MAPK12/LOC108636541/JAK2/NKX3-1/CASP8AP2/AKIRIN2/PSME2/UACA/SMAD3/CLPX/ROCK2/HMGB1/DDRGK1/EBAG9/ASPH/HSF1/RPS3/FASLG/SFRP2/TRADD/LOC102189615/NLRP1/MAPT/LOC108638455/LOC108638538/EGLN3/LGMN/APOPT1/TNF/MTCH1/MAPK14/BAK1/DNAJA3/MAPK3/FIS1/GPER1/MEN1/PIDD1/PPM1F/LOC102180758/TRAF2/BCAP31/…	IFT57/TNFSF10/PCOLCE2/COL4A3/EPHA4/CASP8/CFLAR/HSPE1/HSPD1/TANK/PSMD14/BOK/LOC102183480/BCL10/F3/S100A9/S100A8/EFNA1/ARHGEF2/LOC102173932/CAV1/FGL2/PAWR/LOC102190297/LOC102190935/APAF1/ACRBP/FBLN1/SNCA/LOC102180114/LOC102181107/CYFIP2/PPP2CA/NLRP3/RACK1/PRELID1/MAPK9/ACER2/VCP/LOC102175959/DAPK1/TNFSF15/GSN/FYN/CTGF/MAP3K5/PERP/PDCD2/MMP14/PSME1/CIDEB/F2R/BCL2L11/MAL/LOC102172271/HTRA2/XDH/NLRC4/…	Process
GO:0006898	receptor-mediated endocytosis	178	-0.467798193660659	-1.8787585484887	0.00108225108225108	0.00108225108225108	0.0700931973983903	3970	tags=47%, list=29%, signal=34%	ITGB1/PLD2/ULK1/CANX/SLC9B2/RAMP2/WASF1/ARRB1/LRP1/IGF2R/FCHO2/FCER1G/ALB/ASGR1/ADM/LRP10/RAB31/ACKR3/LOC102173969/PICALM/DNM3/DNAJC6/HPX/PPT1/TGFBR2/HIP1/CXCR1/INPP5F/GRIA2/HSP90B1/CD36/CAP1/TFR2/COLEC11/ARHGAP27/GRK3/CNTN2/SLC9A3/CALCRL/LOC102172428/SNAP25/LRP2/LOC108633303/LOC102168428/PLA2R1/FNBP1L/HSPH1/CXCR2/LOC102169730/APOA1/MEGF10/DAB2/LOC102171143/LOC102173987/SCARB1/CD14/FOLR2/SPARC/SC…	55	123	TFRC/MASP1/AP2M1/TMEM108/DNAJC13/ITGB2/LRP1B/RAMP1/KIAA1107/PI4KB/LOC102184859/LOC102186356/LMBR1L/LOC102171493/LOC102172041/CLEC9A/MICALL1/JCHAIN/SCARB2/GRK4/ABCA7/PDLIM7/CLTB/DNM2/VLDLR/CLTA/AMBP/HTR1B/SNX9/NEDD4/SNX1/SNX17/DNM1/GPR107/LRP3/AP2S1/EPN1/SSC5D/LGALS3BP/GRB2/LOC102185505/GHR/AMN/LOC102173047/LOC108638604/CLN3/APOBR/ACHE/LOC102175187/LOC102174628/LOC102174188/GRK2/AP2A2/CD81/MSTRG.2…	SYNJ1/RAB5A/HSPG2/LDLRAP1/HTR2B/CXCR1/CXCR2/MARCO/PLA2R1/LRP2/CALCRL/ACKR3/CAP1/PPT1/LRP8/DNAJC6/PTGER3/FNBP1L/LOC102173987/FCER1G/RAMP3/CAV2/CAV1/CD36/LOC100860959/LOC108633303/LRP1/STAB2/HSP90B1/LOC102171143/LOC102172428/LOC102172606/OLR1/LOC102183943/M6PR/CD9/SLC9B2/SNCA/ALB/GRIA1/SPARC/ADRB2/CD14/MEGF10/PIP5K1C/LDLR/CALR/CANX/SCARA5/SCARA3/SYK/ABCA1/COLEC11/WASF1/EZR/IGF2R/DLL1/LRP10/RABEPK/H…	Process
GO:1904018	positive regulation of vasculature development	172	-0.452313381391831	-1.81153745929476	0.00108225108225108	0.00108225108225108	0.0700931973983903	3000	tags=44%, list=22%, signal=35%	VEGFC/PRKD2/CX3CL1/HGF/MMP9/TGFBR2/CD34/VASH2/KIAA1462/RAPGEF2/CFLAR/CYSLTR2/SPATA5/APLNR/KLF4/CYSLTR1/JUP/PDGFB/ANGPTL4/NOTCH4/PRKD1/C5AR1/RAPGEF3/ITGB3/CD40/HIF1A/EFNB2/ANXA3/TWIST1/EPHB4/RHOJ/PLCG1/CXCR2/NOS3/C5/NRP1/CIB1/RHOB/ETS1/CDH5/ANXA1/HYAL1/BMPER/IGF2/AKT3/PDGFD/CTSH/SASH1/CHI3L1/TEK/AGTR1/C3AR1/KDR/LOC102173683/GATA6/ITGA5/SEMA5A/PLK2/TLR3/UTS2R/BTG1/CXCR4/ADAM12/F3/CD34/ANGPT2/CTH/LO…	47	125	ITGB2/AAMP/ZC3H12A/JAK1/CYR61/ECM1/S100A1/AQP1/HDAC9/ASB4/HDAC7/ADM2/ERAP1/EGR1/C3/SOD2/AGGF1/PDCL3/LOC102184252/IL1B/ENG/HMGB1/MTDH/STIM1/IL10/UTS2/PXN/SFRP2/HSPB6/PAK4/RRAS/CCL5/PRKCA/LOC108638200/FGF18/CX3CR1/CCR3/VEGFA/PDPK1/CCL24/HSPB1/GPER1/HIF1AN/VEGFB/CXCR3/LOC102175938/SRPX2	GHSR/AGTR1/RUNX1/CXCR2/CFLAR/CXCR4/CTH/F3/RAP1A/NRAS/NOS3/EPHA1/HIPK2/BMPER/HGF/ITGB8/TWIST1/BTG1/ITGA5/SP1/ACVRL1/RAPGEF3/HMOX1/C3AR1/TNFRSF1A/PDGFB/KIT/KDR/ANXA3/FGF1/HSPA4/TBXA2R/SIRT6/MYDGF/ANGPTL4/TEK/ANXA1/PTK2B/KLF4/C5/NR2E1/SASH1/DLL1/PGF/RHOJ/HIF1A/LGALS3/THBS1/GREM1/RHOB/NOTCH1/EFNB2/FLT1/CYSLTR2/NRP1/ITGB1/KIAA1462/PPP1R16B/PLCG1/MMP9/CD40/PTGIS/AGO2/APLNR/ADM/PIK3C2A/PDGFD/CHI3L1/AKT3…	Process
GO:0001763	morphogenesis of a branching structure	165	-0.447031784750692	-1.78600678224039	0.00108932461873638	0.00108932461873638	0.0700931973983903	3134	tags=41%, list=23%, signal=32%	SPINT1/SPRY1/FLT1/NRARP/DCHS1/GDF7/HGF/PGR/TGFBR2/TNC/FRS2/SPATA5/RDH10/PDGFB/MSX2/SPINT2/NOTCH4/EPHA2/AHR/GDNF/SOX8/EDN1/SOX10/BCL2/BMP2/CSF1/HOXA5/GLI2/PKD2/PLXND1/NRP1/PAX8/SRC/FGF10/SFRP1/TCF21/MYCN/DLX2/WNT9B/SEMA3E/TMEM67/MGP/PRDM1/CTSH/DLL4/CELSR1/CITED1/GPC3/TEK/EDNRA/IGF1/KDR/HHEX/SEMA5A/PAK1/EPHA7/CTNND2/COL13A1/COL4A1/FAT4/TIMELESS/CXCR4/FGFR2/WT1/LAMA1/HOXA11/MMP14/MYC	49	116	CASR/DLG1/TP63/WNT4/ERMN/GBX2/RBM15/PBX1/TBX20/MET/SEMA3A/VDR/PITX2/NPNT/SLIT2/SLC12A2/PSPN/NKX3-1/ESR1/FEM1B/PPP3R1/ENG/GZF1/CTSZ/BMP7/TGM2/NCOA3/YAP1/IL10/CTNNBIP1/PROX1/PXN/TBX3/HHIP/SFRP2/NFATC3/GRB2/DAG1/PLXNA1/DDR1/VEGFA/SRF/NFATC1/PKD1/BTRC/CXCL12/AR/TBX1/LOC102177760	EPHA2/WNT6/FZD5/GLI2/CXCR4/ACVR1/DLX2/CSF1/VANGL2/GLI3/HOXA5/HOXA11/HOXA13/HGF/SEMA3E/AHR/TMTC3/FRS2/TIMELESS/IGF1/KRAS/MGP/SOX10/PDGFB/CELSR1/LEF1/PKD2/KDR/FGF1/TEK/B4GALT1/PTCH1/TNC/RSPO3/PRDM1/EPHA7/TCF21/PGF/SIX1/BMP4/FGF7/DLL4/SPINT1/GREM1/MMP14/NFATC4/PAX8/GDF7/MYCN/NOTCH1/NRARP/COL4A1/FLT1/NRP1/BMP2/LAMA5/LOC108637403/SRC/TMEM67/GRHL2/RDH10/EYA1/MYC/CD44/WT1/ILK/DCHS1/ADM/PGR/KDM5B/FGF2/SP…	Process
GO:0018108	peptidyl-tyrosine phosphorylation	163	-0.401379069220174	-1.60205317237156	0.00109170305676856	0.00109170305676856	0.0700931973983903	3091	tags=37%, list=23%, signal=29%	FLT1/GRAP/LTK/MUSK/ROR2/HGF/BLK/ROS1/AXL/CSF1R/WEE1/PDGFB/EPHB2/RELN/TIE1/EPHA2/ABI2/EPHB3/NTRK3/EFNB2/IL12RB2/RALB/FGFR4/MST1R/EPHB4/EFNB1/NRP1/EPHA4/SRC/FGF10/FYN/CAMKK2/PDGFRA/AATK/PDGFRB/EFNB3/LYN/SLA/MERTK/TEK/DYRK3/SYK/NTRK2/AGTR1/KDR/ERBB3/YES1/EPHA7/CDC37/NRP2/TTK/NRG1/FGFR2/EPHA5/BMX/MELK/KIT/CDC37/PRLR/CDC37	58	105	EPHA3/TNK2/DYRK1A/FGR/LCK/JAK1/EFNA4/EFNA3/CLK2/INSRR/SH2D1B/EPHB6/LEP/MET/STYK1/FGF6/TXK/BTC/FER/ITK/HBEGF/NRG2/LOC106502311/MATK/CDC37/IL12RB1/JAK2/SHC3/FRK/FGFR1OP/LOC102176695/PKDCC/EFEMP1/ZMYM2/FLT3/OSM/LIF/PXN/IL15/TNK1/ERBB2/STAT5B/GRB2/FGF18/GHR/NRG4/CLK3/IL5RA/DDR1/MAPK3/BAZ1B/CUX1/SCYL1/FGF16/IL3RA/FGFRL1/MSTRG.10768/MSTRG.8964	EPHB3/AGTR1/EPHA2/EPHB2/EPHA4/NRP2/ABI2/CLK1/RALB/EPHA10/TIE1/ROR1/IL12RB2/DDR2/EPHA1/TRIM24/RALA/RELN/HGF/TWF1/ERBB3/CSF2RB/FGFR1OP2/PTPN6/PDGFB/TEC/PDGFRA/KIT/KDR/EPHA5/FGF5/PDGFRB/CSF1R/FGF1/FGF22/CLK4/FGFR4/INSR/JAK3/FLT4/BLK/TEK/MELK/PTK2B/NTRK2/ROR2/SYK/MUSK/LOC102169183/CNTRL/TTK/ROS1/FYN/EPHA7/IGF2R/TYRO3/LTK/MERTK/CRIM1/ALK/EFNB2/FGF9/FLT1/ABI1/NRP1/PTK6/HCK/SRC/LYN/SLA/PTK2/WEE1/DYRK3/A…	Process
GO:0061138	morphogenesis of a branching epithelium	159	-0.426515544425411	-1.69576613422795	0.00109409190371991	0.00109409190371991	0.0700931973983903	3134	tags=40%, list=23%, signal=31%	SPINT1/SPRY1/FLT1/NRARP/DCHS1/GDF7/HGF/PGR/TGFBR2/TNC/FRS2/SPATA5/RDH10/PDGFB/MSX2/SPINT2/NOTCH4/EPHA2/AHR/GDNF/SOX8/EDN1/SOX10/BCL2/BMP2/CSF1/HOXA5/GLI2/PKD2/PLXND1/NRP1/PAX8/SRC/FGF10/SFRP1/TCF21/MYCN/WNT9B/SEMA3E/TMEM67/MGP/CTSH/DLL4/CELSR1/CITED1/GPC3/TEK/EDNRA/IGF1/KDR/HHEX/SEMA5A/PAK1/COL4A1/FAT4/TIMELESS/CXCR4/FGFR2/WT1/LAMA1/HOXA11/MMP14/MYC	48	111	CASR/DLG1/TP63/WNT4/GBX2/RBM15/PBX1/TBX20/MET/SEMA3A/VDR/PITX2/NPNT/SLIT2/SLC12A2/PSPN/NKX3-1/ESR1/FEM1B/PPP3R1/ENG/GZF1/CTSZ/BMP7/TGM2/NCOA3/YAP1/IL10/CTNNBIP1/PROX1/PXN/TBX3/HHIP/SFRP2/NFATC3/GRB2/DAG1/PLXNA1/DDR1/VEGFA/SRF/NFATC1/PKD1/BTRC/CXCL12/AR/TBX1/LOC102177760	EPHA2/WNT6/FZD5/GLI2/CXCR4/ACVR1/CSF1/VANGL2/GLI3/HOXA5/HOXA11/HOXA13/HGF/SEMA3E/AHR/TMTC3/FRS2/TIMELESS/IGF1/KRAS/MGP/SOX10/PDGFB/CELSR1/LEF1/PKD2/KDR/FGF1/TEK/B4GALT1/PTCH1/TNC/RSPO3/TCF21/PGF/SIX1/BMP4/FGF7/DLL4/SPINT1/GREM1/MMP14/NFATC4/PAX8/GDF7/MYCN/NOTCH1/NRARP/COL4A1/FLT1/NRP1/BMP2/LAMA5/LOC108637403/SRC/TMEM67/GRHL2/RDH10/EYA1/MYC/CD44/WT1/ILK/DCHS1/ADM/PGR/KDM5B/FGF2/SPATA5/SPRY1/FAT4/E…	Process
GO:0060326	cell chemotaxis	160	-0.417703887908891	-1.65994086127803	0.00109409190371991	0.00109409190371991	0.0700931973983903	3761	tags=46%, list=28%, signal=33%	LOC102191152/EGR3/LOC102181854/LOC102181582/MYO9B/IL6R/LOC102169855/LGALS3/CCR6/FCER1G/LOC102178953/TNFRSF11A/LOC102182683/ITGA9/PTPRO/LOC102170310/LOC106503663/FLT1/IL16/PLXNB3/CX3CL1/HGF/CXCR1/ENPP2/PDGFB/C5AR1/EPHA2/PLEKHG5/PRKCD/LOC102170772/CCL26/CXCL14/C5AR2/LOC102179993/LOC102168428/ITGA1/CXCR2/C5/PIK3CD/NRP1/CXCL9/TREM1/CORO1B/ANXA1/ITGAM/SPP1/PDGFRA/HOXB9/PDGFRB/S100A9/CXCL16/EDNRB/PREX1…	56	104	PIK3CA/TRPM2/ITGB2/CNR2/GPR35/CSF3R/PDE4B/LOC102175177/RAB13/SLAMF8/SLAMF1/LOC102184859/ARHGEF5/NR4A1/LOC102182395/CXCL11/HBEGF/LOC102180663/CCL27/CCL19/CCL21/IL1B/ENG/HMGB1/PRKCQ/EDN3/CXCR5/JAML/IL10/TGFB2/LOC102190717/BCAR1/CCL22/RPS19/TRPM4/CCL16/CCL5/LOC102175889/CCR7/PRKCA/PDE4D/GPR33/CX3CR1/CCR3/VEGFA/ABCC1/CORO1A/HSD3B7/CCL24/RAC1/ADAM8/CXCL12/LOC102175187/LOC102174628/LOC102174188/CXCR3	CXADR/AGTR1/EPHA2/CXCR1/CXCR2/CXCR4/LOC102174895/S1PR1/PIP5K1A/S100A9/LOC102169149/S100A8/IL6R/FCER1G/PIK3CG/HGF/BIN2/ANO6/PTPRO/C3AR1/IL17RA/PDGFB/LEF1/SPP1/PDGFRA/KIT/CXCL8/LOC102181582/LOC102181854/LOC102182115/LOC102182683/CXCL9/CXCL10/PDGFRB/IL17B/CXCL14/AZU1/PIP5K1C/VAV1/CCL25/MYO9B/ANXA1/EGR3/SYK/LPAR1/C5/CCR6/LGALS3/LOC102177727/EDNRB/FLT1/TNFSF11/NRP1/ELMO2/PREX1/ENPP2/NOV/LOC102191152/E…	Process
GO:0042742	defense response to bacterium	157	-0.406482896836919	-1.61438537602097	0.00109529025191676	0.00109529025191676	0.0700931973983903	2692	tags=36%, list=20%, signal=29%	LOC102190537/LOC108636544/CD36/HMGB2/SELP/PRKD1/C5AR1/EPHA2/LOC102180587/NLRC4/LOC102170313/RAB1A/PRKCD/NOD2/MYD88/ANXA3/IL27RA/LOC108633303/ADAM17/PLAC8/LOC108636909/LOC102169730/LOC102182181/TLR4/NLRP3/TREM1/TAC1/LOC102173987/LOC106504020/P2RX7/ADAMTS4/COCH/CFP/LOC100860959/NAIP/S100A9/SYK/ADAMTS5/MPO/TLR3/CHGA/S100A8/LOC102169149/AZU1/TNFAIP8/SLC11A1/TLR2/LOC102170003/CLEC4D/PGLYRP1/NOS2/ISG15…	54	103	IL12A/IL22RA1/FGR/LOC102171395/S100A14/SLAMF8/RARRES2/NPY/NOD1/LOC102172037/IL23A/LOC102183941/CD4/PLA2G6/JCHAIN/PGLYRP2/TNFSF8/B2M/LOC102168547/LYG2/IL1B/GNLY/CARD9/OPTN/MAVS/ROMO1/BPI/CEBPB/RPL30/F2/IL10/FGA/IRF8/RPS19/BCL3/SSC5D/NLRP1/TMF1/LOC108638604/LOC102178318/LOC102179187/TNF/TFEB/SPN/NCF1/LOC106503657/LOC102175187/LOC102174628/LOC102174188/FAU/PELI3/RPL39/SPACA7/MSTRG.14196	ADAMTS5/EPHA2/SLC11A1/LOC108633177/NOTCH2/LOC102173987/S100A9/LOC102169149/S100A8/IL6R/SHC1/ADAMTS4/FCER1G/CD36/LOC100860959/LOC108633303/TAC1/S-LZ/TBK1/STAB2/CLEC4E/CLEC4D/TNFRSF1A/RBPJ/TLR1/TLR6/ANKRD17/ANXA3/PLAC8/SPON2/HAVCR2/ELANE/AZU1/NLRP3/TNFAIP8/ACP5/IL27RA/HMGB2/LOC108636544/LOC102181867/LOC102181595/SYK/TLR4/LOC108636909/LOC106502530/RNASE6/NLRC4/RAB1A/ADAM17/HCK/LOC102174044/RIPK2/ADG…	Process
GO:0034341	response to interferon-gamma	155	-0.473659712842879	-1.87805756850534	0.00110132158590308	0.00110132158590308	0.0700931973983903	2304	tags=35%, list=17%, signal=30%	IRF9/IRF6/EDN1/KYNU/LOC102186814/PTAFR/SEC61A1/PRKCD/LOC102170772/CCL26/LOC102170144/CD58/VIM/RAB11FIP5/MEFV/IRF1/LOC102173185/TRIM38/TLR4/DAPK1/LOC102191717/LOC102173987/LOC102181554/TRIM62/CDC42EP4/STX11/IFI30/LOC102184087/TRIM25/CITED1/GCH1/CXCL16/LOC102169889/MRC1/IFNGR1/SNCA/LOC106503912/LOC102179935/LOC102170446/PECAM1/LOC102174969/IRF7/STXBP1/LOC108636449/SLC11A1/TLR2/CLDN1/LOC108638256/LO…	55	100	IFNGR2/STAT1/JAK1/LOC102175177/STXBP3/NUB1/IRF5/CAMK2B/LOC102170758/CAMK2D/CAMK2A/IL12RB1/JAK2/CCL19/CCL21/B2M/LOC102168547/KIF5B/LOC102178843/LOC102169319/VPS26B/IL18/LOC102190717/VAMP3/IRF8/CCL22/CCL16/CCL5/LOC102175889/LOC102189615/MYO18A/MYO1C/STX8/LOC102174166/LOC102186111/LOC102188452/LOC102176375/TRIM31/TRIM26/LOC102189356/LOC102190745/AQP4/RAB12/DNAJA3/CIITA/STX4/CCL24/TRIM8/STAR/CAMK2G/C…	CLDN1/CDC42/PTAFR/TRIM62/LOC102186814/LOC102175070/SLC11A1/KYNU/LOC102170144/LOC102181554/LOC108633177/LOC102174895/CD58/LOC102173987/ZYX/SNCA/IRF1/DAPK3/CCL25/C7H19orf66/BST2/LOC108636404/LOC108636449/IFI30/DAPK1/TLR4/GSN/SYNCRIP/IFNGR1/STX11/ARG2/GCH1/IRF9/RAB11FIP5/VAMP8/CAPG/ACTR2/STXBP1/RAB20/ACOD1/VIM/MRC1/HCK/MYC/CD44/TRIM21/TRIM68/LOC102170446/LOC102170165/LOC102169889/LOC102179935/NCAM1/…	Process
GO:0045766	positive regulation of angiogenesis	155	-0.46024757539355	-1.8248785339293	0.00110132158590308	0.00110132158590308	0.0700931973983903	3000	tags=55%, list=22%, signal=43%	HIPK2/PTGS2/ITGB1/ZNF304/TNFRSF1A/RAMP2/WNT5A/NRAS/PIK3C2A/MYDGF/LGALS3/ACVRL1/ADM/EPHA1/SIRT1/SERPINE1/FLT1/VEGFC/PRKD2/CX3CL1/HGF/MMP9/TGFBR2/CD34/VASH2/KIAA1462/CYSLTR2/SPATA5/APLNR/KLF4/CYSLTR1/JUP/ANGPTL4/NOTCH4/PRKD1/C5AR1/RAPGEF3/ITGB3/CD40/HIF1A/ANXA3/TWIST1/RHOJ/PLCG1/CXCR2/NOS3/C5/NRP1/CIB1/RHOB/ETS1/CDH5/ANXA1/HYAL1/BMPER/IGF2/AKT3/CTSH/SASH1/CHI3L1/TEK/AGTR1/C3AR1/KDR/LOC102173683/GAT…	42	113	ITGB2/AAMP/ZC3H12A/JAK1/CYR61/ECM1/S100A1/AQP1/HDAC9/HDAC7/ADM2/ERAP1/C3/AGGF1/PDCL3/LOC102184252/IL1B/ENG/HMGB1/MTDH/STIM1/IL10/UTS2/PXN/SFRP2/HSPB6/PAK4/RRAS/CCL5/PRKCA/LOC108638200/FGF18/CX3CR1/CCR3/VEGFA/PDPK1/CCL24/HSPB1/VEGFB/CXCR3/LOC102175938/SRPX2	GHSR/AGTR1/RUNX1/CXCR2/CXCR4/F3/NRAS/NOS3/EPHA1/HIPK2/BMPER/HGF/ITGB8/TWIST1/BTG1/ITGA5/SP1/ACVRL1/RAPGEF3/HMOX1/C3AR1/TNFRSF1A/KDR/ANXA3/FGF1/HSPA4/TBXA2R/SIRT6/MYDGF/ANGPTL4/TEK/ANXA1/PTK2B/KLF4/C5/NR2E1/SASH1/DLL1/PGF/RHOJ/HIF1A/LGALS3/THBS1/GREM1/RHOB/FLT1/CYSLTR2/NRP1/ITGB1/KIAA1462/PPP1R16B/PLCG1/MMP9/CD40/PTGIS/AGO2/APLNR/ADM/PIK3C2A/CHI3L1/AKT3/PTGS2/VASH2/CD34/FGF2/SPATA5/GAB1/SMAD1/FOXC…	Process
GO:0005539	glycosaminoglycan binding	154	-0.440580392721628	-1.74482480158051	0.00110132158590308	0.00110132158590308	0.0700931973983903	3714	tags=45%, list=27%, signal=33%	WISP3/LOC102181854/HSD17B12/PCOLCE/TNFAIP6/LOC108634681/PTN/LIPI/AGRN/ACAN/FGFR1/VIT/LOC106503663/LIPC/TGFBR2/CTGF/EXTL2/FGF12/DCN/MAMDC2/SELP/PLA2G5/RTN4RL1/EGFLAM/SMOC2/THBS2/HAPLN1/FSTL1/SERPINC1/COMP/NOD2/EVA1C/ANXA5/FGFR4/THBS4/HABP2/ADAMTS1/LOC102177855/HAPLN3/SERPINA5/TENM1/LOC102169730/FGF10/NLRP3/SPOCK2/CFH/SERPINE2/ITGAM/SFRP1/LAYN/CRISPLD2/COL11A1/LOC102178129/HYAL2/CEMIP/ADAMTS5/MPO/T…	42	112	CCDC80/CHRD/COLQ/LOC108633234/AAMP/MSTN/CYR61/HAPLN2/BCAN/AOC1/NOD1/LOC102168329/COL25A1/SLIT2/CXCL11/HMMR/ANXA6/DPYSL3/HBEGF/ADAMTSL5/PRSS57/LOC102180663/PGLYRP2/NCAN/LPL/ENG/PRNP/BMP7/WISP2/F2/PRELP/RPL22/LAMC2/PTPRC/CCL5/LOC102175889/VTN/VEGFA/FGFBP3/FGFRL1/RTN4R/TMEM184A	EVA1C/ADAMTS5/ADAMTS1/LIPI/IMPG2/FSTL1/FGF12/PCOLCE2/PLA2G5/SERPINE2/TNFAIP6/RSPO1/PTPRF/TGFBR3/EXTL2/COL11A1/THBS3/PTN/GPNMB/DCN/GNS/STAB2/ANXA5/NDNF/LOC102181854/CXCL10/HAPLN1/VCAN/FGF1/ELANE/AZU1/NLRP3/FGFR4/COMP/MAMDC2/PTCH1/HABP4/ECM2/RSPO3/WISP3/CTGF/SMOC2/THBS2/BMP4/FBN1/FGF7/LIPC/THBS1/LOC106502530/THBS4/VIT/ANXA4/POSTN/NOV/WISP1/MDK/HSD17B12/CD44/LYVE1/LAYN/LOC108637766/CFH/SELP/SELL/AGR…	Function
GO:0015291	secondary active transmembrane transporter activity	150	-0.442918389017019	-1.75353467749991	0.0011037527593819	0.0011037527593819	0.0700931973983903	2443	tags=33%, list=18%, signal=28%	SLC12A4/SLC45A4/SLC12A6/SLC9A7/SLC4A8/SLC34A3/SLC12A5/SLCO2B1/CDH17/SLC11A2/SLC9A3/SLC23A1/SLC22A7/SLC15A4/SLC25A16/SLC16A2/SLCO1C1/SLC2A10/SLC7A5/LOC102191423/SLC22A18/LOC102178813/SLC24A5/LOC102190935/LOC102183874/SLC7A6/SLC28A3/SLC6A4/SLC25A22/SLC16A7/SLC6A9/SLC3A2/SLC33A1/LOC102172245/LOC102184002/MFSD2A/SLC25A5/SLCO2A1/SLC10A6/LOC102190297/SLC2A13/SLC26A9/SLC45A3/SLC11A1/SLC28A1/SLC4A1/SLC6A…	52	98	SLC12A8/SLC37A1/SLC19A1/SLC9A1/SLC1A7/SLC26A3/SLC25A3/SLC16A8/SLC4A4/LETM1/SLC26A1/SLCO4C1/SLC6A7/SLC34A1/SLC12A2/SLC22A5/CLCN3/SLC24A2/SLC2A12/SLC8A3/SLC12A1/SLC7A7/SLC9A2/SLC4A5/SLC20A1/SLC2A8/SLC10A5/SLCO5A1/MFSD3/SLC37A4/SLC41A1/CLCN6/SLC9A5/SLC7A10/SLC8A2/SLC25A11/SLC2A4/SLC25A10/ANKH/SLCO3A1/SLC24A4/SLC25A20/SLC6A1/SLC6A6/SLC26A8/SLC5A2/SLC25A4/MCU/CLCN4/SLC6A8/LOC108635386/MSTRG.7836	SLC5A3/LOC102184282/LOC102184002/SLC33A1/SLC9A9/SLCO2A1/SLC4A3/SLC11A1/SLC4A10/MFSD2A/SLC6A9/SLC4A2/SLC13A4/SLC4A8/LOC102190297/LOC102190935/SLC2A13/SLC16A7/SLC26A10/LOC108636011/SLCO1C1/LOC102172245/SLC6A13/SLC9B2/SLC34A2/SLC10A6/LOC102191423/LOC102174838/SLC26A2/SLC23A1/SLC22A4/SLC1A1/SLC28A3/SLC46A2/SLC17A5/LOC102183874/SLC10A1/SLC24A5/SLC12A6/SLC7A8/SLC24A1/SLC8A1/SLC5A6/SLC2A6/SLC34A3/SLC24A…	Function
GO:0006836	neurotransmitter transport	149	-0.430507168338111	-1.70136388230399	0.00110619469026549	0.00110619469026549	0.0700931973983903	2271	tags=30%, list=17%, signal=25%	APBA1/TRPC4/EDN1/SPTBN2/CACNA1A/SYT9/ADA/FCER1A/SNAP25/SYTL4/ADORA3/RIMS2/C3H1orf226/LOC102191423/GABRA2/SYT17/LOC102183874/P2RX7/SLC6A4/STX11/SLC25A22/NRXN1/P2RX1/LOC102188472/SLC6A9/EDNRA/SYN2/SYK/SYT11/SLC22A3/SYT13/LOC102172245/SNCA/PAK1/CADPS2/KCNJ10/STXBP1/SEC14L1/CACNB4/GLUL/SLC6A13/SLC1A2/LOC102175876/HBBC/LOC102176710	50	99	STX19/SYTL1/SLC25A12/SLC1A7/SLC6A17/SV2A/SNAPIN/LOC102186539/LOC102184859/CDK5/AQP1/DDC/CPLX1/CLTB/LOC106502311/SLC44A2/UNC13A/RAB3A/RAB15/BLOC1S6/SNAP23/DNAJC5/HRH3/STX3/PARK7/DVL1/SLC38A7/LIN7B/SYT3/BRSK1/SYT5/VAMP2/SCN4A/CADPS/SLC6A1/WNT7A/GRM4/PRRT2/STX4/STX1A/CLN8/LOC102184601/PDZD11/SYN1/STXBP2/SLC6A8/SLC38A5/PRAF2/SCRIB/LOC108634970	SYNJ1/NLGN1/TRAK2/CACNB4/PPT1/RIMS3/SLC6A9/SLC44A5/ADORA3/SYT6/SYT11/FCER1A/KCNJ10/FCER1G/C3H1orf226/PTPRN2/CADPS2/SLC25A13/LIN7A/SYN3/LOC108636029/LOC102172245/SLC6A13/SNCA/GABRA2/NAAA/LOC102191423/LOC102174838/PIP5K1C/CACNA1A/SLC1A1/APBA1/UNC13B/SLC18A1/SYK/SLC44A1/STX7/STX11/SYTL3/LOC102183874/SLC22A3/NRXN3/PSEN1/UNC13C/TRIM9/NRXN1/STXBP1/TRPC4/SNAP25/SNPH/ADA/SLC13A3/RIMS2/RIMS1/SYT13/SLC1A2/…	Process
GO:0031589	cell-substrate adhesion	148	-0.454192913397973	-1.79335313946039	0.00111111111111111	0.00111111111111111	0.0700931973983903	2140	tags=31%, list=16%, signal=26%	ITGB3/BCL2/RAB1A/EPHB3/EFNA1/CNTN2/FNDC3B/AJUBA/LOC106503599/ITGA8/ITGA1/FBLN5/NID1/NRP1/TNFRSF12A/PRKX/ACTN1/SRC/RCC2/HPSE/COL3A1/MARCKS/SFRP1/LAMC1/TIAM1/ITGA2/SGCE/TEK/ITGA5/PARVA/ITGA6/NID2/COL13A1/LAMB1/LIMS1/ITGA10/PECAM1/COL17A1/ADAMTS9/DLC1/ADAMTS12/CD34/ANTXR1/KIF14/SIGLEC1/PTPRK	46	102	ITGB2/FZD7/LOC102175177/CDK5/MYO1G/PPFIA2/CD63/ITGA7/NPNT/FER/FREM1/SORBS3/CCL21/FERMT2/TRPM7/SMAD6/TSC1/SIRPA/LOC102190036/AKIP1/THY1/VAMP3/PXN/FGA/LYPD3/BCAM/TTYH1/VTN/ITGA2B/WHAMM/DAG1/DDR1/SRF/MSLN/PKD1/CORO1A/ITGAL/RAC1/ADAM8/VWA2/SORBS1/ACTN2/ACTN3/RHOD/PPFIA1/L1CAM	TIAM1/GP5/EPHB3/FNDC3B/RCC2/EPB41L5/ITGA6/HOXD3/COL3A1/TESK2/LOC102174895/ITGA10/PIP5K1A/ADAM15/EFNA1/THBS3/EPHA1/ZYX/MKLN1/LAMB1/SGCE/ITGA5/VWF/PARVG/HPSE/MADCAM1/TEK/LOC108636602/PTK2B/ECM2/MARCKS/BVES/PTPRK/CTGF/ACTN1/NID2/TYRO3/AJUBA/ITGA11/BCL2L11/LIMS1/RAB1A/ANTXR1/EMILIN1/ITGB1BP1/ADAMTS13/NRP1/ITGB1/ITGA8/SIGLEC1/LAMA5/LOC108637403/ID1/SRC/CD44/TIMM10B/ILK/LYVE1/PARVA/CNTN2/LAMC1/CD34/KIF…	Process
GO:0010594	regulation of endothelial cell migration	141	-0.445733064002192	-1.75222355214175	0.00111358574610245	0.00111358574610245	0.0700931973983903	3491	tags=50%, list=26%, signal=38%	EMP2/SERPINF1/WNT5A/LOC102182562/PIK3C2A/ACVRL1/TMSB4X/PLPP3/GATA3/NOTCH1/PDCD10/RHOA/FGFR1/SIRT1/VEGFC/PRKD2/CARD10/AGTR2/ADGRB1/KIAA1462/NUS1/SPATA5/DCN/KLF4/JUP/PDGFB/PRKD1/MMRN2/EPHA2/EDN1/ITGB3/CD40/LOC102186814/HIF1A/EFNA1/ANXA3/SNAI2/RHOJ/PLCG1/ADAM17/MEOX2/NOS3/NRP1/ADGRA2/RGCC/CIB1/SPRED1/RHOB/ETS1/ANXA1/P2RX4/BMPER/SCARB1/IGF2/AKT3/SPARC/DLL4/SASH1/PLG/STARD13/TEK/IGF1/KDR/SEMA5A/PLK2/S…	43	98	AAMP/BMPR2/ZC3H12A/SVBP/MET/HDAC9/HDAC7/ATP5B/SH3BP1/SLIT2/MEF2C/PIK3R2/SYNJ2BP/ROCK2/DAB2IP/HMGB1/AMOTL1/PROX1/FBXW7/GPLD1/BCAR1/GPI/ZNF580/BCAS3/MAP2K3/HDAC5/APOH/PRKCA/LOC108638200/FGF18/LGMN/WNT7A/CSNK2B/VEGFA/ATP5A1/PDPK1/HSPB1/LOC102175359/FGF16/AMOT/SRPX2/MECP2/MSTRG.18563	PDCD10/EPHA2/LOC102186814/LOC102175070/NRP2/LOC102182562/PLPP3/EFNA1/NOS3/BMPER/MEOX2/KRIT1/DCN/SP1/ACVRL1/IGF1/HMOX1/CARD10/PDGFB/KDR/ANXA3/SPARC/FGF1/TBXA2R/CALR/FLT4/TEK/ANXA1/STC1/PTK2B/KLF4/NUS1/NR2E1/SASH1/PLG/VASH1/RHOJ/HIF1A/BMP4/DLL4/THBS1/SPRED1/ATOH8/RHOB/ADAM17/ITGB1BP1/NOTCH1/STARD13/RGCC/GATA3/NRP1/KIAA1462/PLCG1/CD40/SNAI2/PTK2/ADGRB1/PIK3C2A/AKT3/PTGS2/P2RX4/SCARB1/FGF2/SPATA5/FOX…	Process
GO:0070820	tertiary granule	145	-0.500967776982338	-1.9707617314783	0.00111482720178372	0.00111482720178372	0.0700931973983903	3544	tags=44%, list=26%, signal=33%	TNFAIP6/LGALS3/SERPINB6/FCER1G/LOC102182683/LOC102174613/RHOA/PLAU/TSPAN14/SERPINB6/NFASC/LOC102173969/MCEMP1/CHRNB4/ATP6AP2/MMP9/LOC102175833/VAMP8/LOC102181776/ADAM10/ASAH1/LOC102188617/SLC2A3/COPB1/LAIR1/PTAFR/TIMP2/CD58/SNAP25/CTSS/IDH1/CD47/LOC108634520/STOM/QSOX1/LOC102180073/LOC102171142/LOC102180520/ITGAM/LOC108635143/FRMPD3/CLEC5A/ATP6V0A1/CFP/CD93/CTSH/TCN1/PTPRB/CD177/LOC102180785/LOC1…	41	104	NIT2/ARMC8/TRPM2/PGM1/STXBP3/LAMTOR2/LTA4H/VAMP1/LOC102182395/STBD1/DIAPH1/CYSTM1/AGP/RAB14/B2M/LOC102168547/SNAP23/QPCT/LOC102184534/SIRPA/LOC102190036/GGH/TMEM63A/LOC102174471/OSCAR/GAA/TMC6/LOC102178679/DSP/LOC102172255/ITGAX/RAC1/ADAM8/TBC1D10C/LOC108634220/AP2A2/LOC102175938/RAP2C/STXBP2/LOC106503969/LOC108634970	CD47/PTX3/RAP2B/LOC102186806/CDA/PTAFR/SLC11A1/IDH1/TNFAIP6/NRAS/CD58/CTSS/ILF2/FCER1G/PTPRN2/CLEC5A/LOC102168424/ANO6/PTPRB/LOC108636029/OLR1/CLEC12A/CLEC4D/SLC2A3/LOC102182115/LOC102182683/CNN2/DOK3/LRG1/ADGRE3/STOM/STX7/LGALS3/ADAM10/VAMP8/YPEL5/SNAP25/CD93/MMP9/GSDMD/TCN1/LOC102180785/LOC102180520/CD59/LOC102176710/LOC102175876/HBBC/COPB1/NFASC/KCNAB2/QSOX1/ARL8A/DYNLL1/LOC102188617/LOC102176…	Component
GO:1903034	regulation of response to wounding	145	-0.420891826012207	-1.65575021370312	0.00111482720178372	0.00111482720178372	0.0700931973983903	3319	tags=43%, list=25%, signal=33%	FCER1G/PLPP3/CERS2/PLAU/SERPINE1/FGG/OMG/PLAT/TGFBR2/INPP5F/CRK/CD34/C1QTNF1/CD36/KLF4/SELP/PDGFB/RTN4RL1/HMGCR/PPARD/PTPRJ/EDN1/PHLDB2/PRKCD/NTRK3/ANXA5/ANXA2/LOC108633303/ADAM17/TNFAIP3/NOS3/TNFRSF12A/EPHA4/HPSE/TLR4/SERPINE2/ANXA1/SPP1/PDGFRA/PTGER4/CD9/LYN/LOC100860959/F2RL1/CD109/PLG/S100A9/SYK/ADAMTS18/PLAUR/PDPN/CAV1/FAP/CXCR4/GJA1/NRG1/F3/CD34/TFPI/MYC/F2R/THBS1	47	98	WNT4/PROC/USF1/BRAF/TXK/HBEGF/MAP2K2/PRDX2/DMTN/CAPN3/NEO1/SMAD3/PRKCE/FKBP1B/HMGB1/CPB2/PRKCQ/ARFGEF1/CNTF/F2/MYOD1/IL10/DUSP10/MIF/FGA/WFDC1/LOC102175889/VTN/P2RX5/GP1BA/SOX15/NDEL1/APOH/PRKCA/LOC108638200/VPS33B/CLASP2/RREB1/ADTRP/LOC102170373/PDGFA/VEGFB/HRAS/ATP7A/RTN4R/F7/EPPK1	PHLDB2/GP5/SERPINE2/EPHA4/CXCR4/FAP/TFPI/PTPRF/PLPP3/PTGER3/F3/LRIG2/CERS2/S100A9/ARHGEF2/FCER1G/NOS3/CAV1/CD36/LOC100860959/LOC108633303/ANO6/CD9/PDGFB/ANXA5/SPP1/TEC/PDGFRA/HOPX/HPSE/ADRB2/F12/TBXA2R/ANXA1/SYK/KLF4/TLR4/CD109/GJA1/CD24/TNFAIP3/PLG/ANXA2/THBS1/MAP2K1/F2RL1/F2R/HMGCR/PLEK/ADAM17/STK24/THBD/SRSF6/LYN/MYC/PTPRJ/SELP/MTOR/AJAP1/PDPN/CD34/FGF2/FGB/FGG/ADAMTS18/FOXC2/PLAUR/APOE/SIGLEC…	Process
GO:0042581	specific granule	143	-0.490617963043692	-1.92970821334809	0.00111607142857143	0.00111607142857143	0.0700931973983903	3286	tags=44%, list=24%, signal=34%	MMP25/PLAU/HVCN1/TSPAN14/RAB27A/CMTM6/MCEMP1/CHRNB4/ADGRG3/LOC102175833/VAMP8/ADAM10/CD36/LOC102178379/JUP/LOC102188617/STK10/SLC2A3/PTPRJ/LAIR1/TIMP2/SNAP25/CKAP4/ANXA3/CD47/SLC15A4/LOC108633303/STOM/LOC106501911/QSOX1/HPSE/LOC102180520/MOSPD2/ITGAM/CLEC5A/CFP/P2RX1/CD93/LOC100860959/CHI3L1/HMOX2/C3AR1/PLAUR/TCN1/DEGS1/PDXK/PGRMC1/RAB44/RETN/PTPRB/LCN2/CD177/BST1/LOC102180785/LOC102170003/LOC102…	50	93	NIT2/ARMC8/TRPM2/STXBP3/LAMTOR2/AOC1/CEP290/TOM1/VAMP1/CRACR2A/NFKB1/ATP8A1/LOC102182395/SLCO4C1/SLC44A2/AP1M1/CLCN3/AGP/FRK/ARG1/B2M/LOC102168547/SLC27A2/SNAP23/QPCT/AGPAT2/DNAJC5/CTSZ/BPI/GGH/DGAT1/STX3/TMEM63A/MLEC/LOC102174471/OSCAR/ORMDL3/GHDC/TMC6/RAB37/ITGAL/STX4/ADAM8/ANXA11/ALDH3B1/TOLLIP/LOC102175938/STXBP2/LOC108634970/DNASE1L1	CD47/PTX3/RAP2B/PDXK/TMBIM1/RAP1A/ILF2/CLEC5A/CD36/LOC100860959/LOC108633303/ANO6/PTPRB/CKAP4/LOC108636029/OLR1/CLEC12A/CLEC4D/C3AR1/SLC2A3/LOC102182115/LOC102182683/ANXA3/HPSE/BST1/CNN2/ELANE/LRG1/ERP44/STOM/TMEM30A/RAB27A/ADAM10/SCAMP1/VAMP8/LCN2/SNAP25/CD93/LOC102174044/GSDMD/TCN1/LOC102180785/LOC102180520/PTPRJ/CD59/CHI3L1/DEGS1/TNFRSF1B/LOC102178379/LOC106501911/KCNAB2/QSOX1/HVCN1/SLC15A4/LO…	Component
GO:0050715	positive regulation of cytokine secretion	136	-0.531122412197084	-2.07361874828748	0.00113122171945701	0.00113122171945701	0.0700931973983903	2624	tags=47%, list=19%, signal=38%	CSF1R/CD36/TNFSF15/IFNAR1/SPTBN1/LOC102169702/LOC102173135/CLEC6A/MBP/CD274/NOD2/DDX58/CD58/UNC93B1/TWIST1/C1QTNF3/LOC108633303/LOC102168428/C1QTNF4/C5/IL17RB/SRC/TLR4/LOC102171142/NLRP3/LOC102191099/RGCC/SCAMP5/LOC102191717/P2RX7/IL1RAP/LOC108635143/CD14/PTGER4/CLEC5A/LOC102190572/LOC102184867/LOC102184087/LOC100860959/F2RL1/HYAL2/TEK/SYK/AGTR1/LOC106503912/LOC108635409/IFIH1/LOC102170446/IL17RA…	33	103	FGR/PTPN22/CD2/VTCN1/SLAMF1/CD244/CLEC9A/MAPK11/LPL/CCL19/AGP/IL1B/FLT3/HMGB1/MAVS/CRTAM/IL10/PRKCZ/MIF/CARMIL2/LOC102189615/NLRP1/CCR7/LRRFIP2/LOC102178679/LOC102172255/TNF/MAPK14/MAPK3/CHUK/LOC106503969/CRLF2/LOC108635363	IFNAR1/IL1RAP/DHX36/AGTR1/NCL/HTR2B/FZD5/HSPD1/IFIH1/LOC102191099/LOC102184867/LOC102190840/LOC102190572/GLMN/CD58/CD84/CLEC5A/CD36/LOC100860959/LOC108633303/TWIST1/LRRK2/CLEC4E/CLEC6A/IL17RA/TLR1/HAVCR2/CSF1R/CD14/NLRP3/DDX58/TEK/IL33/CD274/SYK/TNFSF15/TLR4/C5/CD276/F2RL1/F2R/ARID5A/IL1RL1/SPTBN1/POSTN/RGCC/GATA3/FERMT1/SRC/RIPK2/GSDMD/LOC106502806/C1QTNF4/LOC102170446/CADM1/LOC102191717/ABL2/DH…	Process
GO:0071346	cellular response to interferon-gamma	136	-0.457737937679735	-1.78710961461542	0.00113122171945701	0.00113122171945701	0.0700931973983903	2304	tags=33%, list=17%, signal=28%	IRF9/IRF6/EDN1/LOC102186814/PTAFR/PRKCD/LOC102170772/CCL26/LOC102170144/CD58/VIM/RAB11FIP5/IRF1/LOC102173185/TRIM38/TLR4/DAPK1/LOC102191717/LOC102173987/LOC102181554/TRIM62/CDC42EP4/STX11/IFI30/LOC102184087/TRIM25/LOC102169889/MRC1/IFNGR1/LOC106503912/LOC102179935/LOC102170446/PECAM1/LOC102174969/IRF7/STXBP1/TLR2/CLDN1/LOC108638256/MYC/NOS2/LOC102187127/LOC102190983/LOC102187672/RAB20	49	87	IFNGR2/STAT1/JAK1/LOC102175177/STXBP3/IRF5/CAMK2B/CAMK2D/CAMK2A/IL12RB1/JAK2/CCL19/CCL21/B2M/LOC102168547/KIF5B/LOC102178843/LOC102169319/VPS26B/IL18/LOC102190717/VAMP3/IRF8/CCL22/CCL16/CCL5/LOC102175889/LOC102189615/MYO18A/MYO1C/STX8/LOC102174166/LOC102186111/TRIM31/TRIM26/LOC102189356/LOC102190745/AQP4/RAB12/CIITA/STX4/CCL24/TRIM8/STAR/CAMK2G/CDC42EP2/STXBP2/WAS/LOC108634970	CLDN1/CDC42/PTAFR/TRIM62/LOC102186814/LOC102175070/LOC102170144/LOC102181554/LOC108633177/LOC102174895/CD58/LOC102173987/ZYX/IRF1/DAPK3/CCL25/IFI30/DAPK1/TLR4/GSN/SYNCRIP/IFNGR1/STX11/ARG2/IRF9/RAB11FIP5/VAMP8/CAPG/ACTR2/STXBP1/RAB20/ACOD1/VIM/MRC1/HCK/MYC/CD44/TRIM21/TRIM68/LOC102170446/LOC102170165/LOC102169889/LOC102179935/NCAM1/LOC102191717/RAB7B/EPRS/VAMP4/IRF6/LOC102190983/TLR2/CX3CL1/TRIM2…	Process
GO:0098742	cell-cell adhesion via plasma-membrane adhesion molecules	131	-0.494640994598757	-1.9218874840296	0.00113378684807256	0.00113378684807256	0.0700931973983903	3545	tags=53%, list=26%, signal=39%	CD84/ESAM/CD164/CLDN15/SDK1/CLDN4/ADGRL3/MPZL2/DCHS1/PLXNB3/LOC108633191/SDK2/TGFBR2/CLDN5/CADM3/LOC102191519/ALCAM/NCAM1/NLGN1/CLDN14/NECTIN3/CD36/NECTIN1/SELP/LOC102181119/LOC106502336/PTPRT/CLDN12/CDH17/AJUBA/LOC108633303/MCAM/TENM1/CADM2/CDH1/CDH5/MAG/CLDN11/PCDHB14/LOC106502335/PCDH18/ITGAM/NECTIN4/LOC102188497/CLDN19/CDH23/NRXN1/LOC102184087/LOC100860959/ADGRL1/CDH6/CADM4/CD200/ITGA5/LOC106…	38	93	ATP2C1/GYPC/LOC102175177/CELSR2/AMIGO1/IGSF9/SMAGP/LGALS1/LOC108633277/LOC108636083/LOC102187401/NPTN/EPCAM/MMP24/CDH22/COLEC10/CRTAM/JAML/TGFB2/SELE/CDH16/PVR/NECTIN2/LOC102189615/CLDN7/AMIGO3/NCR3/CD226/DSG2/PKD1/CLDN6/ITGAL/CD6/FGFRL1/ARVCF/L1CAM/LOC102184794/MSTRG.6252	CXADR/CADM2/ALCAM/NECTIN3/CD200/CLDN1/NLGN1/CLDN11/CLDN14/ACVR1/CLDN19/PTPRF/DAB1/LOC102174895/NTNG1/CADM3/CD84/NECTIN4/MPZ/CD36/LOC100860959/LOC108633303/CLDN12/ITGA5/AMIGO2/ADGRL3/LOC108633191/PCDH12/LOC102191519/PCDHB14/LOC106502336/LOC106502335/PCDHB16/LOC102188767/LOC102188497/LOC102181119/LOC102187678/ADGRL1/CD164/CD24/CLDN20/AJUBA/NRXN1/CLDN10/FLRT3/ITGB1/CDH4/PTPRT/CDH17/LRRC4C/DCHS1/NECT…	Process
GO:0015893	drug transport	131	-0.466002890445343	-1.81061645202905	0.00113378684807256	0.00113378684807256	0.0700931973983903	1449	tags=26%, list=11%, signal=23%	LOC102191423/SLC22A18/LOC102178813/SLC19A2/CYGB/LOC102183874/SLC35F3/SLC6A4/FOLR2/SLC25A22/SLC6A9/ATP8B1/ABCC2/SLC22A3/LOC102184002/TCN1/SNCA/SLC25A5/KCNJ10/GJA1/OCA2/SLC25A24/CUBN/SLC11A1/TLR2/SLC38A1/CLDN1/ABCG2/MYC/SLC1A2/LOC102174322/LOC102175876/HBBC/LOC102176710	45	86	SLC19A1/SLC25A12/SLC1A7/SLC6A17/CA14/AOC1/INHBA/AQP1/MB/PICK1/SLC6A7/SLC22A5/SLC25A41/SLC25A23/CD320/SLC25A42/IPCEF1/NGB/CA12/DRD1/SLC1A4/POMC/SLC25A25/LOC102174762/SLC25A32/PARK7/SLC38A7/SMPD3/SLC7A10/ABCC3/SLC25A10/SLC25A19/SLC25A29/AMN/SLC25A26/SLC38A3/AQP4/ABCC1/SLC7A2/SLC25A4/CLN8/SLC6A8/SLC25A1/SLC38A5/PRAF2	LOC102184282/LOC102184002/CLDN1/GHSR/SLC19A3/SLC11A1/ABCB11/LRP2/OCA2/SLC6A9/SLC25A24/PDZK1/KCNJ10/ABCB1/LOC102174202/SLC25A13/SLC38A2/SLC38A1/SLC25A17/SNCA/ABCG2/MFSD10/LOC102191423/LOC102174838/TAF7/LOC102182782/SLC1A1/SLC31A1/TMEM30A/GJA1/LOC102183874/SLC22A3/SFXN5/SLC5A6/SLC25A15/CUBN/SLC4A11/SLC13A3/MYC/SLC52A2/LMBRD1/TCN1/SLC1A2/FOLR2/LOC102174322/LOC102176710/LOC102175876/HBBC/SLC19A2/TCN2…	Process
GO:0048754	branching morphogenesis of an epithelial tube	132	-0.454584100113805	-1.76585000980627	0.00113378684807256	0.00113378684807256	0.0700931973983903	3113	tags=42%, list=23%, signal=32%	SPRY1/FLT1/NRARP/DCHS1/GDF7/PGR/TGFBR2/TNC/SPATA5/RDH10/MSX2/NOTCH4/EPHA2/AHR/GDNF/EDN1/BCL2/BMP2/CSF1/HOXA5/GLI2/PKD2/PLXND1/NRP1/PAX8/SRC/FGF10/TCF21/MYCN/WNT9B/SEMA3E/TMEM67/MGP/CTSH/DLL4/CELSR1/CITED1/GPC3/TEK/EDNRA/IGF1/KDR/HHEX/SEMA5A/PAK1/COL4A1/FAT4/TIMELESS/CXCR4/FGFR2/WT1/LAMA1/HOXA11/MMP14/MYC	39	93	CASR/DLG1/WNT4/GBX2/RBM15/PBX1/TBX20/MET/VDR/PITX2/NPNT/SLIT2/SLC12A2/PSPN/NKX3-1/ESR1/PPP3R1/ENG/GZF1/CTSZ/BMP7/NCOA3/YAP1/CTNNBIP1/PXN/TBX3/HHIP/SFRP2/NFATC3/DAG1/DDR1/VEGFA/SRF/NFATC1/PKD1/BTRC/CXCL12/AR/TBX1	EPHA2/WNT6/GLI2/CXCR4/ACVR1/CSF1/VANGL2/GLI3/HOXA5/HOXA11/SEMA3E/AHR/TMTC3/TIMELESS/IGF1/KRAS/MGP/CELSR1/LEF1/PKD2/KDR/FGF1/TEK/B4GALT1/PTCH1/TNC/TCF21/PGF/SIX1/BMP4/DLL4/GREM1/MMP14/NFATC4/PAX8/GDF7/MYCN/NOTCH1/NRARP/COL4A1/FLT1/NRP1/BMP2/LAMA5/LOC108637403/SRC/TMEM67/RDH10/EYA1/MYC/CD44/WT1/ILK/DCHS1/PGR/KDM5B/FGF2/SPATA5/SPRY1/FAT4/EDNRA/FOXF1/FOXC2/TGFB1/MKS1/MED1/ETV4/WNT9B/SOX9/GNA13/MSX2/F…	Process
GO:0062023	collagen-containing extracellular matrix	124	-0.49687006684136	-1.92022218310852	0.00113765642775882	0.00113765642775882	0.0700931973983903	3457	tags=49%, list=26%, signal=37%	ALB/COL8A1/USH2A/COL8A2/AGRN/ACAN/VIT/SERPINE1/P3H2/PLOD3/TGFBI/TNC/LAMB3/EFNA5/MAMDC2/EGFLAM/SMOC2/MMRN2/LOXL2/LAMC3/P3H1/THBS2/TIMP2/TIMP3/ANXA2/THBS4/ADAMTS1/LAMB4/LOC102172205/NID1/COL14A1/COL15A1/COL4A4/SERPINE2/EGFL6/COL3A1/SFRP1/COL4A2/LUM/COL28A1/LAMC1/ENTPD1/SPARC/COL11A1/COL12A1/COL4A5/IGF1/TGFBR3/ITGA6/NID2/LAMB1/COL4A1/MATN2/COL5A2/NTN1/COL17A1/COL1A2/ADAMTS12/COL2A1/F3/LAMA1	28	96	CCDC80/DLG1/COLQ/ADAMTSL4/VWC2/NPNT/FREM1/CILP/EFEMP1/HMCN2/FREM2/LOC102184534/TGFB2/LAMC2/SFRP2/APLP1/VTN/DAG1/COL7A1/VEGFA/COL11A2/SPN/ACHE/VWA2/SMC3/LOC102190016/LOC102189370/CD151	ADAMTS1/COL8A1/P3H2/LOC102172205/COL18A1/RUNX1/HSPG2/COL4A3/COL4A4/SERPINE2/ITGA6/COL3A1/COL5A2/COL8A2/P3H1/TGFBR3/F3/COL11A1/LAMB4/LAMB1/COL28A1/COL1A2/LUM/COL2A1/NTN4/IGF1/TIMP3/FBLN1/ALB/FRAS1/EFNA5/SPARC/RELL2/TGFBI/COL5A3/MAMDC2/COL15A1/LOXL2/ECM2/TNC/MEGF9/COL12A1/LOC102170698/SMOC2/THBS2/TGFB3/PAPLN/FBN1/ANXA2/NID2/LOC106502530/THBS4/VIT/LAMC3/ENTPD2/COL4A2/COL4A1/FGF9/ITGB1/LAMA5/LOC10863…	Component
GO:0017171	serine hydrolase activity	116	-0.461165634611928	-1.76401759977721	0.00114942528735632	0.00114942528735632	0.0700931973983903	3031	tags=39%, list=22%, signal=30%	PLAT/MBTPS1/MMP9/C2/FURIN/LOC102171917/DPP7/COLEC11/BMP1/CTSV/TLL2/DPP4/CPE/CTSS/CASP3/KLK6/FCN3/ADAM17/LOC102177855/CPM/HTRA3/PRSS12/LOC102188569/C1R/CFP/MMP19/C1S/CTSH/LOC102178129/PLG/PRSS36/NCEH1/TLL1/RHBDD1/RHBDL3/MMP2/CFB/CPZ/SCPEP1/FAP/CTSK/MMP14/TMPRSS2/LTF/PRSS8	43	73	MASP1/LOC102189713/LOC102188098/PRSS56/PROC/ZFYVE9/CPVL/ENDOU/PLA2G6/CFI/LOC102185163/HGFAC/PCSK1/CFD/PRSS57/CLPP/C3/PREP/TPP2/CTSA/COLEC10/F2/TPP1/TMPRSS13/MASP2/MMP11/HPN/KLK10/KLK14/LOC102173834/APEH/PRSS45/LOC102170693/RHBDL1/PRSS27/PRSS33/ACHE/ADAM8/HTRA1/NAALAD2/F7/F10/LOC102177285	NCEH1/TMPRSS2/C1QC/C1QB/FCN3/RHBDD1/DPP4/FAP/RHBDL2/CTSS/CTSK/AEBP1/CPM/MMP19/LOC102188569/C1R/C1S/ACR/PRSS12/CORIN/HTRA3/CPZ/ELANE/F12/TMPRSS9/CTSB/BMP1/CTSV/COLEC11/PLG/MMP14/HTRA2/ADAM17/DPP7/MMP9/LOC102174414/CPE/TLL1/LOC102176156/MBTPS1/MMP2/LIPE/PRRG2/KLK6/KLK7/SCPEP1/RHBDL3/LOC102171917/FURIN/CTSH/LOC102174648/LTF/C2/CFB/LOC102189753/LOC102177855/LOC102178129/PRSS53/PRSS8/PRSS36/TLL2/PLAT/…	Function
GO:0008236	serine-type peptidase activity	111	-0.469154635452173	-1.78109669423603	0.00115207373271889	0.00115207373271889	0.0700931973983903	3031	tags=40%, list=22%, signal=31%	PLAT/MBTPS1/MMP9/C2/FURIN/LOC102171917/DPP7/COLEC11/BMP1/CTSV/TLL2/DPP4/CPE/CTSS/CASP3/KLK6/FCN3/ADAM17/LOC102177855/CPM/HTRA3/PRSS12/LOC102188569/C1R/CFP/MMP19/C1S/CTSH/LOC102178129/PLG/PRSS36/TLL1/RHBDD1/RHBDL3/MMP2/CFB/CPZ/SCPEP1/FAP/CTSK/MMP14/TMPRSS2/LTF/PRSS8	40	71	MASP1/LOC102188098/PRSS56/PROC/ZFYVE9/CPVL/ENDOU/CFI/LOC102185163/HGFAC/PCSK1/CFD/PRSS57/CLPP/C3/PREP/TPP2/CTSA/COLEC10/F2/TPP1/TMPRSS13/MASP2/MMP11/HPN/KLK10/KLK14/LOC102173834/APEH/PRSS45/LOC102170693/RHBDL1/PRSS27/PRSS33/ADAM8/HTRA1/NAALAD2/F7/F10/LOC102177285	TMPRSS2/C1QC/C1QB/FCN3/RHBDD1/DPP4/FAP/RHBDL2/CTSS/CTSK/AEBP1/CPM/MMP19/LOC102188569/C1R/C1S/ACR/PRSS12/CORIN/HTRA3/CPZ/ELANE/F12/TMPRSS9/CTSB/BMP1/CTSV/COLEC11/PLG/MMP14/HTRA2/ADAM17/DPP7/MMP9/LOC102174414/CPE/TLL1/LOC102176156/MBTPS1/MMP2/PRRG2/KLK6/KLK7/SCPEP1/RHBDL3/LOC102171917/FURIN/CTSH/LOC102174648/LTF/C2/CFB/LOC102189753/LOC102177855/LOC102178129/PRSS53/PRSS8/PRSS36/TLL2/PLAT/CASP3/PLAU/…	Function
GO:0002262	myeloid cell homeostasis	106	-0.471643875192312	-1.77422728714803	0.00117096018735363	0.00117096018735363	0.0700931973983903	2776	tags=32%, list=21%, signal=26%	LOC102171917/AXL/NCAPG2/EXOC6/TCEA1/PTPN2/DNASE2/TAL1/SLC11A2/KLF1/CITED2/CASP3/TRIM10/LOC102190935/ANXA1/ITGAM/INHA/MFHAS1/LYN/TMOD3/MECOM/DYRK3/TGFBR3/LOC102190297/ADGRF5/AMPD3/KIT/HMOX1/LOC102168959/LOC102175876/LOC102168680/ALAS2/HBBC/LOC102176710	41	65	SOD1/BCL6/PKNOX1/RHCE/ATPIF1/PRDX1/PDE4B/NCSTN/BPGM/INHBA/KMT2E/IKZF1/MB/LYAR/MAEA/RPS14/JAK2/DMTN/EPAS1/HMGB1/PLCB1/SOX6/HCAR2/ZFPM1/GPI/ETV2/RPS19/LOC102175889/NFE2L1/THRA/JMJD6/PDE4D/BAP1/LOC102178029/VEGFA/SRF/BAK1/FECH/LDB1/ANK1/RPS24	HCLS1/MECOM/INHA/SP3/TAL1/TGFBR3/NCAPG2/HIPK2/SP1/LOC102190297/LOC102190935/HMOX1/KIT/HSPA9/SMAD5/TCF3/SMARCA4/KLF1/DNASE2/KLF2/JAK3/ANXA1/L3MBTL3/CITED2/BMP4/TMOD3/ACIN1/BCL2L11/ID2/RB1/GATA3/LYN/TCEA1/SPI1/LOC102176710/LOC102175876/HBBC/AMPD3/DYRK3/FLVCR1/HAMP/AXL/BAX/HOXB6/MED1/LOC102171917/IREB2/RCOR1/SLC25A38/LOC102178953/TRIM10/C23H6orf25/ADGRF5/PTPN2/LOC102168680/LOC102168959/ITGAM/EXOC6/M…	Process
GO:0051607	defense response to virus	101	-0.57013346763697	-2.1324010334196	0.00117233294255569	0.00117233294255569	0.0700931973983903	2667	tags=50%, list=20%, signal=40%	TLR7/LOC108636544/GPAM/IFNAR1/LOC102173932/ABCC9/LOC102170313/CD40/BCL2/DDX58/CD86/ISG20/SERINC3/FCN3/MB21D1/IRF1/SERINC5/LOC102173185/LOC108636909/IFNAR2/IFNLR1/NLRP3/CXCL9/LOC106504020/IFIT5/F2RL1/HYAL2/LOC102169889/RTP4/IFNGR1/TLR3/LOC102179935/BNIP3L/CXCL10/IFIH1/IFIT2/AZU1/IRF7/IFI44L/KCNJ8/IFIT3/LOC108636449/PMAIP1/LOC102175526/LOC108636404/ISG15/MX2/RSAD2/MX1/LOC102190983	22	79	STAT1/IRF5/TICAM1/TAGAP/LOC108636785/CD8A/CARD9/ZMYND11/MAVS/SAMHD1/PTPRC/EXOSC5/NCR1/SLFN11/MAP3K14/UNC13D/ITGAX/BNIP3/CHUK/CNOT7/PRF1/PQBP1	IFNAR1/IFNAR2/CXADR/CD86/RTP4/LOC102175526/MX2/MX1/IFNLR1/FCN3/IFIH1/IFI44L/LOC102173932/NT5C3A/STAT2/ABCC9/KCNJ8/LOC102184324/CXCL9/CXCL10/SPON2/TMEM173/AZU1/NLRP3/IRF1/C7H19orf66/BST2/LOC108636404/LOC108636449/DDX58/LOC108636544/LOC102181867/LOC102181595/IL33/BNIP3L/MB21D1/IFNGR1/LOC108636909/RNASE6/SERINC5/F2RL1/AGBL5/RSAD2/SERINC3/CD40/EXOSC4/LOC102170165/LOC102169889/LOC102179935/ISG15/RNASE…	Process
GO:0016525	negative regulation of angiogenesis	101	-0.472742249185389	-1.76814047574194	0.00117233294255569	0.00117233294255569	0.0700931973983903	3920	tags=57%, list=29%, signal=41%	ECSCR/PML/SERPINF1/WISP3/LOC102181854/EMILIN1/TNMD/LECT1/LOC102178953/NOTCH1/PDCD10/SPRY2/RHOA/SERPINE1/FLT1/PDE3B/CARD10/ADGRB1/CREB3L1/CD36/CRHR2/DCN/KLF4/FAM129B/TIE1/MMRN2/EPHA2/THBS2/ISM1/LOC108633303/SULF1/HOXA5/THBS4/MEOX2/ADAMTS1/SH2B3/RGCC/SPRED1/TCF4/COL4A2/SEMA3E/SPARC/LOC102174022/DLL4/LOC100860959/PLG/STARD13/TEK/HHEX/PLK2/CXCL10/CHGA/SEMA6A/LOC102173049/ADAMTS9/ANGPT2/E2F2/THBS1	28	73	STAT1/AGO1/SARS/EFNA3/FOXJ2/PIK3R2/SYNJ2BP/ROCK2/DAB2IP/TGFB2/FASLG/LIF/HHIP/EPN1/LOC102175889/EPN2/FLCN/HDAC5/APOH/CX3CR1/LOC108638604/ROCK1/LOC102175359/CXCR3/FOXO4/AMOT/MECP2/MSTRG.18563	ADAMTS1/PDCD10/EPHA2/HSPG2/E2F2/COL4A3/ATF2/TIE1/SHC1/HOXA5/CRHR2/CD36/LOC100860959/LOC108633303/SEMA3E/MEOX2/KRIT1/DCN/CARD10/LOC102181854/CXCL10/SPARC/ADRB2/LOC102174022/ECSCR/SEMA6A/TBXA2R/KLF2/TEK/KLF4/WISP3/PLG/THBS2/VASH1/DLL4/THBS1/SPRED1/THBS4/EMILIN1/ITGB1BP1/FAM129B/NOTCH1/COL4A2/SPRY2/FLT1/STARD13/RGCC/LECT1/ISM1/SULF1/ADGRB1/CREB3L1/PDE3B/SH2B3/GPR4/SERPINF1/NGFR/PLK2/PML/CHGA/ADAMTS9…	Process
GO:0034101	erythrocyte homeostasis	89	-0.499441575940386	-1.84295012754111	0.00117785630153121	0.00117785630153121	0.0700931973983903	977	tags=35%, list=7%, signal=33%	LOC102171917/AXL/NCAPG2/EXOC6/TCEA1/PTPN2/DNASE2/TAL1/SLC11A2/KLF1/CITED2/CASP3/TRIM10/LOC102190935/INHA/MFHAS1/LYN/TMOD3/DYRK3/TGFBR3/LOC102190297/ADGRF5/AMPD3/KIT/HMOX1/LOC102168959/LOC102175876/LOC102168680/ALAS2/HBBC/LOC102176710	32	57	BCL6/PKNOX1/RHCE/ATPIF1/PRDX1/BPGM/INHBA/KMT2E/IKZF1/MB/LYAR/MAEA/RPS14/JAK2/DMTN/EPAS1/PLCB1/SOX6/ZFPM1/GPI/ETV2/RPS19/NFE2L1/THRA/JMJD6/LOC102178029/VEGFA/SRF/FECH/LDB1/ANK1/RPS24	HCLS1/INHA/SP3/TAL1/TGFBR3/NCAPG2/HIPK2/SP1/LOC102190297/LOC102190935/HMOX1/KIT/HSPA9/SMAD5/TCF3/SMARCA4/KLF1/DNASE2/KLF2/JAK3/L3MBTL3/CITED2/BMP4/TMOD3/ACIN1/ID2/RB1/GATA3/LYN/TCEA1/SPI1/LOC102176710/LOC102175876/HBBC/AMPD3/DYRK3/FLVCR1/AXL/HOXB6/MED1/LOC102171917/IREB2/RCOR1/SLC25A38/TRIM10/C23H6orf25/ADGRF5/PTPN2/LOC102168680/LOC102168959/EXOC6/MFHAS1/CASP3/GATA1/ALAS2/G6PD/MSTRG.3384	Process
GO:0072593	reactive oxygen species metabolic process	96	-0.491995140244177	-1.82429589687044	0.00118623962040332	0.00118623962040332	0.0700931973983903	2895	tags=36%, list=21%, signal=29%	DDAH1/DDIT4/CTGF/NOX4/LOC102181832/SH3PXD2A/GPX3/PDGFB/LOC102188617/EDN1/SESN1/BCL2/EPHX2/PLA2R1/NOS3/DUOX1/NRROS/LOC102180520/P2RX4/P2RX7/GCH1/PREX1/MPO/LOC102184907/GLS2/PXDN/LOC102180785/PMAIP1/TLR2/NOS2/NOX5/PDK4/LOC102175876/HBBC/LOC102176710	43	53	SOD1/SESN2/NDUFS1/PRDX1/CYR61/IMMP2L/MET/SOD3/PRDX2/SOD2/RORA/GCHFR/SPR/LOC102184252/NOXA1/NDUFS3/CAT/PARK7/PRDX6/C16H1orf106/NOS1/MT3/NQO1/NDUFS4/NNT/GPX1/DDAH2/NOXO1/MPV17L/NCF1/BNIP3/PRDX3/SLC7A2/LOC102175187/LOC102174628/LOC102174188/PRDX5/CCS/ATP7A/LOC102175938/NOX1/LOC108634769/KEF96_p12	NRROS/CBS/CPS1/PLA2R1/DDAH1/NOS3/PDK4/LRRK2/GLS2/TXNRD1/PDGFB/TLR6/GPX3/VAV1/EPHX2/PXDN/SESN1/LOC102184907/CTGF/ARG2/GCH1/DUOXA2/DUOXA1/DUOX1/NOX5/MPV17/PREX1/LOC102180785/LOC102180520/LOC102176710/LOC102175876/HBBC/NCF2/DYNLL1/P2RX7/P2RX4/TLR2/LOC102188617/LOC102189337/MPO/NOS2/ALOX12/LOC102170823/EDN1/PMAIP1/BCL2/LOC102181832/SH3PXD2A/GBF1/DDIT4/NOX4/PRDX4/LOC108634747	Process
GO:0003158	endothelium development	87	-0.537701548411498	-1.96928299182054	0.00120481927710843	0.00120481927710843	0.0700931973983903	3508	tags=56%, list=26%, signal=42%	TNMD/ACVRL1/LECT1/RBPJ/NOTCH1/RHOA/PLOD3/HEY2/PRKD2/TJP1/CD34/SOX17/RAPGEF2/GJA5/PROX2/FASN/PDGFB/NOTCH4/GJA4/LOC102177379/RAPGEF3/ICAM1/MYD88/RAP1B/MSN/JAG1/NRP1/RHOB/PDE2A/MESP1/TJP2/F11R/DLL4/F2RL1/STARD13/MARVELD2/KDR/STC1/PDPN/EZR/PECAM1/CXCR4/GJA1/NRG1/HEY1/S1PR1/CD34/PPP1R16B/CLDN1	15	72	BMPR2/GSTM3/HAPLN2/MET/ENG/RDX/PROX1/PDE4D/ACVR2B/PROK2/GPX1/WNT7A/CSNK2B/RAP2C/LOC108635463	HEG1/CLDN1/COL18A1/CXCR4/ACVR1/GJA4/S1PR1/RAP1A/GJA5/F11R/HOXA13/ACVRL1/RAPGEF3/RAP1B/PDGFB/WNT7B/RBPJ/KDR/ICAM1/TJP2/STC1/HEY2/GJA1/EZR/DLL1/PROX2/BMP4/DLL4/F2RL1/RHOB/NOTCH1/STARD13/LECT1/JAG1/NRP1/SOX18/LAMA5/LOC108637403/ID1/PPP1R16B/HEY1/SOX17/PDE2A/UBIAD1/PDPN/CD34/RAPGEF2/FOXC2/PRKD2/MYADM/TMEM100/KDM6B/HOXB5/PECAM1/FASN/MARVELD2/NR2F2/LOC102177379/MESP1/LOC108638471/TJP1/MYD88/CTNNB1/RHOA…	Process
GO:0046916	cellular transition metal ion homeostasis	87	-0.496749910621118	-1.81930134489013	0.00120481927710843	0.00120481927710843	0.0700931973983903	3204	tags=43%, list=24%, signal=33%	SLC39A7/ATP6V0A2/FLVCR1/CAND1/HPX/APP/SLC31A1/TFR2/SLC30A5/TTC7A/CCDC115/HIF1A/SLC11A2/SRI/CP/SLC39A10/ATP6V1A/SLC39A4/LOC102172205/SLC30A1/LOC102190935/S100A9/HMOX2/SCARA5/SLC30A7/LOC100861136/LOC102190297/S100A8/LCN2/PRND/SLC39A6/SLC11A1/ABCG2/MYC/LTF/HMOX1/ALAS2	31	56	SOD1/TFRC/ATP2C1/LOC102183471/LCK/ABCB6/HFE2/SLC39A5/ATOX1/FXN/SLC31A2/NEDD8/COMMD1/ATP7B/PRNP/SLC39A13/ISCU/MT3/LOC102174428/MON1A/NUBP1/EGLN1/FTH1/ATP7A/ABCB7/LOC102172862/LOC108633209/CCDC22/ATP6AP1/MSTRG.14652/MSTRG.299	APP/ATP6V1A/CP/LOC102172205/SLC11A1/SLC39A10/LOC100861136/CCDC115/ERFE/SLC30A7/S100A9/S100A8/SRI/LOC102190297/LOC102190935/CAND1/HMOX1/ABCG2/SLC30A9/FBXL5/NDFIP1/ARF1/SCARA5/ACO1/SLC31A1/ATP6V1G1/HIF1A/SLC22A17/TTC7A/SLC30A3/LCN2/PRND/LOC106502862/MYC/SLC39A4/HPX/FLVCR1/SLC30A1/ATP6V0A2/ATP6V0D1/HAMP/FTL/TMEM199/SLC46A1/SLC30A5/IREB2/LTF/BMP6/SLC39A7/SLC39A6/SMAD4/HMOX2/TFR2/APLP2/ALAS2/MSTRG.3384	Process
GO:0006865	amino acid transport	87	-0.495102697421572	-1.81326857643828	0.00120481927710843	0.00120481927710843	0.0700931973983903	2333	tags=43%, list=17%, signal=35%	LOC102182782/APBA1/TRPC4/CACNA1A/PRKCD/SLC3A1/SLC38A2/SERINC3/SLC15A4/SERINC5/SERINC1/SLC7A5/LOC102191423/SLC43A2/SLC38A6/ACE2/SLC7A6/SLC16A10/SLC25A22/SLC6A9/NTRK2/SLC3A2/GLS2/LOC102172245/PAK1/SLC7A1/KCNJ10/TRPV1/OCA2/SLC11A1/CACNB4/SLC38A1/MYC/BDNF/SLC6A13/SLC1A2/SLC7A8	27	60	SERINC2/SLC38A11/SLC25A12/SLC1A7/SLC6A17/SLC6A7/RAB3A/SLC7A7/SLC1A4/SLC38A8/SLC38A7/SLC7A10/VAMP2/SERINC4/SLC25A29/SLC38A3/SLC6A1/SLC6A6/GRM4/CLN3/SLC7A2/CLN8/SLC6A8/SLC7A4/SLC38A5/PRAF2/LOC108635386	SLC11A1/GLS/CACNB4/OCA2/SLC6A9/KCNJ10/SLC25A13/SLC38A4/SLC38A2/SLC38A1/GLS2/LOC102172245/SLC6A13/LOC102191423/LOC102174838/LOC102182782/GIPC1/CACNA1A/SLC1A1/APBA1/NTRK2/MYO6/SERINC1/SLC16A10/SLC38A6/SLC7A8/SERINC5/SLC3A1/SLC7A1/TRPC4/SLC25A15/SERINC3/SLC13A3/MYC/SLC43A1/SLC1A2/BDNF/SLC15A4/SLC7A5/SLC7A6/SLC43A2/TRPV1/CTNS/SLC38A10/SLC38A9/SLC1A3/SLC25A38/ARL6IP5/PRKCD/SLC6A20/NFKBIE/SLC16A12/LOC1…	Process
GO:0043535	regulation of blood vessel endothelial cell migration	83	-0.516523286905149	-1.87995513447889	0.00120772946859903	0.00120772946859903	0.0700931973983903	3491	tags=58%, list=26%, signal=43%	LOC102182562/PIK3C2A/ACVRL1/TMSB4X/NOTCH1/PDCD10/RHOA/FGFR1/SIRT1/VEGFC/PRKD2/CARD10/AGTR2/KIAA1462/NUS1/SPATA5/KLF4/JUP/PDGFB/PRKD1/MMRN2/EPHA2/CD40/HIF1A/EFNA1/RHOJ/PLCG1/ADAM17/MEOX2/NOS3/NRP1/RGCC/CIB1/SPRED1/ETS1/ANXA1/P2RX4/IGF2/AKT3/DLL4/PLG/STARD13/IGF1/KDR/PLK2/ANGPT2/THBS1/HMOX1	22	61	HDAC9/HDAC7/ATP5B/SH3BP1/MEF2C/PIK3R2/HMGB1/AMOTL1/FBXW7/MAP2K3/HDAC5/PRKCA/FGF18/CSNK2B/VEGFA/ATP5A1/PDPK1/HSPB1/AMOT/SRPX2/MECP2/MSTRG.18563	PDCD10/EPHA2/LOC102182562/EFNA1/NOS3/MEOX2/SP1/ACVRL1/IGF1/HMOX1/CARD10/PDGFB/KDR/TBXA2R/ANXA1/KLF4/NUS1/NR2E1/PLG/VASH1/RHOJ/HIF1A/DLL4/THBS1/SPRED1/ADAM17/ITGB1BP1/NOTCH1/STARD13/RGCC/NRP1/KIAA1462/PLCG1/CD40/PIK3C2A/AKT3/PTGS2/P2RX4/FGF2/SPATA5/FOXC2/TGFB1/APOE/PRKD2/JUP/MAP3K3/PLK2/CIB1/PRKD1/RHOA/GATA2/FGFR1/VEGFC/ANGPT2/MMRN2/SIRT1/PRCP/ETS1/IGF2/TMSB4X/AGTR2	Process
GO:0019199	transmembrane receptor protein kinase activity	72	-0.548775427361765	-1.95935537771724	0.00122100122100122	0.00122100122100122	0.0700931973983903	3664	tags=51%, list=27%, signal=38%	ALK/IGF2R/TYRO3/ACVRL1/EPHA1/FGFR1/FLT1/LTK/MUSK/ROR2/TGFBR2/AXL/CSF1R/EPHB2/TIE1/EPHA2/EPHB3/NTRK3/FGFR4/MST1R/EPHB4/NRP1/EPHA4/PDGFRA/PDGFRB/EFNB3/MERTK/TEK/NTRK2/KDR/TGFBR3/ERBB3/EPHA7/NRP2/FGFR2/EPHA5/KIT	18	54	EPHA3/BMPR2/ACVR1C/EFNA4/EFNA3/INSRR/EPHB6/MET/ACVR1B/NRG2/EFEMP1/ENG/FLT3/ERBB2/ACVR2B/DDR1/BMPR1A/FGFRL1	EPHB3/EPHA2/EPHB2/EPHA4/NRP2/ACVR2A/ACVR1/EPHA10/TIE1/ROR1/TGFBR3/DDR2/EPHA1/AMHR2/ACVRL1/ERBB3/BMPR1B/PDGFRA/KIT/KDR/EPHA5/PDGFRB/CSF1R/FGFR4/INSR/FLT4/TEK/TGFBR1/NTRK2/ROR2/MUSK/LOC102169183/EPHA7/IGF2R/TYRO3/LTK/MERTK/CRIM1/ALK/FLT1/NRP1/LTBP4/AXL/EFNB3/IGF1R/NTRK3/EGFR/TGFBR2/MST1R/EPHB4/FGFR2/FGFR1/RET/LOC102187310	Function
GO:0032652	regulation of interleukin-1 production	68	-0.53125404565416	-1.88710456365782	0.001230012300123	0.001230012300123	0.0700931973983903	2417	tags=40%, list=18%, signal=33%	IFNAR1/LOC102173932/NLRP12/NOD2/MEFV/LOC102168428/TNFAIP3/APOA1/TLR4/NLRP3/LOC102191717/ANXA1/P2RX7/ERRFI1/PTGER4/LOC102184087/NAIP/LOC106503912/S1PR3/AZU1/TLR2/IL1R2/LOC108638256/LOC100860781/F2R/LOC102187127/LOC102187672	19	49	ZC3H12A/NOD1/HDAC3/EGR1/JAK2/CCL19/AGP/HDAC2/SMAD3/HMGB1/IL18/IL10/C16H1orf106/LOC102189615/NLRP1/CCR7/AQP4/HSPB1/LOC100861197	IFNAR1/GHSR/FZD5/LOC102173932/HAVCR2/AZU1/NLRP3/ACP5/ANXA1/S1PR3/TLR4/TNFAIP3/ARG2/F2R/IL1R2/RIPK2/GSDMD/APOA1/LOC102191717/ERRFI1/CPTP/P2RX7/TLR2/NOD2/NLRP12/LOC102181154/LOC102187672/LOC106503912/LOC108638256/LOC102186681/LOC102187127/LOC102184087/ARRB2/SPHK1/NAIP/PTGER4/PML/FOXP1/WNT5A/CCR5/MEFV/NLRC3/LOC100861338/HK1/PANX1/LOC102168428/LOC100860781/TLR8/GAS6	Process
GO:0032677	regulation of interleukin-8 production	68	-0.526383910623586	-1.86980501720353	0.001230012300123	0.001230012300123	0.0700931973983903	2039	tags=38%, list=15%, signal=33%	NOD2/DDX58/CD58/C5AR2/AFAP1L2/TLR4/LOC102180520/ANXA1/CD14/PTGER4/LOC102184087/F2RL1/HYAL2/LOC106503912/TLR3/LOC102180785/TLR2/LOC102170003/LOC108638256/F2R/LOC102187127/BAC5/MAP34-B/LOC102169231/BAC7.5/LOC102187672	19	49	ADIPOQ/PTPN22/CD2/CD244/DDIT3/MAPKBP1/IL1B/MAVS/BPI/IL18/IL10/TLR5/PARK7/BCL3/ZNF580/SSC5D/LOC102189615/TNF/LOC108635363	LOC102182562/BCL10/CD58/IL6R/TLR1/TLR6/CD14/ELANE/CACTIN/DDX58/ANXA1/KLF4/TLR4/F2RL1/F2R/ANXA4/IL17D/LOC102180785/LOC102180520/ARRB1/TLR2/NOD2/PRKD2/C5AR2/LOC102187672/LOC106503912/LOC108638256/LOC102186681/LOC102187127/LOC102184087/PTGER4/WNT5A/TLR9/HYAL2/MAP34-B/LOC102169231/BAC7.5/BAC5/LOC102170003/RIPK1/LOC100861338/SERPINE1/AFAP1L2/TLR3/TIRAP/FADD/TMSB4X/TLR8/TLR7	Process
GO:0000910	cytokinesis	65	-0.534205474371225	-1.88260999568349	0.00123304562268804	0.00123304562268804	0.0700931973983903	2564	tags=35%, list=19%, signal=29%	PLK1/TRIM36/SPTBN1/ZNF365/BRCA2/MYH10/SEPT6/RHOB/ECT2/SPIRE2/CIT/EFHC1/CKAP2/KIF23/AURKB/BIRC5/KIF20A/NUSAP1/ANLN/ESPL1/FMN2/CEP55/NOX5	23	42	SON/JTB/SEPT7/WASH1/LOC102178253/RASA1/DCTN3/SNX9/USP8/BBS4/APC/SPAST/SEPT4/UNC119/CNTROB/SNX18/CUL7/DAXX/ROCK1/ALKBH4/ARL3/ANXA11/INCENP	ECT2/SEPT2/RHOC/ANLN/ESPL1/RACGAP1/MYH9/LOC108636199/KIF20A/ARF1/BIN3/NUSAP1/KIF23/NOX5/TRIM36/MITD1/STAMBP/SPTBN1/ACTR2/RHOB/BRCA2/CKAP2/CHMP4B/KIAA0196/RAB35/CIT/SPIRE2/IST1/AURKB/MYH10/TTC19/BIRC5/SNX33/PDCD6IP/RHOA/EFHC1/SPIRE1/PLK1/CEP55/ZNF365/FMN2/SEPT6	Process
GO:0004714	transmembrane receptor protein tyrosine kinase activity	57	-0.597383569393651	-2.06014610975587	0.00123915737298637	0.00123915737298637	0.0700931973983903	3664	tags=60%, list=27%, signal=44%	ALK/IGF2R/TYRO3/EPHA1/FGFR1/FLT1/LTK/MUSK/ROR2/AXL/CSF1R/EPHB2/TIE1/EPHA2/EPHB3/NTRK3/FGFR4/MST1R/EPHB4/NRP1/EPHA4/PDGFRA/PDGFRB/EFNB3/MERTK/TEK/NTRK2/KDR/ERBB3/EPHA7/NRP2/FGFR2/EPHA5/KIT	12	45	EPHA3/EFNA4/EFNA3/INSRR/EPHB6/MET/NRG2/EFEMP1/FLT3/ERBB2/DDR1/FGFRL1	EPHB3/EPHA2/EPHB2/EPHA4/NRP2/EPHA10/TIE1/ROR1/DDR2/EPHA1/ERBB3/PDGFRA/KIT/KDR/EPHA5/PDGFRB/CSF1R/FGFR4/INSR/FLT4/TEK/NTRK2/ROR2/MUSK/LOC102169183/EPHA7/IGF2R/TYRO3/LTK/MERTK/CRIM1/ALK/FLT1/NRP1/AXL/EFNB3/IGF1R/NTRK3/EGFR/MST1R/EPHB4/FGFR2/FGFR1/RET/LOC102187310	Function
GO:0048013	ephrin receptor signaling pathway	66	-0.547242255462307	-1.92708319539056	0.00124223602484472	0.00124223602484472	0.0700931973983903	3308	tags=50%, list=24%, signal=38%	EPHA1/RHOA/SDC2/MMP9/CRK/EFNA5/ACTG1/EPHB2/EPHA2/ARPC5/EPHB3/EFNA1/NTRK3/EFNB2/EPHB4/EFNB1/ARPC1B/ACTR3/ARPC3/EPHA4/SRC/FYN/SIPA1L1/LOC108634517/TIAM1/EFNB3/LYN/YES1/EPHA7/LOC102173333/MMP2/NGEF/EPHA5	18	48	ITSN1/EPHA3/AP2M1/EFNA4/EFNA3/EPHB6/RASA1/NCK2/ROCK2/DNM1/PTPN11/AP2S1/GIT1/ROCK1/RAC1/ACTB/HRAS/AP2A2	TIAM1/LOC102173333/EPHB3/NCK1/EPHA2/CDC42/EPHB2/EPHA4/ACTR3/CHN1/NGEF/EPHA10/EFNA1/EPHA1/WASL/EPHA5/EFNA5/EFNA2/FYN/EPHA7/SIPA1L1/ACTR2/VAV2/GRIN1/ARHGEF7/EFNB2/SRC/MMP9/SDC2/SDCBP/LYN/PTK2/ARPC5/ARPC3/MMP2/AP2B1/CDK5R1/CRK/EFNB3/ACTG1/NTRK3/RHOA/YES1/EPHB4/ARPC1B/PAK3/LOC108634517/EFNB1	Process
GO:0061640	cytoskeleton-dependent cytokinesis	63	-0.555578380557782	-1.94108196223964	0.00124378109452736	0.00124378109452736	0.0700931973983903	2564	tags=37%, list=19%, signal=30%	PLK1/TRIM36/SPTBN1/ZNF365/BRCA2/MYH10/SEPT6/RHOB/ECT2/SPIRE2/CIT/EFHC1/CKAP2/KIF23/AURKB/BIRC5/KIF20A/NUSAP1/ANLN/ESPL1/FMN2/CEP55/NOX5	22	41	SON/JTB/SEPT7/WASH1/LOC102178253/RASA1/DCTN3/SNX9/USP8/BBS4/APC/SPAST/SEPT4/UNC119/CNTROB/SNX18/CUL7/DAXX/ROCK1/ALKBH4/ARL3/INCENP	ECT2/SEPT2/RHOC/ANLN/ESPL1/RACGAP1/LOC108636199/KIF20A/ARF1/BIN3/NUSAP1/KIF23/NOX5/TRIM36/MITD1/STAMBP/SPTBN1/ACTR2/RHOB/BRCA2/CKAP2/CHMP4B/KIAA0196/RAB35/CIT/SPIRE2/IST1/AURKB/MYH10/TTC19/BIRC5/SNX33/PDCD6IP/RHOA/EFHC1/SPIRE1/PLK1/CEP55/ZNF365/FMN2/SEPT6	Process
GO:0035580	specific granule lumen	56	-0.616755108573199	-2.1194570532537	0.00124843945068664	0.00124843945068664	0.0700931973983903	1517	tags=32%, list=11%, signal=29%	QSOX1/HPSE/LOC102180520/CFP/CHI3L1/TCN1/PDXK/RETN/LCN2/LOC102180785/LOC102170003/LOC102176354/PTX3/BAC5/LTF/MAP34-B/LOC102169231/BAC7.5	20	36	NIT2/ARMC8/AOC1/CEP290/CRACR2A/NFKB1/LOC102182395/AGP/FRK/ARG1/B2M/LOC102168547/QPCT/CTSZ/BPI/GGH/OSCAR/GHDC/TOLLIP/DNASE1L1	PTX3/PDXK/ILF2/LOC102182115/LOC102182683/HPSE/CNN2/ELANE/LRG1/ERP44/RAB27A/LCN2/LOC102174044/GSDMD/TCN1/LOC102180785/LOC102180520/CHI3L1/QSOX1/LOC102176354/JUP/CANT1/TIMP2/DOCK2/ACAA1/MAP34-B/LOC102169231/BAC7.5/BAC5/LOC102170003/LTF/NEU1/VCL/CTSD/CFP/RETN	Component
GO:0061515	myeloid cell development	54	-0.587698777595651	-2.00881754498647	0.00125470514429109	0.00125470514429109	0.0700931973983903	2359	tags=37%, list=17%, signal=31%	WASF2/TAL1/SLC11A2/KLF1/CITED2/ANXA2/FLI1/SRC/LOC102190935/ITGAM/TMOD3/LOC102190297/ADGRF5/TLR2/KIT/LOC102168959/LOC102175876/LOC102168680/HBBC/LOC102176710	19	35	BCL6/RHCE/TSPAN2/BPGM/ZNF385A/EP300/LYAR/MAEA/DMTN/PIP4K2A/SOX6/PTPN11/ZFPM1/CSF3/JMJD6/VPS33B/SRF/FAM20C/ANK1	WASF2/TAL1/LOC102190297/LOC102190935/PTPN6/KIT/KLF1/KLF2/L3MBTL3/CITED2/TMOD3/ANXA2/MEIS1/TNFSF11/SRC/LOC102176710/LOC102175876/HBBC/RABGAP1L/TLR2/EVI2B/PAFAH1B1/MED1/LRRK1/FOXP1/NBEAL2/C23H6orf25/ADGRF5/LOC102168680/LOC102168959/ITGAM/FLI1/GATA1/G6PD/MSTRG.3384	Process
GO:0032757	positive regulation of interleukin-8 production	52	-0.579199000533757	-1.96199483243017	0.00127388535031847	0.00127388535031847	0.0700931973983903	2039	tags=46%, list=15%, signal=39%	NOD2/DDX58/CD58/AFAP1L2/TLR4/LOC102180520/CD14/PTGER4/LOC102184087/F2RL1/HYAL2/LOC106503912/TLR3/LOC102180785/TLR2/LOC102170003/LOC108638256/F2R/LOC102187127/BAC5/MAP34-B/LOC102169231/BAC7.5/LOC102187672	13	39	ADIPOQ/CD2/CD244/DDIT3/IL1B/MAVS/IL18/TLR5/PARK7/ZNF580/LOC102189615/TNF/LOC108635363	BCL10/CD58/TLR1/CD14/ELANE/DDX58/TLR4/F2RL1/F2R/IL17D/LOC102180785/LOC102180520/TLR2/NOD2/PRKD2/LOC102187672/LOC106503912/LOC108638256/LOC102186681/LOC102187127/LOC102184087/PTGER4/WNT5A/TLR9/HYAL2/MAP34-B/LOC102169231/BAC7.5/BAC5/LOC102170003/RIPK1/LOC100861338/SERPINE1/AFAP1L2/TLR3/TIRAP/FADD/TLR8/TLR7	Process
GO:1904724	tertiary granule lumen	50	-0.685635764837406	-2.30048030494914	0.0012853470437018	0.0012853470437018	0.0700931973983903	1996	tags=40%, list=15%, signal=34%	TIMP2/CTSS/IDH1/QSOX1/LOC102180520/CFP/CTSH/TCN1/LOC102180785/LOC102170003/LOC102176354/PTX3/BAC5/LTF/MAP34-B/LOC102169231/BAC7.5/LOC102175876/HBBC/LOC102176710	12	38	NIT2/ARMC8/PGM1/LTA4H/LOC102182395/AGP/B2M/LOC102168547/QPCT/LOC102184534/GGH/OSCAR	PTX3/LOC102186806/CDA/IDH1/TNFAIP6/CTSS/ILF2/LOC102168424/LOC102182115/LOC102182683/CNN2/LRG1/YPEL5/MMP9/GSDMD/TCN1/LOC102180785/LOC102180520/LOC102176710/LOC102175876/HBBC/QSOX1/LOC102176354/ALDOC/CANT1/TIMP2/CTSH/DBNL/MAP34-B/LOC102169231/BAC7.5/BAC5/LOC102170003/LTF/GOLGA7/ASAH1/CTSD/CFP	Component
GO:0000281	mitotic cytokinesis	48	-0.588957588732606	-1.96995451872459	0.00129366106080207	0.00129366106080207	0.0700931973983903	2564	tags=40%, list=19%, signal=32%	PLK1/TRIM36/SPTBN1/ZNF365/BRCA2/MYH10/SEPT6/RHOB/ECT2/CIT/EFHC1/CKAP2/KIF23/BIRC5/KIF20A/NUSAP1/ANLN/ESPL1/CEP55	17	31	SON/JTB/SEPT7/RASA1/SNX9/USP8/BBS4/APC/SPAST/SEPT4/UNC119/CNTROB/SNX18/CUL7/DAXX/ARL3/INCENP	ECT2/RHOC/ANLN/ESPL1/RACGAP1/LOC108636199/KIF20A/ARF1/NUSAP1/KIF23/TRIM36/MITD1/STAMBP/SPTBN1/RHOB/BRCA2/CKAP2/CHMP4B/RAB35/CIT/MYH10/TTC19/BIRC5/SNX33/PDCD6IP/RHOA/EFHC1/PLK1/CEP55/ZNF365/SEPT6	Process
GO:0009620	response to fungus	43	-0.669780586072965	-2.20257435088768	0.00130039011703511	0.00130039011703511	0.0700931973983903	1585	tags=42%, list=12%, signal=37%	PIK3CD/TLR4/TAC1/S100A9/SYK/MPO/CHGA/S100A8/IL17RA/LOC102169149/TLR2/LOC102170003/PTX3/BAC5/LTF/MAP34-B/LOC102169231/BAC7.5	7	36	RARRES2/NPY/CLEC7A/CARD9/PIK3R1/BAK1/NCF1	PTX3/BCL10/S100A9/LOC102169149/S100A8/TAC1/CLEC6A/IL17RA/SPON2/LEAP2/ELANE/SYK/TLR4/ATG5/LOC106502530/PIK3CD/TLR2/COTL1/HAMP/TGFB1/MPO/CRK/LOC102174648/CHGA/MYD88/JAGN1/MAP34-B/LOC102169231/BAC7.5/BAC5/LOC102170003/LTF/MALT1/LOC106503663/BTK/FAM3A	Process
GO:0034340	response to type I interferon	44	-0.634081385106361	-2.09444040592839	0.00130548302872063	0.00130548302872063	0.0700931973983903	2818	tags=59%, list=21%, signal=47%	TRIM56/IKBKE/LOC108636544/IFNAR1/IRF9/IRF6/LOC102186814/ISG20/MYD88/IRF1/IFNAR2/IP6K2/IFI35/XAF1/LOC102168687/IFIT2/IRF7/IFIT3/LOC108636449/LOC108636404/ISG15/MX2/RSAD2/MX1/IFI6/LOC102190983	6	38	STAT1/JAK1/IRF5/EGR1/SAMHD1/IRF8	IFNAR1/IFNAR2/MX2/MX1/IFI6/LOC102186814/LOC102175070/SHMT2/STAT2/IRF1/C7H19orf66/BST2/LOC108636404/LOC108636449/LOC108636544/LOC102181867/LOC102181595/IRF9/RSAD2/IKBKE/ISG15/RNASEL/IRF6/LOC102190983/XAF1/IFI35/ISG20/MYD88/IP6K2/IRF4/PSMB8/TRIM56/LOC102168687/IFIT3/IFIT2/IRF2/IRF7/IRAK1	Process
GO:0060337	type I interferon signaling pathway	40	-0.665066551813015	-2.16758241123373	0.00131578947368421	0.00131578947368421	0.0700931973983903	2417	tags=57%, list=18%, signal=47%	IFNAR1/IRF9/IRF6/LOC102186814/ISG20/MYD88/IRF1/IFNAR2/IP6K2/IFI35/XAF1/LOC102168687/IFIT2/IRF7/IFIT3/LOC108636449/LOC108636404/ISG15/MX2/RSAD2/MX1/IFI6/LOC102190983	6	34	STAT1/JAK1/IRF5/EGR1/SAMHD1/IRF8	IFNAR1/IFNAR2/MX2/MX1/IFI6/LOC102186814/LOC102175070/STAT2/IRF1/BST2/LOC108636404/LOC108636449/LOC108636544/LOC102181867/LOC102181595/IRF9/RSAD2/ISG15/RNASEL/IRF6/LOC102190983/XAF1/IFI35/ISG20/MYD88/IP6K2/IRF4/PSMB8/LOC102168687/IFIT3/IFIT2/IRF2/IRF7/IRAK1	Process
GO:0071357	cellular response to type I interferon	40	-0.665066551813015	-2.16758241123373	0.00131578947368421	0.00131578947368421	0.0700931973983903	2417	tags=57%, list=18%, signal=47%	IFNAR1/IRF9/IRF6/LOC102186814/ISG20/MYD88/IRF1/IFNAR2/IP6K2/IFI35/XAF1/LOC102168687/IFIT2/IRF7/IFIT3/LOC108636449/LOC108636404/ISG15/MX2/RSAD2/MX1/IFI6/LOC102190983	6	34	STAT1/JAK1/IRF5/EGR1/SAMHD1/IRF8	IFNAR1/IFNAR2/MX2/MX1/IFI6/LOC102186814/LOC102175070/STAT2/IRF1/BST2/LOC108636404/LOC108636449/LOC108636544/LOC102181867/LOC102181595/IRF9/RSAD2/ISG15/RNASEL/IRF6/LOC102190983/XAF1/IFI35/ISG20/MYD88/IP6K2/IRF4/PSMB8/LOC102168687/IFIT3/IFIT2/IRF2/IRF7/IRAK1	Process
GO:0042165	neurotransmitter binding	34	-0.610891676210456	-1.92770038822541	0.00131926121372032	0.00131926121372032	0.0700931973983903	2229	tags=41%, list=16%, signal=34%	CHKA/SRR/CHRM3/HRH1/NIPSNAP1/SLC6A4/CHRNA5/LOC102169371/LOC108634360/LOC108634352/CHRNA3/GRIN3A/SLC6A13/ALAS2	5	29	CHRNB2/HTR1B/CRHBP/CEP104/ACHE	BCHE/CBS/HTR2B/SLC6A13/GRIN3B/GLDC/GRIN3A/GRIN1/HTR2A/GSS/NIPSNAP1/GLRB/GRIN2D/SLC6A4/SRR/CHRNB1/CHRNA5/CHRNA3/CHRNB4/HRH1/LOC102170645/IDE/HTR7/CHRM3/CHKA/ALAS2/LOC108634352/LOC108634360/LOC102169371	Function
GO:1904467	regulation of tumor necrosis factor secretion	35	-0.659219508467745	-2.09154392986546	0.00133155792276964	0.00133155792276964	0.0700931973983903	2020	tags=49%, list=15%, signal=41%	DDX58/C1QTNF4/TLR4/LOC102191099/PTGER4/LOC102190572/LOC102184867/LOC102184087/SYT11/LOC106503912/LOC108635409/IFIH1/ARID5A/TLR2/LOC108638256/LOC102187127/LOC102187672	6	29	ZC3H12A/LOC102184859/AGP/MAVS/LOC102189615/LRRFIP2	GHSR/FZD5/HSPD1/IFIH1/LOC102191099/LOC102184867/LOC102190840/LOC102190572/SYT11/CD84/LRRK2/TLR6/HAVCR2/DDX58/TLR4/ARG2/ARID5A/C1QTNF4/DHX9/TLR2/LOC102187672/LOC106503912/LOC108638256/LOC102186681/LOC102187127/LOC102184087/PTGER4/WNT5A/LOC108635409	Process
GO:0050654	chondroitin sulfate proteoglycan metabolic process	38	-0.614518806699671	-1.9772204148214	0.00133155792276964	0.00133155792276964	0.0700931973983903	2596	tags=50%, list=19%, signal=41%	DCN/MAMDC2/EGFLAM/CSGALNACT1/CHST3/CHST11/CSPG4/CHST7/DSEL/CHPF2/SPOCK2/HYAL1/CHST15/IGF1/CHPF/CHSY3/VCAN/HEXB/LOC102181993	6	32	BCAN/IDUA/NCAN/CHST13/CHST12/B3GAT3	PXYLP1/CHPF/HYAL4/DCN/IGF1/CHST11/NDNF/VCAN/CHSY3/MAMDC2/HEXA/ARSB/IMPAD1/B3GAT2/XYLT2/HEXB/LOC102181993/EGFLAM/CSPG4/HYAL1/CSPG5/DSEL/CHST15/CSGALNACT1/SPOCK2/CHST3/CSGALNACT2/CHST7/B3GAT1/IDS/BGN/MSTRG.2705	Process
GO:0030204	chondroitin sulfate metabolic process	35	-0.622477603228225	-1.97497075827649	0.00133155792276964	0.00133155792276964	0.0700931973983903	2596	tags=51%, list=19%, signal=42%	DCN/MAMDC2/EGFLAM/CSGALNACT1/CHST3/CHST11/CSPG4/CHST7/DSEL/CHPF2/SPOCK2/HYAL1/CHST15/CHPF/CHSY3/VCAN/HEXB/LOC102181993	6	29	BCAN/IDUA/NCAN/CHST13/CHST12/B3GAT3	CHPF/HYAL4/DCN/CHST11/NDNF/VCAN/CHSY3/MAMDC2/HEXA/ARSB/IMPAD1/B3GAT2/HEXB/LOC102181993/EGFLAM/CSPG4/HYAL1/CSPG5/DSEL/CHST15/CSGALNACT1/SPOCK2/CHST3/CSGALNACT2/CHST7/B3GAT1/IDS/BGN/MSTRG.2705	Process
GO:2000482	regulation of interleukin-8 secretion	33	-0.697855364286072	-2.18808585397183	0.00133868808567604	0.00133868808567604	0.0700931973983903	1275	tags=48%, list=9%, signal=44%	ANXA1/CD14/LOC102184087/F2RL1/HYAL2/LOC106503912/TLR2/LOC102170003/LOC108638256/F2R/LOC102187127/BAC5/MAP34-B/LOC102169231/BAC7.5/LOC102187672	7	26	PTPN22/CD2/CD244/MAPKBP1/SSC5D/LOC102189615/LOC108635363	LOC102182562/CD58/TLR1/TLR6/CD14/ANXA1/F2RL1/F2R/ANXA4/TLR2/C5AR2/LOC102187672/LOC106503912/LOC108638256/LOC102186681/LOC102187127/LOC102184087/WNT5A/HYAL2/MAP34-B/LOC102169231/BAC7.5/BAC5/LOC102170003/LOC100861338/TMSB4X	Process
GO:0043539	protein serine/threonine kinase activator activity	31	-0.634061489999921	-1.9624324785852	0.00136054421768707	0.00136054421768707	0.0700931973983903	1658	tags=42%, list=12%, signal=37%	MTCP1/FAM20A/CKS2/P2RX7/IGF2/LOC102184087/IGF1/LOC106503912/CCNB1/LOC108638256/LOC102187127/LTF/LOC102187672	10	21	CAB39/ALS2/MAP2K2/PARP16/ETAA1/STK3/LOC102189615/TAOK1/STRADA/MLST8	DAZAP2/IGF1/CKS2/MAP2K1/SPRY2/P2RX7/TGFB1/CDK5R1/LOC102187672/LOC106503912/LOC108638256/LOC102186681/LOC102187127/LOC102184087/FAM20A/CCNB1/IQGAP1/LTF/IGF2/DDX3X/MTCP1	Function
GO:0005581	collagen trimer	30	-0.681268796961728	-2.09903467200078	0.00136986301369863	0.00136986301369863	0.0700931973983903	1459	tags=50%, list=11%, signal=45%	COL15A1/COL4A4/COL9A2/COL3A1/COL9A1/COL4A2/LUM/COL11A1/COL12A1/COL13A1/COL4A1/COL5A2/COL1A2/COL2A1/LOX	3	27	COL9A3/COL7A1/COL11A2	COL8A1/COL18A1/COL6A1/COL16A1/COL4A3/COL4A4/COL3A1/COL5A2/COL6A3/COL9A2/COL11A1/COL1A2/LUM/DCN/COL2A1/LOX/COL5A3/COL15A1/COL12A1/COL4A2/COL4A1/LOC108637488/COL19A1/COL9A1/COL13A1/COL4A6/LOC108633195	Component
GO:0008038	neuron recognition	30	-0.654184148238888	-2.01558506003889	0.00136986301369863	0.00136986301369863	0.0700931973983903	2807	tags=63%, list=21%, signal=50%	APP/NCAM1/EFNA5/EPHB2/EPHB3/CNTN2/NTM/NRP1/EPHA4/CNR1/PTPRZ1/EFNB3/CNTN4/SEMA5A/CXCR4/PCDH12/BDNF/NRCAM/CRTAC1	8	22	EPHA3/AMIGO1/SEMA3A/MEGF8/ARHGAP35/CELSR3/ROBO3/L1CAM	APP/EPHB3/EPHB2/EPHA4/CXCR4/PTPRZ1/NRCAM/EFNA5/PCDH12/CNR1/NRP1/BDNF/NCAM1/CNTN2/CDK5R1/EFNB3/SEMA5A/NDN/CNTN4/WNT5A/CRTAC1/NTM	Process
GO:0070293	renal absorption	30	-0.610011372272095	-1.87948578655634	0.00136986301369863	0.00136986301369863	0.0700931973983903	104	tags=20%, list=1%, signal=20%	HYAL2/AQP3/LOC102188418/LOC102175876/HBBC/LOC102176710	14	16	AQP1/KLHL3/AQP7/SLC12A1/LOC102176340/LOC102176622/LOC102176897/LOC102177638/LOC102190498/LOC102187932/LOC102189109/LOC102187782/AQP4/MAGED2	AQP3/GSN/SGK1/LOC102187204/LOC102188418/HAS2/LOC102176710/LOC102175876/HBBC/HNF1A/SLC12A3/WNK4/SLC9A3R1/HYAL2/CLDN4/KCNQ1	Process
GO:0050832	defense response to fungus	29	-0.730234599025807	-2.2219193525641	0.00140252454417952	0.00140252454417952	0.0700931973983903	1585	tags=48%, list=12%, signal=43%	PIK3CD/TAC1/S100A9/MPO/CHGA/S100A8/IL17RA/LOC102169149/LOC102170003/BAC5/LTF/MAP34-B/LOC102169231/BAC7.5	3	26	RARRES2/NPY/NCF1	S100A9/LOC102169149/S100A8/TAC1/CLEC6A/IL17RA/SPON2/LEAP2/ELANE/LOC106502530/PIK3CD/COTL1/HAMP/TGFB1/MPO/LOC102174648/CHGA/JAGN1/MAP34-B/LOC102169231/BAC7.5/BAC5/LOC102170003/LTF/LOC106503663/FAM3A	Process
GO:0051180	vitamin transport	29	-0.603929010632443	-1.83760336484918	0.00140252454417952	0.00140252454417952	0.0700931973983903	2949	tags=52%, list=22%, signal=41%	SLC2A1/STRA6/SLC22A13/SLC2A3/TCN2/LRP2/SLC23A1/APOA1/SLC19A2/SCARB1/SLC35F3/FOLR2/TCN1/CUBN/LOC102174322	8	21	SLC19A1/GC/CD320/SLC25A32/TTPA/SLC25A19/AMN/ABCC1	SLC19A3/LRP2/SLC2A1/SLC2A3/SLC23A1/SLC5A6/CUBN/SLC52A2/LMBRD1/TCN1/FOLR2/LOC102174322/APOA1/SLC19A2/TCN2/SCARB1/SLC46A1/STRA6/SLC22A13/RBP4/SLC35F3	Process
GO:0048821	erythrocyte development	28	-0.687880784398687	-2.08122173132864	0.00141043723554302	0.00141043723554302	0.0700931973983903	2270	tags=46%, list=17%, signal=39%	TAL1/SLC11A2/KLF1/CITED2/LOC102190935/TMOD3/LOC102190297/ADGRF5/LOC102168959/LOC102175876/LOC102168680/HBBC/LOC102176710	10	18	BCL6/RHCE/BPGM/LYAR/MAEA/DMTN/SOX6/JMJD6/SRF/ANK1	TAL1/LOC102190297/LOC102190935/KLF1/KLF2/L3MBTL3/CITED2/TMOD3/LOC102176710/LOC102175876/HBBC/MED1/ADGRF5/LOC102168680/LOC102168959/GATA1/G6PD/MSTRG.3384	Process
GO:2000778	positive regulation of interleukin-6 secretion	28	-0.648162382679721	-1.96105148865583	0.00141043723554302	0.00141043723554302	0.0700931973983903	2327	tags=61%, list=17%, signal=50%	LOC102173135/MBP/DDX58/UNC93B1/TWIST1/C1QTNF4/IL1RAP/LOC102184087/F2RL1/HYAL2/LOC106503912/IFIH1/ARID5A/LOC108638256/F2R/LOC102187127/LOC102187672	4	24	IL1B/HMGB1/MAVS/LOC102189615	IL1RAP/NCL/HSPD1/IFIH1/TWIST1/DDX58/F2RL1/F2R/ARID5A/LOC106502806/C1QTNF4/DHX9/LOC102187672/LOC106503912/LOC108638256/LOC102186681/LOC102187127/LOC102184087/LOC102173135/HYAL2/MBP/LOC100861338/UNC93B1/TLR8	Process
GO:0061028	establishment of endothelial barrier	28	-0.630400040302229	-1.9073105297662	0.00141043723554302	0.00141043723554302	0.0700931973983903	2850	tags=61%, list=21%, signal=48%	TJP1/RAPGEF2/FASN/LOC102177379/RAPGEF3/ICAM1/MYD88/RAP1B/MSN/PDE2A/TJP2/F11R/F2RL1/MARVELD2/EZR/PPP1R16B/CLDN1	6	22	ENG/RDX/PDE4D/WNT7A/RAP2C/LOC108635463	CLDN1/RAP1A/F11R/RAPGEF3/RAP1B/WNT7B/ICAM1/TJP2/EZR/F2RL1/SOX18/PPP1R16B/PDE2A/RAPGEF2/MYADM/FASN/MARVELD2/LOC102177379/LOC108638471/TJP1/MYD88/MSN	Process
GO:0036119	response to platelet-derived growth factor	28	-0.612226760061934	-1.85232625542179	0.00141043723554302	0.00141043723554302	0.0700931973983903	3244	tags=64%, list=24%, signal=49%	SERPINE1/MYH9/IQGAP1/ITGB3/SNAI2/LTBP1/MYH10/SRC/FYN/CORO1B/HYAL1/ERRFI1/PDGFRA/PDGFD/PDGFRB/YES1/GJA1/MYC	6	22	FER/RASA1/MTSS1L/LOC102175889/ATP7A/SYAP1	CREB1/MARS/MYH9/PDGFRA/PDGFRB/GJA1/FYN/LTBP1/SRC/SNAI2/HAS2/MYC/PDGFD/ERRFI1/HAS1/MYH10/ITGB3/IQGAP1/HYAL1/YES1/SERPINE1/CORO1B	Process
GO:0043537	negative regulation of blood vessel endothelial cell migration	28	-0.59510637331457	-1.80052756914432	0.00141043723554302	0.00141043723554302	0.0700931973983903	3491	tags=57%, list=26%, signal=42%	ACVRL1/NOTCH1/PDCD10/RHOA/CARD10/AGTR2/KLF4/JUP/MMRN2/MEOX2/RGCC/SPRED1/DLL4/STARD13/ANGPT2/THBS1	6	22	MEF2C/PIK3R2/HMGB1/HDAC5/CSNK2B/MECP2	PDCD10/MEOX2/ACVRL1/CARD10/TBXA2R/KLF4/VASH1/DLL4/THBS1/SPRED1/ITGB1BP1/NOTCH1/STARD13/RGCC/FGF2/TGFB1/APOE/JUP/RHOA/ANGPT2/MMRN2/AGTR2	Process
GO:0009584	detection of visible light	28	-0.578771784816463	-1.7511063593568	0.00141043723554302	0.00141043723554302	0.0700931973983903	3678	tags=50%, list=27%, signal=36%	GNAT2/RBP4/SEMA5B/OPN4/PDE6A/ABCA4/ATP8A2/BEST1/RDH11/SEMA5A/TULP1/LOC102175286/CACNB4/GNGT1	5	23	REEP6/LOC102189950/RGS9BP/CCDC66/CHRM1	SEMA5B/CACNB4/SAG/ABCA4/GNAT2/GNGT1/RRH/PDE6B/PDE6A/GNA11/ELOVL4/RDH11/ATP8A2/GNB1/IRX6/SEMA5A/GNAT1/TULP1/PDE6C/RBP4/OPN4/BEST1/LOC102175286	Process
GO:0005044	scavenger receptor activity	25	-0.622955099890017	-1.84429824524674	0.00142450142450142	0.00142450142450142	0.0700931973983903	1786	tags=40%, list=13%, signal=35%	LOC108633303/LOC102169730/MEGF10/SCARB1/SCARA3/LOC100860959/CXCL16/COLEC12/MSR1/LOC102183943	5	20	SCARB2/SSC5D/LGALS3BP/LOC102173047/LOC108638604	ACKR3/CD36/LOC100860959/LOC108633303/LRP1/STAB2/LOC102183943/MEGF10/SCARA3/SCARB1/SCARF1/CXCL16/LOC102172768/LOC108638594/LOC102172305/AGER/COLEC12/LOC102169730/MSR1/SCARF2	Function
GO:2000484	positive regulation of interleukin-8 secretion	24	-0.778631748919738	-2.28445446628903	0.00142857142857143	0.00142857142857143	0.0700931973983903	1127	tags=62%, list=8%, signal=57%	CD14/LOC102184087/F2RL1/HYAL2/LOC106503912/TLR2/LOC102170003/LOC108638256/F2R/LOC102187127/BAC5/MAP34-B/LOC102169231/BAC7.5/LOC102187672	4	20	CD2/CD244/LOC102189615/LOC108635363	CD58/TLR1/CD14/F2RL1/F2R/TLR2/LOC102187672/LOC106503912/LOC108638256/LOC102186681/LOC102187127/LOC102184087/WNT5A/HYAL2/MAP34-B/LOC102169231/BAC7.5/BAC5/LOC102170003/LOC100861338	Process
GO:0002544	chronic inflammatory response	23	-0.745489570255155	-2.17277015203419	0.00142857142857143	0.00142857142857143	0.0700931973983903	904	tags=48%, list=7%, signal=45%	S100A9/S100A8/VNN1/GJA1/LOC102170003/BDNF/BAC5/MAP34-B/THBS1/LOC102169231/BAC7.5	11	12	LOC102175177/AGP/IL1B/IL1RN/AHCY/CEBPB/CCL5/LOC102175889/UNC13D/TNF/SPN	LOC102174895/S100A9/S100A8/GJA1/VNN1/THBS1/BDNF/MAP34-B/LOC102169231/BAC7.5/BAC5/LOC102170003	Process
GO:0044764	multi-organism cellular process	24	-0.720903233153125	-2.11508278852449	0.00142857142857143	0.00142857142857143	0.0700931973983903	854	tags=42%, list=6%, signal=39%	HYAL2/IFIH1/CXCR4/IRF7/LOC102170003/BAC5/MAP34-B/LOC102169231/INHBB/BAC7.5	7	17	CD4/SLC22A5/MAVS/ROMO1/F2/NECTIN2/MSTRG.6252	INHBB/CXCR4/IFIH1/ALB/DDX58/LOC100860961/LSM14A/CCL28/HYAL2/MAP34-B/LOC102169231/BAC7.5/BAC5/LOC102170003/CCR5/IRF7/GAS6	Process
GO:0002251	organ or tissue specific immune response	23	-0.675683680840737	-1.96931706696429	0.00142857142857143	0.00142857142857143	0.0700931973983903	2392	tags=52%, list=18%, signal=43%	BPIFB1/LOC102180587/NOD2/GCNT3/LOC102182181/IFNLR1/LOC102170003/BAC5/LTF/MAP34-B/LOC102169231/BAC7.5	5	18	LOC102171395/LOC102178318/LOC102179187/FAU/RPL39	IFNLR1/RAB17/IL6R/GCNT3/BPIFB1/NOD2/TNFSF13/MAP34-B/LOC102169231/BAC7.5/BAC5/LOC102170003/LTF/LOC102185323/LOC102182181/LOC102183280/LOC102184017/LOC102180587	Process
GO:0001935	endothelial cell proliferation	24	-0.663736049203945	-1.94735802148403	0.00142857142857143	0.00142857142857143	0.0700931973983903	2295	tags=58%, list=17%, signal=49%	LOXL2/EPHA2/ERN1/PRKX/APOA1/BMPER/SCARB1/TEK/SEMA5A/CD34/MMP14/NOS2/NOX5/HMOX1	5	19	DLG1/BMPR2/HMGB1/VEGFA/THAP1	EPHA2/BMPER/ACVRL1/HMOX1/TEK/LOXL2/BMP4/MMP14/NOX5/ITGB1BP1/NRARP/APOA1/CD34/SCARB1/NOS2/ERN1/SEMA5A/PRKX/MSTRG.10826	Process
GO:0043032	positive regulation of macrophage activation	24	-0.64442429223943	-1.89069859357002	0.00142857142857143	0.00142857142857143	0.0700931973983903	1457	tags=38%, list=11%, signal=34%	TLR4/ITGAM/LOC102184087/LOC106503912/IL1RL1/LOC108638256/LOC102187127/THBS1/LOC102187672	4	20	FAM19A3/TNIP2/IL10/LOC102189615	HSPD1/LRRK2/TLR6/STAP1/HAVCR2/IL33/TLR4/THBS1/IL1RL1/HAMP/LOC102187672/LOC106503912/LOC108638256/LOC102186681/LOC102187127/LOC102184087/WNT5A/AGER/IL4R/ITGAM	Process
GO:0035456	response to interferon-beta	23	-0.646956688194675	-1.88559067471214	0.00142857142857143	0.00142857142857143	0.0700931973983903	3282	tags=70%, list=24%, signal=53%	TMEM173/BST2/UBE2K/IKBKE/LOC108636544/LOC102173932/IRF1/IFNAR2/XAF1/ENTPD1/LOC102170446/IFIT3/LOC108636449/HCN1/LOC102175526/LOC108636404	2	21	UBE2G2/TREX1	IFNAR2/LOC102175526/LOC102173932/UBE2K/TMEM173/IRF1/BST2/LOC108636404/LOC108636449/LOC108636544/LOC102181867/LOC102181595/HTRA2/PNPT1/ACOD1/LOC102170446/IKBKE/XAF1/HCN1/ENTPD1/IFIT3	Process
GO:0032682	negative regulation of chemokine production	23	-0.643904144611725	-1.8766938693785	0.00142857142857143	0.00142857142857143	0.0700931973983903	2528	tags=48%, list=19%, signal=39%	KLF4/EPHA2/C1QTNF3/MEFV/LOC102184087/F2RL1/LOC106503912/S100B/LOC108638256/LOC102187127/LOC102187672	6	17	MUL1/SOCS5/IL10/LOC102189615/SIGIRR/LOC100861197	APOD/S100B/EPHA2/ELANE/KLF4/CD24/ARG2/F2RL1/SUZ12/LOC102187672/LOC106503912/LOC108638256/LOC102186681/LOC102187127/LOC102184087/C1QTNF3/MEFV	Process
GO:0007413	axonal fasciculation	23	-0.607815525003939	-1.77151161245561	0.00142857142857143	0.00142857142857143	0.0700931973983903	2784	tags=57%, list=21%, signal=45%	NCAM1/EFNA5/EPHB2/EPHB3/CNTN2/NRP1/EPHA4/CNR1/PTPRZ1/CNTN4/SEMA5A/NRCAM/CRTAC1	7	16	EPHA3/AMIGO1/SEMA3A/MEGF8/ARHGAP35/CELSR3/L1CAM	EPHB3/EPHB2/EPHA4/PTPRZ1/NRCAM/EFNA5/CNR1/NRP1/NCAM1/CNTN2/CDK5R1/SEMA5A/NDN/CNTN4/WNT5A/CRTAC1	Process
GO:0106030	neuron projection fasciculation	23	-0.607815525003939	-1.77151161245561	0.00142857142857143	0.00142857142857143	0.0700931973983903	2784	tags=57%, list=21%, signal=45%	NCAM1/EFNA5/EPHB2/EPHB3/CNTN2/NRP1/EPHA4/CNR1/PTPRZ1/CNTN4/SEMA5A/NRCAM/CRTAC1	7	16	EPHA3/AMIGO1/SEMA3A/MEGF8/ARHGAP35/CELSR3/L1CAM	EPHB3/EPHB2/EPHA4/PTPRZ1/NRCAM/EFNA5/CNR1/NRP1/NCAM1/CNTN2/CDK5R1/SEMA5A/NDN/CNTN4/WNT5A/CRTAC1	Process
GO:1904469	positive regulation of tumor necrosis factor secretion	27	-0.665195028018807	-1.99142198871443	0.0014367816091954	0.0014367816091954	0.0700931973983903	2020	tags=52%, list=15%, signal=44%	DDX58/C1QTNF4/LOC102191099/LOC102190572/LOC102184867/LOC102184087/LOC106503912/LOC108635409/IFIH1/ARID5A/TLR2/LOC108638256/LOC102187127/LOC102187672	4	23	AGP/MAVS/LOC102189615/LRRFIP2	FZD5/HSPD1/IFIH1/LOC102191099/LOC102184867/LOC102190840/LOC102190572/CD84/LRRK2/HAVCR2/DDX58/ARID5A/C1QTNF4/DHX9/TLR2/LOC102187672/LOC106503912/LOC108638256/LOC102186681/LOC102187127/LOC102184087/WNT5A/LOC108635409	Process
GO:0070230	positive regulation of lymphocyte apoptotic process	27	-0.66004409772922	-1.97600143472808	0.0014367816091954	0.0014367816091954	0.0700931973983903	1294	tags=37%, list=10%, signal=34%	PDCD1/P2RX7/LOC102184087/PRELID1/LOC106503912/LOC108638256/MYC/SIGLEC1/LOC102187127/LOC102187672	7	20	FNIP1/ZC3H8/IL10/TGFB2/CCL5/LOC102189615/ADAM8	PRELID1/CD274/CD24/PDCD7/SIGLEC1/MYC/P2RX7/NFKBID/BAX/LOC102187672/LOC106503912/LOC108638256/LOC102186681/LOC102187127/LOC102184087/TP53/WNT5A/FAS/IDO1/PDCD1	Process
GO:0036120	cellular response to platelet-derived growth factor stimulus	27	-0.615372060572801	-1.84226490134039	0.0014367816091954	0.0014367816091954	0.0700931973983903	3244	tags=67%, list=24%, signal=51%	SERPINE1/MYH9/IQGAP1/ITGB3/SNAI2/LTBP1/MYH10/SRC/FYN/CORO1B/HYAL1/ERRFI1/PDGFRA/PDGFD/PDGFRB/YES1/GJA1/MYC	5	22	RASA1/MTSS1L/LOC102175889/ATP7A/SYAP1	CREB1/MARS/MYH9/PDGFRA/PDGFRB/GJA1/FYN/LTBP1/SRC/SNAI2/HAS2/MYC/PDGFD/ERRFI1/HAS1/MYH10/ITGB3/IQGAP1/HYAL1/YES1/SERPINE1/CORO1B	Process
GO:0042310	vasoconstriction	27	-0.600112863293064	-1.79658280855099	0.0014367816091954	0.0014367816091954	0.0700931973983903	3837	tags=67%, list=28%, signal=48%	SLC8A1/BBS2/PIK3C2A/ADRA1D/LOC102190840/LOC102171917/EDN1/MANF/LOC102191099/LOC102190572/CD38/LOC102184867/P2RX1/EDNRB/EDNRA/AGTR1/LOC108635409/CAV1	4	23	ADRA1B/MKKS/EDN3/SMPD3	AGTR1/HTR2B/LOC102191099/LOC102184867/LOC102190840/LOC102190572/CAV1/CD38/ADRA1A/SLC8A1/EDNRB/HTR2A/ADRA1D/PIK3C2A/EDNRA/BBS2/P2RX1/CACNA1G/LOC102171917/MANF/EDN1/G6PD/LOC108635409	Process
GO:0060317	cardiac epithelial to mesenchymal transition	26	-0.659008980798654	-1.95757044914819	0.00144092219020173	0.00144092219020173	0.0700931973983903	3711	tags=81%, list=27%, signal=59%	TGFBR1/MSX1/ADAM15/HAS2/WNT16/RBPJ/NOTCH1/SPRY1/HEY2/ERG/MSX2/PDCD4/SNAI1/EFNA1/BMP2/HEYL/SNAI2/JAG1/TGFBR3/OLFM1/HEY1	3	23	WNT2/ENG/TGFB2	ERG/HEYL/TGFBR3/ADAM15/EFNA1/WNT16/RBPJ/MSX1/TGFBR1/HEY2/NOTCH1/OLFM1/JAG1/BMP2/SNAI1/HEY1/SNAI2/HAS2/SPRY1/TMEM100/MSX2/SMAD4/PDCD4	Process
GO:0002385	mucosal immune response	22	-0.694098166728077	-1.99798209004352	0.00145137880986938	0.00145137880986938	0.0700931973983903	2392	tags=55%, list=18%, signal=45%	BPIFB1/LOC102180587/NOD2/GCNT3/LOC102182181/IFNLR1/LOC102170003/BAC5/LTF/MAP34-B/LOC102169231/BAC7.5	5	17	LOC102171395/LOC102178318/LOC102179187/FAU/RPL39	IFNLR1/RAB17/GCNT3/BPIFB1/NOD2/TNFSF13/MAP34-B/LOC102169231/BAC7.5/BAC5/LOC102170003/LTF/LOC102185323/LOC102182181/LOC102183280/LOC102184017/LOC102180587	Process
GO:0035455	response to interferon-alpha	22	-0.678223449884315	-1.95228624836185	0.00145137880986938	0.00145137880986938	0.0700931973983903	2709	tags=68%, list=20%, signal=55%	GATA3/BST2/AXL/IFNAR1/LOC102173932/IFNAR2/EIF2AK2/ENTPD1/IFIT2/LOC108636449/LOC102175526/LOC108636404/MYC/MX2/LOC102190983	4	18	LAMP3/KLHL20/TPR/STAR	IFNAR1/IFNAR2/LOC102175526/MX2/LOC102173932/BST2/LOC108636404/LOC108636449/EIF2AK2/ENTPD2/GATA3/MYC/LOC102190983/AXL/PDE12/ENTPD1/IFIT2/GAS6	Process
GO:0045953	negative regulation of natural killer cell mediated cytotoxicity	22	-0.676736063375969	-1.94800476233134	0.00145137880986938	0.00145137880986938	0.0700931973983903	1312	tags=45%, list=10%, signal=41%	LOC102189932/LOC106504020/IGF2/LOC108636060/LOC102184087/LOC106503912/LOC108638256/LOC102184901/LOC102187127/LOC102187672	3	19	SH2D1B/LOC102189615/GFER	LOC108636059/LOC102189932/LOC108636060/LOC102184901/HAVCR2/LOC102187672/LOC106503912/LOC108638256/LOC102186681/LOC102187127/LOC102184087/CRK/ARRB2/LOC102180906/LOC106504020/LOC102170313/TAP1/TAP2/IGF2	Process
GO:0033344	cholesterol efflux	19	-0.690819269913513	-1.91672932235338	0.00145985401459854	0.00145985401459854	0.0700931973983903	1472	tags=47%, list=11%, signal=42%	APOA1/SCARB1/SOAT1/LOC108634593/NPC1/CAV1/ABCG1/ABCG2/ABCG8	4	15	SOAT2/ABCA7/ABCG4/APOM	ABCG1/STX12/CAV1/ABCG2/ABCA1/NPC2/ABCG8/APOA1/SOAT1/SCARB1/APOE/APOC2/ABCA5/NPC1/LOC108634593	Process
GO:0034138	toll-like receptor 3 signaling pathway	19	-0.682191510017093	-1.89279096235111	0.00145985401459854	0.00145985401459854	0.0700931973983903	2299	tags=58%, list=17%, signal=48%	RIPK1/CD86/UNC93B1/CASP8/LOC102184087/COLEC12/LOC106503912/TLR3/LOC108638256/LOC102187127/LOC102187672	5	14	RFTN1/TNIP2/TICAM1/LOC102189615/TNF	CD86/CASP8/HAVCR2/LOC102187672/LOC106503912/LOC108638256/LOC102186681/LOC102187127/LOC102184087/RIPK1/COLEC12/TLR3/UNC93B1/FADD	Process
GO:0038187	pattern recognition receptor activity	20	-0.709532548259391	-1.99596306134411	0.00146627565982405	0.00146627565982405	0.0700931973983903	2131	tags=75%, list=16%, signal=63%	PTAFR/LOC108633303/LOC102173185/LOC102169730/TLR4/SCARB1/CD14/LOC100860959/COLEC12/LOC102169889/LY96/LOC102179935/TLR2/PGLYRP1/MARCO	2	18	CLEC7A/PGLYRP2	PTAFR/MARCO/CD36/LOC100860959/LOC108633303/CD14/TLR4/LY96/LOC102170165/LOC102169889/LOC102179935/SCARB1/TLR2/PGLYRP1/TLR9/COLEC12/LOC102169730/LOC102173185	Function
GO:0070234	positive regulation of T cell apoptotic process	20	-0.687239498904702	-1.93325120528362	0.00146627565982405	0.00146627565982405	0.0700931973983903	1294	tags=40%, list=10%, signal=36%	PDCD1/LOC102184087/PRELID1/LOC106503912/LOC108638256/SIGLEC1/LOC102187127/LOC102187672	5	15	ZC3H8/TGFB2/CCL5/LOC102189615/ADAM8	PRELID1/CD274/PDCD7/SIGLEC1/NFKBID/LOC102187672/LOC106503912/LOC108638256/LOC102186681/LOC102187127/LOC102184087/TP53/WNT5A/IDO1/PDCD1	Process
GO:0003416	endochondral bone growth	20	-0.664701674415136	-1.86985078020856	0.00146627565982405	0.00146627565982405	0.0700931973983903	2872	tags=55%, list=21%, signal=43%	TGFBR2/POC1A/MSX2/COMP/COL9A1/BNC2/KDR/STC1/EVC/COL2A1/THBS1	4	16	MATN1/RARG/ANXA6/RARA	NPPC/THBS3/DDR2/COL2A1/KDR/EVC/COMP/BNC2/STC1/THBS1/COL9A1/MSX2/TGFBR2/POC1A/RARB/LOC102187310	Process
GO:0071682	endocytic vesicle lumen	17	-0.781832770869697	-2.11795189051378	0.00146842878120411	0.00146842878120411	0.0700931973983903	1769	tags=59%, list=13%, signal=51%	LOC102168428/HSPH1/APOA1/SPARC/LOC102176354/LOC100860781/LTF/LOC102175876/HBBC/LOC102176710	2	15	GNLY/FTH1	HSP90B1/SPARC/CALR/HSPH1/LOC102176710/LOC102175876/HBBC/HPX/HYOU1/APOA1/LOC102176354/APOE/LTF/LOC102168428/LOC100860781	Component
GO:0002507	tolerance induction	17	-0.698631790686904	-1.89256395611608	0.00146842878120411	0.00146842878120411	0.0700931973983903	1715	tags=47%, list=13%, signal=41%	TNFAIP3/LOC102184087/LYN/C3AR1/LOC106503912/LOC108638256/LOC102187127/LOC102187672	3	14	AIRE/C3/LOC102189615	C3AR1/HAVCR2/TNFAIP3/ACOD1/LYN/TGFB1/LOC102187672/LOC106503912/LOC108638256/LOC102186681/LOC102187127/LOC102184087/CCR4/FOXP3	Process
GO:0030169	low-density lipoprotein particle binding	17	-0.684592825930578	-1.85453299469522	0.00146842878120411	0.00146842878120411	0.0700931973983903	2909	tags=59%, list=21%, signal=46%	LIPC/CD36/LOC108633303/SCARB1/LOC100860959/COLEC12/VCAN/LDLR/MSR1/THBS1	1	16	LOC108638604	CD36/LOC100860959/LOC108633303/STAB2/VCAN/LDLR/LIPC/THBS1/SCARB1/CDH13/LSR/SCARF1/LOC108638594/LOC102172305/COLEC12/MSR1	Function
GO:0002227	innate immune response in mucosa	18	-0.723137096222527	-1.97023806049357	0.0014792899408284	0.0014792899408284	0.0700931973983903	179	tags=56%, list=1%, signal=55%	BPIFB1/LOC102180587/NOD2/LOC102182181/LOC102170003/BAC5/LTF/MAP34-B/LOC102169231/BAC7.5	5	13	LOC102171395/LOC102178318/LOC102179187/FAU/RPL39	BPIFB1/NOD2/MAP34-B/LOC102169231/BAC7.5/BAC5/LOC102170003/LTF/LOC102185323/LOC102182181/LOC102183280/LOC102184017/LOC102180587	Process
GO:0032736	positive regulation of interleukin-13 production	18	-0.707452102255801	-1.9275031873232	0.0014792899408284	0.0014792899408284	0.0700931973983903	1603	tags=61%, list=12%, signal=54%	IL17RB/TLR4/TNFSF4/NLRP3/IL1RAP/LOC102184087/LOC106503912/IL17RA/LOC108638256/LOC102187127/LOC102187672	3	15	PRKCZ/LOC102189615/RARA	IL1RAP/IL17RA/NLRP3/IL33/TLR4/GATA3/TNFSF4/LOC102187672/LOC106503912/LOC108638256/LOC102186681/LOC102187127/LOC102184087/IL17RB/IRF4	Process
GO:0009110	vitamin biosynthetic process	18	-0.677277765551711	-1.84529107715059	0.0014792899408284	0.0014792899408284	0.0700931973983903	909	tags=33%, list=7%, signal=31%	PSAT1/LOC102177672/BCO1/PDXK/LOC102190621/LOC102186117	7	11	MMACHC/LOC102170758/PLTP/PNPO/LOC102190016/LOC102189370/RGN	PDXK/LOC102177672/AKR1A1/PSAT1/LOC102186117/LOC102190621/UBIAD1/BCO1/LOC102189337/VKORC1/LOC102181382	Process
GO:0030206	chondroitin sulfate biosynthetic process	18	-0.669237531187834	-1.82338489111512	0.0014792899408284	0.0014792899408284	0.0700931973983903	2596	tags=61%, list=19%, signal=49%	DCN/CSGALNACT1/CHST3/CHST11/CSPG4/CHST7/CHPF2/CHST15/CHPF/CHSY3/VCAN	4	14	BCAN/NCAN/CHST13/CHST12	CHPF/DCN/CHST11/VCAN/CHSY3/CSPG4/CSPG5/CHST15/CSGALNACT1/CHST3/CSGALNACT2/CHST7/BGN/MSTRG.2705	Process
GO:0071636	positive regulation of transforming growth factor beta production	21	-0.642507567855407	-1.82374043469162	0.00148367952522255	0.00148367952522255	0.0700931973983903	1108	tags=38%, list=8%, signal=35%	LUM/LOC102184087/LOC106503912/CD34/LOC108638256/LOC102187127/THBS1/LOC102187672	3	18	SMAD3/LOC102190717/LOC102189615	CREB1/ATF2/LUM/THBS1/WNT11/PTGS2/CD34/CX3CL1/LOC102187672/LOC106503912/LOC108638256/LOC102186681/LOC102187127/LOC102184087/SERPINF2/ATP6AP2/FOXP3/MSTRG.10826	Process
GO:0050431	transforming growth factor beta binding	21	-0.636865418927279	-1.80772534684896	0.00148367952522255	0.00148367952522255	0.0700931973983903	3701	tags=62%, list=27%, signal=45%	LTBP3/ACVRL1/AGRN/TGFBR2/CD36/TWSG1/LOC108633303/LTBP1/LOC100860959/CD109/HYAL2/TGFBR3/THBS1	4	17	ENG/WFIKKN2/WFIKKN1/VASN	ACVR1/TGFBR3/CD36/LOC100860959/LOC108633303/ACVRL1/TGFBR1/CD109/TGFB3/THBS1/LTBP1/AGRN/LTBP4/TGFBR2/HYAL2/TWSG1/LTBP3	Function
GO:0071380	cellular response to prostaglandin E stimulus	16	-0.775899502937797	-2.06790659782778	0.00149253731343284	0.00149253731343284	0.0700931973983903	1681	tags=50%, list=12%, signal=44%	ADAMTS1/TNFSF4/LOC102190430/SFRP1/PTGER4/GNG2/PTGDR/ADCY6	5	11	PTGER2/LOC102188874/P2RY6/PRKAA1/P2RY4	ADAMTS1/ADCY6/AKAP8/PTGDR/GNG2/LOC102190430/TNFSF4/GNB1/ACACA/PTGER4/SFRP1	Process
GO:0051883	killing of cells in other organism involved in symbiotic interaction	16	-0.746955663712413	-1.99076625184996	0.00149253731343284	0.00149253731343284	0.0700931973983903	345	tags=44%, list=3%, signal=43%	TREM1/AZU1/LOC102170003/BAC5/MAP34-B/LOC102169231/BAC7.5	2	14	F2/NCF1	ALB/LOC102181854/ELANE/AZU1/BCL2L11/LOC102174648/MAP34-B/LOC102169231/BAC7.5/BAC5/LOC102170003/CCR5/TREM1/BAD	Process
GO:0042744	hydrogen peroxide catabolic process	16	-0.714299737682652	-1.90373255142944	0.00149253731343284	0.00149253731343284	0.0700931973983903	762	tags=31%, list=6%, signal=30%	MPO/PXDN/LOC102175876/HBBC/LOC102176710	8	8	PRDX1/PRDX2/CAT/PRDX6/GPX1/PRDX3/PRDX5/LOC108634769	TXNRD1/GPX3/PXDN/LOC102176710/LOC102175876/HBBC/MPO/LOC108634747	Process
GO:0032829	regulation of CD4-positive, CD25-positive, alpha-beta regulatory T cell differentiation	10	-0.818502485567076	-1.93319725232879	0.00150375939849624	0.00150375939849624	0.0700931973983903	1007	tags=50%, list=7%, signal=46%	LOC102184087/LOC106503912/LOC108638256/LOC102187127/LOC102187672	1	9	LOC102189615	TGFB1/LOC102187672/LOC106503912/LOC108638256/LOC102186681/LOC102187127/LOC102184087/IL2RG/FOXP3	Process
GO:2000670	positive regulation of dendritic cell apoptotic process	10	-0.80737973880939	-1.90692675975306	0.00150375939849624	0.00150375939849624	0.0700931973983903	1007	tags=60%, list=7%, signal=56%	LOC102184087/LYN/LOC106503912/LOC108638256/LOC102187127/LOC102187672	1	9	LOC102189615	JAK3/LYN/RAPGEF2/LOC102187672/LOC106503912/LOC108638256/LOC102186681/LOC102187127/LOC102184087	Process
GO:0051715	cytolysis in other organism	9	-0.859071695944995	-1.97579231568353	0.00151057401812689	0.00151057401812689	0.0700931973983903	179	tags=56%, list=1%, signal=55%	LOC102170003/BAC5/MAP34-B/LOC102169231/BAC7.5	2	7	ROMO1/F2	ALB/CCL28/MAP34-B/LOC102169231/BAC7.5/BAC5/LOC102170003	Process
GO:0032831	positive regulation of CD4-positive, CD25-positive, alpha-beta regulatory T cell differentiation	9	-0.825858259004074	-1.89940421700088	0.00151057401812689	0.00151057401812689	0.0700931973983903	1007	tags=56%, list=7%, signal=51%	LOC102184087/LOC106503912/LOC108638256/LOC102187127/LOC102187672	1	8	LOC102189615	LOC102187672/LOC106503912/LOC108638256/LOC102186681/LOC102187127/LOC102184087/IL2RG/FOXP3	Process
GO:0015671	oxygen transport	9	-0.814385616244335	-1.87301810800408	0.00151057401812689	0.00151057401812689	0.0700931973983903	105	tags=56%, list=1%, signal=55%	CYGB/MYC/LOC102175876/HBBC/LOC102176710	3	6	MB/IPCEF1/NGB	MYC/LOC102176710/LOC102175876/HBBC/CYGB/LOC102186172	Process
GO:0001878	response to yeast	14	-0.809664255024433	-2.07605994670638	0.00151285930408472	0.00151285930408472	0.0700931973983903	1268	tags=57%, list=9%, signal=52%	TAC1/MPO/LOC102170003/PTX3/BAC5/MAP34-B/LOC102169231/BAC7.5	3	11	NPY/PIK3R1/NCF1	PTX3/TAC1/ELANE/LOC106502530/MPO/CRK/MAP34-B/LOC102169231/BAC7.5/BAC5/LOC102170003	Process
GO:2001200	positive regulation of dendritic cell differentiation	11	-0.772764828220139	-1.87421416263539	0.00151975683890578	0.00151975683890578	0.0700931973983903	1788	tags=55%, list=13%, signal=47%	ZBTB46/LOC102184087/LOC106503912/LOC108638256/LOC102187127/LOC102187672	3	8	HMGB1/LOC102189615/CD40LG	ZBTB46/LOC102187672/LOC106503912/LOC108638256/LOC102186681/LOC102187127/LOC102184087/AGER	Process
GO:0002070	epithelial cell maturation	11	-0.756924875543828	-1.83579695916381	0.00151975683890578	0.00151975683890578	0.0700931973983903	3144	tags=82%, list=23%, signal=63%	RFX3/PGR/HIF1A/HOXA5/TMEM79/ESR2/GJA1/TYMS/TFCP2L1	2	9	FEM1B/GPAT4	TFCP2L1/TMEM79/HOXA5/RFX3/GJA1/ESR2/HIF1A/PGR/TYMS	Process
GO:0043305	negative regulation of mast cell degranulation	11	-0.749048153442065	-1.81669326347379	0.00151975683890578	0.00151975683890578	0.0700931973983903	1007	tags=45%, list=7%, signal=42%	LOC102184087/LOC106503912/LOC108638256/LOC102187127/LOC102187672	1	10	LOC102189615	CD84/FOXF1/LOC102187672/LOC106503912/LOC108638256/LOC102186681/LOC102187127/LOC102184087/LOC102173969/RABGEF1	Process
GO:0019934	cGMP-mediated signaling	13	-0.770012511846591	-1.94167724466122	0.00152439024390244	0.00152439024390244	0.0700931973983903	2606	tags=77%, list=19%, signal=62%	CD36/KCNC2/PDE9A/LOC108633303/PDE3A/PDE2A/LOC100860959/EDNRB/GUCY1B3/NOS2	0	13		PDE9A/CD36/LOC100860959/LOC108633303/KCNC2/PDE3A/EDNRB/PDE2A/MRVI1/GUCY1B3/APOE/NOS2/PRKG1	Process
GO:0019732	antifungal humoral response	12	-0.868502581771115	-2.14015711065873	0.00153609831029186	0.00153609831029186	0.0700931973983903	1268	tags=67%, list=9%, signal=60%	TAC1/CHGA/LOC102170003/BAC5/LTF/MAP34-B/LOC102169231/BAC7.5	2	10	RARRES2/NPY	TAC1/LOC106502530/CHGA/MAP34-B/LOC102169231/BAC7.5/BAC5/LOC102170003/LTF/FAM3A	Process
GO:0051873	killing by host of symbiont cells	12	-0.814075246621627	-2.00603770701016	0.00153609831029186	0.00153609831029186	0.0700931973983903	345	tags=58%, list=3%, signal=57%	TREM1/AZU1/LOC102170003/BAC5/MAP34-B/LOC102169231/BAC7.5	2	10	F2/NCF1	LOC102181854/ELANE/AZU1/LOC102174648/MAP34-B/LOC102169231/BAC7.5/BAC5/LOC102170003/TREM1	Process
GO:0005534	galactose binding	12	-0.807755080492394	-1.99046360422	0.00153609831029186	0.00153609831029186	0.0700931973983903	1007	tags=50%, list=7%, signal=46%	LOC102184087/COLEC12/LOC106503912/LOC108638256/LOC102187127/LOC102187672	4	8	LGALS1/ENG/LOC102189615/GALK1	GALT/LOC102187672/LOC106503912/LOC108638256/LOC102186681/LOC102187127/LOC102184087/COLEC12	Function
GO:0033007	negative regulation of mast cell activation involved in immune response	12	-0.743602957801281	-1.83238045694685	0.00153609831029186	0.00153609831029186	0.0700931973983903	1007	tags=42%, list=7%, signal=39%	LOC102184087/LOC106503912/LOC108638256/LOC102187127/LOC102187672	2	10	FER/LOC102189615	CD84/FOXF1/LOC102187672/LOC106503912/LOC108638256/LOC102186681/LOC102187127/LOC102184087/LOC102173969/RABGEF1	Process
GO:0036041	long-chain fatty acid binding	12	-0.740387166256266	-1.82445612916025	0.00153609831029186	0.00153609831029186	0.0700931973983903	3040	tags=83%, list=22%, signal=65%	ALOX5AP/CD36/PPARD/LOC100861279/LOC108633303/FABP3/LOC100860959/S100A9/SNCA/S100A8	2	10	SCP2/STX3	FABP3/S100A9/S100A8/CD36/LOC100860959/LOC108633303/SNCA/ALOX5AP/LOC100861279/PPARD	Function
GO:0071447	cellular response to hydroperoxide	12	-0.733729858144291	-1.80805124379464	0.00153609831029186	0.00153609831029186	0.0700931973983903	2740	tags=75%, list=20%, signal=60%	DDIAS/CD36/PRKD1/PRKCD/LOC108633303/DAPK1/MGST1/LOC100860959/TP53INP1	2	10	OXR1/CCL5	CD36/LOC100860959/LOC108633303/MGST1/DAPK1/TP53INP1/PRKD1/PRKCD/AIF1/DDIAS	Process
GO:0005833	hemoglobin complex	8	-0.959403466703034	-2.13339126654113	0.0015625	0.0015625	0.070991924553874	12	tags=62%, list=0%, signal=62%	LOC102168959/LOC102175876/LOC102168680/HBBC/LOC102176710	0	8		LOC102173645/LOC102176710/LOC102175876/HBBC/LOC102168680/LOC102168959/LOC102186172/AHSP	Component
GO:0031838	haptoglobin-hemoglobin complex	6	-0.987583148558758	-2.01395246000656	0.00161550888529887	0.00161550888529887	0.0713748367682961	175	tags=100%, list=1%, signal=99%	LOC102168959/LOC102175876/LOC102168680/HBBC/LOC102176710	0	6		LOC102176710/LOC102175876/HBBC/LOC102176354/LOC102168680/LOC102168959	Component
GO:0051838	cytolysis by host of symbiont cells	6	-0.962916786501256	-1.96365099362612	0.00161550888529887	0.00161550888529887	0.0713748367682961	179	tags=83%, list=1%, signal=82%	LOC102170003/BAC5/MAP34-B/LOC102169231/BAC7.5	1	5	F2	MAP34-B/LOC102169231/BAC7.5/BAC5/LOC102170003	Process
GO:0005344	oxygen carrier activity	6	-0.917417541633463	-1.87086557473389	0.00161550888529887	0.00161550888529887	0.0713748367682961	8	tags=67%, list=0%, signal=67%	CYGB/LOC102175876/HBBC/LOC102176710	2	4	IPCEF1/NGB	LOC102176710/LOC102175876/HBBC/CYGB	Function
GO:0030492	hemoglobin binding	7	-0.939239166015074	-1.99489384497715	0.00161812297734628	0.00161812297734628	0.0713748367682961	222	tags=71%, list=2%, signal=70%	CUBN/LOC102176354/LOC102175876/HBBC/LOC102176710	0	7		LRP2/CUBN/LOC102176710/LOC102175876/HBBC/LOC102176354/AHSP	Function
GO:0032834	positive regulation of CD4-positive, CD25-positive, alpha-beta regulatory T cell differentiation involved in immune response	7	-0.856781844743654	-1.81975889678759	0.00161812297734628	0.00161812297734628	0.0713748367682961	1007	tags=71%, list=7%, signal=66%	LOC102184087/LOC106503912/LOC108638256/LOC102187127/LOC102187672	1	6	LOC102189615	LOC102187672/LOC106503912/LOC108638256/LOC102186681/LOC102187127/LOC102184087	Process
GO:0043322	negative regulation of natural killer cell degranulation	7	-0.856781844743654	-1.81975889678759	0.00161812297734628	0.00161812297734628	0.0713748367682961	1007	tags=71%, list=7%, signal=66%	LOC102184087/LOC106503912/LOC108638256/LOC102187127/LOC102187672	1	6	LOC102189615	LOC102187672/LOC106503912/LOC108638256/LOC102186681/LOC102187127/LOC102184087	Process
GO:0070241	positive regulation of activated T cell autonomous cell death	7	-0.856781844743654	-1.81975889678759	0.00161812297734628	0.00161812297734628	0.0713748367682961	1007	tags=71%, list=7%, signal=66%	LOC102184087/LOC106503912/LOC108638256/LOC102187127/LOC102187672	1	6	LOC102189615	LOC102187672/LOC106503912/LOC108638256/LOC102186681/LOC102187127/LOC102184087	Process
GO:0030185	nitric oxide transport	5	-0.944803437717154	-1.83003904010996	0.00170068027210884	0.00170068027210884	0.0747051386617106	8	tags=80%, list=0%, signal=80%	EDN1/LOC102175876/HBBC/LOC102176710	1	4	AQP1	LOC102176710/LOC102175876/HBBC/EDN1	Process
GO:0002060	purine nucleobase binding	4	-0.929701945429458	-1.69977284210221	0.00176056338028169	0.00176056338028169	0.0770160326902695	523	tags=75%, list=4%, signal=72%	PNP/LOC102176691/PYGL	0	4		PYGL/PNP/LOC102176691/APRT	Function
GO:0031721	hemoglobin alpha binding	3	-0.999704426217395	-1.71303171414726	0.0017921146953405	0.0017921146953405	0.0774362942686979	8	tags=100%, list=0%, signal=100%	HBBC/LOC102176710	0	3		LOC102176710/LOC102175876/HBBC	Function
GO:0031722	hemoglobin beta binding	3	-0.999704426217395	-1.71303171414726	0.0017921146953405	0.0017921146953405	0.0774362942686979	8	tags=100%, list=0%, signal=100%	HBBC/LOC102176710	0	3		LOC102176710/LOC102175876/HBBC	Function
GO:0042443	phenylethylamine metabolic process	3	-0.950491391413582	-1.6287032995104	0.0017921146953405	0.0017921146953405	0.0774362942686979	674	tags=100%, list=5%, signal=95%	LOC108634360/LOC108634352	0	3		LOC108634352/LOC108634360/LOC102169371	Process
GO:0012506	vesicle membrane	548	-0.341319653347147	-1.46613326911189	0.00201612903225806	0.00201612903225806	0.0855584310402619	3293	tags=33%, list=24%, signal=26%	RHOA/MMP25/TMEM173/PLAU/CD68/HVCN1/TSPAN14/RAB31/MCFD2/BST2/RAB27A/SERPINB6/RAB27B/CMTM6/ATP6V0A2/CNIH1/NFASC/LOC108636542/PHACTR2/LOC102173969/LOC102184711/TGOLN2/MCEMP1/ROR2/ATP6V0D2/LOC102179751/CHRNB4/ATP6AP2/ADGRG3/TMED10/COPB2/HIP1/LOC108634506/CXCR1/FURIN/PI4K2A/GRIA2/RAB4A/LOC102175833/VAMP8/CPNE1/LOC102181776/ADAM10/IQGAP1/CD36/LOC102178379/SELP/RAB8A/TMED3/NCALD/STX6/SNAP29/STX12/LOC102…	196	352	TFRC/AP2M1/LAMP3/DNAJC13/LOC108636378/TRPM2/LOC102183471/WNT4/SGIP1/SV2A/LAMTOR2/NCSTN/LOC102184859/LOC102185698/CCDC136/LOC100860748/YKT6/CAMK2B/ZNRF2/AQP1/RAB21/COPZ1/MDM2/RAB5B/CD63/TOM1/RAC2/C2CD5/CD4/VAMP1/WNT5B/PICK1/BAIAP2L2/SYNGR1/CAMK2D/SEC24B/MANBA/ATP8A1/USO1/SCARB2/STBD1/SLCO4C1/ANXA6/CD74/CAMK2A/DIAPH1/HBEGF/CYSTM1/SAR1B/BSG/LOC108636372/RAB24/CLTB/RAB11B/SLC44A2/DNM2/RAB3D/AP1M1/RAB…	SYNJ1/CD47/PLA1A/ECE2/MME/RAP2B/AGTR1/C1H3orf58/COPB2/NCK1/LOC102172205/LOC108636542/LOC102177934/RAB5A/NECAP2/DDOST/LDLRAP1/STX12/PTAFR/PEF1/AP1S3/WNT6/SLC11A1/TMBIM1/CXCR1/CXCR2/PIKFYVE/FZD5/MARCO/TMEM163/NOSTRIN/LRP2/OCA2/WLS/LOC102170144/SORT1/SYPL2/RAP1A/NRAS/CD58/SEC22B/LOC102173987/RHBG/COPA/FCER1G/GPR161/PTPRN2/NOS3/CLEC5A/ATP6V0A4/CHRM2/COPG2/WASL/AMPH/RALA/CAV2/CAV1/CFTR/SYPL1/CD36/LOC1…	Component
GO:0045860	positive regulation of protein kinase activity	473	-0.326662685001705	-1.3945283104248	0.00202429149797571	0.00202429149797571	0.0855584310402619	3062	tags=31%, list=23%, signal=25%	PSMD10/C1QTNF9/CCNL1/CARD10/PEA15/ROR2/HACD3/HGF/TGFBR2/MAP3K5/LOC108634506/CRK/LOC102171917/NOX4/RAPGEF2/FRS2/NCAPG2/CDK20/CDC25B/EFNA5/IQGAP1/CSF1R/TNFSF15/MAP3K6/PPP1R9A/PDGFB/SDC4/EZH2/RELN/DUSP19/STK10/C5AR1/S1PR2/RIPK1/ADRA2B/TAL1/RIPK3/EDN1/FZD8/DAZAP2/ITGB3/CD40/LPAR3/PRKCD/EFNA1/NOD2/FCER1A/NTF3/AJUBA/NTRK3/SPDYA/LOC106503599/DGKQ/ERN1/AFAP1L2/RALB/MDFI/BMP2/MST1R/CENPE/LOC102168428/CSF1…	184	289	SOD1/MUC20/DLG1/ADIPOQ/PIK3CA/MUL1/PINK1/CAB39/ALS2/STRADB/LOC102183919/MAP3K2/STK25/COPS8/CYR61/NGF/JTB/LAMTOR2/TSACC/CDK5/ARHGEF5/BRAF/LEP/NOD1/MET/PRKAG1/NAB2/IL23A/FGD4/CDKN1B/CD4/TAB1/MAPK11/LAMTOR3/LOC108636232/EPGN/ADRA2C/DOK7/MEF2C/C1QTNF2/CD74/EGR1/STK11/KISS1R/MAP2K2/MAP2K7/PRDX2/SLC27A1/GDF15/UBA52/NEK1/JAK2/VLDLR/NKX3-1/CCL19/CCL21/FAM150B/TPD52L1/CCNC/TAB2/SNX9/MAS1/MAP3K4/MAP3K9/MAP…	TIAM1/MAP3K7CL/MAP3K13/DVL3/ECT2/PDCD10/CCNL1/AGTR1/LOC102172205/MAP3K6/HTR2B/EPHA4/SLC11A1/XRCC5/FZD5/RALB/CCNT2/MAP3K19/CXCR4/ZEB2/STK39/DUSP19/CLSPN/TAL1/STIL/LRP8/DAB1/GADD45A/PRKACB/LPAR3/PSRC1/CSF1/RAP1A/LOC102169149/IL6R/SHC1/EFNA1/FCER1A/PEA15/VANGL2/DDR2/NCAPG2/PRKAG2/EZH2/MDFIC/PRKAR2B/PIK3CG/RELN/HGF/PPP1R9A/KITLG/DUSP6/UBE2N/DAZAP2/CCNT1/LRRK2/FRS2/AGAP2/ERBB3/IGF1/CARD10/KRAS/NTF3/CC…	Process
GO:0030335	positive regulation of cell migration	460	-0.338032405004666	-1.44056618758819	0.00203045685279188	0.00203045685279188	0.0855584310402619	3749	tags=41%, list=28%, signal=31%	SOX9/WNT5A/LOC102182562/LOC102181854/LOC102181582/PIK3C2A/IRS2/HAS2/DOCK8/IL6R/EPB41L5/TNFAIP6/LGALS3/TIRAP/CCR6/LOC102178953/TMSB4X/LOC102182683/PLPP3/GATA3/NOTCH1/PDCD10/BDKRB1/GNAI2/EPHA1/SPRY2/GLI1/RHOA/CMKLR1/PLAU/FGFR1/SIRT1/SERPINE1/ACKR3/ACP5/FLT1/SWAP70/RAB11A/VEGFC/PRKD2/ROR2/NR4A3/CX3CL1/HGF/MAPRE1/MMP9/PGR/TGFBR2/TP53/CRK/FURIN/NOX4/PLAA/KIAA1462/RRAS2/RAPGEF2/ZNF268/NUS1/ADAM10/PAWR/…	172	288	LRRC15/IL12A/P2RY12/FGR/IRS1/AAMP/IGFBP5/BMPR2/ZC3H12A/JUN/CYR61/S100A14/SLAMF1/RARRES2/AQP1/MET/CBLL1/SEMA3A/HDAC9/ACVR1B/HDAC7/MDM2/ATP5B/IL23A/RAC2/WASH1/WNT5B/SYNPO2/CAMK2D/ATP8A1/RUFY3/LOC102182395/CXCL11/FER/CD74/DIAPH1/HBEGF/EGR1/TNFSF14/LOC108633275/JAK2/CREB3/DMTN/CCL27/CCL19/CCL21/SEMA4D/IKBKAP/TRIM32/FAM110C/SOD2/FGFR1OP/SYNE2/MYO5A/DAPK2/ZNF609/SMAD3/DRD1/APC/TACR1/LOC102184252/PRKCE/…	TIAM1/ADAMTS1/PDCD10/COL18A1/CAPN7/RAB5A/PTAFR/CXCR2/NRP2/EPB41L5/CXCR4/TNFAIP6/ACVR1/ITGA6/HDAC4/TWIST2/ACKR3/LOC102182562/PLPP3/DOCK7/PTGER3/F3/S1PR1/CSF1/ADORA3/RHOC/IL6R/ARHGEF2/DDR2/NOS3/LOC102184120/EPHA1/PODXL/PTPRZ1/LAMB1/RELN/HGF/GPNMB/TAC1/PAWR/KITLG/ITGA5/SP1/RAPGEF3/ANO6/GLI1/IGF1/HMOX1/C3AR1/NTF3/PDGFB/FBLN1/GTSE1/LEF1/PDGFRA/KIT/KDR/CXCL8/LOC102181582/LOC102181854/LOC102182115/LOC10…	Process
GO:0001501	skeletal system development	436	-0.336419252735771	-1.43286934049154	0.00203458799593082	0.00203458799593082	0.0855584310402619	2641	tags=28%, list=20%, signal=23%	WDR48/CREB3L2/HOXA2/GJA5/PTH1R/TULP3/LRRK1/RDH10/WDR19/HOXB3/BMP8B/SULF2/POC1A/MSX2/ALX1/WASF2/EPHA2/TAL1/ETS2/BMP1/P3H1/SNAI1/CSGALNACT1/EDN1/HAPLN1/ZFAND5/HIF1A/COMP/CITED2/TWIST1/MDFI/BMP2/ANXA2/CHST11/SNAI2/SOX4/SULF1/HOXA6/HOXA5/SGPL1/GLI2/PAPSS1/FLI1/HAPLN3/NOS3/SERPINH1/SRC/RUNX2/EIF2AK3/LOC102190430/TFAP2A/COL9A2/BMP3/COL3A1/MYF5/HYAL1/COL9A1/SCUBE2/SFRP1/DLK1/P2RX7/ADAMTS4/PDGFRA/PTGER4/…	171	265	BBX/DLG1/TP63/CHRD/IFT80/LOC102180704/ZIC1/RYK/ALPL/RUNX3/EXTL1/MATN1/BMPR2/EN1/INSIG2/HOXD10/HOXD9/HOXD8/HOXD1/FRZB/HSPB11/CYR61/TRIM45/TBX15/ASH1L/MEF2D/HAPLN2/BCAN/PBX1/WDR60/LEP/HOXA3/HOXA4/HOXA10/ZNF385A/HOXC4/HOXC6/HOXC8/HOXC9/HOXC10/HOXC11/RARG/WNT10B/VDR/NAB2/GDF11/FGF6/TEAD4/WNT5B/EP300/PITX2/TAPT1/WHSC1/IDUA/MEF2C/ANXA6/NDST1/TCOF1/PPARGC1B/PITX1/AES/ZBTB7A/CARM1/NCAN/WNT9A/HAND2/FREM1/…	AHSG/SHOX2/TIPARP/SERP1/CBS/RUNX1/ETS2/EPHA2/WASF2/NPPC/INHA/SATB2/GLI2/SP5/DLX2/SP3/HOXD3/PRKRA/COL3A1/COL5A2/NAB1/HDAC4/TWIST2/BMP8B/COL9A2/P3H1/TAL1/USP1/COL11A1/ALX3/WNT2B/GJA5/SETDB1/SLC39A1/THBS3/BGLAP/ADAMTS4/INSIG1/NOS3/CREB3L2/GLI3/AEBP1/HOXA1/HOXA2/HOXA5/HOXA6/HOXA7/HOXA9/HOXA11/HOXA13/SFRP4/LRRC17/ITGB8/TWIST1/COL1A2/MYF5/ALX1/LUM/SP1/COL2A1/ANO6/IGF1/CHST11/PTHLH/MGP/PTPN6/TULP3/WNT7B…	Process
GO:0071900	regulation of protein serine/threonine kinase activity	457	-0.32622378511401	-1.38943634316956	0.00203458799593082	0.00203458799593082	0.0855584310402619	3351	tags=33%, list=25%, signal=26%	PDCD10/LPAR2/IRAK3/PIM1/SPRY2/RHOA/FGFR1/SIRT1/DIRAS3/SPRY1/LOC102173969/FLT1/PSMD10/C1QTNF9/CCNL1/PEA15/ROR2/HACD3/TFAP4/HGF/MAPK8IP1/MAP3K5/CRK/NOX4/RAPGEF2/FRS2/IQGAP1/CSF1R/FAM212B/MAP3K6/PLK1/PDGFB/EZH2/EPHB2/PDCD4/HERC5/DUSP19/C5AR1/HMGCR/S1PR2/RIPK1/ADRA2B/PTPRJ/EDN1/FZD8/DAZAP2/CD40/LPAR3/PKIG/PRKCD/NOD2/FCER1A/NTF3/AJUBA/NTRK3/SPDYA/CASP3/ERN1/RALB/MDFI/BMP2/MST1R/LOC102168428/ADAM17/ITG…	188	269	SOD1/LOC102183454/MUC20/ADIPOQ/KAT2B/MUL1/SESN2/CAB39/ALS2/LOC102183919/MAP3K2/STK25/CDKN2C/PTPN22/NGF/LAMTOR2/ARHGEF5/BRAF/NOD1/MET/FBXO7/FGD4/CDKN1B/TAB1/MAPK11/SYNPO2/LAMTOR3/UCHL1/EPGN/PAQR3/MEF2C/CCNG1/C1QTNF2/CD74/CDC25C/LOC102178535/STK11/KISS1R/RGS14/MAP2K2/FEM1A/MAP2K7/CDC37/CDKN2D/PRDX2/SLC27A1/GDF15/UBA52/LOC108636541/JAK2/TESK1/CCL19/RGS3/TPD52L1/CCNC/TAB2/LATS1/MAP3K4/MAP3K9/MNAT1/MA…	TIAM1/MAP3K7CL/GSK3B/MAP3K13/DVL3/PDCD10/CCNL1/LOC102172205/CBS/EPHB2/MAP3K6/HTR2B/EPHA4/FZD5/RALB/CCNT2/CXCR4/ZEB2/STK39/DUSP19/STIL/GADD45A/DIRAS3/LPAR3/PSRC1/FAM212B/LOC102169149/SHC1/GBA/FCER1A/PEA15/VANGL2/RGS4/PRKAG2/EZH2/MDFIC/CAV1/PRKAR2B/PIK3CG/HGF/CDK6/KITLG/DUSP6/UBE2N/DAZAP2/CCNT1/LRRK2/FRS2/IRAK3/CDK4/IGF1/KRAS/DUSP16/PTPN6/NTF3/CCND2/PDGFB/WNT7B/LOC108636199/PDE5A/SNCA/HERC5/PKD2/TL…	Process
GO:0022604	regulation of cell morphogenesis	429	-0.336446392847466	-1.43189276389133	0.00203665987780041	0.00203665987780041	0.0855584310402619	3293	tags=33%, list=24%, signal=26%	RHOA/SDC2/AGRN/PTPRO/MAP2/BRWD3/PLXNC1/FGG/ADGRB3/CDC7/OMG/LOC102182436/PICALM/BHLHB9/STRIP1/IFRD1/RAB11A/PLXNB3/MYH9/DNM3/FGD5/SMURF1/CRK/PLAA/RAPGEF2/NLGN1/CSNK1G1/KIF13B/EFNA5/CFL1/CSF1R/NEFM/AP1AR/CDC42SE1/SEMA4F/PPP1R9A/ENPP2/EPHB2/RELN/NUMBL/POU3F2/TACSTD2/FMNL2/LOC102177379/FMNL3/ARAP3/SH3D19/ITGB3/MBP/CACNA1A/LPAR3/VAMP7/CYFIP1/EPHB3/EFNA1/CNTN2/LOC102170144/ICAM1/ISLR2/CDC42EP3/NET1/NTRK…	157	272	DLG1/OPA1/MFN1/SKIL/P2RY1/RYK/C1H21orf2/TTC3/CAPZB/MUL1/FGR/OBSL1/BMPR2/ERMN/STK25/LOC102168411/AMIGO1/NGF/SEMA6C/CHRNB2/CRABP2/CDK5/BRAF/STRIP2/CAMK2B/SEPT7/MET/SEMA3A/RAB21/FGD6/FGD4/CAPRIN2/LOC102180576/EP300/PARVB/LOC108633277/LOC108636083/PPP3CA/SLIT2/RUFY3/RASA1/DIAPH1/STK11/DBN1/MAP2K2/DNM2/LOC108636441/UNC13A/FXN/LZTS1/DMTN/NEFL/SEMA4D/PHIP/ARHGAP18/SYNE1/AKAP5/NEDD4/TPM1/TTBK2/ITPKA/C10H…	TIAM1/GSK3B/MELTF/ST6GAL1/TBCCD1/EPHB3/DVL3/NLGN1/SHOX2/S100B/RCC2/CDC42/EPHB2/EPHA4/MAP2/TRAK2/CXCR4/ZEB2/FMNL2/PRPF40A/CHN1/CYFIP1/NGEF/ZMYM6/ZMYM4/PTPRF/LRP8/DAB1/TACSTD2/LPAR3/SH3GLB1/LOC102170144/CDC7/STRIP1/PLEKHO1/CDC42SE1/S100A10/S100A13/EFNA1/TRIM46/MKLN1/PTPRZ1/IFRD1/NRCAM/RELN/SEMA3E/PPP1R9A/PLXNC1/LARP4/FMNL3/LRRK2/MYH9/DNM1L/EPS8/PTPRO/CDC42EP1/TRIOBP/FBLN1/SHANK3/AP1AR/SPP1/KIT/KDR/…	Process
GO:0048858	cell projection morphogenesis	417	-0.331208967173696	-1.40842533724153	0.00203665987780041	0.00203665987780041	0.0855584310402619	3284	tags=34%, list=24%, signal=27%	SDC2/VASP/ZIC2/PTPRO/MAP2/SNX2/ATG7/LRRC38/RFX3/OMG/NFASC/PICALM/GPM6A/PRMT3/CNP/PLXNB3/NR4A3/POU4F1/LOC108635183/GDF7/LRRN2/ENAH/LOC108633191/ADGRB1/APP/ALCAM/NCAM1/FRS2/CPNE1/NLGN1/ZSWIM6/OGN/EFNA5/SLITRK6/HOXA2/IQGAP1/CSF1R/NECTIN1/SEMA4F/PARD6B/WEE1/FAM129B/EPHB2/RELN/NUMBL/RAB8A/TSKU/WASF2/ATP8A2/ZNF365/GDNF/SPTBN2/LRFN1/ITGB3/PREX2/CACNA1A/BCL2/CYFIP1/EPHB3/EFNA1/CNTN2/SLC11A2/CHL1/NTF3/PTP…	145	272	C1H21orf59/PIK3CA/SIAH2/RYK/TMEM108/ADARB1/LOC102168874/ALS2/NR4A2/STK25/GPC1/GBX2/SZT2/CELSR2/AMIGO1/NGF/SEMA6C/S100A6/CHRNB2/EFNA4/EFNA3/NES/LMX1A/GBX1/CDK5/CAMK2B/ADCY1/SEPT7/SEMA3C/SEMA3A/ISPD/TMEM106B/GRB10/COBL/LLPH/RBFOX2/COL25A1/SLIT2/CAMK2A/STK11/PDLIM7/NRTN/PSPN/DNM2/MAP1S/RAB3A/NFIB/VLDLR/DOK2/NEFL/SHC3/DYNLT1/SPG11/SPTB/SNX1/LOC102175487/APC/FEZ2/SOS1/RAB10/ROCK2/DAB2IP/RXRA/FARP1/MYC…	TIAM1/APP/RPL24/ALCAM/BOC/GSK3B/SEMA5B/FBXO45/GP5/EPHB3/MAP6D1/NLGN1/S100B/RAP1GAP/CDC42/EPHB2/KDM1A/WASF2/DOCK10/EPHA4/MAP2/CREB1/KLF7/NRP2/TRAK2/GLI2/CXCR4/ZEB2/LRP2/CHN1/CYFIP1/ARTN/LRP8/DAB1/DOCK7/USP33/PLPPR4/NTNG1/PLEKHO1/LINGO4/SHC1/EFNA1/TRIM46/VANGL2/WASL/PTPRZ1/GLI3/HOXA1/HOXA2/NRCAM/RELN/ETV1/LOC102190297/LOC102190935/LRRK2/FRS2/ERBB3/NTN4/PTPRO/NTF3/PACSIN2/WNT7B/MAPK8IP2/SHANK3/UNC5C…	Process
GO:0002237	response to molecule of bacterial origin	358	-0.340095104874415	-1.43437492651578	0.00206185567010309	0.00206185567010309	0.0862745266246175	3439	tags=35%, list=25%, signal=27%	TNFRSF11A/LOC102182683/HAMP/NOTCH1/WDR35/BCL10/ADM/TNFRSF21/BDKRB1/IRAK3/GATA1/RHOA/PLAU/CD180/SERPINE1/ACP5/LOC102183373/ABR/CNP/LOC102182376/PLA2G4A/LOC102169935/MMP9/NCAM1/LOC102171917/PLAA/XDH/AXL/PAWR/CD36/DCN/HMGB2/SELP/FAS/IFNAR1/PDCD4/C5AR1/PPARD/EDN1/CD40/PTAFR/ANKRD1/SRR/HIF1A/NOD2/CD86/MYD88/IL12RB2/CASP3/CASP8/MEFV/LOC108633303/ADAM17/PLCG2/TNFAIP3/NOS3/PELI1/CMPK2/SRC/FGF10/TLR4/TNFS…	139	219	EPHA3/CD80/THPO/ABCC5/IL12A/LOC108633281/LOC102172669/ALPL/CNR2/ZC3H12A/JUN/PDE4B/GFI1/LOC102175177/PTPN22/NGF/S100A14/LOC102184859/LOC102185698/LOC102186356/IRF5/LOC102170758/LOC102183941/CD27/NFKB1/LOC102186197/PPARGC1A/LIAS/LOC102182395/CXCL11/TNIP2/FER/PCSK1/MEF2C/TNIP1/SBNO2/LOC106502311/TICAM1/HNRNPM/MAP2K7/PTGER1/PRDX2/JUNB/JUND/UPF1/LTC4S/JAK2/VLDLR/ALAD/AGP/AKIRIN2/ARG1/SOD2/B2M/LOC10216…	IFNAR1/PROS1/CD86/CLDN1/GHSR/LOC102175526/PLSCR4/LOC102178311/PTAFR/NCL/SLC11A1/CPS1/FZD5/CASP8/HSPD1/TFPI/IL12RB2/PTGER3/PTGFR/BCL10/F3/LOC102174895/S100A9/S100A8/IL6R/NOS3/NRF1/IGFBP3/CD36/LOC100860959/LOC108633303/TAC1/PAWR/DCN/IRAK3/CDK4/IGF1/KCNJ8/MGST1/LTBR/TNFRSF1A/TNIP3/PDE5A/SNCA/ABCG2/TLR1/TLR6/STAP1/CXCL8/LOC102181582/LOC102181854/LOC102182115/LOC102182683/CXCL9/CXCL10/SPON2/HAVCR2/SPA…	Process
GO:0004930	G protein-coupled receptor activity	270	-0.356025166816166	-1.48227644157669	0.00210084033613445	0.00210084033613445	0.0868157765251245	3690	tags=41%, list=27%, signal=31%	P2RY13/GNAT2/SORCS2/XPR1/GPR182/IGF2R/HTR4/CCR6/LOC102178953/NTSR2/ADRA1D/ADGRL3/LPAR2/OPN4/BDKRB1/CMKLR1/GPR37L1/GPR3/GPR37/ACKR3/ADGRB3/GPR34/GPR25/AGTR2/ADGRB1/GPR152/CXCR1/LOC108635465/CYSLTR2/CRHR2/ADRB3/PTH1R/APLNR/CYSLTR1/TSKU/GAL/C5AR1/S1PR2/PPARD/GPR83/ADRA2B/SSTR1/HCAR1/FZD8/GLP1R/BDKRB2/PTAFR/LPAR3/GPR63/HRH2/CALCRL/GPR21/C5AR2/NPY1R/TAS1R3/LOC102179993/GRIK3/LPAR6/SIGMAR1/ADORA3/GPR27…	79	191	CASR/P2RY1/P2RY12/GPR171/CNR2/ADGRB2/FZD7/FRZB/GPR35/RAMP1/CELSR2/LOC102184212/NPY/ADCYAP1R1/GPR19/GCAT/GALR3/MCHR1/TAPT1/ADRA2C/ADRA1B/KISS1R/S1PR4/PTGER1/LOC102180663/F2RL3/HTR1B/MAS1/GPR65/PTGER2/DRD1/GPR45/TACR1/APLF/OPRL1/HRH3/LGR4/P2RY6/P2RY2/CXCR5/GPR157/HCAR2/SFRP2/ADGRG5/GIPR/INPP5K/GP1BA/CCR7/CCR10/GCGR/GPRC5C/GPR33/CX3CR1/CCR8/VIPR1/LOC102173047/CELSR3/CCR3/XCR1/CCR9/ADGRF1/GRM4/CRCP/F…	ADGRG7/SENP7/GHSR/SUCNR1/P2RY13/P2RY14/AGTR1/ACKR4/GPR3/PTAFR/OPRD1/HCRTR1/HTR2B/CXCR1/CXCR2/LANCL1/FZD5/GPR1/CXCR4/CALCRL/GPR17/ACKR3/GRIK3/TM2D1/PTGER3/PTGFR/ADGRL4/ADGRL2/LPAR3/GPR88/S1PR1/SORT1/GNAT2/ADORA3/RXFP4/GPR161/VIPR2/CHRM2/GPR37/RAMP3/CRHR2/GPR85/SFRP4/CALCR/FZD1/LGR5/AVPR1A/GPR182/GPRC5A/C3AR1/CELSR1/NPY5R/NPY1R/RRH/ADGRA3/ADGRL3/GNRHR/SORCS2/LNPEP/ADGRV1/PDGFRB/ADRB2/HTR4/TBXA2R/AD…	Function
GO:0008509	anion transmembrane transporter activity	274	-0.35210097249434	-1.46606398676162	0.00210748155953635	0.00210748155953635	0.0868157765251245	2728	tags=31%, list=20%, signal=26%	LRRC8E/LOC102180151/PCYOX1/SLC16A12/SLC22A13/SLC6A20/CLIC1/SLC12A4/SLC12A6/SLC4A8/LOC102182782/ANO3/SLC2A3/ANO1/SLC34A3/LOC102188370/SLC12A5/BEST3/ABCC9/SLCO2B1/SLC3A1/LRRC8C/LOC102172428/SLC27A6/SLC25A17/SLC38A2/SLC23A1/SERINC3/SLC22A7/ABCC6/SLC15A4/SLC51B/TMEM30B/GABRA1/SERINC5/SLC16A2/SLCO1C1/SLC27A4/SERINC1/ANO2/SLC7A5/LOC102191423/SLC22A18/GABRA2/SLC43A2/LOC102178813/SLC38A6/SLC35B3/SLC19A2/…	110	164	SLC12A8/SLC51A/CLCN2/ABCC5/SLC37A1/SLC19A1/CLCNKA/SERINC2/SLC38A11/SLC25A12/SLC1A7/BSND/LOC102185525/LOC102185237/SLC6A17/SLC16A4/MPC2/ASIC3/CLCN1/SLC35B4/SLC26A3/SLC25A3/LOC102171493/LOC102172041/SLC16A8/SLC4A4/SLC26A1/SLCO4C1/SLC6A7/VDAC1/BSG/LOC108636372/SLC34A1/SLC12A2/SLC22A5/SLC25A41/SLC25A23/ASNA1/ANO8/SLC27A1/SLC25A42/CLCN3/SLC22A16/SLC35A1/MPC1/SLC12A1/SLC27A2/SLC7A7/SLC4A5/SLC20A1/SLC1A…	LRRIQ4/SLC33A1/SLCO2A1/CLIC4/SLC16A14/SLC4A3/SLC4A10/ABCB11/OCA2/ANO7/MFSD2A/SLC2A1/SLC6A9/LRRC8B/LRRC8C/LRRC8D/SLC35A3/SLC25A24/CLCC1/SLC16A1/SLC22A15/LOC102188370/SLC4A2/SLC13A4/CFTR/SLC25A13/SLC4A8/SLC38A4/SLC38A2/SLC38A1/ANO6/BEST3/SLC16A7/SLC26A10/LOC108636011/LOC102171143/LOC102172428/LOC102172606/ABCC9/SLCO1C1/SLC2A3/ANO2/LOC102172245/SLC6A13/SLC25A17/SLC34A2/GABRA2/GABRB1/SLC10A6/MFSD10/G…	Function
GO:0004175	endopeptidase activity	236	-0.371576485910419	-1.53289395466118	0.00211640211640212	0.00211640211640212	0.0868157765251245	3283	tags=34%, list=24%, signal=26%	LOC102174414/PLAU/CASP9/ADAMTS3/PSEN2/PLAT/HM13/MBTPS1/LOC108635183/MMP9/LOC102173489/C2/FURIN/LOC102171917/PHEX/CPNE1/CFLAR/ADAM10/APH1A/PDIA3/ADAM19/COLEC11/BMP1/CAPN10/CTSV/TLL2/DPP4/SRI/CTSS/CASP3/KLK6/CASP8/FCN3/CAPN7/ADAM17/ADAMTS1/LOC102177855/BACE2/ZMPSTE24/ADAMTS20/TMEM59/HTRA3/ECE2/LOC102182592/PRSS12/LOC102188569/LOC102191717/C1R/PSMD14/SFRP1/MME/ADAMTS4/ACE2/CFP/ADAMTS2/MMP19/C1S/CTSH…	82	154	MASP1/SENP2/LOC102188098/PRSS56/PROC/ATG4B/NRDC/NCSTN/USP15/CFI/UCHL1/LOC102185163/HGFAC/ERAP1/PCSK1/CFD/CLPP/C3/ATG4D/TRAPPC12/SENP6/PREP/USP8/SPPL2A/CAPN3/ASTL/USP34/ASPRV1/USP20/PMPCA/TPP2/PITRM1/CTSZ/MMP24/COLEC10/F2/TPP1/USP2/TMPRSS13/BACE1/MASP2/MMEL1/MMP11/USP30/USP10/SPG7/LOC102181419/MMP15/HPN/CAPNS1/CAPN12/KLK14/BLMH/PSMB6/NLN/LOC102173834/LGMN/APEH/LOC102188264/PRSS45/PRSS50/LOC1021706…	USP16/ADAMTS5/ADAMTS1/SENP5/ECE2/PARL/USP13/MME/BACE2/CAPN7/ECE1/C1QC/C1QB/FCN3/PEF1/RHBDD1/USP37/CPS1/CASP8/CFLAR/PSMD14/DPP4/FAP/GCA/CAPN10/RHBDL2/ZMPSTE24/TMEM59/OMA1/USP1/ATG4C/USP33/APH1A/CTSS/CTSK/ADAM15/ADAMTS4/CASP2/SRI/PMPCB/ESPL1/ADAMTS20/MMP19/LOC102188569/C1R/C1S/USP5/ACR/PRSS12/CASP6/CORIN/ADAMTS3/HTRA3/ERAP2/ADAM19/ELANE/F12/SPPL2B/THOP1/ADAMTS2/CTSB/LOC102182592/BMP1/ADAMDEC1/CTSL/…	Function
GO:0048705	skeletal system morphogenesis	209	-0.379758658750121	-1.55341282356133	0.00212314225053079	0.00212314225053079	0.0868157765251245	2641	tags=41%, list=20%, signal=33%	BMP6/SP5/PRKRA/SOX9/LTBP3/EIF4A3/HOXB7/HAS2/GSC/HOXB6/SLC39A1/IFITM5/ACAN/FGFR1/NKX3-2/ACP5/FLVCR1/ROR2/ALX4/TGFBR2/CTGF/WDR48/HOXA2/TULP3/RDH10/WDR19/HOXB3/POC1A/MSX2/ALX1/BMP1/CSGALNACT1/ZFAND5/COMP/CITED2/TWIST1/MDFI/CHST11/SULF1/HOXA6/HOXA5/SGPL1/SERPINH1/RUNX2/TFAP2A/MYF5/HYAL1/COL9A1/SCUBE2/SFRP1/P2RX7/PDGFRA/MYCN/DLX2/WNT9B/HOXA1/MGP/PDGFRB/COL11A1/HYAL2/RECQL4/IGF1/PAX1/MMP16/TRPV4/RIPPLY…	77	132	DLG1/IFT80/LOC102180704/RYK/ALPL/MATN1/BMPR2/INSIG2/HOXD10/HOXD9/HOXD8/TBX15/MEF2D/WDR60/HOXA3/HOXA4/HOXC8/HOXC9/HOXC11/RARG/WNT10B/NAB2/FGF6/IDUA/MEF2C/ANXA6/NDST1/PPARGC1B/CARM1/WNT9A/FREM1/PEX7/FOXN3/SMAD3/LOC102187233/SIX2/ASXL2/BMI1/LOC102188874/BMP7/OSR2/INPPL1/SIK3/TGFB2/DHRS3/RAB33B/HHIP/SFRP2/WWOX/IRX5/MEGF8/FUZ/PHOSPHO1/HOXB8/PCGF2/THRA/RARA/FGF18/GHR/ACVR2B/WNT7A/VEGFA/MAPK14/COL11A2/R…	SHOX2/TIPARP/CBS/NPPC/SATB2/SP5/DLX2/HOXD3/PRKRA/NAB1/TWIST2/COL11A1/ALX3/SLC39A1/THBS3/INSIG1/GLI3/HOXA1/HOXA2/HOXA5/HOXA6/HOXA7/HOXA11/SFRP4/TWIST1/MYF5/ALX1/COL2A1/IGF1/CHST11/PTHLH/MGP/TULP3/BMPR1B/WDR19/PDGFRA/MSX1/NKX3-2/PDGFRB/FBN2/SLC39A3/ACP5/COMP/ZFAND5/TGFBR1/BMP1/STC1/GAS1/ROR2/RIPPLY2/CTGF/CITED2/MTHFD1L/TGFB3/PSEN1/SIX1/BMP4/THBS1/FMN1/MMP14/OSR1/MYCN/SOX11/PRRX2/OTOR/PAX1/TCF15/MMP…	Process
GO:0006869	lipid transport	214	-0.376492061375648	-1.5379899060922	0.00213219616204691	0.00213219616204691	0.0868157765251245	2978	tags=36%, list=22%, signal=29%	PLA2G4A/LOC102179751/LIPC/GPIHBP1/APOC2/AGTR2/PRELID2/LOC102171917/STRA6/ABCA4/CD36/FABP1/LOC102183842/PITPNB/PLA2G5/ATP8B3/LCAT/STX12/ACSL6/PPARD/ANO3/ATP8A2/ABCA3/VPS4B/CHKA/ABCB1/BDKRB2/LOC100861279/SLCO2B1/VAMP7/LOC102172428/ACSL3/SLC27A6/SLC25A17/SLC51B/LOC108633303/TMEM30B/STARD5/SLCO1C1/SLC27A4/APOA1/LOC102178109/ANXA1/LOC102171143/P2RX7/SCARB1/FABP3/ATP8B2/LOC108637177/LOC100860959/SOAT1/…	84	130	SLC51A/OSBPL6/SCP2/ABCD3/CRABP2/LEP/INHBA/PNPLA8/SOAT2/MIP/LOC102171493/LOC102172041/SPX/PPARA/CPT1B/MTTP/ATP8A1/ABCA7/KISS1R/SLC27A1/SERAC1/SLC27A2/POMC/NCOA1/MFSD2B/RXRA/LOC102177789/SCP2D1/LOC102176340/LOC102176622/LOC102176897/LOC102177638/LOC102190498/LOC102187932/LOC102189109/LOC102187782/OSBPL2/PLTP/ATP9A/SLC10A5/NCOA2/TTPA/LOC102169319/ABCG4/C2CD2L/LOC102171091/PITPNM2/LOC106504012/LOC102…	APOD/PLSCR5/LOC102175526/PLSCR4/SLCO2A1/ABCG1/PLA2G5/LDLRAP1/STX12/FABP3/ACSL3/ABCB11/ANO7/MFSD2A/CPT2/ABCA4/PDZK1/ATP8B2/OSBPL3/PLEKHA8/CAV1/CFTR/CD36/LOC100860959/LOC108633303/CROT/ABCB4/ABCB1/LOC102174202/ANO6/LOC102171143/LOC102172428/LOC102172606/SLCO1C1/SLC25A17/ABCG2/ATP10D/SLC10A6/STARD4/PRELID2/ATP8B3/PRELID1/SLC27A6/ACSL6/LDLR/LOC102182127/PLIN2/ANXA1/ABCA1/TMEM30A/NPC2/SLC10A1/TMEM30B/…	Process
GO:0016757	transferase activity, transferring glycosyl groups	194	-0.378864752978914	-1.53781389959021	0.00213219616204691	0.00213219616204691	0.0868157765251245	2741	tags=32%, list=20%, signal=26%	ART3/EXTL2/MGAT1/ST6GALNAC5/GBE1/LOC102178093/B4GALT5/B3GALT2/SDF2/SDF2L1/A3GALT2/ART4/PARP10/CSGALNACT1/POFUT1/MGAT3/GCNT4/ST3GAL5/DPY19L3/GALNT18/ST6GAL1/LOC102188023/GCNT3/UPP1/ALG9/PARP9/B4GALT6/CHPF2/PIGM/MGAT2/GALNT7/ST8SIA1/GALNT6/HYAL1/QPRT/PARP11/CCDC126/ST8SIA2/GYG2/PPAT/FUT4/PYGB/KDELC1/UGCG/ST8SIA4/MTAP/B3GNT6/CHPF/CHSY3/MGAT5/PNP/B3GNT2/COLGALT2/LOC102176691/HEXB/PARP14/B4GALNT1/PIGA…	51	143	ST3GAL6/PIGZ/B3GALNT1/GYG1/A4GNT/B3GALT5/GALNT13/B3GALT1/ST3GAL3/B4GALT2/POMGNT1/AGL/B4GALT3/GALNT11/GALNT10/NDST1/B4GALT7/QTRT1/GCNT1/GALNT12/PARP16/MGAT4A/LOC102168270/ST6GALNAC6/ST6GALNAC4/POMT1/GBGT1/B3GLCT/DPY19L4/ART5/LOC102169116/ART1/PARP1/SIRT4/GALNT9/ST3GAL2/FUT1/GYS1/MGAT5B/EOGT/RPN1/LOC100861326/SIRT5/B3GALT4/ST8SIA5/B3GALNT2/B3GAT3/PYGM/B4GAT1/LOC102184887/SIRT3	GBE1/B4GALT4/POGLUT1/PARP9/PARP14/UMPS/ST6GAL1/ALG3/B3GNT5/TIPARP/POFUT2/GALNT15/PIGV/A3GALT2/B3GNT7/CHPF/MGAT5/GALNT5/GALNT3/UGGT1/ALG6/ST6GALNAC5/EXTL2/PIGM/NAMPT/CCDC126/C1GALT1/UPP1/LOC102172790/GALNT6/GXYLT1/TMEM5/B4GALNT1/GLT8D2/ST8SIA1/ART4/PARP11/B4GALNT3/MGAT3/A4GALT/ALG12/NDST3/UGT8/PPAT/ART3/ST8SIA4/MGAT1/CHSY3/SIRT6/COLGALT1/B3GNT3/MGAT4B/GALNTL6/GALNT7/MTAP/ALG2/B4GALT1/UGCG/POMT2/GA…	Function
GO:1903531	negative regulation of secretion by cell	194	-0.378492309672579	-1.53630215037419	0.00213219616204691	0.00213219616204691	0.0868157765251245	3851	tags=45%, list=28%, signal=33%	PML/TNFRSF1A/HTR7/CIDEA/LOC102180114/PDE8B/VSNL1/LOC102182562/CD84/TLR8/LOC102178953/TMSB4X/NOTCH1/TNFRSF21/NUCB2/GNAI2/SIRT1/LOC102173969/ABR/PDE3B/CX3CL1/NPFF/AGTR2/TP53/CD34/VAMP8/LOC102181107/BANK1/CRHR2/BMP8B/PPP1R9A/TRIM9/UCP2/GAL/HMGCR/ADRA2B/VPS4B/LOC102180455/EDN1/KCNQ1/NLRP12/LOC102187810/FMR1/LOC102170144/ANXA5/C5AR2/RAB11FIP5/SYTL4/RAP1B/NPY1R/C1QTNF3/PFKL/RAB11FIP1/C5/APOA1/SLC30A1/T…	71	123	ADIPOQ/P2RY1/P2RY12/DPH3/IRS1/PNKD/ACVR1C/ZC3H12A/STXBP3/PTPN22/SLAMF1/LOC102184859/LOC102186356/BRAF/LEP/INHBA/GCK/NPY/TMBIM6/HADH/PPP3CA/ADRA2C/MIDN/CBARP/HTR1B/MAPKBP1/NEO1/CRHBP/IL1B/IL1RN/UCN/FKBP1B/PTGS1/DNM1/HRH3/EDN3/UBR5/ENY2/MADD/NR1H3/CRY2/LGR4/KCNJ11/SERGEF/IL10/PARP1/TNFRSF9/UTS2/VAMP3/TNFRSF4/OSM/LIF/SIRT4/PTPN11/NOS1/RAB33B/SSC5D/IL11/LOC102189615/SREBF1/RHBDF2/IDH2/RAB7A/BTN2A2/TN…	GHSR/PFKL/INHA/INHBB/BMP8B/LOC102182562/PTGER3/LOC102170144/RAP1A/SYT11/CD84/IGFBP3/CRHR2/LOC102180455/LOC108635899/PPP1R9A/NPFF/ASIC1/RAP1B/CRY1/TNFRSF1A/FBLN1/PIM3/NPY5R/NPY1R/ANXA5/BANK1/SNCA/TLR6/LOC102180114/LOC102181107/NLRP3/IL33/ANXA1/LOC102169183/C5/CNR1/EZR/ARG2/TRIM9/PDE8B/F2RL1/F2R/HMGCR/ADRA2B/MAP4K4/IL1R2/RAB11FIP5/VAMP8/ANXA4/VSNL1/RSAD2/NOTCH1/RGCC/KCNB1/NOV/UCP2/PDE3B/NUCB2/APOA1…	Process
GO:0098858	actin-based cell projection	168	-0.392779297823272	-1.57321822833061	0.00216216216216216	0.00216216216216216	0.0872202628185795	3277	tags=39%, list=24%, signal=30%	VASP/MAP2/TWF1/NFASC/GPM6A/CNP/ENAH/LIPC/LOC108633191/UBE2K/NLGN1/ZSWIM6/LOC108637778/FSCN1/PPP1R9A/LOC102178567/NF2/ARL4C/CTSV/RAPGEF3/ABI2/ITGB3/LOC102168295/CYFIP1/FMR1/TBC1D10A/SNAP25/MSN/MYO7B/TIAM2/AKR1B1/SLC27A4/EPHA4/CIB1/TRIOBP/PROM1/CEACAM16/MYO10/SCARB1/EPS8/PDGFRA/PODXL/CDH23/LOC102178303/PTPRZ1/KITLG/HYAL2/TEK/ATP8B1/TRPV4/LOC102168948/ITGA6/SPATA13/PDPN/PLS3/TWF2/KCNJ10/EZR/MYO1B/AD…	59	109	DLG1/LOC108633281/LOC102172669/SYTL1/ERMN/LOC102175177/KCNN3/CDK5/MYO1G/FGD4/MTTP/RUFY3/DBN1/PALLD/ATP6V1B2/AKAP5/SYNE2/MYO5A/NEDD4/TPRN/MYO3A/TMC2/LOC102174762/STARD10/INPPL1/APBB1/USH1C/RDX/NF2/CEACAM20/KPTN/PTPRH/TTYH1/MYO1C/ERBB2/LOC102182869/LOC108633333/BAIAP2/HOMER2/CIB2/DAG1/FAM65B/CLIC5/SLC9A3R2/CORO1A/SPN/FZD9/PDGFA/MORN4/ACTN2/ACTA1/TBC1D10C/LOC108634220/EPS8L2/CDHR5/PHRF1/ATP7A/FGF13/…	CXADR/NLGN1/TSPEAR/LOC102178311/CDC42/EPHA4/MAP2/ABI2/MYO1B/LOC102168948/MYO3B/ITGA6/MYO7B/CYFIP1/ARL4C/DNALI1/LOC102174895/RHOC/PDZK1/KCNJ10/AKR1B1/PODXL/PTPRZ1/CFTR/PPP1R9A/KITLG/ADCY6/RAPGEF3/TWF1/LRRK2/EPS8/TRIOBP/SLC34A2/UBE2K/PDGFRA/PROM1/ADGRV1/LOC108633191/SLC26A2/PALM/MYO9B/TEK/TMC1/CTSV/WHRN/MYO6/CD24/UTRN/TIAM2/EZR/LIPC/ACTC1/ACTG2/ANTXR1/SLC27A4/SPATA13/LCP1/SNAP25/ABI1/ITGB1/CD44/MYO…	Component
GO:0050792	regulation of viral process	172	-0.387535135955498	-1.55209738304893	0.00216450216450216	0.00216450216450216	0.0872202628185795	2318	tags=27%, list=17%, signal=22%	LOC102173932/RRP1B/NR5A2/VPS4B/PARP10/LOC102186814/BCL2/FMR1/ISG20/ANXA2/FCN3/PPIA/STOM/TRIM10/LOC102173185/TRIM38/FKBP6/TRIM62/EIF2AK2/IFIT5/LOC102184087/TRIM25/MDFIC/CAV2/TRIM14/LOC102169889/LOC106503912/LOC102179935/LOC102170446/LOC102168687/CXCR4/LOC108636449/LOC102175526/PTX3/LOC108638256/TOP2A/LOC108636404/TMPRSS2/ISG15/LOC102187127/LTF/RSAD2/MX1/LOC102190983/HMOX1/LOC102187672	66	106	LAMP3/ZNF639/ADARB1/CD28/ZC3H12A/PPIE/PPIH/JUN/TARBP2/CD4/LGALS1/EP300/CHD1/LARP1/TNIP1/CD74/RAD50/ILF3/RAD23A/MVB12A/TRIM32/HS3ST5/SNX3/DYNLT1/LOC102188868/MVB12B/C11H9orf69/LOC106502686/TRIM13/MAVS/VAPB/STAU1/CHMP4C/NBN/PSMC3/NUCKS1/TARDBP/PROX1/SMARCB1/PPID/VPS4A/HPN/ZFP36/NECTIN2/TRIM28/CCL5/LOC102189615/INPP5K/SNF8/CCNK/FBXL2/RAB7A/TRIM31/TRIM26/TNF/CSNK2B/LOC102190745/SRPK1/VAPA/CREBBP/SMC3…	CHMP2B/TRIM59/PTX3/LOC102175526/MX1/TMPRSS2/RRP1B/FCN3/HDAC1/TRIM62/LOC102186814/LOC102175070/CXCR4/PKN2/GTF2B/LOC102173932/PPIA/MDFIC/CAV2/SRPK2/SP1/CCNT1/HMOX1/LOC102184324/FBLN1/LEF1/LOC102180114/LOC102181107/CXCL8/C7H19orf66/SMARCA4/BST2/LOC108636404/LOC108636449/TRIM11/LOC108636544/LOC102181867/LOC102181595/TRIM14/TRIM35/GSN/STOM/SNW1/ANXA2/EIF2AK4/HACD3/YTHDC2/EIF2AK2/RSAD2/NOTCH1/TBC1D20/C…	Process
GO:0043209	myelin sheath	170	-0.393629776209173	-1.57594313146379	0.00216684723726977	0.00216684723726977	0.0872202628185795	2848	tags=29%, list=21%, signal=24%	CLDN5/LOC102178700/NCAM1/NAPB/LOC102175833/NEFM/PDIA3/ACTG1/FSCN1/PRX/ITPR2/MBP/BCL2/CNTN2/SNAP25/PACSIN1/ANXA2/MSN/SERINC5/AKR1B1/NDRG1/MOG/EHD3/CDH1/HSPA5/TUBA1A/CCT2/PMP22/MAG/CLDN11/GNB5/CKB/GNB4/ATP1A1/MARVELD2/DPYSL2/NCMAP/SYN2/PLLP/GJC3/EZR/STXBP1/PLP1/LOC102175315/GLUL/LOC102168959/LOC102175876/LOC102168680/HBBC/LOC102176710	79	91	ATP5O/SOD1/DLG1/ERMN/SLC25A12/NDUFA10/PRDX1/ATP5F1/TSPAN2/PHGDH/IGSF8/LOC102186539/SEPT7/CNTN1/SLC25A3/ACO2/TUBB4A/PRDX2/MPDZ/ATP6V1B2/NEFL/SOD2/MPP5/DNM1/TUBB4B/SUCLA2/PLCB1/ATP5C1/PARD3/GDI2/EEF1A2/HRH3/LOC102174762/LOC108637540/NDUFS3/KCNJ11/THY1/DLAT/RDX/MYOC/FAM213B/PRKCZ/MIF/PEBP1/LOC102172289/LOC108637952/GOT2/GPI/SIRT2/NAPA/SEPT4/UBB/ERBB2/CNTNAP1/GFAP/ATP5H/SRD5A1/TPPP/SDHA/IDH3A/LOC1021…	LOC102179319/GNB4/CLDN11/PRKCI/CDC42/NCMAP/HSPD1/SEPT2/RAP1A/ATP1A1/CCT3/AKR1B1/RALA/TUBA1A/LOC102178700/CCT2/ITPR2/LDHB/ENO2/ALB/WDR1/SEPT8/CANX/VCP/NEFM/DPYSL2/GSN/EZR/HSPA2/GNB5/ANXA2/SERINC5/IMMT/CNRIP1/EHD3/HSPA5/STXBP1/SNAP25/ITGB1/NAPB/LOC102175315/NDRG1/CD59/LOC102176710/LOC102175876/HBBC/HSPA8/NCAM1/CRYAB/NFASC/CNTN2/LOC100860961/ATP1B1/GNB1/GLUL/GNAO1/PLLP/CDH1/MAG/PRX/CLTC/MYO1D/OMG/PM…	Component
GO:0018212	peptidyl-tyrosine modification	166	-0.391929168173019	-1.56833037325975	0.00217627856365615	0.00217627856365615	0.0872680762148719	3091	tags=36%, list=23%, signal=28%	FLT1/GRAP/LTK/MUSK/ROR2/HGF/BLK/ROS1/AXL/CSF1R/WEE1/PDGFB/EPHB2/RELN/TIE1/EPHA2/ABI2/EPHB3/NTRK3/EFNB2/IL12RB2/RALB/FGFR4/MST1R/EPHB4/EFNB1/NRP1/EPHA4/SRC/FGF10/FYN/CAMKK2/PDGFRA/AATK/PDGFRB/EFNB3/LYN/SLA/MERTK/TEK/DYRK3/SYK/NTRK2/AGTR1/KDR/ERBB3/YES1/EPHA7/CDC37/NRP2/TTK/NRG1/FGFR2/EPHA5/BMX/MELK/KIT/CDC37/PRLR/CDC37	59	107	EPHA3/TNK2/DYRK1A/FGR/LCK/JAK1/EFNA4/EFNA3/CLK2/INSRR/SH2D1B/EPHB6/LEP/MET/STYK1/FGF6/TXK/BTC/FER/ITK/HBEGF/NRG2/LOC106502311/MATK/CDC37/IL12RB1/JAK2/SHC3/FRK/FGFR1OP/LOC102176695/PKDCC/EFEMP1/TTL/ZMYM2/FLT3/OSM/LIF/PXN/IL15/TNK1/ERBB2/STAT5B/GRB2/FGF18/GHR/NRG4/CLK3/IL5RA/DDR1/MAPK3/BAZ1B/CUX1/SCYL1/FGF16/IL3RA/FGFRL1/MSTRG.10768/MSTRG.8964	EPHB3/AGTR1/EPHA2/EPHB2/EPHA4/NRP2/ABI2/CLK1/RALB/EPHA10/TIE1/ROR1/IL12RB2/DDR2/EPHA1/TRIM24/RALA/RELN/HGF/TWF1/ERBB3/CSF2RB/FGFR1OP2/PTPN6/PDGFB/TEC/PDGFRA/KIT/KDR/EPHA5/FGF5/PDGFRB/CSF1R/FGF1/FGF22/CLK4/FGFR4/INSR/JAK3/FLT4/BLK/TEK/MELK/PTK2B/NTRK2/ROR2/SYK/MUSK/LOC102169183/CNTRL/TTK/ROS1/FYN/EPHA7/IGF2R/TYRO3/LTK/MERTK/CRIM1/ALK/EFNB2/FGF9/FLT1/ABI1/NRP1/PTK6/HCK/SRC/LYN/SLA/PTK2/WEE1/DYRK3/A…	Process
GO:0006909	phagocytosis	159	-0.397333844674203	-1.57974377859735	0.00218818380743982	0.00218818380743982	0.0874143577017768	2838	tags=34%, list=21%, signal=27%	ADGRB1/CRK/AXL/CD36/ACTG1/WIPF3/ARHGAP25/PEAR1/ARPC5/ITGB3/VAMP7/PRKCD/ANXA3/CD47/FCN3/ARPC1B/LOC108633303/TXNDC5/PLCG1/PLCG2/ACTR3/SRPX/ARPC3/ELMO1/MYH10/SRC/FYN/MEGF10/ANXA1/LOC102173987/MYO10/ITGAM/P2RX7/SCARB1/CD14/LOC108634517/CD93/LYN/LOC100860959/MERTK/ADORA1/SYK/COLEC12/WIPF1/LOC102168948/YES1/TULP1/PECAM1/SLC11A1/PTX3/MSR1/MARCO/THBS1/RAB20	58	101	PIK3CA/ITGB2/FGR/LOC102184859/LOC102185698/LOC102186356/CD247/LEP/MYO1G/CLEC7A/SH3BP1/PLA2G6/SCARB2/CFD/C3/PIK3R2/CLCN3/SPG11/HMGB1/SIRPA/LOC102190036/TGM2/NR1H3/TUB/CD3G/RAB39A/IRF8/MYO1C/LOC102179132/LOC102181155/RARA/BECN1/BAIAP2/JMJD6/UNC13D/GRB2/PIK3R1/PLD4/NCKIPSD/RAB7A/LOC102170693/CORO1A/MAPK3/LIMK1/EIF2AK1/RAC1/ACTB/DOCK1/PLPP4/LOC102175746/LOC102175187/LOC102174628/LOC102174188/ANXA11/T…	CD47/PTX3/NCK1/CDC42/FCN3/XKR8/SLC11A1/MARCO/ACTR3/LOC102168948/WIPF1/NCKAP1/GULP1/CDC7/LOC102173987/PIP5K1A/PEAR1/FCER1G/WASL/WIPF3/ELMO1/CD36/LOC100860959/LOC108633303/BIN2/LRP1/MYH9/ANXA3/SPON2/CYFIP2/CSNK1A1/CD14/ELANE/MEGF10/PIP5K1C/VAV1/ICAM5/ANXA1/SYK/ABCA1/GSN/FYN/TYRO3/THBS1/MERTK/ACTR2/ARHGAP25/PDIA6/VAV2/RAB20/ABI1/ARHGAP12/CD93/HCK/TM9SF4/SRC/PLCG1/ELMO2/LYN/PTK2/ADGRB1/MYO7A/ADORA1/A…	Process
GO:0005775	vacuolar lumen	153	-0.409142574032226	-1.61865727027608	0.00220507166482911	0.00220507166482911	0.0876104059244392	3324	tags=37%, list=25%, signal=28%	NEU4/SDC2/AGRN/ACAN/DSN1/GPC2/PPT1/GUSB/SGSH/OGN/ASAH1/DPP7/DCN/GALNS/TUBB/CAP1/SDC4/CCT8/LOC102173932/CTSV/PRKCD/TCN2/KERA/NHLRC3/CTSS/ANXA2/CPPED1/TXNDC5/CSPG4/PLAC8/GPC6/HPSE/GM2A/CCT2/HYAL1/ACLY/VAT1/LUM/PYGB/IFI30/PDGFRB/LIPA/MPO/OMD/CREG1/NPTX2/GLA/VCAN/LOC102184299/RETN/PADI2/HEXB/AZU1/FABP5/LOC102181993/CTSK/CUBN	52	101	GYG1/LOC102183471/GPC1/BCAN/CD1E/MANBA/GC/SCARB2/LOC102190950/IDUA/CD74/ARHGAP45/CFD/PRSS57/C3/NCAN/AGP/FRK/ARG1/HEBP2/C9H6orf120/DAPK2/PTGES2/TUBB4B/GDI2/BPI/CTSA/GGH/NAPRT/ACP2/SMPD1/TPP1/PRELP/PRDX6/GAA/UNC13D/LOC102181163/LGMN/LOC102174166/LOC102186111/PPT2/TTR/LOC102174355/AGA/PSAP/CTSF/LOC102176955/TOLLIP/MAPK1/LOC108633209/CHID1/MSTRG.17389	CCT8/PADI2/HSPG2/SDC3/STK11IP/GCA/CAP1/PPT1/CTSS/CTSK/GBA/LOC102173932/CREG1/IMPDH1/KERA/LUM/DCN/CCT2/GNS/CECR1/LOC102173645/ARSA/NAAA/PLAC8/HPSE/VCAN/GM2A/PDGFRB/ELANE/AZU1/FAF2/MAN2B1/IFI30/CTSB/VCP/CTSV/OGN/OMD/FUCA2/RNASET2/GALC/NPC2/ACTR10/ANXA2/HEXA/ARSB/ACTR2/SDC1/DPP7/DNAJC3/GPC6/CLN5/NHLRC3/CUBN/PYGB/DSN1/SDC4/SDC2/FABP5/SDCBP/HSPA8/FMOD/AGRN/TCN2/GALNS/IST1/MPO/ACLY/NAGLU/VAT1/GRN/SGSH/…	Component
GO:0004713	protein tyrosine kinase activity	145	-0.413194588909203	-1.62546998208405	0.00222965440356745	0.00222965440356745	0.0876104059244392	3308	tags=39%, list=24%, signal=30%	EPHA1/FGFR1/TWF1/FLT1/GRAP/LTK/MUSK/ROR2/HGF/BLK/ROS1/AXL/CSF1R/WEE1/EPHB2/TIE1/EPHA2/EPHB3/NTRK3/EFNB2/RALB/FGFR4/MST1R/EPHB4/EFNB1/NRP1/EPHA4/SRC/FGF10/FYN/CAMKK2/PDGFRA/AATK/PDGFRB/EFNB3/LYN/SLA/MERTK/TEK/DYRK3/SYK/NTRK2/KDR/ERBB3/YES1/EPHA7/CDC37/NRP2/TTK/NRG1/FGFR2/EPHA5/BMX/MELK/KIT/CDC37/CDC37	49	96	EPHA3/TNK2/DYRK1A/FGR/LCK/JAK1/EFNA4/EFNA3/CLK2/INSRR/EPHB6/MET/STYK1/FGF6/TXK/BTC/FER/ITK/HBEGF/NRG2/LOC106502311/MATK/CDC37/JAK2/SHC3/FRK/FGFR1OP/LOC102176695/PKDCC/EFEMP1/ZMYM2/FLT3/TNK1/ERBB2/STAT5B/GRB2/FGF18/NRG4/CLK3/IL5RA/DDR1/BAZ1B/CUX1/SCYL1/FGF16/IL3RA/FGFRL1/MSTRG.10768/MSTRG.8964	EPHB3/EPHA2/EPHB2/EPHA4/NRP2/CLK1/RALB/EPHA10/TIE1/ROR1/DDR2/EPHA1/TRIM24/RALA/HGF/TWF1/ERBB3/CSF2RB/FGFR1OP2/TEC/PDGFRA/KIT/KDR/EPHA5/FGF5/PDGFRB/CSF1R/FGF1/FGF22/CLK4/FGFR4/INSR/JAK3/FLT4/BLK/TEK/MELK/PTK2B/NTRK2/ROR2/SYK/MUSK/LOC102169183/CNTRL/TTK/ROS1/FYN/EPHA7/IGF2R/TYRO3/LTK/MERTK/CRIM1/ALK/EFNB2/FGF9/FLT1/NRP1/PTK6/HCK/SRC/LYN/SLA/PTK2/WEE1/DYRK3/ABL2/CAMKK2/FGF2/AXL/EFNB3/GRAP/AATK/FGF10…	Function
GO:0140014	mitotic nuclear division	129	-0.438156592516686	-1.70151585226048	0.00225225225225225	0.00225225225225225	0.0876104059244392	3918	tags=40%, list=29%, signal=28%	KIF25/MIS12/BUB3/PTTG1/CHMP2B/SPDL1/LOC108635911/CEP57L1/TEX14/CDC14B/ZW10/ZWINT/RHOA/ARHGEF10/KIF3B/DSN1/RAB11A/CEP57/PLK1/AURKC/NCAPH/SIRT7/VPS4B/CENPE/AURKA/PSRC1/SGO1/EPS8/SMC2/SPAG5/CDT1/CIT/KIF18A/CHEK2/MAD2L1/KIFC1/CCNB1/DLGAP5/KIF23/KIF11/AURKB/CDCA8/BIRC5/NUSAP1/NDC80/KIF2C/ESPL1/NEK2/CDC20/KIF14/NCAPG	39	90	SPICE1/NAA50/SMC4/CUL3/TUBGCP5/CDC14A/NCAPD2/TUBGCP6/NCAPH2/CDC23/AKAP8L/MAU2/CHMP7/SPAST/GOLGA2/MZT1/CHMP4C/WRAP73/VPS4A/NUP62/UBE2S/GSG2/PHF23/NDEL1/BECN1/CHMP6/BOD1/KIF2A/PAPD7/TUBGCP4/CLASP2/KIF22/MAD1L1/TUBGCP2/BCCIP/TUBGCP3/KLHL22/CHAMP1/LOC108635483	CHMP2B/RPL24/SGO1/DIS3L2/CDCA8/CDC20/KIF2C/PSRC1/POGZ/LOC108635911/ESPL1/RACGAP1/EPS8/MAD2L1/CENPE/NCAPG/PDS5A/CENPC/PTTG1/AKAP8/PINX1/CHMP5/CDC14B/SMC2/CEP57L1/KIF25/DLGAP5/NUSAP1/KNSTRN/CHMP4A/KIF23/RAB11A/NCAPH/PDS5B/RB1/AURKA/TPX2/KIF3B/CHMP4B/DSN1/MYBL2/DSCC1/LOC108637516/RRS1/NCAPD3/KIF18A/ZW10/CEP57/PHF13/NSL1/NEK2/KIF14/CHEK2/CIT/RAN/MAP9/CDT1/CHMP1A/CHTF8/PPP2R1A/AURKC/CHMP2A/TEX14/CLTC/…	Process
GO:0072720	response to dithiothreitol	3	0.969100985606364	1.68184482473259	0.00225225225225225	0.00225225225225225	0.0876104059244392	145	tags=67%, list=1%, signal=66%	GDF1/CERS1	2	1	GDF1/CERS1	KAT7	Process
GO:0031448	positive regulation of fast-twitch skeletal muscle fiber contraction	3	0.962092662380847	1.66968209626367	0.00225225225225225	0.00225225225225225	0.0876104059244392	516	tags=100%, list=4%, signal=96%	MYLK2/ACTN3/ATP2A1	3	0	MYLK2/ATP2A1/ACTN3		Process
GO:0023024	MHC class I protein complex binding	3	0.943619300968004	1.63762214817873	0.00225225225225225	0.00225225225225225	0.0876104059244392	766	tags=100%, list=6%, signal=94%	LOC102182573/LOC102182856/LOC102184229	3	0	LOC102182573/LOC102182856/LOC102184229		Function
GO:0042542	response to hydrogen peroxide	134	-0.433864259024824	-1.69071555218521	0.00225988700564972	0.00225988700564972	0.0876104059244392	2978	tags=34%, list=22%, signal=27%	PLA2G4A/NR4A3/PCNA/MAP3K5/CRK/XDH/AXL/FABP1/FAS/EZH2/BCL2/PRKCD/HIF1A/ADA/NET1/CASP3/PPP1R15B/PLCG1/SIGMAR1/TNFAIP3/STAT6/AKR1B1/TRPA1/FOXO1/SRC/FYN/RHOB/ETS1/ECT2/ANXA1/NPTXR/TRPC6/PDGFD/PDGFRB/KCNA5/MMP2/KLF6/LCN2/F3/LOC102176354/SLC4A1/FOSL1/HMOX1/LOC102175876/HBBC/LOC102176710	55	79	SOD1/KPNA4/TRPM2/LCK/ANKZF1/STK25/JUN/AQP1/DDIT3/MB/FXN/HDAC2/ARG1/SOD2/LOC102184252/FKBP1B/SETX/GJA3/OPTN/LOC102184534/MAP1LC3A/OSER1/HSF1/CAT/RPS3/IL18/PARK7/MIF/NQO1/PPP5C/ZNF580/RNF112/MAPK7/PCGF2/BECN1/DUSP1/PRKAA1/GPX1/IMPACT/HSPB1/BNIP3/PLEKHA1/PRDX3/TOP2B/STAR/PPIF/LDH-A/GRK2/LOC108634293/LOC108634294/TXNRD2/LOC108634769/HDAC6/MSTRG.106/MSTRG.5020	GSK3B/ECT2/PDCD10/HSPD1/NFE2L2/F3/TXNIP/SHC1/EZH2/AKR1B1/STAT6/HMOX1/OLR1/KCNA5/NPTXR/CASP6/PDGFRB/KLF2/ANXA1/NR4A3/PTK2B/APTX/SIGMAR1/FYN/MAP3K5/TNFAIP3/HIF1A/XDH/SLC8A1/FABP1/RHOB/SDC1/LCN2/STK24/FOXO1/NET1/KLF6/PCNA/SRC/PLCG1/ADA/TRPA1/LOC102176710/LOC102175876/HBBC/CRYAB/TRPC6/PDGFD/PPP1R15B/PLA2G4A/MMP2/GNAO1/LOC102176354/AXL/LIG1/CRK/PLD2/KDM6B/SLC4A1/SPHK1/PRKCD/AGER/MAPK13/BCL2/SERPINE1/F…	Process
GO:0035821	modification of morphology or physiology of other organism	136	-0.408548808799044	-1.59506443347349	0.00226244343891403	0.00226244343891403	0.0876104059244392	2061	tags=25%, list=15%, signal=21%	FMR1/CXCL14/LOC102172428/NTRK3/CASP8/ANXA2/STOM/CXCL9/TREM1/LOC102171143/TAC1/EIF2AK2/PLG/S100A9/HYAL2/CAV2/CXCL10/LOC102177976/CHGA/LOC102174969/LOC102169149/AZU1/TYMS/TLR2/LOC102170003/PTX3/MYC/PGLYRP1/BAC5/LTF/MAP34-B/LOC102169231/HMOX1/BAC7.5	51	85	KPNA1/ZNF639/ZC3H12A/JUN/AQP1/LOC102171493/LOC102172041/CD4/EP300/LOC102182395/CXCL11/CHD1/TNIP1/RRAGA/CCL27/CCL19/CCL21/PABPN1/SMAD3/GNLY/POMC/LOC106502686/RXRA/KPNA3/VAPB/ROMO1/RPL30/PSMC3/F2/NUCKS1/LOC102190717/TARDBP/SMARCB1/CCL22/HPN/RPS19/CCL5/LOC102175889/INPP5K/CCNK/FBXL2/DAG1/LOC102178318/VAPA/NCF1/CPSF4/SMC3/LOC102175187/LOC102174628/LOC102174188/LOC108634606	PTX3/RRP1B/HDAC1/CASP8/GTF2B/S100A9/LOC102169149/HIPK2/CAV2/TAC1/HNRNPA1/SP1/CCNT1/HMOX1/LOC102171143/LOC102172428/LOC102172606/LEF1/LOC102180114/LOC102181107/ALB/LOC102181854/LOC102182115/LOC102182683/CXCL9/CXCL10/CXCL14/ELANE/AZU1/LOC102177976/CCL25/SMARCA4/INSR/LOC102189034/STOM/PLG/SNW1/LGALS3/ANXA2/EIF2AK4/YTHDC2/BCL2L11/EIF2AK2/SDC1/TOR2A/SUGT1/TBC1D20/BCL2L1/LOC102174044/MMP9/MYC/GSDMD/HSP…	Process
GO:1903900	regulation of viral life cycle	132	-0.439143515869841	-1.7058704464388	0.00226757369614512	0.00226757369614512	0.0876104059244392	2318	tags=31%, list=17%, signal=26%	LOC102173932/NR5A2/VPS4B/PARP10/BCL2/FMR1/ISG20/ANXA2/FCN3/PPIA/STOM/TRIM10/LOC102173185/TRIM38/FKBP6/TRIM62/EIF2AK2/IFIT5/LOC102184087/TRIM25/CAV2/LOC102169889/LOC106503912/LOC102179935/LOC102170446/LOC102168687/LOC108636449/LOC102175526/PTX3/LOC108638256/TOP2A/LOC108636404/TMPRSS2/ISG15/LOC102187127/LTF/RSAD2/MX1/LOC102190983/HMOX1/LOC102187672	50	82	LAMP3/ADARB1/CD28/ZC3H12A/PPIE/PPIH/TARBP2/CD4/LGALS1/LARP1/TNIP1/CD74/RAD50/ILF3/RAD23A/MVB12A/TRIM32/HS3ST5/SNX3/LOC102188868/LOC106502686/TRIM13/MAVS/VAPB/STAU1/CHMP4C/NBN/NUCKS1/PROX1/PPID/VPS4A/NECTIN2/TRIM28/CCL5/LOC102189615/INPP5K/SNF8/CCNK/FBXL2/TRIM31/TRIM26/TNF/LOC102190745/SRPK1/VAPA/SMC3/TRIM8/CNOT7/BANF1/MSTRG.6252	CHMP2B/TRIM59/PTX3/LOC102175526/MX1/TMPRSS2/FCN3/TRIM62/PKN2/LOC102173932/PPIA/CAV2/SRPK2/HMOX1/LOC102184324/CXCL8/C7H19orf66/BST2/LOC108636404/LOC108636449/TRIM11/LOC108636544/LOC102181867/LOC102181595/TRIM35/GSN/STOM/ANXA2/EIF2AK4/HACD3/YTHDC2/EIF2AK2/RSAD2/NOTCH1/TBC1D20/CHMP4B/LOC102174044/PABPC1/PARP10/TRIM21/LOC102170446/LOC102170165/LOC102169889/LOC102179935/HSPA8/NECTIN1/MRE11A/LOC1008609…	Process
GO:0003014	renal system process	121	-0.444249052226764	-1.7135262516731	0.00228050171037628	0.00228050171037628	0.0877312929286981	3407	tags=45%, list=25%, signal=34%	ADRA1D/CLDN4/ADM/BDKRB1/GNAI2/PTPRO/LOC102190840/NPHS1/CHRNB4/AGTR2/LOC102172683/CD34/ADCY4/GJA5/ADCY3/FAS/SULF2/PDGFB/ADCY7/LOC102188617/EDN1/KCNQ1/BCL2/SULF1/MCAM/AKR1B1/LOC102191099/LOC102190430/PTGER4/PODXL/LOC102190572/LOC102184867/F2RL1/ADORA1/HYAL2/EDNRB/EDNRA/AGTR1/PRKAR2B/UTS2R/LOC108635409/AVPR1A/TRPV1/GJA1/ADGRF5/ADCY6/CD34/CHRNA3/AQP3/F2R/LOC102188418/LOC102175876/HBBC/LOC102176710	38	83	CHRNB2/ADCY1/AQP1/JCHAIN/BTC/WFS1/KLHL3/AQP7/SLC12A1/TACR1/SLC4A5/LOC102176340/LOC102176622/LOC102176897/LOC102177638/LOC102190498/LOC102187932/LOC102189109/LOC102187782/OPRL1/LOC102188874/RRM2B/UTS2/INPP5K/PRKAR1A/ADCY2/LGMN/PRKAR2A/TFAP2B/AQP4/ADCY9/PRKRIP1/PRKAR1B/RAB11FIP2/BCR/LOC106503061/AVPR2/MAGED2	SUCNR1/AGTR1/LOC102172683/LOC102191099/LOC102184867/LOC102190840/LOC102190572/PTGER3/PRKACB/GJA5/AKR1B1/PODXL/PRKAR2B/ADCY6/AVPR1A/PTPRO/CACNA1C/PDGFB/XPNPEP3/ADRB2/ADRA1A/AQP3/GSN/GJA1/SGK1/BMP4/ADCY4/F2RL1/F2R/ADCY3/EDNRB/LOC102187204/LOC102188418/ADRA1D/LOC102190430/SULF2/SULF1/HAS2/LOC102176710/LOC102175876/HBBC/ADM/MCAM/ADORA1/CD34/HNF1A/EDNRA/LOC102188617/ADCY7/SLC12A3/HSD11B2/NPHS1/ADM5/SE…	Process
GO:0000819	sister chromatid segregation	115	-0.452656727715193	-1.73092438726615	0.00229621125143513	0.00229621125143513	0.0877312929286981	1155	tags=21%, list=9%, signal=19%	SGO1/SMC2/SPAG5/CDT1/BUB1B/CIT/KIF18A/MAD2L1/KIFC1/CCNB1/DLGAP5/BUB1/KIF23/AURKB/CDCA8/NUSAP1/NDC80/KIF2C/ESPL1/NEK2/CDC20/TOP2A/KIF14/NCAPG	33	82	NAA50/SMC4/CUL3/SGO2/CDC14A/NCAPD2/DDX11/NCAPH2/CDC23/AKAP8L/MAU2/CHMP7/LATS1/CHMP4C/FBXW7/VPS4A/NUP62/RAD51C/GSG2/PHF23/BECN1/CHMP6/BOD1/PAPD7/KIF22/MAD1L1/SMC3/TOP2B/HDAC8/STAG2/KLHL22/CHAMP1/LOC108635483	CHMP2B/SGO1/DIS3L2/CDCA8/CDC20/KIF2C/PSRC1/HORMAD1/POGZ/LOC108635911/ESPL1/RACGAP1/MAD2L1/CENPE/NCAPG/PDS5A/CENPC/PTTG1/AKAP8/PINX1/CHMP5/CDC14B/SMC2/CEP57L1/KIF25/DLGAP5/NUSAP1/KNSTRN/BUB1B/REC8/CHMP4A/KIF23/RAB11A/BUB1/NCAPH/PDS5B/RB1/CHMP4B/DSN1/DSCC1/LOC108637516/RAD21/RRS1/NCAPD3/KIF18A/ZW10/CEP57/MRE11A/PHF13/NSL1/NEK2/KIF14/CIT/RAN/CDT1/CHMP1A/CHTF8/PPP2R1A/AURKC/CHMP2A/TEX14/ZNF207/SPAG5/…	Process
GO:0050729	positive regulation of inflammatory response	112	-0.45718293290276	-1.73742204075107	0.00230680507497117	0.00230680507497117	0.0877312929286981	4084	tags=54%, list=30%, signal=38%	CD24/DHX9/HSPD1/PTGS2/MAPK13/NPY5R/TNFRSF1A/NFKBIA/WNT5A/BTK/IDO1/FCER1G/LOC102178953/TNFRSF11A/SERPINE1/ALOX5AP/PLA2G4A/CX3CL1/LOC102171917/VAMP8/TLR7/PDCD4/IL6ST/LOC100861279/VAMP7/LOC102168295/LOC102185866/NOD2/FCER1A/MYD88/CTSS/CD47/ADORA3/OSMR/IL17RB/TLR4/TNFSF4/ETS1/PDE2A/TAC1/LOC102173987/CNR1/PTGER4/PDE5A/ITGA2/S100A9/HYAL2/EDNRA/AGTR1/PIK3CG/SNCA/TLR3/TNFSF18/S100A8/IL17RA/LOC102169149/L…	32	80	SNX4/CD28/LOC102184859/NAPEPLD/IL23A/CLOCK/TNIP1/TICAM1/C3/JAK2/LPL/IL1B/TGM2/IL18/PARK7/MIF/OSM/MGST2/IL15/IL17C/RPS19/CCL5/CCR7/STAT5B/LOC102182869/PRKCA/TNF/GPSM3/CCL24/ADAM8/ANKRD42/CD6	CD47/SUCNR1/AGTR1/HSPD1/PTGER3/ADORA3/LOC102173987/CTSS/S100A9/LOC102169149/S100A8/FCER1A/FCER1G/PIK3CG/TAC1/TNFRSF1A/IL17RA/NPY5R/PDE5A/SNCA/TLR6/IL17B/F12/LDLR/IL33/TLR4/CDK19/CD24/CNR1/IL1RL1/VAMP8/IL17D/ALOX5AP/TNFSF11/LOC100861279/PDE2A/TNFSF18/TNFSF4/DHX9/PTGS2/PLA2G4A/LOC102181889/EDNRA/TLR2/NOD2/CX3CL1/TARM1/LOC102181154/ADORA2B/LOC102185866/LOC102168295/LOC106501774/LOC102184553/LOC10217…	Process
GO:0019838	growth factor binding	109	-0.467378479269624	-1.77070939590141	0.0023094688221709	0.0023094688221709	0.0877312929286981	3280	tags=45%, list=24%, signal=34%	HAP1/AGRN/FGFR1/SEC61B/FLT1/KLB/TGFBR2/CTGF/CEP57/FURIN/IGFBP4/CD36/PDGFB/TWSG1/IL6ST/NTF3/NTRK3/FGFR4/LOC108633303/LTBP1/OSMR/NRP1/IL2RA/IL1R1/COL3A1/PDGFRA/PDGFRB/PTPRZ1/LOC100860959/CD109/HYAL2/LOC108634246/TEK/NTRK2/KDR/TGFBR3/ERBB3/ITGA6/COL4A1/NRP2/IGFBP2/COL1A2/FGFR2/PXDN/COL2A1/IGFBP3/IL1R2/IL10RA/THBS1	32	77	IGFBP5/BMPR2/ACVR1C/GPC1/NRDC/HAX1/LOC102175560/SH3BP1/PDXP/IL11RA/IL1RN/ENG/RPS19/WFIKKN2/DUSP1/GHR/RPL37/LIFR/NKD2/ACVR2B/VEGFA/IL9R/WFIKKN1/IGFALS/VASN/PDGFA/FGFBP3/FIBP/LOC106503960/SRPX2/IL3RA/FGFRL1	COL6A1/IGFBP2/NRP2/ACVR1/ITGA6/COL3A1/TGFBR3/SORT1/S100A13/IL6R/SHC1/PTPRZ1/IGFBP3/CD36/LOC100860959/LOC108633303/COL1A2/IGFBP6/ACVRL1/COL2A1/ERBB3/NTF3/PDGFB/KLB/PDGFRA/KDR/PDGFRB/FSTL4/FGFR4/INSR/FLT4/TEK/TGFBR1/SEC61B/NTRK2/PXDN/CD109/CTGF/IGF2R/TGFB3/THBS1/IL1R2/IL1R1/LTBP1/COL4A1/FLT1/KL/IL2RA/NRP1/SDCBP/API5/IL10RA/CEP57/TNFRSF8/AGRN/GLG1/LTBP4/NGFR/IGFBP4/HAP1/LOC102176643/IL6ST/OSMR/IGF1R…	Function
GO:1901343	negative regulation of vasculature development	113	-0.450686375417952	-1.7138510601778	0.0023121387283237	0.0023121387283237	0.0877312929286981	3920	tags=57%, list=29%, signal=41%	ECSCR/PML/SERPINF1/WISP3/LOC102181854/EMILIN1/TNMD/LECT1/LOC102178953/NOTCH1/PDCD10/SPRY2/RHOA/SERPINE1/FLT1/PDE3B/HEY2/CARD10/ADGRB1/XDH/CREB3L1/CD36/CRHR2/DCN/KLF4/FAM129B/PDGFB/PDCD4/TIE1/MMRN2/EPHA2/THBS2/ISM1/LOC108633303/SULF1/HOXA5/THBS4/MEOX2/ADAMTS1/SH2B3/RGCC/SPRED1/TCF4/COL4A2/PTGER4/SEMA3E/SPARC/LOC102174022/DLL4/LOC100860959/PLG/STARD13/TEK/HHEX/PLK2/CXCL10/CHGA/SEMA6A/LOC102173049/A…	32	81	WNT4/STAT1/AGO1/SARS/EFNA3/FOXJ2/PIK3R2/SYNJ2BP/ROCK2/DAB2IP/BMP7/TGFB2/FASLG/LIF/HHIP/NFATC3/EPN1/LOC102175889/EPN2/FLCN/HDAC5/APOH/CX3CR1/LOC108638604/NFATC1/ROCK1/LOC102175359/CXCR3/FOXO4/AMOT/MECP2/MSTRG.18563	ADAMTS1/PDCD10/EPHA2/HSPG2/E2F2/COL4A3/ATF2/TIE1/SHC1/HOXA5/CRHR2/CD36/LOC100860959/LOC108633303/SEMA3E/MEOX2/KRIT1/DCN/CARD10/PDGFB/LOC102181854/CXCL10/SPARC/ADRB2/LOC102174022/ECSCR/SEMA6A/TBXA2R/KLF2/TEK/KLF4/HEY2/WISP3/PLG/THBS2/VASH1/BMP4/DLL4/THBS1/SPRED1/THBS4/XDH/EMILIN1/ITGB1BP1/FAM129B/NOTCH1/COL4A2/SPRY2/FGF9/FLT1/STARD13/RGCC/LECT1/ISM1/SULF1/ADGRB1/CREB3L1/WT1/PDE3B/SH2B3/GPR4/SERPIN…	Process
GO:0000070	mitotic sister chromatid segregation	96	-0.465557489867836	-1.72626627592639	0.00237247924080664	0.00237247924080664	0.0888143544202296	1155	tags=44%, list=9%, signal=40%	KIF25/MIS12/BUB3/PTTG1/CHMP2B/SPDL1/LOC108635911/CEP57L1/TEX14/CDC14B/ZW10/ZWINT/DSN1/RAB11A/CEP57/PLK1/AURKC/NCAPH/VPS4B/CENPE/PSRC1/SGO1/SMC2/SPAG5/CDT1/CIT/KIF18A/MAD2L1/KIFC1/CCNB1/DLGAP5/KIF23/AURKB/CDCA8/NUSAP1/NDC80/KIF2C/ESPL1/NEK2/CDC20/KIF14/NCAPG	24	72	NAA50/SMC4/CUL3/CDC14A/NCAPD2/NCAPH2/CDC23/AKAP8L/MAU2/CHMP7/CHMP4C/VPS4A/NUP62/GSG2/PHF23/BECN1/CHMP6/BOD1/PAPD7/KIF22/MAD1L1/KLHL22/CHAMP1/LOC108635483	CHMP2B/SGO1/DIS3L2/CDCA8/CDC20/KIF2C/PSRC1/POGZ/LOC108635911/ESPL1/RACGAP1/MAD2L1/CENPE/NCAPG/PDS5A/CENPC/PTTG1/AKAP8/PINX1/CHMP5/CDC14B/SMC2/CEP57L1/KIF25/DLGAP5/NUSAP1/KNSTRN/CHMP4A/KIF23/RAB11A/NCAPH/PDS5B/RB1/CHMP4B/DSN1/DSCC1/LOC108637516/RRS1/NCAPD3/KIF18A/ZW10/CEP57/PHF13/NSL1/NEK2/KIF14/CIT/RAN/CDT1/CHMP1A/CHTF8/PPP2R1A/AURKC/CHMP2A/TEX14/ZNF207/SPAG5/MIS12/AURKB/KIF18B/SPDL1/CCNB1/ATF6B/…	Process
GO:0015748	organophosphate ester transport	85	-0.494689117849852	-1.80546488127046	0.00240673886883273	0.00240673886883273	0.0888143544202296	3065	tags=41%, list=23%, signal=32%	ABCB4/PSD/APOC2/PRELID2/ABCA4/FABP1/PITPNB/ATP8B3/GJB1/ANO3/ATP8A2/ABCB1/SLC25A17/TMEM30B/APOA1/LOC102178813/SLC35B3/P2RX7/SCARB1/ATP8B2/ATP8B1/PRELID1/SLC33A1/MFSD2A/SLC25A5/ATP10D/ABCG1/GJA1/PITPNC1/LDLR/SLC25A24/SLC25A33/PLSCR4/LOC102175526/ABCG8	28	57	SLC25A36/SLC37A1/SCP2/MTTP/ATP8A1/ABCA7/SLC25A41/SLC25A23/SLC25A42/SLC25A25/SCP2D1/PLTP/ATP9A/SLC25A32/C2CD2L/SLC37A4/PITPNM2/LOC102180879/PITPNA/PITPNM3/PLSCR3/G6PC3/SLC25A19/ATP10A/OSBPL10/SLC35B2/ABCC1/SLC25A4	SLC33A1/PLSCR5/LOC102175526/PLSCR4/ABCG1/ANO7/MFSD2A/ABCA4/SLC25A24/ATP8B2/ABCB4/ABCB1/LOC102174202/ANO6/SLC25A17/ATP10D/PRELID2/ATP8B3/PRELID1/LDLR/ABCA1/TMEM30A/GJA1/NPC2/TMEM30B/TNFAIP8L3/ABCG8/FABP1/ATP8A2/PRELID3B/ANO3/APOA1/SLC25A33/CPTP/PITPNB/P2RX7/SCARB1/ABCC11/APOE/APOC2/LOC102174834/PITPNC1/SLC35B3/ATP9B/PRELID3A/ATP8B1/CALHM1/PSD/SLC37A2/ANO9/PITPNM1/OSBPL5/GJB1/ATP11C/LOC102178813/LO…	Process
GO:0051373	FATZ binding	5	0.92358952990302	1.91797022615007	0.00241545893719807	0.00241545893719807	0.0888143544202296	561	tags=60%, list=4%, signal=58%	MYOZ3/TCAP/MYOZ1	4	1	MYOZ3/TCAP/MYOZ1/ACTN2	MYOZ2	Function
GO:0007052	mitotic spindle organization	65	-0.522017524043777	-1.83965806386296	0.00246609124537608	0.00246609124537608	0.0888143544202296	827	tags=22%, list=6%, signal=20%	CHEK2/KIFC1/PLK2/CCNB1/STIL/EFHC1/TTK/KIF23/KIF11/AURKB/BIRC5/NDC80/NEK2/CDC20	22	43	SPICE1/PCNT/RCC1/SPC25/TUBGCP5/CDC14A/GPSM2/ASUN/TUBGCP6/SPAST/GOLGA2/MZT1/WRAP73/KIF2A/TUBGCP4/EML1/CLASP2/TUBGCP2/BCCIP/TBCE/MECP2/TUBGCP3	CDC20/STIL/LOC108635911/RACGAP1/DCTN2/CENPE/CDC14B/TTK/KIF23/RAB11A/AURKA/TPX2/KIF3B/MYBL2/LOC108637516/CEP126/NEK2/CHEK2/RAN/MAP9/WDR62/AURKC/CLTC/ZNF207/AURKB/BIRC5/CCNB1/PLK2/DYNC1LI1/POC1A/RHOA/EFHC1/KIFC1/NDC80/RALBP1/SBDS/FAM175B/KIF11/DCTN6/TNKS/ARHGEF10/MAP10/FLNA	Process
GO:0045428	regulation of nitric oxide biosynthetic process	59	-0.526686668887885	-1.82451101890136	0.00248138957816377	0.00248138957816377	0.0888143544202296	3158	tags=44%, list=23%, signal=34%	ACP5/EPOR/DDAH1/AGTR2/CD34/CD36/KLF4/EDN1/ICAM1/LOC108633303/PKD2/C3H1orf226/TLR4/HRH1/P2RX4/LOC100860959/IGF1/GLA/CAV1/TRPV1/CD34/TLR2/PTX3/LOC102175876/HBBC/LOC102176710	19	40	ITGB2/ZC3H12A/LOC102183941/TICAM1/KHSRP/DNM2/JAK2/ESR1/SOD2/GCHFR/SMAD3/IL1B/IL10/TLR5/SMPD3/AKT2/TNF/DDAH2/RGN	PTX3/DDAH1/C3H1orf226/CAV1/CD36/LOC100860959/LOC108633303/IGF1/PKD2/TLR6/ICAM1/EPOR/ACP5/INSR/KLF2/MAPK9/LOC102182127/PTK2B/KLF4/TLR4/ARG2/WDR35/PTGIS/LOC102176710/LOC102175876/HBBC/MTOR/PTGS2/CD34/DYNLL1/P2RX4/TLR2/TRPV1/HSP90AA1/HRH1/EDN1/AIF1/AGTR2/GLA/MSTRG.10826	Process
GO:0031526	brush border membrane	58	-0.533555751595316	-1.84240636305832	0.00248756218905473	0.00248756218905473	0.0888143544202296	2776	tags=45%, list=21%, signal=36%	LOC102171917/CD36/PTH1R/PLB1/SLC34A3/ABCB1/RAPGEF3/SLC3A1/SLC11A2/SLC9A3/TMEM27/LRP2/LOC108633303/SLC27A4/SHANK2/LOC102190935/ACE2/ATP6V0A4/LOC100860959/ATP8B1/ABCC2/LOC100861136/LOC102190297/KCNK1/CUBN/LOC102174322	16	42	SLC19A1/PEX19/AQP1/SLC26A3/MTTP/SLC34A1/SLC22A5/AQP7/PCMT1/PEMT/AMN/SLC5A2/GNA12/CDHR5/ATP7A/LOC108635386	LRP2/LOC100861136/PTGER3/PDZK1/ATP6V0A4/CD36/LOC100860959/LOC108633303/ABCB1/LOC102174202/LOC102190297/LOC102190935/RAPGEF3/SLC34A2/MFSD10/TRPM6/B4GALT1/SLC3A1/PLB1/SLC5A6/SLC27A4/SLC34A3/CUBN/LOC102174322/CA4/SLC46A1/PLD2/LOC102171917/SLC9A3R1/GNA13/SLC9A3/SLC26A6/PTH1R/ATP8B1/PRKCB/ABCC2/KCNK1/SHANK2/TMEM27/ACE2/LOC106502019/MSTRG.3384	Component
GO:0006879	cellular iron ion homeostasis	55	-0.525127436046789	-1.80181084805875	0.00248756218905473	0.00248756218905473	0.0888143544202296	3157	tags=42%, list=23%, signal=32%	ATP6V0A2/FLVCR1/CAND1/HPX/TFR2/TTC7A/CCDC115/HIF1A/SRI/CP/ATP6V1A/LOC102172205/HMOX2/SCARA5/LOC100861136/LOC102190297/LCN2/SLC11A1/ABCG2/MYC/LTF/HMOX1/ALAS2	17	38	SOD1/TFRC/LOC102183471/ABCB6/HFE2/FXN/NEDD8/ISCU/MON1A/NUBP1/EGLN1/FTH1/ABCB7/LOC108633209/ATP6AP1/MSTRG.14652/MSTRG.299	ATP6V1A/CP/LOC102172205/SLC11A1/LOC100861136/CCDC115/ERFE/SRI/LOC102190297/CAND1/HMOX1/ABCG2/FBXL5/NDFIP1/SCARA5/ACO1/ATP6V1G1/HIF1A/SLC22A17/TTC7A/LCN2/LOC106502862/MYC/HPX/FLVCR1/ATP6V0A2/ATP6V0D1/HAMP/FTL/TMEM199/SLC46A1/IREB2/LTF/BMP6/SMAD4/HMOX2/TFR2/ALAS2	Process
GO:0004222	metalloendopeptidase activity	55	-0.521775017716341	-1.79030807120804	0.00248756218905473	0.00248756218905473	0.0888143544202296	3767	tags=55%, list=28%, signal=40%	ECE1/ADAM15/PAPPA/MMP17/ADAMTS3/MBTPS1/MMP9/PHEX/ADAM10/ADAM19/BMP1/ADAM17/ADAMTS1/ZMPSTE24/ADAMTS20/ECE2/MME/ADAMTS4/ADAMTS2/MMP19/ADAMTS14/ADAMTS5/TLL1/MMP16/ADAMTS7/MMP28/MMP2/FAP/ADAMTS12/MMP14	13	42	NRDC/ASTL/PMPCA/PITRM1/MMP24/MMEL1/MMP11/SPG7/LOC102181419/MMP15/NLN/LOC102188264/LOC100861263	ADAMTS5/ADAMTS1/ECE2/MME/ECE1/FAP/ZMPSTE24/OMA1/ADAM15/ADAMTS4/PMPCB/ADAMTS20/MMP19/ADAMTS3/ADAM19/THOP1/ADAMTS2/BMP1/ADAMDEC1/PAPPA/ADAM10/MMP14/ADAM17/MIPEP/ADAM33/MMP9/MMP16/MMP23B/MMP17/TLL1/MBTPS1/MMP2/KLK7/MMP28/ADAMTS12/ADAMTS7/IDE/ADAM9/ADAMTS14/LOC102180829/PHEX/MBTPS2	Function
GO:0038024	cargo receptor activity	54	-0.543097515968593	-1.85636564224215	0.00250941028858218	0.00250941028858218	0.0888143544202296	1916	tags=54%, list=14%, signal=46%	ARRB1/LRP1/ASGR1/LRP10/ACKR3/PICALM/HIP1/CD36/TFR2/LRP2/LOC108633303/LOC102169730/MEGF10/DAB2/SCARB1/FOLR2/SCARA3/LOC100860959/CXCL16/COLEC12/SCARA5/MRC1/LDLR/CUBN/HIP1R/MSR1/LRP8/LOC102183943/LOC102174322	12	42	TFRC/LRP1B/SCARB2/ABCA7/VLDLR/EPN1/SSC5D/LGALS3BP/LOC102173047/LOC108638604/APOBR/MSTRG.299	LDLRAP1/LRP2/ACKR3/LRP8/CD36/LOC100860959/LOC108633303/LRP1/STAB2/OLR1/LOC102183943/MEGF10/LDLR/SCARA5/SCARA3/ABCA1/LRP10/CUBN/MRC1/LRP12/ARRB1/FOLR2/LOC102174322/HIP1R/SCARB1/LSR/SCARF1/CXCL16/ASGR1/DAB2/LOC102172768/LOC108638594/LOC102172305/AGER/COLEC12/HIP1/TFR2/LOC102169730/MSR1/PICALM/SCARF2/MSTRG.4844	Function
GO:0045429	positive regulation of nitric oxide biosynthetic process	43	-0.54567897882517	-1.79446604988334	0.00260078023407022	0.00260078023407022	0.0888143544202296	2895	tags=44%, list=21%, signal=35%	DDAH1/AGTR2/CD36/KLF4/EDN1/ICAM1/LOC108633303/PKD2/C3H1orf226/TLR4/HRH1/P2RX4/LOC100860959/TRPV1/TLR2/PTX3/LOC102175876/HBBC/LOC102176710	14	29	ITGB2/LOC102183941/TICAM1/DNM2/JAK2/ESR1/SOD2/SMAD3/IL1B/TLR5/SMPD3/AKT2/TNF/DDAH2	PTX3/DDAH1/C3H1orf226/CD36/LOC100860959/LOC108633303/PKD2/TLR6/ICAM1/INSR/KLF2/MAPK9/LOC102182127/PTK2B/KLF4/TLR4/LOC102176710/LOC102175876/HBBC/MTOR/PTGS2/P2RX4/TLR2/TRPV1/HSP90AA1/HRH1/EDN1/AIF1/AGTR2	Process
GO:0032732	positive regulation of interleukin-1 production	43	-0.52508487937604	-1.72674232636929	0.00260078023407022	0.00260078023407022	0.0888143544202296	2417	tags=40%, list=18%, signal=33%	IFNAR1/LOC102173932/NOD2/LOC102168428/TLR4/NLRP3/LOC102191717/P2RX7/LOC102184087/NAIP/LOC106503912/AZU1/TLR2/LOC108638256/LOC100860781/LOC102187127/LOC102187672	14	29	NOD1/EGR1/JAK2/CCL19/AGP/HDAC2/SMAD3/HMGB1/IL18/C16H1orf106/LOC102189615/NLRP1/CCR7/HSPB1	IFNAR1/FZD5/LOC102173932/HAVCR2/AZU1/NLRP3/TLR4/RIPK2/GSDMD/LOC102191717/P2RX7/TLR2/NOD2/LOC102181154/LOC102187672/LOC106503912/LOC108638256/LOC102186681/LOC102187127/LOC102184087/NAIP/WNT5A/CCR5/LOC100861338/HK1/PANX1/LOC102168428/LOC100860781/TLR8	Process
GO:0045071	negative regulation of viral genome replication	45	-0.57088955491543	-1.89231269740998	0.00260416666666667	0.00260416666666667	0.0888143544202296	1068	tags=31%, list=8%, signal=29%	EIF2AK2/IFIT5/LOC102169889/LOC102179935/LOC102170446/LOC102168687/LOC108636449/LOC102175526/LOC108636404/ISG15/LTF/RSAD2/MX1/LOC102190983	15	30	ZC3H12A/TNIP1/ILF3/LOC106502686/MAVS/VAPB/PROX1/TRIM28/CCL5/INPP5K/CCNK/TNF/SRPK1/VAPA/BANF1	LOC102175526/MX1/LOC102173932/SRPK2/LOC102184324/C7H19orf66/BST2/LOC108636404/LOC108636449/LOC108636544/LOC102181867/LOC102181595/EIF2AK4/EIF2AK2/RSAD2/LOC102174044/PARP10/LOC102170446/LOC102170165/LOC102169889/LOC102179935/ISG15/RNASEL/LOC102190983/BTBD17/ISG20/LTF/IFIT5/LOC102168687/LOC102173185	Process
GO:0060158	phospholipase C-activating dopamine receptor signaling pathway	6	0.880136453386777	1.94565279447743	0.00261096605744125	0.00261096605744125	0.0888143544202296	1	tags=17%, list=0%, signal=17%	DRD1	2	4	LOC102189950/DRD1	GNA11/GNA15/GNA14/SLC9A3R1	Process
GO:0090119	vesicle-mediated cholesterol transport	6	0.868079115978593	1.91899852725339	0.00261096605744125	0.00261096605744125	0.0888143544202296	10	tags=33%, list=0%, signal=33%	LOC102188073/LOC108635379	5	1	LOC106504012/LOC102188073/LOC102188887/LOC102188340/LOC108635379	SYT7	Process
GO:0042613	MHC class II protein complex	6	0.863279545487824	1.90838847048126	0.00261096605744125	0.00261096605744125	0.0888143544202296	1618	tags=83%, list=12%, signal=73%	LOC102188986/LOC102190745/LOC102189356/LOC102188267/LOC102187356	6	0	LOC102189356/LOC102190745/LOC102188986/LOC102188267/LOC102187998/LOC102187356		Component
GO:2000118	regulation of sodium-dependent phosphate transport	6	0.85753107395659	1.89568074810971	0.00261096605744125	0.00261096605744125	0.0888143544202296	751	tags=67%, list=6%, signal=63%	SLC34A1/ATF4/STC2/CRY2	5	1	ATF4/SLC34A1/CEBPB/CRY2/STC2	SFRP4	Process
GO:0033192	calmodulin-dependent protein phosphatase activity	6	0.854767184035477	1.88957082035027	0.00261096605744125	0.00261096605744125	0.0888143544202296	1971	tags=100%, list=15%, signal=85%	PPP3CB/PPM1A/PPP3CA/LOC102179463/PPP3CC/PPM1F	6	0	PPP3CA/PPP3CC/PPM1A/PPP3CB/LOC102179463/PPM1F		Function
GO:0015701	bicarbonate transport	40	-0.589808073706696	-1.92230026165821	0.00263157894736842	0.00263157894736842	0.0888143544202296	1100	tags=20%, list=8%, signal=18%	BEST1/LOC102184907/SLC26A9/LOC102175315/SLC4A1/LOC102175876/HBBC/LOC102176710	13	27	LOC102175455/CA14/AQP1/SLC26A3/SLC4A4/SLC26A1/CA12/SLC4A5/CA3/LOC102174762/LOC102186611/LOC102177552/SLC26A8	SLC4A3/SLC4A10/PTGER3/SLC4A2/CFTR/SLC4A8/SLC26A10/LOC108636011/SLC26A2/CA9/LOC102184907/SLC4A11/LOC102175315/SLC26A7/LOC102176710/LOC102175876/HBBC/SLC26A9/CA4/SLC4A1/SLC26A11/SLC4A7/SLC26A6/BEST1/CA5B/LOC102182496/LOC102186459	Process
GO:0043030	regulation of macrophage activation	42	-0.579014301844959	-1.89206262314725	0.00263852242744063	0.00263852242744063	0.0888143544202296	1457	tags=36%, list=11%, signal=32%	TLR4/ITGAM/LOC102184087/SHPK/CD200/SNCA/LOC106503912/ADGRF5/LDLR/IL31RA/IL1RL1/LOC108638256/LOC102187127/THBS1/LOC102187672	14	28	ZC3H12A/FAM19A3/LOC102184859/LOC102186356/TNIP2/CD74/RORA/BPI/NR1H3/IL10/MIF/LOC102189615/MYO18A/SLC7A2	CD200/PLA2G5/HSPD1/CD84/LRRK2/SNCA/TLR6/STAP1/HAVCR2/LDLR/IL33/TLR4/THBS1/IL1RL1/HAMP/LOC102187672/LOC106503912/LOC108638256/LOC102186681/LOC102187127/LOC102184087/SHPK/IL31RA/WNT5A/AGER/ADGRF5/IL4R/ITGAM	Process
GO:0034446	substrate adhesion-dependent cell spreading	34	-0.576333871874535	-1.81865144316887	0.00263852242744063	0.00263852242744063	0.0888143544202296	2140	tags=47%, list=16%, signal=40%	ITGB3/RAB1A/EPHB3/EFNA1/FNDC3B/LOC106503599/ITGA8/NRP1/SRC/SFRP1/LAMC1/TEK/PARVA/LAMB1/ANTXR1/KIF14	7	27	FZD7/FER/FERMT2/AKIP1/VAMP3/PXN/RAC1	EPHB3/FNDC3B/EFNA1/EPHA1/LAMB1/TEK/BVES/TYRO3/RAB1A/ANTXR1/NRP1/ITGA8/LAMA5/LOC108637403/SRC/ILK/PARVA/LAMC1/KIF14/AXL/ITGB3/PEAK1/LOC106503599/SFRP1/FZD4/FERMT3/MSTRG.9063	Process
GO:0046006	regulation of activated T cell proliferation	42	-0.5496249715978	-1.79602621592415	0.00263852242744063	0.00263852242744063	0.0888143544202296	2213	tags=38%, list=16%, signal=32%	RIPK3/CD274/LOC102185866/CD86/CASP3/IL2RA/TNFSF4/IGF2/LOC102184087/IGF1/LOC106503912/IGFBP2/LOC108638256/HHLA2/LOC102187127/LOC102187672	14	28	IL12A/SLAMF1/IL23A/IL12RB1/ARG1/HMGB1/PRNP/RPS3/IL18/RC3H1/LOC102189615/STAT5B/PRKAR1A/BTN2A2	HHLA2/CD86/ICOSLG/IGFBP2/IGF1/TNFSF9/JAK3/PDCD1LG2/CD274/CD24/RIPK3/IL2RA/TNFSF4/LOC102187672/LOC106503912/LOC108638256/LOC102186681/LOC102187127/LOC102184087/LOC102185866/AGER/LOC100861338/GPAM/IDO1/CASP3/FADD/IGF2/FOXP3	Process
GO:0019731	antibacterial humoral response	37	-0.57897179091468	-1.8576684337676	0.00264200792602378	0.00264200792602378	0.0888143544202296	1579	tags=27%, list=12%, signal=24%	LOC108636909/LOC102169730/LOC102182181/TAC1/LOC102170003/BAC5/LTF/MAP34-B/LOC102169231/BAC7.5	15	22	LOC102171395/NPY/PLA2G6/JCHAIN/B2M/LOC102168547/BPI/FGA/LOC102178318/LOC102179187/LOC102175187/LOC102174628/LOC102174188/FAU/RPL39	TAC1/SPON2/ELANE/LOC108636909/LOC106502530/RNASE6/LOC102174044/ADM/FGB/LOC102174648/MAP34-B/LOC102169231/BAC7.5/BAC5/LOC102170003/LTF/LOC102185323/LOC102182181/LOC102183280/LOC102184017/LOC102180587/LOC102169730	Process
GO:0030199	collagen fibril organization	37	-0.570701739567678	-1.83113343918921	0.00264200792602378	0.00264200792602378	0.0888143544202296	3724	tags=54%, list=28%, signal=39%	COL5A3/P4HA1/ACAN/ADAMTS3/PLOD3/LOXL2/P3H1/ANXA2/SERPINH1/COL14A1/COL3A1/LUM/ADAMTS2/COL11A1/LMX1B/COL12A1/COL5A2/COL1A2/COL2A1/LOX	10	27	VIPAS39/LOC102184252/TGFB2/MIA3/DPT/MMP11/SFRP2/VPS33B/COL11A2/ATP7A	COL3A1/COL5A2/P3H1/COL11A1/DDR2/COL1A2/LUM/COL2A1/ADAMTS3/LOX/COL5A3/ADAMTS2/TGFBR1/LOXL2/COL12A1/ANXA2/GREM1/LMX1B/COL14A1/SCX/SERPINH1/FOXC2/SERPINF2/P3H4/ACAN/PLOD3/P4HA1	Process
GO:0090049	regulation of cell migration involved in sprouting angiogenesis	37	-0.565698740546334	-1.81508099328086	0.00264200792602378	0.00264200792602378	0.0888143544202296	3377	tags=57%, list=25%, signal=43%	NOTCH1/PDCD10/RHOA/CARD10/KIAA1462/SPATA5/KLF4/MMRN2/RHOJ/MEOX2/NRP1/CIB1/SPRED1/ANXA1/AKT3/DLL4/STARD13/KDR/PLK2/THBS1/HMOX1	7	30	HDAC9/HDAC7/PIK3R2/FBXW7/HDAC5/VEGFA/SRPX2	PDCD10/MEOX2/HMOX1/CARD10/KDR/TBXA2R/ANXA1/KLF4/NR2E1/RHOJ/DLL4/THBS1/SPRED1/ITGB1BP1/NOTCH1/STARD13/NRP1/KIAA1462/PIK3C2A/AKT3/PTGS2/FGF2/SPATA5/FOXC2/MAP3K3/PLK2/CIB1/RHOA/GATA2/MMRN2	Process
GO:0097756	negative regulation of blood vessel diameter	39	-0.554776195085528	-1.79574483220232	0.00264200792602378	0.00264200792602378	0.0888143544202296	3987	tags=62%, list=29%, signal=44%	PTGS2/SLC8A1/BBS2/PIK3C2A/ADRA1D/WDR35/LOC102190840/LOC102171917/PDGFB/HMGCR/EDN1/MANF/LOC102191099/LOC102190572/CD38/LOC102184867/P2RX1/ADORA1/EDNRB/EDNRA/AGTR1/CHGA/LOC108635409/CAV1	9	30	FAAH/ADRA1B/SMAD6/PTGS1/MKKS/EDN3/SMTNL1/SMPD3/MGLL	AGTR1/HTR2B/LOC102191099/LOC102184867/LOC102190840/LOC102190572/CAV1/OLR1/PDGFB/CD38/ADRA1A/HMGCR/SLC8A1/WDR35/EDNRB/HTR2A/ADRA1D/PIK3C2A/ADORA1/PTGS2/EDNRA/BBS2/P2RX1/CACNA1G/LOC102171917/CHGA/MANF/EDN1/G6PD/LOC108635409	Process
GO:0051181	cofactor transport	39	-0.520188783853059	-1.68378947880006	0.00264200792602378	0.00264200792602378	0.0888143544202296	3060	tags=44%, list=23%, signal=34%	FLVCR1/HPX/PPT1/SLC16A12/TCN2/LRP2/SLC25A17/SLC23A1/SLC19A2/P2RX7/FOLR2/SLC33A1/TCN1/LCN2/CUBN/ABCG2/LOC102174322	17	22	SLC19A1/ABCB6/ASIC3/SLC48A1/CD320/SLC25A42/SLC25A32/SLC25A11/SLC25A19/SLC25A21/SLC25A29/AMN/SLC25A26/SLC25A20/ABCC1/ABCB7/SLC6A8	SLC33A1/LRP2/PPT1/SLC25A17/ABCG2/SLC23A1/SLC22A17/SLC5A6/LCN2/CUBN/LMBRD1/TCN1/FOLR2/LOC102174322/HPX/SLC19A2/FLVCR1/TCN2/P2RX7/SLC46A1/SLC9A3R1/SLC16A12	Process
GO:0032963	collagen metabolic process	36	-0.573220384194667	-1.82705529955886	0.0026525198938992	0.0026525198938992	0.0888143544202296	3197	tags=69%, list=24%, signal=53%	LOC108637488/PHYKPL/TRAM2/TNS2/ADAMTS3/P3H2/PLOD3/MMP9/FURIN/P3H1/PRKCD/HIF1A/P3H3/CTSS/KLK6/SERPINH1/COL15A1/P2RX7/ADAMTS2/MMP16/TGFBR3/COL13A1/MMP2/CTSK/MMP14	5	31	ARG1/VIPAS39/MMP11/MMP15/VPS33B	P3H2/P3H1/TGFBR3/CTSS/CTSK/TNS2/P3H3/ADAMTS3/PHYKPL/ADAMTS2/CTSB/COL15A1/HIF1A/MMP14/ID1/MMP9/MMP16/LOC108637488/COL19A1/SERPINH1/P2RX7/MMP2/KLK6/P3H4/MRC2/FURIN/PRKCD/TRAM2/PLOD3/COL13A1/CTSD	Process
GO:2000108	positive regulation of leukocyte apoptotic process	38	-0.59391287305175	-1.9109206169455	0.00266311584553928	0.00266311584553928	0.0888143544202296	2966	tags=47%, list=22%, signal=37%	NR4A3/TP53/RAPGEF2/FAS/CD274/PIK3CD/PDCD1/ANXA1/P2RX7/LOC102184087/LYN/PRELID1/LOC106503912/LOC108638256/MYC/SIGLEC1/LOC102187127/LOC102187672	10	28	MEF2C/FNIP1/LOC108636541/ZC3H8/IL10/TGFB2/HCAR2/CCL5/LOC102189615/ADAM8	PRELID1/JAK3/CD274/ANXA1/NR4A3/CD24/PDCD7/SIGLEC1/LYN/MYC/CD44/PIK3CD/P2RX7/RAPGEF2/NFKBID/BAX/LOC102187672/LOC106503912/LOC108638256/LOC102186681/LOC102187127/LOC102184087/TP53/WNT5A/FAS/IDO1/SIRT1/PDCD1	Process
GO:0043304	regulation of mast cell degranulation	38	-0.542629400123535	-1.74591552920673	0.00266311584553928	0.00266311584553928	0.0888143544202296	3545	tags=45%, list=26%, signal=33%	CD84/FCER1G/GATA1/LOC102173969/VAMP8/VAMP7/FCER1A/ADORA3/MS4A2/LOC102184087/LYN/SYK/LOC106503912/STXBP1/LOC108638256/LOC102187127/LOC102187672	11	27	SNX4/FGR/RAC2/STYK1/FER/LOC102180663/LOC102189615/UNC13D/GAB2/STXBP2/LOC108634970	NPPC/ADORA3/FCER1A/CD84/FCER1G/C5H12orf4/SYK/VAMP8/STXBP1/LYN/MS4A2/FOXF1/LOC102187672/LOC106503912/LOC108638256/LOC102186681/LOC102187127/LOC102184087/PLD2/ADORA2B/LOC102173969/FES/GATA2/IL4R/RABGEF1/GATA1/VAMP7	Process
GO:1904031	positive regulation of cyclin-dependent protein kinase activity	33	-0.567035387962495	-1.77790724926427	0.00267737617135207	0.00267737617135207	0.0888143544202296	3322	tags=55%, list=25%, signal=41%	PIM1/PSMD10/CCNL1/CDK20/PDGFB/SPDYA/ADAM17/PKD2/SRC/FGF10/PSRC1/RGCC/CKS2/CCND3/CCNB1/STIL/CDKN1A/CDC6	8	25	CDKN1B/CCNC/MAPRE3/CCNY/PROX1/CCNK/PKD1/FAM58A	CCNL1/CCNT2/STIL/PSRC1/CCNT1/CCND2/PDGFB/PKD2/CCNH/CKS2/CDK20/SPDYA/ADAM17/RGCC/SRC/CCNL2/CDC6/CCNB1/FGF10/EGFR/CCND3/PIM1/CDKN1A/CCND1/PSMD10	Process
GO:0051233	spindle midzone	32	-0.604093697458858	-1.88082811083415	0.002710027100271	0.002710027100271	0.0888143544202296	2564	tags=44%, list=19%, signal=36%	PLK1/AURKC/CENPE/AURKA/RCC2/GEM/BUB1B/KIF18A/PGRMC1/AURKB/CDCA8/BIRC5/CDC6/KIF14	5	27	RIF1/CAMK2B/NUMA1/UNC119/CENPV	RCC2/CDC42/PKP4/CDCA8/RACGAP1/CENPE/CCDC69/BUB1B/AURKA/GEM/KIF18A/HNRNPU/KIF14/ARL8A/TTC28/MAP9/AURKC/AURKB/CDC6/BIRC5/ARL8B/CTDP1/PLK1/KIF20B/MAP10/CTTN/PGRMC1	Component
GO:0050716	positive regulation of interleukin-1 secretion	31	-0.598279965416922	-1.85168797338748	0.00272108843537415	0.00272108843537415	0.0888143544202296	2039	tags=45%, list=15%, signal=38%	IFNAR1/NOD2/LOC102168428/TLR4/NLRP3/LOC102191717/P2RX7/LOC102184087/LOC106503912/TLR2/LOC108638256/LOC100860781/LOC102187127/LOC102187672	6	25	CCL19/AGP/HMGB1/LOC102189615/NLRP1/CCR7	IFNAR1/FZD5/NLRP3/TLR4/RIPK2/GSDMD/LOC102191717/P2RX7/TLR2/NOD2/LOC102181154/LOC102187672/LOC106503912/LOC108638256/LOC102186681/LOC102187127/LOC102184087/WNT5A/CCR5/LOC100861338/HK1/PANX1/LOC102168428/LOC100860781/TLR8	Process
GO:0070371	ERK1 and ERK2 cascade	31	-0.590878583607493	-1.82878055466184	0.00272108843537415	0.00272108843537415	0.0888143544202296	1667	tags=39%, list=12%, signal=34%	LOC102172205/FGF10/PTGER4/LOC102184087/CTSH/IGF1/KDR/LOC106503912/LOC108638256/MYC/LOC102187127/LOC102187672	7	24	LOC106502311/MAP2K2/MT3/LOC102189615/CCR3/MAPK3/MAPK1	LOC102172205/HTR2B/IGF1/KDR/ZFP36L1/MAP2K1/ZFP36L2/TNFSF11/MYC/CCKBR/LOC102187672/LOC106503912/LOC108638256/LOC102186681/LOC102187127/LOC102184087/MED1/SOX9/FGF10/PTGER4/CTSH/OXTR/SMAD4/LOC102187310	Process
GO:0017001	antibiotic catabolic process	31	-0.581882662301356	-1.80093800559619	0.00272108843537415	0.00272108843537415	0.0888143544202296	762	tags=23%, list=6%, signal=21%	MPO/RENBP/PXDN/LOC102188418/LOC102175876/HBBC/LOC102176710	18	13	PRDX1/LOC102186197/PRDX2/LOC102176340/LOC102176622/LOC102176897/LOC102177638/LOC102190498/LOC102187932/LOC102189109/LOC102187782/CAT/PRDX6/GPX1/AMDHD2/PRDX3/PRDX5/LOC108634769	TXNRD1/GPX3/PXDN/NAGK/LOC102187204/LOC102188418/LOC102176710/LOC102175876/HBBC/NPL/MPO/LOC108634747/RENBP	Process
GO:0046875	ephrin receptor binding	30	-0.590596605088278	-1.81966759196208	0.00273972602739726	0.00273972602739726	0.0888143544202296	2937	tags=57%, list=22%, signal=44%	CBL/CRK/EFNA5/ANKS1B/EFNA1/EFNB2/EFNB1/EPHA4/SRC/FYN/SIPA1L1/TIAM1/EFNB3/LYN/PIK3CG/EPHA7/NGEF	6	24	EFNA4/EFNA3/CDK5/AQP1/PICK1/GRB2	TIAM1/NCK1/EPHA4/CHN1/NGEF/SHC1/EFNA1/PIK3CG/ANKS1B/EFNA5/EFNA2/FYN/EPHA7/SIPA1L1/EFNB2/SRC/PTPN1/SDCBP/LYN/CBL/CDK5R1/CRK/EFNB3/EFNB1	Function
GO:0014883	transition between fast and slow fiber	8	0.889562389118865	2.15571929498039	0.00276243093922652	0.00276243093922652	0.0888143544202296	1502	tags=100%, list=11%, signal=89%	TNNI1/ACTN3/TNNT1/TEAD1/PPP3CA/NFATC1/TNNC1/ATP2A2	8	0	PPP3CA/TEAD1/TNNI1/ATP2A2/TNNT1/TNNC1/NFATC1/ACTN3		Process
GO:0005861	troponin complex	8	0.836646644862035	2.02748602849114	0.00276243093922652	0.00276243093922652	0.0888143544202296	1335	tags=88%, list=10%, signal=79%	TNNI1/TNNC2/TNNT1/TNNI3/TNNI2/TNNC1/TNNT3	7	1	TNNC2/TNNI1/TNNI3/TNNT1/TNNC1/TNNT3/TNNI2	TNNT2	Component
GO:0045059	positive thymic T cell selection	8	0.830343814084578	2.01221207571823	0.00276243093922652	0.00276243093922652	0.0888143544202296	1360	tags=75%, list=10%, signal=68%	CD3D/CD74/LOC102176695/STK11/SRF/LOC102188267	7	1	CD74/STK11/LOC102176695/CD3D/PTPRC/SRF/LOC102188267	DOCK2	Process
GO:0046949	fatty-acyl-CoA biosynthetic process	25	-0.608802351581905	-1.80239813258264	0.00284900284900285	0.00284900284900285	0.0888143544202296	3637	tags=64%, list=27%, signal=47%	HSD17B12/SCD/HACD1/PPT1/FASN/ACSL6/ELOVL1/SCD5/ACSL3/ELOVL6/HACD2/ACLY/ACSL5/ACSL4/ELOVL5/ELOVL7	5	20	GCDH/ACSF3/ACSBG1/PPT2/SLC25A1	HACD2/ACSL3/PPT1/ELOVL1/ELOVL6/SCD5/ACSL6/HACD1/HSD17B12/ACAT1/ACLY/FASN/ELOVL7/ELOVL2/ELOVL5/ACSL5/ELOVL3/SCD/ACSL1/ACSL4	Process
GO:0018023	peptidyl-lysine trimethylation	25	-0.603696456961686	-1.78728180639774	0.00284900284900285	0.00284900284900285	0.0888143544202296	184	tags=16%, list=1%, signal=16%	TET3/EEF2KMT/LOC102184297/LOC106503494	12	13	SETD4/ETFBKMT/TET2/VCPKMT/SUV39H2/NCOA6/ZNF335/KMT2A/KMT2B/KMT5C/SETD3/WDR82	SETDB1/PWP1/LOC108633232/BEND3/TET3/CTR9/WDR61/LOC106503494/LOC102184297/EEF2KMT/ARID4B/OGT/SUV39H1	Process
GO:0060045	positive regulation of cardiac muscle cell proliferation	23	-0.60353006211548	-1.75902139633025	0.00285714285714286	0.00285714285714286	0.0888143544202296	3405	tags=57%, list=25%, signal=42%	RBPJ/NOTCH1/PIM1/GLI1/FGFR1/HEY2/NCAM1/TBX5/TGFBR3/GATA6/CCNB1/NRG1/FGFR2	7	16	TBX20/WNT2/MEF2C/ZFPM2/YAP1/MAPK14/BMPR1A	TGFBR3/GLI1/RBPJ/HEY2/NOTCH1/FGF9/NCAM1/TBX5/FGF2/TBX2/CCNB1/PIM1/GATA6/FGFR2/FGFR1/NRG1	Process
GO:0042743	hydrogen peroxide metabolic process	27	-0.591906412067379	-1.7720148146067	0.0028735632183908	0.0028735632183908	0.0888143544202296	762	tags=19%, list=6%, signal=18%	MPO/PXDN/LOC102175876/HBBC/LOC102176710	14	13	SOD1/PRDX1/PRDX2/SOD2/CAT/PARK7/PRDX6/GPX1/NCF1/PRDX3/PRDX5/LOC102175938/NOX1/LOC108634769	TXNRD1/GPX3/PXDN/DUOXA2/DUOXA1/DUOX1/LOC102176710/LOC102175876/HBBC/LOC102188617/MPO/LOC102170823/LOC108634747	Process
GO:0042101	T cell receptor complex	13	0.738660807504703	2.1070030261987	0.00289017341040462	0.00289017341040462	0.0888143544202296	930	tags=62%, list=7%, signal=57%	CD3D/CD3E/CD3G/CD8B/CD4/SKAP1/LOC102176695/CD8A	9	4	CD247/CD4/LOC102176695/CD8B/CD8A/CD3G/CD3D/CD3E/SKAP1	LOC102175896/PTPN6/SYK/APBB1IP	Component
GO:0060263	regulation of respiratory burst	13	0.737654083625656	2.10413138303292	0.00289017341040462	0.00289017341040462	0.0888143544202296	2214	tags=69%, list=16%, signal=58%	SLAMF8/NOXO1/RAC2/LOC106503061/NOXA1/APOH/RAC1/DUSP10/BCR	12	1	SLAMF8/RAC2/JCHAIN/NOXA1/CAMK1D/DUSP10/RPS19/APOH/NOXO1/RAC1/BCR/LOC106503061	INSR	Process
GO:0033688	regulation of osteoblast proliferation	22	-0.624937511040511	-1.79890109830024	0.00290275761973875	0.00290275761973875	0.0888143544202296	3307	tags=59%, list=24%, signal=45%	GATA1/RHOA/TMEM119/CTHRC1/SOX8/ITGB3/BCL2/BMP2/HPSE/SFRP1/EIF2AK2/FGFR2/LTF	4	18	CYR61/SMAD3/ATRAID/PLXNB1	HPSE/GREM1/EIF2AK2/BMP2/CTHRC1/TMEM119/ITGB3/NPR3/IGF1R/RHOA/LTF/AGER/BCL2/SOX8/FGFR2/SFRP1/NELL1/GATA1	Process
GO:0046459	short-chain fatty acid metabolic process	15	0.688946803725335	2.06768071312222	0.00290697674418605	0.00290697674418605	0.0888143544202296	3464	tags=73%, list=26%, signal=55%	LOC102188073/LOC108635379/ALDH5A1/ACSS1/LOC102184912/ACADS/LOC102188340/ACSS2/THNSL2/LOC102188887/OXSM	14	1	LOC102184912/LOC102182233/THNSL2/ACSS1/ACSS2/ACADS/ALDH5A1/LOC106504012/LOC102188073/LOC102188887/LOC102188340/ACSM1/OXSM/LOC108635379	ACOD1	Process
GO:0009415	response to water	19	-0.630209168236216	-1.74856209805137	0.00291970802919708	0.00291970802919708	0.0888143544202296	1660	tags=42%, list=12%, signal=37%	PKD2/AKR1B1/TFAP2A/CD9/AVPR1A/ESR2/MYC/SLC4A1	4	15	CLCNKA/LOC108636740/PNMT/MSTRG.18174	ATF2/AKR1B1/AVPR1A/CD9/PKD2/MAPK10/MAPK9/ESR2/MYC/SLC4A1/TFAP2A/FAS/SNCG/SIPA1/TH	Process
GO:0014812	muscle cell migration	19	-0.627401317030203	-1.74077150654103	0.00291970802919708	0.00291970802919708	0.0888143544202296	3735	tags=68%, list=28%, signal=50%	PLEKHO1/PLAU/PLAT/BIN3/ARPC5/ITGB3/NET1/THBS4/MEGF10/ANXA1/PDGFRB/NOV/PARVA	4	15	AAMP/MET/DDR1/ROCK1	PLEKHO1/PDGFRB/MEGF10/ANXA1/BIN3/SIX1/THBS4/ITGB1BP1/NET1/NOV/PARVA/ARPC5/ITGB3/PLAT/PLAU	Process
GO:0014733	regulation of skeletal muscle adaptation	14	0.863696468784105	2.51554961554458	0.00293255131964809	0.00293255131964809	0.0888143544202296	1502	tags=79%, list=11%, signal=70%	TNNI1/ACTN3/TNNT1/IGFBP5/TEAD1/PPP3CA/CAMK2G/NFATC1/CAMK2B/TNNC1/ATP2A2	12	2	IGFBP5/CAMK2B/PPP3CA/TEAD1/TNNI1/ATP2A2/TNNT1/TNNC1/NFATC1/GTF2IRD1/CAMK2G/ACTN3	MTOR/GTF2I	Process
GO:0045239	tricarboxylic acid cycle enzyme complex	14	0.651003814706782	1.89607397389169	0.00293255131964809	0.00293255131964809	0.0888143544202296	3477	tags=71%, list=26%, signal=53%	BCKDHA/OGDH/SUCLG2/MRPS36/DHTKD1/IDH3G/IDH3B/SUCLG1/LOC108633249/DLST	13	1	OGDH/BCKDHB/DLST/SUCLG1/DHTKD1/IDH3B/BCKDHA/MRPS36/IDH3A/SUCLG2/BCKDK/LOC108633249/IDH3G	DBT	Component
GO:0015248	sterol transporter activity	20	-0.636838831791115	-1.7914707188597	0.00293255131964809	0.00293255131964809	0.0888143544202296	1662	tags=30%, list=12%, signal=26%	STARD5/APOA1/LOC108634593/NPC1/ABCG1/ABCG8	8	12	OSBPL6/SCP2/SCP2D1/OSBPL2/ABCG4/OSBPL1A/STAR/ARV1	ABCG1/OSBPL3/STARD4/ABCA1/NPC2/ABCG8/APOA1/APOE/OSBPL7/STARD5/NPC1/LOC108634593	Function
GO:0031092	platelet alpha granule membrane	17	-0.652517436647525	-1.76764212250085	0.00293685756240822	0.00293685756240822	0.0888143544202296	3105	tags=71%, list=23%, signal=54%	PHACTR2/CD36/SELP/ITGB3/SYTL4/LOC108633303/SPARC/CD9/LOC100860959/CD109/LHFPL2/PECAM1	3	14	LOC102177552/ITGA2B/TMX3	CD36/LOC100860959/LOC108633303/CD9/PCDH7/SPARC/CD109/PHACTR2/LHFPL2/SELP/ITGB3/PECAM1/APLP2/SYTL4	Component
GO:0033004	negative regulation of mast cell activation	16	-0.687099330836088	-1.83123875478614	0.00298507462686567	0.00298507462686567	0.0888143544202296	1168	tags=38%, list=9%, signal=34%	CNR1/LOC102184087/LOC106503912/LOC108638256/LOC102187127/LOC102187672	3	13	CNR2/FER/LOC102189615	CD84/CNR1/FOXF1/LOC102187672/LOC106503912/LOC108638256/LOC102186681/LOC102187127/LOC102184087/MILR1/CD300LF/LOC102173969/RABGEF1	Process
GO:0035338	long-chain fatty-acyl-CoA biosynthetic process	16	-0.661719795533965	-1.76359789626987	0.00298507462686567	0.00298507462686567	0.0888143544202296	2344	tags=69%, list=17%, signal=57%	HSD17B12/HACD1/ACSL6/ELOVL1/ACSL3/ELOVL6/HACD2/ACSL5/ACSL4/ELOVL5/ELOVL7	2	14	ACSF3/ACSBG1	HACD2/ACSL3/ELOVL1/ELOVL6/ACSL6/HACD1/HSD17B12/ELOVL7/ELOVL2/ELOVL5/ACSL5/ELOVL3/ACSL1/ACSL4	Process
GO:0050701	interleukin-1 secretion	10	-0.752822581543876	-1.77806979428216	0.00300751879699248	0.00300751879699248	0.0888143544202296	2606	tags=70%, list=19%, signal=57%	CD36/NLRC4/LOC108633303/TLR4/NLRP3/LOC100860959/F2RL1	0	10		S100A13/CD36/LOC100860959/LOC108633303/TLR6/NLRP3/ABCA1/TLR4/F2RL1/NLRC4	Process
GO:0090557	establishment of endothelial intestinal barrier	9	-0.774796384553962	-1.7819662201036	0.00302114803625378	0.00302114803625378	0.0888143544202296	2850	tags=89%, list=21%, signal=70%	TJP1/RAPGEF2/FASN/ICAM1/MYD88/TJP2/F11R/CLDN1	1	8	RAP2C	CLDN1/F11R/ICAM1/TJP2/RAPGEF2/FASN/TJP1/MYD88	Process
GO:1902714	negative regulation of interferon-gamma secretion	9	-0.77174272822831	-1.77494306856522	0.00302114803625378	0.00302114803625378	0.0888143544202296	1007	tags=56%, list=7%, signal=51%	LOC102184087/LOC106503912/LOC108638256/LOC102187127/LOC102187672	3	6	ZC3H12A/SLAMF1/LOC102189615	LOC102187672/LOC106503912/LOC108638256/LOC102186681/LOC102187127/LOC102184087	Process
GO:0005003	ephrin receptor activity	14	-0.720436124240531	-1.84727011525415	0.00302571860816944	0.00302571860816944	0.0888143544202296	2440	tags=64%, list=18%, signal=53%	EPHA1/EPHB2/EPHB3/NTRK3/EPHB4/EPHA4/EFNB3/EPHA7/EPHA5	4	10	EPHA3/EFNA4/EFNA3/EPHB6	EPHB3/EPHB2/EPHA4/EPHA10/EPHA1/EPHA5/EPHA7/EFNB3/NTRK3/EPHB4	Function
GO:0034501	protein localization to kinetochore	14	-0.701122813708791	-1.79774885976531	0.00302571860816944	0.00302571860816944	0.0888143544202296	1753	tags=71%, list=13%, signal=62%	MIS12/SPDL1/ZW10/KNL1/RCC2/CENPT/BUB1B/TTK/AURKB/CDK1	4	10	IK/MTBP/GSG2/CHAMP1	RCC2/TTK/KNL1/BUB1B/ZW10/CENPT/MIS12/AURKB/SPDL1/CDK1	Process
GO:0060973	cell migration involved in heart development	14	-0.698287564156549	-1.79047899698231	0.00302571860816944	0.00302571860816944	0.0888143544202296	1880	tags=64%, list=14%, signal=55%	NOTCH1/DCHS1/TWIST1/SNAI2/NRP1/MESP1/PDGFRB/FLRT3/LOC102174322	4	10	PITX2/HAND2/ENG/NDRG4	TWIST1/PDGFRB/BVES/NOTCH1/FLRT3/NRP1/SNAI2/LOC102174322/DCHS1/MESP1	Process
GO:0048532	anatomical structure arrangement	15	-0.694029830668662	-1.80486220201852	0.00303951367781155	0.00303951367781155	0.0888143544202296	1576	tags=47%, list=12%, signal=41%	NRP1/TFAP2A/HSPA5/HOXA1/NRP2/KCNA2/KIF14	3	12	SEMA3A/RAC1/BMPR1A	NRP2/DAB1/KCNA2/HOXA1/DLL1/HSPA5/NRP1/KIF14/HOXB2/TFAP2A/EGR2/PLXNA3	Process
GO:0090197	positive regulation of chemokine secretion	11	-0.7424025287402	-1.80057539231694	0.00303951367781155	0.00303951367781155	0.0888143544202296	2624	tags=64%, list=19%, signal=51%	CSF1R/LOC102169702/LOC102173135/MBP/C5/IL1RL1/POSTN	1	10	LPL	CSF1R/IL33/C5/IL1RL1/POSTN/LOC102169702/LOC102173135/MBP/IL4R/LOC100861338	Process
GO:0042585	germinal vesicle	11	-0.730584599279223	-1.77191294552856	0.00303951367781155	0.00303951367781155	0.0888143544202296	1641	tags=64%, list=12%, signal=56%	AURKA/MARCKS/NLRP5/PGRMC1/AURKB/NLRP5/NLRP5	3	8	PRKACA/NLRP5/PRKAR2A	MARCKS/AURKA/NCAPD3/AURKB/PGRMC1/MSTRG.10786/MSTRG.14684/MSTRG.6745	Component
GO:0045591	positive regulation of regulatory T cell differentiation	15	-0.680331446648774	-1.7692388117063	0.00303951367781155	0.00303951367781155	0.0888143544202296	1007	tags=33%, list=7%, signal=31%	LOC102184087/LOC106503912/LOC108638256/LOC102187127/LOC102187672	6	9	BCL6/DUSP10/CARMIL2/LOC102189615/BTN2A2/SOCS1	TGFB1/LOC102187672/LOC106503912/LOC108638256/LOC102186681/LOC102187127/LOC102184087/IL2RG/FOXP3	Process
GO:0000076	DNA replication checkpoint	15	-0.679523682938389	-1.76713817838391	0.00303951367781155	0.00303951367781155	0.0888143544202296	985	tags=33%, list=7%, signal=31%	DNA2/TICRR/CDT1/CDC6/CLSPN	7	8	TOPBP1/HUS1/RAD9B/NAE1/ZNF830/ORAOV1/CDC45	CLSPN/TIPIN/CDT1/CDC6/RAD17/TICRR/DNA2/RAD9A	Process
GO:0090051	negative regulation of cell migration involved in sprouting angiogenesis	15	-0.673166461055621	-1.75060587821606	0.00303951367781155	0.00303951367781155	0.0888143544202296	3377	tags=73%, list=25%, signal=55%	NOTCH1/PDCD10/RHOA/CARD10/KLF4/MMRN2/MEOX2/SPRED1/DLL4/STARD13/THBS1	2	13	PIK3R2/HDAC5	PDCD10/MEOX2/CARD10/TBXA2R/KLF4/DLL4/THBS1/SPRED1/ITGB1BP1/NOTCH1/STARD13/RHOA/MMRN2	Process
GO:0000904	cell morphogenesis involved in differentiation	467	-0.325726584489719	-1.3897760019342	0.00303951367781155	0.00303951367781155	0.0888143544202296	3778	tags=39%, list=28%, signal=29%	ARL13B/DCX/C1GALT1C1/WNT5A/FOXD1/DACT1/MAPK8IP2/HEG1/IRS2/EPB41L5/TYRO3/MAP6D1/GFRA1/SEMA5B/TNMD/LECT1/ARHGEF28/SLC1A3/GATA3/TRIM46/NOTCH1/EPHA1/GATA1/SDC2/VASP/ZIC2/PTPRO/MAP2/CASP9/ATG7/VPS33A/LRRC38/PLOD3/RFX3/OMG/NFASC/PICALM/TBC1D20/FRMD6/PRMT3/CNP/ID2/PLXNB3/NR4A3/MYH9/POU4F1/LOC108635183/GDF7/LRRN2/ENAH/LOC108633191/ADGRB1/APP/ALCAM/NCAM1/SOX17/FRS2/AXL/OGN/EFNA5/SLITRK6/HOXA2/CSF1R/NECTIN…	157	310	SOD1/PIK3CA/SIAH2/RYK/ADARB1/MATN1/FZD7/ALS2/NR4A2/GPC1/GBX2/SZT2/CELSR2/AMIGO1/SEMA6C/CGN/S100A6/CHRNB2/EFNA4/EFNA3/LMX1A/GBX1/CDK5/ADCY1/SEPT7/MET/SEMA3C/SEMA3A/ISPD/TMEM106B/GRB10/COBL/ZNF385A/RBFOX2/EP300/RABL2B/COL25A1/SLIT2/FER/MEF2C/CAMK2A/STK11/PDLIM7/NRTN/PSPN/RAB3A/PALLD/NFIB/VLDLR/DOK2/SHC3/DACT2/SPG11/ESRRB/SPTB/FERMT2/LOC102175487/APC/SPR/FEZ2/SOS1/RAB10/ROCK2/RXRA/FARP1/MYCBP2/LATS2…	APP/ARL13B/RPL24/ALCAM/BOC/GSK3B/SEMA5B/HEG1/FBXO45/GP5/EPHB3/MAP6D1/FNDC3B/COL18A1/S100B/EPHA2/RAP1GAP/CDC42/EPHB2/YTHDF2/DOCK10/EPHA4/MAP2/CREB1/KLF7/NRP2/TRAK2/GLI2/EPB41L5/CXCR4/ZEB2/MYO3B/CHN1/CYFIP1/ARTN/TAL1/LRP8/DAB1/DOCK7/USP33/PLPPR4/NTNG1/LINGO4/SHC1/EFNA1/TRIM46/VANGL2/EPHA1/WASL/PTPRZ1/GLI3/HOXA1/HOXA2/HOXA13/NRCAM/LAMB1/RELN/ETV1/LOC102190297/LOC102190935/FRS2/ERBB3/NTN4/MYH9/PTPRO/…	Process
GO:0045061	thymic T cell selection	21	0.695360448109124	2.32265349633607	0.00304878048780488	0.00304878048780488	0.0888143544202296	1360	tags=52%, list=10%, signal=47%	CD3D/CD3E/JAG2/CD74/JAG2/SPN/CD28/LOC102176695/STK11/SRF/LOC102188267	15	6	AIRE/CD28/CD74/STK11/LOC102176695/CD3D/CD3E/PTPRC/MINK1/CCR7/JAG2/SRF/LOC102188267/SPN/MSTRG.14173	GLI3/ATG5/GATA3/DOCK2/CARD11/FAS	Process
GO:0080182	histone H3-K4 trimethylation	13	-0.735012803983673	-1.85342135883899	0.00304878048780488	0.00304878048780488	0.0888143544202296	1419	tags=23%, list=10%, signal=21%	TET3/LOC102184297/LOC106503494	6	7	TET2/NCOA6/ZNF335/KMT2A/KMT2B/WDR82	BEND3/TET3/CTR9/WDR61/LOC106503494/LOC102184297/OGT	Process
GO:0008191	metalloendopeptidase inhibitor activity	13	-0.733732396647733	-1.85019266092844	0.00304878048780488	0.00304878048780488	0.0888143544202296	1996	tags=69%, list=15%, signal=59%	TIMP2/TIMP3/SPOCK2/LXN/TIMP4/RECK/LOC108636449/LOC108636404/SPOCK1	1	12	NGF	LXN/COL4A3/TIMP3/SPOCK1/BST2/LOC108636404/LOC108636449/RECK/TIMP2/TIMP4/SPOCK2/TIMP1	Function
GO:0001674	female germ cell nucleus	13	-0.721440775227735	-1.81919788974743	0.00304878048780488	0.00304878048780488	0.0888143544202296	1641	tags=62%, list=12%, signal=54%	AURKA/LHX8/MARCKS/NLRP5/PGRMC1/AURKB/NLRP5/NLRP5	3	10	PRKACA/NLRP5/PRKAR2A	LHX8/MARCKS/AURKA/NCAPD3/COIL/AURKB/PGRMC1/MSTRG.10786/MSTRG.14684/MSTRG.6745	Component
GO:0032815	negative regulation of natural killer cell activation	13	-0.710661712499402	-1.79201721346441	0.00304878048780488	0.00304878048780488	0.0888143544202296	1190	tags=54%, list=9%, signal=49%	LOC106504020/LOC102184087/LOC106503912/LOC108638256/PGLYRP1/LOC102187127/LOC102187672	3	10	PGLYRP2/RHBDD3/LOC102189615	HAVCR2/PGLYRP1/LOC102187672/LOC106503912/LOC108638256/LOC102186681/LOC102187127/LOC102184087/LOC106504020/LOC102170313	Process
GO:0002683	negative regulation of immune system process	396	-0.333334165323256	-1.41627190153487	0.00306435137895812	0.00306435137895812	0.0888143544202296	4134	tags=41%, list=31%, signal=29%	CD276/PSMB4/PDCD1LG2/CD24/MILR1/FSTL3/TWIST2/LOC102181867/NPY5R/HOXA7/ADCYAP1/HSPA9/TSPAN32/LOC102180906/NFKBIA/NME1/NMI/SOX9/BTK/CD300LF/TMEM176B/LOC102181854/EMILIN1/LOC102170165/TYRO3/DLG5/STAP1/CD84/LGALS3/IDO1/FCER1G/LOC102178953/TNFRSF13B/MEIS2/NOTCH1/BCL10/TNFRSF21/RC3H2/IRAK3/TMEM178A/BST2/UBQLN1/LOC102173969/NRARP/ABR/ID2/HOXA9/TNFAIP8L2/TSPAN6/CRK/LOC102175833/AXL/NCAPG2/LOC108636544/PA…	139	257	DLG1/HES1/BCL6/MASP1/ADIPOQ/GPR171/UBASH3A/PLCL2/LOC102168874/LOC108633234/MUL1/CNR2/RUNX3/GPATCH3/CTLA4/TRAF3IP1/ZC3H12A/RBM15/FAM19A3/PTPN22/VTCN1/ZBTB7B/SLAMF8/SLAMF1/LOC102184859/LOC102186356/FCRLB/SH2D1B/TMEM176A/INHBA/NPY/TARBP2/PCBP2/TMBIM6/YAF2/FBXO7/LOC102183941/LOC102175560/LAG3/TAPBPL/TOB2/SLIT2/FER/CD74/TICAM1/PRDX2/PGLYRP2/LOC108636541/CCL21/AMBP/ARG1/ZC3H12D/ZC3H8/PPM1B/SOCS5/DAB2IP…	SAMSN1/CD200/CD86/PARP14/APOD/RUNX1/PADI2/C1QC/SMPDL3B/INHA/CXCR2/NMI/MARCH7/COL3A1/GPR17/TWIST2/TAL1/BCL10/LOC102170144/GLMN/PIAS3/TNFAIP8L2/PSMB4/LOC102173932/CD84/FCER1G/NCAPG2/TMEM176B/WASL/GLI3/HOXA5/HOXA7/HOXA9/LRRC17/GPNMB/CDK6/PAWR/KITLG/IRAK3/STAT6/IGF1/HMOX1/LOC108636059/LOC102189932/LOC108636060/PTPN6/LOC102184901/NPY5R/PDE5A/BANK1/TLR6/STAP1/LOC102181854/OTOP1/HAVCR2/LOC102174022/NDFI…	Process
GO:0003094	glomerular filtration	12	-0.715529348029176	-1.76320169244265	0.00307219662058372	0.00307219662058372	0.0888143544202296	3106	tags=75%, list=23%, signal=58%	NPHS1/CD34/SULF2/SULF1/MCAM/PODXL/EDNRA/ADGRF5/CD34	2	10	AQP1/JCHAIN	PODXL/XPNPEP3/SULF2/SULF1/MCAM/CD34/EDNRA/NPHS1/ADGRF5/MSTRG.10826	Process
GO:2001190	positive regulation of T cell activation via T cell receptor contact with antigen bound to MHC molecule on antigen presenting cell	8	-0.850295814358451	-1.89077247194302	0.003125	0.003125	0.0888143544202296	1007	tags=62%, list=7%, signal=58%	LOC102184087/LOC106503912/LOC108638256/LOC102187127/LOC102187672	2	6	LOC102189615/LOC102187998	LOC102187672/LOC106503912/LOC108638256/LOC102186681/LOC102187127/LOC102184087	Process
GO:0005583	fibrillar collagen trimer	8	-0.837732158737623	-1.8628351190904	0.003125	0.003125	0.0888143544202296	1300	tags=75%, list=10%, signal=68%	COL3A1/LUM/COL11A1/COL5A2/COL1A2/COL2A1	1	7	COL11A2	COL3A1/COL5A2/COL11A1/COL1A2/LUM/COL2A1/COL5A3	Component
GO:0002519	natural killer cell tolerance induction	8	-0.826332749077593	-1.83748665845162	0.003125	0.003125	0.0888143544202296	1007	tags=62%, list=7%, signal=58%	LOC102184087/LOC106503912/LOC108638256/LOC102187127/LOC102187672	1	7	LOC102189615	HAVCR2/LOC102187672/LOC106503912/LOC108638256/LOC102186681/LOC102187127/LOC102184087	Process
GO:0010721	negative regulation of cell development	297	-0.353150761895918	-1.4779502645733	0.003125	0.003125	0.0888143544202296	2822	tags=30%, list=21%, signal=25%	TP53/INPP5F/CTNNA1/RAPGEF2/LOC102181107/NLGN1/EFNA5/HOXA2/AP1AR/SEMA4F/DENND5A/EPHB2/RTN4RL1/GAL/TACSTD2/ZNF365/SOX8/SOX10/MBP/BCL2/EFNA1/FMR1/CNTN2/LOC102170144/NTRK3/EFNB2/VIM/NTM/SYNGAP1/ADAM17/ZNF536/RUNX1T1/DAAM2/CSPG4/JAG1/NRP1/EPHA4/RCC2/SEMA3G/CIB1/SEMA6D/DAB2/PMP22/COL3A1/RGS4/MAG/MYLIP/DIO3/RAP1GAP/SPP1/TJP2/TRPC6/MYCN/DLX2/AATK/CD38/PTPRZ1/LOC102172788/EFNB3/PTPN9/CNTN4/CIT/LOC10863424…	99	198	LOC102183454/EPHA3/TOMM70/NEPRO/HES1/SOX2/RYK/TTC3/CTDSP1/GFI1/SEMA6C/SNAPIN/PBX1/LMX1A/CDK5/SEMA3A/MDM2/GDF11/FKBP4/LGALS1/PPP3CA/SLIT2/RUFY3/PAQR3/CRMP1/DPYSL3/CARM1/PRKCSH/PRKACA/NPR2/DMTN/CDK5RAP2/HDAC2/DYNLT1/B2M/LOC102168547/NEO1/TLX2/EFEMP1/BCL11A/IL1B/TSC1/RNF6/CTSZ/BMP7/CBFA2T2/NBN/STMN2/TTPA/ZHX2/ASAP1/CNTF/F2/INPPL1/APBB1/THY1/DDX6/RGS2/DUSP10/MFN2/HES5/EIF4ENIF1/INPP5J/RNF10/FBXW7/BCA…	GSK3B/MELTF/DNAJB11/NLGN1/RCC2/RAP1GAP/EPHB2/KDM1A/NPPC/ITM2C/EPHA4/MAP2/TRAK2/GRB14/DYNC1I2/DLX2/COL3A1/NGEF/KDM4A/DAB1/TACSTD2/PTGER3/LOC102170144/LRIG2/CERS2/EFNA1/TRIM46/ARHGEF2/RGS4/PTPRZ1/GLI3/HOXA2/IFRD1/CAV1/CFTR/ADCY6/LRRK2/IGF1/PTPRO/SOX10/FBLN1/WNT7B/AP1AR/SPP1/RBPJ/LOC102180114/LOC102181107/STAP1/CD38/EFNA5/NR2F1/CTNNA1/SPOCK1/FSTL4/LDLR/CALR/NOTCH3/TRIM11/CDKN2B/TJP2/SHB/S1PR3/LPAR1/…	Process
GO:0098656	anion transmembrane transport	292	-0.351048700640968	-1.46709202226968	0.00313152400835073	0.00313152400835073	0.0888143544202296	2728	tags=31%, list=20%, signal=25%	LRRC8E/LOC102180151/PCYOX1/SLC16A12/SLC22A13/SLC6A20/CLIC1/SLC12A4/SLC12A6/SLC4A8/LOC102182782/ANO3/SLC2A3/ANO1/SLC34A3/LOC102188370/SLC12A5/BEST3/ABCC9/SLCO2B1/PRKCD/SLC3A1/LRRC8C/LOC102172428/SLC27A6/LRP2/SLC25A17/SLC38A2/SLC23A1/SERINC3/SLC22A7/ABCC6/SLC15A4/SLC51B/TMEM30B/GABRA1/SERINC5/SLC16A2/SLCO1C1/SLC27A4/SERINC1/ANO2/SLC7A5/LOC102191423/SLC22A18/GABRA2/SLC43A2/LOC102178813/SLC38A6/SLC35…	116	176	SLC12A8/SLC51A/CLCN2/ABCC5/SLC37A1/SLC19A1/CLCNKA/SERINC2/SLC38A11/SLC25A12/SLC1A7/BSND/LOC102185525/LOC102185237/SLC6A17/SLC16A4/MPC2/ASIC3/CLCN1/SLC35B4/SLC26A3/SLC25A3/LOC102171493/LOC102172041/SLC16A8/CPT1B/SLC4A4/SLC26A1/SLCO4C1/SLC6A7/VDAC1/BSG/LOC108636372/SLC34A1/SLC12A2/SLC22A5/SLC25A41/SLC25A23/ASNA1/ANO8/SLC27A1/SLC25A42/CLCN3/SLC22A16/SLC35A1/MPC1/SLC12A1/SLC27A2/SLC7A7/SLC4A5/SLC20A1…	LRRIQ4/SLC33A1/SLCO2A1/CLIC4/SLC16A14/SLC4A3/SLC4A10/ABCB11/LRP2/OCA2/ANO7/MFSD2A/SLC2A1/SLC6A9/CPT2/LRRC8B/LRRC8C/LRRC8D/SLC35A3/SLC25A24/CLCC1/SLC16A1/SLC22A15/LOC102188370/KCNJ10/SLC4A2/SLC13A4/CFTR/SLC25A13/SLC4A8/SLC38A4/SLC38A2/SLC38A1/ANO6/BEST3/SLC16A7/SLC26A10/LOC108636011/LOC102171143/LOC102172428/LOC102172606/ABCC9/SLCO1C1/SLC2A3/ANO2/LOC102172245/SLC6A13/SLC25A17/SLC34A2/GABRA2/GABRB1…	Process
GO:0031253	cell projection membrane	263	-0.355827186359849	-1.4818460425271	0.0031413612565445	0.0031413612565445	0.0888143544202296	2423	tags=31%, list=18%, signal=26%	IFT46/KCNC2/SNAP29/NF2/SPTBN1/KCNC3/PLB1/SLC34A3/SLC12A5/PTPRJ/ABCB1/RAPGEF3/ITGB3/DPP4/SLC3A1/SLC11A2/DDX58/SLC9A3/LOC108633910/TMEM27/LRP2/PACSIN1/ITGA8/MSN/LOC108633303/TMEM231/PKD2/PLEK2/SLC27A4/SHANK2/EHD3/SRC/GABRA2/CIB1/LOC102190935/GUCA1A/PROM1/EPS8L1/SPTBN5/MYO10/SCARB1/EPS8/ACE2/PODXL/TIAM1/ATP6V0A4/TMEM67/IFIT5/SGCE/PTPRZ1/LOC100860959/ADORA1/ATP8B1/ABCC2/TRPV4/CDC37/LOC100861136/SPATA…	89	174	DLG1/SLC19A1/SYTL1/HPCA/PDE6D/EFCAB7/PEX19/AQP1/SLC26A3/NAPEPLD/ATP2B1/C2CD5/ATF4/MCHR1/MTTP/EVC2/GRK4/DIAPH1/PSD2/APC2/ABCA7/SLC34A1/SLC22A5/CDC37/PDE4A/DNM2/DMTN/AQP7/PCMT1/AKAP5/SYNE2/TPM1/LOC102175487/BBS4/DRD1/APC/CNGA3/PSD4/ASAP1/LOC108637540/RPS3/KCNJ11/KCNC1/THY1/DHRS3/GPR157/NF2/HHIP/MTSS1L/NDRG4/RGS9BP/GPI/AKT2/CEACAM20/TTYH1/MYO1C/INPP5K/GUCY2D/PEMT/MPP2/MAPT/RGS9/LOC108638200/AMN/CLAS…	TIAM1/ARL13B/ARL6/TSPEAR/OPRD1/MAP2/EPB41L5/DPP4/FAP/LRP2/LOC100861136/SEPT2/LOC102169353/WLS/PTGER3/ABCA4/GNAT2/PDZK1/PLEKHO1/PIP5K1A/ARHGEF2/KIRREL/GPR161/ATP6V0A4/PODXL/PTPRZ1/BBS9/CD36/LOC100860959/LOC108633303/ABCB1/LOC102174202/SGCE/GNGT1/KCNC2/LOC102190297/LOC102190935/ADCY6/RAPGEF3/EPS8/GABARAPL1/SCNN1A/SHANK3/PKD2/SLC34A2/GABRA2/EVC/PROM1/MFSD10/PDE6B/WWC1/GRIA1/SLC26A2/PDE6A/PALM/UNC5A/…	Component
GO:0001505	regulation of neurotransmitter levels	279	-0.347510820709835	-1.44585973428396	0.00315789473684211	0.00315789473684211	0.0888143544202296	3015	tags=34%, list=22%, signal=27%	CHDH/SNPH/SYT12/CHRNB4/DPYS/DDAH1/PPT1/AGTR2/DOC2B/NAPB/CD34/LOC102181832/NLGN1/SYTL5/CD36/KLF4/PPP1R9A/TRIM9/SNAP29/KCNC3/APBA1/CHKA/GDNF/EDN1/SPTBN2/CACNA1A/SYT9/FMR1/ICAM1/SNAP25/SYTL4/RAP1B/LOC108633303/PKD2/NOS3/RIMS2/C3H1orf226/ACTN1/TLR4/SLC30A1/GABRA2/SYT17/SNCAIP/ICA1/HRH1/LOC102180520/RGS4/P2RX4/TRH/HNMT/P2RX7/PTGER4/SLC6A4/STX11/NRXN1/SDSL/LOC102188472/LOC100860959/CELSR1/GCH1/SLC6A9/S…	110	169	LOC102183454/STX19/ITGB2/COLQ/SYTL1/PNKD/RAB3GAP1/PER2/ZC3H12A/KCNC4/NGF/PHGDH/SNAPIN/ARHGEF11/LOC102186539/CDK5/BRAF/NPY/DDC/PDE1B/LOC102183941/LOC102177333/LOC102169002/CPLX1/MEF2C/CAMK2A/CLTB/ALDH7A1/TICAM1/KHSRP/DNM2/UNC13A/RAB3A/JAK2/AGTPBP1/ESR1/SOD2/ALDH6A1/RAB15/BLOC1S6/RORA/SNAP23/GCHFR/SMAD3/DRD1/SPR/LOC102184252/IL1B/PDYN/DNAJC5/HRH3/EDN3/SLC25A32/STX3/LOC102176061/IL10/RGS2/TLR5/PARK7…	SYNJ1/NLGN1/BCHE/PTX3/PFN2/RAB5A/CPS1/HNMT/SEPT2/PPT1/RIMS3/SLC6A9/DDAH1/RAP1A/SYT6/SYT11/KCNJ10/C3H1orf226/RGS4/ALDH9A1/PTPRN2/NOS3/CADPS2/CAV1/CD36/LOC100860959/LOC108633303/ICA1/PPP1R9A/TPH2/LIN7A/ASIC1/LRRK2/RAP1B/SHMT2/IGF1/SYN3/DNM1L/LOC108636029/CELSR1/SNCA/PKD2/TLR6/GABRA2/AASDH/NAAA/NAT8L/MCTP1/SNCAIP/PIP5K1C/ICAM1/EPOR/ACP5/INSR/CACNA1A/KLF2/MAPK9/LOC102182127/GLDC/SLC1A1/APBA1/UNC13B/S…	Process
GO:0045926	negative regulation of growth	247	-0.349329854947461	-1.44615000320094	0.00316122233930453	0.00316122233930453	0.0888143544202296	3851	tags=40%, list=28%, signal=29%	PML/DCUN1D3/CIRBP/WNT5A/ADAM15/BBS2/CDKN2AIP/SERTAD3/KCNK2/RBP4/TIRAP/ACVRL1/WWC3/SCD/TRIM46/NOTCH1/BDKRB1/CGRRF1/SIRT1/MAP2/BST2/WWC1/IFRD1/PPT1/TGFBR2/AGTR2/AHSG/TP53/TBX5/SOX17/SH3BP4/CD36/SEMA4F/ADRB3/LOC102188618/NF2/GAL/LOC102169702/LOC102173932/PPARD/PTPRJ/P3H1/SESN1/CRLF3/TLL2/BCL2/GNG4/HIF1A/RERG/NOD2/CITED2/MYD88/WWC2/LOC108633303/PLAC8/NRP1/SEMA3G/IP6K2/PSRC1/LOC108633189/LOC102190430/…	93	154	LOC102183454/TOMM70/BCL6/ZMAT3/RYK/MUL1/SESN2/DNAJB2/IGFBP5/BMPR2/FRZB/MSTN/CDKN2C/ST7L/SEMA6C/CDK5/INHBA/DNAJC2/SEMA3A/ACVR1B/LOC102170758/PRDM4/CAPRIN2/CDKN1B/ING4/MAPK11/SLIT2/GDF9/STK11/CDKN2D/GDF15/NDUFA13/SQSTM1/LOC108636541/SMARCA2/FXN/FBP1/HDAC2/ZC3H12D/LOC102190323/SAV1/SMAD3/APC/BCL11A/DAB2IP/NAIF1/RNF6/LOC102171438/LOC102175492/LOC102188874/OSGIN2/STK3/NDUFS3/APBB1/IL10/RGS2/TGFB2/DUSP…	CXADR/AHSG/CDA/SERPINE2/MAP2/ING5/SH3BP4/PPT1/P3H1/CTH/PSRC1/NOTCH2/ADAM15/TRIM46/LOC102173932/RGS4/IFRD1/CD36/LOC100860959/LOC108633303/BTG1/ACVRL1/RERG/ADIPOR2/SPP1/PLAC8/MSX1/WWC1/ADRB2/PPP2CA/FSTL4/CIRBP/ELANE/RACK1/SMARCA4/BST2/LOC108636404/LOC108636449/LOC102176530/CCAR2/GAS1/PTCH1/GJA1/SESN1/EPHA7/ENPP1/CITED2/ESR2/HIF1A/CGRRF1/BMP4/SEMA6D/GREM1/SEMA4F/ALMS1/PNPT1/SERTAD2/MEIS1/CGREF1/NOTC…	Process
GO:0005819	spindle	247	-0.344107973071922	-1.42453254227089	0.00316122233930453	0.00316122233930453	0.0888143544202296	1785	tags=19%, list=13%, signal=17%	CENPE/TACC3/SHCBP1L/PKD2/HECW2/AURKA/TACC3/RCC2/PSRC1/LOC102178813/ECT2/CCNA1/KIF15/GEM/SGO1/SPAG5/BUB1B/KIF18A/MAD2L1/NEDD9/KIFC1/FBXO5/ASPM/PGRMC1/CCNB1/SLC25A5/EFHC1/DLGAP5/CKAP2/TTK/KIF23/KIF11/AURKB/CDCA8/BIRC5/KIF20A/NUSAP1/CDC6/CAPN6/ESPL1/NEK2/CDC20/CDK1/KIF14/FMN2/MYC/DYNC1I1	102	145	SPICE1/CEP19/CEP63/TOPBP1/AUNIP/RPS6KA1/CUL3/RIF1/CDC14A/GPSM2/JTB/CAMK2B/POC1B/NEDD1/DDX11/MAEA/HDAC3/DIAPH1/SLC34A1/RGS14/MAP1S/INVS/SPIN1/CDK5RAP2/CEP162/LATS1/SYNE1/RPS6KA2/CALM1/CEP128/BNIP2/MAPKBP1/RMDN3/CIAO1/DCTN1/CALM2/FAM161A/ROCK2/GOLGA2/SPOUT1/MZT1/LATS2/PARD3/CEP250/CSPP1/UBXN2B/HSF1/RPS3/NUMA1/KLHL21/CEP104/TPR/NEK7/FAM96B/VPS4A/SIRT2/ERCC2/CALM3/CCDC155/NUP62/TADA2A/UNC119/GSG2/NDE…	IQCB1/TBCCD1/YEATS2/TBL1XR1/ECT2/STAG1/RSPH1/SGO1/RCC2/CDC42/HECW2/PKP4/SEPT2/CDCA8/CDC20/CDC7/EVI5/PSRC1/CBX3/DYNC1I1/HEPACAM2/ESPL1/RACGAP1/RANGAP1/MAD2L1/TBCK/CENPE/PKD2/TACC3/HAUS3/CCDC69/DCTN4/KIF20A/CEP44/PINX1/TOPORS/CDC14B/CNTRL/TTK/KATNA1/FBXO5/HSPA2/DLGAP5/C10H14orf166/NIN/HAUS2/NUSAP1/KNSTRN/BUB1B/KATNBL1/KIF23/RAB11A/ALMS1/BIRC6/RMDN2/CKAP2L/CAPG/AGBL5/NEK6/PARP4/SKA3/KATNAL1/CCNA1/CK…	Component
GO:0045089	positive regulation of innate immune response	246	-0.356051975462203	-1.47133411399503	0.00317460317460317	0.00317460317460317	0.0888143544202296	3746	tags=39%, list=28%, signal=29%	WNT5A/BTK/CD300LF/NRAS/LOC102170165/PIK3R4/LOC108638310/TLR8/TIRAP/FCER1G/BCL10/SFPQ/IRAK3/TMEM173/CD180/TRAF3/FGG/LOC108636542/WDFY1/HPX/MUC1/UBE2K/IKBKE/HSP90B1/TLR7/LOC108636544/CD36/PUM2/LOC102178567/LOC102188617/LOC102173932/RIPK1/CYLD/CLEC6A/NONO/NLRC4/PTAFR/PRKCD/NOD2/PIK3AP1/DDX58/CD86/UNC93B1/MYD88/CTSS/CASP8/MB21D1/LOC108633303/PLCG2/TNFAIP3/LOC106503212/LOC102173185/PELI1/LOC102169730/…	81	165	MUC20/IL12A/LOC108636378/RFTN1/PUM1/PTPN22/S100A14/S100A1/SLAMF6/SH2D1B/NOD1/POLR3B/LOC102183941/CLEC7A/LAG3/TAB1/EP300/NFKB1/TXK/TNIP2/TNIP1/CD74/TICAM1/PGLYRP2/UBA52/POLR3D/TAB2/LOC108636742/LOC108636744/RAET1E/IL18RAP/PRKCE/CARD9/HMGB1/MAVS/PRKDC/NR1H3/CRTAM/MAPKAPK2/TLR5/LOC102190717/C16H1orf106/UBC/FGA/RPS19/PVR/NECTIN2/CCL5/LOC102189615/STAT5B/HEXIM1/LOC108633333/MAP2K6/OTULIN/LRRFIP2/IRAK2…	CD86/PARP9/MUC13/LOC102175526/LOC108636542/LOC102177934/PTAFR/WDFY1/XRCC5/CASP8/HSPD1/MARCO/TANK/IFIH1/SFPQ/PRKACB/BCL10/NRAS/POLR3C/CTSS/S100A9/S100A8/MUC1/LOC102173932/FCER1G/TRIL/CAV1/CD36/LOC100860959/LOC108633303/UBE2N/IRAK4/IRAK3/TBK1/HSP90B1/KRAS/LOC108636059/CLEC4E/CLEC4D/CLEC6A/LOC102180291/XRCC6/TNIP3/TLR1/TLR6/UBE2K/ANKRD17/PJA2/POLR3G/HAVCR2/CD14/TMEM173/MATR3/VAV1/ICAM3/DDX60/DDX58/L…	Process
GO:0010876	lipid localization	240	-0.366289223424297	-1.51157543954174	0.00318471337579618	0.00318471337579618	0.0888143544202296	2978	tags=35%, list=22%, signal=28%	PLA2G4A/LOC102179751/LIPC/GPIHBP1/APOC2/AGTR2/PRELID2/LOC102171917/STRA6/ABCA4/CD36/FABP1/LOC102183842/PITPNB/PLA2G5/ATP8B3/LCAT/STX12/ACSL6/PPARD/ANO3/ATP8A2/ABCA3/VPS4B/CHKA/ABCB1/BDKRB2/LOC100861279/SLCO2B1/VAMP7/LOC102185866/LOC102172428/ACSL3/SLC27A6/SLC25A17/SLC51B/LOC108633303/TMEM30B/STARD5/SLCO1C1/SLC27A4/APOA1/GM2A/LOC102178109/ANXA1/LOC102171143/P2RX7/SCARB1/FABP3/ATP8B2/LOC108637177/L…	97	143	NRIP1/SLC51A/ACVR1C/OSBPL6/SCP2/ABCD3/CRABP2/LEP/INHBA/PNPLA8/SOAT2/MIP/LOC102171493/LOC102172041/SPX/PPARA/CPT1B/MTTP/ATP8A1/MEF2C/ABCA7/KISS1R/PLIN5/SLC27A1/STOML2/SERAC1/SLC27A2/FITM1/IL1B/POMC/NCOA1/MFSD2B/RXRA/LOC102177789/SCP2D1/LOC102176340/LOC102176622/LOC102176897/LOC102177638/LOC102190498/LOC102187932/LOC102189109/LOC102187782/OSBPL2/PLTP/ATP9A/SLC10A5/NCOA2/TTPA/DGAT1/LOC102169319/CRY2…	APOD/PLSCR5/LOC102175526/PLSCR4/SLCO2A1/ABCG1/PLA2G5/LDLRAP1/STX12/FABP3/ACSL3/ABCB11/ANO7/MFSD2A/CPT2/ABCA4/PDZK1/ATP8B2/OSBPL3/PLEKHA8/CAV1/CFTR/CD36/LOC100860959/LOC108633303/CROT/ABCB4/ABCB1/LOC102174202/ANO6/B4GALNT1/CRY1/LOC102171143/LOC102172428/LOC102172606/SLCO1C1/SLC25A17/ABCG2/ATP10D/SLC10A6/STARD4/GM2A/PRELID2/ATP8B3/PRELID1/SLC27A6/ACSL6/LDLR/LOC102182127/PLIN2/ANXA1/ABCA1/TMEM30A/EN…	Process
GO:0002228	natural killer cell mediated immunity	22	0.571883307774683	1.9111136229215	0.00319488817891374	0.00319488817891374	0.0888143544202296	946	tags=41%, list=7%, signal=38%	LOC102183941/LOC102182573/LOC102182856/SLAMF7/RAET1E/RNF19B/LOC108636744/LOC102184229/LOC108636742	14	8	RNF19B/PRDX1/SLAMF7/LOC102182573/LOC102182856/LOC102183941/LOC102184229/LOC108636742/LOC108636744/RAET1E/TUBB4B/IL18/UNC13D/CORO1A	PTPN6/STX11/RAB27A/LOC106504020/TUBB/LOC102170313/LYST/VAMP7	Process
GO:0000715	nucleotide-excision repair, DNA damage recognition	22	0.568819464929003	1.90087490512494	0.00319488817891374	0.00319488817891374	0.0888143544202296	3863	tags=73%, list=29%, signal=52%	CUL4A/COPS7A/CETN2/UBA52/LOC102188771/RAD23B/GPS1/COPS8/COPS2/COPS3/COPS6/RBX1/COPS4/PARP1/XPA/DDB2	18	4	COPS8/COPS7A/RBX1/COPS4/UBA52/XPA/RAD23B/COPS2/LOC102188771/COPS5/DDB2/PARP1/UBC/COPS3/GPS1/COPS6/CETN2/CUL4A	RPS27A/XPC/DDB1/CUL4B	Process
GO:0007411	axon guidance	192	-0.367904359025489	-1.49246888938067	0.00320512820512821	0.00320512820512821	0.0888143544202296	2966	tags=34%, list=22%, signal=27%	NR4A3/LOC108635183/GDF7/ENAH/LOC108633191/APP/ALCAM/NCAM1/FRS2/EFNA5/HOXA2/CSF1R/NECTIN1/SEMA4F/FAM129B/EPHB2/RELN/GDNF/SPTBN2/EPHB3/EFNA1/CNTN2/CHL1/NTF3/PTPRA/EFNB2/DOK1/EFNB1/PLCG1/GLI2/PIK3CD/NRP1/EPHA4/MYH10/SRC/FYN/GRB7/SPTBN5/RAP1GAP/HOXA1/ETV1/NRXN1/DPYSL5/EFNB3/CNTN4/LOC108634246/UNC5B/SEMA5A/EPHA7/PGRMC1/MATN2/NRP2/B3GNT2/ABLIM1/NTN1/EZR/FLRT3/KLF7/UNC5D/CXCR4/SEMA6A/RNF165/EPHA5/BDNF/N…	68	124	PIK3CA/SIAH2/RYK/GPC1/GBX2/SEMA6C/EFNA4/EFNA3/LMX1A/GBX1/CDK5/SEMA3C/SEMA3A/ISPD/GRB10/SLIT2/PDLIM7/NRTN/PSPN/NFIB/VLDLR/DOK2/SHC3/SPTB/LOC102175487/FEZ2/SOS1/MYCBP2/PRKCQ/KIF5B/GFRA4/BMP7/DOK5/APBB1/TGFB2/DVL1/PTPN11/DOK4/LOC102181148/SCN1B/ARHGAP35/MAPK7/ERBB2/GRB2/PRKCA/PIK3R1/ISL2/BCL11B/SEMA3F/DAG1/CELSR3/PLXNA1/FLOT1/VEGFA/DOK6/MAPK3/RAC1/SLIT1/LGI1/CXCL12/ROBO3/B4GAT1/LOC106503960/ARX/MAPK…	APP/RPL24/ALCAM/BOC/EPHB3/RAP1GAP/EPHB2/EPHA4/KLF7/NRP2/GLI2/CXCR4/CHN1/ARTN/DAB1/USP33/SHC1/EFNA1/VANGL2/GLI3/HOXA1/HOXA2/NRCAM/RELN/ETV1/FRS2/NTN4/PTPRO/NTF3/WNT7B/UNC5C/BMPR1B/EPHA5/SPON2/EFNA5/LOC108633191/CSF1R/GFRA3/EFNA2/UNC5A/SEMA6A/NR4A3/GAS1/PTCH1/FYN/EPHA7/EZR/RPS6KA5/TTC8/FLRT2/NRXN3/SPTBN5/SEMA4F/DOK1/NRXN1/B3GNT2/DPYSL5/GDF7/FAM129B/LOC102189594/IRS2/EFNB2/ZIC2/FLRT3/GATA3/NRP1/PTPR…	Process
GO:0097485	neuron projection guidance	193	-0.365329116774996	-1.48242449077336	0.00320512820512821	0.00320512820512821	0.0888143544202296	2966	tags=34%, list=22%, signal=27%	NR4A3/LOC108635183/GDF7/ENAH/LOC108633191/APP/ALCAM/NCAM1/FRS2/EFNA5/HOXA2/CSF1R/NECTIN1/SEMA4F/FAM129B/EPHB2/RELN/GDNF/SPTBN2/EPHB3/EFNA1/CNTN2/CHL1/NTF3/PTPRA/EFNB2/DOK1/EFNB1/PLCG1/GLI2/PIK3CD/NRP1/EPHA4/MYH10/SRC/FYN/GRB7/SPTBN5/RAP1GAP/HOXA1/ETV1/NRXN1/DPYSL5/EFNB3/CNTN4/LOC108634246/UNC5B/SEMA5A/EPHA7/PGRMC1/MATN2/NRP2/B3GNT2/ABLIM1/NTN1/EZR/FLRT3/KLF7/UNC5D/CXCR4/SEMA6A/RNF165/EPHA5/BDNF/N…	68	125	PIK3CA/SIAH2/RYK/GPC1/GBX2/SEMA6C/EFNA4/EFNA3/LMX1A/GBX1/CDK5/SEMA3C/SEMA3A/ISPD/GRB10/SLIT2/PDLIM7/NRTN/PSPN/NFIB/VLDLR/DOK2/SHC3/SPTB/LOC102175487/FEZ2/SOS1/MYCBP2/PRKCQ/KIF5B/GFRA4/BMP7/DOK5/APBB1/TGFB2/DVL1/PTPN11/DOK4/LOC102181148/SCN1B/ARHGAP35/MAPK7/ERBB2/GRB2/PRKCA/PIK3R1/ISL2/BCL11B/SEMA3F/DAG1/CELSR3/PLXNA1/FLOT1/VEGFA/DOK6/MAPK3/RAC1/SLIT1/LGI1/CXCL12/ROBO3/B4GAT1/LOC106503960/ARX/MAPK…	APP/RPL24/ALCAM/BOC/SEMA5B/EPHB3/RAP1GAP/EPHB2/EPHA4/KLF7/NRP2/GLI2/CXCR4/CHN1/ARTN/DAB1/USP33/SHC1/EFNA1/VANGL2/GLI3/HOXA1/HOXA2/NRCAM/RELN/ETV1/FRS2/NTN4/PTPRO/NTF3/WNT7B/UNC5C/BMPR1B/EPHA5/SPON2/EFNA5/LOC108633191/CSF1R/GFRA3/EFNA2/UNC5A/SEMA6A/NR4A3/GAS1/PTCH1/FYN/EPHA7/EZR/RPS6KA5/TTC8/FLRT2/NRXN3/SPTBN5/SEMA4F/DOK1/NRXN1/B3GNT2/DPYSL5/GDF7/FAM129B/LOC102189594/IRS2/EFNB2/ZIC2/FLRT3/GATA3/NR…	Process
GO:0007565	female pregnancy	216	-0.361403325706993	-1.47635492387207	0.00320512820512821	0.00320512820512821	0.0888143544202296	2313	tags=28%, list=17%, signal=24%	PPARD/ADRA2B/CTSV/PTAFR/BCL2/HIF1A/LOC102185866/KLF9/PAM/CITED2/LOC102172428/VIM/SLC38A2/LOC108633303/AKR1B1/NOS3/CDH1/LOC102190430/SERPINE2/ETS1/LOC102171143/STOX2/SPP1/CNR1/ACE2/PTGER4/IGF2/PPAT/CD38/LOC102184087/PRDM1/LOC100860959/ABCC2/NLRP5/VMP1/IGF1/LOC106503912/STC1/LAMB1/RECK/MMP2/ACSL4/IGFBP2/GJA1/HSD17B7/FOSL2/ANGPT2/IGFBP3/TFCP2L1/SLC38A1/LOC108638256/HPGD/ABCG2/LOC102187127/PRLR/NLRP5…	87	129	SOD1/LOC102183454/SLC19A1/WNT4/ARID1A/KPNA6/IGFBP5/BMPR2/UBE2Q1/ASH1L/LEP/VDR/ENDOU/LOC102170758/LOC102171493/LOC102172041/TEAD4/FKBP4/PLA2G6/LOC102177333/LOC102169002/CLOCK/GC/ADRA2C/NR3C1/DAZAP1/BSG/LOC108636372/TLE6/JUNB/IL11RA/AMBP/ARG1/ESR1/FOS/AKAP5/CRHBP/IL1B/IL1RN/UCN/RXRA/LOC102184534/LOC102176340/LOC102176622/LOC102176897/LOC102177638/LOC102190498/LOC102187932/LOC102189109/LOC102187782/…	GHSR/CBS/PTAFR/COL16A1/SERPINE2/IGFBP2/TFCP2L1/SP3/SLC2A1/PTGER3/OVN/DEDD/HSD17B7/NOS3/CALD1/AKR1B1/IGFBP3/SFRP4/LAMB1/NAMPT/CD36/LOC100860959/LOC108633303/NPFF/SP1/SLC38A2/SLC38A1/IGF1/LOC102171143/LOC102172428/LOC102172606/PTHLH/KRAS/ABCG2/SPP1/CORIN/PPAT/CD38/PAM/LNPEP/HAVCR2/ADRB2/EPOR/HPGD/CTSB/PNOC/KLF9/RECK/TGFBR1/STC1/CTSV/PAPPA/GJA1/PRDM1/CNR1/CITED2/TGFB3/PGF/ARG2/HIF1A/ADRA2B/POLR1B/FO…	Process
GO:0031348	negative regulation of defense response	183	-0.3669676777886	-1.48171143309101	0.00322234156820623	0.00322234156820623	0.0888143544202296	2528	tags=30%, list=19%, signal=24%	KLF4/PLA2G5/PTPN2/ADCY7/PDCD4/LOC102173932/PPARD/SUSD4/LOC102170313/NLRP12/PRKCD/ADA/NOD2/AOAH/CALCRL/C1QTNF3/LOC102179993/MEFV/TRAFD1/LOC102168428/TNFAIP3/OTOP1/C7H5orf30/IL2RA/PSMA1/APOA1/NLRP3/ETS1/CDH5/LOC102189932/LOC106504020/PTGER4/IGF2/LOC108636060/LOC102184087/MFHAS1/ADORA1/TEK/SMPDL3B/RNF125/NOV/LOC106503912/PBK/GPR17/LOC102168687/PARP14/SEC14L1/IL1R2/LOC108638256/LOC100860781/LOC102184…	65	118	ADIPOQ/MUL1/CNR2/GPATCH3/PROC/TRAF3IP1/ZC3H12A/ASH1L/SLAMF8/LOC102184859/LOC102186356/SH2D1B/NPY/TARBP2/PCBP2/LOC102175560/PPARA/NFKB1/SLIT2/FEM1A/ARG1/RORA/MAPKBP1/UACA/SMAD3/PPM1B/SOCS5/FNDC4/SHARPIN/NR1H3/F2/RNF26/NLRX1/IL10/DUSP10/FAM132A/MVK/WFDC1/SIRT2/RPS19/NR1H2/LOC102189615/GPS2/MAPK7/METRNL/OTULIN/CX3CR1/GPX1/IER3/LOC102190745/GFER/DNAJA3/SPN/GPER1/HTRA1/CUEDC2/FFAR4/CNOT7/LOC102176955/…	PARP14/APOD/GHSR/PLA2G5/SMPDL3B/NMI/TNFAIP6/CALCRL/GPR17/TNFAIP8L2/PSMB4/GBA/LOC102173932/AOAH/HGF/IRAK3/LOC108636059/LOC102189932/LOC108636060/TNFRSF1A/LOC102184901/NPY5R/OTOP1/C7H5orf30/HAVCR2/ADRB2/NDFIP1/ELANE/NLRP3/CACTIN/ACP5/PBK/TEK/KLF4/CD24/TNFAIP3/ARG2/GPX2/TYRO3/CD276/IL1R2/ACOD1/RB1/IL2RA/GATA3/ITCH/ADA/PTGIS/NOV/SERPING1/CD44/PSMA1/APOA1/ADORA1/SUSD4/TNFRSF1B/TRAFD1/FOXF1/NOD2/ADCY7/…	Process
GO:0072672	neutrophil extravasation	7	-0.853293429517596	-1.81234968908524	0.00323624595469256	0.00323624595469256	0.0888143544202296	1585	tags=71%, list=12%, signal=63%	PIK3CD/TREM1/PIK3CG/PECAM1/CD177	2	5	CFD/JAML	PIK3CG/PIK3CD/CD177/PECAM1/TREM1	Process
GO:0046415	urate metabolic process	7	-0.851315408364484	-1.80814847775765	0.00323624595469256	0.00323624595469256	0.0888143544202296	1025	tags=71%, list=8%, signal=66%	CARMIL1/PNP/LOC102176691/SLC16A9/ABCG2	1	6	LOC102168228	ABCG2/PNP/LOC102176691/CARMIL1/SLC16A9/LOC102173923	Process
GO:0031232	extrinsic component of external side of plasma membrane	7	-0.82087942232621	-1.74350406831382	0.00323624595469256	0.00323624595469256	0.0888143544202296	1667	tags=71%, list=12%, signal=63%	LOC102172205/SERPINE2/ANXA1/PLG/CUBN	0	7		LOC102172205/SERPINE2/ARSA/ANXA1/PLG/CUBN/APOE	Component
GO:0002685	regulation of leukocyte migration	181	-0.370561769631789	-1.49287503471862	0.00323974082073434	0.00323974082073434	0.0888143544202296	3746	tags=45%, list=28%, signal=33%	WNT5A/LOC102181854/LOC102181582/EMILIN1/DOCK8/IL6R/STAP1/LGALS3/TIRAP/CCR6/LOC102178953/LOC102182683/BDKRB1/RHOA/CMKLR1/SERPINE1/LOC102173969/ABR/SWAP70/VEGFC/CX3CL1/MMP9/TP53/ADAM10/PAWR/SELP/STK10/LOC102173135/C5AR1/PTPRJ/RIPK3/EDN1/ITGB3/PTAFR/LOC102168295/ADA/NOD2/ICAM1/CXCL14/MYD88/C5AR2/MSN/LOC102179993/CSF1/ADAM17/THBS4/ADORA3/CXCR2/C5/TNFSF4/CXCL9/IL1R1/MOSPD2/ANXA1/P2RX4/PTGER4/ITGA2/PDG…	63	118	IL12A/P2RY12/AIRE/LOC102168874/PTPN22/ECM1/S100A14/SLAMF8/SLAMF1/RARRES2/IL23A/RAC2/LOC102183941/SLIT2/LOC102182395/CXCL11/CD74/TNFSF14/LOC108633275/CREB3/CCL27/CCL19/CCL21/DAPK2/TACR1/IL1B/HMGB1/PLCB1/CAMK1D/EDN3/THY1/MIA3/LOC102190717/SELE/TNFRSF18/MIF/ZNF580/CCL5/LOC102175889/LOC102189615/TMEM102/CCR7/LOC102182869/ITGA2B/LGMN/MST1/FAM65B/TNF/GPSM3/VEGFA/MAPK14/MAPK3/SPN/CCL24/RAC1/ADAM8/MTUS1/…	APOD/PADI2/PTAFR/CXCR2/PTGER3/CSF1/ADORA3/IL6R/WASL/HOXA7/PAWR/KITLG/ANO6/HMOX1/C3AR1/STAP1/CXCL8/LOC102181582/LOC102181854/LOC102182115/LOC102182683/CXCL9/CXCL10/BST1/CXCL14/ELANE/MADCAM1/CCL25/ICAM1/CALR/PLVAP/IL33/DOCK8/ANXA1/PTK2B/C5/MED23/CCR6/PGF/LGALS3/ADAM10/THBS1/GREM1/MMP14/RIPK3/THBS4/F2RL1/IL1R1/EMILIN1/ADAM17/GPR18/LRCH1/ADA/MMP9/NOV/LYN/PTPRJ/SWAP70/PDGFD/ADORA1/SELP/SELL/TNFSF18/TN…	Process
GO:0050920	regulation of chemotaxis	181	-0.367238669406585	-1.4794873251095	0.00323974082073434	0.00323974082073434	0.0888143544202296	3746	tags=44%, list=28%, signal=32%	WNT5A/LOC102182562/LOC102181854/LOC102181582/IL6R/STAP1/TIRAP/CCR6/LOC102178953/TMSB4X/LOC102182683/NOTCH1/CMKLR1/AGRN/FGFR1/PTPRO/SERPINE1/IL16/SWAP70/VEGFC/PRKD2/CX3CL1/ADAM10/PDGFB/PTPN2/PRKD1/C5AR1/PTPRJ/EDN1/NOD2/CCL26/NTF3/CXCL14/NTRK3/EFNB2/C5AR2/LOC102179993/SNAI2/ST6GAL1/CSF1/ADAM17/THBS4/CXCR2/C5/NRP1/FGF10/ADGRA2/CXCL9/MOSPD2/CORO1B/P2RX4/PDGFRA/TIAM1/ITGA2/PDGFD/LOC102184087/PDGFRB/LY…	68	113	CASR/IL12A/P2RY12/RYK/LOC102168874/BMPR2/S100A14/SLAMF8/SLAMF1/RARRES2/MET/SEMA3A/IL23A/RAC2/LOC102183941/SLIT2/LOC102182395/CXCL11/CD74/TNFSF14/LOC108633275/CREB3/CCL27/CCL19/CCL21/DAPK2/SMAD3/IL1B/MYCBP2/HMGB1/CAMK1D/EDN3/STX3/LOC102190717/MIF/AKT2/MEGF8/ZNF580/CCL5/LOC102175889/LOC102189615/TMEM102/CCR7/PRKCA/FGF18/LGMN/MST1/PLXNA1/FAM65B/GPSM3/VEGFA/MAPK14/USP14/MAPK3/STX4/HSPB1/RAC1/SLIT1/MT…	TIAM1/ST6GAL1/SUCNR1/PADI2/CXCR2/CXCR4/ARTN/LOC102182562/F3/S1PR1/CSF1/IL6R/ANO6/PTPRO/C3AR1/NTF3/PDGFB/PDGFRA/KDR/STAP1/CXCL8/LOC102181582/LOC102181854/LOC102182115/LOC102182683/CXCL9/CXCL10/BST1/PDGFRB/FGF1/CXCL14/ELANE/AZU1/CALR/PTK2B/LPAR1/C5/GJA1/CCR6/PGF/ADAM10/THBS1/GREM1/THBS4/F2RL1/ADAM17/NOTCH1/EFNB2/LOC102177727/GPR18/NRP1/NOV/LYN/SNAI2/PTPRJ/SWAP70/PDGFD/SELL/TNFSF18/AGRN/LOC102181889…	Process
GO:0036379	myofilament	27	0.597750852055732	2.12129544579865	0.00326797385620915	0.00326797385620915	0.0888143544202296	1677	tags=67%, list=12%, signal=59%	LMOD1/OBSCN/TMOD4/TNNI1/TNNC2/LMOD3/ACTN3/TNNT1/MYOM1/TNNI3/TRIM32/TNNI2/TPM2/FHOD3/TNNC1/TNNT3/LMOD2/ACTA1	21	6	TMOD4/TPM3/LMOD2/OBSCN/TPM2/TMOD1/TRIM32/TPM1/TNNC2/LMOD1/TNNI1/TNNI3/TNNT1/LMOD3/TNNC1/FHOD3/MYOM1/ACTA1/ACTN3/TNNT3/TNNI2	TPM4/TMOD2/TMOD3/ACTC1/MYBPC3/TNNT2	Component
GO:0006101	citrate metabolic process	27	0.564731050183825	2.00411492637126	0.00326797385620915	0.00326797385620915	0.0888143544202296	3292	tags=59%, list=24%, signal=45%	GHR/OGDH/ACO2/SDHA/SDHB/PDHA1/SUCLG2/DHTKD1/SDHD/ME2/IDH3G/MDH2/IDH3B/SUCLA2/SUCLG1/SDHAF2	22	5	SDHB/OGDH/ACO2/SUCLG1/SUCLA2/DHTKD1/IDH3B/SDHD/FH/STAT5B/NNT/GHR/SDHA/IDH2/IDH3A/SUCLG2/PDHB/ME2/MDH2/SDHAF2/PDHA1/IDH3G	ACO1/MDH1/ACLY/FAHD1/ME3	Process
GO:0002758	innate immune response-activating signal transduction	164	-0.395439364553177	-1.57899185916606	0.00326797385620915	0.00326797385620915	0.0888143544202296	3738	tags=44%, list=28%, signal=32%	BTK/CD300LF/NRAS/LOC102170165/PIK3R4/LOC108638310/TLR8/TIRAP/FCER1G/BCL10/IRAK3/CD180/TRAF3/FGG/LOC108636542/MUC1/IKBKE/HSP90B1/TLR7/CD36/LOC102178567/RIPK1/CYLD/CLEC6A/PTAFR/PRKCD/NOD2/PIK3AP1/DDX58/CD86/UNC93B1/MYD88/CTSS/CASP8/LOC108633303/PLCG2/TNFAIP3/LOC106503212/LOC102173185/LOC102169730/SRC/TLR4/FYN/ITGAM/LRRC70/IRAK4/SCARB1/LOC102180291/CD14/LOC102178303/LOC102184087/LYN/LOC100860959/S10…	48	116	MUC20/LOC108636378/RFTN1/S100A14/S100A1/NOD1/LOC102183941/CLEC7A/TAB1/EP300/NFKB1/TNIP2/TNIP1/TICAM1/PGLYRP2/UBA52/TAB2/PRKCE/CARD9/HMGB1/MAVS/MAPKAPK2/TLR5/C16H1orf106/UBC/FGA/LOC102189615/LOC108633333/MAP2K6/OTULIN/LRRFIP2/IRAK2/MAPKAPK3/TNF/PDPK1/CREBBP/LOC102171503/CHUK/LOC102175746/LOC102175187/LOC102174628/LOC102174188/HRAS/MUC6/TAB3/RPS6KA3/IKBKG/LOC108634955	CD86/MUC13/LOC108636542/LOC102177934/PTAFR/CASP8/HSPD1/MARCO/TANK/IFIH1/PRKACB/BCL10/NRAS/CTSS/S100A9/S100A8/MUC1/FCER1G/TRIL/CD36/LOC100860959/LOC108633303/UBE2N/IRAK4/IRAK3/TBK1/HSP90B1/KRAS/LOC108636059/CLEC4E/CLEC4D/CLEC6A/LOC102180291/TNIP3/TLR1/TLR6/HAVCR2/CD14/ICAM3/DDX58/SYK/TLR4/FYN/MAP3K7/TNFAIP3/RPS6KA5/TICAM2/RPS27A/LOC108633174/HCK/ITCH/SRC/RIPK2/LY96/LYN/TRAF6/LOC102170165/LOC102169…	Process
GO:0006959	humoral immune response	154	-0.403189677028454	-1.59674683631455	0.00330396475770925	0.00330396475770925	0.0888143544202296	3988	tags=47%, list=29%, signal=33%	LOC102181867/IL7/LOC102177727/LOC102174648/C1QA/LY86/LOC102181854/LOC102181582/LOC102183280/LGALS3/CCR6/LOC108634681/LOC102178953/LOC102182683/RBPJ/HAMP/GATA3/NOTCH1/ADM/TNFRSF21/RNASE6/BST2/ZP2/C7/C2/LOC108636544/BPIFB1/COLEC11/EBI3/LOC102180587/LOC108634604/BCL2/CXCL14/FCN3/ST6GAL1/LOC108636909/LOC102169730/LOC102182181/CXCL9/TREM1/RGCC/CFH/LOC102188569/PDCD1/C1R/TAC1/CD83/CFP/C1S/S100A9/FCGRT/…	50	104	MASP1/AIRE/CD28/LOC102171395/RARRES2/NPY/PLA2G6/JCHAIN/LOC102182395/CXCL11/MEF2C/CFD/C3/PGLYRP2/CCL27/CCL19/CCL21/B2M/LOC102168547/GNLY/POMC/BMI1/ROMO1/BPI/PI3/RPL30/COLEC10/F2/POU2AF1/LOC102190717/MASP2/FGA/CCL22/GPI/POU2F2/RPS19/BCL3/LOC102175889/LOC102178318/LOC102179187/TNF/LOC102170693/LOC102190745/TFEB/LOC102175187/LOC102174628/LOC102174188/FAU/RPL39/MSTRG.14196	ST6GAL1/C1QA/C1QC/C1QB/FCN3/YTHDF2/SLC11A1/NOTCH2/S100A9/LOC102169149/S100A8/TAC1/LOC102188569/C1R/C1S/RBPJ/LOC102181582/LOC102181854/LOC102182115/LOC102182683/CXCL9/CXCL10/BST1/SPON2/CXCL14/LEAP2/ELANE/AZU1/EBI3/CCL25/BST2/LOC108636404/LOC108636449/LOC102182127/LOC108636544/LOC102181867/LOC108636595/LOC102181595/COLEC11/CCR6/LGALS3/LOC108636909/LOC106502530/RNASE6/TOR2A/LCN2/NOTCH1/LOC102177727/…	Process
GO:0001726	ruffle	155	-0.402191184591188	-1.5946853357532	0.00330396475770925	0.00330396475770925	0.0888143544202296	3905	tags=47%, list=29%, signal=34%	ARHGEF2/SH3YL1/SNX5/NME1/PLEKHO1/LOC102169353/MYO9B/PLEK/EPB41L5/TIRAP/ARF4/SYNJ2/NOTCH1/MAP2/RAB34/WWC1/PSD/MYH9/FGD5/KIAA1462/IQGAP1/FSCN1/CD2AP/NF2/WASF2/PTPRJ/ARHGAP1/LOC102177379/ARAP3/S100A11/ITGB3/CYFIP1/DDX58/LOC108633910/PACSIN1/ANXA2/PLCG1/TNFRSF12A/MYH10/ACTN1/SRC/LOC108633189/LOC102190430/CIB1/EPS8L1/MYO10/EPS8/LAYN/PODXL/TIAM1/IFIT5/PTPRZ1/TMOD3/CIT/KIF18A/CDK6/TRPV4/ITGA5/PAK1/CDC37…	54	101	ASAP3/ALS2/S100A6/COBL/FGD6/FGD4/C2CD5/DIAPH1/PSD2/ABCA7/PDLIM7/CDC37/PDE4A/DNM2/PALLD/TLN1/ATP6V1B2/TRPM7/MYO5A/TPM1/APC/PSD4/INPP5E/LOC102188874/RPS3/RDX/INPP5J/NF2/TESC/MTSS1L/BCAR1/CARMIL2/RINL/AKT2/MYO1C/INPP5K/BAIAP2/CLASP2/MTMR14/FGD2/ROCK1/SH2B1/SH2B2/CYTH3/RAC1/PLEKHA1/EPS8L2/LOC102188297/AMOT/MTM1/LOC108635463/MSTRG.10768/MSTRG.18563/MSTRG.8964	TIAM1/SAMSN1/ACAP2/S100B/RAB5A/WASF2/MAP2/EPB41L5/FAP/NCKAP1/CYFIP1/LOC102169353/PLEKHO1/PIP5K1A/S100A11/ARHGEF2/PODXL/MKLN1/PTPRZ1/CDK6/ITGA5/MYH9/EPS8/WWC1/ARAP3/PIP5K1C/MYO9B/DDX58/FGD3/GSN/SH3YL1/EEF1A1/MYO6/SYNJ2/EZR/ACTN1/TMOD3/ANXA2/PLEK/ITGB1BP1/NOTCH1/ARHGEF7/SPATA13/LCP1/ITGB1/KIAA1462/SNX5/FERMT1/PTK6/LOC108633189/LOC102190430/SRC/PLCG1/MTSS1/PTPRJ/ARHGAP1/KIF18A/ARFIP2/LAYN/PDPN/TRPV4…	Component
GO:0010950	positive regulation of endopeptidase activity	151	-0.402382429870583	-1.59450298587612	0.00330396475770925	0.00330396475770925	0.0888143544202296	3375	tags=40%, list=25%, signal=30%	WDR35/BCL10/ACER2/SIRT1/CASP9/PICALM/DAP/HIP1/MAP3K5/LOC102183480/BEX3/CTGF/XDH/LOC102181107/PAWR/TNFSF15/FAS/LOC102173932/RIPK1/NLRC4/MBP/EFNA1/SLC11A2/TBC1D10A/CASP3/CASP8/MEFV/BOK/EPHA4/FYN/NLRP3/EIF2AK3/DAPK1/LOC102190935/LOC102191717/PSMD14/PERP/LOC102175959/LOC102184087/P2RX1/APAF1/TNFSF10/CTSH/LYN/S100A9/PRELID1/SNCA/LOC106503912/LOC102184299/LOC102190297/S100A8/DLC1/F3/PMAIP1/HIP1R/LOC108…	54	97	FAM162A/RNF7/MUL1/LCK/STAT1/ACVR1C/PDE11A/CYR61/NGF/EFNA3/LOC102173997/NOD1/CRADD/BCL2L13/BID/LOC106502160/LOC108636541/JAK2/NKX3-1/CASP8AP2/AKIRIN2/PSME2/UACA/SMAD3/ROCK2/HMGB1/ASPH/HSF1/RPS3/FASLG/SFRP2/TRADD/LOC102189615/NLRP1/MAPT/LOC108638455/LOC108638538/EGLN3/LGMN/APOPT1/TNF/MTCH1/BAK1/DNAJA3/FIS1/GPER1/MEN1/PIDD1/PPM1F/LOC102180758/TRAF2/BCAP31/LOC108635411/LOC108635488	IFT57/TNFSF10/COL4A3/EPHA4/CASP8/HSPE1/HSPD1/PSMD14/BOK/LOC102183480/BCL10/F3/S100A9/S100A8/EFNA1/ARHGEF2/LOC102173932/PAWR/LOC102190297/LOC102190935/APAF1/SNCA/LOC102180114/LOC102181107/CYFIP2/PPP2CA/NLRP3/RACK1/PRELID1/MAPK9/ACER2/VCP/LOC102175959/DAPK1/TNFSF15/GSN/FYN/CTGF/MAP3K5/PERP/PDCD2/PSME1/CIDEB/F2R/BCL2L11/HTRA2/XDH/NLRC4/EIF2AK3/WDR35/GRIN1/ADRM1/RIPK2/LYN/MYC/ARRB1/LOC102191717/CASP9…	Process
GO:0006099	tricarboxylic acid cycle	23	0.655701909286832	2.20323421576926	0.0033112582781457	0.0033112582781457	0.0888143544202296	3292	tags=65%, list=24%, signal=49%	OGDH/ACO2/SDHA/SDHB/PDHA1/SUCLG2/DHTKD1/SDHD/ME2/IDH3G/MDH2/IDH3B/SUCLA2/SUCLG1/SDHAF2	20	3	SDHB/OGDH/ACO2/SUCLG1/SUCLA2/DHTKD1/IDH3B/SDHD/FH/NNT/SDHA/IDH2/IDH3A/SUCLG2/PDHB/ME2/MDH2/SDHAF2/PDHA1/IDH3G	MDH1/FAHD1/ME3	Process
GO:0005865	striated muscle thin filament	23	0.567119336988757	1.90558653250989	0.0033112582781457	0.0033112582781457	0.0888143544202296	1677	tags=65%, list=12%, signal=57%	LMOD1/TMOD4/TNNI1/TNNC2/LMOD3/ACTN3/TNNT1/TNNI3/TNNI2/TPM2/FHOD3/TNNC1/TNNT3/LMOD2/ACTA1	18	5	TMOD4/TPM3/LMOD2/TPM2/TMOD1/TPM1/TNNC2/LMOD1/TNNI1/TNNI3/TNNT1/LMOD3/TNNC1/FHOD3/ACTA1/ACTN3/TNNT3/TNNI2	TPM4/TMOD2/TMOD3/ACTC1/TNNT2	Component
GO:0005178	integrin binding	126	-0.426855780272208	-1.65497335919644	0.00338600451467269	0.00338600451467269	0.0888143544202296	4475	tags=51%, list=33%, signal=34%	LAMA5/FERMT3/FBN1/LOC108637403/HSPG2/P4HB/CALR/LAMA5/ITGB1/ICAM5/EMP2/ACTN4/WISP3/ADAM15/EMILIN1/LOC108638310/GFRA1/UTRN/PLPP3/FRMD5/CX3CL1/TGFBI/LGALS8/CTGF/ADAM10/SPATA5/LOC102178567/PTPN2/NF2/S1PR2/ITGB3/CDH17/ICAM1/TIMP2/ADAM17/THBS4/FBLN5/ACTN1/SRC/DAB2/EGFL6/COL3A1/ADAMTS8/IGF2/ITGA2/LOC102178303/CD9/SYK/IGF1/ADAMTS5/KDR/ITGA5/NOV/ITGA6/S1PR3/LAMB1/EDIL3/FAP/WISP1/NRG1/CD177/ADAM23/MMP14/TH…	35	91	CASR/ITGB6/CYR61/LOC102175177/ITGA7/NPNT/IBSP/FCER2/TLN1/IL1B/HMGB1/WISP2/THY1/JAML/NF2/PXN/SFRP2/VTN/ADAM11/GFAP/LOC108633333/PRKCA/CIB2/SEMA7A/NISCH/CD226/ADAM8/CXCL12/ACTN2/ACTN3/CD151/CD81/ITGB1BP2/L1CAM/TSPAN4	ADAMTS5/CXADR/GSK3B/HSPG2/COL16A1/COL4A3/ADAM23/FAP/ITGA6/COL3A1/PLPP3/LOC102174895/ADAM15/ADAM22/LAMB1/GPNMB/ITGA5/IGF1/CD9/VWF/FBLN1/KDR/EDIL3/FGF1/TGFBI/MADCAM1/S1PR2/ICAM1/ICAM5/ICAM3/CALR/ECM2/SYK/S1PR3/WISP3/CTGF/UTRN/ACTN1/FBN1/ADAM10/THBS1/MMP14/ANP32A/THBS4/EMILIN1/ADAM17/ITGB1BP1/ADAMTS13/LCP1/ITGB1/LAMA5/LOC108637403/SRC/CDH17/NOV/WISP1/PTK2/ILK/FGF2/SPATA5/CX3CL1/ACTN4/LTBP4/CD177/ITG…	Function
GO:0010999	regulation of eIF2 alpha phosphorylation by heme	5	-0.937753541461729	-1.81638372847464	0.00340136054421769	0.00340136054421769	0.0888143544202296	8	tags=60%, list=0%, signal=60%	LOC102175876/HBBC/LOC102176710	2	3	FECH/EIF2AK1	LOC102176710/LOC102175876/HBBC	Process
GO:1904017	cellular response to Thyroglobulin triiodothyronine	5	-0.914930645760046	-1.77217687181527	0.00340136054421769	0.00340136054421769	0.0888143544202296	784	tags=60%, list=6%, signal=57%	IGF1/IGFBP3/INHBB	2	3	NCOA1/NCOA2	INHBB/IGFBP3/IGF1	Process
GO:0001692	histamine metabolic process	5	-0.90178109526273	-1.7467068218458	0.00340136054421769	0.00340136054421769	0.0888143544202296	1335	tags=100%, list=10%, signal=90%	TRH/HNMT/LOC102180785/HDC	0	5		HNMT/HDC/LOC102180785/LOC102180520/TRH	Process
GO:0051301	cell division	133	-0.411443070604053	-1.60094513496503	0.00340136054421769	0.00340136054421769	0.0888143544202296	2826	tags=33%, list=21%, signal=26%	LOC102178700/BIN3/SKA1/PLK1/BRIP1/TUBB/TRIM36/NUMBL/POU3F2/SPTBN1/VPS4B/ZNF365/WWTR1/BRCA2/MYH10/SEPT6/RHOB/TUBA1A/ECT2/SPIRE2/CDT1/GNAI1/GNAI3/CIT/MYB/ASPM/MSI1/EFHC1/CKAP2/KIF23/FGFR2/AURKB/BIRC5/KIF20A/NUSAP1/ANLN/SAPCD2/ESPL1/KIF14/FMN2/DIXDC1/KIT/CEP55/NOX5	50	83	SON/TP63/CUL3/FZD7/FUBP1/JTB/SEPT7/WASH1/LOC102178253/RASA1/RGS14/LOC108636541/CHMP7/DCTN3/SNX9/ESRRB/USP8/BBS4/APC/SPAST/LOC102188868/RAB10/GOLGA2/PARD3/BMI1/CHMP4C/TGFB2/BCAR1/VPS4A/SEPT4/UNC119/CNTROB/CHMP6/SNX18/TOPAZ1/WNT7A/CUL7/TEAD3/DAXX/ROCK1/ALKBH4/TIAL1/ARL3/ING2/ANXA11/INCENP/FGF13/TPRA1/KLHL22/LOC108635483	CHMP2B/ECT2/WWTR1/SEPT2/DOCK7/GNAI3/RHOC/ARHGEF2/VANGL2/ANLN/GNAI1/ESPL1/RACGAP1/TUBA1A/LOC102178700/MYH9/LOC108636199/LEF1/KIT/KIF20A/ARF1/BIN3/CHMP5/POU3F2/MYB/NUSAP1/CHMP4A/KIF23/NOX5/TRIM36/MITD1/STAMBP/ZFP36L2/SPTBN1/ACTR2/RHOB/NOTCH1/SAPCD2/CENPJ/BRCA2/SPG20/CKAP2/RB1/CHMP4B/KIAA0196/DIXDC1/ASPM/KIF14/THOC5/MSI1/RAB35/CIT/CDT1/CHMP1A/SPIRE2/IST1/NUMBL/CHMP2A/SKA2/BRIP1/AATF/PAFAH1B1/AURKB/M…	Process
GO:0072006	nephron development	115	-0.4476298603262	-1.7117020343828	0.0034443168771527	0.0034443168771527	0.0888143544202296	4084	tags=49%, list=30%, signal=34%	CD24/PLCE1/PTCH1/LAMA5/WNK4/SOX9/FOXD1/AHI1/GATA3/NOTCH1/PTPRO/CTNND1/NPHS1/DCHS1/AQP11/CD34/IQGAP1/SPATA5/SULF2/PDGFB/TACSTD2/AHR/GDNF/SOX8/BCL2/SEC61A1/BMP2/HEYL/SULF1/WWTR1/AMPD2/PKD2/JAG1/NID1/PAX8/COL4A4/TFAP2A/PROM1/PDGFRA/PODXL/TCF21/WNT9B/PDGFRB/CITED1/GPC3/TEK/ENPEP/FAT4/TIMELESS/PECAM1/HEY1/WT1/CD34/ANGPT2/HOXA11/MYC	23	92	DLG1/WNT4/PBX1/AQP1/NPNT/MEF2C/EGR1/KLHL3/PSPN/SIX2/GZF1/BMP7/CALB1/COMMD5/LGR4/KIF26B/CTNNBIP1/HES5/IRX3/NUP93/IRX1/TFAP2B/PKD1	WWTR1/COL4A3/COL4A4/WNT6/HEYL/TACSTD2/AMPD2/NOTCH2/VANGL2/PODXL/GLI3/HOXA11/MAGI2/AHR/TIMELESS/PTPRO/PDGFB/WNT7B/ENPEP/PKD2/PDGFRA/PROM1/PDGFRB/FGF1/NOTCH3/TEK/PTCH1/CD24/TCF21/AHI1/DLL1/PGF/SIX1/BMP4/GREM1/FMN1/PAX8/MPV17/OSR1/NOTCH1/JAG1/GATA3/BMP2/LAMA5/LOC108637403/SULF2/HEY1/EYA1/SULF1/MTSS1/MYC/CTNND1/CD44/WT1/WNT11/ILK/DCHS1/ACAT1/CD34/FGF2/SPATA5/FAT4/FOXC2/NPHS1/GPR4/NOG/ITGA3/WNK4/WNT9B…	Process
GO:0060314	regulation of ryanodine-sensitive calcium-release channel activity	29	0.577436496052117	2.07527994562185	0.00346020761245675	0.00346020761245675	0.0888143544202296	2029	tags=55%, list=15%, signal=47%	NOS1/TRDN/PLN/CALM3/JPH2/CALM1/JSRP1/JPH3/JPH1/LOC108634554/HRC/JPH4/AKAP6/CACNA1S/PDE4D/ASPH	21	8	CAMK2D/JSRP1/TRDN/PLN/CALM1/JPH4/CALM2/FKBP1B/JPH2/JPH1/ASPH/CACNA1S/NOS1/JPH3/CALM3/HRC/PDE4D/AKAP6/LOC102190016/LOC102189370/LOC108634554	SEPN1/LOC108637382/CASQ2/SRI/PKD2/FKBP1A/LOC108634682/CLIC2	Process
GO:0031307	integral component of mitochondrial outer membrane	29	0.554588324298018	1.99316467760608	0.00346020761245675	0.00346020761245675	0.0888143544202296	2684	tags=59%, list=20%, signal=47%	PINK1/FUNDC2/LOC102175359/MUL1/LOC102185015/LOC108638411/FIS1/GDAP1/LOC102171414/RHOT2/TOMM40/DMPK/MGARP/TOMM20L/TOMM7/BNIP3/FUNDC1	24	5	TOMM70/MFN1/MUL1/PINK1/MFF/ABCB6/TOMM7/SYNJ2BP/TOMM20L/GDAP1/LOC102185015/MGARP/TOMM40/DMPK/LOC108638411/BAK1/RHOT2/FIS1/BNIP3/LOC102175359/FUNDC1/ARMCX3/FUNDC2/LOC102171414	SLC25A44/TOMM22/RHOT1/TOMM20/CPT1A	Component
GO:0007272	ensheathment of neurons	89	-0.476512453608018	-1.75834117433717	0.00353356890459364	0.00353356890459364	0.0888143544202296	3345	tags=44%, list=25%, signal=33%	TNFRSF21/FIG4/ID4/ARHGEF10/OMG/NFASC/CLDN5/MARVELD1/POU3F2/PRX/PPARD/SOX10/MBP/CNTN2/NTF3/KLK6/SERINC5/MAL/NDRG1/LOC102172271/FYN/PMP22/MAG/SCN8A/CLDN11/CD9/SH3TC2/NCMAP/PLLP/GJC3/FA2H/KCNJ10/HEXB/MPZ/CXCR4/ADGRG6/LOC102181993/TLR2/PLP1	30	59	SOD1/SCN2A/GPC1/POU3F1/AMIGO1/TSPAN2/FAM126A/NAB2/MPDZ/QKI/SLC8A3/MPP5/MYO5A/PPP3R1/EIF2B4/TSC1/PARD3/MAL2/MYOC/HES5/LGI4/SIRT2/AKT2/ERBB2/CNTNAP1/ACSBG1/DAG1/GNPAT/MYRF/XK	EIF2B5/CLDN11/NCMAP/PIKFYVE/CXCR4/NAB1/KCNJ10/MPZ/ADAM22/SCN8A/CD9/NTF3/SOX10/SH3TC2/LOC102182127/LPAR1/FYN/FIG4/POU3F2/ADGRG6/EIF2B2/HEXA/SERINC5/MALL/MAL/LOC102172271/NDRG1/ILK/SBF2/MTMR2/NFASC/CNTN2/GAL3ST1/TLR2/FA2H/PLLP/MAG/PRX/TGFB1/KLK6/OMG/ASPA/PMP22/HEXB/LOC102181993/CMTM8/ID4/TNFRSF21/PPARD/MBP/ZNF24/GJC3/MARVELD1/ARHGEF10/EGR2/TENM4/PLP1/CLDN5/LOC102187310	Process
GO:0008366	axon ensheathment	89	-0.476512453608018	-1.75834117433717	0.00353356890459364	0.00353356890459364	0.0888143544202296	3345	tags=44%, list=25%, signal=33%	TNFRSF21/FIG4/ID4/ARHGEF10/OMG/NFASC/CLDN5/MARVELD1/POU3F2/PRX/PPARD/SOX10/MBP/CNTN2/NTF3/KLK6/SERINC5/MAL/NDRG1/LOC102172271/FYN/PMP22/MAG/SCN8A/CLDN11/CD9/SH3TC2/NCMAP/PLLP/GJC3/FA2H/KCNJ10/HEXB/MPZ/CXCR4/ADGRG6/LOC102181993/TLR2/PLP1	30	59	SOD1/SCN2A/GPC1/POU3F1/AMIGO1/TSPAN2/FAM126A/NAB2/MPDZ/QKI/SLC8A3/MPP5/MYO5A/PPP3R1/EIF2B4/TSC1/PARD3/MAL2/MYOC/HES5/LGI4/SIRT2/AKT2/ERBB2/CNTNAP1/ACSBG1/DAG1/GNPAT/MYRF/XK	EIF2B5/CLDN11/NCMAP/PIKFYVE/CXCR4/NAB1/KCNJ10/MPZ/ADAM22/SCN8A/CD9/NTF3/SOX10/SH3TC2/LOC102182127/LPAR1/FYN/FIG4/POU3F2/ADGRG6/EIF2B2/HEXA/SERINC5/MALL/MAL/LOC102172271/NDRG1/ILK/SBF2/MTMR2/NFASC/CNTN2/GAL3ST1/TLR2/FA2H/PLLP/MAG/PRX/TGFB1/KLK6/OMG/ASPA/PMP22/HEXB/LOC102181993/CMTM8/ID4/TNFRSF21/PPARD/MBP/ZNF24/GJC3/MARVELD1/ARHGEF10/EGR2/TENM4/PLP1/CLDN5/LOC102187310	Process
GO:0009582	detection of abiotic stimulus	99	-0.461157904412181	-1.71720383908645	0.00354609929078014	0.00354609929078014	0.0888143544202296	2679	tags=40%, list=20%, signal=33%	ABCA4/PAWR/JUP/DENND5A/PLCB4/ANO3/ANO1/ATP8A2/FMR1/PIEZO1/LOC102183216/PKD2/OTOP1/TRPA1/TLR4/FYN/SERPINE2/GUCA1A/KCNA1/TAC1/LXN/TAC4/BEST1/ITGA2/COL11A1/ADORA1/RDH11/IGF1/SEMA5A/TULP1/LOC102175286/TIMELESS/TRPV1/CXCR4/CACNB4/GNGT1/CDS1/MYC/KIT/TMC1	29	70	ASIC3/LOC108636121/PKD2L2/REEP6/SLC12A2/NR2F6/LOC102189950/PHF24/TACR1/MKKS/TMC2/MMP24/PLEKHB1/IL18/PKD1L2/RGS9BP/HPN/ASIC2/UNC119/TCAP/CCDC66/ATP2B2/TNF/FECH/PKD1/CXCL12/CHRM1/KCNK4/MSTRG.18649	SEMA5B/LXN/SERPINE2/CXCR4/CACNB4/SAG/ABCA4/COL11A1/GNAT2/TAC1/GNGT1/PAWR/CACNB3/TIMELESS/IGF1/DENND5B/KCNA1/RRH/PKD2/KIT/CDS1/OTOP1/PDE6B/ADGRV1/PDE6A/GNA11/TMC1/TLR4/ELOVL4/FYN/RDH11/ATP8A2/HTR2A/PLCB4/CDS2/TRPA1/MYC/ANO3/ARRB1/DENND5A/ADORA1/GNB1/PIEZO1/IRX6/PKD1L3/TRPV1/ARRB2/TAC4/NGFR/GNGT2/JUP/ITGA2/SEMA5A/STRC/CAV3/GNAT1/GUCA1B/GUCA1A/TULP1/PDE6C/RBP4/HTR7/OPN4/CSRP3/BEST1/LOC102183216/PITP…	Process
GO:0005604	basement membrane	98	-0.448291354114768	-1.66389721720552	0.00355871886120996	0.00355871886120996	0.0888143544202296	3457	tags=59%, list=26%, signal=44%	COL4A6/COL4A3/LOC106502530/TINAG/LAMA5/FBN1/LOC108637403/NTN4/HSPG2/TIMP1/FGF9/LAMA5/ITGB1/SERPINF1/ALB/COL8A1/USH2A/COL8A2/AGRN/ACAN/P3H2/TGFBI/TNC/LAMB3/EFNA5/EGFLAM/SMOC2/MMRN2/LOXL2/LAMC3/P3H1/THBS2/TIMP2/TIMP3/ANXA2/THBS4/ADAMTS1/LAMB4/LOC102172205/NID1/COL15A1/COL4A4/EGFL6/COL4A2/COL28A1/LAMC1/ENTPD1/SPARC/COL4A5/ITGA6/NID2/LAMB1/COL4A1/MATN2/NTN1/COL17A1/COL2A1/LAMA1	24	74	CCDC80/DLG1/COLQ/VWC2/NPNT/FREM1/EFEMP1/HMCN2/FREM2/LOC102184534/TGFB2/LAMC2/APLP1/VTN/DAG1/COL7A1/VEGFA/SPN/ACHE/VWA2/SMC3/LOC102190016/LOC102189370/CD151	ADAMTS1/COL8A1/P3H2/LOC102172205/COL18A1/RUNX1/HSPG2/COL4A3/COL4A4/ITGA6/COL8A2/P3H1/LAMB4/LAMB1/COL28A1/COL2A1/NTN4/TIMP3/FBLN1/ALB/FRAS1/EFNA5/SPARC/RELL2/TGFBI/COL15A1/LOXL2/TNC/MEGF9/SMOC2/THBS2/PAPLN/FBN1/ANXA2/NID2/LOC106502530/THBS4/LAMC3/ENTPD2/COL4A2/COL4A1/FGF9/ITGB1/LAMA5/LOC108637403/MATN2/USH2A/VWA1/AGRN/LAMC1/LAMB3/SERPINF1/NTN1/TIMP2/ITGB4/EGFLAM/ACAN/LOXL1/LOC102183372/TINAG/LAMA3…	Component
GO:0019534	toxin transmembrane transporter activity	3	-0.947018399467967	-1.62275219517417	0.003584229390681	0.003584229390681	0.0888143544202296	721	tags=100%, list=5%, signal=95%	ABCG1/SLC7A8	0	3		ABCG1/SLC22A3/SLC7A8	Function
GO:1903426	regulation of reactive oxygen species biosynthetic process	84	-0.478844147639032	-1.74814476211732	0.00359712230215827	0.00359712230215827	0.0888143544202296	3259	tags=42%, list=24%, signal=32%	SIRT1/RAB27A/ACP5/EPOR/COX2/DDAH1/AGTR2/ADGRB1/CD34/CFLAR/CD36/KLF4/LOC102188617/EDN1/ICAM1/LOC108633303/PKD2/C3H1orf226/TLR4/FYN/HRH1/P2RX4/LOC100860959/IGF1/SNCA/GLA/CAV1/TRPV1/CD34/SLC25A33/TLR2/PTX3/LOC102175876/HBBC/LOC102176710	26	58	ITGB2/ZC3H12A/LOC102183941/TICAM1/KHSRP/DNM2/CLCN3/JAK2/ESR1/SOD2/GCHFR/SMAD3/IL1B/IL10/TLR5/MFN2/PARK7/SMPD3/AKT2/TNF/DDAH2/ZNF205/MPV17L/NDUFC2/RGN/MSTRG.182	PTX3/CFLAR/HSPD1/HDAC4/DDAH1/C3H1orf226/CAV1/HBP1/CD36/LOC100860959/LOC108633303/IGF1/SNCA/PKD2/TLR6/ICAM1/EPOR/ACP5/INSR/KLF2/MAPK9/LOC102182127/PTK2B/KLF4/TLR4/FYN/FOXO3/ARG2/RAB27A/WDR35/GRIN1/PTGIS/ADGRB1/LOC102176710/LOC102175876/HBBC/MTOR/SLC25A33/PTGS2/CD34/DYNLL1/P2RX4/TLR2/LOC102188617/TRPV1/CTNS/STAT3/HSP90AA1/HRH1/EDN1/AIF1/SLC18A2/SIRT1/OGT/AGTR2/GLA/KEF96_p10/MSTRG.10826	Process
GO:0031091	platelet alpha granule	84	-0.473738384989682	-1.72950485124844	0.00359712230215827	0.00359712230215827	0.0888143544202296	3878	tags=52%, list=29%, signal=38%	LOC102185401/ACTN4/PCDH7/LOC102182562/LOC102181854/ALB/TMSB4X/SERPINE1/FGG/PHACTR2/VEGFC/HGF/AHSG/SERPING1/CD36/SELP/PDGFB/THBS2/ITGB3/VAMP7/SYTL4/F8/LOC108633303/MMRN1/SERPINA5/QSOX1/ACTN1/SERPINE2/PCYOX1L/PROS1/IGF2/SPARC/CD9/LOC100860959/CD109/PLG/IGF1/LHFPL2/SRGN/F5/PECAM1/STXBP1/IGFBP3/THBS1	21	63	STXBP3/LOC102175560/CFD/AGP/VTI1B/TGFB2/LOC102177552/FGA/A1BG/ITGA2B/VPS33B/LOC102174166/LOC102186111/VEGFA/TREML1/TMX3/PDGFA/NHLRC2/ACTN2/APOOL/MAGED2	PROS1/AHSG/SERPINE2/OLA1/LOC102182562/IGFBP3/CD36/LOC100860959/LOC108633303/HGF/IGF1/CD9/PDGFB/MMRN1/PCDH7/ALB/LOC102181854/SPARC/PCYOX1L/LOC102182127/CD109/PHACTR2/PLG/THBS2/TGFB3/ACTN1/THBS1/LHFPL2/STXBP1/TOR4A/FAM49B/SERPING1/SCCPDH/F5/SELP/QSOX1/FGB/FGG/ACTN4/TGFB1/SERPINF2/ITGB3/PECAM1/ISLR/LOC102185401/SERPINA5/LOC102174605/TEX264/F13A1/GTPBP2/SERPINE1/VEGFC/SRGN/APLP2/FERMT3/IGF2/TIMP1/TMS…	Component
GO:0048525	negative regulation of viral process	84	-0.472547930733989	-1.72515878921157	0.00359712230215827	0.00359712230215827	0.0888143544202296	3014	tags=39%, list=22%, signal=31%	TRIM56/TRIM21/TFAP4/TRIM35/BTBD17/LOC102181107/LOC108636544/LOC102173932/PARP10/LOC102186814/ISG20/FCN3/TRIM10/LOC102173185/TRIM62/EIF2AK2/IFIT5/TRIM25/TRIM14/LOC102169889/LOC102179935/LOC102170446/LOC102168687/LOC108636449/LOC102175526/PTX3/LOC108636404/ISG15/LTF/RSAD2/MX1/LOC102190983/HMOX1	29	55	ZNF639/ZC3H12A/JUN/TNIP1/RAD50/ILF3/TRIM32/SNX3/LOC102188868/LOC106502686/TRIM13/MAVS/VAPB/NBN/TARDBP/PROX1/ZFP36/TRIM28/CCL5/INPP5K/CCNK/TRIM31/TRIM26/TNF/SRPK1/VAPA/CREBBP/TRIM8/BANF1	TRIM59/PTX3/LOC102175526/MX1/FCN3/HDAC1/TRIM62/LOC102186814/LOC102175070/LOC102173932/SRPK2/HMOX1/LOC102184324/FBLN1/LOC102180114/LOC102181107/C7H19orf66/BST2/LOC108636404/LOC108636449/TRIM11/LOC108636544/LOC102181867/LOC102181595/TRIM14/TRIM35/GSN/EIF2AK4/EIF2AK2/RSAD2/LOC102174044/PARP10/TRIM21/LOC102170446/LOC102170165/LOC102169889/LOC102179935/POU2F3/MRE11A/ISG15/RNASEL/LOC102190983/TRIM25/LO…	Process
GO:0019730	antimicrobial humoral response	84	-0.468301046674386	-1.70965443740792	0.00359712230215827	0.00359712230215827	0.0888143544202296	1579	tags=25%, list=12%, signal=22%	LOC108636909/LOC102169730/LOC102182181/CXCL9/TAC1/S100A9/CXCL10/CHGA/S100A8/LOC102174969/LOC102169149/LCN2/AZU1/SLC11A1/LOC102170003/PGLYRP1/BAC5/LTF/MAP34-B/LOC102169231/BAC7.5	34	50	LOC102171395/RARRES2/NPY/PLA2G6/JCHAIN/LOC102182395/CXCL11/MEF2C/PGLYRP2/CCL27/CCL19/CCL21/B2M/LOC102168547/GNLY/POMC/ROMO1/BPI/PI3/RPL30/F2/LOC102190717/FGA/CCL22/RPS19/BCL3/LOC102175889/LOC102178318/LOC102179187/LOC102175187/LOC102174628/LOC102174188/FAU/RPL39	SLC11A1/S100A9/LOC102169149/S100A8/TAC1/LOC102181582/LOC102181854/LOC102182115/LOC102182683/CXCL9/CXCL10/SPON2/CXCL14/LEAP2/ELANE/AZU1/CCL25/LOC102182127/COLEC11/LGALS3/LOC108636909/LOC106502530/RNASE6/TOR2A/LCN2/LOC102171351/BPIFB1/LOC102174044/ADM/FGB/HAMP/PGLYRP1/CCL1/LOC102174969/CCL28/LOC102174648/CHGA/MAP34-B/LOC102169231/BAC7.5/BAC5/LOC102170003/LTF/LOC102185323/LOC102182181/LOC102183280/L…	Process
GO:1902850	microtubule cytoskeleton organization involved in mitosis	85	-0.481658366437855	-1.75790660031781	0.0036101083032491	0.0036101083032491	0.0888143544202296	1785	tags=26%, list=13%, signal=23%	CENPE/TACC3/AURKA/TACC3/FGF10/CHEK2/KIFC1/PLK2/CCNB1/STIL/EFHC1/TTK/KIF23/KIF11/AURKB/BIRC5/NUSAP1/NDC80/SAPCD2/ESPL1/NEK2/CDC20	28	57	SPICE1/PCNT/RCC1/SPC25/TUBGCP5/CDC14A/GPSM2/ASUN/TUBGCP6/CDK5RAP2/DYNLT1/DCTN1/SPAST/GOLGA2/MZT1/UBXN2B/NUMA1/WRAP73/NDEL1/KIF2A/TUBGCP4/EML1/CLASP2/TUBGCP2/BCCIP/TBCE/MECP2/TUBGCP3	CDC20/STIL/ARHGEF2/LOC108635911/ESPL1/RACGAP1/DCTN2/CENPE/TACC3/CDC14B/TTK/NUSAP1/KIF23/RAB11A/SAPCD2/AURKA/NSFL1C/TPX2/KIF3B/MYBL2/LOC108637516/ZW10/CEP126/NEK2/CHEK2/RAN/SPRY1/MAP9/WDR62/AURKC/CLTC/ZNF207/PAFAH1B1/AURKB/BIRC5/SPDL1/CCNB1/PLK2/FGF10/DYNC1LI1/POC1A/RHOA/EFHC1/KIFC1/NDC80/RALBP1/NDE1/SBDS/FAM175B/KIF11/DCTN6/TNKS/MCPH1/ARHGEF10/MAP10/FLNA/MSTRG.4673	Process
GO:0003073	regulation of systemic arterial blood pressure	87	-0.471365574058561	-1.72633352212865	0.0036144578313253	0.0036144578313253	0.0888143544202296	3407	tags=49%, list=25%, signal=37%	ADRA1D/ADM/PTPRO/LOC102190840/ATP6AP2/DDAH1/AGTR2/LOC102172683/LOC102171917/GJA5/CD36/ADRB3/LOC102178379/PDGFB/NCALD/LOC102188617/AHR/EDN1/MANF/LOC108633303/LOC106501911/NOS3/LOC102191099/RASL10B/NEDD4L/TAC1/CPA3/MME/TAC4/ACE2/LOC102190572/LOC102184867/LOC100860959/F2RL1/ADORA1/AGTR1/UTS2R/ENPEP/LOC108635409/AVPR1A/GJA1/F2R/POSTN	23	64	BMPR2/SPX/ADRA1B/SOD2/RPS6KA2/TPM1/BBS4/TACR1/ENG/EDN3/CTSZ/UTS2/MIF/GSK3A/TNNI3/ASIC2/PDE4D/IER3/PLCB3/AR/NOX1/MECP2/AVPR2	MME/SUCNR1/CPA3/AGTR1/ECE1/LOC102172683/LOC102191099/LOC102184867/LOC102190840/LOC102190572/DDAH1/GJA5/NOS3/CD36/LOC100860959/LOC108633303/AHR/TAC1/AVPR1A/PTPRO/PDGFB/ENPEP/CORIN/ADRB2/ADRA1A/C8H9orf3/GJA1/F2RL1/F2R/KL/POSTN/ADRA1D/NCALD/ADM/ARHGAP42/ADORA1/LOC102178379/LOC106501911/LOC102188617/HSD11B2/ADM5/RASL10B/SERPINF2/TAC4/LOC102171917/UTS2R/ADAMTS16/NR2F2/LOC102174648/OXTR/MANF/EDN1/NEDD4…	Process
GO:0042552	myelination	87	-0.467305272923476	-1.71146303869669	0.0036144578313253	0.0036144578313253	0.0888143544202296	3345	tags=43%, list=25%, signal=32%	TNFRSF21/FIG4/ID4/ARHGEF10/OMG/NFASC/CLDN5/MARVELD1/POU3F2/PRX/SOX10/MBP/CNTN2/NTF3/KLK6/SERINC5/MAL/NDRG1/LOC102172271/FYN/PMP22/MAG/SCN8A/CD9/SH3TC2/NCMAP/PLLP/GJC3/FA2H/KCNJ10/HEXB/MPZ/CXCR4/ADGRG6/LOC102181993/TLR2/PLP1	30	57	SOD1/SCN2A/GPC1/POU3F1/AMIGO1/TSPAN2/FAM126A/NAB2/MPDZ/QKI/SLC8A3/MPP5/MYO5A/PPP3R1/EIF2B4/TSC1/PARD3/MAL2/MYOC/HES5/LGI4/SIRT2/AKT2/ERBB2/CNTNAP1/ACSBG1/DAG1/GNPAT/MYRF/XK	EIF2B5/NCMAP/PIKFYVE/CXCR4/NAB1/KCNJ10/MPZ/ADAM22/SCN8A/CD9/NTF3/SOX10/SH3TC2/LOC102182127/LPAR1/FYN/FIG4/POU3F2/ADGRG6/EIF2B2/HEXA/SERINC5/MALL/MAL/LOC102172271/NDRG1/ILK/SBF2/MTMR2/NFASC/CNTN2/GAL3ST1/TLR2/FA2H/PLLP/MAG/PRX/TGFB1/KLK6/OMG/ASPA/PMP22/HEXB/LOC102181993/CMTM8/ID4/TNFRSF21/MBP/ZNF24/GJC3/MARVELD1/ARHGEF10/EGR2/TENM4/PLP1/CLDN5/LOC102187310	Process
GO:1901888	regulation of cell junction assembly	75	-0.473609403624868	-1.70825484559647	0.0036144578313253	0.0036144578313253	0.0888143544202296	2965	tags=44%, list=22%, signal=35%	MYH9/TJP1/CLDN5/LOC102171917/RAPGEF2/EFNA5/IQGAP1/CBFB/ENPP2/SDC4/PTPRJ/SNAI1/PHLDB2/RAP1B/SNAI2/NRP1/MYH10/SRC/RCC2/NEDD4L/SFRP1/ACE2/TEK/KDR/GPM6B/LIMS1/CAV1/GJA1/OCLN/DLC1/CLDN1/MMP14/THBS1	23	52	EPHA3/WNT4/SLC9A1/LIMCH1/CAMSAP3/DMTN/SMAD3/ROCK2/TSC1/THY1/MYOC/BCAS3/MYO1C/CLASP2/FLOT1/TNF/VEGFA/ROCK1/RAC1/SLK/LDB1/RHOD/PPM1F	PHLDB2/APOD/CLDN1/RUNX1/RCC2/COL16A1/FZD5/EPB41L5/LOC102169353/RAP1A/S100A10/CAV1/ACVRL1/RAP1B/MYH9/KDR/EFNA5/DAPK3/TEK/GJA1/THBS1/GREM1/FMN1/MMP14/NPHP1/LIMS1/ITGB1BP1/NRP1/SRC/SDC4/SNAI1/ENPP2/SNAI2/PTK2/PTPRJ/RAPGEF2/CBFB/MYH10/LOC102171917/OCLN/IQGAP1/TJP1/PEAK1/RHOA/NEDD4L/IKBKB/SFRP1/DLC1/ACE2/GPM6B/ARHGAP6/CLDN5	Process
GO:0050673	epithelial cell proliferation	83	-0.483556615001694	-1.75996855171914	0.0036231884057971	0.0036231884057971	0.0888143544202296	3749	tags=48%, list=28%, signal=35%	SOX9/WNT5A/WNT16/ACVRL1/COL8A1/COL8A2/NRARP/ID2/C23H6orf89/CD34/IGFBP4/PDGFB/PPARD/LOXL2/EPHA2/IRF6/ERN1/STAT6/PRKX/TCF19/FGF10/APOA1/TGFA/BMPER/SCARB1/FST/TEK/SEMA5A/NOV/FAP/ESR2/FGFR2/MKI67/CD34/IGFBP3/MMP14/KIT/NOS2/NOX5/HMOX1	24	59	DLG1/TP63/RPS6KA1/IGFBP5/BMPR2/NCSTN/MEF2C/LOC106502311/MAP2K2/NKX3-1/FABP7/ESR1/LOC102172159/HMGB1/CEBPB/LGR4/SIDT2/PROX1/TNF/VEGFA/BTRC/CHUK/THAP1/MAPK1	COL8A1/EPHA2/FAP/COL8A2/NOTCH2/BGLAP/WNT16/IGFBP3/BMPER/LGR5/ACVRL1/STAT6/HMOX1/PDGFB/KIT/TEK/LOXL2/PTCH1/PSEN1/ESR2/BMP4/MMP14/NOX5/MAP2K1/ALMS1/TGFA/ITGB1BP1/ID2/NRARP/TNFSF11/FERMT1/NOV/MTSS1/BTBD10/APOA1/IRF6/CD34/SCARB1/CDH13/BAX/NOS2/MED1/IGFBP4/ERN1/SOX9/FST/FGF10/SEMA5A/WNT5A/TCF19/C23H6orf89/PPARD/MKI67/FGFR2/ADK/BAD/CCND1/PRKX/MSTRG.10826	Process
GO:0032642	regulation of chemokine production	78	-0.492613910592893	-1.78302221562231	0.00362756952841596	0.00362756952841596	0.0888143544202296	2667	tags=40%, list=20%, signal=32%	TLR7/CSF1R/KLF4/LOC102169702/LOC102173135/EPHA2/MBP/HIF1A/NOD2/MYD88/TWIST1/C1QTNF3/SNAI2/MEFV/ADAM17/C5/TLR4/EIF2AK2/LOC102184087/F2RL1/LOC106503912/TLR3/S100B/AZU1/TLR2/IL1RL1/LOC108638256/LOC102187127/POSTN/HMOX1/LOC102187672	21	57	ADIPOQ/MUL1/CD74/EGR1/TICAM1/LPL/TRIM32/SOCS5/IL1B/HMGB1/MAVS/P2RY2/IL18/IL10/MIF/ZFPM1/CCL5/LOC102189615/TNF/SIGIRR/LOC100861197	APOD/S100B/EPHA2/MCOLN2/IL6R/ACKR1/CD84/TWIST1/HMOX1/LOC102181582/HAVCR2/CSF1R/ELANE/AZU1/MAPK9/IL33/KLF4/TLR4/C5/CD24/ARG2/HIF1A/F2RL1/TICAM2/IL1RL1/EIF2AK2/ADAM17/POSTN/RIPK2/IL7/SNAI2/TLR2/NOD2/SUZ12/LOC102187672/LOC106503912/LOC108638256/LOC102186681/LOC102187127/LOC102184087/LOC102169702/ADORA2B/C1QTNF3/MYD88/WNT5A/LOC102173135/TLR9/AGER/MBP/ADCYAP1/MEFV/IL4R/LOC100861338/TLR3/TIRAP/TLR7/DDX…	Process
GO:0030193	regulation of blood coagulation	74	-0.509207214189186	-1.83227595523374	0.00364077669902913	0.00364077669902913	0.0888143544202296	3273	tags=50%, list=24%, signal=38%	PLAU/SERPINE1/FGG/PLAT/CD34/C1QTNF1/CD36/SELP/PDGFB/PTPRJ/EDN1/PRKCD/ANXA5/ANXA2/LOC108633303/NOS3/HPSE/TLR4/SERPINE2/PDGFRA/CD9/LYN/LOC100860959/F2RL1/PLG/S100A9/SYK/ADAMTS18/PLAUR/PDPN/CAV1/FAP/F3/CD34/TFPI/F2R/THBS1	19	55	PROC/USF1/TXK/PRDX2/DMTN/CPB2/PRKCQ/F2/FGA/VTN/GP1BA/APOH/PRKCA/LOC108638200/VPS33B/ADTRP/LOC102170373/PDGFA/F7	GP5/SERPINE2/FAP/TFPI/PTGER3/F3/S100A9/FCER1G/NOS3/CAV1/CD36/LOC100860959/LOC108633303/ANO6/CD9/PDGFB/ANXA5/TEC/PDGFRA/HPSE/ADRB2/F12/TBXA2R/SYK/TLR4/PLG/ANXA2/THBS1/F2RL1/F2R/PLEK/THBD/LYN/PTPRJ/SELP/PDPN/CD34/FGB/FGG/ADAMTS18/PLAUR/APOE/SERPINF2/ALOX12/C1QTNF1/PRKCD/EDN1/ENPP4/VKORC1/SERPINE1/PRKG1/PLAT/PLAU/PROZ/MSTRG.10826	Process
GO:0030218	erythrocyte differentiation	81	-0.491387149541164	-1.78372848016386	0.00364963503649635	0.00364963503649635	0.0888143544202296	2776	tags=35%, list=21%, signal=28%	LOC102171917/NCAPG2/EXOC6/TCEA1/PTPN2/DNASE2/TAL1/SLC11A2/KLF1/CITED2/CASP3/TRIM10/LOC102190935/INHA/MFHAS1/LYN/TMOD3/DYRK3/TGFBR3/LOC102190297/ADGRF5/KIT/LOC102168959/LOC102175876/LOC102168680/ALAS2/HBBC/LOC102176710	29	52	BCL6/PKNOX1/RHCE/ATPIF1/BPGM/INHBA/KMT2E/IKZF1/MB/LYAR/MAEA/RPS14/JAK2/DMTN/EPAS1/PLCB1/SOX6/ZFPM1/ETV2/RPS19/NFE2L1/THRA/JMJD6/LOC102178029/VEGFA/SRF/FECH/LDB1/ANK1	HCLS1/INHA/SP3/TAL1/TGFBR3/NCAPG2/HIPK2/SP1/LOC102190297/LOC102190935/KIT/HSPA9/SMAD5/TCF3/SMARCA4/KLF1/DNASE2/KLF2/JAK3/L3MBTL3/CITED2/BMP4/TMOD3/ACIN1/ID2/RB1/GATA3/LYN/TCEA1/SPI1/LOC102176710/LOC102175876/HBBC/DYRK3/FLVCR1/MED1/LOC102171917/RCOR1/SLC25A38/TRIM10/C23H6orf25/ADGRF5/PTPN2/LOC102168680/LOC102168959/EXOC6/MFHAS1/CASP3/GATA1/ALAS2/G6PD/MSTRG.3384	Process
GO:0045446	endothelial cell differentiation	72	-0.511021011196137	-1.82455648793763	0.00366300366300366	0.00366300366300366	0.0888143544202296	3508	tags=53%, list=26%, signal=39%	TNMD/ACVRL1/LECT1/RBPJ/NOTCH1/PLOD3/HEY2/TJP1/SOX17/RAPGEF2/PROX2/FASN/NOTCH4/LOC102177379/RAPGEF3/ICAM1/MYD88/RAP1B/MSN/JAG1/NRP1/PDE2A/MESP1/TJP2/F11R/F2RL1/MARVELD2/KDR/STC1/PDPN/EZR/PECAM1/CXCR4/NRG1/HEY1/S1PR1/PPP1R16B/CLDN1	14	58	BMPR2/GSTM3/HAPLN2/MET/ENG/RDX/PROX1/PDE4D/ACVR2B/PROK2/GPX1/WNT7A/RAP2C/LOC108635463	HEG1/CLDN1/COL18A1/CXCR4/ACVR1/S1PR1/RAP1A/F11R/HOXA13/ACVRL1/RAPGEF3/RAP1B/WNT7B/RBPJ/KDR/ICAM1/TJP2/STC1/HEY2/EZR/DLL1/PROX2/F2RL1/NOTCH1/LECT1/JAG1/NRP1/SOX18/LAMA5/LOC108637403/ID1/PPP1R16B/HEY1/SOX17/PDE2A/UBIAD1/PDPN/RAPGEF2/MYADM/TMEM100/KDM6B/HOXB5/PECAM1/FASN/MARVELD2/NR2F2/LOC102177379/MESP1/LOC108638471/TJP1/MYD88/NOTCH4/SMAD4/PLOD3/NRG1/MSN/TNMD/MSTRG.9063	Process
GO:0006029	proteoglycan metabolic process	73	-0.519190255046071	-1.86060547627698	0.00366748166259169	0.00366748166259169	0.0888143544202296	2660	tags=45%, list=20%, signal=37%	SGSH/DCN/MAMDC2/SULF2/EGFLAM/PPARD/CSGALNACT1/CHST3/BMP2/CHST11/SULF1/UST/CSPG4/FOXL1/CHST7/DSEL/HPSE/CHPF2/SPOCK2/LOC102184089/HYAL1/CHST15/COL11A1/IGF1/CHPF/DSE/CHSY3/VCAN/HEXB/GLCE/LOC102181993/ADAMTS12/COL2A1	14	59	BMPR2/HS6ST1/GPC1/BCAN/IDUA/NDST1/B4GALT7/NCAN/HS3ST5/CHST8/CHST13/CHST12/B3GAT3/GAL3ST3	PXYLP1/CHPF/COL11A1/VANGL2/HYAL4/DCN/COL2A1/IGF1/CHST11/NDNF/NDST3/BMPR1B/HPSE/VCAN/CHSY3/MAMDC2/DSE/UST/LIPC/CHST14/HEXA/GLCE/ARSB/LECT1/BMP2/SULF2/EXT1/SULF1/IMPAD1/B3GAT2/EXT2/FOXL1/LOC102184089/XYLT2/SGSH/CANT1/HEXB/LOC102181993/EGFLAM/ADAMTS12/ACAN/CSPG4/HYAL1/CSPG5/PPARD/DSEL/XYLT1/GAL3ST4/CHST15/CSGALNACT1/NDST2/SPOCK2/CHST3/CSGALNACT2/CHST7/B3GAT1/IDS/BGN/MSTRG.2705	Process
GO:0031306	intrinsic component of mitochondrial outer membrane	30	0.567331224941577	2.03174869451051	0.00367647058823529	0.00367647058823529	0.0888143544202296	2684	tags=60%, list=20%, signal=48%	PINK1/FUNDC2/LOC102175359/MFN2/MUL1/LOC102185015/LOC108638411/FIS1/GDAP1/LOC102171414/RHOT2/TOMM40/DMPK/MGARP/TOMM20L/TOMM7/BNIP3/FUNDC1	25	5	TOMM70/MFN1/MUL1/PINK1/MFF/ABCB6/TOMM7/SYNJ2BP/TOMM20L/GDAP1/LOC102185015/MFN2/MGARP/TOMM40/DMPK/LOC108638411/BAK1/RHOT2/FIS1/BNIP3/LOC102175359/FUNDC1/ARMCX3/FUNDC2/LOC102171414	SLC25A44/TOMM22/RHOT1/TOMM20/CPT1A	Component
GO:0003009	skeletal muscle contraction	30	0.558602684644756	2.00048970580444	0.00367647058823529	0.00367647058823529	0.0888143544202296	1580	tags=50%, list=12%, signal=44%	MB/TNNI1/TCAP/TNNC2/SYNM/TNNT1/TNNI3/JSRP1/STAC3/TNNI2/CHRNE/TNNC1/TNNT3/MYH8/DMPK	20	10	RCSD1/STAC3/MB/JSRP1/HOMER1/TNNC2/LOC102169319/TNNI1/DMPK/TNNI3/TNNT1/CHRNE/MYH8/TCAP/GAA/SYNM/TNNC1/TNF/TNNT3/TNNI2	CHRNG/CHRND/CHRNA1/ADRB2/TLR4/ATP8A2/RPS6KB1/CHRNB1/LOC102181716/IKBKB	Process
GO:1903901	negative regulation of viral life cycle	68	-0.502073654409519	-1.7834508598648	0.003690036900369	0.003690036900369	0.0888143544202296	3014	tags=41%, list=22%, signal=32%	TRIM56/TRIM21/TRIM35/BTBD17/LOC108636544/LOC102173932/PARP10/ISG20/FCN3/TRIM10/LOC102173185/EIF2AK2/IFIT5/TRIM25/LOC102169889/LOC102179935/LOC102170446/LOC102168687/LOC108636449/LOC102175526/PTX3/LOC108636404/ISG15/LTF/RSAD2/MX1/LOC102190983/HMOX1	24	44	ZC3H12A/TNIP1/RAD50/ILF3/TRIM32/SNX3/LOC102188868/LOC106502686/TRIM13/MAVS/VAPB/NBN/PROX1/TRIM28/CCL5/INPP5K/CCNK/TRIM31/TRIM26/TNF/SRPK1/VAPA/TRIM8/BANF1	TRIM59/PTX3/LOC102175526/MX1/FCN3/LOC102173932/SRPK2/HMOX1/LOC102184324/C7H19orf66/BST2/LOC108636404/LOC108636449/TRIM11/LOC108636544/LOC102181867/LOC102181595/TRIM35/GSN/EIF2AK4/EIF2AK2/RSAD2/LOC102174044/PARP10/TRIM21/LOC102170446/LOC102170165/LOC102169889/LOC102179935/MRE11A/ISG15/RNASEL/LOC102190983/TRIM25/BTBD17/ISG20/PML/LTF/TRIM27/TRIM10/TRIM56/IFIT5/LOC102168687/LOC102173185	Process
GO:0015914	phospholipid transport	60	-0.511927189201358	-1.78550701097129	0.00369913686806412	0.00369913686806412	0.0888143544202296	2853	tags=42%, list=21%, signal=33%	ABCB4/APOC2/PRELID2/ABCA4/FABP1/PITPNB/ATP8B3/ANO3/ATP8A2/ABCB1/TMEM30B/APOA1/P2RX7/SCARB1/ATP8B2/ATP8B1/PRELID1/MFSD2A/ATP10D/ABCG1/PITPNC1/LDLR/PLSCR4/LOC102175526/ABCG8	16	44	SCP2/MTTP/ATP8A1/ABCA7/SCP2D1/PLTP/ATP9A/C2CD2L/PITPNM2/LOC102180879/PITPNA/PITPNM3/PLSCR3/ATP10A/OSBPL10/ABCC1	PLSCR5/LOC102175526/PLSCR4/ABCG1/ANO7/MFSD2A/ABCA4/ATP8B2/ABCB4/ABCB1/LOC102174202/ANO6/ATP10D/PRELID2/ATP8B3/PRELID1/LDLR/ABCA1/TMEM30A/NPC2/TMEM30B/TNFAIP8L3/ABCG8/FABP1/ATP8A2/PRELID3B/ANO3/APOA1/CPTP/PITPNB/P2RX7/SCARB1/APOE/APOC2/LOC102174834/PITPNC1/ATP9B/PRELID3A/ATP8B1/ANO9/PITPNM1/OSBPL5/ATP11C/LOC106502019	Process
GO:0051017	actin filament bundle assembly	55	-0.516438498418058	-1.77199747133745	0.00373134328358209	0.00373134328358209	0.0888143544202296	3787	tags=53%, list=28%, signal=38%	ACTN4/ARRB1/PHACTR1/RHOA/BAIAP2L1/LOC108634020/SWAP70/MYH9/CALD1/HSP90B1/PAWR/LOC108637778/FSCN1/LIMA1/MYH10/ACTN1/SRC/TRIOBP/CORO1B/MARCKS/SPIRE2/EPS8/ELN/NEDD9/PLS3/EZR/MYO1B/FMN2/ACTC1	16	39	CUL3/SH3BP1/PDXP/BAIAP2L2/ADD1/DPYSL3/SHROOM1/DMTN/ADD2/USH1C/TNFAIP1/BAIAP2/SRF/KCTD13/SORBS1/RHOD	PLS1/CDC42/MYO1B/ZYX/CALD1/PAWR/LIMA1/HSP90B1/MYH9/EPS8/TRIOBP/PTK2B/MARCKS/EZR/ACTN1/ACTC1/LCP1/SRC/ARRB1/SWAP70/LOC108637778/ABL2/SPIRE2/ACTN4/MYH10/GAS7/FSCN2/RHOA/NEDD9/PHACTR1/AIF1/SPIRE1/ELN/BAIAP2L1/FSCN1/LOC108634020/FMN2/CORO1B/PLS3	Process
GO:0061844	antimicrobial humoral immune response mediated by antimicrobial peptide	61	-0.500453079006826	-1.74321293866262	0.00373134328358209	0.00373134328358209	0.0888143544202296	1579	tags=28%, list=12%, signal=25%	LOC108636909/LOC102169730/LOC102182181/CXCL9/TAC1/S100A9/CXCL10/CHGA/LOC102174969/LOC102169149/LOC102170003/PGLYRP1/BAC5/LTF/MAP34-B/LOC102169231/BAC7.5	23	38	LOC102171395/NPY/LOC102182395/CXCL11/CCL27/CCL19/CCL21/B2M/LOC102168547/GNLY/POMC/ROMO1/BPI/RPL30/F2/LOC102190717/CCL22/RPS19/LOC102175889/LOC102178318/LOC102179187/FAU/RPL39	S100A9/LOC102169149/TAC1/LOC102181582/LOC102181854/LOC102182115/LOC102182683/CXCL9/CXCL10/CXCL14/LEAP2/ELANE/CCL25/LGALS3/LOC108636909/LOC106502530/RNASE6/TOR2A/ADM/HAMP/PGLYRP1/CCL1/LOC102174969/CCL28/CHGA/MAP34-B/LOC102169231/BAC7.5/BAC5/LOC102170003/LTF/LOC102185323/LOC102182181/LOC102183280/LOC102184017/LOC102180587/LOC102169730/FAM3A	Process
GO:0033017	sarcoplasmic reticulum membrane	31	0.544177102041141	1.96732191412997	0.00374531835205993	0.00374531835205993	0.0888143544202296	2029	tags=55%, list=15%, signal=47%	NOS1/TRDN/PLN/RYR1/ATP2A1/JPH2/JSRP1/JPH3/DHRS7C/JPH1/ART1/ATP2A2/JPH4/DMPK/AKAP6/CASQ1/ASPH	21	10	KLHL41/CASQ1/JSRP1/TMEM38A/TRDN/PLN/JPH4/FKBP1B/JPH2/JPH1/ASPH/ART1/STIM1/NOS1/ATP2A2/JPH3/RYR1/DMPK/DHRS7C/AKAP6/ATP2A1	LOC108637382/CASQ2/C3H1orf226/SRI/ITPR2/TMEM38B/RYR3/FKBP1A/RYR2/LOC108634682	Component
GO:0044060	regulation of endocrine process	53	-0.513272746456356	-1.75057894315838	0.00378310214375788	0.00378310214375788	0.0888143544202296	2847	tags=51%, list=21%, signal=40%	AGTR2/TP53/C1QTNF1/GJA5/CRHR2/C11H2orf40/GAL/RAB11FIP5/C1QTNF3/FGFR4/RAB11FIP1/LOC102191099/PEX5L/DAB2/TAC1/LOC102190572/LOC102184867/INHA/FST/F2RL1/AGTR1/RETN/LOC108635409/AVPR1A/NRG1/F2R/INHBB	15	38	LEP/INHBA/GDF9/NKX3-1/CRHBP/IL1B/UCN/POMC/LOC102188874/CRY2/MFN2/LIF/PTPN11/HCAR2/APLN	PEX5L/AGTR1/RUNX1/INHA/INHBB/LOC102191099/LOC102184867/LOC102190840/LOC102190572/GJA5/CRHR2/TAC1/AVPR1A/CRY1/FGFR4/RAB8B/F2RL1/F2R/RAB11FIP5/C11H2orf40/TP53/C1QTNF1/FST/DAB2/C1QTNF3/UCN2/BMP6/SMAD4/RAB11FIP3/ADRB1/FGFR1/RAB11FIP1/NRG1/TACR2/GAL/AGTR2/RETN/LOC108635409	Process
GO:0001975	response to amphetamine	32	0.595781750793155	2.17521942161168	0.00378787878787879	0.00378787878787879	0.0888143544202296	698	tags=25%, list=5%, signal=24%	DRD1/RGS8/NR4A2/EGR1/RGS2/PPP3CB/PPP3CA/RGS7	17	15	SOD1/LOC102183454/CNR2/NR4A2/PDE1B/DDIT3/PPP3CA/LOC102182395/ADRA1B/EGR1/DRD1/RGS2/RGS7/RGS8/PPP1R1B/RGS9/PPP3CB	RGS4/ASIC1/LOC102182115/LOC102182683/DPYSL2/GRIN1/TRDMT1/PPP1R9B/RASGRF1/OXTR/GNAL/RGS10/SLC18A2/TH/ADORA2A	Process
GO:0072350	tricarboxylic acid metabolic process	32	0.55863246388748	2.03958611248687	0.00378787878787879	0.00378787878787879	0.0888143544202296	2907	tags=53%, list=21%, signal=42%	ASS1/SLC34A1/GHR/OGDH/ACO2/SDHA/SDHB/PDHA1/SUCLG2/DHTKD1/SDHD/ME2/IDH3G/MDH2/IDH3B/SUCLA2/SUCLG1	26	6	SDHB/OGDH/ACO2/SLC34A1/SUCLG1/ASS1/SUCLA2/DHTKD1/IDH3B/SDHD/FH/SIRT4/STAT5B/NNT/GHR/SDHA/IDH2/IDH3A/SUCLG2/PDHB/ME2/MDH2/GLUD1/SDHAF2/PDHA1/IDH3G	IDH1/ACO1/MDH1/ACLY/FAHD1/ME3	Process
GO:0032835	glomerulus development	49	-0.543588052849397	-1.82826637286339	0.00384122919334187	0.00384122919334187	0.0888143544202296	3377	tags=57%, list=25%, signal=43%	NOTCH1/PTPRO/CTNND1/NPHS1/CD34/IQGAP1/SULF2/PDGFB/AHR/BCL2/HEYL/SULF1/WWTR1/AMPD2/JAG1/NID1/COL4A4/PROM1/PDGFRA/PODXL/TCF21/PDGFRB/TEK/ENPEP/PECAM1/WT1/CD34/ANGPT2	5	44	AQP1/MEF2C/EGR1/LGR4/NUP93	WWTR1/COL4A3/COL4A4/HEYL/AMPD2/NOTCH2/VANGL2/PODXL/MAGI2/AHR/PTPRO/PDGFB/ENPEP/PDGFRA/PROM1/PDGFRB/NOTCH3/TEK/CD24/TCF21/BMP4/MPV17/OSR1/NOTCH1/JAG1/SULF2/SULF1/MTSS1/CTNND1/WT1/CD34/FOXC2/NPHS1/GPR4/PECAM1/BASP1/IQGAP1/LOC102183372/KLF15/BCL2/PLCE1/ANGPT2/NID1/MSTRG.10826	Process
GO:0006835	dicarboxylic acid transport	48	-0.51621275173177	-1.72663645456303	0.00388098318240621	0.00388098318240621	0.0888143544202296	2271	tags=35%, list=17%, signal=30%	APBA1/PRKCD/LRP2/SLC38A2/SLC19A2/FOLR2/SLC25A22/ABCC2/NTRK2/GLS2/PAK1/KCNJ10/TRPV1/SLC26A9/BDNF/SLC1A2/LOC102174322	15	33	SLC19A1/SLC25A12/SLC1A7/SLC26A3/SLC26A1/RAB3A/SLC25A32/SLC38A7/SLC25A11/VAMP2/SLC25A10/SLC25A21/SLC26A8/CLN8/PRAF2	GLS/LRP2/KCNJ10/SLC25A13/SLC38A2/SLC26A10/LOC108636011/GLS2/SLC26A2/GIPC1/SLC1A1/APBA1/NTRK2/MYO6/SLC13A3/SLC26A7/SLC1A2/BDNF/FOLR2/LOC102174322/SLC26A9/SLC19A2/SLC46A1/TRPV1/SLC13A5/SLC26A11/SLC1A3/ARL6IP5/PRKCD/SLC26A6/ABCC2/PAK1/SLC25A22	Process
GO:0001885	endothelial cell development	43	-0.517193168689216	-1.70079042524696	0.00390117035110533	0.00390117035110533	0.0888143544202296	3660	tags=56%, list=27%, signal=41%	HEG1/TNMD/LECT1/PLOD3/TJP1/RAPGEF2/FASN/NOTCH4/LOC102177379/RAPGEF3/ICAM1/MYD88/RAP1B/MSN/PDE2A/TJP2/F11R/F2RL1/MARVELD2/STC1/EZR/PECAM1/PPP1R16B/CLDN1	10	33	GSTM3/HAPLN2/MET/ENG/RDX/PDE4D/GPX1/WNT7A/RAP2C/LOC108635463	HEG1/CLDN1/COL18A1/RAP1A/F11R/HOXA13/RAPGEF3/RAP1B/WNT7B/ICAM1/TJP2/STC1/EZR/F2RL1/LECT1/SOX18/ID1/PPP1R16B/PDE2A/UBIAD1/RAPGEF2/MYADM/PECAM1/FASN/MARVELD2/LOC102177379/LOC108638471/TJP1/MYD88/NOTCH4/PLOD3/MSN/TNMD	Process
GO:1904407	positive regulation of nitric oxide metabolic process	44	-0.541441423877963	-1.78844044668365	0.00391644908616188	0.00391644908616188	0.0888143544202296	2895	tags=43%, list=21%, signal=34%	DDAH1/AGTR2/CD36/KLF4/EDN1/ICAM1/LOC108633303/PKD2/C3H1orf226/TLR4/HRH1/P2RX4/LOC100860959/TRPV1/TLR2/PTX3/LOC102175876/HBBC/LOC102176710	15	29	ITGB2/NPY/LOC102183941/TICAM1/DNM2/JAK2/ESR1/SOD2/SMAD3/IL1B/TLR5/SMPD3/AKT2/TNF/DDAH2	PTX3/DDAH1/C3H1orf226/CD36/LOC100860959/LOC108633303/PKD2/TLR6/ICAM1/INSR/KLF2/MAPK9/LOC102182127/PTK2B/KLF4/TLR4/LOC102176710/LOC102175876/HBBC/MTOR/PTGS2/P2RX4/TLR2/TRPV1/HSP90AA1/HRH1/EDN1/AIF1/AGTR2	Process
GO:0048066	developmental pigmentation	41	-0.519388521339829	-1.69492511829531	0.00394218134034166	0.00394218134034166	0.0888143544202296	4162	tags=51%, list=31%, signal=36%	HPS6/LEF1/BCL2L11/BLOC1S3/ZIC2/RAB27A/SLC45A2/ATP6AP2/PMEL/SOX10/GRK3/BCL2/RAB38/VHL/GPR143/CITED1/RAB32/EDNRB/OCA2/MREG/KIT	11	30	PAX3/CD63/MEF2C/AP1M1/SOD2/BLOC1S6/MYO5A/EDN3/HPS4/MITF/C28H10orf11	USP13/MREG/ZEB2/OCA2/MLPH/GLI3/PMEL/SOX10/LEF1/KIT/AP3D1/RAB32/RAB27A/BCL2L11/ZIC2/EDNRB/GRK3/AP1G1/ANKRD27/BLOC1S3/SLC45A2/VHL/BLOC1S5/BCL2/HPS6/HPS1/RAB38/CITED1/ATP6AP2/GPR143	Process
GO:0003197	endocardial cushion development	40	-0.519283962090689	-1.69244834159094	0.00394736842105263	0.00394736842105263	0.0888143544202296	3749	tags=52%, list=28%, signal=38%	SOX9/ACVRL1/RBPJ/NOTCH1/DCHS1/ERG/TGFBR2/TBX5/MSX2/SNAI1/CITED2/TWIST1/BMP2/HEYL/SNAI2/NOS3/JAG1/BMP5/ERBB3/HEY1/THBS1	11	29	EPHA3/BMPR2/TBX20/MDM2/NEDD4/ENG/BMP7/TGFB2/CRELD1/RBM24/BMPR1A	ERG/ACVR1/HEYL/NOS3/TWIST1/ACVRL1/ERBB3/RBPJ/MSX1/CITED2/BMP4/THBS1/NOTCH1/JAG1/BMP2/SNAI1/HEY1/SNAI2/DCHS1/TBX5/FOXF1/TMEM100/NOG/TBX2/SOX9/MSX2/TGFBR2/BMP5/SMAD4	Process
GO:0009309	amine biosynthetic process	34	-0.543732036115082	-1.71577465846587	0.00395778364116095	0.00395778364116095	0.0888143544202296	1335	tags=29%, list=10%, signal=27%	LOC102180520/SAT1/PAOX/PAOX/PAOX/LOC102180785/HDC/MOXD1/PAOX/PAOX,LHFP	14	20	DDC/OAZ1/SMOX/SRM/PAOX/ASMT/MSTRG.12413/MSTRG.13398/MSTRG.13760/MSTRG.16761/MSTRG.5670/MSTRG.6994/MSTRG.793/MSTRG.8258	LOC102182731/AMD1/MOXD1/HDC/ODC1/AZIN1/LOC102180785/LOC102180520/AANAT-2/SAT1/MSTRG.12660/MSTRG.13773/MSTRG.15316/MSTRG.1658/MSTRG.18464/MSTRG.3549/MSTRG.4249/MSTRG.6502/MSTRG.7405/MSTRG.7551	Process
GO:0042401	cellular biogenic amine biosynthetic process	34	-0.543732036115082	-1.71577465846587	0.00395778364116095	0.00395778364116095	0.0888143544202296	1335	tags=29%, list=10%, signal=27%	LOC102180520/SAT1/PAOX/PAOX/PAOX/LOC102180785/HDC/MOXD1/PAOX/PAOX,LHFP	14	20	DDC/OAZ1/SMOX/SRM/PAOX/ASMT/MSTRG.12413/MSTRG.13398/MSTRG.13760/MSTRG.16761/MSTRG.5670/MSTRG.6994/MSTRG.793/MSTRG.8258	LOC102182731/AMD1/MOXD1/HDC/ODC1/AZIN1/LOC102180785/LOC102180520/AANAT-2/SAT1/MSTRG.12660/MSTRG.13773/MSTRG.15316/MSTRG.1658/MSTRG.18464/MSTRG.3549/MSTRG.4249/MSTRG.6502/MSTRG.7405/MSTRG.7551	Process
GO:0015485	cholesterol binding	34	-0.537414123156418	-1.69583815623892	0.00395778364116095	0.00395778364116095	0.0888143544202296	1662	tags=26%, list=12%, signal=23%	STARD5/STARD9/APOA1/LOC108635461/SOAT1/LOC108634593/NPC1/ABCG1/LOC102180330	13	21	SCP2/SOAT2/ANXA6/OSBPL2/NR1H3/OSBP2/NFE2L1/STARD3/OSBPL10/SCAP/OSBPL1A/STAR/SYP	APOD/ABCG1/OSBPL3/STARD3NL/STARD4/PTCH1/ABCA1/NPC2/STARD9/LOC102180330/APOA1/SOAT1/APOE/OSBPL7/STARD5/NPC1/STARD6/ERLIN2/OSBPL5/LOC108634593/LOC108635461	Function
GO:0042470	melanosome	42	-0.510657915029653	-1.66869238145455	0.00395778364116095	0.00395778364116095	0.0888143544202296	3214	tags=50%, list=24%, signal=38%	RAB17/RAB27A/RAB27B/CNP/SLC2A1/HSP90B1/SYTL2/PMEL/TMEM33/MLANA/ITGB3/RAB1A/RAB38/YWHAZ/GPR143/ATP6V0A1/RAB32/SLC3A2/OCA2/MREG/MMP14	10	32	SYTL1/ATP6V1B2/MYO5A/GCHFR/STX3/HPS4/RPN1/ANXA11/LOC106503715/LAMP1	MREG/OCA2/RAB17/MLPH/SLC2A1/GPNMB/PMEL/HSP90B1/TMEM33/MLANA/RAB32/RAB27A/MMP14/RAB1A/PDIA6/YWHAZ/MYO7A/HSPA8/RAB29/ERP29/ANKRD27/CNP/ATP6V0A1/ITGB3/RAB27B/RAB38/SYTL2/SLC3A2/TH/CTSD/RAB9A/GPR143	Component
GO:0048770	pigment granule	42	-0.510657915029653	-1.66869238145455	0.00395778364116095	0.00395778364116095	0.0888143544202296	3214	tags=50%, list=24%, signal=38%	RAB17/RAB27A/RAB27B/CNP/SLC2A1/HSP90B1/SYTL2/PMEL/TMEM33/MLANA/ITGB3/RAB1A/RAB38/YWHAZ/GPR143/ATP6V0A1/RAB32/SLC3A2/OCA2/MREG/MMP14	10	32	SYTL1/ATP6V1B2/MYO5A/GCHFR/STX3/HPS4/RPN1/ANXA11/LOC106503715/LAMP1	MREG/OCA2/RAB17/MLPH/SLC2A1/GPNMB/PMEL/HSP90B1/TMEM33/MLANA/RAB32/RAB27A/MMP14/RAB1A/PDIA6/YWHAZ/MYO7A/HSPA8/RAB29/ERP29/ANKRD27/CNP/ATP6V0A1/ITGB3/RAB27B/RAB38/SYTL2/SLC3A2/TH/CTSD/RAB9A/GPR143	Component
GO:0042116	macrophage activation	39	-0.512122819657586	-1.65768090808441	0.00396301188903567	0.00396301188903567	0.0888143544202296	1457	tags=31%, list=11%, signal=28%	TLR4/LOC102191717/ITGAM/CD93/MFHAS1/SYK/SNCA/TLR3/TRPV1/AZU1/SLC11A1/TLR2	10	29	JUN/SBNO2/LOC106502311/TICAM1/HMGB1/MAPT/JMJD6/CRTC3/CX3CR1/SLC7A2	SUCNR1/SLC11A1/SNCA/TLR1/TLR6/PJA2/HAVCR2/AZU1/LOC102182127/LOC108636544/LOC102181867/LOC102181595/IL33/SYK/TLR4/CD93/LOC102191717/TLR2/CX3CL1/TYROBP/TRPV1/FOXP1/TLR9/AIF1/ITGAM/MFHAS1/TLR3/TLR8/TLR7	Process
GO:0006757	ATP generation from ADP	38	0.520329069956787	2.00044228886066	0.00398406374501992	0.00398406374501992	0.0888143544202296	1945	tags=45%, list=14%, signal=38%	PGM2L1/ALDOA/PGM1/PFKFB1/PFKM/PFKFB2/MPI/GCK/PKM/AK9/GPI/ENO3/KHK/PGAM2/BPGM/TPI1/LDH-A	22	16	GALE/PRKAG3/PGM1/BPGM/GCK/PFKM/TPI1/AK9/PKM/KHK/PGM2L1/PFKFB2/GPI/GAPDHS/ENO3/GALK1/MPI/PGAM2/ALDOA/HKDC1/LDH-A/PFKFB1	LOC102188713/PFKL/PKLR/ENO2/HK3/GALT/ALDOB/ADPGK/HK2/PFKP/ALDOC/ENO4/PGAM1/HK1/TKFC/LOC102187810	Process
GO:0045058	T cell selection	38	0.505840294674337	1.94473915701139	0.00398406374501992	0.00398406374501992	0.0888143544202296	1639	tags=37%, list=12%, signal=32%	CD3D/CD3E/JAG2/CD74/BCL11B/JAG2/CD4/SPN/CD28/LOC102176695/STK11/SRF/LOC102188267/IL15	21	17	AIRE/CD28/SLAMF6/BRAF/CD4/CD74/STK11/LOC102176695/CD3D/CD3E/PTPRC/IL15/ZFPM1/MINK1/CCR7/BCL11B/JAG2/SRF/LOC102188267/SPN/MSTRG.14173	GLI3/STAT6/SYK/ATG5/BATF/GATA3/MTOR/CYLD/TGFB1/STAT3/DOCK2/IRF4/BCL2/CARD11/FAS/OTUD5/FOXP3	Process
GO:0090307	mitotic spindle assembly	35	-0.564594532941932	-1.79132178741901	0.00399467376830892	0.00399467376830892	0.0888143544202296	827	tags=23%, list=6%, signal=22%	CHEK2/KIFC1/KIF23/KIF11/AURKB/BIRC5/NEK2/CDC20	12	23	SPICE1/TUBGCP5/CDC14A/TUBGCP6/GOLGA2/MZT1/WRAP73/KIF2A/TUBGCP4/TUBGCP2/BCCIP/TUBGCP3	CDC20/RACGAP1/CDC14B/KIF23/RAB11A/TPX2/KIF3B/MYBL2/NEK2/CHEK2/MAP9/AURKC/CLTC/ZNF207/AURKB/BIRC5/RHOA/KIFC1/FAM175B/KIF11/ARHGEF10/MAP10/FLNA	Process
GO:0043372	positive regulation of CD4-positive, alpha-beta T cell differentiation	35	-0.550287473107969	-1.74592894972903	0.00399467376830892	0.00399467376830892	0.0888143544202296	1452	tags=31%, list=11%, signal=28%	TNFSF4/NLRP3/NFKBIZ/ANXA1/CD83/LOC102184087/MYB/LOC106503912/LOC108638256/LOC102187127/LOC102187672	13	22	CD80/ZBTB7B/IL23A/IL12RB1/CCL19/SOCS5/IL18/PRKCZ/LOC102189615/RARA/CCR7/SOCS1/SASH3	NFKBIZ/CD86/NLRP3/ANXA1/SHB/MYB/RIPK2/HLX/TNFSF4/NFKBID/LOC102187672/LOC106503912/LOC108638256/LOC102186681/LOC102187127/LOC102184087/LOC102178953/CD83/MALT1/IL4R/IL2RG/FOXP3	Process
GO:0050706	regulation of interleukin-1 beta secretion	35	-0.546778860041207	-1.73479696976216	0.00399467376830892	0.00399467376830892	0.0888143544202296	1472	tags=31%, list=11%, signal=28%	APOA1/TLR4/NLRP3/LOC102191717/P2RX7/LOC102184087/LOC106503912/TLR2/LOC108638256/LOC102187127/LOC102187672	7	28	ZC3H12A/CCL19/AGP/HMGB1/LOC102189615/NLRP1/CCR7	IFNAR1/FZD5/NLRP3/TLR4/ARG2/RIPK2/GSDMD/APOA1/LOC102191717/CPTP/P2RX7/TLR2/NOD2/LOC102181154/LOC102187672/LOC106503912/LOC108638256/LOC102186681/LOC102187127/LOC102184087/PML/FOXP1/WNT5A/CCR5/LOC100861338/HK1/PANX1/TLR8	Process
GO:0001990	regulation of systemic arterial blood pressure by hormone	35	-0.545457303437748	-1.73060399055503	0.00399467376830892	0.00399467376830892	0.0888143544202296	3944	tags=60%, list=29%, signal=43%	LOC102174648/ECE1/C8H9orf3/LOC102190840/ATP6AP2/AGTR2/LOC102171917/LOC102188617/EDN1/NOS3/LOC102191099/RASL10B/CPA3/MME/ACE2/LOC102190572/LOC102184867/AGTR1/ENPEP/LOC108635409/AVPR1A	7	28	RPS6KA2/TACR1/EDN3/CTSZ/MIF/NOX1/AVPR2	MME/SUCNR1/CPA3/AGTR1/ECE1/LOC102191099/LOC102184867/LOC102190840/LOC102190572/NOS3/AVPR1A/ENPEP/CORIN/C8H9orf3/LOC102188617/HSD11B2/RASL10B/SERPINF2/LOC102171917/LOC102174648/OXTR/EDN1/NDST2/ATP6AP2/ACE2/AGTR2/G6PD/LOC108635409	Process
GO:0046596	regulation of viral entry into host cell	38	-0.520271522024672	-1.6739788325146	0.00399467376830892	0.00399467376830892	0.0888143544202296	1832	tags=39%, list=14%, signal=34%	FCN3/TRIM10/LOC102173185/TRIM38/TRIM62/LOC102184087/TRIM25/LOC102169889/LOC106503912/LOC102179935/PTX3/LOC108638256/TMPRSS2/LOC102187127/LOC102187672	14	24	CD4/LGALS1/CD74/RAD50/HS3ST5/SNX3/NBN/NECTIN2/LOC102189615/TRIM31/TRIM26/LOC102190745/TRIM8/MSTRG.6252	TRIM59/PTX3/TMPRSS2/FCN3/TRIM62/TRIM11/GSN/LOC102170165/LOC102169889/LOC102179935/NECTIN1/MRE11A/TRIM25/LOC102187672/LOC106503912/LOC108638256/LOC102186681/LOC102187127/LOC102184087/P4HB/TRIM38/TRIM10/TRIM56/LOC102173185	Process
GO:0007588	excretion	38	-0.517466614640605	-1.66495401491586	0.00399467376830892	0.00399467376830892	0.0888143544202296	1433	tags=26%, list=11%, signal=24%	SLC22A18/DAB2/NEDD4L/ATP6V0A4/TRPV1/CHRNA3/ABCG2/AQP3/HMOX1/ABCG8	9	29	CLCNKA/CHRNB2/SLC26A3/AQP7/SLC12A1/TACR1/NR3C2/AMN/AVPR2	KIRREL/ATP6V0A4/HMOX1/CACNA1C/ABCG2/GRHPR/ADRA1A/AQP3/AQP9/NPHP1/ABCG8/ADRA1D/MDK/NFAT5/NPHS1/TRPV1/ADORA2B/DAB2/CHRNA3/CHRNB4/BDKRB1/KCNK5/NEDD4L/SCNN1B/HTR7/KCNMA1/TACR2/SLC22A18/CLCN5	Process
GO:0008347	glial cell migration	35	-0.518556405033937	-1.64525395154421	0.00399467376830892	0.00399467376830892	0.0888143544202296	1645	tags=34%, list=12%, signal=30%	CSPG4/EPHA4/DISC1/VCAN/LAMB1/MATN2/HEXB/APCDD1/AZU1/LOC102181993/MMP14/LRP8	10	25	P2RY1/P2RY12/CDK5/SYNE2/DAB2IP/TGFB2/MBOAT7/LOC102175889/SUN1/SCRIB	EPHA4/LRP8/DAB1/GLI3/LAMB1/RELN/VCAN/AZU1/NR2E1/MMP14/ARHGEF7/MATN2/ADGRG1/LOC102181154/CDK5R1/PAFAH1B1/HEXB/LOC102181993/NDN/CSPG4/APCDD1/C25H16orf45/DISC1/DCX/LOC108635284	Process
GO:0071402	cellular response to lipoprotein particle stimulus	33	-0.55824616233326	-1.75034913156409	0.00401606425702811	0.00401606425702811	0.0888143544202296	1948	tags=55%, list=14%, signal=47%	FCER1G/SERPINE1/MMP9/CD36/MYD88/LOC108633303/ADAM17/NOS3/TLR4/MYLIP/CD9/LOC100860959/SYK/LOC108634593/NPC1/ABCG1/LDLR/F3	9	24	CASR/ITGB2/TICAM1/LPL/SOCS5/MFN2/CCL5/LOC102175889/CD81	ABCG1/F3/FCER1G/NOS3/CD36/LOC100860959/LOC108633303/CD9/SREBF2/TLR6/LDLR/SYK/ABCA1/TLR4/ADAM17/ITGB1/MMP9/CDH13/HMGCS1/MYD88/MYLIP/NPC1/SERPINE1/LOC108634593	Process
GO:0051493	regulation of cytoskeleton organization	475	-0.318265428226998	-1.3597432406073	0.00404040404040404	0.00404040404040404	0.0888143544202296	3308	tags=32%, list=24%, signal=25%	EPHA1/KANK3/PDLIM4/RHOA/VASP/ARHGEF10/AGRN/MAP2/BST2/LOC102176453/TWF1/ARFIP1/BAIAP2L1/CHEK1/NPHS1/MAP1A/SWAP70/TMEFF2/MAPRE1/CLIP3/KIRREL/CTGF/JMY/BICD1/CRK/NOX4/CEP76/ARHGEF19/PLEKHG2/SKA1/EFNA5/CSF1R/LOC108637778/PLK1/CCSAP/MTPN/FSCN1/POC1A/PPP1R9A/SDC4/TRIM36/CD2AP/NF2/CLIP2/WASF2/TACSTD2/ARHGEF15/FRMD7/CYLD/VPS4B/ARPC5/CTSV/LOC102177379/EDN1/GEN1/RAPGEF3/ABI2/ITGB3/PHLDB2/PRKCD/CYFIP1/CCL26/…	191	284	LOC102183454/EPHA3/SPICE1/DLG1/TRPM2/DYRK1A/KAT2B/CAPZB/WNT4/ASAP3/SLC9A1/FGR/ARPC2/BIN1/TRAF3IP1/GPSM2/PDE4DIP/PRUNE1/HAX1/NES/CDK5/ARHGEF5/BRAF/LMOD2/MET/AKAP9/MDM1/CDKN1B/FKBP4/WASH1/SH3BP1/PDXP/PICK1/BAIAP2L2/EP300/SYNPO2/SLIT2/LIMCH1/SLAIN2/ADD1/FER/MEF2C/RASA1/SYNPO/DIAPH1/KISS1R/DBN1/FSD1/RANBP3/TUBB4A/CAMSAP3/PIK3R2/TESK1/DMTN/SORBS3/CCL27/CCL21/CDK5RAP2/SENP6/HDAC2/ARHGAP18/LATS1/DYNLT1/…	CHMP2B/CEP97/PHLDB2/GSK3B/HCLS1/MAP6D1/PFN2/NCK1/STAG1/ARHGEF19/CDC42/STMN1/WASF2/MAP2/LOC102186533/ABI2/TMEFF2/ACTR3/MYO3B/NCKAP1/CYFIP1/LOC102182562/STIL/TACSTD2/KANK4/S1PR1/PSRC1/GNAI3/RHOC/S100A10/S100A9/S100A8/ARHGEF2/KIRREL/VANGL2/F11R/PFDN2/RGS4/EPHA1/MTPN/WASL/CAV1/GNAI1/SEMA3E/SCIN/TAC1/PPP1R9A/LIMA1/RAPGEF3/TWF1/LRP1/BICD1/EPS8/ARHGDIB/LOC102189932/LOC108636060/NTF3/CDC42EP1/TRIOBP/CELS…	Process
[truncated: 1,577 more rows]
