# Supplementary material for: Transcriptome Dynamics and Regulatory Networks of Postnatal Muscle Development in Leizhou Black Goats
Source: Int J Mol Sci. 2025 Dec 21;27(1):88. doi: 10.3390/ijms27010088 (PMC12785553; doi:10.3390/ijms27010088)
Supplement: Supplementary file 1 [file ijms-27-00088-s001.zip › Supplementary Files S2 Functional Enrichment Analysis (GSEA and ORA) of DEGs Across Three Developmental Stages/GSEA/GO/time_expression_twoyear.vs.born/enrich.xls]

ID	Description	setSize	enrichmentScore	NES	pvalue	p.adjust	qvalues	rank	leading_edge	core_enrichment	UpGenes	DownGenes	UpGeneSet	DownGeneSet	category
GO:0002443	leukocyte mediated immunity	531	-0.400346316724566	-1.56644925933829	0.001	0.001	0.0658529680586898	3676	tags=41%, list=27%, signal=31%	SERPINB6/RHOA/PI4K2A/LOC102175938/HEBP2/ANXA3/RAB44/HSPA8/CD58/XRCC6/SERPINB6/ARSB/LOC102175833/PRCP/HSPD1/RAB31/CPNE1/RAB4B/LOC102186111/JUP/TUBB/CRLF2/RAP2B/LOC102171917/LOC102174648/PTPN6/BCL10/VAMP8/LOC102180073/AHSG/HK3/MYD88/SNAP29/FAS/CD44/B4GALT1/LOC102173932/CLEC12A/WDR1/ADAM10/APRT/BPI/LOC102172711/DOK3/EMP2/LOC102184711/IL6R/PYGB/ACLY/HGSNAT/VAMP7/HMOX2/SLC15A4/DOCK2/NHLRC3/ICAM1/HVCN1…	176	355	NIT2/RNF168/DLG1/IL12A/GYG1/ARMC8/DNAJC13/AIRE/DDOST/RNF19B/CAB39/GCA/PPIE/PRDX1/PGM1/STXBP3/S100A13/LAMTOR2/SLAMF1/SLAMF7/HSPA6/LOC102186356/MYO1G/KMT2E/PSMC2/CEP290/LOC102168424/RAB5B/CD63/LTA4H/TOM1/LOC108636029/LOC102182573/LOC102182856/LOC102183941/OLR1/SLC2A3/CD27/SYNGR1/ARSA/NFKB1/ATP8A1/LOC102182115/LOC102182395/LOC102182683/STBD1/CD74/DIAPH1/CYSTM1/RAB24/C3/SLC44A2/RAB3D/ADGRE3/MAN2B1/AP…	CCT8/CD47/AHSG/PSMD2/PTX3/MME/RAP2B/PDXK/LOC102186806/ICOSLG/PFKL/TRPM2/RFTN1/PADI2/CDA/C1QA/C1QC/C1QB/FGR/PTAFR/STK11IP/SLC11A1/TMBIM1/CXCR1/CXCR2/XRCC5/IDH1/HSPD1/TNFAIP6/PSMD14/CAP1/BCL10/AGL/PSMA5/ADORA3/RAP1A/NRAS/CD58/LOC102173987/CTSS/S100A11/S100A9/LOC102169149/S100A8/ILF2/IL6R/LOC102173932/NCSTN/FCER1G/LOC102184859/LOC102185698/CREG1/PTPRN2/AOC1/EPHB6/CLEC5A/IMPDH1/CDK13/PSMA2/PIK3CG/FGL…	Process
GO:0002263	cell activation involved in immune response	531	-0.398638823616661	-1.559768290381	0.001	0.001	0.0658529680586898	3676	tags=43%, list=27%, signal=32%	TYROBP/RAP1A/TSPAN14/DOCK11/OSTF1/EIF2AK4/LOC108636595/ATAD5/CLEC4E/DSN1/STK11IP/BST2/DLL1/TRPM2/STAT6/ATP6AP2/CD59/SERPINB6/RHOA/PI4K2A/LOC102175938/HEBP2/ANXA3/RAB44/HSPA8/CD58/XRCC6/SERPINB6/ARSB/LOC102175833/PRCP/HSPD1/RAB31/CPNE1/PSEN2/RAB4B/LOC102186111/C27H8orf4/JUP/TUBB/RAP2B/LOC102174648/VAMP8/LOC102180073/AHSG/HK3/SNAP29/CD44/RC3H2/B4GALT1/LOC102173932/CLEC12A/ADAM10/APRT/BPI/IL18R1/DOK…	173	358	NIT2/RNF168/IL12A/GYG1/ARMC8/DNAJC13/PLCL2/DDOST/CAB39/GCA/PPIE/PGM1/STXBP3/RORC/S100A13/LAMTOR2/SLAMF1/HSPA6/LOC102186356/SH2D1B/PSMC2/CEP290/LOC102168424/RAB5B/CD63/LTA4H/TOM1/LOC108636029/OLR1/SLC2A3/ITFG2/SYNGR1/ARSA/NFKB1/ATP8A1/LOC102182115/LOC102182395/LOC102182683/STBD1/DIAPH1/CYSTM1/SBNO2/RAB24/TICAM1/C3/SLC44A2/RAB3D/ADGRE3/MAN2B1/AP1M1/RAB3A/C7H1orf35/CTSB/LOC102181595/NR4A3/PTK2B/ALAD…	CCT8/CD47/AHSG/PSMD2/PTX3/MME/RAP2B/SUCNR1/PDXK/LOC102186806/ICOSLG/PFKL/TRPM2/PADI2/CDA/FGR/PTAFR/DOCK10/STK11IP/SLC11A1/TMBIM1/CXCR1/CXCR2/XRCC5/IDH1/HSPD1/TNFAIP6/PSMD14/CAP1/AGL/PSMA5/ADORA3/RAP1A/NRAS/CD58/NOTCH2/CTSS/S100A11/S100A9/LOC102169149/S100A8/ILF2/LOC102173932/NCSTN/SLAMF6/CD244/FCER1G/LOC102184859/LOC102185698/CREG1/PTPRN2/AOC1/CLEC5A/IMPDH1/CDK13/PSMA2/PIK3CG/FGL2/CD36/LOC1008609…	Process
GO:0009611	response to wounding	511	-0.442658166307584	-1.72887977447114	0.001001001001001	0.001001001001001	0.0658529680586898	3696	tags=42%, list=27%, signal=32%	ITPK1/GP5/CAPZA2/RHOA/CFLAR/ACVRL1/SCN3A/IRF1/ACHE/DGKQ/DGKA/BLOC1S3/ADAMTS13/AJUBA/LOC102175833/PRCP/SERPIND1/HDAC2/BIN3/CREB3L2/FGF7/PDCD10/RAP2B/GGCX/PTPN6/LOC102183372/CD34/LOC102179132/CD44/B4GALT1/HPS6/SERPINC1/HBEGF/VASH1/RHOC/UCN2/NOTCH2/ARHGAP24/TNFRSF1A/VIM/RCOR1/CAV3/LOC108636544/CSPG5/GATA1/CAV1/WNT5A/PRKCD/PIK3CD/PPARD/FABP5/LOC108633303/TGFA/FGFR1/LOC102179993/FGB/PDGFRB/PLCG2/NDNF/…	158	353	SOD1/CXADR/APOD/SOX2/PIK3CA/NMNAT3/RAB5A/CAPZB/ID3/FZD7/MSTN/PROC/PABPC4/JUN/CYR61/STXBP3/VPS45/CDK5/DGKI/MYF6/NFE2/CBX5/TARBP2/WNT10B/TXN2/LOC102175560/PHB2/VWF/ADIPOR2/PPARA/AIMP1/TEC/LOC102182115/LOC102182395/LOC102182683/PCSK1/ADRB2/EGR1/PIP5K1C/C3/MAP2K7/F2RL3/CTSB/LOC102181595/JAK2/LOC102189950/NEFM/NEFL/EPB41L4B/SRSF5/MAX/BLOC1S6/SMAD3/AP3B1/IL1B/PLEK/PDIA6/ENG/RXRA/DGKH/PRKCQ/GATA3/PARD3/…	PROS1/GP5/DGKG/PDCD10/RAP2B/P2RY1/IGSF10/P2RY12/LOC102175526/ARHGEF19/CDC42/KDM1A/SEPN1/PAFAH2/LCK/HDAC1/SERPINE2/SLC11A1/CFLAR/TMEFF2/INHBB/SCN3A/LNPK/TFPI/COL3A1/DGKD/LOC102169353/PRKACB/F3/ADORA3/RHOC/NOTCH2/BCL9/S100A8/ADAM15/SYT11/PEAR1/VANGL2/FCER1G/UCK2/NOS3/EZH2/CREB3L2/AQP1/IFRD1/CAV1/MET/CAPZA2/PRKAR2B/PIK3CG/RELN/CD36/LOC100860959/LOC108633303/COL1A2/PAWR/DCN/ITGA5/ACVRL1/ANO6/GLI1/ERB…	Process
GO:0002274	myeloid leukocyte activation	507	-0.423961561083732	-1.65557489423721	0.001001001001001	0.001001001001001	0.0658529680586898	3785	tags=42%, list=28%, signal=31%	TRPM2/SLC7A2/ATP6AP2/RBPJ/CD59/LOC102190927/SERPINB6/RHOA/PI4K2A/LOC102175938/HEBP2/ANXA3/RAB44/HSPA8/CD58/XRCC6/SERPINB6/ARSB/LOC102175833/PRCP/RAB31/CPNE1/RAB4B/LOC102186111/JUP/TUBB/CXCL8/RAP2B/LOC102174648/BCL10/VAMP8/LOC102180073/AHSG/HK3/SNAP29/CD44/B4GALT1/LOC102173932/CLEC12A/ADAM10/APRT/BPI/DOK3/NOTCH2/LOC102184711/PYGB/TLR9/ACLY/HGSNAT/VAMP7/HMOX2/SLC15A4/DOCK2/NHLRC3/LOC108636544/HVCN1…	161	346	NIT2/GYG1/ARMC8/DNAJC13/DDOST/CAB39/GCA/PPIE/JUN/PGM1/STXBP3/S100A13/LAMTOR2/SLAMF1/HSPA6/KMT2E/PSMC2/CEP290/LOC102168424/RAB5B/CD63/LTA4H/TOM1/LOC108636029/OLR1/SLC2A3/SYNGR1/ARSA/NFKB1/RHOH/ATP8A1/LOC102182115/LOC102182395/LOC102182683/STBD1/PJA2/DIAPH1/CYSTM1/SBNO2/RAB24/LOC106502311/TICAM1/C3/SLC44A2/RAB3D/ADGRE3/MAN2B1/AP1M1/RAB3A/C7H1orf35/CTSB/LOC102181595/NR4A3/ALAD/AGP/RAB14/TMEM30A/DYNL…	CCT8/CD47/AHSG/PSMD2/PTX3/MME/RAP2B/SUCNR1/PDXK/LOC102186806/PFKL/TRPM2/PADI2/CDA/FGR/PTAFR/STK11IP/SLC11A1/TMBIM1/CXCR1/CXCR2/XRCC5/IDH1/TNFAIP6/PSMD14/CAP1/BCL10/AGL/PSMA5/CSF1/ADORA3/RAP1A/NRAS/CD58/NOTCH2/CTSS/S100A11/S100A9/LOC102169149/S100A8/ILF2/LOC102173932/NCSTN/CD244/FCER1G/LOC102184859/LOC102185698/CREG1/PTPRN2/AOC1/CLEC5A/IMPDH1/CDK13/PSMA2/NPY/PIK3CG/FGL2/CD36/LOC100860959/LOC108633…	Process
GO:0002366	leukocyte activation involved in immune response	528	-0.398794457998807	-1.55938731052519	0.001001001001001	0.001001001001001	0.0658529680586898	4000	tags=43%, list=30%, signal=31%	TYROBP/RAP1A/TSPAN14/DOCK11/OSTF1/EIF2AK4/LOC108636595/ATAD5/CLEC4E/DSN1/STK11IP/BST2/DLL1/TRPM2/STAT6/ATP6AP2/CD59/SERPINB6/RHOA/PI4K2A/LOC102175938/HEBP2/ANXA3/RAB44/HSPA8/CD58/XRCC6/SERPINB6/ARSB/LOC102175833/PRCP/HSPD1/RAB31/CPNE1/PSEN2/RAB4B/LOC102186111/JUP/TUBB/RAP2B/LOC102174648/VAMP8/LOC102180073/AHSG/HK3/SNAP29/CD44/RC3H2/B4GALT1/LOC102173932/CLEC12A/ADAM10/APRT/BPI/IL18R1/DOK3/NOTCH2/L…	172	356	NIT2/RNF168/IL12A/GYG1/ARMC8/DNAJC13/PLCL2/DDOST/CAB39/GCA/PPIE/PGM1/STXBP3/RORC/S100A13/LAMTOR2/SLAMF1/HSPA6/LOC102186356/SH2D1B/PSMC2/CEP290/LOC102168424/RAB5B/CD63/LTA4H/TOM1/LOC108636029/OLR1/SLC2A3/ITFG2/SYNGR1/ARSA/NFKB1/ATP8A1/LOC102182115/LOC102182395/LOC102182683/STBD1/DIAPH1/CYSTM1/SBNO2/RAB24/TICAM1/C3/SLC44A2/RAB3D/ADGRE3/MAN2B1/AP1M1/RAB3A/C7H1orf35/CTSB/LOC102181595/NR4A3/PTK2B/ALAD…	CCT8/CD47/AHSG/PSMD2/PTX3/MME/RAP2B/SUCNR1/PDXK/LOC102186806/ICOSLG/PFKL/TRPM2/PADI2/CDA/FGR/PTAFR/DOCK10/STK11IP/SLC11A1/TMBIM1/CXCR1/CXCR2/XRCC5/IDH1/HSPD1/TNFAIP6/PSMD14/CAP1/AGL/PSMA5/ADORA3/RAP1A/NRAS/CD58/NOTCH2/CTSS/S100A11/S100A9/LOC102169149/S100A8/ILF2/LOC102173932/NCSTN/SLAMF6/CD244/FCER1G/LOC102184859/LOC102185698/CREG1/PTPRN2/AOC1/CLEC5A/IMPDH1/CDK13/PSMA2/PIK3CG/FGL2/CD36/LOC1008609…	Process
GO:0007423	sensory organ development	474	-0.39736161722718	-1.54639705996758	0.001001001001001	0.001001001001001	0.0658529680586898	2564	tags=30%, list=19%, signal=25%	FGFR1/PROM1/PRDM1/LOC102183216/KCNMA1/PDGFRB/TWSG1/TSKU/AHR/FZD5/CDK2/PRKRA/NES/MYH10/WNT2/CELSR1/KDR/VAX1/NOS3/NRP1/ATF6/NKX3-2/TMEM231/NOG/WDR19/TFAP2A/GLI3/LOC102184252/MEIS2/TGFBR2/IGFBP7/TWIST2/CALB1/ROR2/PRRX1/USH2A/ITGA8/PLS3/DCHS1/PRRX2/MFAP2/LOC102183132/SOX9/LOC108634436/BNC2/VHL/SIX2/C1QTNF5/GJA1/CC2D2A/HIF1A/FBN1/PDE6A/PRSS56/WNT2B/BCL2/TWIST1/LRIG3/RDH10/RHOJ/LPCAT1/ABI2/HEY1/MSI1/CO…	179	295	SOD1/DLG1/OPA1/CRYGS/DVL3/SOX2/ZIC1/PPP2R3A/BFSP2/PKNOX1/PCNT/ECE1/ARID1A/PHACTR4/WNT10A/WNT6/CRYGC/RAB3GAP1/GPD2/TRAF3IP1/KCNQ4/JUN/GFI1/KMT2C/SMARCD3/INHBA/FOXP2/CEP290/ATP2B1/PFDN5/WNT10B/MDM1/MIP/SLC39A5/ALG10/CDKN1B/WNT5B/CACNA1C/LOC102178253/LOC102189751/PITX2/BMPR1B/PDE6B/ADGRV1/CPAMD8/WNT9A/TDRD7/NR4A3/AGTPBP1/NINJ1/MYO6/NR2E1/SOBP/TBX18/EYA4/TTC8/TSHR/ESRRB/MAX/BBS4/SMAD3/APC/BCL2L11/ALM…	ARL6/COL8A1/RPL24/NECTIN3/CLCN2/ACTL6A/SKIL/PRKCI/EPHA2/C1QB/EPHB2/HDAC1/HPCA/PRSS56/FZD5/ABI2/BMPR2/GLI2/INHBB/INSIG2/MYO3B/SP3/PRKRA/COL5A2/MTERF4/TWIST2/GBX2/COL8A2/FOXE3/ROR1/BCAR3/PLPPR4/COL11A1/GNAT2/WNT2B/HIPK1/NOTCH2/NES/LOC102173932/VANGL2/ATF6/INSIG1/NOS3/CASP2/HIPK2/IMPDH1/WNT16/TSPAN12/GLI3/DFNA5/HOXA1/HOXA2/HOXA13/AQP1/BMPER/WNT2/TWIST1/AHR/GNGT1/IKZF1/LGR5/MYF5/LIN7A/KERA/SP1/RARG/A…	Process
GO:0051272	positive regulation of cellular component movement	489	-0.384690091505127	-1.50024926801346	0.001001001001001	0.001001001001001	0.0658529680586898	2847	tags=33%, list=21%, signal=27%	LOC102184120/CCL24/MYADM/ICAM1/SLC8A1/PODXL/WNT5A/PIK3CD/MAPRE1/HSPA5/PTGS2/FGFR1/TNFSF4/LOC102179993/PDGFRB/RRAS2/TEK/P2RY12/TTLL6/PRKD1/SPATA5/ETS1/AIF1/VEGFC/SHTN1/S1PR1/DOCK8/CXCL16/BDKRB1/SNAI2/IL6ST/PTPRJ/SERPINE1/P2RX4/CD274/SELP/SEMA6D/FLT4/CCBE1/KDR/ARHGEF2/C5AR1/NOS3/NRP1/PTAFR/KITLG/HMOX1/RETN/MOSPD2/LOC100861338/TFAP2A/CSF1R/LOC102184252/TGFBR2/LOC102184087/CAMK1D/ADAM17/TWIST2/CSF1/N…	170	319	BCL6/IL12A/RAB5A/IRS1/AAMP/ZC3H12A/JUN/PTGER3/CYR61/S100A14/SLAMF1/EPHA1/CBLL1/GPNMB/HDAC9/ACVR1B/HDAC7/MDM2/RAC2/WASH1/WNT5B/SYNPO2/ATP8A1/RUFY3/LOC102182115/LOC102182395/LOC102182683/CXCL11/FER/CD74/FGF1/DIAPH1/EGR1/RACK1/DAPK3/MAP2K2/TNFSF14/LOC108633275/ELP3/JAK2/CREB3/NR4A3/DMTN/PTK2B/CCL27/SEMA4D/IKBKAP/EPB41L4B/TRIM32/FAM110C/FGFR1OP/SYNE2/SMAD3/DRD1/APC/PRKCE/EPCAM/IL1B/ATOH8/ROCK2/DAB2IP…	TIAM1/ADAMTS1/LRRC15/PDCD10/P2RY12/LOC102172205/COL18A1/CAPN7/FGR/PTAFR/CXCR2/IGFBP5/MAP2/NRP2/BMPR2/EPB41L5/CXCR4/TNFAIP6/ACVR1/ITGA6/HDAC4/TWIST2/ACKR3/LOC102182562/PLPP3/DOCK7/F3/S1PR1/CSF1/ADORA3/RHOC/IL6R/TRIM46/ARHGEF2/C3H1orf226/DDR2/NOS3/RARRES2/LOC102184120/PODXL/PTPRZ1/AQP1/MET/LAMB1/RELN/HGF/SEMA3A/TWIST1/TAC1/PAWR/KITLG/ITGA5/SP1/RAPGEF3/ANO6/GLI1/ATP5B/IL23A/IGF1/HMOX1/C3AR1/NTF3/PDG…	Process
GO:0009617	response to bacterium	520	-0.381290775997044	-1.49039980908031	0.001001001001001	0.001001001001001	0.0658529680586898	2840	tags=33%, list=21%, signal=27%	GCH1/LOC108636544/GATA1/CAV1/EPHA2/ANKRD1/WNT5A/CMPK2/RIPK2/LOC102189753/PRKCD/PELI1/LOC106502806/LRRC70/IL10/PPARD/PTGS2/TNIP3/CCR5/LOC108633303/LOC102184017/HCK/LOC102176354/RAB1A/LOC102170446/LOC108636909/TNFSF4/FGB/CD47/PLCG2/CA5B/PLA2G4A/EIF2AK2/PRKD1/FZD5/HERC6/SPON2/ALPK1/CNP/CXCL16/BDKRB1/NAIP/ADAMTS5/AXL/SERPINE1/MEFV/CASP3/NCF2/SELP/XDH/CD180/NLRC3/TREM1/C5AR1/NOS3/PTAFR/IFIT3/LOC102181…	186	334	CD80/ADIPOQ/THPO/ABCC5/GHSR/IL12A/B3GALT5/LOC108633281/LOC102178311/LOC102172669/ALPL/ZC3H12A/JUN/PDE4B/PTGER3/GFI1/LOC102169641/LOC102169350/NGF/LOC102171395/S100A14/SLAMF8/LOC102186356/IRF5/NOD1/STAB2/LOC102180290/LOC102183941/CD4/CD27/PLA2G6/NFKB1/LOC102186197/LIAS/JCHAIN/ANKRD17/LOC102182115/LOC102182395/LOC102182683/CXCL11/TNIP2/FER/ERAP1/PCSK1/TNIP1/SBNO2/LOC106502311/CACTIN/TICAM1/C3/HNRNP…	IFNAR1/ADAMTS5/EPHA3/PROS1/CD47/CCDC80/CD86/CLDN1/MECOM/LOC102175526/PLSCR4/EPHA2/CNR2/IL22RA1/FGR/PTAFR/NCL/SP110/SLC11A1/CPS1/FZD5/CASP8/HSPD1/TFPI/IL12RB2/PTGFR/ADGRL2/BCL10/LOC108633177/F3/LOC102175177/LOC102174895/LOC100861222/PTPN22/NOTCH2/LOC102173987/S100A9/LOC102169149/S100A8/IL6R/SHC1/LOC102173932/ADAMTS4/FCER1G/LOC102184859/LOC102185698/NOS3/RARRES2/NRF1/WASL/IGFBP3/NPY/CAV1/CD36/LOC10…	Process
GO:2000147	positive regulation of cell motility	473	-0.381740746470026	-1.48570291016121	0.001001001001001	0.001001001001001	0.0658529680586898	2847	tags=33%, list=21%, signal=27%	LOC102184120/CCL24/MYADM/ICAM1/SLC8A1/PODXL/WNT5A/PIK3CD/MAPRE1/HSPA5/PTGS2/FGFR1/TNFSF4/LOC102179993/PDGFRB/RRAS2/TEK/P2RY12/PRKD1/SPATA5/ETS1/AIF1/VEGFC/SHTN1/S1PR1/DOCK8/CXCL16/BDKRB1/SNAI2/IL6ST/PTPRJ/SERPINE1/P2RX4/CD274/SELP/SEMA6D/FLT4/CCBE1/KDR/ARHGEF2/C5AR1/NOS3/NRP1/PTAFR/KITLG/HMOX1/RETN/MOSPD2/LOC100861338/TFAP2A/CSF1R/LOC102184252/TGFBR2/LOC102184087/CAMK1D/ADAM17/TWIST2/CSF1/NRP2/RO…	163	310	IL12A/RAB5A/IRS1/AAMP/ZC3H12A/JUN/PTGER3/CYR61/S100A14/SLAMF1/EPHA1/CBLL1/GPNMB/HDAC9/ACVR1B/HDAC7/MDM2/RAC2/WASH1/WNT5B/SYNPO2/ATP8A1/RUFY3/LOC102182115/LOC102182395/LOC102182683/CXCL11/FER/CD74/FGF1/DIAPH1/EGR1/RACK1/DAPK3/MAP2K2/TNFSF14/LOC108633275/ELP3/JAK2/CREB3/NR4A3/DMTN/PTK2B/CCL27/SEMA4D/IKBKAP/EPB41L4B/TRIM32/FAM110C/FGFR1OP/SYNE2/SMAD3/DRD1/APC/PRKCE/EPCAM/IL1B/ATOH8/ROCK2/DAB2IP/FGF9…	TIAM1/ADAMTS1/LRRC15/PDCD10/P2RY12/LOC102172205/COL18A1/CAPN7/FGR/PTAFR/CXCR2/IGFBP5/NRP2/BMPR2/EPB41L5/CXCR4/TNFAIP6/ACVR1/ITGA6/HDAC4/TWIST2/ACKR3/LOC102182562/PLPP3/DOCK7/F3/S1PR1/CSF1/ADORA3/RHOC/IL6R/ARHGEF2/DDR2/NOS3/RARRES2/LOC102184120/PODXL/PTPRZ1/AQP1/MET/LAMB1/RELN/HGF/SEMA3A/TWIST1/TAC1/PAWR/KITLG/ITGA5/SP1/RAPGEF3/ANO6/GLI1/ATP5B/IL23A/IGF1/HMOX1/C3AR1/NTF3/PDGFB/FBLN1/GTSE1/CAMK2D/L…	Process
GO:0040017	positive regulation of locomotion	502	-0.371478693087444	-1.44957468173823	0.001001001001001	0.001001001001001	0.0658529680586898	2847	tags=31%, list=21%, signal=26%	LOC102184120/CCL24/MYADM/ICAM1/SLC8A1/PODXL/WNT5A/PIK3CD/MAPRE1/HSPA5/PTGS2/FGFR1/TNFSF4/LOC102179993/PDGFRB/RRAS2/TEK/P2RY12/PRKD1/SPATA5/ETS1/AIF1/VEGFC/SHTN1/S1PR1/DOCK8/CXCL16/BDKRB1/SNAI2/IL6ST/PTPRJ/SERPINE1/P2RX4/CD274/SELP/SEMA6D/FLT4/CCBE1/KDR/ARHGEF2/C5AR1/NOS3/NRP1/PTAFR/KITLG/HMOX1/RETN/MOSPD2/LOC100861338/TFAP2A/CSF1R/LOC102184252/TGFBR2/LOC102184087/CAMK1D/ADAM17/TWIST2/CSF1/NRP2/AZ…	177	325	CASR/IL12A/RAB5A/IRS1/AAMP/ZC3H12A/JUN/PTGER3/CYR61/S100A14/SLAMF1/EPHA1/CBLL1/GPNMB/HDAC9/ACVR1B/HDAC7/MDM2/RAC2/WASH1/WNT5B/SYNPO2/SLIT2/ATP8A1/RUFY3/LOC102182115/LOC102182395/LOC102182683/CXCL11/FER/CD74/FGF1/DIAPH1/EGR1/RACK1/DAPK3/MAP2K2/TNFSF14/LOC108633275/ELP3/JAK2/CREB3/NR4A3/DMTN/PTK2B/CCL27/SEMA4D/IKBKAP/EPB41L4B/TRIM32/FAM110C/FGFR1OP/SYNE2/SMAD3/DRD1/APC/PRKCE/EPCAM/IL1B/LOC102188868…	TIAM1/ADAMTS1/CHMP2B/LRRC15/PDCD10/SUCNR1/P2RY12/LOC102172205/COL18A1/CAPN7/FGR/PTAFR/CXCR2/IGFBP5/NRP2/BMPR2/EPB41L5/CXCR4/TNFAIP6/ACVR1/ITGA6/HDAC4/TWIST2/ACKR3/ARTN/LOC102182562/PLPP3/DOCK7/F3/S1PR1/CSF1/ADORA3/RHOC/IL6R/ARHGEF2/DDR2/NOS3/RARRES2/LOC102184120/PODXL/PTPRZ1/AQP1/CAV2/MET/LAMB1/RELN/HGF/SEMA3A/TWIST1/TAC1/PAWR/KITLG/ITGA5/SP1/RAPGEF3/ANO6/GLI1/ATP5B/IL23A/IGF1/HMOX1/C3AR1/NTF3/PD…	Process
GO:0000323	lytic vacuole	480	-0.361265005932716	-1.40637851255413	0.001001001001001	0.001001001001001	0.0658529680586898	3659	tags=36%, list=27%, signal=27%	LOC108634593/PI4K2A/SPHK2/LOC102175938/HEBP2/RAB44/HSPA8/HSPG2/SDC3/ARSB/SLC15A3/PRCP/AGRN/CPNE1/PSEN2/LOC102186111/NPC1/MAP1LC3B/TUBB/TMEM59/DNASE2/LOC102171917/FUCA1/LOC102174648/SGSH/BCL10/VAMP8/TPCN1/GPC2/SNAP29/CD34/B4GALT1/LOC102173932/HPS6/SNX14/BPI/VPS26A/PCYOX1/MARCH3/PYGB/AP1S2/TLR9/ACLY/HGSNAT/VAMP7/TMEM150B/SLC15A4/NHLRC3/TMEM79/CSPG5/UNC93B1/AKR1B1/MARCH1/VAT1/GUSB/CAP1/PRKCD/CPPED1/…	181	299	SOD1/AP2M1/GYG1/DNAJC13/DDOST/SLC30A2/RNF19B/AP1S3/GCA/SZT2/LAMTOR5/LAMTOR2/RHEB/VPS41/RAMP3/EPDR1/TMEM106B/CD63/BLOC1S1/TOM1/LOC108636029/BORCS5/M6PR/ITFG2/SYNGR1/ARSA/ATP8A1/GC/NAAA/SCARB2/LOC102190950/IDUA/ANXA6/CD74/ADRB2/PRSS57/C3/TRIP10/RAB3D/MCOLN1/MAN2B1/AP1M1/NCAN/SQSTM1/CTSB/RRAGA/VLDLR/CLTA/ALDOB/AGP/RAB14/TMEM30A/MYO6/GOPC/RRAGD/C9H6orf120/VTI1B/SPPL2A/SNAP23/VPS18/HEXA/CRHBP/VAMP5/SL…	CCT8/ATP6V1A/DTX3L/LAMP3/RNF13/TRPM2/LOC102183471/PADI2/HSPG2/FUCA1/LAPTM5/SDC3/ITM2C/STK11IP/SLC11A1/TMBIM1/CXCR2/CXCR4/LRP2/LOC100861136/CALCRL/CCDC115/OCA2/GPC1/RRAGC/CAP1/PPT1/TMEM59/BCL10/DRAM2/CTSS/CTSK/GBA/SYT11/TMEM79/GLMP/BCAN/CD1E/LOC102173932/NCSTN/MPZ/CREG1/AKR1B1/IMPDH1/CFTR/MIOS/PON2/GLIPR1/KERA/LUM/DCN/LOC102190297/LOC102190935/SLC48A1/LRRK2/CCT2/RAP1B/GNS/DRAM1/CKAP4/LRMP/MGST1/C3…	Component
GO:0005764	lysosome	480	-0.361265005932716	-1.40637851255413	0.001001001001001	0.001001001001001	0.0658529680586898	3659	tags=36%, list=27%, signal=27%	LOC108634593/PI4K2A/SPHK2/LOC102175938/HEBP2/RAB44/HSPA8/HSPG2/SDC3/ARSB/SLC15A3/PRCP/AGRN/CPNE1/PSEN2/LOC102186111/NPC1/MAP1LC3B/TUBB/TMEM59/DNASE2/LOC102171917/FUCA1/LOC102174648/SGSH/BCL10/VAMP8/TPCN1/GPC2/SNAP29/CD34/B4GALT1/LOC102173932/HPS6/SNX14/BPI/VPS26A/PCYOX1/MARCH3/PYGB/AP1S2/TLR9/ACLY/HGSNAT/VAMP7/TMEM150B/SLC15A4/NHLRC3/TMEM79/CSPG5/UNC93B1/AKR1B1/MARCH1/VAT1/GUSB/CAP1/PRKCD/CPPED1/…	181	299	SOD1/AP2M1/GYG1/DNAJC13/DDOST/SLC30A2/RNF19B/AP1S3/GCA/SZT2/LAMTOR5/LAMTOR2/RHEB/VPS41/RAMP3/EPDR1/TMEM106B/CD63/BLOC1S1/TOM1/LOC108636029/BORCS5/M6PR/ITFG2/SYNGR1/ARSA/ATP8A1/GC/NAAA/SCARB2/LOC102190950/IDUA/ANXA6/CD74/ADRB2/PRSS57/C3/TRIP10/RAB3D/MCOLN1/MAN2B1/AP1M1/NCAN/SQSTM1/CTSB/RRAGA/VLDLR/CLTA/ALDOB/AGP/RAB14/TMEM30A/MYO6/GOPC/RRAGD/C9H6orf120/VTI1B/SPPL2A/SNAP23/VPS18/HEXA/CRHBP/VAMP5/SL…	CCT8/ATP6V1A/DTX3L/LAMP3/RNF13/TRPM2/LOC102183471/PADI2/HSPG2/FUCA1/LAPTM5/SDC3/ITM2C/STK11IP/SLC11A1/TMBIM1/CXCR2/CXCR4/LRP2/LOC100861136/CALCRL/CCDC115/OCA2/GPC1/RRAGC/CAP1/PPT1/TMEM59/BCL10/DRAM2/CTSS/CTSK/GBA/SYT11/TMEM79/GLMP/BCAN/CD1E/LOC102173932/NCSTN/MPZ/CREG1/AKR1B1/IMPDH1/CFTR/MIOS/PON2/GLIPR1/KERA/LUM/DCN/LOC102190297/LOC102190935/SLC48A1/LRRK2/CCT2/RAP1B/GNS/DRAM1/CKAP4/LRMP/MGST1/C3…	Component
GO:0098657	import into cell	456	-0.424960903705688	-1.65208881431482	0.00100200400801603	0.00100200400801603	0.0658529680586898	2892	tags=34%, list=21%, signal=27%	CAV3/APP/VAMP7/DOCK2/SLC31A1/CAV1/PICALM/SLC8A1/CSNK1G1/GRIA1/CAP1/ELMO1/LOC102189753/PRKCD/SH3GL1/LOC106502806/PLD4/SNX10/CSNK1G3/NAPB/LOC108633303/ACTG1/HCK/LOC102176354/RAB34/RAB1A/RAMP2/GRK3/CD47/DNAJC6/PLCG2/ANKFY1/RAB39A/AIF1/ARRB1/SPON2/FYN/MYH10/CXCL16/AXL/CLCN5/TXNDC5/SLC39A10/NECAP1/TRPV6/LRP2/LOC102188588/LOC100861338/TGFBR2/ARPC3/LOC102168428/FCER1G/SLC11A1/LOC102172606/ACTR3/NLGN1/HS…	153	303	ITSN1/SNX4/MASP1/AP2M1/PIK3CA/TMEM108/DNAJC13/RAB5A/SLC9A1/BIN1/RAMP1/ZFYVE9/PTGER3/KIAA1107/KCND3/PI4KB/LOC102186356/CD247/CDK5/LEP/MYO1G/RAMP3/STEAP4/EEA1/LMBR1L/SLC39A5/STAB2/TOM1/LOC102171493/OLR1/M6PR/SH3BP1/MICALL1/PLA2G6/LOC102180576/JCHAIN/SCARB2/GRK4/CYFIP2/ADRB2/ABCA7/HCN2/PDLIM7/SLC34A1/CLTB/PIP5K1C/C3/DNM2/HOOK2/PIK3R2/CLCN3/SH3GL2/VLDLR/CLTA/ABCA1/SNX30/MYO6/HTR1B/SNX3/SNX9/SPG11/SLC…	SYNJ1/APP/CD47/TFRC/AHSG/NLGN1/PTX3/SLC9A9/NCK1/TRPM2/ITGB2/NECAP2/HSPG2/CDC42/LDLRAP1/FCN3/WASF2/FGR/XKR8/NCL/HTR2B/SLC11A1/CXCR1/CXCR2/SLC39A10/STEAP3/MARCO/ACTR3/LRP1B/KCNJ3/LOC102168948/PLA2R1/LRP2/WIPF1/NCKAP1/CALCRL/GULP1/ACKR3/CAP1/PPT1/LRP8/DNAJC6/CDC7/FNBP1L/SNX7/SORT1/ATP1A1/LOC102173987/PIP5K1A/PEAR1/KCNJ10/LOC102186539/FCER1G/LOC102184859/LOC102185698/TRPV6/WASL/AMPH/STEAP2/SNX10/WIPF…	Process
GO:0048729	tissue morphogenesis	517	-0.392399722315431	-1.5330325683785	0.00100200400801603	0.00100200400801603	0.0658529680586898	3439	tags=36%, list=25%, signal=28%	TMEM67/NFATC4/FRS2/FGF7/ETV4/KRAS/PDCD10/ENAH/PTCH1/KDM5B/EBF1/HEG1/BCL10/TBX2/NPNT/RHOB/CD44/GBX2/B4GALT1/LOC102191152/TMTC3/SOCS3/WDR1/FOXL1/ETV2/HBEGF/SOX10/RHOC/FKBP1A/NOTCH2/HOXB2/ZIC2/SCX/ARHGAP24/HOXA5/INTU/SPRY1/MSN/TMEM79/EPHA2/ANKRD1/PODXL/WNT5A/MESP2/HHEX/IL10/FMN1/FGFR1/IFT52/TWSG1/IRX2/TEK/SPINT1/AHR/HHIP/FZD5/SPATA5/VEGFC/LOC102171183/PTHLH/S1PR1/GDF7/SNAI2/PLXND1/CTSV/WNT2/CELSR1/K…	172	345	IFT57/CASR/DLG1/OPA1/TP63/CRYGS/DVL3/CCDC39/RIPK4/AIRE/ADARB1/WNT4/ARID1A/PHACTR4/MATN1/PAX3/WNT10A/WNT6/XIRP2/TRAF3IP1/CYR61/LMO4/RBM15/PBX1/INHBA/TBX20/COBL/MYF6/CEP290/VDR/MDM2/PKP2/LOC102178253/SH3BP1/LOC108633277/LOC108636083/SHANK3/PITX2/SLIT2/LIAS/FGF1/KLHL3/SIRT6/PSPN/ECSIT/CAMSAP3/PRKACA/GCNT1/CA9/NR4A3/TBX18/ESR1/TTC8/EXOC5/BBS4/SMAD3/GCNT4/TLX2/ALMS1/SOS1/PAX8/PPP3R1/IFT172/RAB10/ROCK2…	ARL13B/HEG1/CHRD/PDCD10/SHOX2/NPHP3/POFUT2/RUNX1/EPHA2/CDC42/LOC108637382/EPHA4/CXCR2/IGFBP5/FZD5/NRP2/BMPR2/CASP8/TMEFF2/GLI2/EPB41L5/CXCR4/ZEB2/ACVR1/LRP2/BBS5/NCKAP1/COL3A1/GBX2/LOC102169353/HEYL/ARTN/TAL1/STIL/TACSTD2/WLS/PRKACB/BCL10/TGFBR3/GLMN/S1PR1/COL11A1/CSF1/RHOC/NOTCH2/TMEM79/VANGL2/NOS3/PODXL/WNT16/RALA/GLI3/HOXA5/HOXA11/HOXA13/MET/WNT2/HGF/SEMA3E/SEMA3A/TWIST1/AHR/FZD1/LGR5/MYF5/ALX…	Process
GO:0030335	positive regulation of cell migration	460	-0.385776739086922	-1.49973908373629	0.00100200400801603	0.00100200400801603	0.0658529680586898	2847	tags=33%, list=21%, signal=27%	LOC102184120/CCL24/MYADM/ICAM1/SLC8A1/PODXL/WNT5A/PIK3CD/MAPRE1/HSPA5/PTGS2/FGFR1/TNFSF4/LOC102179993/PDGFRB/RRAS2/TEK/P2RY12/PRKD1/SPATA5/ETS1/AIF1/VEGFC/SHTN1/S1PR1/DOCK8/CXCL16/BDKRB1/SNAI2/IL6ST/PTPRJ/SERPINE1/P2RX4/CD274/SELP/SEMA6D/FLT4/CCBE1/KDR/ARHGEF2/C5AR1/NOS3/NRP1/PTAFR/KITLG/HMOX1/RETN/MOSPD2/LOC100861338/TFAP2A/CSF1R/LOC102184252/TGFBR2/LOC102184087/CAMK1D/ADAM17/TWIST2/CSF1/NRP2/RO…	157	303	IL12A/RAB5A/IRS1/AAMP/ZC3H12A/JUN/PTGER3/CYR61/S100A14/SLAMF1/EPHA1/CBLL1/GPNMB/HDAC9/ACVR1B/HDAC7/MDM2/RAC2/WASH1/WNT5B/SYNPO2/ATP8A1/RUFY3/LOC102182115/LOC102182395/LOC102182683/CXCL11/FER/CD74/FGF1/DIAPH1/EGR1/RACK1/DAPK3/TNFSF14/LOC108633275/ELP3/JAK2/CREB3/NR4A3/DMTN/PTK2B/CCL27/SEMA4D/IKBKAP/EPB41L4B/TRIM32/FAM110C/FGFR1OP/SYNE2/SMAD3/DRD1/APC/PRKCE/IL1B/ATOH8/ROCK2/DAB2IP/FGF9/FLT1/HMGB1/G…	TIAM1/ADAMTS1/LRRC15/PDCD10/P2RY12/COL18A1/CAPN7/FGR/PTAFR/CXCR2/IGFBP5/NRP2/BMPR2/EPB41L5/CXCR4/TNFAIP6/ACVR1/ITGA6/HDAC4/TWIST2/ACKR3/LOC102182562/PLPP3/DOCK7/F3/S1PR1/CSF1/ADORA3/RHOC/IL6R/ARHGEF2/DDR2/NOS3/RARRES2/LOC102184120/PODXL/PTPRZ1/AQP1/MET/LAMB1/RELN/HGF/SEMA3A/TAC1/PAWR/KITLG/ITGA5/SP1/RAPGEF3/ANO6/GLI1/ATP5B/IL23A/IGF1/HMOX1/C3AR1/NTF3/PDGFB/FBLN1/GTSE1/CAMK2D/LEF1/PDGFRA/KIT/KDR/C…	Process
GO:0051051	negative regulation of transport	469	-0.3687903859563	-1.43462028573969	0.00100200400801603	0.00100200400801603	0.0658529680586898	3030	tags=30%, list=22%, signal=24%	CNR1/FKBP1A/LOC102173489/UCN2/TNFRSF1A/LOC102184711/LOC102181107/LOC102183754/PACSIN1/LOC102175070/CAV3/TLR9/LOC102184120/RAB11FIP1/ICAM1/CAV1/BMP8B/PICALM/HTR2A/IL10/FABP5/PTGS2/LOC108633303/TNFSF4/TLR8/FGF12/CD300LF/C5AR2/RAB11FIP5/CYFIP1/P2RY12/RAP1B/PRKD1/PDE3B/PIM3/SRI/AGTR2/NOS3/PRKCB/PID1/TXN/VSNL1/PRRT2/LOC102178813/TMEM14A/LOC102184087/SLC30A1/STXBP6/HAMP/PKD2/ACSL4/MAP4K4/HMGCR/PLA2R1/L…	170	299	LOC102183454/LOC102175896/ATG3/APOD/HES1/ADIPOQ/GHSR/UBE2G2/DPH3/CAB39/IRS1/PNKD/SUMO1/ACVR1C/BIN1/ZC3H12A/PTGER3/STXBP3/SNX27/OAZ3/SLAMF1/LOC102186356/CDK5/KCNH2/LEP/INHBA/GCK/HOXA3/LOC108635899/GRB10/TMBIM6/ATF4/NPY5R/HADH/NFKB1/PPP3CA/ADRA2C/MCTP1/CD74/HDAC3/MZB1/MIDN/CBARP/RACK1/OAZ1/SIRT6/LOC102186759/DMTN/PTK2B/HTR1B/TRDN/PLN/GOPC/SNX3/ESR1/CALM1/AKAP5/NEDD4/OAZ2/MAPKBP1/NEO1/CRHBP/PKDCC/RH…	EPHA3/RUBCN/FGF12/KCNAB1/P2RY1/P2RY12/MX1/PFKL/EPHB2/LOC108637382/LOC102186814/LOC102175070/PID1/SERPINE2/INHA/BARD1/INHBB/PLA2R1/STK39/SESTD1/CYFIP1/BOK/GPR35/YRDC/BMP8B/LOC102182562/LOC102170144/GNAI3/RAP1A/CTTNBP2NL/PTPN22/CASQ2/SYT11/LOC102186539/PEA15/CD84/LOC102184859/RGS4/INSIG1/NOS3/LOC102184120/BRAF/IGFBP3/SRI/NPY/CRHR2/LOC102180455/MDFIC/CAV1/SFRP4/HBP1/CD36/LOC100860959/LOC108633303/TW…	Process
GO:0002275	myeloid cell activation involved in immune response	445	-0.430582287025711	-1.67264799170581	0.00100300902708124	0.00100300902708124	0.0658529680586898	3676	tags=42%, list=27%, signal=31%	SERPINB6/RHOA/PI4K2A/LOC102175938/HEBP2/ANXA3/RAB44/HSPA8/CD58/XRCC6/SERPINB6/ARSB/LOC102175833/PRCP/RAB31/CPNE1/RAB4B/LOC102186111/JUP/TUBB/RAP2B/LOC102174648/VAMP8/LOC102180073/AHSG/HK3/SNAP29/CD44/B4GALT1/LOC102173932/CLEC12A/ADAM10/APRT/BPI/DOK3/LOC102184711/PYGB/ACLY/HGSNAT/VAMP7/HMOX2/SLC15A4/DOCK2/NHLRC3/LOC108636544/HVCN1/PSMA5/VAT1/GUSB/CAP1/LOC102171142/PRKCD/CPPED1/PIK3CD/CMTM6/FABP5/L…	142	303	NIT2/GYG1/ARMC8/DNAJC13/DDOST/CAB39/GCA/PPIE/PGM1/STXBP3/S100A13/LAMTOR2/SLAMF1/HSPA6/PSMC2/CEP290/LOC102168424/RAB5B/CD63/LTA4H/TOM1/LOC108636029/OLR1/SLC2A3/SYNGR1/ARSA/NFKB1/ATP8A1/LOC102182115/LOC102182395/LOC102182683/STBD1/DIAPH1/CYSTM1/SBNO2/RAB24/TICAM1/C3/SLC44A2/RAB3D/ADGRE3/MAN2B1/AP1M1/RAB3A/C7H1orf35/CTSB/LOC102181595/NR4A3/ALAD/AGP/RAB14/TMEM30A/DYNLT1/C9H6orf120/B2M/LOC102168547/SL…	CCT8/CD47/AHSG/PSMD2/PTX3/MME/RAP2B/SUCNR1/PDXK/LOC102186806/PFKL/TRPM2/PADI2/CDA/FGR/PTAFR/STK11IP/SLC11A1/TMBIM1/CXCR1/CXCR2/XRCC5/IDH1/TNFAIP6/PSMD14/CAP1/AGL/PSMA5/ADORA3/RAP1A/NRAS/CD58/CTSS/S100A11/S100A9/LOC102169149/S100A8/ILF2/LOC102173932/NCSTN/FCER1G/LOC102184859/LOC102185698/CREG1/PTPRN2/AOC1/CLEC5A/IMPDH1/CDK13/PSMA2/PIK3CG/FGL2/CD36/LOC100860959/LOC108633303/GLIPR1/BIN2/ANO6/PTPRB/C…	Process
GO:0050878	regulation of body fluid levels	399	-0.395145756620036	-1.53482565923116	0.00100300902708124	0.00100300902708124	0.0658529680586898	2827	tags=41%, list=21%, signal=34%	AQP3/CD59/TFAP2B/GNAI2/ITPK1/GP5/CAPZA2/SLC30A4/IRF1/DGKQ/DGKA/BLOC1S3/ADAMTS13/LOC102175833/PRCP/HAS2/SERPIND1/HDAC2/TAC1/MAP1LC3B/HSD11B2/RAP2B/HEG1/GGCX/PTPN6/VAMP8/CD34/HPS6/SERPINC1/APRT/EMP2/RCOR1/COX2/AQP4/LOC108636544/TMEM79/AKR1B1/GATA1/CAV1/PRKCD/PIK3CD/EIF2AK3/DBI/LOC108633303/KCNMA1/FGB/PLCG2/PROCR/P2RY12/DGKD/FGG/CLDN4/ARRB1/FYN/AXL/PTPRJ/SH2B3/SERPINE1/P2RX4/SELP/XDH/HYAL2/NOS3/PAPS…	135	264	TP63/PIK3CA/RAB5A/CLCNKA/CAPZB/PROC/PABPC4/PTGER3/STXBP3/CELSR2/VPS45/ZBTB7B/USF1/DGKI/ADCY1/NFE2/CBX5/VDR/LOC102175560/VWF/TEC/GC/BTC/WFS1/ADRB2/SLC22A4/PIP5K1C/C3/PRDX2/F2RL3/LOC102181595/JAK2/LOC102189950/DMTN/AQP7/RAB14/BLOC1S6/AP3B1/LOC102187233/PLEK/UCN/PDIA6/GRHL1/ATP7B/CPB2/DGKH/PRKCQ/GATA3/OPRL1/GHRH/ZFPM2/LOC108637540/MADD/NR1H3/F2/DGKZ/PHF21A/TMPRSS13/C4BPB/UTS2/HPS4/ZFPM1/CX3CL1/GOT2/…	PROS1/HEG1/GP5/CLDN1/DGKG/RAP2B/P2RY12/LOC102175526/TRPC1/CDC42/EPHB2/KDM1A/PAFAH2/LCK/HDAC1/SERPINE2/CREB1/DBI/FAP/STK39/LNPK/TFPI/DGKD/LOC102172683/PRKACB/F3/ADORA3/GJA5/S100A9/GBA/TMEM79/PEAR1/COPA/FCER1G/NOS3/AKR1B1/AQP1/CAV1/MET/CAPZA2/CFTR/PRKAR2B/PIK3CG/CD36/LOC100860959/LOC108633303/TAC1/COL1A2/ZNF385A/ADCY6/ANO6/AVPR1A/LOC102170758/DGKA/PTPRO/PTPN6/SCNN1A/CD9/MAFF/PDGFB/FBLN1/ANXA5/MMRN1…	Process
GO:0019221	cytokine-mediated signaling pathway	516	-0.369277368237199	-1.44239620878323	0.00100300902708124	0.00100300902708124	0.0658529680586898	3898	tags=41%, list=29%, signal=31%	IFNAR1/BST2/LOC102174895/IL17RC/TNFRSF25/PELI2/LOC102183373/MST1R/CBL/IL1RN/STAT6/LOC102170144/LOC102189356/LOC108634246/NDN/CRLF1/DOK1/IRF1/LOC108636402/LRRTM3/HSPA8/CRK/CNTFR/LIF/LOC106503997/LRRC4C/LOC102182562/IFNLR1/SIRT1/LOC102190399/KRAS/TJP2/IL1RAP/TNFRSF13C/TCP1/CRLF2/CXCL8/PTPN6/IRF6/CCL25/MYD88/FAS/CD44/DUOX1/SOCS3/PDCD4/RIPK1/LOC102169371/MCL1/IRF9/EBI3/IL18R1/FKBP1A/LRRC66/TNFRSF1A/I…	178	338	IFNGR2/IL10RB/SOD1/CD80/BCL6/THPO/SOX2/PIK3CA/IL12A/IRS1/STAT1/CSF3R/ZCCHC11/JAK1/RBM15/RORC/IRF5/LEP/CAMK2B/HNRNPA2B1/NOD1/KRT18/CD4/CD27/ADIPOR2/TAB1/RBX1/IL17REL/NFKB1/TEC/LOC102182115/LOC102182395/LOC102182683/CXCL11/HNRNPDL/TNIP2/FER/CD74/CAMK2A/EGR1/LOC106502311/TNFSF14/FCER2/LOC108633275/JUNB/SLC27A1/IL12RB1/UBA52/ARF1/SQSTM1/LRRC19/LOC102181595/JAK2/PTK2B/IL11RA/IL20RA/TAB2/B2M/LOC1021685…	IFNAR1/IFNAR2/CD86/LRRC15/IL1RAP/IL20RB/ACKR4/MX2/MX1/LRRC3/CDC42/IL22RA1/IFNLR1/IFI6/PTAFR/OPRD1/LOC108637382/TRIM62/LOC102186814/LOC102175070/PTPRN/CNOT9/CXCR1/CXCR2/STAT4/CXCR4/GPR17/GPR35/ACKR3/LOC102182562/PODN/LRP8/IL12RB2/LOC102170144/F3/LOC102175177/LOC102174895/S1PR1/CSF1/PIAS3/LOC102173987/MCL1/IL6R/SHC1/MUC1/ARHGEF2/FCER1G/POU2F1/LRRC4/PTPRZ1/RALA/CD36/LOC100860959/LOC108633303/HGF/TWI…	Process
GO:0001944	vasculature development	421	-0.455818171231086	-1.77009653903007	0.00100401606425703	0.00100401606425703	0.0658529680586898	3684	tags=43%, list=27%, signal=32%	ARHGEF15/EMCN/ACVRL1/UBP1/SPHK2/GJA4/BMPR1A/HAND2/ARID2/PRCP/HAS2/LIF/SIRT1/SLC12A6/NFATC4/LOC102173415/WASF2/B9D1/PROX2/HOXB3/LOC102171917/HEG1/NRXN3/TBX2/LOC106502530/CD34/CD44/C1GALT1/GBX2/B4GALT1/SOCS3/ETV2/HBEGF/VASH1/NOTCH2/STRA6/CAV1/CDH5/EPHA2/MEOX2/HHEX/LGALS8/LOC106502806/EIF2AK3/NRXN1/PTGS2/ZFAND5/TGFA/FGFR1/RAMP2/TNFSF4/PRDM1/PDGFRB/TIE1/TEK/SPINT1/NDNF/AHR/GJC1/ERRFI1/CLIC4/FZD5/ETS1…	119	302	APOD/PIK3CA/PKNOX1/PCNT/ARID1A/AAMP/HS6ST1/RAMP1/JUN/CYR61/RBM15/LEP/HOXA3/TBX20/IMMP2L/NFE2/NR4A1/HDAC7/MDM2/DDIT3/STAB2/ADIPOR2/ADM2/PITX2/SLIT2/SGCB/ANKRD17/EPGN/ERAP1/RASA1/FGF1/EGR1/STK11/DNM2/PNPLA6/JUNB/SMARCA2/PTK2B/CNTRL/QKI/NEDD4/SMAD6/AGGF1/SOS1/EPAS1/MEIS1/PPP3R1/SNX17/ENG/EGFL7/RXRA/FGF9/FLT1/ID1/FOXS1/NCOA6/ZFPM2/EYA1/CHD7/SOX17/PTPN14/PROX1/CRKL/FBXW8/TMED2/FGF2/IL15/SFRP2/GPLD1/FO…	HEG1/EPHB3/TIPARP/AGTR1/COL18A1/EPHA2/CDC42/EPHB2/CLIC4/WASF2/NCL/FZD5/NRP2/BMPR2/CASP8/CXCR4/ACVR1/LRP2/ITGAV/CALCRL/COL3A1/GBX2/GJA4/TIE1/TAL1/PLPP3/TGFBR3/GLMN/S1PR1/WARS2/NOTCH2/GJA5/SHC1/EFNA1/VANGL2/PAXIP1/NOS3/GLI3/HOXA1/HOXA7/HOXA13/AQP1/BMPER/CAV1/WNT2/NRCAM/SRPK2/SEMA3E/ITGB8/AHR/MEOX2/C1GALT1/COL1A2/E2F7/ITGA5/ACVRL1/RAPGEF3/ARID2/PRICKLE1/PTPRB/LEMD3/LRP1/ATP5B/ITGA7/ELK3/IGF1/HMOX1/M…	Process
GO:0042060	wound healing	397	-0.443976272781961	-1.72305682427344	0.00100401606425703	0.00100401606425703	0.0658529680586898	3696	tags=43%, list=27%, signal=32%	ITPK1/GP5/CAPZA2/RHOA/CFLAR/ACVRL1/IRF1/DGKQ/DGKA/BLOC1S3/ADAMTS13/AJUBA/LOC102175833/PRCP/SERPIND1/HDAC2/BIN3/FGF7/PDCD10/RAP2B/GGCX/PTPN6/CD34/LOC102179132/CD44/B4GALT1/HPS6/SERPINC1/HBEGF/RHOC/UCN2/NOTCH2/ARHGAP24/VIM/RCOR1/CAV3/LOC108636544/GATA1/CAV1/WNT5A/PRKCD/PIK3CD/PPARD/LOC108633303/TGFA/FGFR1/FGB/PDGFRB/PLCG2/NDNF/PROCR/P2RY12/DGKD/FGG/ETS1/ARRB1/TIMP1/FYN/CORO1B/MYH10/SNAI2/AXL/PTPRJ/…	120	277	CXADR/APOD/PIK3CA/RAB5A/CAPZB/FZD7/MSTN/PROC/PABPC4/CYR61/STXBP3/VPS45/DGKI/MYF6/NFE2/CBX5/TARBP2/WNT10B/LOC102175560/VWF/ADIPOR2/PPARA/TEC/LOC102182115/LOC102182395/LOC102182683/ADRB2/EGR1/PIP5K1C/C3/F2RL3/LOC102181595/JAK2/LOC102189950/EPB41L4B/BLOC1S6/SMAD3/AP3B1/IL1B/PLEK/PDIA6/ENG/DGKH/PRKCQ/GATA3/PARD3/OPTN/ZFPM2/LOC108637540/F2/DGKZ/PHF21A/MYOD1/JAML/MYOG/C4BPB/MIA3/MTOR/MIF/HPS4/FGF2/ZFPM…	PROS1/GP5/DGKG/PDCD10/RAP2B/P2RY1/IGSF10/P2RY12/LOC102175526/ARHGEF19/CDC42/KDM1A/SEPN1/PAFAH2/LCK/HDAC1/SERPINE2/SLC11A1/CFLAR/TMEFF2/LNPK/TFPI/COL3A1/DGKD/LOC102169353/PRKACB/F3/RHOC/NOTCH2/BCL9/S100A8/ADAM15/SYT11/PEAR1/VANGL2/FCER1G/EZH2/AQP1/IFRD1/CAV1/CAPZA2/PRKAR2B/PIK3CG/CD36/LOC100860959/LOC108633303/COL1A2/DCN/ITGA5/ACVRL1/ANO6/ERBB3/DGKA/ELK3/IGF1/TIMP3/HMOX1/FGFR1OP2/PTPN6/CD9/MAFF/PD…	Process
GO:0001501	skeletal system development	436	-0.43772086988907	-1.70121402132019	0.00100401606425703	0.00100401606425703	0.0658529680586898	2791	tags=34%, list=21%, signal=28%	EPHA2/BMP8B/TNFSF11/SP5/RBP4/WNT5A/HOXD3/PAPSS1/EIF2AK3/FMN1/ZFAND5/AEBP1/FGFR1/EXTL1/PDGFRB/FRZB/P3H1/LTBP3/HHIP/PHEX/BMP3/PRKRA/WFIKKN1/RANBP3L/TIMP1/PTHLH/SNAI2/AXIN2/HYAL2/DMRT2/NOS3/SATB2/DLX2/PAPSS2/TIPARP/NKX3-2/NOG/SULF2/WDR19/TFAP2A/GLI3/TGFBR2/IGFBP4/THBS3/SGPL1/TWIST2/ROR2/PRRX1/CSRNP1/PLS3/DCHS1/PRRX2/HAPLN1/SOX9/ARID5A/LOC108637488/SIX2/SLC39A1/SFRP4/LECT1/HIF1A/FBN1/TRPV4/WNT2B/ANXA…	160	276	BBX/DLG1/TP63/IFT80/LOC102180704/ZIC1/RYK/CBS/ALPL/RUNX3/MATN1/EN1/HOXD10/HOXD9/HOXD8/HOXD1/CYR61/TRIM45/TBX15/ASH1L/BGLAP/MEF2D/PBX1/WDR60/LEP/HOXA3/HOXA4/HOXA10/HOXC4/HOXC6/HOXC9/HOXC10/HOXC11/WNT10B/VDR/NAB2/TEAD4/WNT5B/EP300/PITX2/BMPR1B/TAPT1/WHSC1/IDUA/ANXA6/TCOF1/PITX1/SLC39A3/AES/ZBTB7A/CARM1/NCAN/WNT9A/FREM1/NFIB/NPR2/SEMA4D/PEX7/ESR1/FOXN3/HEXA/SMAD3/PTGER2/LOC102187233/PKDCC/MEIS1/IFT1…	AHSG/CHRD/SHOX2/TIPARP/SERP1/RUNX1/ETS2/EPHA2/EXTL1/WASF2/NPPC/INHA/BMPR2/SATB2/GLI2/INSIG2/SP5/DLX2/SP3/HOXD3/PRKRA/FRZB/COL3A1/COL5A2/NAB1/HDAC4/TWIST2/BMP8B/COL9A2/P3H1/TAL1/HSPB11/USP1/COL11A1/ALX3/WNT2B/GJA5/SETDB1/SLC39A1/THBS3/HAPLN2/BCAN/ADAMTS4/INSIG1/NOS3/CREB3L2/GLI3/AEBP1/HOXA1/HOXA2/HOXA5/HOXA6/HOXA7/HOXA9/HOXA11/HOXA13/SFRP4/LRRC17/ITGB8/TWIST1/COL1A2/MYF5/ALX1/LUM/ZNF385A/HOXC8/SP1…	Process
GO:0043299	leukocyte degranulation	435	-0.433102903465246	-1.68289073816624	0.00100401606425703	0.00100401606425703	0.0658529680586898	3676	tags=42%, list=27%, signal=32%	SERPINB6/RHOA/PI4K2A/LOC102175938/HEBP2/ANXA3/RAB44/HSPA8/CD58/XRCC6/SERPINB6/ARSB/LOC102175833/PRCP/RAB31/CPNE1/RAB4B/LOC102186111/JUP/TUBB/RAP2B/LOC102174648/VAMP8/LOC102180073/AHSG/HK3/SNAP29/CD44/B4GALT1/LOC102173932/CLEC12A/ADAM10/APRT/BPI/DOK3/LOC102184711/PYGB/ACLY/HGSNAT/VAMP7/HMOX2/SLC15A4/DOCK2/NHLRC3/HVCN1/PSMA5/VAT1/GUSB/CAP1/LOC102171142/PRKCD/CPPED1/PIK3CD/CMTM6/FABP5/LOC108633303/H…	137	298	NIT2/GYG1/ARMC8/DNAJC13/DDOST/CAB39/GCA/PPIE/PGM1/STXBP3/S100A13/LAMTOR2/HSPA6/PSMC2/CEP290/LOC102168424/RAB5B/CD63/LTA4H/TOM1/LOC108636029/OLR1/SLC2A3/SYNGR1/ARSA/NFKB1/ATP8A1/LOC102182115/LOC102182395/LOC102182683/STBD1/DIAPH1/CYSTM1/RAB24/C3/SLC44A2/RAB3D/ADGRE3/MAN2B1/AP1M1/RAB3A/C7H1orf35/CTSB/NR4A3/ALAD/AGP/RAB14/TMEM30A/DYNLT1/C9H6orf120/B2M/LOC102168547/SLC27A2/SNAP23/ACTR1B/KCMF1/YPEL5/R…	CCT8/CD47/AHSG/PSMD2/PTX3/MME/RAP2B/PDXK/LOC102186806/PFKL/TRPM2/PADI2/CDA/FGR/PTAFR/STK11IP/SLC11A1/TMBIM1/CXCR1/CXCR2/XRCC5/IDH1/TNFAIP6/PSMD14/CAP1/AGL/PSMA5/ADORA3/RAP1A/NRAS/CD58/CTSS/S100A11/S100A9/LOC102169149/S100A8/ILF2/LOC102173932/NCSTN/FCER1G/LOC102184859/LOC102185698/CREG1/PTPRN2/AOC1/CLEC5A/IMPDH1/CDK13/PSMA2/PIK3CG/FGL2/CD36/LOC100860959/LOC108633303/GLIPR1/BIN2/ANO6/PTPRB/CCT2/RAP…	Process
GO:0043312	neutrophil degranulation	421	-0.427425685943182	-1.65983889000558	0.00100401606425703	0.00100401606425703	0.0658529680586898	3619	tags=41%, list=27%, signal=31%	LOC102175938/HEBP2/ANXA3/RAB44/HSPA8/CD58/XRCC6/SERPINB6/ARSB/LOC102175833/PRCP/RAB31/CPNE1/RAB4B/LOC102186111/JUP/TUBB/RAP2B/LOC102174648/VAMP8/LOC102180073/AHSG/HK3/SNAP29/CD44/B4GALT1/LOC102173932/CLEC12A/ADAM10/APRT/BPI/DOK3/LOC102184711/PYGB/ACLY/HGSNAT/VAMP7/HMOX2/SLC15A4/DOCK2/NHLRC3/HVCN1/PSMA5/VAT1/GUSB/CAP1/LOC102171142/PRKCD/CPPED1/CMTM6/FABP5/LOC108633303/LOC102176354/PSMA2/CD68/CD47/…	133	288	NIT2/GYG1/ARMC8/DNAJC13/DDOST/CAB39/GCA/PPIE/PGM1/STXBP3/LAMTOR2/HSPA6/PSMC2/CEP290/LOC102168424/RAB5B/CD63/LTA4H/TOM1/LOC108636029/OLR1/SLC2A3/SYNGR1/ARSA/NFKB1/ATP8A1/LOC102182115/LOC102182395/LOC102182683/STBD1/DIAPH1/CYSTM1/RAB24/C3/SLC44A2/RAB3D/ADGRE3/MAN2B1/AP1M1/RAB3A/C7H1orf35/CTSB/ALAD/AGP/RAB14/TMEM30A/DYNLT1/C9H6orf120/B2M/LOC102168547/SLC27A2/SNAP23/ACTR1B/KCMF1/YPEL5/RAB10/PTGES2/AG…	CCT8/CD47/AHSG/PSMD2/PTX3/MME/RAP2B/PDXK/LOC102186806/PFKL/TRPM2/PADI2/CDA/FGR/PTAFR/STK11IP/SLC11A1/TMBIM1/CXCR1/CXCR2/XRCC5/IDH1/TNFAIP6/PSMD14/CAP1/AGL/PSMA5/RAP1A/NRAS/CD58/CTSS/S100A11/S100A9/LOC102169149/S100A8/ILF2/LOC102173932/NCSTN/FCER1G/LOC102184859/LOC102185698/CREG1/PTPRN2/AOC1/CLEC5A/IMPDH1/CDK13/PSMA2/FGL2/CD36/LOC100860959/LOC108633303/GLIPR1/BIN2/ANO6/PTPRB/CCT2/RAP1B/CAND1/GNS/A…	Process
GO:0002009	morphogenesis of an epithelium	421	-0.409630053887863	-1.59073241575972	0.00100401606425703	0.00100401606425703	0.0658529680586898	3439	tags=37%, list=25%, signal=28%	TMEM67/NFATC4/FRS2/FGF7/ETV4/KRAS/PDCD10/ENAH/PTCH1/KDM5B/EBF1/BCL10/TBX2/NPNT/RHOB/CD44/GBX2/B4GALT1/LOC102191152/TMTC3/SOCS3/WDR1/HBEGF/SOX10/RHOC/NOTCH2/HOXB2/ZIC2/ARHGAP24/HOXA5/INTU/SPRY1/MSN/TMEM79/EPHA2/PODXL/WNT5A/HHEX/IL10/FMN1/FGFR1/IFT52/IRX2/TEK/SPINT1/AHR/HHIP/FZD5/SPATA5/VEGFC/LOC102171183/PTHLH/GDF7/SNAI2/PLXND1/CTSV/CELSR1/KDR/NRP1/NOG/LRP2/ZIC3/APAF1/TFAP2A/CSF1R/GLI3/TGFBR2/ADAM…	133	288	IFT57/CASR/DLG1/OPA1/TP63/CRYGS/DVL3/CCDC39/RIPK4/AIRE/WNT4/ARID1A/PHACTR4/PAX3/WNT10A/WNT6/TRAF3IP1/CYR61/LMO4/RBM15/PBX1/TBX20/COBL/CEP290/VDR/LOC102178253/SH3BP1/LOC108633277/LOC108636083/SHANK3/PITX2/SLIT2/LIAS/FGF1/KLHL3/PSPN/CAMSAP3/CA9/TBX18/ESR1/TTC8/EXOC5/BBS4/SMAD3/ALMS1/SOS1/PAX8/PPP3R1/IFT172/RAB10/ROCK2/ENG/TSC1/FLT1/MKKS/GATA3/PARD3/ARHGAP12/CTSZ/BMP7/TGM2/SALL4/STK3/GRHL2/EYA1/SOX1…	ARL13B/PDCD10/NPHP3/RUNX1/EPHA2/CDC42/EPHA4/CXCR2/IGFBP5/FZD5/CASP8/TMEFF2/GLI2/EPB41L5/CXCR4/ZEB2/ACVR1/LRP2/BBS5/NCKAP1/GBX2/STIL/TACSTD2/PRKACB/BCL10/GLMN/CSF1/RHOC/NOTCH2/TMEM79/VANGL2/PODXL/WNT16/RALA/GLI3/HOXA5/HOXA11/HOXA13/MET/HGF/SEMA3E/SEMA3A/TWIST1/AHR/FZD1/LGR5/ALX1/TMTC3/ITGA5/RARG/ACVRL1/PRICKLE1/FRS2/TIMELESS/APAF1/IGF1/PTHLH/KRAS/MGP/TULP3/SOX10/PDGFB/NUP50/WNT7B/CELSR1/BBS7/LEF1/…	Process
GO:0006897	endocytosis	403	-0.409425159855365	-1.58981883998726	0.00100401606425703	0.00100401606425703	0.0658529680586898	2892	tags=32%, list=21%, signal=26%	CAV3/APP/VAMP7/DOCK2/CAV1/PICALM/CSNK1G1/GRIA1/CAP1/ELMO1/LOC102189753/PRKCD/SH3GL1/LOC106502806/PLD4/SNX10/CSNK1G3/NAPB/LOC108633303/ACTG1/HCK/LOC102176354/RAB34/RAB1A/RAMP2/GRK3/CD47/DNAJC6/PLCG2/ANKFY1/RAB39A/AIF1/ARRB1/SPON2/FYN/MYH10/CXCL16/AXL/CLCN5/TXNDC5/NECAP1/LRP2/LOC102188588/LOC100861338/TGFBR2/ARPC3/LOC102168428/FCER1G/SLC11A1/LOC102172606/ACTR3/NLGN1/HSPH1/PECAM1/SLC9B2/PLA2R1/SCARB…	138	265	ITSN1/SNX4/MASP1/AP2M1/PIK3CA/TMEM108/DNAJC13/RAB5A/BIN1/RAMP1/ZFYVE9/PTGER3/KIAA1107/PI4KB/LOC102186356/CD247/CDK5/LEP/MYO1G/RAMP3/EEA1/LMBR1L/STAB2/TOM1/LOC102171493/OLR1/M6PR/SH3BP1/MICALL1/PLA2G6/LOC102180576/JCHAIN/SCARB2/GRK4/CYFIP2/ADRB2/ABCA7/PDLIM7/CLTB/PIP5K1C/C3/DNM2/HOOK2/PIK3R2/CLCN3/SH3GL2/VLDLR/CLTA/ABCA1/SNX30/MYO6/HTR1B/SNX3/SNX9/SPG11/NEDD4/SNX17/PDIA6/RABEPK/LRSAM1/GPR107/HMGB1…	SYNJ1/APP/CD47/TFRC/AHSG/NLGN1/PTX3/NCK1/ITGB2/NECAP2/HSPG2/CDC42/LDLRAP1/FCN3/WASF2/FGR/XKR8/NCL/HTR2B/SLC11A1/CXCR1/CXCR2/MARCO/ACTR3/LRP1B/LOC102168948/PLA2R1/LRP2/WIPF1/NCKAP1/CALCRL/GULP1/ACKR3/CAP1/PPT1/LRP8/DNAJC6/CDC7/FNBP1L/SNX7/SORT1/LOC102173987/PIP5K1A/PEAR1/FCER1G/LOC102184859/LOC102185698/WASL/AMPH/STEAP2/SNX10/WIPF3/ELMO1/CAV2/CAV1/CD36/LOC100860959/LOC108633303/BIN2/LRRK2/LRP1/HSP…	Process
GO:0051047	positive regulation of secretion	413	-0.396192349385555	-1.53758257020331	0.00100401606425703	0.00100401606425703	0.0658529680586898	2875	tags=35%, list=21%, signal=29%	IL17RB/RAB27B/VAMP7/GLP1R/UNC93B1/GATA1/MS4A2/ANKRD1/TNFSF11/RFX6/LOC102184867/RBP4/WNT5A/RIPK2/LOC102171142/DOC2B/LOC106502806/IL10/PPARD/CCR5/LOC108633303/RAB34/FGFR1/LOC102170446/IFIH1/TNFSF4/TLR8/FGB/CLCF1/TEK/CHRNB2/LOC102190572/CD38/FGG/C11H2orf40/FZD5/ARRB1/VEGFC/MYH10/SRI/IL17RA/AGTR2/P2RX4/CD274/HYAL2/LOC102190840/RIMS1/PTAFR/DNM1L/DYNLL1/VSNL1/RETN/SDC1/RHBDD1/LOC100861338/CSF1R/LOC1021…	129	284	ITSN1/CASR/SNX4/RAB5A/PINK1/NR0B2/IRS1/RAB3GAP1/CD2/VTCN1/BGLAP/SLAMF1/CDK5/LEP/INHBA/GCK/PFKM/ZNF384/PLA2G6/CACNA1I/EP300/MAPK11/AIMP1/PCSK1/GLRX/KISS1R/RAB3D/LOC102186759/RAB3A/ARF1/JAK2/LPL/AGP/IL1B/UCN/HMGB1/CPB2/PRKCQ/GATA3/FERMT1/MAVS/OPRL1/NCOA6/GHRH/KCNB1/CNTF/APBB1/LOC108637636/NUCB2/CRTAM/C2CD2L/EXPH5/PFKFB2/LOC100860961/MFN2/PRKCZ/FAM132A/TNFRSF4/MIF/PSMD9/HCAR2/GPLD1/NOD2/CARMIL2/SMPD…	IFNAR1/IL1RAP/PEX5L/NLGN1/DHX36/P2RY1/LOC102169223/SERP1/AGTR1/PCP4/TRPM2/ITGB2/RUNX1/LOC102183471/FGR/PTAFR/NPPC/NCL/HTR2B/RHBDD1/ACSL3/INHA/FZD5/CREB1/HSPD1/INHBB/PLA2R1/IFIH1/CAPN10/LOC102172683/LOC102191099/LOC102184867/LOC102190840/LOC102190572/WLS/GLMN/ADORA3/PTPN22/CD58/GOLPH3L/S100A9/S100A8/CHRNB2/FCER1A/CD84/CD244/FCER1G/MPC2/CLEC5A/CADPS2/SRI/NPY/CRHR2/AQP1/CFTR/CD36/LOC100860959/LOC108…	Process
GO:0006935	chemotaxis	404	-0.389759974168067	-1.51296741969279	0.00100401606425703	0.00100401606425703	0.0658529680586898	2912	tags=33%, list=22%, signal=27%	SPTBN2/DOK6/SEMA3G/APP/ALCAM/CCL24/HOXB9/DOCK2/BOC/PLEKHG5/EPHA2/TNFSF11/WNT5A/PTPRA/PRKCD/UNC5D/PIK3CD/LMX1A/NRXN1/IL10/CCR5/LOC102179993/PDGFRB/SLIT3/C5AR2/VEGFC/SPON2/FYN/CORO1B/MYH10/S1PR1/IL17RA/GDF7/CXCL16/SEMA6C/PTPRJ/SEMA3B/KLF7/SEMA3C/SPTBN5/TREM1/VAX1/C5AR1/NRP1/PTAFR/CYSLTR1/NOG/ABLIM1/PTPRO/CSF1R/GLI3/PLAUR/LOC102168428/FCER1G/NRP2/AZU1/B3GNT2/LPAR1/GRB7/LOC102175177/ITGA9/CX3CR1/EFNA…	135	269	CXADR/PIK3CA/SIAH2/RYK/RAP1GAP/CSF3R/PDE4B/CYR61/RAB13/EFNA4/SLAMF8/SLAMF1/GBX1/CDK5/GPNMB/GRB10/NR4A1/RAC2/STYK1/AIMP1/UNC5C/BMPR1B/SLIT2/LOC102182115/LOC102182395/LOC102182683/CXCL11/FER/PDLIM7/PIP5K1C/NRTN/PSPN/LOC102180663/NFIB/VLDLR/NR4A3/CCL27/SEMA4D/SHC3/TTC8/ALKBH1/SPTB/LOC102175487/FEZ2/SOS1/IL1B/ENG/LOC102189594/MYCBP2/FLT1/HMGB1/PRKCQ/GATA3/GFRA4/BMP7/ELMO2/DOK5/COLEC10/APBB1/CXCR5/JAM…	APP/RPL24/ALCAM/BOC/SEMA5B/EPHB3/AGTR1/ACKR4/TRPM2/ITGB2/EPHA2/EPHB2/CNR2/PTAFR/EPHA4/CXCR1/CXCR2/CREB1/KLF7/NRP2/GLI2/CXCR4/CHN1/GPR35/GPC1/GBX2/ARTN/DAB1/USP33/LOC102175177/LOC102174895/S1PR1/SEMA6C/PIP5K1A/S100A9/LOC102169149/S100A8/IL6R/SHC1/EFNA3/EFNA1/SEMA4A/VANGL2/FCER1G/LOC102184859/LMX1A/ARHGEF5/RALA/GLI3/HOXA1/HOXA2/MET/NRCAM/PIK3CG/RELN/SEMA3C/HGF/SEMA3E/SEMA3A/SEMA3D/ISPD/ETV1/BIN2/AN…	Process
GO:0042330	taxis	406	-0.388856212403211	-1.50953231010491	0.00100401606425703	0.00100401606425703	0.0658529680586898	2912	tags=33%, list=22%, signal=27%	SPTBN2/DOK6/SEMA3G/APP/ALCAM/CCL24/HOXB9/DOCK2/BOC/PLEKHG5/EPHA2/TNFSF11/WNT5A/PTPRA/PRKCD/UNC5D/PIK3CD/LMX1A/NRXN1/IL10/CCR5/LOC102179993/PDGFRB/SLIT3/C5AR2/VEGFC/SPON2/FYN/CORO1B/MYH10/S1PR1/IL17RA/GDF7/CXCL16/SEMA6C/PTPRJ/SEMA3B/KLF7/SEMA3C/SPTBN5/TREM1/VAX1/C5AR1/NRP1/PTAFR/CYSLTR1/NOG/ABLIM1/PTPRO/CSF1R/GLI3/PLAUR/LOC102168428/FCER1G/NRP2/AZU1/B3GNT2/LPAR1/GRB7/LOC102175177/ITGA9/CX3CR1/EFNA…	135	271	CXADR/PIK3CA/SIAH2/RYK/RAP1GAP/CSF3R/PDE4B/CYR61/RAB13/EFNA4/SLAMF8/SLAMF1/GBX1/CDK5/GPNMB/GRB10/NR4A1/RAC2/STYK1/AIMP1/UNC5C/BMPR1B/SLIT2/LOC102182115/LOC102182395/LOC102182683/CXCL11/FER/PDLIM7/PIP5K1C/NRTN/PSPN/LOC102180663/NFIB/VLDLR/NR4A3/CCL27/SEMA4D/SHC3/TTC8/ALKBH1/SPTB/LOC102175487/FEZ2/SOS1/IL1B/ENG/LOC102189594/MYCBP2/FLT1/HMGB1/PRKCQ/GATA3/GFRA4/BMP7/ELMO2/DOK5/COLEC10/APBB1/CXCR5/JAM…	APP/RPL24/ALCAM/BOC/SEMA5B/EPHB3/AGTR1/ACKR4/TRPM2/ITGB2/EPHA2/EPHB2/CNR2/PTAFR/EPHA4/CXCR1/CXCR2/CREB1/KLF7/NRP2/GLI2/CXCR4/CHN1/GPR35/GPC1/GBX2/ARTN/DAB1/USP33/LOC102175177/LOC102174895/S1PR1/SEMA6C/PIP5K1A/S100A9/LOC102169149/S100A8/IL6R/SHC1/EFNA3/EFNA1/SEMA4A/VANGL2/FCER1G/LOC102184859/LMX1A/ARHGEF5/RALA/GLI3/HOXA1/HOXA2/MET/NRCAM/PIK3CG/RELN/SEMA3C/HGF/SEMA3E/SEMA3A/SEMA3D/ISPD/ETV1/BIN2/AN…	Process
GO:0001568	blood vessel development	394	-0.464369795287745	-1.80063089662155	0.00100603621730382	0.00100603621730382	0.0658529680586898	3662	tags=42%, list=27%, signal=32%	EMCN/ACVRL1/UBP1/SPHK2/GJA4/BMPR1A/HAND2/ARID2/PRCP/HAS2/SIRT1/SLC12A6/NFATC4/WASF2/HOXB3/LOC102171917/HEG1/NRXN3/TBX2/LOC106502530/CD34/CD44/C1GALT1/GBX2/B4GALT1/SOCS3/ETV2/HBEGF/VASH1/NOTCH2/STRA6/CAV1/CDH5/EPHA2/MEOX2/HHEX/LOC106502806/EIF2AK3/NRXN1/PTGS2/TGFA/FGFR1/RAMP2/TNFSF4/PRDM1/PDGFRB/TIE1/TEK/SPINT1/NDNF/AHR/GJC1/CLIC4/FZD5/ETS1/VEGFC/MYH10/S1PR1/PLXND1/PTPRJ/SERPINE1/WNT2/FLT4/CCBE1/K…	109	285	APOD/PKNOX1/ARID1A/AAMP/HS6ST1/RAMP1/JUN/CYR61/RBM15/LEP/HOXA3/TBX20/NFE2/NR4A1/HDAC7/MDM2/DDIT3/STAB2/ADIPOR2/ADM2/PITX2/SLIT2/ANKRD17/EPGN/ERAP1/RASA1/FGF1/EGR1/DNM2/PNPLA6/JUNB/PTK2B/CNTRL/QKI/NEDD4/SMAD6/AGGF1/SOS1/EPAS1/MEIS1/PPP3R1/SNX17/ENG/EGFL7/RXRA/FGF9/FLT1/ID1/FOXS1/NCOA6/ZFPM2/EYA1/CHD7/SOX17/PROX1/CRKL/FBXW8/TMED2/FGF2/IL15/SFRP2/GPLD1/FOXC2/CX3CL1/ADGRG1/NFATC3/MEGF8/FUZ/TNNI3/TMEM…	HEG1/EPHB3/TIPARP/AGTR1/COL18A1/EPHA2/CDC42/EPHB2/CLIC4/WASF2/NCL/FZD5/NRP2/BMPR2/CASP8/CXCR4/ACVR1/LRP2/ITGAV/CALCRL/COL3A1/GBX2/GJA4/TIE1/TAL1/PLPP3/TGFBR3/GLMN/S1PR1/WARS2/NOTCH2/GJA5/SHC1/EFNA1/VANGL2/PAXIP1/NOS3/GLI3/HOXA1/HOXA7/HOXA13/AQP1/BMPER/CAV1/WNT2/NRCAM/SRPK2/SEMA3E/ITGB8/AHR/MEOX2/C1GALT1/COL1A2/E2F7/ITGA5/ACVRL1/RAPGEF3/ARID2/PRICKLE1/PTPRB/LEMD3/LRP1/ATP5B/ITGA7/ELK3/HMOX1/MYH9/A…	Process
GO:0072358	cardiovascular system development	431	-0.44829037652993	-1.74065286271029	0.00100603621730382	0.00100603621730382	0.0658529680586898	3684	tags=42%, list=27%, signal=32%	ARHGEF15/EMCN/ACVRL1/UBP1/SPHK2/GJA4/BMPR1A/HSPG2/HAND2/ARID2/PRCP/HAS2/LIF/SIRT1/SLC12A6/NFATC4/LOC102173415/WASF2/B9D1/PROX2/HOXB3/LOC102171917/HEG1/NRXN3/TBX2/LOC106502530/CD34/CD44/C1GALT1/GBX2/B4GALT1/SOCS3/ETV2/HBEGF/VASH1/NOTCH2/STRA6/CAV1/CDH5/EPHA2/MEOX2/HHEX/LGALS8/LOC106502806/EIF2AK3/NRXN1/PTGS2/ZFAND5/TGFA/FGFR1/RAMP2/TNFSF4/PRDM1/PDGFRB/TIE1/TEK/SPINT1/NDNF/AHR/GJC1/ERRFI1/CLIC4/FZD…	122	309	APOD/PIK3CA/PKNOX1/PCNT/ARID1A/SPEG/AAMP/HS6ST1/RAMP1/JUN/CYR61/RBM15/LEP/HOXA3/TBX20/IMMP2L/NFE2/NR4A1/HDAC7/MDM2/DDIT3/STAB2/ADIPOR2/ADM2/PITX2/SLIT2/SGCB/ANKRD17/EPGN/ERAP1/RASA1/FGF1/EGR1/STK11/DNM2/PNPLA6/JUNB/SMARCA2/PTK2B/CNTRL/QKI/NEDD4/SMAD6/AGGF1/SOS1/EPAS1/MEIS1/PPP3R1/SNX17/ENG/EGFL7/RXRA/FGF9/FLT1/ID1/FOXS1/NCOA6/ZFPM2/EYA1/CHD7/SOX17/PTPN14/PROX1/CRKL/FBXW8/TMED2/FGF2/IL15/SFRP2/GPL…	HEG1/EPHB3/TIPARP/AGTR1/COL18A1/EPHA2/HSPG2/CDC42/EPHB2/CLIC4/WASF2/NCL/FZD5/NRP2/BMPR2/CASP8/CXCR4/ACVR1/LRP2/ITGAV/CALCRL/COL3A1/GBX2/GJA4/TIE1/TAL1/PLPP3/TGFBR3/GLMN/S1PR1/WARS2/NOTCH2/GJA5/SHC1/EFNA1/VANGL2/PAXIP1/NOS3/GLI3/HOXA1/HOXA7/HOXA13/AQP1/BMPER/CAV1/WNT2/NRCAM/SRPK2/SEMA3E/ITGB8/AHR/MEOX2/C1GALT1/COL1A2/E2F7/ITGA5/ACVRL1/RAPGEF3/ARID2/PRICKLE1/PTPRB/LEMD3/LRP1/ATP5B/ITGA7/ELK3/IGF1/H…	Process
GO:0042119	neutrophil activation	431	-0.430849666708101	-1.67293286899983	0.00100603621730382	0.00100603621730382	0.0658529680586898	3619	tags=41%, list=27%, signal=31%	LOC102175938/HEBP2/ANXA3/RAB44/HSPA8/CD58/XRCC6/SERPINB6/ARSB/LOC102175833/PRCP/RAB31/CPNE1/RAB4B/LOC102186111/JUP/TUBB/CXCL8/RAP2B/LOC102174648/VAMP8/LOC102180073/AHSG/HK3/SNAP29/CD44/B4GALT1/LOC102173932/CLEC12A/ADAM10/APRT/BPI/DOK3/LOC102184711/PYGB/ACLY/HGSNAT/VAMP7/HMOX2/SLC15A4/DOCK2/NHLRC3/HVCN1/PSMA5/VAT1/GUSB/CAP1/LOC102171142/PRKCD/CPPED1/CMTM6/FABP5/LOC108633303/LOC102176354/PSMA2/CD68…	136	295	NIT2/GYG1/ARMC8/DNAJC13/DDOST/CAB39/GCA/PPIE/PGM1/STXBP3/LAMTOR2/HSPA6/KMT2E/PSMC2/CEP290/LOC102168424/RAB5B/CD63/LTA4H/TOM1/LOC108636029/OLR1/SLC2A3/SYNGR1/ARSA/NFKB1/ATP8A1/LOC102182115/LOC102182395/LOC102182683/STBD1/DIAPH1/CYSTM1/RAB24/C3/SLC44A2/RAB3D/ADGRE3/MAN2B1/AP1M1/RAB3A/C7H1orf35/CTSB/ALAD/AGP/RAB14/TMEM30A/DYNLT1/C9H6orf120/B2M/LOC102168547/SLC27A2/SNAP23/ACTR1B/KCMF1/YPEL5/RAB10/PTG…	CCT8/CD47/AHSG/PSMD2/PTX3/MME/RAP2B/PDXK/LOC102186806/PFKL/TRPM2/PADI2/CDA/FGR/PTAFR/STK11IP/SLC11A1/TMBIM1/CXCR1/CXCR2/XRCC5/IDH1/TNFAIP6/PSMD14/CAP1/AGL/PSMA5/RAP1A/NRAS/CD58/CTSS/S100A11/S100A9/LOC102169149/S100A8/ILF2/LOC102173932/NCSTN/FCER1G/LOC102184859/LOC102185698/CREG1/PTPRN2/AOC1/CLEC5A/IMPDH1/CDK13/PSMA2/FGL2/CD36/LOC100860959/LOC108633303/GLIPR1/BIN2/ANO6/PTPRB/CCT2/RAP1B/CAND1/GNS/A…	Process
GO:0002283	neutrophil activation involved in immune response	423	-0.428228859515179	-1.66181201146832	0.00100603621730382	0.00100603621730382	0.0658529680586898	3619	tags=41%, list=27%, signal=31%	LOC102175938/HEBP2/ANXA3/RAB44/HSPA8/CD58/XRCC6/SERPINB6/ARSB/LOC102175833/PRCP/RAB31/CPNE1/RAB4B/LOC102186111/JUP/TUBB/RAP2B/LOC102174648/VAMP8/LOC102180073/AHSG/HK3/SNAP29/CD44/B4GALT1/LOC102173932/CLEC12A/ADAM10/APRT/BPI/DOK3/LOC102184711/PYGB/ACLY/HGSNAT/VAMP7/HMOX2/SLC15A4/DOCK2/NHLRC3/HVCN1/PSMA5/VAT1/GUSB/CAP1/LOC102171142/PRKCD/CPPED1/CMTM6/FABP5/LOC108633303/LOC102176354/PSMA2/CD68/CD47/…	134	289	NIT2/GYG1/ARMC8/DNAJC13/DDOST/CAB39/GCA/PPIE/PGM1/STXBP3/LAMTOR2/HSPA6/PSMC2/CEP290/LOC102168424/RAB5B/CD63/LTA4H/TOM1/LOC108636029/OLR1/SLC2A3/SYNGR1/ARSA/NFKB1/ATP8A1/LOC102182115/LOC102182395/LOC102182683/STBD1/DIAPH1/CYSTM1/RAB24/C3/SLC44A2/RAB3D/ADGRE3/MAN2B1/AP1M1/RAB3A/C7H1orf35/CTSB/ALAD/AGP/RAB14/TMEM30A/DYNLT1/C9H6orf120/B2M/LOC102168547/SLC27A2/SNAP23/ACTR1B/KCMF1/YPEL5/RAB10/PTGES2/AG…	CCT8/CD47/AHSG/PSMD2/PTX3/MME/RAP2B/PDXK/LOC102186806/PFKL/TRPM2/PADI2/CDA/FGR/PTAFR/STK11IP/SLC11A1/TMBIM1/CXCR1/CXCR2/XRCC5/IDH1/TNFAIP6/PSMD14/CAP1/AGL/PSMA5/RAP1A/NRAS/CD58/CTSS/S100A11/S100A9/LOC102169149/S100A8/ILF2/LOC102173932/NCSTN/FCER1G/LOC102184859/LOC102185698/CREG1/PTPRN2/AOC1/CLEC5A/IMPDH1/CDK13/PSMA2/FGL2/CD36/LOC100860959/LOC108633303/GLIPR1/BIN2/ANO6/PTPRB/CCT2/RAP1B/CAND1/GNS/A…	Process
GO:0045087	innate immune response	382	-0.4124272281101	-1.59689410312121	0.00100603621730382	0.00100603621730382	0.0658529680586898	3267	tags=38%, list=24%, signal=30%	PTPN6/BCL10/VAMP8/LOC102180073/IRF6/CDC42EP2/CCL25/LOC106502530/MYD88/CD44/CDC42EP4/IRF9/VIM/TRIM56/AQP4/LOC102175070/IP6K2/TLR9/VAMP7/LOC102168687/CCL24/GCH1/LOC108636544/WNT5A/RIPK2/PRKCD/LOC108634604/PIK3CD/CIITA/LOC102184017/ACTG1/HCK/LOC102170446/LOC108636909/IFIH1/TNFSF4/TLR8/RAB11FIP5/SERINC5/LOC108636742/AIF1/IFNAR2/SPON2/FYN/CXCL16/TRIM38/VNN1/STX11/MEFV/NCF2/TMEM173/IRF7/TREM1/IFI35/ISG…	115	267	IFNGR2/TNK2/MASP1/PIK3CA/RNF19B/ATG9A/STAT1/PRDX1/JAK1/STXBP3/LOC102171395/SLAMF7/NUB1/IRF5/CAMK2B/LOC102171493/STYK1/LOC102182573/LOC102182856/LOC102183941/NFKB1/TEC/JCHAIN/ANKRD17/PJA2/FER/ITK/CAMK2A/EGR1/DAPK3/C3/C7H19orf66/PGLYRP2/IL12RB1/LOC102181595/JAK2/PTK2B/TRIM32/LOC108636744/RAET1E/B2M/LOC102168547/LOC102176695/HMGB1/TRIM13/MAVS/LOC102190036/PTK6/SAMHD1/LOC102174044/COLEC10/SDHAF4/LOC1…	IFNAR1/IFNAR2/CLDN1/TRIM59/PTX3/MX2/MX1/S100B/CDC42/IFNLR1/FCN3/FGR/IFI6/PTAFR/LCK/TRIM62/LOC102186814/LOC102175070/SLC11A1/KYNU/IFIH1/BCL10/LOC102170144/LOC102181554/LOC108633177/LOC102175177/LOC102174895/CD58/LOC102173987/LOC102169149/ADAM15/FCER1G/RARRES2/ZYX/CLEC5A/NPY/CAPZA2/PIK3CG/SRPK2/TAC1/IRAK4/TBK1/LOC102170758/SHMT2/STAT2/LOC102171143/LOC102172428/LOC102172041/LOC102172606/LOC102184229…	Process
GO:0098797	plasma membrane protein complex	393	-0.382699527954031	-1.48382437793579	0.00100603621730382	0.00100603621730382	0.0658529680586898	2628	tags=31%, list=19%, signal=26%	KCNJ14/ITGA11/LOC102189040/SHANK2/RAMP2/KCNC1/GRIK5/KCNMA1/KCNMB2/EMILIN1/EPS8/CHRNB2/GJB1/GJC1/ARRB1/CHRNB4/IL6ST/ABCB9/CASP3/NCF2/SNTB2/TGFBR3/TRAF3/GRIA4/SHISA6/TGFBR2/CACNA1G/FCER1G/KCNC3/ITGB6/KCNAB2/GRIN2D/ITGA8/KCNJ16/ABCC9/ITGA5/ITGA6/KCNIP1/KCNA1/KCNT2/LOC102175177/KCNJ8/ITGA9/ATP1A1/GFRA1/SSTR2/CACNG4/GJA1/GNG2/FZD8/LOC102188617/GNAI3/OSMR/LOC102186069/GLRB/CHRNA5/KCNC2/GNAI1/ITGB3/LOC1…	148	245	IL10RB/LOC102175896/TNK2/DLG1/AP2M1/CATSPER4/KHDRBS1/IRS1/KCNE4/ABCB6/ACVR1C/SCN2A/SCN9A/RAMP1/FAF1/EFCAB7/PDE4B/SGIP1/KCNC4/KCNA3/KCND3/HFE2/CD247/DPP6/KCNH2/RAMP3/AKAP9/VWC2/ACVR1B/STAC3/SSPN/CD4/CACNA1C/CACNA1I/SHANK3/BMPR1B/KCNIP4/SGCB/SGCD/CATSPER3/APC2/ABCA7/HCN2/CLTB/GNG7/GNA11/EPS15L1/KCNN1/IL12RB1/PGM5/LOC102189950/CLTA/GABBR2/PTK2B/B2M/LOC102168547/HSPA2/RNF31/NEO1/APC/LOC102176695/CD8B…	SYNJ1/TFRC/GNB4/KCNMB3/KCNMB2/KCNAB1/ATP1B3/LOC102172205/ITGB2/HSPG2/IFNLR1/LOC108637382/CHRNG/CHRND/INHA/CASP8/CFLAR/CACNB4/KCNJ3/ACVR1/ITGB6/SCN3A/ITGA6/CHRNA1/CALCRL/GJA4/IL12RB2/GNG5/TGFBR3/LOC102175177/LOC102174895/GNAI3/GNAT2/KCNA2/ATP1A1/GJA5/ITGA10/APH1A/IL6R/CHRNB2/SHC1/LOC102186539/LOC102186069/NCSTN/FCER1G/ABCB8/KCND2/GNAI1/GNAT3/CACNA2D1/ITGB8/SGCE/GNGT1/CALCR/KCNC2/LIN7A/ITGA5/SCN8A/…	Component
GO:0006820	anion transport	434	-0.38103431690296	-1.47963675768544	0.00100603621730382	0.00100603621730382	0.0658529680586898	2920	tags=30%, list=22%, signal=25%	SLC43A1/SLC26A8/PITPNB/ANO2/LOC102169935/IP6K2/SLC25A13/ACSL6/SLC15A4/SLC23A1/RBP4/LOC106502019/PRKCD/SLC16A10/SLC25A15/SLC26A9/ACE2/PPARD/SLC7A1/LOC108633303/APBA1/SLC22A13/CA5B/PLA2G4A/SERINC5/CLIC4/CLDN4/SLC33A1/LRRIQ4/PITPNC1/CLCN5/SLC12A3/SLC38A6/SLC37A2/SLC35B3/STARD5/SLC22A15/LRP2/BEST1/LOC102175526/LOC102178813/LOC102191423/SERINC1/GLS2/ACSL4/ACSL3/SLC6A9/CLIC1/SLC11A1/LOC102172606/ABCC9/…	162	272	SLC12A8/SLC51A/ABCC5/PLSCR5/SLC37A1/SLC19A1/CLCNKA/SERINC2/SLC38A11/SCP2/CPT2/BSND/PTGER3/LOC102185525/LOC102185237/ABCD3/SLC6A17/SLC16A4/CA14/CLCN1/LEP/PNPLA8/SLC26A3/LOC108636011/MIP/SLC25A3/LOC102171493/SLC2A3/SLC16A8/PPARA/CPT1B/SLC34A2/ATP8A1/GABRB1/MFSD10/SLC6A7/VDAC1/ABCA7/KISS1R/BSG/LOC108636372/SLC34A1/SLC27A6/SLC22A4/SLC22A5/SLC25A41/SLC25A23/GIPC1/ASNA1/ANO8/SLC27A1/RAB3A/SLC25A42/CLCN…	CLCN2/LRRIQ4/SLC33A1/LOC102175526/PLSCR4/SLCO2A1/ABCG1/PLA2G5/CLIC4/FABP3/SLC16A14/ACSL3/SLC4A3/SLC11A1/GLS/CACNB4/SLC4A10/ABCB11/LRP2/SLC25A12/OCA2/ANO7/MFSD2A/SLC2A1/SLC6A9/SLC1A7/LOC102175455/LRRC8B/LRRC8C/LRRC8D/ABCA4/SLC35A3/SLC25A24/CLCC1/SLC16A1/SLC22A15/LOC102188370/ATP8B2/KCNJ10/MPC2/SLC4A2/ASIC3/SLC13A4/SLC35B4/AQP1/CFTR/CD36/LOC100860959/LOC108633303/CROT/ABCB4/ABCB1/LOC102174202/SLC25…	Process
GO:0002446	neutrophil mediated immunity	433	-0.429049281715382	-1.66522496068159	0.00100704934541793	0.00100704934541793	0.0658529680586898	3619	tags=41%, list=27%, signal=31%	LOC102175938/HEBP2/ANXA3/RAB44/HSPA8/CD58/XRCC6/SERPINB6/ARSB/LOC102175833/PRCP/RAB31/CPNE1/RAB4B/LOC102186111/JUP/TUBB/RAP2B/LOC102171917/LOC102174648/VAMP8/LOC102180073/AHSG/HK3/SNAP29/CD44/B4GALT1/LOC102173932/CLEC12A/WDR1/ADAM10/APRT/BPI/DOK3/LOC102184711/IL6R/PYGB/ACLY/HGSNAT/VAMP7/HMOX2/SLC15A4/DOCK2/NHLRC3/HVCN1/PSMA5/VAT1/GUSB/CAP1/LOC102171142/PRKCD/CPPED1/CMTM6/FABP5/LOC108633303/LOC102…	136	297	NIT2/GYG1/ARMC8/DNAJC13/DDOST/CAB39/GCA/PPIE/PGM1/STXBP3/LAMTOR2/HSPA6/KMT2E/PSMC2/CEP290/LOC102168424/RAB5B/CD63/LTA4H/TOM1/LOC108636029/OLR1/SLC2A3/SYNGR1/ARSA/NFKB1/ATP8A1/LOC102182115/LOC102182395/LOC102182683/STBD1/DIAPH1/CYSTM1/RAB24/C3/SLC44A2/RAB3D/ADGRE3/MAN2B1/AP1M1/RAB3A/C7H1orf35/CTSB/ALAD/AGP/RAB14/TMEM30A/DYNLT1/C9H6orf120/B2M/LOC102168547/SLC27A2/SNAP23/ACTR1B/KCMF1/YPEL5/RAB10/PTG…	CCT8/CD47/AHSG/PSMD2/PTX3/MME/RAP2B/PDXK/LOC102186806/PFKL/TRPM2/PADI2/CDA/FGR/PTAFR/STK11IP/SLC11A1/TMBIM1/CXCR1/CXCR2/XRCC5/IDH1/TNFAIP6/PSMD14/CAP1/AGL/PSMA5/RAP1A/NRAS/CD58/CTSS/S100A11/S100A9/LOC102169149/S100A8/ILF2/IL6R/LOC102173932/NCSTN/FCER1G/LOC102184859/LOC102185698/CREG1/PTPRN2/AOC1/CLEC5A/IMPDH1/CDK13/PSMA2/FGL2/CD36/LOC100860959/LOC108633303/GLIPR1/BIN2/ANO6/IRAK4/PTPRB/CCT2/RAP1B/…	Process
GO:0001819	positive regulation of cytokine production	371	-0.391275503020277	-1.51070076145105	0.00100908173562059	0.00100908173562059	0.0658529680586898	3563	tags=42%, list=26%, signal=31%	CD58/XRCC6/SERPINB6/DHX36/LOC102181889/HSPD1/HDAC2/GPRC5B/NFATC4/LOC102169702/IL1RAP/TNFRSF13C/CRLF2/HEG1/PANX1/BCL10/MYD88/CD34/LOC102173932/RIPK1/SCAMP5/LOC102191099/EBI3/IL18R1/TNFRSF1A/IL6R/SPTBN1/TLR9/IL17RB/UNC93B1/LOC102184867/WNT5A/RIPK2/LOC102171142/PELI1/LOC106502806/EIF2AK3/IL10/PTGS2/LOC108636059/CCR5/LOC108633303/LOC102170446/IFIH1/TNFSF4/PUM2/TLR8/SASH3/PLCG2/TEK/DHX33/NRAS/LOC10219…	121	250	SOD1/TBC1D23/ZBTB20/CD80/ADIPOQ/IL12A/PUM1/CD28/STAT1/LURAP1/ZCCHC11/PDE4B/CD2/VTCN1/SLAMF1/IRF5/HILPDA/LEP/NOD1/DDIT3/POLR3B/LOC102183941/CD4/CD27/ATF4/EP300/MAPK11/NFKB1/ANKRD17/CD74/EGR1/LOC106502311/TICAM1/C3/IL12RB1/JAK2/NR4A3/LPL/POLR3D/AGP/TRIM32/AKIRIN2/B2M/LOC102168547/SMAD3/IL1B/UCN/ROCK2/CARD9/AGPAT2/IL17D/HMGB1/PLCB1/PRKCQ/GATA3/OPTN/FERMT1/MAVS/ARFGEF2/CEBPB/ZFP64/PRKDC/RPS3/CRTAM/CD…	IFNAR1/HHLA2/CD86/HEG1/IL1RAP/DHX36/AGTR1/ICOSLG/RUNX1/FGR/PTAFR/NCL/HTR2B/SLC11A1/XRCC5/FZD5/CREB1/HSPD1/IFIH1/ATF2/LRRFIP1/LOC102191099/LOC102184867/LOC102190840/LOC102190572/IL12RB2/MCOLN2/BCL10/GLMN/PTPN22/NRAS/CD58/POLR3C/ARNT/IL6R/ARHGEF2/LOC102173932/FCER1A/SLAMF6/CD84/CD244/FCER1G/LOC102184859/CLEC5A/CRHR2/CD36/LOC100860959/LOC108633303/HGF/TWIST1/LUM/LRRK2/TBK1/STAT6/IL23A/HMOX1/LOC10863…	Process
GO:0061564	axon development	337	-0.388391352852298	-1.49618799294856	0.00100908173562059	0.00100908173562059	0.0658529680586898	2912	tags=34%, list=22%, signal=27%	SPTBN2/DOK6/APP/PAK3/TLR9/ALCAM/LRFN2/CSPG5/BOC/PICALM/WNT5A/PTPRA/UNC5D/LRRC70/PIK3CD/LMX1A/NRXN1/DCX/SLIT3/CHRNB2/TSKU/CYFIP1/NUMBL/SHTN1/SPON2/FYN/MYH10/CNP/GDF7/SEMA6C/SEMA3B/KLF7/SEMA3C/RTN4RL2/SPTBN5/VAX1/NRP1/NOG/ABLIM1/PTPRO/PRDM8/CSF1R/GLI3/SLITRK1/DHFR/NRP2/B3GNT2/NTNG1/GRB7/EFNA5/LOC108635183/EPHA7/POU4F1/GFRA1/BRSK1/NGFR/BCL2/PGRMC1/SEMA5A/STXBP1/RELN/SLITRK2/CNTN4/UNC5B/RAB8A/CHST3/B…	123	214	APOD/PIK3CA/SIAH2/RYK/ADARB1/RAP1GAP/ALS2/NR4A2/SZT2/JUN/AMIGO1/TSPAN2/LINGO4/S100A6/EFNA4/GBX1/CDK5/ADCY1/SEPT7/GRB10/COBL/COL25A1/UNC5C/BMPR1B/SLIT2/STK11/PDLIM7/PIP5K1C/NRTN/PSPN/RAB3A/NFIB/JAK2/VLDLR/NR4A3/NEFM/NEFL/SHC3/TRIM32/NR2E1/DYNLT1/SPG11/TTC8/SPTB/LOC102175487/APC/FEZ2/SOS1/RAB10/LOC102189594/RXRA/MYCBP2/ATP8A2/PRKCQ/GATA3/PARD3/GFRA4/BMP7/PARD6B/DOK5/BHLHE22/APBB1/ZPR1/NFASC/TNFRSF8…	APP/EPHA3/RPL24/ALCAM/BOC/GSK3B/SEMA5B/FBXO45/GP5/EPHB3/S100B/EPHB2/EPHA4/MAP2/CREB1/KLF7/NRP2/GLI2/CXCR4/ZEB2/CHN1/CYFIP1/GPC1/GBX2/ARTN/DAB1/DOCK7/USP33/PLPPR4/NTNG1/SEMA6C/CHRNB2/SHC1/EFNA3/EFNA1/TRIM46/VANGL2/LMX1A/PTPRZ1/GLI3/HOXA1/HOXA2/NRCAM/RELN/SEMA3C/SEMA3A/ISPD/ETV1/FRS2/ERBB3/NTN4/PTPRO/NTF3/WNT7B/EPHA5/PRDM8/SPON2/EFNA5/VCAN/DHFR/LOC108633191/CSF1R/GFRA3/EFNA2/UNC5A/SEMA6A/RAB8A/C8H9…	Process
GO:0006954	inflammatory response	366	-0.434506277401031	-1.67693066511155	0.00101010101010101	0.00101010101010101	0.0658529680586898	2806	tags=38%, list=21%, signal=31%	ICAM1/EPHA2/MS4A2/CHST2/RIPK2/LOC102187311/PIK3CD/IL10/PTGS2/CCR5/LOC102176354/TNFSF4/TLR8/LOC102179993/C5AR2/F11R/PTGDR/AIF1/AK7/TIMP1/BDKRB1/NAIP/AGTR2/IL18RAP/VNN1/AXL/MEFV/ELF3/SELP/CD180/C5AR1/PTAFR/CYSLTR1/HMOX1/ALOX5/SDC1/LOC100861338/LOC102175526/CSF1R/LOC102184087/IGFBP4/ADAM17/HAMP/LOC102168428/FCER1G/ITGB6/P2RX1/SLC11A1/AZU1/LOC102172606/TAC4/TLR4/IDO1/LOC102175177/NFKBIZ/LOC106503912/…	117	249	IL10RB/PIK3CA/SCN9A/PTGER3/TSPAN2/NGF/ECM1/SLAMF8/SLAMF1/LOC102186356/NOD1/HDAC9/HDAC7/LOC102171493/LOC108636029/OLR1/KLRG1/LOC102175560/CD27/AIMP1/NFKB1/BMPR1B/LIAS/LOC102182115/LOC102182395/LOC102182683/CXCL11/SCARB2/PJA2/PRDX2/JAK2/AGP/FOS/PNMA1/SNAP23/LOC102175216/CRHBP/LOC102187233/IL1B/CD8A/UCN/RXRA/IL17D/HMGB1/KL/AHCY/CEBPB/TNFRSF11B/MAPKAPK2/LOC102190717/SELE/TNFRSF1B/TNFRSF8/CTNNBIP1/TNF…	EPHA3/NFKBIZ/TFRC/NRROS/IL1RAP/AHSG/MECOM/PTX3/AGTR1/LOC102175526/CHST2/ITGB2/EPHA2/LOC108633234/HSPG2/PTAFR/SLC11A1/CXCR2/CXCR4/NMI/TNFAIP6/ACVR1/LOC102168948/ITGB6/HDAC4/F3/LOC102175177/LOC102174895/ADORA3/NOTCH2/LOC102173987/S100A9/LOC102169149/S100A8/IL6R/ACKR1/KCNJ10/F11R/FCER1G/LOC102184859/EPHB6/PIK3CG/TAC1/NPFF/ANO6/TBK1/HMOX1/LOC102171143/LOC102172428/LOC102172041/LOC102172606/C3AR1/LTBR…	Process
GO:0015711	organic anion transport	349	-0.389550746098311	-1.50066985937848	0.00101010101010101	0.00101010101010101	0.0658529680586898	2920	tags=32%, list=22%, signal=25%	SLC43A1/SLC26A8/PITPNB/LOC102169935/SLC25A13/ACSL6/SLC15A4/SLC23A1/RBP4/LOC106502019/PRKCD/SLC16A10/SLC25A15/SLC26A9/ACE2/PPARD/SLC7A1/LOC108633303/APBA1/SLC22A13/CA5B/PLA2G4A/SERINC5/SLC33A1/PITPNC1/SLC38A6/SLC37A2/SLC35B3/STARD5/SLC22A15/LRP2/BEST1/LOC102175526/LOC102178813/LOC102191423/SERINC1/GLS2/ACSL4/ACSL3/SLC6A9/SLC11A1/ABCB4/SLC2A1/SLC38A4/MFSD2A/SLC38A2/CALHM1/SLC25A22/SCARB1/GJA1/LOC10…	128	221	SLC51A/ABCC5/PLSCR5/SLC37A1/SLC19A1/SERINC2/SLC38A11/SCP2/CPT2/PTGER3/ABCD3/SLC6A17/SLC16A4/CA14/LEP/PNPLA8/SLC26A3/LOC108636011/MIP/SLC2A3/SLC16A8/PPARA/CPT1B/ATP8A1/MFSD10/SLC6A7/ABCA7/KISS1R/BSG/LOC108636372/SLC27A6/SLC22A4/SLC22A5/SLC25A41/SLC25A23/GIPC1/SLC27A1/RAB3A/SLC25A42/PLIN2/CA9/ABCA1/TMEM30A/MYO6/SLC22A16/SLC27A2/CA12/SLC7A7/SLC1A4/SLC5A6/SLC25A25/RXRA/LOC102177789/LOC102179751/ATP8A…	SLC33A1/LOC102175526/PLSCR4/SLCO2A1/ABCG1/PLA2G5/FABP3/SLC16A14/ACSL3/SLC4A3/SLC11A1/GLS/CACNB4/SLC4A10/ABCB11/LRP2/SLC25A12/OCA2/ANO7/MFSD2A/SLC2A1/SLC6A9/SLC1A7/LOC102175455/ABCA4/SLC35A3/SLC25A24/SLC16A1/SLC22A15/ATP8B2/KCNJ10/MPC2/SLC4A2/ASIC3/SLC35B4/AQP1/CFTR/CD36/LOC100860959/LOC108633303/CROT/ABCB4/ABCB1/LOC102174202/SLC25A13/SLC4A8/SLC38A4/SLC38A2/SLC38A1/ANO6/SLC16A7/SLC26A10/GLS2/SPX/S…	Process
GO:0008015	blood circulation	361	-0.386048827675003	-1.48941644181772	0.00101010101010101	0.00101010101010101	0.0658529680586898	2840	tags=34%, list=21%, signal=27%	GCH1/GLP1R/ICAM1/CAV1/MEOX2/LOC102184867/SLC8A1/HTR2A/ACE2/PPARD/PTGS2/LOC108633303/RAMP2/KCNMA1/FGB/KCNMB2/FGF12/TEK/C8H9orf3/F11R/LOC102190572/AHR/CD38/GJC1/FGG/PTGDR/DUSP5/VEGFC/BDKRB1/GUCY1B3/AGTR2/PTPRJ/P2RX4/NCF2/KDR/LOC102190840/NOS3/PTAFR/TGFBR3/CYSLTR1/DNM1L/HMOX1/ALOX5/PTPRO/CACNA1G/LOC102168959/P2RX1/AZU1/MME/TAC4/KCNJ8/HMGCR/ATP1A1/GJA1/AGTR1/HIF1A/LVRN/ADRB3/COL4A3/LOC102188617/PROKR…	127	234	SOD1/LOC102183454/CASR/ADIPOQ/PIK3CA/CBS/KAT2B/ECE1/SLC9A1/STAT1/PER2/FAAH/PTGER3/DDAH1/KCNH2/LEP/TBX20/IMMP2L/NFE2/PKP2/OLR1/CACNA1C/PLA2G6/PPARA/ADM2/NPY5R/ANK2/LOC102186197/SLIT2/ADRA2C/ERAP2/ERAP1/SGCD/ADRB2/LOC102186759/NPR2/ADRA1A/TRDN/RPS6KA2/BBS4/SMAD3/SMAD6/DRD1/KCNN2/APLF/UCN/POMC/PTGS1/ENG/KL/MKKS/PRKCQ/CACNB2/OPRL1/HRH3/CTSZ/MYLK2/SNTA1/CHD7/PTP4A3/SMTNL1/SCN2B/SCN4B/ARHGAP42/RGS2/LOC…	FGF12/KCNMB2/MME/P2RY1/SUCNR1/CPA3/AGTR1/CDC42/PTAFR/NPPC/HTR2B/COL4A3/CXCR2/CPS1/MYL1/BMPR2/CXCR4/KCNJ3/STK39/LOC102172683/LOC102191099/LOC102184867/LOC102190840/LOC102190572/TGFBR3/GCLM/CASQ2/ATP1A1/GJA5/SHC1/LOC102186539/F11R/NOS3/TBXAS1/NPY/CRHR2/CAV1/MET/CFTR/CD36/LOC100860959/LOC108633303/CACNA2D1/AHR/MEOX2/TAC1/COL1A2/TRHDE/NPFF/ACVRL1/ADCY6/AVPR1A/HMOX1/DNM1L/KCNJ8/SPX/PDE3A/PTPRO/C3AR1/G…	Process
GO:0045177	apical part of cell	334	-0.460361913543431	-1.77241960902091	0.00101112234580384	0.00101112234580384	0.0658529680586898	3170	tags=41%, list=23%, signal=32%	FAS/CD34/CD44/DUOX1/NHS/ABCB11/ATP8B1/SLC30A5/VASH1/P2RY6/EMP2/IL6R/TLR9/RAB27B/MSN/VAMP7/SLC23A1/CAV1/PODXL/LOC106502019/SLC26A9/CLDND1/SNX10/LOC108633303/SHANK2/SLC22A13/PROM1/KCNMA1/PDGFRB/MUC1/TEK/C5AR2/C11H2orf40/CLDN4/TMEM235/MYH10/P2RX4/CLCN5/HYAL2/SLC12A3/C5AR1/NOS3/TRPV6/ATP6V0D2/LRP2/PTPRO/NLRP5/ADAM17/PLAUR/HAMP/USH2A/IFIT5/MARVELD2/ITGA8/DCHS1/ABCB4/SLC2A1/ADGRG2/CD300LG/KCNA1/LOC1021…	104	230	CASR/MUC13/AMOTL2/SLC19A1/BTD/CLCNKA/SLC9A1/KCNE4/LCT/MYO7B/SVBP/PATJ/STXBP3/PRKAB2/PDZK1/HAX1/NOD1/SLC26A3/ATP2B1/PFKM/MIP/NEDD1/ATP6V1E1/UPK3A/SLC34A2/ANXA6/ADRB2/REEP6/SLC34A1/RAPGEF6/SLC22A4/SLC22A5/TJP3/LOC108636441/LOC102186759/CLCN3/CTSB/VLDLR/LZTS1/EPB41L4B/RAB14/MYO6/AKAP7/SLC12A1/SLC9A2/DYNC2LI1/EPCAM/LMO7/ATP7B/PARD6B/ATP6V1C1/MAL2/PLEC/STX3/LOC102173865/USH1C/RDX/AMOTL1/DSTYK/VAMP3/PR…	CLDND1/UPK1B/CLDN1/PRKCI/P2RY1/LOC102172205/CDC42/IGFBP2/BMPR2/ACVR1/DPP4/FAP/STK39/ABCB11/LRP2/RAB17/SLC2A1/AKR1A1/LOC102172683/DAB1/LOC102175177/LOC102174895/AHCYL1/DRAM2/ATP1A1/IL6R/MUC1/KCNJ10/VANGL2/DDR2/ADCY10/SLC4A2/NOS3/TRPV6/ATP6V0A4/PODXL/SNX10/AQP1/CAV1/CFTR/CD36/LOC100860959/LOC108633303/ABCB4/ABCB1/LOC102174202/KCNC2/LOC102190297/LOC102190935/CACNB3/RAPGEF3/ERBB3/MYH9/MGST1/PTPRO/SCN…	Component
GO:0030900	forebrain development	351	-0.387876525442845	-1.49419558599378	0.00101112234580384	0.00101112234580384	0.0658529680586898	2753	tags=33%, list=20%, signal=27%	SLC8A1/WNT5A/HHEX/LMX1A/DBI/CCR5/FGFR1/KCNC1/DCX/TWSG1/CHRNB2/TSKU/P2RY12/NUMBL/ETS1/TACC1/FYN/MYH10/CNP/GDF7/AXL/CASP3/RTN4RL2/SATB2/DLX2/NRP1/NOG/LRP2/TACC3/POU3F2/APAF1/C1H21orf91/PRDM8/TFAP2A/CSF1R/GLI3/NR2F1/NRP2/LHX8/GLI1/PHLDA1/NDE1/SLC2A1/LPAR1/ID4/MFSD2A/SLC38A2/LOC102182663/KCNA1/CX3CR1/CHD5/POU4F1/ARPC5/SSTR2/LOC102176340/SSTR1/LHX6/HIF1A/DISC1/E2F1/WNT2B/BCL2/SEMA5A/RELN/KCNC2/LEF1/MD…	126	225	HES1/EIF2B5/SOX2/RNF7/RYK/TMEM108/PCNT/WNT4/ARID1A/RAB3GAP1/NR4A2/ACVR1C/TTC21B/POU3F1/SZT2/EIF2B3/KCNC4/CDK5/INHBA/FOXP2/SMARCC2/SLC2A3/PEX5/MKL1/SHANK3/PITX2/SLIT2/UBA6/PCSK1/PFDN1/PITX1/LOC102171149/XAB2/NFIB/VLDLR/NR4A3/NEFM/NEFL/AGTPBP1/HSD17B3/TAL2/FABP7/NR2E1/TTC8/AKAP5/SYNE2/TTBK2/METTL3/BBS4/OTP/DRD1/ALK/EIF2B4/DAB2IP/TSC1/LOC102189594/PLCB1/MKKS/CRNKL1/LOC102177638/LOC102190498/LOC10218…	C1H21orf91/POU1F1/ARL13B/GSK3B/FBXO45/AHSG/EPHB3/CHRD/MECOM/P2RY12/EPHB2/KDM1A/ATIC/CREB1/NRP2/SATB2/PGAP1/GLI2/INHBB/DBI/CXCR4/ZEB2/SLC4A10/LRP2/DLX2/COL3A1/KIF1A/GBX2/MFSD2A/SLC2A1/STIL/DMRTA2/LRP8/DAB1/DOCK7/LHX8/WNT2B/CHRNB2/BCAN/HSD17B7/LMX1A/TBX19/LOC108635911/PTPRZ1/GLI3/NPY/CRHR2/AQP1/LAMB1/RELN/SEMA3A/CDK6/IKZF1/KCNC2/PHLDA1/SLC38A2/LRRK2/FRS2/AVPR1A/GLI1/APAF1/RFX4/KRAS/KCNA1/WNT7B/METT…	Process
GO:0031349	positive regulation of defense response	350	-0.383063790925775	-1.47548323268256	0.00101112234580384	0.00101112234580384	0.0658529680586898	3126	tags=37%, list=23%, signal=29%	LOC102173932/PDCD4/RIPK1/WDFY1/CNR1/PIK3AP1/TNFRSF1A/PIK3R4/PAK3/TLR9/IL17RB/VAMP7/CCL24/LOC108636544/UNC93B1/CAV1/TNFSF11/WNT5A/RIPK2/PRKCD/PELI1/LRRC70/PTGS2/LOC108636059/TNIP3/CCR5/LOC108633303/HCK/RAB34/LOC102170446/IFIH1/TNFSF4/PUM2/TLR8/NONO/FGB/CD47/PLCG2/MUC1/CD300LF/NRAS/PLA2G4A/UBE2K/LOC108636742/FGG/ETS1/FYN/IL17RA/IL6ST/IL18RAP/SERPINE1/LOC108636542/HYAL2/CD180/TMEM173/IRF7/PTAFR/TRAF…	116	234	MUC13/SNX4/IL12A/LOC108636378/PUM1/CD28/PTGER3/S100A14/S100A1/SH2D1B/NOD1/NAPEPLD/POLR3B/LOC102183941/LAG3/TAB1/EP300/NPY5R/NFKB1/CLOCK/ANKRD17/LOC102182115/LOC102182395/LOC102182683/TNIP2/PJA2/TNIP1/CD74/TICAM1/C3/PGLYRP2/UBA52/LOC102181595/JAK2/LPL/POLR3D/TAB2/LOC108636744/RAET1E/PRKCE/RPS27A/IL1B/UCN/POMC/LRSAM1/CARD9/IL17D/HMGB1/OPTN/MAVS/TGM2/LOC100861279/PENK/PRKDC/NR1H3/LOC102170165/LOC102…	CD47/CD86/PARP9/MUC20/SUCNR1/AGTR1/LOC102175526/LOC108636542/LOC102177934/RFTN1/PTAFR/WDFY1/XRCC5/CASP8/HSPD1/MARCO/TANK/IFIH1/SFPQ/PRKACB/BCL10/ADORA3/PTPN22/NRAS/POLR3C/LOC102173987/CTSS/S100A9/LOC102169149/S100A8/MUC1/LOC102173932/FCER1A/SLAMF6/FCER1G/LOC102184859/TRIL/CAV1/PIK3CG/CD36/LOC100860959/LOC108633303/TAC1/UBE2N/IRAK4/IRAK3/TBK1/IL23A/HSP90B1/KRAS/LOC108636059/CLEC7A/CLEC4E/CLEC4D/CL…	Process
GO:0050727	regulation of inflammatory response	326	-0.428803672181403	-1.64897066956113	0.00101214574898785	0.00101214574898785	0.0658529680586898	3253	tags=40%, list=24%, signal=31%	VAMP8/AHSG/MYD88/CD44/SOCS3/PDCD4/LOC102172711/CNR1/PIK3AP1/TNFRSF1A/LOC102184711/MCPH1/TLR9/IL17RB/VAMP7/CCL24/CDH5/TNFSF11/SUSD4/WNT5A/LOC102189753/PRKCD/PTGIS/ACE2/IL10/PPARD/PTGS2/CCR5/HCK/TNFSF4/PTPN2/CD47/CLCF1/TEK/C5AR2/PLA2G4A/ETS1/IL17RA/IL6ST/SERPINE1/GPR17/MEFV/HYAL2/BCL6B/NLRC3/C5AR1/ADCY7/LOC102188588/LOC100861338/LOC102184087/HAMP/TLR3/LOC102168428/FCER1G/PSMA1/TLR4/IDO1/PBK/CX3CR1/…	119	207	TBC1D23/SNX4/APOD/BCL6/MASP1/ADIPOQ/GHSR/CD28/PROC/ZC3H12A/PTGER3/ASH1L/SLAMF8/LOC102186356/LEP/NAPEPLD/LOC102180290/LOC102175560/PPARA/NPY5R/CFI/NFKB1/SLIT2/CLOCK/TNIP1/ADRB2/SBNO2/FEM1A/TICAM1/C3/BRD4/PGLYRP2/JAK2/LPL/ESR1/DUOXA2/UACA/SMAD3/IL1B/FNDC4/IL17D/CPB2/GATA3/TGM2/LOC100861279/SHARPIN/NR1H3/F2/NLRX1/BIRC3/BIRC2/C4BPB/C4BPA/LOC102190717/SELE/TNFRSF1B/PARK7/FAM132A/MIF/OSM/RHBDD3/MVK/MGS…	PROS1/CD47/CPN2/AHSG/SUCNR1/AGTR1/S100B/PLA2G5/C1QC/C1QB/CNR2/SMPDL3B/HSPD1/TNFAIP6/STK39/CALCRL/GPR17/LOC102182562/ADORA3/LOC102173987/CTSS/TNFAIP8L2/PSMB4/S100A9/LOC102169149/S100A8/GBA/FCER1A/FCER1G/LOC102184859/NPY/AOAH/PIK3CG/HGF/TAC1/IL23A/C3AR1/LOC102188569/C1R/C1S/TNFRSF1A/IL17RA/PDE5A/SNCA/TLR6/BST1/C7H5orf30/IL17B/NDFIP1/ELANE/NLRP3/F12/LDLR/ACP5/PBK/LOC102182127/TEK/IL33/ANXA1/KLF4/TLR…	Process
GO:1901342	regulation of vasculature development	299	-0.43300343056138	-1.66284692911175	0.00101419878296146	0.00101419878296146	0.0658529680586898	3813	tags=48%, list=28%, signal=35%	ECSCR/DLL1/TGFB2/ADAMTS1/ITGB2/THBS4/RHOA/CFLAR/ACVRL1/LOC102175938/FAM129B/ANXA3/ZNF304/HSPG2/AGO2/PLCG1/LIF/SIRT1/PDCD10/JUP/SPRY2/CD34/RHOB/PDCD4/WISP3/VASH1/EMP2/TNFRSF1A/HOXA5/FKBPL/LOC102175070/CCL24/TNMD/CDH5/EPHA2/MEOX2/WNT5A/HHEX/PTGIS/IL10/PTGS2/LOC108633303/RAMP2/EMILIN1/TIE1/TEK/NRAS/HHIP/PRKD1/PDE3B/SPATA5/ETS1/VEGFC/TCF4/PLXND1/SH2B3/SERPINE1/XDH/CCBE1/KDR/C5AR1/NOS3/SPRED1/NRP1/PRK…	87	212	GHSR/WNT4/AAMP/STAT1/AGO1/ZC3H12A/JAK1/CYR61/SARS/ECM1/S100A1/EPHA1/LEP/GPNMB/HDAC9/ASB4/HDAC7/FOXJ2/ADM2/ERAP1/ADRB2/FGF1/EGR1/SIRT6/C3/ANGPTL4/KLF2/PIK3R2/TMEM2/PTK2B/NR2E1/SYNJ2BP/AGGF1/IL1B/ROCK2/DAB2IP/ENG/FGF9/FLT1/HMGB1/BMP7/ID1/MMP9/STIM1/FASLG/UTS2/FGF2/SFRP2/FOXC2/CX3CL1/NFATC3/HSPB6/PAK4/PPP1R15A/RRAS/EPN1/TMEM100/CCL5/MYOCD/EPN2/FLCN/ERBB2/HDAC5/SPHK1/APOH/PRKCA/LOC108638200/PROK2/CCR…	ADAMTS1/PDCD10/AGTR1/ITGB2/RUNX1/EPHA2/HSPG2/E2F2/LOC102186814/LOC102175070/COL4A3/CXCR2/CFLAR/CXCR4/ATF2/TIE1/CTH/F3/RAP1A/NRAS/SHC1/EFNA3/EFNA1/NOS3/HIPK2/TSPAN12/HOXA5/CRHR2/AQP1/BMPER/CD36/LOC100860959/LOC108633303/HGF/SEMA3E/ITGB8/TWIST1/MEOX2/KRIT1/DCN/BTG1/ITGA5/SP1/ACVRL1/RAPGEF3/HMOX1/CARD10/C3AR1/TNFRSF1A/PDGFB/KIT/KDR/LOC102181854/CXCL10/ANXA3/SPARC/LOC102174022/ECSCR/HSPA4/SEMA6A/TBXA…	Process
GO:0043062	extracellular structure organization	305	-0.568798259070924	-2.18520730611894	0.00101522842639594	0.00101522842639594	0.0658529680586898	2555	tags=47%, list=19%, signal=39%	RAMP2/P4HA1/FGB/CD47/EMILIN1/HSD17B12/SPINT1/JAM2/NDNF/P3H1/F11R/TIMP2/FGG/EGFLAM/TIMP1/ADAMTS5/SERPINE1/ELF3/LCP1/CTSV/IBSP/KDR/CRISPLD2/SULF2/DPT/SH3PXD2A/TFAP2A/LOC102184252/ECM2/P3H4/ACSL3/ITGB6/ITGA8/PECAM1/HAPLN1/ITGA5/MFAP2/MFAP4/SOX9/ITGA6/VHL/LOC102175177/LOC108637488/SCARB1/AGTR1/ICAM5/FBN1/COL4A3/COL6A2/TLL2/DDR2/ANXA2/MFAP5/LAMC1/COL6A1/ADAMTS3/COL8A1/ITGB3/ERO1B/MYF5/LOC102178129/SCU…	71	234	MATN1/CYR61/ADAMTSL4/LOC102175560/WASH1/AMBN/ABCA7/BSG/LOC108636372/NCAN/ARF1/LPL/ABCA1/NR2E1/SERAC1/VIPAS39/MPV17/ENG/LAMC3/POMT1/FERMT1/COL9A3/PLTP/MMP9/TNFRSF11B/DGAT1/APBB1/MPZL3/MIA3/LAMC2/MMP11/TFIP11/FGF2/SFRP2/FOXC2/LOC102188073/LOC102188887/ATXN1L/HPN/APLP1/BCL3/APOC4/APOC2/VTN/ITGAE/ITGA2B/LOC108638310/LOC102178303/LOC108633333/P4HB/ABCA5/VPS33B/COL7A1/KIF9/FLOT1/APOM/TTR/LIPG/FECH/SERP…	ADAMTS5/APP/JAM2/COL8A1/CD47/CCDC80/AGTR1/NPHP3/ABCG1/COL18A1/COL6A1/COL6A2/PLA2G5/HSPG2/COL16A1/COL4A3/COL4A4/ACSL3/ITGB6/ITGA6/COL3A1/COL5A2/COL6A3/COL8A2/COL9A2/P3H1/PRKACB/LOC102175177/LOC102174895/COL11A1/ITGA10/CTSS/CTSK/ADAM15/HAPLN2/BCAN/F11R/ADAMTS4/OLFML2B/DDR2/LAMB1/ITGB8/COL1A2/MYF5/LUM/DCN/ITGA5/SOAT2/COL2A1/ADAMTS20/MMP19/ITGA7/MFAP5/PDGFB/FBLN1/NDNF/NPNT/MTTP/SPP1/IBSP/PDGFRA/KDR/A…	Process
GO:0031983	vesicle lumen	294	-0.448318350074795	-1.71968350359614	0.00101522842639594	0.00101522842639594	0.0658529680586898	2905	tags=34%, list=21%, signal=27%	PYGB/ACLY/DOCK2/NHLRC3/PSMA5/VAT1/GUSB/CAP1/PRKCD/CPPED1/FABP5/LOC102176354/PSMA2/FGB/SEPP1/DPP7/CAND1/TIMP2/GMFG/ACTN1/FGG/VEGFC/PCYOX1L/TIMP1/GM2A/SERPINE1/TXNDC5/CRISPLD2/ALOX5/RETN/APAF1/LOC100861338/LOC102168428/PSMD6/F13A1/PSMD12/CCT2/AZU1/HSPH1/ARPC5/PSMD14/AGTR1/LOC102176691/QPCT/LOC102169149/FUCA2/ANXA2/GLA/S100A9/PROS1/CTSH/BAC5/CECR1/SRGN/EEF1A1/HPSE/F5/CREG1/FERMT3/LTF/LRG1/PGM2/TCN1/…	84	210	NIT2/SERPINI1/GYG1/ARMC8/CAB39/GCA/PPIE/ECM1/HSPA6/PSMC2/CEP290/LOC102175560/ARSA/NFKB1/LOC102182115/LOC102182395/LOC102182683/PCSK1/PRSS57/C3/MAN2B1/C7H1orf35/ALAD/AGP/DYNLT1/C9H6orf120/B2M/LOC102168547/VTI1B/ACTR1B/GNLY/POMC/PTGES2/HMGB1/GDI2/CTSZ/LOC102174044/CTSA/NAPRT/PSMC3/COMMD9/CAT/HPX/BACE1/LOC100860961/PRDX6/MIF/GPI/A1BG/ALDOC/GHDC/GRN/LGALS3BP/UNC13D/APOH/LOC102185401/DBNL/ACAA1/ITIH4/…	CCT8/PROS1/AHSG/PSMD2/PTX3/AGTR1/LOC102172205/PDXK/LOC102186806/PFKL/PADI2/CDA/FGR/STK11IP/XRCC5/IDH1/PSMD14/OLA1/CAP1/LOC102182562/AGL/PSMA5/S100A11/S100A9/LOC102169149/S100A8/ILF2/LOC102173932/CREG1/AOC1/RARRES2/IMPDH1/FAM3C/PSMA2/HGF/BIN2/CCT2/CAND1/GNS/ARHGAP9/APAF1/IGF1/HSP90B1/TIMP3/DERA/CRACR2A/CECR1/PDGFB/XRCC6/LOC102173645/ENPEP/MMRN1/PGM2/ALB/LOC102181854/PLAC8/HPSE/SPARC/GM2A/PCYOX1L/A…	Component
GO:0001655	urogenital system development	308	-0.438915808361829	-1.68515729448319	0.00101522842639594	0.00101522842639594	0.0658529680586898	2749	tags=39%, list=20%, signal=32%	FRS2/LOC102169702/SMAD5/FSTL3/PTCH1/LOC102171917/LOC102183372/NPNT/CD34/CD44/C1GALT1/LOC102191152/TET2/SMAD9/NOTCH2/SPRY1/STRA6/AKR1B1/RBP4/PODXL/WNT5A/PLAG1/FMN1/FGFR1/PROM1/PDGFRB/IRX2/TEK/LRP4/AHR/SPATA5/AGTR2/HYAL2/AMPD2/NRP1/TIPARP/NOG/SULF2/SDC1/PTPRO/TFAP2A/GLI3/WWTR1/PLAUR/TSHZ3/SGPL1/PKD2/CALB1/MME/ITGA8/DCHS1/PECAM1/TACSTD2/ID4/SOX9/ITGA6/KCNJ8/SIX2/EPHA7/GFRA1/AGTR1/FBN1/GCNT3/GLIS2/PL…	99	209	DLG1/TP63/ADIPOQ/LOC102180704/PCNT/CLCNKA/WNT4/ID3/WNT6/STAT1/TRAF3IP1/PBX1/ALDH9A1/MAGI2/CEP290/HOXC11/MPST/FKBP4/UPK3A/SLIT2/WFS1/FGF1/EGR1/KLHL3/ZNF354A/SLC34A1/AMH/PSPN/PRKCSH/NEK1/GCNT1/SIM1/TBX18/ESR1/DACT2/TTC8/SLC12A1/PYGO1/SMAD3/SMAD6/GCNT4/APC/BCL2L11/EPCAM/PAX8/MPV17/TSC1/RXRA/GATA3/BMP7/MMP9/OSR2/RRM2B/EYA1/SOX17/COMMD5/CAT/ZBTB16/ACAT1/KIF26B/CTNNBIP1/PROX1/FGF2/FOXC2/RPGRIP1L/IRX3/N…	ADAMTS1/EPHB3/MECOM/TIPARP/LOC102182731/MME/WWTR1/AGTR1/NPHP3/EPHB2/COL4A3/COL4A4/EPHA4/CXCR2/GLI2/ACVR1/ITGA6/HEYL/LOC102172683/TACSTD2/NFIA/AMPD2/NOTCH2/APH1A/VANGL2/AKR1B1/PODXL/GLI3/HOXA11/HOXA13/AQP1/BMPER/AHR/C1GALT1/SGCE/LGR5/DCN/RARG/TNS2/LRRK2/FRS2/TIMELESS/GDF11/IGF1/KCNJ8/PTPRO/PDGFB/WNT7B/ENPEP/LEF1/NPNT/TET2/PKD2/PDS5A/PDGFRA/PPAT/FRAS1/PROM1/MEF2C/VCAN/PDGFRB/SMAD5/HSPA4/FSTL3/KIF3A…	Process
GO:0001822	kidney development	256	-0.434977757869188	-1.66191360932615	0.00101522842639594	0.00101522842639594	0.0658529680586898	3374	tags=39%, list=25%, signal=30%	SMAD5/FSTL3/PTCH1/LOC102171917/LOC102183372/NPNT/CD34/CD44/C1GALT1/TET2/SMAD9/NOTCH2/SPRY1/STRA6/AKR1B1/PODXL/FMN1/FGFR1/PROM1/PDGFRB/IRX2/TEK/LRP4/AHR/SPATA5/AGTR2/HYAL2/AMPD2/NRP1/TIPARP/NOG/SULF2/SDC1/PTPRO/TFAP2A/GLI3/WWTR1/TSHZ3/SGPL1/PKD2/CALB1/MME/ITGA8/DCHS1/PECAM1/TACSTD2/SOX9/KCNJ8/SIX2/EPHA7/GFRA1/AGTR1/FBN1/GCNT3/GLIS2/PLCE1/COL4A3/FRAS1/BCL2/RDH10/BASP1/CTSH/HEY1/LEF1/BDNF/DCN/BMP2/G…	78	178	DLG1/ADIPOQ/LOC102180704/PCNT/CLCNKA/WNT4/ID3/WNT6/STAT1/TRAF3IP1/PBX1/ALDH9A1/MAGI2/CEP290/HOXC11/MPST/UPK3A/SLIT2/WFS1/FGF1/EGR1/KLHL3/ZNF354A/SLC34A1/PSPN/NEK1/GCNT1/SIM1/DACT2/SLC12A1/PYGO1/SMAD3/SMAD6/GCNT4/APC/BCL2L11/EPCAM/PAX8/MPV17/TSC1/GATA3/BMP7/MMP9/OSR2/RRM2B/EYA1/COMMD5/CAT/ZBTB16/ACAT1/KIF26B/CTNNBIP1/PROX1/FGF2/FOXC2/RPGRIP1L/IRX3/NUP93/THRA/RARA/WNK4/JMJD6/PTCD2/GDNF/C20H5orf42/A…	ADAMTS1/TIPARP/LOC102182731/MME/WWTR1/AGTR1/NPHP3/COL4A3/COL4A4/EPHA4/CXCR2/GLI2/HEYL/LOC102172683/TACSTD2/AMPD2/NOTCH2/APH1A/VANGL2/AKR1B1/PODXL/GLI3/HOXA11/AQP1/BMPER/AHR/C1GALT1/SGCE/DCN/TNS2/LRRK2/TIMELESS/GDF11/KCNJ8/PTPRO/PDGFB/WNT7B/ENPEP/LEF1/NPNT/TET2/PKD2/PDS5A/PDGFRA/PPAT/FRAS1/PROM1/MEF2C/VCAN/PDGFRB/SMAD5/HSPA4/FSTL3/KIF3A/NOTCH3/CRLF1/HPGD/TEK/TGFBR1/INVS/NKX3-1/PTCH1/CD24/EPHA7/TCF…	Process
GO:0060562	epithelial tube morphogenesis	305	-0.41888727849827	-1.60927978737108	0.00101522842639594	0.00101522842639594	0.0658529680586898	3439	tags=37%, list=25%, signal=28%	TMEM67/NFATC4/ETV4/KRAS/ENAH/PTCH1/KDM5B/EBF1/BCL10/TBX2/NPNT/RHOB/CD44/GBX2/B4GALT1/TMTC3/NOTCH2/ZIC2/HOXA5/SPRY1/EPHA2/PODXL/WNT5A/HHEX/FMN1/IFT52/IRX2/TEK/SPINT1/AHR/HHIP/SPATA5/PTHLH/GDF7/PLXND1/CELSR1/KDR/NRP1/NOG/LRP2/ZIC3/APAF1/TFAP2A/CSF1R/GLI3/TGFBR2/PKD2/CSF1/DCHS1/STARD13/TACSTD2/SOX9/EPHA7/GJA1/CC2D2A/HIF1A/SFRP5/EDNRA/BCL2/TWIST1/PRICKLE1/SEMA5A/RDH10/CTSH/HEY1/LEF1/FZD1/MYCN/BMP2/GR…	95	210	IFT57/CASR/DLG1/OPA1/DVL3/CCDC39/WNT4/ARID1A/PHACTR4/PAX3/WNT6/LMO4/RBM15/PBX1/TBX20/COBL/CEP290/VDR/LOC102178253/LOC108633277/LOC108636083/SHANK3/PITX2/SLIT2/LIAS/FGF1/KLHL3/PSPN/ESR1/BBS4/SMAD3/PAX8/PPP3R1/IFT172/ROCK2/ENG/TSC1/FLT1/MKKS/GATA3/CTSZ/BMP7/SALL4/STK3/GRHL2/EYA1/SOX17/COMMD5/TEAD1/KIF26B/CTNNBIP1/DVL1/PROX1/TCTN1/TMED2/FGF2/SFRP2/DNAAF1/FOXC2/IRX3/NDRG4/NFATC3/MEGF8/ARHGAP35/FUZ/MK…	ARL13B/NPHP3/EPHA2/EPHA4/CXCR2/CASP8/GLI2/CXCR4/ZEB2/ACVR1/LRP2/BBS5/NCKAP1/GBX2/STIL/TACSTD2/PRKACB/BCL10/GLMN/CSF1/NOTCH2/VANGL2/PODXL/RALA/GLI3/HOXA5/HOXA11/MET/SEMA3E/TWIST1/AHR/FZD1/LGR5/ALX1/TMTC3/RARG/ACVRL1/PRICKLE1/TIMELESS/APAF1/IGF1/PTHLH/KRAS/MGP/TULP3/NUP50/CELSR1/BBS7/LEF1/NPNT/PKD2/RBPJ/KDR/CC2D2A/MEF2C/EBF1/CSF1R/NR3C1/SLC12A2/KIF3A/GATAD2A/HAND2/TEK/NKX3-1/B4GALT1/PTCH1/TNC/RPS7/…	Process
GO:0050714	positive regulation of protein secretion	255	-0.401397681812768	-1.53339858716521	0.00101522842639594	0.00101522842639594	0.0658529680586898	3927	tags=48%, list=29%, signal=35%	CLEC4E/TGFB3/IFNAR1/CAPN10/LOC102173135/BLK/DDX58/TRPM2/TGFB2/CD276/LOC102189615/ANO1/SERPINB6/ACHE/CD58/SERPINB6/DHX36/HSPD1/SIRT1/LOC102169702/IL1RAP/CRLF2/TMEM27/PANX1/GPR68/VAMP8/TM7SF3/LOC106502530/CD34/SCAMP5/LOC102191099/SPTBN1/IL17RB/GLP1R/UNC93B1/ANKRD1/RFX6/LOC102184867/RBP4/WNT5A/RIPK2/LOC102171142/DOC2B/LOC106502806/IL10/PPARD/CCR5/LOC108633303/RAB34/LOC102170446/IFIH1/TNFSF4/TLR8/FGB…	76	179	CASR/NR0B2/CD2/VTCN1/BGLAP/SLAMF1/GCK/PFKM/ZNF384/PLA2G6/EP300/MAPK11/PCSK1/GLRX/ARF1/JAK2/LPL/AGP/IL1B/HMGB1/PRKCQ/GATA3/FERMT1/MAVS/NCOA6/GHRH/APBB1/LOC108637636/CRTAM/C2CD2L/EXPH5/PFKFB2/LOC100860961/PRKCZ/FAM132A/TNFRSF4/MIF/PSMD9/HCAR2/GPLD1/NOD2/CARMIL2/GPI/GIPR/TRPM4/NR1H2/LOC102181154/LOC102186681/MYO18A/RPH3AL/NLRP1/LRRFIP2/PTPN23/PPARG/LOC102178679/BMP6/LOC108633536/LOC102172255/LOC1021…	IFNAR1/IL1RAP/DHX36/SERP1/AGTR1/TRPM2/LOC102183471/FGR/NCL/HTR2B/FZD5/HSPD1/IFIH1/CAPN10/LOC102191099/LOC102184867/LOC102190840/LOC102190572/WLS/GLMN/PTPN22/CD58/GOLPH3L/CD84/CD244/MPC2/CLEC5A/SRI/CFTR/CD36/LOC100860959/LOC108633303/TWIST1/LRRK2/IGF1/MYH9/DNM1L/TM7SF3/CLEC9A/CLEC4E/CLEC6A/IL17RA/TLR1/EXOC1/CD38/HAVCR2/CSF1R/CD14/SEC24A/PTBP1/NLRP3/BLK/DDX58/TEK/IL33/CD274/UNC13B/CCL19/SYK/TNFSF15…	Process
GO:0015267	channel activity	323	-0.383214371092751	-1.47265344888202	0.00101522842639594	0.00101522842639594	0.0658529680586898	2668	tags=31%, list=20%, signal=26%	SLC26A9/DENND5A/KCNJ14/ORAI2/FAM26E/KCNC1/GRIK5/KCNMA1/KCNMB2/CHRNB2/GJB1/GJC1/CLIC4/SCNN1D/CLDN4/CHRNB4/ITPR2/LRRIQ4/P2RX4/RYR3/CLCN5/TRPV6/GRIK3/BEST1/GRIA4/CACNA1G/PKD2/KCNC3/SLC24A5/PIEZO1/P2RX1/CLIC1/LOC102172606/GRIN2D/KCNJ16/TRPC1/PANX3/LOC102169978/KCNA1/KCNT2/KCNJ8/CALHM1/CACNG4/GJA1/CALHM2/TRPC6/FAM26D/TRPV4/LOC102171143/BCL2/GABRE/ANXA2/GLRB/CHRNA5/KCNC2/NCALD/LRRC8B/KCNMB4/KCNJ10/GRIN…	113	210	DLG1/CLCNKA/CATSPER4/KCNE4/SCN2A/SCN9A/TRPM8/GJB3/KCNQ4/BSND/LOC102185525/LOC102185237/KCNC4/KCNA3/KCND3/KCNN3/KCNH2/CLCN1/SLC26A3/LOC108636011/MIP/LOC102171493/CACNA1C/CACNA1I/GABRB1/ANXA6/PKD2L2/CATSPER3/VDAC1/HCN2/MCOLN1/ANO8/KCNN1/CLCN3/AQP7/KCNK13/TRPM7/KCNN2/SLC1A4/KCNS3/LRRC8A/KCNT1/LRRC26/GJA3/MTMR6/TRPC4/CACNB2/TMC2/TRPC4AP/JPH2/KCNB1/SLC26A7/GRINA/KCNQ5/ANO3/STIM1/KCNJ11/ABCC8/GRIK4/SCN…	CLCN2/PEX5L/KCNMB3/KCNMB2/LRRIQ4/TRPC1/TRPM2/KCNJ15/CLIC4/CHRNG/CHRND/ASIC4/CACNB4/KCNJ3/SCN3A/SCN7A/CHRNA1/ANO7/KCNJ13/GRIK3/MCOLN2/LRRC8B/LRRC8C/LRRC8D/CLCC1/KCNA2/GJA5/LOC102188370/CHRNB2/HCN3/KCNJ10/KCNJ9/TMCO1/ASIC3/TRPV6/KCND2/STEAP1/AQP1/CFTR/CACNA2D1/KCNC2/SCN8A/ASIC1/KCNH3/CACNB3/ANO6/KCNMB4/BEST3/SLC26A10/LOC102171143/LOC102172428/LOC102172041/LOC102172606/DENND5B/ITPR2/KCNJ8/ANO2/KCNA5…	Function
GO:0022803	passive transmembrane transporter activity	323	-0.383214371092751	-1.47265344888202	0.00101522842639594	0.00101522842639594	0.0658529680586898	2668	tags=31%, list=20%, signal=26%	SLC26A9/DENND5A/KCNJ14/ORAI2/FAM26E/KCNC1/GRIK5/KCNMA1/KCNMB2/CHRNB2/GJB1/GJC1/CLIC4/SCNN1D/CLDN4/CHRNB4/ITPR2/LRRIQ4/P2RX4/RYR3/CLCN5/TRPV6/GRIK3/BEST1/GRIA4/CACNA1G/PKD2/KCNC3/SLC24A5/PIEZO1/P2RX1/CLIC1/LOC102172606/GRIN2D/KCNJ16/TRPC1/PANX3/LOC102169978/KCNA1/KCNT2/KCNJ8/CALHM1/CACNG4/GJA1/CALHM2/TRPC6/FAM26D/TRPV4/LOC102171143/BCL2/GABRE/ANXA2/GLRB/CHRNA5/KCNC2/NCALD/LRRC8B/KCNMB4/KCNJ10/GRIN…	113	210	DLG1/CLCNKA/CATSPER4/KCNE4/SCN2A/SCN9A/TRPM8/GJB3/KCNQ4/BSND/LOC102185525/LOC102185237/KCNC4/KCNA3/KCND3/KCNN3/KCNH2/CLCN1/SLC26A3/LOC108636011/MIP/LOC102171493/CACNA1C/CACNA1I/GABRB1/ANXA6/PKD2L2/CATSPER3/VDAC1/HCN2/MCOLN1/ANO8/KCNN1/CLCN3/AQP7/KCNK13/TRPM7/KCNN2/SLC1A4/KCNS3/LRRC8A/KCNT1/LRRC26/GJA3/MTMR6/TRPC4/CACNB2/TMC2/TRPC4AP/JPH2/KCNB1/SLC26A7/GRINA/KCNQ5/ANO3/STIM1/KCNJ11/ABCC8/GRIK4/SCN…	CLCN2/PEX5L/KCNMB3/KCNMB2/LRRIQ4/TRPC1/TRPM2/KCNJ15/CLIC4/CHRNG/CHRND/ASIC4/CACNB4/KCNJ3/SCN3A/SCN7A/CHRNA1/ANO7/KCNJ13/GRIK3/MCOLN2/LRRC8B/LRRC8C/LRRC8D/CLCC1/KCNA2/GJA5/LOC102188370/CHRNB2/HCN3/KCNJ10/KCNJ9/TMCO1/ASIC3/TRPV6/KCND2/STEAP1/AQP1/CFTR/CACNA2D1/KCNC2/SCN8A/ASIC1/KCNH3/CACNB3/ANO6/KCNMB4/BEST3/SLC26A10/LOC102171143/LOC102172428/LOC102172041/LOC102172606/DENND5B/ITPR2/KCNJ8/ANO2/KCNA5…	Function
GO:0098609	cell-cell adhesion	296	-0.46940939428199	-1.8004536925628	0.00101626016260163	0.00101626016260163	0.0658529680586898	2868	tags=41%, list=21%, signal=33%	AMIGO2/MSN/ALCAM/NECTIN3/BOC/GATA1/ICAM1/CDH5/CLDN12/UNC5D/NRXN1/LOC108633303/FGB/TEK/JAM2/IGSF9/MAG/CD2AP/P2RY12/FGG/CLDN4/CADM2/MYH10/VNN1/SELP/LOC102188767/CDH17/LOC102184252/TGFBR2/LOC102184087/CADM4/NLGN1/ITGA8/DCHS1/PECAM1/NTNG1/TACSTD2/ITGA5/SOX9/ITGA6/CDH13/CD200/LOC102175177/CLDN10/LOC108637488/LOC106503912/LOC106502336/CLDN14/GLDN/CLDN20/TENM4/CLDN19/PIK3CG/VMP1/BCL2/LOC102178953/STXBP1…	77	219	CXADR/DLG1/ATP2C1/GYPC/CYR61/STXBP3/CELSR2/AMIGO1/CD2/ANXA9/LEP/CBLL1/SMAGP/RAC2/PKP2/OLR1/NINJ2/LOC108633277/LOC108636083/SLIT2/FER/ADGRV1/CYFIP2/TNIP1/LOC102181119/PIP5K1C/CAMSAP3/GCNT1/SEMA4D/NPTN/EPCAM/IL1B/PLEK/PDIA6/PARD3/BMP7/MMP24/CDH22/COLEC10/CRTAM/JAML/NFASC/SELE/FBLIM1/KIFC3/CDH16/ERF/PVR/IZUMO1/CCL5/LOC102186681/CLDN7/ITGA2B/PNN/AMIGO3/DSP/SRF/DSG2/ROCK1/PKD1/CLDN9/CLDN6/SPN/LOC10218…	JAM2/CADM2/ALCAM/NECTIN3/CD200/BOC/CLDN1/NLGN1/CLDN11/RAP2B/P2RY12/ITGB2/CLDN14/CDC42/ACVR1/ITGA6/LIMS2/COL8A2/CLDN19/PTPRF/PLPP3/DAB1/TACSTD2/NEGR1/LOC102175177/LOC102174895/NTNG1/CD58/S100A9/S100A8/SHC1/ADAM15/PEAR1/KIRREL/CADM3/IGSF9/CD84/NECTIN4/MPZ/NRCAM/LAMB1/PIK3CG/CD36/LOC100860959/LOC108633303/CLDN12/ITGA5/AMIGO2/ITGA7/MYH9/PTPN6/LGALS1/WNT7B/LEF1/NPNT/EMCN/PDGFRA/KIT/ADGRL3/LOC108633191…	Process
GO:0004930	G protein-coupled receptor activity	270	-0.440392778923388	-1.68541290901845	0.00101626016260163	0.00101626016260163	0.0658529680586898	2675	tags=38%, list=20%, signal=31%	GPR52/LPAR2/PPARD/GPR21/CCR5/RAMP2/LOC102179993/PDGFRB/FRZB/ELOVL4/C5AR2/TSKU/P2RY12/PTGDR/FZD5/S1PR1/BDKRB1/ADGRB3/AGTR2/GPR17/GPR83/CELSR1/GPR152/GPR161/GPR85/C5AR1/HCAR1/PTAFR/CYSLTR1/GRIK3/SORCS1/TAS1R3/RXFP4/ADGRG2/LPAR1/CX3CR1/CCR6/SSTR2/SFRP4/SSTR1/AGTR1/LOC102177727/HRH2/SFRP5/ADRB3/FZD8/FZD2/PROKR1/C3AR1/EDNRA/S1PR3/GPR173/GPR1/LOC102178953/BDKRB2/ACKR3/HTR4/LPAR4/F2RL1/EDNRB/P2RY13/RORB…	76	194	CASR/GHSR/GPR171/GPR3/ADGRB2/FZD7/RAMP1/PTGER3/LPAR3/CELSR2/LOC102184212/RAMP3/GCAT/MCHR1/NPY5R/RRH/ADGRA3/TAPT1/ADRA2C/ADGRV1/ADRB2/KISS1R/S1PR4/ADGRE3/LOC102180663/F2RL3/GABBR2/ADRA1A/HTR1B/GPR65/TSHR/PTGER2/DRD1/GPR45/GPR75/PAX8/APLF/OPRL1/HRH3/CXCR5/GPR157/HCAR2/SFRP2/ADGRG5/ADGRG1/GIPR/INPP5K/CCR10/GCGR/SPHK1/GPRC5C/GPR33/GPR132/CCR8/VIPR1/CELSR3/CCRL2/CCR3/LOC102179713/GABBR1/MC5R/CRCP/GPER…	ADGRG7/SENP7/P2RY1/SUCNR1/P2RY12/P2RY13/P2RY14/AGTR1/ACKR4/CNR2/PTAFR/OPRD1/HCRTR1/HTR2B/CXCR1/CXCR2/LANCL1/FZD5/GPR1/CXCR4/FRZB/CALCRL/GPR17/GPR35/ACKR3/GRIK3/TM2D1/PTGFR/ADGRL4/ADGRL2/GPR88/S1PR1/SORT1/GNAT2/ADORA3/RXFP4/GPR161/VIPR2/CHRM2/GPR37/NPY/CRHR2/ADCYAP1R1/GPR85/SFRP4/CALCR/FZD1/LGR5/AVPR1A/GPR182/GPRC5A/GPR19/C3AR1/GALR3/CELSR1/NPY1R/ADGRL3/GNRHR/SORCS2/LNPEP/ADRA1B/PDGFRB/HTR4/TBXA2R…	Function
GO:0048514	blood vessel morphogenesis	314	-0.478665319356038	-1.83793616133648	0.00101729399796541	0.00101729399796541	0.0658529680586898	3662	tags=44%, list=27%, signal=33%	EMCN/ACVRL1/UBP1/BMPR1A/HAND2/ARID2/PRCP/HAS2/SIRT1/SLC12A6/NFATC4/WASF2/HOXB3/LOC102171917/HEG1/NRXN3/TBX2/LOC106502530/CD34/C1GALT1/GBX2/B4GALT1/ETV2/HBEGF/VASH1/NOTCH2/STRA6/CAV1/EPHA2/MEOX2/HHEX/LOC106502806/EIF2AK3/NRXN1/PTGS2/TGFA/FGFR1/RAMP2/PRDM1/PDGFRB/TIE1/TEK/NDNF/AHR/GJC1/CLIC4/FZD5/ETS1/VEGFC/MYH10/S1PR1/PLXND1/PTPRJ/SERPINE1/FLT4/CCBE1/KDR/SAT1/POFUT1/NOS3/SPRED1/NRP1/TIPARP/TGFBR3/…	79	235	APOD/PKNOX1/AAMP/HS6ST1/RAMP1/JUN/CYR61/RBM15/LEP/HOXA3/TBX20/NR4A1/HDAC7/STAB2/ADIPOR2/ADM2/PITX2/SLIT2/EPGN/ERAP1/RASA1/FGF1/PNPLA6/JUNB/PTK2B/QKI/NEDD4/SMAD6/AGGF1/SOS1/EPAS1/MEIS1/PPP3R1/ENG/EGFL7/RXRA/FGF9/FLT1/ID1/ZFPM2/EYA1/CHD7/SOX17/PROX1/FGF2/IL15/SFRP2/GPLD1/FOXC2/CX3CL1/ADGRG1/NFATC3/TNNI3/TMEM100/MYOCD/BECN1/JMJD6/OTULIN/BRPF1/PROK2/GPX1/CCR3/VEGFA/SRF/CUL7/MAPK14/BAK1/SMAD7/NPRL3/PD…	HEG1/EPHB3/TIPARP/COL18A1/EPHA2/CDC42/EPHB2/CLIC4/WASF2/NCL/FZD5/NRP2/BMPR2/CASP8/CXCR4/ACVR1/LRP2/CALCRL/COL3A1/GBX2/TIE1/TAL1/TGFBR3/GLMN/S1PR1/WARS2/NOTCH2/GJA5/SHC1/EFNA1/VANGL2/PAXIP1/NOS3/HOXA1/HOXA7/HOXA13/BMPER/CAV1/NRCAM/SRPK2/SEMA3E/AHR/MEOX2/C1GALT1/E2F7/ITGA5/ACVRL1/ARID2/PTPRB/LEMD3/LRP1/ATP5B/ITGA7/ELK3/HMOX1/MYH9/APOLD1/FOXM1/PDGFB/WNT7B/NDNF/ENPEP/LEF1/EMCN/PKD2/RBPJ/PDGFRA/KDR/HP…	Process
GO:0045765	regulation of angiogenesis	271	-0.440104131611799	-1.68423511002287	0.00101729399796541	0.00101729399796541	0.0658529680586898	3813	tags=49%, list=28%, signal=36%	ECSCR/DLL1/TGFB2/ADAMTS1/ITGB2/THBS4/RHOA/ACVRL1/LOC102175938/FAM129B/ANXA3/ZNF304/HSPG2/AGO2/PLCG1/LIF/SIRT1/PDCD10/JUP/SPRY2/CD34/RHOB/WISP3/VASH1/EMP2/TNFRSF1A/HOXA5/FKBPL/LOC102175070/CCL24/TNMD/CDH5/EPHA2/MEOX2/WNT5A/HHEX/PTGIS/IL10/PTGS2/LOC108633303/RAMP2/EMILIN1/TIE1/TEK/NRAS/HHIP/PRKD1/PDE3B/SPATA5/ETS1/VEGFC/TCF4/PLXND1/SH2B3/SERPINE1/CCBE1/KDR/C5AR1/NOS3/SPRED1/NRP1/PRKCB/CYSLTR1/HMOX1…	76	195	GHSR/AAMP/STAT1/AGO1/ZC3H12A/JAK1/CYR61/SARS/ECM1/S100A1/EPHA1/LEP/GPNMB/HDAC9/HDAC7/FOXJ2/ADM2/ERAP1/ADRB2/FGF1/SIRT6/C3/ANGPTL4/KLF2/PIK3R2/TMEM2/PTK2B/NR2E1/SYNJ2BP/AGGF1/IL1B/ROCK2/DAB2IP/ENG/FLT1/HMGB1/ID1/MMP9/STIM1/FASLG/UTS2/FGF2/SFRP2/FOXC2/CX3CL1/HSPB6/PAK4/PPP1R15A/RRAS/EPN1/CCL5/EPN2/FLCN/ERBB2/HDAC5/SPHK1/APOH/PRKCA/LOC108638200/PROK2/CCR3/GATA2/VEGFA/ROCK1/PDPK1/HSPB1/LOC102175359/A…	ADAMTS1/PDCD10/AGTR1/ITGB2/RUNX1/EPHA2/HSPG2/E2F2/LOC102186814/LOC102175070/COL4A3/CXCR2/CXCR4/ATF2/TIE1/F3/NRAS/SHC1/EFNA3/EFNA1/NOS3/HIPK2/TSPAN12/HOXA5/CRHR2/AQP1/BMPER/CD36/LOC100860959/LOC108633303/HGF/SEMA3E/ITGB8/TWIST1/MEOX2/KRIT1/DCN/BTG1/ITGA5/SP1/ACVRL1/RAPGEF3/HMOX1/CARD10/C3AR1/TNFRSF1A/KDR/LOC102181854/CXCL10/ANXA3/SPARC/LOC102174022/ECSCR/HSPA4/SEMA6A/TBXA2R/MYDGF/TEK/ANXA1/KLF4/C5…	Process
GO:0016324	apical plasma membrane	257	-0.439832888051589	-1.67919572199834	0.00101729399796541	0.00101729399796541	0.0658529680586898	3170	tags=41%, list=23%, signal=32%	FAS/CD34/CD44/DUOX1/NHS/ABCB11/ATP8B1/SLC30A5/P2RY6/IL6R/TLR9/RAB27B/MSN/SLC23A1/CAV1/PODXL/LOC106502019/SLC26A9/CLDND1/SHANK2/SLC22A13/PROM1/KCNMA1/PDGFRB/MUC1/TEK/C11H2orf40/CLDN4/TMEM235/MYH10/HYAL2/SLC12A3/TRPV6/ATP6V0D2/LRP2/PTPRO/ADAM17/USH2A/MARVELD2/ABCB4/SLC2A1/ADGRG2/CD300LG/KCNA1/C1QTNF5/ATP1A1/SCARB1/GJA1/SYTL4/CD9/SLCO2B1/SLC9A3/LOC102188617/SLC39A4/DDR2/OSMR/LOC102190935/KCNC2/NRG1/…	82	175	CASR/MUC13/AMOTL2/SLC19A1/CLCNKA/SLC9A1/KCNE4/LCT/STXBP3/PRKAB2/PDZK1/HAX1/NOD1/SLC26A3/ATP2B1/PFKM/MIP/ATP6V1E1/UPK3A/SLC34A2/ANXA6/ADRB2/SLC34A1/RAPGEF6/SLC22A4/SLC22A5/TJP3/LOC102186759/CLCN3/CTSB/LZTS1/RAB14/AKAP7/SLC12A1/SLC9A2/EPCAM/LMO7/PARD6B/MAL2/PLEC/STX3/RDX/AMOTL1/DSTYK/VAMP3/PRKCZ/ATP6V0D1/FXYD1/UPK1A/CEACAM20/AP2A1/SLC46A1/ATP1B2/ERBB2/PDE4D/PRKAA1/SLCO3A1/AMN/ZMYND10/ATP2B2/FAM65B/…	CLDND1/UPK1B/CLDN1/PRKCI/P2RY1/LOC102172205/IGFBP2/BMPR2/DPP4/STK39/ABCB11/LRP2/RAB17/SLC2A1/AKR1A1/LOC102172683/AHCYL1/DRAM2/ATP1A1/IL6R/MUC1/KCNJ10/VANGL2/DDR2/SLC4A2/TRPV6/ATP6V0A4/PODXL/AQP1/CAV1/CFTR/ABCB4/ABCB1/LOC102174202/KCNC2/LOC102190297/LOC102190935/CACNB3/ERBB3/MYH9/PTPRO/SCNN1A/CD9/KCNA5/KCNA1/MLC1/ENPEP/ABCG2/EXOC1/PROM1/PDGFRB/SLC26A2/SLC23A1/SLC12A2/BST2/LOC108636404/LOC108636449…	Component
GO:0030667	secretory granule membrane	264	-0.397730929650204	-1.52008846546801	0.00101729399796541	0.00101729399796541	0.0658529680586898	3746	tags=43%, list=28%, signal=32%	TRPM2/ATP6AP2/CD59/SERPINB6/RHOA/LOC102175938/RAB44/CD58/SERPINB6/LOC102175833/PRCP/RAB31/CPNE1/RAB4B/RAP2B/VAMP8/LOC102180073/CAV2/SNAP29/CD44/B4GALT1/CLEC12A/ADAM10/SLC30A5/DOK3/LOC102184711/RAB27B/MSN/HGSNAT/VAMP7/HMOX2/SLC15A4/HVCN1/CAV1/LOC102171142/CMTM6/FABP5/LOC108633303/CD68/CD47/NRAS/CD38/RAP1B/ACTN1/RAB9B/CHRNB4/LOC102181422/VNN1/PTPRJ/SELP/TMEM173/ADGRG3/C5AR1/PTAFR/DYNLL1/MOSPD2/ATP6…	90	174	DNAJC13/RAB5A/DDOST/LAMTOR2/CCDC136/LOC100860748/RAB5B/CD63/TOM1/LOC108636029/OLR1/SLC2A3/VAMP1/SYNGR1/ATP8A1/STBD1/ANXA6/DIAPH1/CYSTM1/PCSK4/BSG/LOC108636372/RAB24/SLC44A2/RAB3D/ADGRE3/AP1M1/RAB3A/RAB14/TMEM30A/SLC27A2/SNAP23/RAB10/AGPAT2/LOC102177789/LOC102179751/LOC102190036/DNAJC5/DGAT1/STX3/NFASC/TMEM63A/TNFRSF1B/LOC102177552/ARL8A/MLEC/TMED2/IZUMO1/SIGLEC5/TARM1/FLOT2/RPH3AL/VAMP2/TEKT3/ORM…	CD47/PLA1A/LAMP3/MME/RAP2B/TRPM2/PTAFR/SLC11A1/TMBIM1/CXCR1/CXCR2/RAP1A/NRAS/CD58/NCSTN/FCER1G/LOC102184859/LOC102185698/PTPRN2/CLEC5A/AQP1/CAV2/CAV1/CD36/LOC100860959/LOC108633303/ICA1/GLIPR1/ANO6/PTPRB/RAP1B/CKAP4/LRMP/MGST1/CLEC12A/CLEC4D/C3AR1/ACRBP/CD9/NFAM1/MANBA/PCDH7/BST1/CD38/PAM/SLCO4C1/SPARC/CD14/TMEM173/AZU1/DOK3/ADGRE5/RAB8A/BST2/LOC108636404/LOC108636449/EQTN/B4GALT1/STOM/CD109/MOXD…	Component
GO:0005788	endoplasmic reticulum lumen	259	-0.391807231307077	-1.49600161210568	0.00101729399796541	0.00101729399796541	0.0658529680586898	2424	tags=40%, list=18%, signal=34%	NOTUM/ACHE/ADAMTS13/ARSB/SERPIND1/LOC106504012/MXRA8/LOC102181292/FSTL3/ARSJ/MBTPS1/COL4A6/LOC102183372/AHSG/TMEM132A/SERPINC1/ADAM10/LOC102172711/EBI3/EVA1A/COL19A1/WNT5A/CALU/LOC102189753/HSPA5/PTGS2/P4HA1/P3H1/FGG/CRTAP/MINPP1/COL17A1/TIMP1/ADAMTS5/COL24A1/TXNDC5/DNAJB9/LOC102189116/LOC102188588/IGFBP4/IGFBP7/PLAUR/CP/COL22A1/CKAP4/CSF1/LOC102172606/COLGALT2/FOXRED2/LOC102183132/SHISA5/LOC1086…	75	184	MELTF/IL12A/WNT4/WNT6/DNAJC10/PROC/CYR61/NGF/ADAMTSL4/BGLAP/RDH5/LOC102171493/CD4/WNT5B/ARSA/COL25A1/AMBN/WFS1/ERAP2/ERAP1/PCSK1/ARSI/MZB1/PCSK4/C3/PRKCSH/ANO8/TRDN/B2M/LOC102168547/KTN1/SLC27A2/CLN6/TXNDC16/MGAT4A/PDIA6/TOR2A/TOR1B/LOC102184534/COL20A1/COL9A3/CTSZ/VCPIP1/ASPH/PENK/F2/BACE1/PCSK7/MIA3/H6PD/ERP29/LOC102188073/LOC102188887/CES2/NUCB1/NTF4/HRC/VTN/P4HB/ARSG/STC2/LOC102185401/SUMF1/C…	ADAMTS5/COL8A1/POGLUT1/FSTL1/PDIA5/P3H2/AHSG/DNAJB11/BCHE/CP/LOC102172205/COL18A1/COL6A1/COL6A2/COL16A1/COL4A3/COL4A4/IGFBP5/COL5A2/UGGT1/COL6A3/COL8A2/COL9A2/P3H1/TXNDC12/GPX7/COL24A1/LOC102184685/COL11A1/CSF1/CASQ2/CASQ1/PTPRN2/PDIA4/CALU/IGFBP3/FKBP14/DNAJB9/LAMB1/COL28A1/COL1A2/COL2A1/OS9/IL23A/HSP90B1/CKAP4/LOC102171143/LOC102172428/LOC102172041/LOC102172606/FOXRED2/NTF3/LGALS1/PDGFB/WNT7B/A…	Component
GO:0060205	cytoplasmic vesicle lumen	290	-0.444808708354449	-1.70273713332803	0.00101936799184506	0.00101936799184506	0.0658529680586898	2905	tags=34%, list=21%, signal=27%	PYGB/ACLY/DOCK2/NHLRC3/PSMA5/VAT1/GUSB/CAP1/PRKCD/CPPED1/FABP5/LOC102176354/PSMA2/FGB/SEPP1/DPP7/CAND1/TIMP2/GMFG/ACTN1/FGG/VEGFC/PCYOX1L/TIMP1/GM2A/SERPINE1/TXNDC5/CRISPLD2/ALOX5/RETN/APAF1/LOC100861338/LOC102168428/PSMD6/F13A1/PSMD12/CCT2/AZU1/HSPH1/ARPC5/PSMD14/LOC102176691/QPCT/LOC102169149/FUCA2/ANXA2/GLA/S100A9/PROS1/CTSH/BAC5/CECR1/SRGN/EEF1A1/HPSE/F5/CREG1/FERMT3/LTF/LRG1/PGM2/TCN1/HEXB/S…	84	206	NIT2/SERPINI1/GYG1/ARMC8/CAB39/GCA/PPIE/ECM1/HSPA6/PSMC2/CEP290/LOC102175560/ARSA/NFKB1/LOC102182115/LOC102182395/LOC102182683/PCSK1/PRSS57/C3/MAN2B1/C7H1orf35/ALAD/AGP/DYNLT1/C9H6orf120/B2M/LOC102168547/VTI1B/ACTR1B/GNLY/POMC/PTGES2/HMGB1/GDI2/CTSZ/LOC102174044/CTSA/NAPRT/PSMC3/COMMD9/CAT/HPX/BACE1/LOC100860961/PRDX6/MIF/GPI/A1BG/ALDOC/GHDC/GRN/LGALS3BP/UNC13D/APOH/LOC102185401/DBNL/ACAA1/ITIH4/…	CCT8/PROS1/AHSG/PSMD2/PTX3/LOC102172205/PDXK/LOC102186806/PFKL/PADI2/CDA/FGR/STK11IP/XRCC5/IDH1/PSMD14/OLA1/CAP1/LOC102182562/AGL/PSMA5/S100A11/S100A9/LOC102169149/S100A8/ILF2/LOC102173932/CREG1/AOC1/RARRES2/IMPDH1/FAM3C/PSMA2/HGF/BIN2/CCT2/CAND1/GNS/ARHGAP9/APAF1/IGF1/HSP90B1/TIMP3/DERA/CRACR2A/CECR1/PDGFB/XRCC6/LOC102173645/MMRN1/PGM2/ALB/LOC102181854/PLAC8/HPSE/SPARC/GM2A/PCYOX1L/ARHGAP45/CNN2…	Component
GO:0043235	receptor complex	248	-0.439233826815192	-1.67405189979141	0.00101936799184506	0.00101936799184506	0.0658529680586898	2622	tags=35%, list=19%, signal=28%	ITGA11/LOC108633303/SHANK2/FGFR1/RAMP2/GRIK5/EMILIN1/EPS8/CHRNB2/LRP4/AHR/CHRNB4/ITPR2/IL6ST/FLT4/NRP1/TGFBR3/TRAF3/LRP2/GRIA4/SHISA6/TGFBR2/ITGB6/NRP2/GRIN2D/ITGA8/TAS1R3/TRPC1/TLR4/ITGA5/ITGA6/PTPRB/ITGA9/PLA2R1/GFRA1/SSTR2/CACNG4/CD14/LY96/ADRB3/PLXDC1/GABRE/OSMR/CHRNA5/LOC100860959/ITGB3/CPT1C/ABCG2/GRIN2C/GABRR1/GABRA1/BMP2/ERBB3/KCTD12/MUSK/CALCRL/ITGA10/CACNG5/TRIL/SACM1L/SYK/SLITRK5/ITGAM…	82	166	IL10RB/LOC102175896/IRS1/ACVR1C/RAMP1/GPR61/HFE2/CD247/RAMP3/VWC2/ACVR1B/VDR/NT5DC3/LOC102182573/LOC102182856/OLR1/CD4/SHANK3/BMPR1B/GABRB1/ADGRV1/CD74/ADRB2/KCTD16/MCOLN1/IL12RB1/VLDLR/GABBR2/PTK2B/B2M/LOC102168547/TSHR/RNF31/SMAD3/LOC102176695/CD8B/CD8A/ENG/RXRA/FLT1/LIME1/NR1H3/CD3G/CD3D/CD3E/BIRC2/NR3C2/TRADD/PKD1L3/CD79A/CACNG7/SHISA7/ITGAE/CHRNE/DLG4/SKAP1/ERBB2/GPRC5C/GHR/GDNF/GABRB3/IGF1R…	IMPG2/TFRC/PEX5L/GPR160/TRPC1/LOC102172205/ITGB2/IFNLR1/CHRNG/CHRND/NRP2/HSPD1/LRP1B/ACVR1/PLA2R1/ITGB6/LRP2/ITGA6/CHRNA1/CALCRL/LRP8/ROR1/IL12RB2/TGFBR3/NOTCH2/ITGA10/IL6R/CHRNB2/INSRR/PTPRN2/GPR37/TRIL/ADCYAP1R1/CD36/LOC100860959/LOC108633303/ITGB8/AHR/CALCR/ITGA5/PTPRB/LRP1/ERBB3/ITGA7/CSF2RB/CAPRIN2/ITPR2/EPS8/LOC102184229/PTPN6/TNFRSF1A/SHISA8/MTTP/ABCG2/TLR1/TLR6/GABRG1/GABRA2/GABRA1/GRIA1/…	Component
GO:0005819	spindle	247	-0.410767035179441	-1.56496889568492	0.00101936799184506	0.00101936799184506	0.0658529680586898	618	tags=13%, list=5%, signal=13%	GEM/ECT2/ASPM/EFHC1/SLC25A5/KIF18A/MYC/CAPN6/DYNC1I1/CENPE/CCNB1/FBXO5/ESPL1/SPAG5/AURKB/CDC6/KIF15/BUB1B/KIF20A/KIF23/CKAP2/CDK1/NUSAP1/TTK/NEK2/BIRC5/CENPF/DLGAP5/KIF11/CDCA8/CDC20/FAM83D/KIF14	107	140	SPICE1/IQCB1/CEP19/TBCCD1/CEP63/AUNIP/RPS6KA1/CUL3/RIF1/JTB/CAMK2B/POC1B/NEDD1/DDX11/MAEA/DCTN4/HDAC3/DIAPH1/SLC34A1/RGS14/MAP1S/CDK5RAP2/CNTRL/CEP162/LATS1/SYNE1/RPS6KA2/CALM1/CEP128/HSPA2/BNIP2/C10H14orf166/MAPKBP1/CIAO1/DCTN1/ALMS1/CALM2/FAM161A/AGBL5/ROCK2/GOLGA2/SPOUT1/MZT1/LATS2/PARD3/TPX2/CEP250/CSPP1/HSF1/CKAP5/RPS3/NUMA1/HNRNPU/KLHL21/TPR/NEK7/ARL8A/FAM96B/VPS4A/SIRT2/ERCC2/CALM3/CCDC155…	YEATS2/TBL1XR1/ECT2/STAG1/TOPBP1/RSPH1/SGO1/RCC2/CDC42/HECW2/PKP4/SEPT2/CDCA8/CDC20/CDC7/EVI5/CDC14A/GPSM2/PSRC1/CBX3/DYNC1I1/HEPACAM2/ESPL1/RACGAP1/RANGAP1/MAD2L1/TBCK/CENPE/PKD2/TACC3/HAUS3/CCDC69/KIF20A/CEP44/PINX1/TOPORS/INVS/CDC14B/SPIN1/TTK/KATNA1/FBXO5/DLGAP5/NIN/HAUS2/NUSAP1/RMDN3/KNSTRN/BUB1B/KATNBL1/KIF23/RAB11A/BIRC6/RMDN2/CKAP2L/CAPG/NEK6/PARP4/SKA3/KATNAL1/CCNA1/CKAP2/RB1/CDC25B/RAE1…	Component
GO:0030139	endocytic vesicle	248	-0.399198977375204	-1.52146707669428	0.00101936799184506	0.00101936799184506	0.0658529680586898	2973	tags=30%, list=22%, signal=24%	VIM/STX6/PIK3R4/CPNE6/TLR9/VAMP7/RAB11FIP1/UNC93B1/PLEKHG5/PICALM/WNT5A/GRIA1/PLD4/NRXN1/LOC108633303/ACTG1/LOC102176354/RAB34/RAB11FIP5/CD2AP/RAB39A/FZD5/RAB9B/STX11/LOC108636542/NCF2/HYAL2/GPR161/NOS3/ATP6V0D2/LRP2/ATP6V0A1/LOC102168428/SLC11A1/ROR2/HSPH1/SCARB1/CACNG4/CD9/LOC102188617/FZD2/NGFR/STXBP1/LOC100860959/RAB7B/RAB8A/FMNL1/LOC102169730/LTF/SYT11/EHD3/LOC102175889/OCLN/RAB38/SYK/SCARA5…	95	153	ITSN1/AP2M1/LOC108636378/RAB5A/WNT4/WNT6/SGIP1/STXBP3/SEC22B/RAB13/SLAMF1/CAMK2B/MDM2/RAB5B/STAB2/RAC2/LOC108636029/WNT5B/PICK1/CD74/CAMK2A/CLTB/RAPGEF6/RAB11B/DNM2/GIPC1/UBA52/CLCN3/SH3GL2/CLTA/ABCA1/KIAA0368/RAB14/MYO6/SNX3/B2M/LOC102168547/ATG14/SNAP23/ATG12/DYSF/RPS27A/GNLY/DAB2IP/RAB22A/LOC108637540/LMBRD1/LOC102178843/AMBRA1/VPS26B/HPX/VPS11/VAMP4/VAMP3/UBC/ATP6V0D1/AP2S1/CLTC/AP2B1/RAB11FI…	GOLIM4/LOC102172205/LOC108636542/LOC102177934/CDC42/STX12/LCK/SLC11A1/FZD5/CTLA4/MARCO/DPP4/NOSTRIN/LRP2/RAB17/WLS/RAP1A/LOC102173987/SYT11/GPR161/NOS3/ZYX/ATP6V0A4/WASL/CD36/LOC100860959/LOC108633303/LRP1/HSP90B1/LOC102183943/CD9/WNT7B/CAMK2D/TLR1/ANXA3/GRIA1/SPARC/HBEGF/LDLR/CALR/RAB8A/SCARA5/UNC13B/PTCH1/ROR2/SYK/GSN/ATG5/STX7/STX11/RAB32/IGF2R/RAB8B/CPNE6/RAB11A/RAB11FIP5/NRXN1/VAMP8/CAPG/EHD…	Component
GO:0030198	extracellular matrix organization	266	-0.615335909954897	-2.34826335922369	0.00102040816326531	0.00102040816326531	0.0658529680586898	2555	tags=51%, list=19%, signal=42%	RAMP2/P4HA1/FGB/CD47/EMILIN1/HSD17B12/SPINT1/JAM2/NDNF/P3H1/F11R/TIMP2/FGG/EGFLAM/TIMP1/ADAMTS5/SERPINE1/ELF3/LCP1/CTSV/IBSP/KDR/CRISPLD2/SULF2/DPT/SH3PXD2A/TFAP2A/LOC102184252/ECM2/P3H4/ITGB6/ITGA8/PECAM1/HAPLN1/ITGA5/MFAP2/MFAP4/SOX9/ITGA6/VHL/LOC102175177/LOC108637488/ICAM5/FBN1/COL4A3/COL6A2/TLL2/DDR2/ANXA2/MFAP5/LAMC1/COL6A1/ADAMTS3/COL8A1/ITGB3/ERO1B/MYF5/LOC102178129/SCUBE3/FBLN5/ADAMTS20/…	54	212	MATN1/CYR61/ADAMTSL4/LOC102175560/WASH1/AMBN/BSG/LOC108636372/NCAN/NR2E1/SERAC1/VIPAS39/MPV17/ENG/LAMC3/POMT1/FERMT1/COL9A3/MMP9/TNFRSF11B/APBB1/MPZL3/MIA3/LAMC2/MMP11/TFIP11/FGF2/SFRP2/FOXC2/ATXN1L/HPN/APLP1/BCL3/VTN/ITGAE/ITGA2B/LOC108638310/LOC102178303/LOC108633333/VPS33B/COL7A1/KIF9/FLOT1/TTR/SERPINB5/NOXO1/MYH11/LOC102180368/PDGFA/HTRA1/APLP2/ATP7A/PRDX4/GAS6	ADAMTS5/APP/JAM2/COL8A1/CD47/CCDC80/NPHP3/COL18A1/COL6A1/COL6A2/HSPG2/COL16A1/COL4A3/COL4A4/ITGB6/ITGA6/COL3A1/COL5A2/COL6A3/COL8A2/COL9A2/P3H1/LOC102175177/LOC102174895/COL11A1/ITGA10/CTSS/CTSK/ADAM15/HAPLN2/BCAN/F11R/ADAMTS4/OLFML2B/DDR2/LAMB1/ITGB8/COL1A2/MYF5/LUM/DCN/ITGA5/COL2A1/ADAMTS20/MMP19/ITGA7/MFAP5/PDGFB/FBLN1/NDNF/NPNT/SPP1/IBSP/PDGFRA/KDR/ADAMTS3/HAPLN1/VCAN/ADAM19/SPARC/LOC10217402…	Process
GO:0031012	extracellular matrix	254	-0.60206166918601	-2.29723348304639	0.00102040816326531	0.00102040816326531	0.0658529680586898	2498	tags=48%, list=18%, signal=40%	EMILIN1/HSD17B12/NDNF/P3H1/TIMP2/LTBP3/EMID1/EGFLAM/COL17A1/TIMP1/SPON2/ADAMTS5/SERPINE1/WNT2/CCBE1/IBSP/RELL2/CRISPLD2/TGFBR3/VWA2/DPT/LOC102175526/ADAMTS10/ECM2/USH2A/ASPN/HAPLN1/MFAP2/MFAP4/ITGA6/LOC108637488/EFNA5/COL28A1/ENTPD2/FBN1/COL4A3/COL6A2/FRAS1/ENTPD1/ANXA2/MFAP5/RELN/LAMC1/COL6A1/ADAMTS3/COL8A1/FREM2/FBLN5/HPSE/DCN/LOC102169730/SERPINF1/BGN/TECTA/COL14A1/COL4A2/NID1/VCAN/TGFBI/SMOC2…	52	202	SOD1/DLG1/COLQ/ALPL/WNT4/MATN1/WNT6/CYR61/ECM1/ADAMTSL4/BGLAP/VWC2/VWF/WNT5B/SOD3/AMBN/FGF1/ADAMTSL5/FREM1/LPL/MEGF9/SERAC1/CILP/LAMC3/FGF9/UCMA/LOC102184534/BMP7/TGM2/PI3/TNFRSF11B/F2/PRELP/LAMC2/MMP11/TFIP11/SFRP2/GPLD1/APLP1/VTN/PHOSPHO1/MFAP1/COL7A1/VEGFA/TINAG/SPN/HTRA1/TECTB/SMC3/LOC102189370/CD151/DGCR6L	ADAMTS5/ADAMTS1/COL8A1/IMPG2/CCDC80/P3H2/AHSG/LOC102175526/LOC102172205/COL18A1/COL6A1/COL6A2/RUNX1/COL6A6/HSPG2/COL4A3/COL4A4/SERPINE2/ITGA6/COL3A1/COL5A2/GPC1/COL6A3/COL8A2/P3H1/TGFBR3/F3/COL11A1/HAPLN2/BCAN/OLFML2B/RARRES2/PTPRZ1/WNT2/LAMB4/LAMB1/RELN/COL28A1/COL1A2/KERA/LUM/DCN/COL2A1/MMP19/NTN4/IGF1/TIMP3/MGP/MFAP5/CHADL/FBLN1/NDNF/NPNT/MMRN1/MEPE/IBSP/ENAM/ADAMTS3/ALB/FRAS1/HPSE/CPZ/SPON2/E…	Component
GO:0098542	defense response to other organism	266	-0.43815204106975	-1.67208896339007	0.00102040816326531	0.00102040816326531	0.0658529680586898	3002	tags=41%, list=22%, signal=32%	NOTCH2/TNFRSF1A/IL6R/TRIM56/TLR9/LOC108636544/EPHA2/RIPK2/PRKCD/LGALS8/PIK3CD/IL10/CCR5/LOC108633303/LOC102184017/HCK/RAB1A/LOC108636909/IFIH1/TLR8/FGB/BNIP3L/NRAS/SERINC5/PRKD1/IFNAR2/SPON2/IL17RA/RTP4/NAIP/ADAMTS5/SERPINE1/SELP/HYAL2/TMEM173/IRF7/TREM1/C5AR1/ISG20/IFIT3/LOC102181867/LOC100861338/LOC102179935/LOC102175526/ADAM17/HAMP/TLR3/FCER1G/LOC106504020/SLC11A1/AZU1/LOC102190537/IFIT5/ABCC9…	76	190	CXADR/IL12A/STAT1/ATG16L1/LOC102171395/S100A14/SLAMF8/IRF5/NOD1/STAB2/LOC102183941/CD4/PLA2G6/JCHAIN/ANKRD17/TICAM1/C7H19orf66/PGLYRP2/LOC102181595/TAGAP/LOC108636785/B2M/LOC102168547/BATF/LYG2/IL1B/CD8A/GNLY/AGBL5/CARD9/OPTN/MAVS/ROMO1/SAMHD1/LOC102174044/CEBPB/RPL30/F2/LOC102170165/LOC102169889/RNASEL/NOD2/NLRC5/EXOSC5/RPS19/BCL3/NCR1/NLRP1/MAP3K14/UNC13D/TMF1/IRF4/LOC102185323/LOC102183280/LOC…	IFNAR1/IFNAR2/ADAMTS5/CD86/RTP4/LOC102175526/MX2/MX1/EPHA2/IL22RA1/IFNLR1/FCN3/FGR/SLC11A1/IFIH1/IFI44L/LOC108633177/NRAS/NOTCH2/LOC102173987/S100A9/LOC102169149/S100A8/IL6R/SHC1/LOC102173932/ADAMTS4/FCER1G/RARRES2/NPY/NT5C3A/CD36/LOC100860959/LOC108633303/TAC1/LOC102172037/S-LZ/TBK1/STAT2/IL23A/ABCC9/KCNJ8/CLEC7A/CLEC4E/CLEC4D/CLEC6A/TNFRSF1A/IL17RA/LOC102184324/RBPJ/TLR1/TLR6/LOC102181854/CXCL9…	Process
GO:0072001	renal system development	275	-0.434798636312066	-1.66256179388092	0.00102040816326531	0.00102040816326531	0.0658529680586898	3374	tags=39%, list=25%, signal=30%	SMAD5/FSTL3/PTCH1/LOC102171917/LOC102183372/NPNT/CD34/CD44/C1GALT1/TET2/SMAD9/NOTCH2/SPRY1/STRA6/AKR1B1/RBP4/PODXL/WNT5A/FMN1/FGFR1/PROM1/PDGFRB/IRX2/TEK/LRP4/AHR/SPATA5/AGTR2/HYAL2/AMPD2/NRP1/TIPARP/NOG/SULF2/SDC1/PTPRO/TFAP2A/GLI3/WWTR1/TSHZ3/SGPL1/PKD2/CALB1/MME/ITGA8/DCHS1/PECAM1/TACSTD2/SOX9/ITGA6/KCNJ8/SIX2/EPHA7/GFRA1/AGTR1/FBN1/GCNT3/GLIS2/PLCE1/COL4A3/FRAS1/BCL2/RDH10/BASP1/CTSH/HEY1/LEF…	86	189	DLG1/TP63/ADIPOQ/LOC102180704/PCNT/CLCNKA/WNT4/ID3/WNT6/STAT1/TRAF3IP1/PBX1/ALDH9A1/MAGI2/CEP290/HOXC11/MPST/UPK3A/SLIT2/WFS1/FGF1/EGR1/KLHL3/ZNF354A/SLC34A1/PSPN/PRKCSH/NEK1/GCNT1/SIM1/TBX18/DACT2/TTC8/SLC12A1/PYGO1/SMAD3/SMAD6/GCNT4/APC/BCL2L11/EPCAM/PAX8/MPV17/TSC1/GATA3/BMP7/MMP9/OSR2/RRM2B/EYA1/SOX17/COMMD5/CAT/ZBTB16/ACAT1/KIF26B/CTNNBIP1/PROX1/FGF2/FOXC2/RPGRIP1L/IRX3/NUP93/MYOCD/THRA/RARA…	ADAMTS1/MECOM/TIPARP/LOC102182731/MME/WWTR1/AGTR1/NPHP3/COL4A3/COL4A4/EPHA4/CXCR2/GLI2/ITGA6/HEYL/LOC102172683/TACSTD2/NFIA/AMPD2/NOTCH2/APH1A/VANGL2/AKR1B1/PODXL/GLI3/HOXA11/AQP1/BMPER/AHR/C1GALT1/SGCE/LGR5/DCN/TNS2/LRRK2/TIMELESS/GDF11/KCNJ8/PTPRO/PDGFB/WNT7B/ENPEP/LEF1/NPNT/TET2/PKD2/PDS5A/PDGFRA/PPAT/FRAS1/PROM1/MEF2C/VCAN/PDGFRB/SMAD5/HSPA4/FSTL3/KIF3A/NOTCH3/CRLF1/HPGD/TEK/TGFBR1/INVS/NKX3-…	Process
GO:0000280	nuclear division	245	-0.424089064347842	-1.61400893995777	0.00102040816326531	0.00102040816326531	0.0658529680586898	2485	tags=26%, list=18%, signal=21%	EPS8/MSH5/MYBL2/SPDL1/MEI1/BRCA2/PSRC1/MIS12/ARHGEF10/PLK1/HFM1/BRIP1/AURKA/P3H4/CCNA1/NDE1/SPDYA/MAEL/CHEK2/LOC108633216/SGO1/ASZ1/RNF212B/LOC102176073/CDC25B/STAG3/CDT1/DDX4/SMC2/MEI4/KIFC1/CIT/RAD51/BUB1/ASPM/LOC108635387/KIF18A/FANCD2/MND1/CENPE/CCNB1/FBXO5/ESPL1/MASTL/LOC102176361/SPAG5/AURKB/BUB1B/KIF23/NUSAP1/TTK/NCAPG/NEK2/NDC80/BIRC5/KIF2C/DLGAP5/KIF11/CDCA8/CDC20/KIF14/MEIOB/TOP2A	98	147	SPICE1/NAA50/SMC4/CEP63/CUL3/SGO2/TUBGCP5/LOC102168411/RSPO1/SYCP1/TDRKH/WASH1/TUBGCP6/NCAPH2/SYCE3/CENPC/PTTG1/CDC23/UBE2B/RAD50/SYCE2/AKAP8/AKAP8L/MAU2/CHMP7/KIF25/MLH3/RAD51B/HSPA2/C10H14orf39/LOC102187233/GOLGA2/MZT1/SUV39H2/SYCP2/TPX2/CHMP4C/HSF1/TEX12/WRAP73/NSL1/CHMP1A/FANCA/TERB1/DPEP3/CHTF8/VPS4A/CCNE1/CCDC155/NUP62/UBE2S/CHMP2A/RAD51C/CLTC/GSG2/PHF23/NDEL1/UBB/CNTD1/BECN1/MEIOC/KIF18B/C…	CHMP2B/RPL24/TOPBP1/SGO1/DIS3L2/CDCA8/CDC20/KIF2C/HFM1/CDC14A/PSRC1/HORMAD1/POGZ/MAEL/XRCC2/LOC108635911/ASZ1/FIGNL1/ESPL1/RACGAP1/LEMD3/SYCP3/EPS8/NCAPD2/MEI1/MAD2L1/CENPE/NCAPG/PDS5A/ANKLE1/PINX1/CHMP5/CDC14B/SPIN1/SMC2/MEI4/TTK/CEP57L1/FBXO5/DLGAP5/NUSAP1/RAD51/KNSTRN/BUB1B/CCNB1IP1/RNF212B/REC8/CHMP4A/KIF23/RAB11A/BUB1/NCAPH/SPAST/ACTR2/SPDYA/SLC2A8/BRCA2/PDS5B/CCNA1/RB1/MASTL/CDC25B/AURKA/KI…	Process
GO:0048285	organelle fission	273	-0.41214438411494	-1.57666800082984	0.00102040816326531	0.00102040816326531	0.0658529680586898	2485	tags=25%, list=18%, signal=21%	EPS8/MSH5/MYBL2/SPDL1/MEI1/BRCA2/PSRC1/MTFR1/MIS12/ARHGEF10/PLK1/DNM1L/HFM1/BRIP1/AURKA/P3H4/CCNA1/NDE1/SPDYA/MAEL/CHEK2/LOC108633216/SGO1/ASZ1/RNF212B/PPP2R2B/LOC102176073/CDC25B/STAG3/CDT1/DDX4/SMC2/MEI4/KIFC1/CIT/MX1/RAD51/BUB1/ASPM/LOC108635387/KIF18A/FANCD2/MND1/CENPE/CCNB1/FBXO5/ESPL1/MASTL/LOC102176361/SPAG5/AURKB/MTFR2/BUB1B/KIF23/NUSAP1/TTK/NCAPG/NEK2/NDC80/BIRC5/KIF2C/DLGAP5/KIF11/CDCA8…	111	162	SPICE1/NAA50/OPA1/SMC4/CEP63/MUL1/MTFR1L/CUL3/SGO2/TUBGCP5/LOC102168411/RSPO1/SYCP1/PEX11B/TDRKH/PEX19/WASH1/TUBGCP6/NCAPH2/SYCE3/CENPC/SLC25A46/PTTG1/CDC23/UBE2B/RAD50/DNM2/PEX11G/SYCE2/AKAP8/AKAP8L/MAU2/CHMP7/KIF25/MLH3/RAD51B/HSPA2/C10H14orf39/LOC102187233/GOLGA2/MZT1/SUV39H2/SYCP2/TPX2/CHMP4C/HSF1/TEX12/WRAP73/SEC16B/NSL1/CHMP1A/FANCA/TERB1/DPEP3/CHTF8/VPS4A/CCNE1/CCDC155/NUP62/UBE2S/CHMP2A/R…	CHMP2B/RPL24/TOPBP1/MX2/MX1/SGO1/DIS3L2/MFF/CDCA8/CDC20/KIF2C/HFM1/CDC14A/PSRC1/HORMAD1/POGZ/MAEL/XRCC2/LOC108635911/ASZ1/FIGNL1/ESPL1/RACGAP1/LEMD3/SYCP3/DNM1L/EPS8/NCAPD2/MIEF1/MEI1/MAD2L1/CENPE/NCAPG/PDS5A/PPP2R2B/ANKLE1/PINX1/CHMP5/CDC14B/SPIN1/SMC2/MEI4/TTK/CEP57L1/MTFR2/BCLAF1/FBXO5/DLGAP5/NUSAP1/RAD51/KNSTRN/BUB1B/CCNB1IP1/RNF212B/REC8/CHMP4A/KIF23/RAB11A/BUB1/NCAPH/SPAST/ACTR2/SPDYA/LPIN1…	Process
GO:0050900	leukocyte migration	249	-0.405265958733404	-1.54447991726462	0.00102040816326531	0.00102040816326531	0.0658529680586898	2863	tags=34%, list=21%, signal=27%	MSN/CCL24/ICAM1/TNFSF11/PODXL/PIK3CD/IL10/CCR5/HCK/LOC102179993/CD47/EPS8/TEK/JAM2/C5AR2/MAG/F11R/FYN/S1PR1/DOCK8/IL17RA/CXCL16/SELP/TREM1/C5AR1/SDC1/PTPRO/LOC102168428/FCER1G/AZU1/ROR2/PECAM1/ITGA5/GRB7/ITGA6/IRAK4/LOC102175177/SDC2/ITGA9/CX3CR1/CCR6/LOC102177727/LOC102169149/PIK3CG/LYN/C3AR1/LOC102178953/S100A9/PROS1/LOC102174969/F2RL1/EDNRB/ITGB3/GRB14/LOC108633809/CCL26/ATP1B3/SRC/YES1/CD84/A…	80	169	CXADR/PIK3CA/GYPC/CSF3R/PDE4B/CD2/SLAMF8/SLAMF1/LEP/MYO1G/OLR1/SLC16A8/AIMP1/JCHAIN/LOC102182115/LOC102182395/LOC102182683/CXCL11/FER/CD74/BSG/LOC108636372/PIP5K1C/LOC102180663/PIK3R2/GCNT1/SLC7A7/SOS1/EPCAM/IL1B/FLT1/HMGB1/GATA3/LOC102190036/CXCR5/JAML/LOC100860961/LOC102190717/SELE/MIF/VPREB3/CCL22/CX3CL1/SLC7A10/RPS19/TRPM4/LOC102181154/CCL16/CCL5/SPNS2/ATP1B2/STAT5B/LOC106501774/LOC102182869/…	JAM2/PROS1/CD47/ATP1B3/TRPM2/ITGB2/CDC42/CNR2/SDC3/LCK/CXCR1/CXCR2/CXCR4/GRB14/ITGA6/GPR35/GPC1/ARTN/MCOLN2/LOC102175177/LOC102174895/S1PR1/SLC16A1/CD58/S100A9/LOC102169149/S100A8/IL6R/SHC1/CD84/CD244/F11R/FCER1G/LOC102184859/ARHGEF5/PODXL/PIK3CG/COL1A2/ITGA5/ANO6/IRAK4/EPS8/PTPRO/C3AR1/IL17RA/PDGFB/SPP1/KIT/CXCL8/LOC102181582/LOC102181854/CXCL9/CXCL10/WDR1/IL17B/CFD/ELANE/AZU1/MADCAM1/VAV1/CCL25…	Process
GO:0009897	external side of plasma membrane	246	-0.503279560004884	-1.91587208828189	0.00102145045965271	0.00102145045965271	0.0658529680586898	2621	tags=44%, list=19%, signal=36%	LOC108636059/CCR5/LOC108633303/TLR8/LOC102179993/KCNMA1/FGB/FCMR/CHRNB2/P2RY12/FGG/C28H10orf54/S1PR1/LOC102181422/ANTXR2/IL6ST/CD274/SELP/CTSV/HYAL2/RTN4RL2/KDR/TMEM123/CD22/TGFBR3/LRP2/SDC1/TGFBR2/TNFSF13/FCER1G/ITGB6/P2RX1/NLGN1/CLEC14A/EPOR/PECAM1/TLR4/ITGA5/ITGA6/CDH13/LOC102175177/EFNA5/GSR/SERPINA5/CCR6/GFRA1/CD9/LOC102189932/CD14/LOC102168948/NGFR/OSMR/LOC102178953/GLRB/LOC100860959/ITGB3/…	65	181	CD80/ECE1/CD28/TRPM8/CD2/VTCN1/RORC/SLAMF1/SLAMF7/LOC102186356/LOC100860748/STAB2/LOC102183941/CD4/LAG3/CD27/ARSA/ADGRA3/CD74/FCER2/IL12RB1/CLCN3/CTSB/ABCA1/B2M/LOC102168547/CD8B/CD8A/ENG/PRNP/CXCR5/CD3E/FASLG/TNFRSF9/TNFRSF4/TNFRSF18/CD79A/BCAM/CLPTM1/FLT3LG/ITGAE/SLC2A4/TNFRSF13B/ITGA2B/P4HB/IL7R/SEMA7A/LOC102179713/AGER/LOC102190745/SPN/ADAM9/CXCL12/CD5/CXCR3/IL2RG/ENOX2/AMOT/RTN4R/LAMP1/L1CAM…	ALCAM/LOC102183007/CD86/HEG1/TFRC/NLGN1/P2RY12/LOC102172205/ABCG1/ICOSLG/LOC102190650/SERPINE2/CTLA4/CXCR4/KCNJ3/LOC102168948/ITGB6/LRP2/ITGA6/IL12RB2/TGFBR3/F3/PLPPR4/LOC102175177/LOC102174895/S1PR1/LOC102173987/CHRNB2/FCER1A/FCRL6/CD244/FCER1G/LOC102184859/LOC102185698/NRCAM/CD36/LOC100860959/LOC108633303/ITGA5/LOC102184229/LOC108636059/LOC102189932/CD69/LOC108636060/LOC102183943/CD9/TNFRSF13C/…	Component
GO:0034774	secretory granule lumen	276	-0.421246889708558	-1.61026638159769	0.00102145045965271	0.00102145045965271	0.0658529680586898	2905	tags=33%, list=21%, signal=27%	PYGB/ACLY/DOCK2/NHLRC3/PSMA5/VAT1/GUSB/CAP1/PRKCD/CPPED1/FABP5/LOC102176354/PSMA2/FGB/SEPP1/DPP7/CAND1/TIMP2/GMFG/ACTN1/FGG/VEGFC/PCYOX1L/TIMP1/GM2A/SERPINE1/TXNDC5/CRISPLD2/ALOX5/RETN/APAF1/LOC100861338/PSMD6/F13A1/PSMD12/CCT2/AZU1/ARPC5/PSMD14/LOC102176691/QPCT/LOC102169149/FUCA2/ANXA2/GLA/S100A9/PROS1/CTSH/BAC5/CECR1/SRGN/EEF1A1/HPSE/F5/CREG1/FERMT3/LTF/LRG1/PGM2/TCN1/HEXB/S100A8/MAP34-B/QSOX1…	80	196	NIT2/SERPINI1/GYG1/ARMC8/CAB39/GCA/PPIE/ECM1/HSPA6/PSMC2/CEP290/LOC102175560/ARSA/NFKB1/LOC102182115/LOC102182395/LOC102182683/PCSK1/PRSS57/C3/MAN2B1/C7H1orf35/ALAD/AGP/DYNLT1/C9H6orf120/B2M/LOC102168547/VTI1B/ACTR1B/POMC/PTGES2/HMGB1/GDI2/CTSZ/LOC102174044/CTSA/NAPRT/PSMC3/COMMD9/CAT/LOC100860961/PRDX6/MIF/GPI/A1BG/ALDOC/GHDC/GRN/LGALS3BP/UNC13D/APOH/LOC102185401/DBNL/ACAA1/ITIH4/ITIH3/IMPDH2/CS…	CCT8/PROS1/AHSG/PSMD2/PTX3/LOC102172205/PDXK/LOC102186806/PFKL/PADI2/CDA/FGR/STK11IP/XRCC5/IDH1/PSMD14/OLA1/CAP1/LOC102182562/AGL/PSMA5/S100A11/S100A9/LOC102169149/S100A8/ILF2/LOC102173932/CREG1/AOC1/RARRES2/IMPDH1/FAM3C/PSMA2/HGF/BIN2/CCT2/CAND1/GNS/ARHGAP9/APAF1/IGF1/TIMP3/DERA/CRACR2A/CECR1/PDGFB/XRCC6/LOC102173645/MMRN1/PGM2/ALB/LOC102181854/PLAC8/HPSE/SPARC/GM2A/PCYOX1L/ARHGAP45/CNN2/CFD/ELA…	Component
GO:0048562	embryonic organ morphogenesis	253	-0.413390921910355	-1.57651346363908	0.00102145045965271	0.00102145045965271	0.0658529680586898	2058	tags=27%, list=15%, signal=24%	SATB2/DLX2/NKX3-2/NOG/ZIC3/WDR19/TFAP2A/GLI3/TGFBR2/PKD2/TWIST2/ROR2/PRRX1/ITGA8/PRRX2/GLI1/MFAP2/SOX9/SIX2/SLC39A1/GJA1/HIF1A/FBN1/TWIST1/LRIG3/RDH10/MYF5/TCF7/MYCN/ALDH1A3/SHOX2/FZD6/MYO7A/HYAL1/PDGFRA/MDFI/GSC/CTHRC1/ALX4/MESP1/TCF21/LOC102172084/HOXA11/FGFR2/OSR1/CDH23/GLI2/WNT16/SOX11/TMIE/ALDH1A2/INSIG1/WNT9B/MMP14/MYC/ALX1/SLITRK6/COL2A1/STIL/PTK7/NTN1/FOXN4/MMP16/EPHB2/MTHFD1L/MYO3B/COL11…	92	161	SOD1/IFT57/DLG1/DVL3/CCDC39/ZIC1/ARID1A/PHACTR4/HOXD10/HOXD9/KCNQ4/GFI1/TBX15/WDR60/HOXA3/HOXA4/TBX20/CEP290/HOXC4/HOXC9/HOXC11/PITX2/SLC39A3/WNT9A/NR4A3/MYO6/SOBP/TBX18/EYA4/TSHR/BBS4/SMAD3/PAX8/IFT172/ASXL2/ENG/FGF9/ATP8A2/MKKS/GATA3/MYO3A/BMP7/OSR2/GRHL2/EYA1/CHD7/SOX17/TEAD1/USH1C/HLX/DVL1/PROX1/TMED2/DNAAF1/FOXC2/IRX5/NDRG4/HPN/MEGF8/FUZ/MYO15A/HOXB8/HOXB7/HOXB5/PCGF2/TCAP/STRC/LRIG1/ATP2B2/…	ARL13B/SHOX2/NPHP3/EPHA2/EPHB2/FZD5/SATB2/GLI2/INSIG2/ACVR1/BBS5/MYO3B/DLX2/SP3/HOXD3/PRKRA/NCKAP1/TWIST2/GBX2/STIL/COL11A1/ALX3/HIPK1/NOTCH2/SLC39A1/EFNA1/VANGL2/INSIG1/WNT16/GLI3/HOXA1/HOXA2/HOXA5/HOXA6/HOXA7/HOXA11/TWIST1/MYF5/ALX1/SP1/RARG/COL2A1/FRS2/LRIG3/GLI1/CHST11/TULP3/TRIOBP/CELSR1/BBS7/PKD2/RBPJ/WDR19/PDGFRA/MSX1/OTOP1/NKX3-2/MEF2C/NDST1/TCF7/FBN2/KIF3A/SMARCA4/HAND2/TGFBR1/GAS1/ROR2/…	Process
GO:0009612	response to mechanical stimulus	237	-0.449424427634589	-1.70796512015956	0.00102354145342886	0.00102354145342886	0.0658529680586898	2892	tags=36%, list=21%, signal=29%	CAV3/STRA6/CAV1/ANKRD1/SLC8A1/HTR2A/PRKCD/CHEK1/DENND5A/NRXN1/PTGS2/LOC108633303/FOSL2/KCNC1/TLR8/MAG/EIF2AK2/ETS1/FYN/MYH10/SERPINE1/SMPD2/NOS3/RCAN1/TGFBR2/GADD45A/TLR3/PKD2/PIEZO1/SLC2A1/TLR4/SOX9/SLC38A2/KCNA1/ATP1A1/ENTPD2/GJA1/HIF1A/LOC102188617/TRPV4/EDNRA/ENTPD1/RELN/LOC100860959/BDNF/DCN/BMP2/SRC/LOC102175889/ASNS/AFAP1/NTRK2/CD40/ITGA2/KCNK2/PTGER4/TRPA1/P2RX7/ETV1/CXCR4/ACAN/ENPP1/KIT/…	79	158	ECE1/SLC9A1/MAP3K2/JUN/GFI1/NGF/LMNA/BGLAP/FOXP2/CRADD/HDAC7/SHANK3/NFKB1/ADGRV1/HDAC3/EGR1/PKD2L2/TNFSF14/LOC108633275/JUNB/JUND/CTSB/PTK2B/HABP4/CASP8AP2/FOS/ANKRD23/IL1B/UCN/STRBP/ATP8A2/MKKS/TMC2/MMP9/F2/ANO3/MYOD1/TLR5/TNFRSF8/CLCN6/MIF/NOS1/PKD1L3/GPI/HPN/ASIC2/LOC102180883/MAP2K4/TCAP/SOST/MAP3K14/PRKCA/IGF1R/LOC108638455/LOC108638538/NFKBIA/STRC/ATP2B2/BMP6/FAM65B/HSP70.1/LOC102178315/MAP…	RCAN1/GSK3B/P2RY1/LCK/SERPINE2/IGFBP2/CASP8/CXCR4/COL3A1/HDAC4/SLC2A1/GADD45A/BCL10/F3/COL11A1/ATP1A1/TXNIP/LOC102186539/ASIC3/NOS3/CASP2/KCND2/AQP1/CAV1/RELN/CD36/LOC100860959/LOC108633303/ETV1/ASNS/PAWR/DCN/CACNB3/COL2A1/SLC38A2/IGF1/TIMP3/MYH9/DENND5B/MGP/LTBR/TNFRSF1A/KCNA5/KCNA1/PDGFB/LOC108636121/PKD2/KIT/CXCL10/TMEM150C/AFAP1/CNN2/SLC12A2/IRF1/MAPK9/TMC1/PHF24/LOC102175959/NTRK2/TLR4/GJA1/…	Process
GO:0002793	positive regulation of peptide secretion	279	-0.406791756513995	-1.55357770310633	0.00102354145342886	0.00102354145342886	0.0658529680586898	3927	tags=48%, list=29%, signal=35%	CLEC4E/TGFB3/IFNAR1/CAPN10/LOC102173135/BLK/DDX58/TRPM2/TGFB2/CD276/LOC102189615/ANO1/SERPINB6/ACHE/CD58/SERPINB6/DHX36/HSPD1/LIF/SIRT1/LOC102169702/IL1RAP/CRLF2/TMEM27/PANX1/GPR68/VAMP8/TM7SF3/LOC106502530/CD34/SCAMP5/LOC102191099/SPTBN1/IL17RB/GLP1R/UNC93B1/ANKRD1/TNFSF11/RFX6/LOC102184867/RBP4/WNT5A/RIPK2/LOC102171142/DOC2B/LOC106502806/IL10/PPARD/CCR5/LOC108633303/RAB34/LOC102170446/IFIH1/TNF…	83	196	ITSN1/CASR/NR0B2/IRS1/CD2/VTCN1/BGLAP/SLAMF1/GCK/PFKM/ZNF384/PLA2G6/EP300/MAPK11/AIMP1/PCSK1/GLRX/ARF1/JAK2/LPL/AGP/IL1B/UCN/HMGB1/PRKCQ/GATA3/FERMT1/MAVS/NCOA6/GHRH/APBB1/LOC108637636/CRTAM/C2CD2L/EXPH5/PFKFB2/LOC100860961/PRKCZ/FAM132A/TNFRSF4/MIF/PSMD9/HCAR2/GPLD1/NOD2/CARMIL2/GPI/GIPR/TRPM4/NR1H2/LOC102181154/LOC102186681/MYO18A/RPH3AL/NLRP1/LRRFIP2/PTPN23/PPARG/LOC102178679/BMP6/LOC108633536…	IFNAR1/IL1RAP/PEX5L/DHX36/LOC102169223/SERP1/AGTR1/TRPM2/LOC102183471/FGR/NCL/HTR2B/FZD5/HSPD1/IFIH1/CAPN10/LOC102191099/LOC102184867/LOC102190840/LOC102190572/WLS/GLMN/PTPN22/CD58/GOLPH3L/S100A9/S100A8/CD84/CD244/MPC2/CLEC5A/SRI/NPY/CFTR/CD36/LOC100860959/LOC108633303/TWIST1/LRRK2/IGF1/MYH9/DNM1L/TM7SF3/CLEC9A/CLEC4E/CLEC6A/IL17RA/TLR1/EXOC1/CD38/HAVCR2/CSF1R/CD14/SEC24A/PTBP1/NLRP3/BLK/DDX58/TE…	Process
GO:0005261	cation channel activity	231	-0.39833172753225	-1.5076404393788	0.00102669404517454	0.00102669404517454	0.0658529680586898	2801	tags=34%, list=21%, signal=27%	HVCN1/KCNH1/GRIA1/DENND5A/KCNJ14/ORAI2/FAM26E/KCNC1/GRIK5/KCNMA1/KCNMB2/CHRNB2/SCNN1D/CHRNB4/ITPR2/P2RX4/RYR3/TRPV6/GRIK3/GRIA4/CACNA1G/PKD2/KCNC3/SLC24A5/PIEZO1/P2RX1/GRIN2D/KCNJ16/TRPC1/LOC102169978/KCNA1/KCNT2/KCNJ8/CALHM1/CACNG4/CALHM2/TRPC6/FAM26D/TRPV4/ANXA2/CHRNA5/KCNC2/KCNMB4/KCNJ10/GRIN2C/NCS1/ORAI3/SNAP25/CACNG5/KCNA2/SCNN1B/HCN4/KCNK2/TRPA1/P2RX7/SCN7A/KCNQ1/TRPM3/CACNB4/KCNF1/PEX5L/GR…	78	153	CATSPER4/KCNE4/SCN2A/SCN9A/TRPM8/KCNQ4/KCNC4/KCNA3/KCND3/KCNN3/KCNH2/CACNA1C/CACNA1I/ANXA6/PKD2L2/CATSPER3/HCN2/MCOLN1/KCNN1/KCNK13/TRPM7/KCNN2/KCNS3/KCNT1/LRRC26/MTMR6/TRPC4/CACNB2/TMC2/TRPC4AP/JPH2/KCNB1/GRINA/KCNQ5/STIM1/KCNJ11/ABCC8/GRIK4/SCN2B/SCN4B/CUL5/CACNA1S/ORAI1/JPH3/PKD1L3/SCN1B/HPN/RYR1/KCNA7/TRPM4/CACNG7/CACNG6/ASIC2/P2RX5/CHRNE/KCNJ12/CACNB1/KCNH4/SCN4A/CACNG1/CATSPER2/SLC24A4/SCN1…	PEX5L/KCNMB3/KCNMB2/TRPC1/TRPM2/KCNJ15/CHRNG/CHRND/CACNB4/KCNJ3/SCN3A/SCN7A/CHRNA1/KCNJ13/GRIK3/MCOLN2/KCNA2/CHRNB2/HCN3/KCNJ10/KCNJ9/TMCO1/ASIC3/TRPV6/KCND2/AQP1/CACNA2D1/KCNC2/SCN8A/ASIC1/KCNH3/CACNB3/ANO6/KCNMB4/DENND5B/ITPR2/KCNJ8/KCNA5/KCNA1/KCNA6/LOC108636121/PKD2/STIM2/LOC102180114/LOC102181107/OTOP1/GRIA1/GRIN3B/CACNA1A/TMEM38A/SLC24A2/TRPM3/TMC1/TRPM6/GRIN3A/TMEM38B/FAM26D/FAM26E/LOC1086…	Function
GO:0007599	hemostasis	227	-0.409882963850315	-1.54952758203086	0.00102774922918808	0.00102774922918808	0.0658529680586898	3724	tags=41%, list=28%, signal=30%	CD59/ITPK1/GP5/CAPZA2/IRF1/DGKQ/DGKA/BLOC1S3/ADAMTS13/LOC102175833/PRCP/SERPIND1/HDAC2/RAP2B/GGCX/PTPN6/HPS6/SERPINC1/RCOR1/LOC108636544/GATA1/PRKCD/PIK3CD/LOC108633303/FGB/PLCG2/PROCR/P2RY12/DGKD/FGG/ARRB1/FYN/AXL/PTPRJ/SH2B3/P2RX4/PAPSS2/LOC102181867/LOC102175526/PLAUR/PRKCG/LOC102168428/FCER1G/F13A1/P2RX1/SERPINA5/ENTPD2/CD9/TRPC6/PIK3CG/GNG2/LYN/PROZ/PLAT/ENTPD1/YWHAZ/STXBP1/DOCK9/PROS1/LOC10…	74	153	PIK3CA/RAB5A/CAPZB/PROC/PABPC4/STXBP3/VPS45/DGKI/NFE2/CBX5/LOC102175560/VWF/PIP5K1C/C3/F2RL3/LOC102181595/JAK2/LOC102189950/BLOC1S6/AP3B1/PLEK/PDIA6/DGKH/PRKCQ/GATA3/ZFPM2/LOC108637540/F2/DGKZ/PHF21A/C4BPB/HPS4/ZFPM1/CX3CL1/GPI/AKAP1/RAD51C/P2RX5/ITGA2B/PRKAR1A/APOH/PRKCA/PIK3R1/PRKAR2A/NBEAL2/RBSN/GP9/GATA2/DTNBP1/SRF/TREML1/PDPK1/SH2B1/MAPK3/RAC1/PRKAR1B/PDGFA/DOCK1/HPS1/ANXA7/JMJD1C/EHD1/DGKK/…	PROS1/GP5/DGKG/RAP2B/P2RY12/LOC102175526/CDC42/KDM1A/PAFAH2/LCK/HDAC1/SERPINE2/LNPK/TFPI/DGKD/PRKACB/F3/PEAR1/FCER1G/CAPZA2/PRKAR2B/PIK3CG/CD36/LOC100860959/LOC108633303/COL1A2/ZNF385A/ANO6/DGKA/PTPN6/CD9/MAFF/PDGFB/FBLN1/MMRN1/PDGFRA/LOC102181854/DGKQ/F12/IRF1/GNA15/VAV1/LOC108636544/LOC102181867/GNA14/SYK/HDAC2/FYN/MICAL1/PLG/RAB27A/GNG2/TYRO3/F2R/F2RL2/GGCX/EHD3/STXBP1/ADAMTS13/VAV2/ENTPD2/DOC…	Process
GO:0048705	skeletal system morphogenesis	209	-0.488469755710789	-1.83815312146997	0.00103199174406605	0.00103199174406605	0.0658529680586898	2618	tags=38%, list=19%, signal=31%	FMN1/ZFAND5/FGFR1/PDGFRB/LTBP3/HHIP/PRKRA/PTHLH/AXIN2/HYAL2/SATB2/DLX2/TIPARP/NKX3-2/NOG/WDR19/TFAP2A/GLI3/TGFBR2/THBS3/SGPL1/TWIST2/ROR2/PRRX1/CSRNP1/PRRX2/SOX9/SIX2/SLC39A1/SFRP4/TRPV4/TWIST1/RDH10/MYF5/MYCN/SHOX2/LTF/FGF18/COL9A1/HYAL1/COMP/RECQL4/PDGFRA/MDFI/P2RX7/GSC/NPPC/ALX4/STC1/ACAN/SPEF2/IFITM5/SULF1/HOXA11/FGFR2/COL13A1/OSR1/IGF1/SOX11/CHAD/INSIG1/WNT9B/MMP14/MYC/ALX1/MGP/SERPINH1/ARID…	69	140	DLG1/IFT80/LOC102180704/RYK/CBS/ALPL/MATN1/HOXD10/HOXD9/HOXD8/TBX15/MEF2D/WDR60/HOXA3/HOXA4/HOXC9/HOXC11/WNT10B/NAB2/BMPR1B/IDUA/ANXA6/SLC39A3/CARM1/WNT9A/FREM1/PEX7/FOXN3/SMAD3/LOC102187233/ASXL2/BMP7/OSR2/GRHL2/EYA1/INPPL1/SIK3/DHRS3/RFLNA/SFRP2/WWOX/FOXC2/IRX5/MEGF8/FUZ/PHOSPHO1/HOXB8/HOXB7/HOXB5/PCGF2/THRA/RARA/GHR/ACVR2B/BMP6/VEGFA/MAPK14/RAB23/SMAD2/AXIN1/IFT140/PKD1/BARX2/MEN1/ACTN3/LRP5/T…	SHOX2/TIPARP/NPPC/BMPR2/SATB2/INSIG2/SP5/DLX2/HOXD3/PRKRA/NAB1/TWIST2/COL11A1/ALX3/SLC39A1/THBS3/INSIG1/GLI3/HOXA1/HOXA2/HOXA5/HOXA6/HOXA7/HOXA11/SFRP4/TWIST1/MYF5/ALX1/HOXC8/RARG/COL2A1/IGF1/CHST11/PTHLH/MGP/FGF6/TULP3/WDR19/PDGFRA/MSX1/NKX3-2/MEF2C/NDST1/PDGFRB/PPARGC1B/FBN2/ACP5/COMP/ZFAND5/TGFBR1/BMP1/STC1/GAS1/ROR2/RIPPLY2/CTGF/CITED2/MTHFD1L/TGFB3/PSEN1/SIX1/BMP4/THBS1/FMN1/MMP14/SIX2/OSR1/…	Process
GO:0007059	chromosome segregation	216	-0.458057416473585	-1.7236232416949	0.00103305785123967	0.00103305785123967	0.0658529680586898	1144	tags=19%, list=8%, signal=18%	RNF212B/OIP5/LOC102176073/STAG3/CDT1/SMC2/ESCO2/MEI4/KIFC1/CIT/GEM/BUB1/KIF18A/FANCD2/CENPE/CCNB1/MIS18A/ESPL1/LOC102176361/SPAG5/CENPW/AURKB/HJURP/BUB1B/KIF23/CDCA2/NUSAP1/TTK/NCAPG/NEK2/NDC80/KIF2C/CENPF/DLGAP5/KIF11/CDCA8/CDC20/FAM83D/KIF14/MEIOB/TOP2A	83	133	SPICE1/NAA50/SMC4/CEP63/RCC1/CUL3/SGO2/LOC102168411/SYCP1/PMF1/DDX11/NCAPH2/SYCE3/CENPC/PTTG1/CDC23/UBE2B/RGS14/SYCE2/BRD4/AKAP8/AKAP8L/MAU2/CHMP7/CDK5RAP2/TRAPPC12/LATS1/KIF25/C10H14orf39/NTMT1/SYCP2/CHMP4C/RPS3/TEX12/NSL1/ARL8A/CHMP1A/TERB1/FAM96B/CHTF8/VPS4A/CCNE1/ERCC2/CCDC155/NUP62/CHMP2A/RAD51C/GSG2/PHF23/NDEL1/BECN1/MEIOC/KIF18B/TLK2/CHMP6/RECQL5/BOD1/CENPH/PAPD7/CPEB1/FANCM/MLH1/CCDC36/BA…	MIS18A/CHMP2B/SGO1/DIS3L2/SPC25/HJURP/CDCA8/CDC20/KIF2C/HFM1/CDC14A/PSRC1/HORMAD1/POGZ/NUF2/MAEL/LOC108635911/ESPL1/RACGAP1/LEMD3/NCAPD2/MEI1/MAD2L1/CENPE/SMARCAD1/NCAPG/PDS5A/ANKLE1/PINX1/ESCO2/CDCA2/CHMP5/CDC14B/SMC2/MEI4/TTK/CENPW/CEP57L1/DLGAP5/NUSAP1/OIP5/KNL1/KNSTRN/BUB1B/CCNB1IP1/RNF212B/REC8/CHMP4A/KIF23/RAB11A/BUB1/NCAPH/ACTR2/NEK6/SKA3/BRCA2/PDS5B/SETDB2/RB1/CHMP4B/DSN1/FAM83D/DSCC1/GEM…	Process
GO:0022839	ion gated channel activity	199	-0.430864348900439	-1.61299495221222	0.00103305785123967	0.00103305785123967	0.0658529680586898	2544	tags=34%, list=19%, signal=28%	KCNC1/GRIK5/KCNMA1/KCNMB2/CHRNB2/SCNN1D/CHRNB4/ITPR2/P2RX4/RYR3/CLCN5/TRPV6/GRIK3/BEST1/GRIA4/CACNA1G/PKD2/KCNC3/P2RX1/GRIN2D/KCNJ16/KCNA1/KCNT2/KCNJ8/CALHM1/CACNG4/TRPV4/GABRE/GLRB/CHRNA5/KCNC2/NCALD/KCNMB4/KCNJ10/GRIN2C/ANO7/GABRA1/NCS1/SNAP25/CACNG5/KCNA2/SCNN1B/HCN4/CFTR/KCNK2/TRPA1/P2RX7/GABRA2/KCNQ1/CACNB4/KCNF1/PEX5L/GRIN3A/CHRNG/KCNG1/KCNK1/KCNJ3/CHRNA1/LRRC55/KCNA6/LOC102189471/TMC1/LRRC…	72	127	DLG1/CLCNKA/CATSPER4/KCNQ4/BSND/LOC102185525/LOC102185237/KCNC4/KCNA3/KCND3/KCNN3/KCNH2/CLCN1/CACNA1C/CACNA1I/GABRB1/ANXA6/CATSPER3/VDAC1/HCN2/MCOLN1/ANO8/KCNN1/CLCN3/KCNN2/KCNS3/KCNT1/LRRC26/MTMR6/CACNB2/TMC2/JPH2/KCNB1/KCNQ5/ANO3/KCNJ11/ABCC8/GRIK4/CLCN6/CACNA1S/JPH3/HPN/RYR1/KCNA7/TRPM4/CACNG7/CACNG6/ASIC2/P2RX5/CHRNE/KCNJ12/CACNB1/KCNH4/CACNG1/GABRB3/CACNA2D3/CACNA2D2/KCNG2/CLCN7/TTYH3/KCNIP2…	CLCN2/PEX5L/KCNMB3/KCNMB2/TRPM2/KCNJ15/CHRNG/CHRND/CACNB4/KCNJ3/CHRNA1/ANO7/KCNJ13/GRIK3/KCNA2/LOC102188370/CHRNB2/HCN3/KCNJ10/KCNJ9/ASIC3/TRPV6/KCND2/AQP1/CFTR/CACNA2D1/KCNC2/ASIC1/KCNH3/CACNB3/ANO6/KCNMB4/ITPR2/KCNJ8/ANO2/KCNA5/KCNA1/KCNA6/PKD2/GABRA2/LOC102180114/LOC102181107/GABRA1/GRIA1/CACNA1A/TMEM38A/TMC1/GRIN3A/TMEM38B/GABRR2/TMEM63C/RYR3/HCN4/CNGA3/KCNG3/KCNK3/KCNF1/NCS1/GRIN1/SNAP25/KCN…	Function
GO:0007596	blood coagulation	222	-0.423247323742996	-1.59648259656388	0.00103305785123967	0.00103305785123967	0.0658529680586898	3724	tags=41%, list=28%, signal=31%	CD59/ITPK1/GP5/CAPZA2/IRF1/DGKQ/DGKA/BLOC1S3/ADAMTS13/LOC102175833/PRCP/SERPIND1/HDAC2/RAP2B/GGCX/PTPN6/HPS6/SERPINC1/RCOR1/LOC108636544/GATA1/PRKCD/PIK3CD/LOC108633303/FGB/PLCG2/PROCR/P2RY12/DGKD/FGG/ARRB1/FYN/AXL/PTPRJ/SH2B3/P2RX4/PAPSS2/LOC102181867/LOC102175526/PLAUR/PRKCG/LOC102168428/FCER1G/F13A1/P2RX1/SERPINA5/ENTPD2/CD9/TRPC6/PIK3CG/GNG2/LYN/PROZ/PLAT/ENTPD1/YWHAZ/STXBP1/DOCK9/PROS1/LOC10…	71	151	PIK3CA/RAB5A/CAPZB/PROC/PABPC4/STXBP3/VPS45/DGKI/NFE2/CBX5/LOC102175560/VWF/PIP5K1C/C3/F2RL3/LOC102181595/JAK2/LOC102189950/BLOC1S6/AP3B1/PLEK/PDIA6/DGKH/PRKCQ/GATA3/ZFPM2/LOC108637540/F2/DGKZ/PHF21A/C4BPB/HPS4/ZFPM1/CX3CL1/AKAP1/RAD51C/P2RX5/ITGA2B/PRKAR1A/APOH/PRKCA/PIK3R1/PRKAR2A/NBEAL2/RBSN/GP9/GATA2/DTNBP1/SRF/TREML1/PDPK1/SH2B1/MAPK3/RAC1/PRKAR1B/PDGFA/DOCK1/HPS1/JMJD1C/EHD1/DGKK/MAPK1/LOC1…	PROS1/GP5/DGKG/RAP2B/P2RY12/LOC102175526/CDC42/KDM1A/PAFAH2/LCK/HDAC1/SERPINE2/LNPK/TFPI/DGKD/PRKACB/F3/PEAR1/FCER1G/CAPZA2/PRKAR2B/PIK3CG/CD36/LOC100860959/LOC108633303/COL1A2/ANO6/DGKA/PTPN6/CD9/MAFF/PDGFB/FBLN1/MMRN1/PDGFRA/LOC102181854/DGKQ/F12/IRF1/GNA15/VAV1/LOC108636544/LOC102181867/GNA14/SYK/HDAC2/FYN/MICAL1/PLG/RAB27A/GNG2/TYRO3/F2R/F2RL2/GGCX/EHD3/STXBP1/ADAMTS13/VAV2/ENTPD2/DOCK9/THBD/…	Process
GO:0050817	coagulation	222	-0.423247323742996	-1.59648259656388	0.00103305785123967	0.00103305785123967	0.0658529680586898	3724	tags=41%, list=28%, signal=31%	CD59/ITPK1/GP5/CAPZA2/IRF1/DGKQ/DGKA/BLOC1S3/ADAMTS13/LOC102175833/PRCP/SERPIND1/HDAC2/RAP2B/GGCX/PTPN6/HPS6/SERPINC1/RCOR1/LOC108636544/GATA1/PRKCD/PIK3CD/LOC108633303/FGB/PLCG2/PROCR/P2RY12/DGKD/FGG/ARRB1/FYN/AXL/PTPRJ/SH2B3/P2RX4/PAPSS2/LOC102181867/LOC102175526/PLAUR/PRKCG/LOC102168428/FCER1G/F13A1/P2RX1/SERPINA5/ENTPD2/CD9/TRPC6/PIK3CG/GNG2/LYN/PROZ/PLAT/ENTPD1/YWHAZ/STXBP1/DOCK9/PROS1/LOC10…	71	151	PIK3CA/RAB5A/CAPZB/PROC/PABPC4/STXBP3/VPS45/DGKI/NFE2/CBX5/LOC102175560/VWF/PIP5K1C/C3/F2RL3/LOC102181595/JAK2/LOC102189950/BLOC1S6/AP3B1/PLEK/PDIA6/DGKH/PRKCQ/GATA3/ZFPM2/LOC108637540/F2/DGKZ/PHF21A/C4BPB/HPS4/ZFPM1/CX3CL1/AKAP1/RAD51C/P2RX5/ITGA2B/PRKAR1A/APOH/PRKCA/PIK3R1/PRKAR2A/NBEAL2/RBSN/GP9/GATA2/DTNBP1/SRF/TREML1/PDPK1/SH2B1/MAPK3/RAC1/PRKAR1B/PDGFA/DOCK1/HPS1/JMJD1C/EHD1/DGKK/MAPK1/LOC1…	PROS1/GP5/DGKG/RAP2B/P2RY12/LOC102175526/CDC42/KDM1A/PAFAH2/LCK/HDAC1/SERPINE2/LNPK/TFPI/DGKD/PRKACB/F3/PEAR1/FCER1G/CAPZA2/PRKAR2B/PIK3CG/CD36/LOC100860959/LOC108633303/COL1A2/ANO6/DGKA/PTPN6/CD9/MAFF/PDGFB/FBLN1/MMRN1/PDGFRA/LOC102181854/DGKQ/F12/IRF1/GNA15/VAV1/LOC108636544/LOC102181867/GNA14/SYK/HDAC2/FYN/MICAL1/PLG/RAB27A/GNG2/TYRO3/F2R/F2RL2/GGCX/EHD3/STXBP1/ADAMTS13/VAV2/ENTPD2/DOCK9/THBD/…	Process
GO:0071229	cellular response to acid chemical	202	-0.422565178585071	-1.58399755746241	0.00103305785123967	0.00103305785123967	0.0658529680586898	2159	tags=29%, list=16%, signal=25%	WNT2/KDR/PTAFR/PID1/HAMP/PKD2/IREB2/EPOR/ABCB4/TLR4/SOX9/LOC102176340/HIF1A/GNG2/LOC102188617/LYN/E2F1/BCL2/CPT1A/BRINP2/COL6A1/PDGFD/RORB/SRC/YES1/EPHA3/LOC102175889/TWF2/SHMT1/PDGFRA/NTRK2/ADCY6/PTGER4/FOLR2/PTGFR/BRINP1/CDH1/LOC102187782/OSR1/PDK4/ALDH1A2/WNT9B/MYC/CCNB1/FZD10/COL2A1/COL4A1/AVPR1A/LOC102190430/PTK7/CLDN1/ELN/MMP2/COL5A2/LDLR/LOC102174322/COL3A1/COL1A2/LOC102188418	75	127	HES1/OPA1/PINK1/ID3/ZNF683/SESN2/WNT6/FZD7/GJB3/ZC3H12A/LAMTOR5/LAMTOR2/LEP/WNT10B/PHC1/PHB2/WNT5B/HNRNPD/EGR1/AKAP8/KLF2/WNT9A/RRAGA/PTK2B/ABCA1/AGP/RRAGD/PTGER2/LOC102187233/IL1B/SETX/IPO5/PLCB1/OPTN/LOC102177638/LOC102190498/LOC102187932/LOC102187204/LOC102189109/PTK6/CEBPB/HSF1/DGAT2/LAMTOR1/TEAD1/SESN3/MYOG/CAPN2/MFN2/MTOR/ALDH2/TESC/ACACA/CCL5/SREBF1/RARA/LOC102179515/BAIAP2/CPEB4/PIK3R1/PR…	ADAMTS1/EPHA3/CLDN1/COL6A1/PTAFR/COL16A1/PID1/CPS1/CREB1/COL3A1/COL5A2/SH3BP4/RRAGC/PTGFR/GCLM/HOXA1/HOXA2/AQP1/WNT2/ABCB4/PDK4/COL1A2/RARG/ADCY6/COL2A1/RAPGEF3/AVPR1A/CDK4/PDGFB/WNT7B/LAMTOR3/PKD2/PPARGC1A/PDGFRA/KDR/MEF2C/GRIA1/LARS/LDLR/EPOR/HAND2/RORB/NTRK2/TLR4/BRINP1/FYN/SESN1/ACAT2/SNW1/HIF1A/SIX1/ALDH1A2/PTGDR/GNG2/UBR1/LTK/NFATC4/HTRA2/OSR1/COL4A1/LOC102176340/LOC102176622/LOC102176897/L…	Process
GO:0001525	angiogenesis	218	-0.475946872342909	-1.79248933843355	0.00103412616339193	0.00103412616339193	0.0658529680586898	3450	tags=44%, list=25%, signal=33%	SIRT1/SLC12A6/NFATC4/WASF2/HOXB3/LOC102171917/NRXN3/LOC106502530/CD34/C1GALT1/GBX2/B4GALT1/HBEGF/VASH1/NOTCH2/CAV1/EPHA2/MEOX2/LOC106502806/EIF2AK3/NRXN1/PTGS2/TGFA/FGFR1/RAMP2/PDGFRB/TEK/NDNF/AHR/CLIC4/FZD5/ETS1/VEGFC/MYH10/S1PR1/PLXND1/SERPINE1/FLT4/CCBE1/KDR/SAT1/POFUT1/NOS3/NRP1/HMOX1/LOC102184252/TGFBR2/EPHB4/ELK3/NRP2/CLEC14A/PECAM1/ITGA5/CDH13/VHL/PTPRB/HIF1A/FZD8/ESM1/PLXDC1/EDNRA/ANXA2/S…	54	164	APOD/PKNOX1/AAMP/HS6ST1/RAMP1/JUN/CYR61/RBM15/LEP/HOXA3/TBX20/NR4A1/STAB2/ADIPOR2/ADM2/PITX2/SLIT2/EPGN/ERAP1/PNPLA6/PTK2B/EPAS1/MEIS1/PPP3R1/ENG/RXRA/FGF9/FLT1/ID1/SOX17/FGF2/IL15/SFRP2/GPLD1/FOXC2/CX3CL1/ADGRG1/NFATC3/TMEM100/BECN1/JMJD6/OTULIN/PROK2/GPX1/VEGFA/SRF/MAPK14/PDGFA/ANGPT2/CXCL12/VEGFB/LOC108634606/TBX1/FLNA	EPHB3/COL18A1/EPHA2/CDC42/EPHB2/CLIC4/WASF2/NCL/FZD5/NRP2/CASP8/CXCR4/ACVR1/CALCRL/GBX2/TAL1/S1PR1/NOTCH2/GJA5/SHC1/EFNA1/VANGL2/NOS3/HOXA7/BMPER/CAV1/NRCAM/SRPK2/SEMA3E/AHR/MEOX2/C1GALT1/E2F7/ITGA5/ACVRL1/PTPRB/LEMD3/ATP5B/ELK3/HMOX1/MYH9/APOLD1/WNT7B/NDNF/ENPEP/LEF1/EMCN/RBPJ/PDGFRA/KDR/HPSE/PDGFRB/HBEGF/TGFBI/NOTCH3/FLT4/TEK/TGFBR1/EGR3/LOXL2/B4GALT1/RSPO3/MAP3K7/CTGF/TCF21/DLL1/NRXN3/VASH1/PG…	Process
GO:0050839	cell adhesion molecule binding	201	-0.459436577296264	-1.72093801529876	0.00103412616339193	0.00103412616339193	0.0658529680586898	3282	tags=42%, list=24%, signal=33%	NRXN3/PTPN6/LOC102183372/NPNT/ADAM10/WISP3/EMP2/NF2/MSN/NECTIN3/ARMC7/ICAM1/LGALS8/NRXN1/FGFR1/PROM1/PTPN2/EMILIN1/TIMP2/CD2AP/ACTN1/FGG/SPATA5/CADM2/SHTN1/ADAMTS5/P2RX4/LCP1/IBSP/KDR/NOS3/CDH17/ADAM17/ECM2/ITGB6/CADM4/NLGN1/NTNG1/ITGA5/ITGA6/CDH13/CD200/LOC102175177/GFRA1/CD9/ICAM5/TENM4/FBN1/COL4A3/ESM1/EDIL3/S1PR3/NECTIN4/NRG1/ITGB3/FBLN5/FERMT3/SRC/TGFBI/S1PR2/SYK/MADCAM1/ITGA2/NLGN4X/TENM3/C…	55	146	CXADR/CASR/GYPC/CYR61/ADAM22/GPNMB/SMAGP/VWF/FER/FGF1/CAMLG/FCER2/OBSCN/TLN1/AKAP5/NPTN/NEO1/ANP32A/EPCAM/IL1B/HMGB1/TRPC4/MMP24/WISP2/CRTAM/JAML/NF2/FGF2/SFRP2/CX3CL1/PVR/VTN/CLDN7/LOC108638310/LOC102178303/LOC108633333/P4HB/PRKCA/CIB2/SEMA7A/NISCH/DSG2/ADAM9/CXCL12/ANXA7/CTNNA3/ANK3/ACTN3/CD151/CDHR5/CD81/TENM1/L1CAM/TSPAN4/MSTRG.6252	ADAMTS5/CADM2/NECTIN3/CD200/GSK3B/NLGN1/ITGB2/HSPG2/COL16A1/COL4A3/ADAM23/ITGB6/FAP/ITGA6/COL3A1/PTPRF/PLPP3/LOC102175177/LOC102174895/NTNG1/ADAM15/CADM3/NECTIN4/NOS3/LAMB1/ITGA5/ITGA7/IGF1/PTPN6/CD9/FBLN1/NPNT/IBSP/KDR/PROM1/EDIL3/LOC108633191/CTNNA1/TGFBI/MADCAM1/S1PR2/ICAM1/ICAM5/ICAM3/ADGRL1/CALR/TBC1D2/ECM2/SYK/S1PR3/WISP3/CTGF/UTRN/EZR/NRXN3/PSEN1/ACTN1/FBN1/ADAM10/THBS1/MMP14/THBS4/NRXN1/E…	Function
GO:2000377	regulation of reactive oxygen species metabolic process	200	-0.404869253143268	-1.51614138220485	0.00103412616339193	0.00103412616339193	0.0658529680586898	2840	tags=32%, list=21%, signal=26%	GCH1/ICAM1/CAV1/PRKCD/PTGIS/ACE2/IL10/PTGS2/LOC108633303/RIPK3/LOC102176354/PDGFRB/AIF1/FYN/AGTR2/P2RX4/XDH/PID1/DYNLL1/LOC102179935/TFAP2A/LOC102184252/TGFBR2/GADD45A/PKD2/DHFR/EPOR/TLR4/LOC102176340/AGTR1/C3H1orf226/HIF1A/LOC102188617/NGFR/BCL2/GNAI3/GLA/LOC100860959/F2RL1/FBLN5/MYCN/SLC25A33/TIGAR/SYK/ITGAM/SNCA/PTGER4/HRH1/LOC102187782/CD177/IGF1/LOC102175876/TLR2/HBBC/THBS1/BST1/ADGRB1/NOX5/…	79	121	SOD1/PARL/PINK1/ZC3H12A/SZT2/DDAH1/LEP/PON3/RNF41/RAC2/LOC102183941/OLR1/LOC102182115/LOC102182395/LOC102182683/PLIN5/TICAM1/KHSRP/DNM2/PRDX2/KLF2/CLCN3/JAK2/PTK2B/ESR1/GCHFR/SMAD3/IL1B/MPV17/NOXA1/LOC102177638/LOC102190498/LOC102187932/LOC102187204/LOC102189109/BMP7/EIF6/ROMO1/F2/LOC102170165/LOC102169889/CRYAB/BIRC3/BIRC2/TLR5/MFN2/MTOR/PARK7/MT3/SMPD3/SIRT2/AKT2/CTNS/EIF5A/BECN1/MAPT/GRB2/ARF4…	PTX3/AGTR1/ITGB2/PID1/CFLAR/HSPD1/HDAC4/GADD45A/GNAI3/SHC1/C3H1orf226/STK17A/NPY/CAV1/HBP1/CD36/LOC100860959/LOC108633303/IGF1/TIGAR/FOXM1/PDGFB/SNCA/PKD2/TLR6/BST1/DHFR/PDGFRB/ICAM1/EPOR/ACP5/INSR/MAPK9/LOC102182127/SYK/KLF4/TLR4/FYN/FOXO3/ATG5/MAP3K7/SOD2/ARG2/ESR2/HIF1A/GCH1/DUOXA1/RAB27A/THBS1/RIPK3/NOX5/F2RL1/XDH/LOC102184252/WDR35/MYCN/GRIN1/ACOD1/FOXO1/LOC102176340/LOC102176622/LOC10217689…	Process
GO:0009615	response to virus	195	-0.456130178081311	-1.70387309980233	0.00103734439834025	0.00103734439834025	0.0658529680586898	2879	tags=38%, list=21%, signal=30%	TLR9/LOC102168687/LOC108636544/LOC108634604/LGALS8/PSMA2/LOC102170446/LOC108636909/IFIH1/TNFSF4/TLR8/BNIP3L/EIF2AK2/SERINC5/PRKRA/IFNAR2/SPON2/RTP4/HYAL2/TMEM173/IRF7/ISG20/IFIT3/LOC102180492/LOC102181867/LOC100861338/LOC102179935/LOC102175526/LOC102184087/TLR3/LOC106504020/IKBKE/AZU1/IFIT5/ABCC9/KCNJ8/LOC106503912/IFNGR1/ISG15/BCL2/DDX21/LOC102174969/F2RL1/CD86/DFNA5/LOC108638256/IFI44L/BTBD17/S…	61	134	IFNGR2/CXADR/IL12A/STAT1/ZC3H12A/TPT1/IRF5/MAPK11/TICAM1/GTF2F1/C7H19orf66/CCDC130/ARF1/LOC102181595/TAGAP/LOC108636785/DUOX2/BCL2L11/CD8A/AGBL5/DDX1/CARD9/TPT1-2/GATA3/MAVS/SAMHD1/PENK/LOC102170165/LOC102169889/LOC102190717/RNASEL/IVNS1ABP/NLRC5/CCL22/HNRNPUL1/EXOSC5/BCL3/NCR1/CCL5/LOC102186681/MAP3K14/UNC13D/HYAL3/MAPK14/PSMB9/CREBBP/HSPB1/BNIP3/GBF1/CHUK/PRF1/CREBZF/VWCE/RELA/BANF1/FADD/IKBKG/…	IFNAR1/IFNAR2/CD86/RTP4/LOC102182731/DHX36/LOC102175526/MX2/MX1/RRP1B/IFNLR1/FCN3/FGR/GLI2/CXCR4/IFIH1/PRKRA/IFI44L/IFI44/LOC102173932/CHRM2/PSMA2/DFNA5/NT5C3A/CDK6/IRAK3/TBK1/STAT2/ABCC9/KCNJ8/LOC102184324/CXCL9/CXCL10/SPON2/TMEM173/AZU1/NLRP3/IRF1/BST2/LOC108636404/LOC108636449/DDX60/LOC102182127/DDX58/LOC108636544/LOC102181867/LOC108636595/IL33/BNIP3L/CCL19/MB21D1/IFNGR1/NPC2/LOC108636909/RNAS…	Process
GO:0010632	regulation of epithelial cell migration	194	-0.426938554623508	-1.59477550886715	0.00103734439834025	0.00103734439834025	0.0658529680586898	3783	tags=42%, list=28%, signal=31%	NUS1/TGFB2/RHOA/ACVRL1/ANXA3/RAB11A/ARSB/PRCP/HAS2/PLCG1/TAC1/LOC102182562/SIRT1/FGF7/PDCD10/JUP/RHOB/HBEGF/VASH1/MCC/EMP2/LOC102175070/EPHA2/MEOX2/WNT5A/PTGS2/FGFR1/TEK/PRKD1/SPATA5/ETS1/VEGFC/SNAI2/AGTR2/SERPINE1/P2RX4/FLT4/CCBE1/KDR/NOS3/SPRED1/NRP1/TGFBR3/HMOX1/TGFBR2/ADAM17/NRP2/STARD13/TACSTD2/SOX9/ENPP2/PLK2/CCR6/SCARB1/GLIPR2/HIF1A/SEMA5A/RHOJ/CTSH/FGF16/ITGB3/SASH1/DCN/AKT3/SRC/SERPINF1/…	63	131	PFN2/AAMP/ZC3H12A/SVBP/JUN/HDAC9/HDAC7/CD63/STRAP/SH3BP1/SLIT2/FGF1/PIK3R2/PTK2B/EPB41L4B/NR2E1/SYNJ2BP/PRKCE/ATOH8/ROCK2/DAB2IP/HMGB1/GATA3/MMP9/AMOTL1/MTOR/PROX1/ADIPOR1/FGF2/GPLD1/BCAR1/FOXC2/GPI/ZNF580/BCAS3/ALOX12/MAP2K3/HDAC5/APOH/PRKCA/LOC108638200/LGMN/CLASP2/PTPN23/GATA2/RREB1/CSNK2B/AGER/VEGFA/PDPK1/HSPB1/DOCK1/LOC102175359/ADAM9/ANGPT2/GAB2/LOC108634293/LOC108634294/AMOT/PPM1F/MECP2/EP…	PDCD10/CAPN7/EPHA2/LOC102186814/LOC102175070/NRP2/BMPR2/EPB41L5/LOC102169353/LOC102182562/PLPP3/TACSTD2/TGFBR3/EFNA1/NOS3/AQP1/BMPER/MET/SEMA3A/MEOX2/TAC1/KRIT1/DCN/SP1/ACVRL1/PTPRR/ATP5B/IGF1/HMOX1/CARD10/PDGFB/KDR/ANXA3/MEF2C/SPARC/HBEGF/TBXA2R/CALR/FLT4/TEK/ANXA1/GLIPR2/STC1/KLF4/NUS1/SASH1/PLG/CCR6/VASH1/RHOJ/HIF1A/BMP4/FGF7/DLL4/THBS1/SPRED1/RAB11A/ARSB/MCC/TACR1/RHOB/ADAM17/ITGB1BP1/NOTCH1/…	Process
GO:0042063	gliogenesis	191	-0.41083845561449	-1.53386372229982	0.00103734439834025	0.00103734439834025	0.0658529680586898	2011	tags=29%, list=15%, signal=25%	FA2H/POU3F2/MYRF/PRDM8/TFAP2A/GLI3/AZU1/ROR2/TLR4/LPAR1/ID4/SOX9/CD9/SH3TC2/TENM4/DISC1/BCL2/RELN/S100A9/NCMAP/METRN/KCNJ10/LEF1/BOK/ERBB3/ANXA1/C25H16orf45/LOC102175889/HEXB/VCAN/S100A8/ITGAM/EGR2/NTRK2/PTPRZ1/SOX4/ZNF488/ADGRG6/IGF1/C1S/APCDD1/S100B/LOC102181993/SOX11/LAMB1/PLP1/MMP14/TLR2/SOX8/CDK6/CDH2/CNTN2/MATN2/KCNQ3/LRP8	63	128	SOD1/HES1/EIF2B5/SOX2/POU3F1/EIF2B3/TSPAN2/PHGDH/CDK5/ADAM22/HNRNPA2B1/NAB2/PICK1/HDAC10/FGF5/EGR1/NFIX/NFIB/PTK2B/NR2E1/SLC8A3/SYNE2/METTL3/DRD1/PPP3R1/EIF2B4/DAB2IP/LAMC3/WASF3/TRPC4/PARD3/MMP24/PENK/CNTF/SOX6/GPR157/NF2/EIF2B1/FGF2/MT3/ADGRG1/LGI4/SIRT2/AKT2/MBOAT7/LOC102181154/VTN/ASPA/ERBB2/CNTNAP1/MAPT/HDAC11/AGER/MAPK3/SUN1/LOC100861197/MAPK1/MECP2/ADORA2A/SCRIB/LOC108633207/LOC102187310/M…	P2RY1/P2RY12/S100B/NCMAP/EPHA4/DBI/NAB1/BOK/GPC1/TAL1/LRP8/PLPP3/DAB1/ROR1/LOC102176008/S100A9/S100A8/KCNJ10/PTPRZ1/GLI3/IFRD1/MET/LAMB1/RELN/CDK6/NAP1L1/LRP1/ERBB3/IGF1/KRAS/C1S/CD9/NTF3/SOX10/PDGFB/METTL14/LEF1/PRDM8/VCAN/SH3TC2/AZU1/SMARCA4/LOC102182127/IL33/ANXA1/NTRK2/ROR2/LPAR1/TLR4/GSN/POU3F2/ADGRG6/DLL1/EIF2B2/PSEN1/MPP5/MMP14/MAP2K1/ID2/SOX11/NOTCH1/ARHGEF7/VIM/NKX2-2/PTPRA/MATN2/KCNQ3/N…	Process
GO:0043583	ear development	188	-0.451394841816071	-1.68242332896069	0.00103842159916926	0.00103842159916926	0.0658529680586898	2005	tags=32%, list=15%, signal=28%	NKX3-2/NOG/WDR19/TFAP2A/GLI3/IGFBP7/ROR2/PRRX1/USH2A/ITGA8/PLS3/DCHS1/PRRX2/SOX9/SIX2/C1QTNF5/BCL2/TWIST1/LRIG3/RDH10/HEY1/DFNA5/FREM2/BDNF/BMP2/ALDH1A3/BMP5/FZD6/MUSK/MYO7A/PDGFRA/KCNK2/C1QB/GSC/CTHRC1/PLPPR4/FAT4/CDH1/KCNQ1/FGFR2/OSR1/IGF1/CDH23/GLI2/TMIE/INSIG1/MYC/SLITRK6/COL2A1/LGR5/CXCL14/LOC102189471/PTK7/NTN1/TMC1/EPHB2/SPARC/MYO3B/COL11A1/KCNK3	70	118	SOD1/OPA1/DVL3/SOX2/ZIC1/ECE1/KCNQ4/GFI1/CEP290/ALG10/CDKN1B/LOC102178253/ADGRV1/NR4A3/MYO6/SOBP/TBX18/EYA4/TTC8/TSHR/ESRRB/BCL2L11/ALMS1/PAX8/MPV17/LOC102189594/TPRN/FGF9/ATP8A2/GATA3/MYO3A/OSR2/EYA1/CHD7/LOC102173865/USH1C/MAPKAPK2/DVL1/PROX1/RPGRIP1L/CEBPA/HPN/MKS1/MYO15A/TCAP/GABRB3/STRC/JAG2/LRIG1/ATP2B2/GATA2/BLOC1S5/FAM65B/CLIC5/TSHZ1/SLC9A3R2/MAPK3/CUX1/RAC1/PDGFA/SHROOM2/MCM2/BCR/MAPK1/T…	C1QB/EPHB2/HPCA/GLI2/INSIG2/MYO3B/PRKRA/GBX2/ROR1/PLPPR4/COL11A1/LOC102173932/VANGL2/INSIG1/GLI3/DFNA5/HOXA1/HOXA2/HOXA13/BMPER/TWIST1/LGR5/LIN7A/COL2A1/LRIG3/IGF1/IFT27/TRIOBP/CELSR1/RBPJ/WDR19/PDGFRA/IGFBP7/MSX1/OTOP1/NKX3-2/SPARC/PDGFRB/CXCL14/KIF3A/TMC1/ANP32B/GAS1/ROR2/MUSK/WHRN/HEY2/ATG5/AHI1/DLL1/TGFB3/SIX1/BMP4/LRP10/SIX2/KCNK3/OSR1/PRRX2/NOTCH1/SLITRK6/FREM2/JAG1/ITGA8/BMP2/TCF15/SDC4/FZ…	Process
GO:2000027	regulation of animal organ morphogenesis	187	-0.436501203015933	-1.62614172930104	0.00103842159916926	0.00103842159916926	0.0658529680586898	2243	tags=30%, list=17%, signal=26%	SNAI2/AGTR2/WNT2/CELSR1/PRKCB/NOG/SULF2/TFAP2A/TGFBR2/DACT1/CSF1/ROR2/ASPN/GLI1/TACSTD2/SOX9/SIX2/AGTR1/SFRP5/ARHGEF19/FZD2/EDNRA/TBX5/NGFR/WNT2B/BCL2/TWIST1/PRICKLE1/BASP1/LIMS2/BDNF/FZD1/BMP2/GREM1/AJAP1/PRICKLE2/FZD6/PDGFRA/GPC6/FGFR4/CTHRC1/MESP1/CDH1/DAB2/SULF1/HOXA11/FGFR2/CHAD/WNT9B/GPC3/TIAM1/MYC/SOX8/PTK7/CD34/WT1/SAPCD2	57	130	AP2M1/DVL3/RYK/WNT4/WNT10A/WNT6/FZD7/CELSR2/FOXP2/MAGI2/HOXC11/VDR/FGF1/CARM1/LOC108636541/MLLT3/NFIB/ESR1/APC/PAX8/ENG/RXRA/CPB2/GATA3/BMP7/TNFRSF11B/EYA1/SOX17/CNTF/DVL1/FGF2/SFRP2/FOXC2/NKD1/HPN/AP2S1/ARHGAP35/MKS1/CLTC/AP2B1/HOXB7/GDNF/PAX9/DIO3/CELSR3/VEGFA/PIM1/RAC1/PDGFA/DKK1/THRB/AP2A2/AR/LOC108634606/TBX1/LOC108633207/LOC102181199	TIAM1/AGTR1/NPHP3/ARHGEF19/CDC42/FZD5/BMPR2/CFLAR/ACVR1/LIMS2/TACSTD2/ROR1/GNG5/CSF1/WNT2B/VANGL2/HOXA11/MET/WNT2/HGF/TWIST1/FZD1/PRICKLE1/FRS2/GLI1/NTN4/WNT7B/CELSR1/CASP6/RBPJ/PDGFRA/ENAM/MSX1/FGFR4/HAND2/TGFBR1/B4GALT1/ASPN/ROR2/RSPO3/ANKRD6/AHI1/TNFAIP3/CITED2/SIX4/SIX1/DAAM1/DACT1/BMP4/FGF7/GREM1/SIX2/LIMS1/NOTCH1/SAPCD2/GPC6/BMP2/SULF2/FZD6/CTHRC1/SULF1/SNAI2/MYC/WT1/BDNF/LGR4/WNT11/TGFB2/R…	Process
GO:0030278	regulation of ossification	187	-0.418357139907116	-1.55854783046076	0.00103842159916926	0.00103842159916926	0.0658529680586898	2564	tags=32%, list=19%, signal=26%	FGFR1/DDX5/LOC102179993/TWSG1/P3H1/LRP4/PLA2G4A/LTBP3/PRKD1/RANBP3L/S1PR1/SNAI2/IL6ST/AXIN2/NOG/TFAP2A/GLI3/TWIST2/CSF1/GLI1/ID4/SOX9/SIX2/GJA1/HIF1A/FNDC3B/ISG15/DDR2/BCL2/TWIST1/HEY1/HEMGN/SRGN/RORB/FZD1/BMP2/GREM1/GPM6B/LTF/CREB3L1/RSAD2/EGR2/PTGER4/P2RX7/NPPC/CTHRC1/ENPP1/FGFR2/OSR1/IGF1/SOX11/TMEM119/CDK6/RFLNB/CITED1/CALCR/GDF10/DLK1/FBN2	69	118	TP63/WNT4/ID3/MATN1/CYR61/ECM1/LMNA/PBX1/NFE2/WNT10B/HDAC7/TOB2/BMPR1B/ADRB2/PDLIM7/JUND/PTK2B/SEMA4D/C10H14orf169/SMAD3/SMAD6/APC/PKDCC/ASXL2/KL/UCMA/GFRA4/BMP7/ID1/ZHX3/CEBPB/TMEM64/OSR2/ZBTB16/MIA3/DHRS3/CTNNBIP1/KREMEN1/RFLNA/FGF2/SFRP2/CEBPA/TRPM4/TOB1/SOST/HDAC5/ANKH/ACVR2B/LOC102179713/LIMD1/BMP6/VEGFA/MAPK14/NFATC1/MAPK3/FAM20C/DKK1/THRB/NELL1/ESRRA/MEN1/ACTN3/LRP5/HDAC8/MAPK1/LOC10863322…	AHSG/CHRD/FNDC3B/NPPC/IGFBP5/BMPR2/ACVR1/HDAC4/TWIST2/P3H1/S1PR1/CSF1/IL6R/LOC102173932/DDR2/GLI3/HOXA2/HGF/TWIST1/TAC1/CALCR/CDK6/FZD1/ANO6/LOC102170758/GLI1/IGF1/WNT7B/NPNT/RBPJ/BMP2K/MEF2C/SMAD5/FBN2/HAND2/RORB/HEMGN/PTCH1/OMD/GJA1/ENPP1/TGFB3/SMOC1/HIF1A/BMP4/GREM1/CD276/TACR1/SLC8A1/SIX2/ATRAID/OSR1/ID2/RSAD2/SOX11/NOTCH1/JAG1/BMP2/LOC102188874/LOC106502862/CTHRC1/HEY1/SNAI2/PTK2/LRP4/CREB3L…	Process
GO:1902495	transmembrane transporter complex	189	-0.414846884400176	-1.54695095639379	0.00103842159916926	0.00103842159916926	0.0658529680586898	2628	tags=35%, list=19%, signal=29%	KCNJ14/SHANK2/KCNC1/GRIK5/KCNMA1/KCNMB2/EPS8/CHRNB2/CHRNB4/LRRIQ4/ABCB9/BEST1/GRIA4/SHISA6/CACNA1G/KCNC3/KCNAB2/GRIN2D/KCNJ16/ABCC9/KCNIP1/KCNA1/KCNT2/KCNJ8/ATP1A1/CACNG4/LOC102186069/GLRB/CHRNA5/KCNC2/LOC108633809/LRRC8B/CPT1C/KCNMB4/GRIN2C/ATP1B3/LOC108634682/SNAP25/CACNG5/MCUB/SACM1L/KCNA2/LOC108637177/SCNN1B/HCN4/KCNK2/SCNN1A/CASQ2/KCNQ1/OLFM1/CACNB4/LRRC8D/GRIN3A/CHRNG/KCNK1/KCNJ3/CHRNA1/LRR…	75	114	CATSPER4/SLC9A1/KCNE4/ABCB6/SCN2A/SCN9A/PDE4B/KCNC4/KCNA3/KCND3/DPP6/KCNH2/AKAP9/VWC2/STAC3/CACNA1C/CACNA1I/SHANK3/KCNIP4/CATSPER3/ABCA7/HCN2/KCNN1/PTK2B/TRDN/HSPA2/FKBP1B/LRRC8A/PTPA/KCNT1/LRRC26/MICU2/TRPC4/CACNB2/KCNB1/ASPH/KCNQ5/KCNJ11/ABCC8/SCN2B/SCN4B/FXYD2/CACNA1S/ATP2A2/PKD1L3/SCN1B/FXYD1/RYR1/TRPM4/CACNG7/CACNG6/SHISA7/CHRNE/DLG4/ATP1B2/CACNB1/KCNH4/SCN4A/CACNG1/PDE4D/AKAP6/CATSPER2/CATS…	KCNMB3/KCNMB2/LRRIQ4/KCNAB1/ATP1B3/LOC108637382/CHRNG/CHRND/CACNB4/KCNJ3/SCN3A/CHRNA1/LRRC8B/LRRC8C/LRRC8D/KCNA2/CASQ2/ATP1A1/CHRNB2/LOC102186539/LOC102186069/ABCB8/KCND2/CACNA2D1/KCNC2/SCN8A/CACNB3/ANO6/KCNMB4/ABCC9/KCNJ8/EPS8/SCNN1A/KCNA5/KCNA1/KCNA6/SHISA8/MCUB/GRIA1/GRIN3B/CATSPERD/LRRC8E/OLFM2/CACNA1A/GRIN3A/ABCD4/HCN4/CNGA3/ABCG8/LOC108637177/OLFM1/GRIN1/ATP12A/SNAP25/ABHD12/FKBP1A/KCNB2/KC…	Component
GO:0050707	regulation of cytokine secretion	181	-0.458853727832634	-1.70516440196201	0.00104493207941484	0.00104493207941484	0.0658529680586898	4064	tags=52%, list=30%, signal=37%	RGCC/DHX9/APOA1/CLEC4E/IFNAR1/LOC102173135/DDX58/CD276/LOC102189615/LOC102170144/SERPINB6/CD58/SERPINB6/DHX36/GPAM/HSPD1/LOC102182562/LOC102169702/IL1RAP/CRLF2/PANX1/CD34/BTN2A2/SCAMP5/LOC102191099/SPTBN1/IL17RB/UNC93B1/LOC102184867/WNT5A/RIPK2/LOC102171142/LOC106502806/IL10/CCR5/LOC108633303/LOC102170446/IFIH1/TNFSF4/TLR8/TEK/C5AR2/LOC102190572/FZD5/IL17RA/AGTR2/CD274/HYAL2/LOC102190840/LOC10086…	45	136	GHSR/ZC3H12A/CD2/VTCN1/SLAMF1/LOC102186356/MAPK11/LPL/AGP/MAPKBP1/IL1B/HMGB1/GATA3/FERMT1/MAVS/CRTAM/PARP1/TNFRSF9/PRKCZ/TNFRSF4/MIF/NOD2/CX3CL1/CARMIL2/LOC102181154/LOC102186681/NLRP1/LRRFIP2/LOC102178679/LOC108633536/LOC102172255/LOC102190745/MAPK14/CIDEA/SOCS1/IL4R/MAPK3/RABGEF1/CHUK/HK1/GAS6/OTUD5/FOXP3/LOC108635143/LOC108635363	IFNAR1/IL1RAP/DHX36/AGTR1/FGR/NCL/HTR2B/FZD5/HSPD1/IFIH1/LOC102182562/LOC102191099/LOC102184867/LOC102190840/LOC102190572/LOC102170144/GLMN/PTPN22/CD58/SYT11/CD84/CD244/LOC102184859/CLEC5A/CD36/LOC100860959/LOC108633303/TWIST1/LRRK2/CLEC9A/CLEC4E/CLEC6A/IL17RA/FBLN1/BANK1/TLR1/TLR6/HAVCR2/CSF1R/CD14/NLRP3/DDX58/TEK/IL33/CD274/ANXA1/CCL19/SYK/TNFSF15/TLR4/C5/ATG5/EZR/ARG2/CD276/F2RL1/F2R/ARID5A/IL…	Process
GO:0050920	regulation of chemotaxis	181	-0.447158995522625	-1.66170514683141	0.00104493207941484	0.00104493207941484	0.0658529680586898	2564	tags=35%, list=19%, signal=29%	FGFR1/LOC102179993/PTPN2/PDGFRB/C5AR2/P2RY12/PRKD1/AIF1/VEGFC/CORO1B/S1PR1/SNAI2/PTPRJ/SERPINE1/P2RX4/KDR/C5AR1/NRP1/MOSPD2/PTPRO/LOC102184087/CAMK1D/ADAM17/CSF1/AZU1/LPAR1/CDH13/LOC106503912/CCR6/GJA1/LOC102177727/LYN/C3AR1/EDNRA/SEMA5A/LOC102178953/F2RL1/FGF16/PDGFD/CCL26/LOC108638256/GREM1/ADGRA2/LOC102187672/FGF18/LOC102175889/PDGFRA/ITGA2/CXCR4/EDN3/NOV/SEMA3A/TIAM1/F3/C5/LOC102172952/LOC102…	63	118	CASR/IL12A/RYK/S100A14/SLAMF8/SLAMF1/RAC2/LOC102183941/SLIT2/LOC102182115/LOC102182395/LOC102182683/CXCL11/CD74/FGF1/TNFSF14/LOC108633275/CREB3/PTK2B/CCL27/SMAD3/IL1B/MYCBP2/HMGB1/STX3/LOC102190717/MIF/FGF2/NOD2/CX3CL1/AKT2/MEGF8/ZNF580/LOC102181154/CCL5/LOC102186681/TMEM102/PRKCA/LGMN/MST1/LOC102179713/FAM65B/AGER/VEGFA/MAPK14/USP14/MAPK3/STX4/HSPB1/OCM2/RAC1/SLIT1/MTUS1/ANGPT2/CXCL12/VEGFB/LOC1…	TIAM1/ST6GAL1/SUCNR1/P2RY12/PADI2/LOC102168874/CXCR2/BMPR2/CXCR4/ARTN/LOC102182562/F3/S1PR1/CSF1/IL6R/RARRES2/MET/SEMA3A/ANO6/IL23A/PTPRO/C3AR1/NTF3/PDGFB/PDGFRA/KDR/STAP1/CXCL8/LOC102181582/LOC102181854/CXCL9/CXCL10/BST1/PDGFRB/CXCL14/ELANE/AZU1/CALR/CCL19/CCL21/LPAR1/C5/GJA1/CCR6/PGF/ADAM10/DAPK2/THBS1/GREM1/THBS4/F2RL1/ADAM17/NOTCH1/EFNB2/LOC102177727/GPR18/CAMK1D/NRP1/EDN3/NOV/LYN/SNAI2/PTPRJ…	Process
GO:0061448	connective tissue development	180	-0.43720762923259	-1.62432567465473	0.00104602510460251	0.00104602510460251	0.0658529680586898	3029	tags=38%, list=22%, signal=30%	SMAD9/SCX/HOXA5/AP1S2/TNMD/CREB5/HOXD3/EIF2AK3/PPARD/FGFR1/PDGFRB/BDH1/TIMP1/SNAI2/AXIN2/EBF2/HYAL2/SATB2/DLX2/SULF2/TGFBR2/THBS3/CSF1/ROR2/PRRX1/PRRX2/ID4/SOX9/ARID5A/SIX2/HIF1A/TRPV4/WNT2B/MYF5/MYCN/BMP2/SHOX2/ARRDC3/FGF18/COL9A1/HYAL1/ZNF516/COMP/NPPC/TYMS/STC1/ACAN/CHI3L1/SULF1/FGL1/HOXA11/OSR1/IGF1/NOV/GLI2/CHAD/LUM/ALX1/MGP/SERPINH1/ARID5B/COL2A1/THBS1/SOX8/COL11A2/BMP1/CD34/COL11A1	64	116	CASR/PIK3CA/IFT80/CBS/RUNX3/MATN1/CYR61/RORC/MEF2D/LEP/HOXA3/HOXC4/WNT10B/WNT5B/EP300/BMPR1B/ANXA6/EGR1/PITX1/ZBTB7A/NFIB/BBS4/SLC25A25/FGF9/MKKS/ADRM1/GDF5/OSR2/TRPS1/SLC39A13/DGAT2/SOX6/SIK3/ZBTB16/ACAT1/MIA3/LOC102171091/KIAA1109/FGF2/SFRP2/GPLD1/FOXC2/FTO/BBS2/UBB/THRA/RARA/PRKCA/GHR/HYAL3/SRF/MAPK14/PKD1/MAPK3/FBXW4/BARX2/SNX19/ESRRA/BBS1/LRP5/ATP7A/LOC102176871/CRIP1/LOC102187310	BDH1/SHOX2/RUNX1/NPPC/BMPR2/SATB2/GLI2/DLX2/ATF2/HOXD3/COL11A1/CSF1/WNT2B/THBS3/PAXIP1/CREB3L2/HOXA5/HOXA11/CREB5/ITGB8/MYF5/ALX1/LUM/RARG/COL2A1/CDK4/IGF1/CHST11/MGP/FGF6/PDGFB/WNT7B/PPARGC1A/MSX1/ARRDC3/MEF2C/PDGFRB/SMAD5/COMP/HAND2/BMP1/STC1/EBF2/ROR2/CTGF/HIF1A/BMP4/THBS1/ARID5A/SIX2/EIF2AK3/OSR1/MYCN/ID2/PRRX2/NOTCH1/SPG20/SMAD9/OTOR/BMP2/LOC102188874/SULF2/SNAI1/NOV/SULF1/IMPAD1/SNAI2/SCX/C…	Process
GO:0098813	nuclear chromosome segregation	176	-0.474577774245483	-1.75729652577366	0.0010482180293501	0.0010482180293501	0.0658529680586898	1250	tags=20%, list=9%, signal=18%	SGO1/RNF212B/LOC102176073/STAG3/CDT1/SMC2/MEI4/KIFC1/CIT/GEM/BUB1/KIF18A/FANCD2/CENPE/CCNB1/ESPL1/LOC102176361/SPAG5/AURKB/BUB1B/KIF23/NUSAP1/TTK/NCAPG/NEK2/NDC80/KIF2C/CENPF/DLGAP5/CDCA8/CDC20/FAM83D/KIF14/MEIOB/TOP2A	65	111	SPICE1/NAA50/SMC4/CEP63/CUL3/SGO2/LOC102168411/SYCP1/DDX11/NCAPH2/SYCE3/CENPC/PTTG1/CDC23/UBE2B/SYCE2/AKAP8/AKAP8L/MAU2/CHMP7/TRAPPC12/LATS1/KIF25/C10H14orf39/SYCP2/CHMP4C/TEX12/NSL1/CHMP1A/TERB1/CHTF8/VPS4A/CCNE1/CCDC155/NUP62/CHMP2A/RAD51C/GSG2/PHF23/BECN1/MEIOC/KIF18B/CHMP6/BOD1/PAPD7/CPEB1/FANCM/MLH1/CCDC36/BAG6/EHMT2/LEMD2/EME2/KIF22/SEPT1/MAD1L1/SUN1/SMC3/TOP2B/FMN2/MUS81/HDAC8/LOC108633221…	CHMP2B/SGO1/DIS3L2/CDCA8/CDC20/KIF2C/HFM1/CDC14A/PSRC1/HORMAD1/POGZ/NUF2/MAEL/LOC108635911/ESPL1/RACGAP1/LEMD3/NCAPD2/MEI1/MAD2L1/CENPE/NCAPG/PDS5A/ANKLE1/PINX1/CHMP5/CDC14B/SMC2/MEI4/TTK/CEP57L1/DLGAP5/NUSAP1/KNL1/KNSTRN/BUB1B/CCNB1IP1/RNF212B/REC8/CHMP4A/KIF23/RAB11A/BUB1/NCAPH/ACTR2/BRCA2/PDS5B/RB1/CHMP4B/DSN1/FAM83D/DSCC1/GEM/CCNE2/LOC108637516/RAD21/TERF1/RRS1/NCAPD3/KIF18A/ZW10/CEP57/MRE11A…	Process
GO:0001503	ossification	179	-0.454018672153824	-1.68395156935716	0.0010482180293501	0.0010482180293501	0.0658529680586898	2653	tags=36%, list=20%, signal=30%	EPHA2/TNFSF11/EIF2AK3/PTGS2/SNX10/TWSG1/PHEX/MINPP1/PTHLH/SNAI2/TP53INP2/AXIN2/IBSP/SATB2/TGFBR3/NOG/WWTR1/THBS3/TWIST2/CSF1/ASPN/DCHS1/GLI1/SOX9/GJA1/SP7/BCL2/TWIST1/CLEC5A/HEY1/LEF1/MYF5/FZD1/BMP2/SHOX2/FGF18/CREB3L1/IGFBP3/RSAD2/CTHRC1/STC1/FAT4/ACAN/IFITM5/FGFR2/COL13A1/IGF1/GLI2/CTSK/CDH11/MMP14/GPC3/TMEM119/MGP/COL2A1/SPP1/SOX8/MMP2/MMP16/IGSF10/IGF2/ATP6V0A4/SPARC/COL11A1/DLK1	56	123	CASR/SOX2/IFT80/CBS/ALPL/ZBTB40/RUNX3/CYR61/TUFT1/BGLAP/MEF2D/NR1I3/LEP/HOXA3/GPNMB/NAB2/SBNO2/SLC34A1/JUNB/JUND/SEMA4D/PEX7/ESR1/SMAD3/FHL2/PKDCC/FGF9/MMP9/TMEM64/PENK/INPPL1/SIK3/MYOG/CACNA1S/MN1/GPLD1/WWOX/FOXC2/CEBPA/RYR1/LOC102181154/PHOSPHO1/THRA/SOST/HDAC5/PLXNB1/LIMD1/BMP6/GABBR1/PAM16/FBXL15/MEN1/LRP5/LOC108634554/LOC102188791/LOC102187310	AHSG/CHRD/SHOX2/DHX36/IGSF10/WWTR1/RUNX1/EPHA2/IGFBP5/SATB2/GLI2/SP3/NAB1/HDAC4/TWIST2/TGFBR3/COL11A1/CSF1/CTSK/THBS3/CLEC5A/ATP6V0A4/IGFBP3/SNX10/HOXA2/TWIST1/FZD1/FIGNL1/MYF5/SP1/SP7/DHH/COL2A1/ANO6/LOC102170758/GLI1/IGF1/PTHLH/MGP/LEF1/SPP1/IBSP/MEF2C/SPARC/SLC26A2/PPARGC1B/SMAD5/ACP5/OSTF1/STC1/ASPN/GJA1/ASF1A/RIPPLY2/CTGF/TGFB3/BMP4/MMP14/EIF2AK3/RSAD2/NOTCH1/TNFSF11/BMP2/LOC102188874/TP53IN…	Process
GO:0006898	receptor-mediated endocytosis	178	-0.467694742772269	-1.73290805721213	0.00104931794333683	0.00104931794333683	0.0658529680586898	1971	tags=27%, list=15%, signal=23%	LRP2/TGFBR2/LOC102168428/FCER1G/LOC102172606/HSPH1/SLC9B2/PLA2R1/SCARB1/CD9/CD14/SLC9A3/LOC102171143/ACKR3/LOC100860959/SCARA3/LOC102169730/CALCRL/SNAP25/SYK/SCARA5/HIP1R/LOC102173969/SNCA/COLEC12/FOLR2/TFR2/LOC102173987/DAB2/EZR/CUBN/MRC1/COLEC11/LOC102175876/HBBC/LDLRAD3/CNTN2/LOC102183943/TFRC/MSR1/SPARC/MEGF10/LOC100860781/LDLR/LRP8/MARCO/LOC102174322/LOC102176710	59	119	MASP1/AP2M1/TMEM108/DNAJC13/RAB5A/RAMP1/PTGER3/KIAA1107/PI4KB/LOC102186356/RAMP3/LMBR1L/STAB2/LOC102171493/OLR1/M6PR/MICALL1/JCHAIN/SCARB2/GRK4/ADRB2/ABCA7/PDLIM7/CLTB/PIP5K1C/DNM2/VLDLR/CLTA/ABCA1/HTR1B/SNX9/NEDD4/SNX17/RABEPK/GPR107/LMBRD1/HPX/LRP3/AP2S1/EPN1/CLTC/AP2B1/ASGR1/LGALS3BP/GRB2/LOC102185505/GHR/AMN/AGER/CLN3/LOC102175187/LOC102174628/LOC102174188/GRK2/AP2A2/CD81/GAK/MSTRG.299/MSTRG.…	SYNJ1/TFRC/ITGB2/HSPG2/LDLRAP1/HTR2B/CXCR1/CXCR2/MARCO/LRP1B/PLA2R1/LRP2/CALCRL/ACKR3/CAP1/PPT1/LRP8/DNAJC6/FNBP1L/LOC102173987/FCER1G/LOC102184859/CAV2/CAV1/CD36/LOC100860959/LOC108633303/LRP1/HSP90B1/LOC102171143/LOC102172428/LOC102172041/LOC102172606/CLEC9A/LOC102183943/CD9/SLC9B2/SNCA/ALB/GRIA1/SPARC/CD14/MEGF10/LDLR/CALR/CANX/SCARA5/SCARA3/SYK/AMBP/COLEC11/WASF1/EZR/IGF2R/DLL1/SNX1/LRP10/DNM…	Process
GO:0060485	mesenchyme development	168	-0.468208878377293	-1.72920667647938	0.00104931794333683	0.00104931794333683	0.0658529680586898	2296	tags=33%, list=17%, signal=28%	RANBP3L/SNAI2/WNT2/NOS3/NRP1/KITLG/TGFBR3/NOG/TFAP2A/TGFBR2/WWTR1/PLAUR/PKD2/NRP2/DCHS1/SOX9/BNC2/SIX2/GJA1/HIF1A/EDNRA/TBX5/BCL2/TWIST1/RDH10/BASP1/NRG1/HEY1/EDNRB/LEF1/BMP2/ERBB3/BMP5/EPHA3/GSC/MESP1/TCF21/EDN3/LOXL2/FGFR2/OSR1/OLFM1/HEYL/WNT16/SEMA3A/SOX11/ALDH1A2/ALX1/THBS1/SOX8/PTK7/RFLNB/FAM83D/WT1/LOC102174322/ACTC1	41	127	WNT4/PHACTR4/PAX3/WNT10A/STAT1/S100A4/TBX20/MDM2/PITX2/TAPT1/TCOF1/NRTN/TRIP10/NEDD4/SMAD3/PPP3R1/ENG/RXRA/FGF9/BMP7/TEAD1/KLHL12/HNF1A/SFRP2/FOXC2/KCTD15/TRIM28/TMEM100/GDNF/CRELD1/KBTBD8/CUL7/NFATC1/SMAD2/MAPK3/LOC102176871/MAPK1/LOC108634606/TBX1/LOC108634739/FLNA	EPHA3/GSK3B/WWTR1/ERG/PEF1/HTR2B/NRP2/BMPR2/EPB41L5/ZEB2/ACVR1/NCKAP1/GBX2/HEYL/TGFBR3/ADAM15/EFNA1/VANGL2/NOS3/WNT16/HOXA5/WNT2/HGF/SEMA3A/TWIST1/ALX1/KITLG/ACVRL1/ERBB3/SOX10/DDX17/WNT7B/LEF1/PKD2/RBPJ/MSX1/MEF2C/PDGFRB/HAND2/BNC2/TGFBR1/LOXL2/HEY2/GJA1/TCF21/CITED2/ZFP36L1/HIF1A/SIX4/SIX1/BMP4/ALDH1A2/THBS1/ACTC1/ACTG2/SIX2/OSR1/SOX11/NOTCH1/OLFM1/EDNRB/JAG1/NRP1/PAX1/BMP2/LAMA5/LOC108637403/E…	Process
GO:0008217	regulation of blood pressure	168	-0.443004974253592	-1.63612266783115	0.00104931794333683	0.00104931794333683	0.0658529680586898	3323	tags=43%, list=25%, signal=33%	HSD11B2/LOC102171917/NEDD4L/LOC102174648/CD34/LOC102191099/GUCY1A3/CNR1/EMP2/GCH1/GLP1R/LOC102184867/ACE2/PTGS2/LOC108633303/RAMP2/C8H9orf3/F11R/LOC102190572/AHR/VEGFC/BDKRB1/AGTR2/P2RX4/NCF2/LOC102190840/NOS3/PTAFR/PTPRO/LOC102168959/P2RX1/MME/TAC4/ATP1A1/GJA1/AGTR1/LVRN/ADRB3/LOC102188617/C3AR1/BDKRB2/LOC100860959/LOC102178379/F2RL1/EDNRB/NCALD/QRFP/RENBP/ADAMTS16/LOC108633189/EDN3/LOC108635409…	49	119	SOD1/ADIPOQ/ECE1/DDAH1/LEP/CACNA1C/PPARA/ADM2/LOC102186197/ERAP2/ERAP1/ADRB2/LOC102186759/NPR2/ADRA1A/RPS6KA2/BBS4/SMAD3/UCN/POMC/PTGS1/ENG/KL/MKKS/OPRL1/HRH3/CTSZ/ARHGAP42/UTS2/RNPEP/MIF/NOS1/GSK3A/TNNI3/SCPEP1/ASIC2/LOC106501774/LOC102182869/GCGR/PIK3R1/PDE4D/NISCH/ACSM3/LRP5/AR/APLN/MECP2/GAS6/AVPR2	MME/SUCNR1/CPA3/AGTR1/PTAFR/BMPR2/STK39/LOC102172683/LOC102191099/LOC102184867/LOC102190840/LOC102190572/ATP1A1/GJA5/LOC102186539/F11R/NOS3/NPY/CRHR2/CD36/LOC100860959/LOC108633303/AHR/TAC1/COL1A2/TRHDE/NPFF/ACVRL1/AVPR1A/SPX/PTPRO/C3AR1/GNB3/PDGFB/NPY1R/ENPEP/CORIN/LNPEP/ADRA1B/TBXA2R/EPHX2/C8H9orf3/GJA1/CNR1/SGK1/SOD2/DLL1/GCH1/TPM1/F2RL1/F2R/LVRN/ADRA2B/TACR1/ID2/QRFP/EDNRB/POSTN/SNX5/ADRA1D/E…	Process
GO:1904018	positive regulation of vasculature development	172	-0.433245443339767	-1.60079699598277	0.00105042016806723	0.00105042016806723	0.0658529680586898	2846	tags=40%, list=21%, signal=32%	CCL24/CDH5/WNT5A/PTGIS/IL10/PTGS2/RAMP2/TEK/NRAS/PRKD1/SPATA5/ETS1/VEGFC/SERPINE1/CCBE1/KDR/C5AR1/NOS3/NRP1/PRKCB/CYSLTR1/HMOX1/LOC102184252/TGFBR2/TLR3/EPHB4/ITGA5/CX3CR1/PLK2/AGTR1/HIF1A/BTG1/C3AR1/VASH2/LOC102173683/TWIST1/SEMA5A/RHOJ/CTSH/BAC5/ITGB3/SASH1/PDGFD/PIK3R6/GREM1/AKT3/FGF18/ANXA1/HYAL1/APLNR/MAP34-B/CD40/GATA6/CXCR4/PPP1R16B/KIT/CHI3L1/LOC102170003/LOC102169231/BAC7.5/F3/C5/THBS1/C…	51	121	GHSR/AAMP/ZC3H12A/JAK1/CYR61/ECM1/S100A1/EPHA1/HDAC9/ASB4/HDAC7/ADM2/ERAP1/FGF1/EGR1/SIRT6/C3/ANGPTL4/PTK2B/NR2E1/AGGF1/IL1B/ENG/FLT1/HMGB1/MMP9/STIM1/UTS2/FGF2/SFRP2/FOXC2/CX3CL1/HSPB6/PAK4/RRAS/TMEM100/CCL5/MYOCD/SPHK1/PRKCA/LOC108638200/CCR3/GATA2/VEGFA/PDPK1/HSPB1/GPER1/HIF1AN/ANGPT2/VEGFB/CXCR3	AGTR1/ITGB2/RUNX1/CXCR2/CFLAR/CXCR4/CTH/F3/RAP1A/NRAS/NOS3/HIPK2/AQP1/BMPER/HGF/ITGB8/TWIST1/BTG1/ITGA5/SP1/ACVRL1/RAPGEF3/HMOX1/C3AR1/TNFRSF1A/PDGFB/KIT/KDR/ANXA3/HSPA4/TBXA2R/MYDGF/TEK/ANXA1/KLF4/C5/SASH1/SOD2/DLL1/PGF/RHOJ/HIF1A/LGALS3/THBS1/GREM1/PDCL3/LOC102184252/RHOB/NOTCH1/EFNB2/CYSLTR2/NRP1/ITGB1/KIAA1462/PPP1R16B/PLCG1/CD40/PTGIS/MTDH/AGO2/APLNR/ADM/PIK3C2A/PDGFD/CHI3L1/IL10/AKT3/PTGS2/…	Process
GO:0097060	synaptic membrane	174	-0.438551154945774	-1.62268006077511	0.0010515247108307	0.0010515247108307	0.0658529680586898	2754	tags=37%, list=20%, signal=30%	PICALM/SLC8A1/GRIA1/NRXN1/ENO2/GRIK5/KCNMA1/CHRNB2/LRP4/ARRB1/CHRNB4/RIMS1/PRRT2/CLSTN3/GRIK3/GRIA4/PRKCG/SNCAIP/P2RX1/GRIN2D/NLGN1/ITGA8/KCNA1/EPHA7/CACNG4/GABRE/ENTPD1/STXBP1/GLRB/CHRNA5/CADPS2/KCNC2/GRIN2C/DLGAP1/GABRR1/CHRM3/ERBB3/KCTD12/SYT11/MUSK/SNAP25/NTRK2/HIP1R/PDLIM4/LRRC4/ADORA3/GPR156/PTPRZ1/NIPSNAP1/GABRG1/LOC102172074/OLFM1/ADORA1/ADGRL1/FLRT3/GRIN3A/CHRNG/F2R/CHRNA1/CPE/SLC1A2/CDH…	50	124	DLG1/USP48/AKAP9/ATP2B1/SSPN/CACNA1C/PICK1/LOC102190950/KCTD16/NDUFS7/DNM2/LZTS1/SYNE1/GPHN/AKAP5/NPTN/SNTA1/STX3/RAPSN/APBB1/GRIK4/CRYAB/EPN1/AKAP1/CHRNE/DLG4/ERBB2/BAIAP2/ATP2B2/GABBR1/DNAJA3/STX1A/HSPB1/GRID2IP/GPER1/ATAD1/ANK1/GRID1/ANK3/DLG2/DAGLA/CHRM1/CNIH2/DLG3/COMT/ADORA2A/L1CAM/SYP/SCRIB/MSTRG.18649	SYNJ1/GPR156/NLGN1/P2RY1/OPRD1/CHRNG/CHRND/CHRNA1/GRIK3/ADORA3/CHRNB2/SYT11/LRRC4/CADPS2/PTPRZ1/KCND2/MET/KCNC2/ERBB3/CLSTN3/ENO2/KCNA1/SEPT3/GABRG1/LOC108633191/GRIA1/PALM/DBN1/SNCAIP/PDLIM4/OLFM2/ADGRL1/UNC13A/UNC13B/NTRK2/GRIN3A/MUSK/EPHA7/GABRR2/GABRR1/CNR1/UTRN/NRXN3/SHC4/ADAM10/F2R/SEMA4F/STRN/SLC8A1/NRXN1/STXBP1/OLFM1/GRIN1/KCTD12/LOC102172074/SNAP25/FLRT3/ITGB1/ITGA8/SNPH/RIMS1/LRP4/SLC1A…	Component
GO:0001763	morphogenesis of a branching structure	165	-0.527004095676133	-1.94423447951842	0.00105374077976818	0.00105374077976818	0.0658529680586898	3439	tags=47%, list=25%, signal=36%	TMEM67/NFATC4/FRS2/FGF7/ETV4/KRAS/PTCH1/KDM5B/NPNT/CD44/GBX2/B4GALT1/TMTC3/SOCS3/SOX10/HOXA5/SPRY1/EPHA2/WNT5A/HHEX/IL10/FGFR1/PRDM1/TEK/SPINT1/AHR/HHIP/FZD5/SPATA5/GDF7/PLXND1/CELSR1/KDR/DLX2/NRP1/NOG/GLI3/TGFBR2/PKD2/CSF1/DCHS1/SOX9/EPHA7/EDNRA/BCL2/SEMA5A/RDH10/CTSH/LEF1/MYCN/BMP2/GREM1/SRC/TIMELESS/ADAMTS16/TNC/CXCR4/TCF21/FAT4/PAK1/HOXA11/FGFR2/COL13A1/IGF1/SEMA3E/GLI2/SEMA3A/CTNND2/WNT9B/MM…	40	125	CASR/DLG1/TP63/WNT4/WNT6/RBM15/PBX1/TBX20/VDR/PITX2/SLIT2/FGF1/PSPN/ESR1/PAX8/PPP3R1/ENG/FLT1/CTSZ/BMP7/TGM2/GRHL2/EYA1/CTNNBIP1/PROX1/FGF2/SFRP2/FOXC2/NFATC3/MKS1/GRB2/GDNF/VEGFA/SRF/NFATC1/PKD1/BTRC/CXCL12/AR/TBX1	EPHA2/FZD5/GLI2/CXCR4/ERMN/ACVR1/DLX2/GBX2/CSF1/VANGL2/GLI3/HOXA5/HOXA11/HOXA13/MET/HGF/SEMA3E/SEMA3A/AHR/TMTC3/FRS2/TIMELESS/IGF1/KRAS/MGP/SOX10/PDGFB/CELSR1/LEF1/NPNT/PKD2/KDR/SLC12A2/TEK/NKX3-1/B4GALT1/PTCH1/TNC/RSPO3/PRDM1/EPHA7/TCF21/PGF/SIX1/BMP4/FGF7/DLL4/SPINT1/GREM1/MMP14/NFATC4/FEM1B/GDF7/MYCN/NOTCH1/NRARP/COL4A1/NRP1/GZF1/BMP2/LAMA5/LOC108637403/SRC/NCOA3/TMEM67/RDH10/MYC/CD44/WT1/ILK/…	Process
GO:0050803	regulation of synapse structure or activity	156	-0.448212210763948	-1.64804531993971	0.00105374077976818	0.00105374077976818	0.0658529680586898	2886	tags=38%, list=21%, signal=31%	APP/AMIGO2/CUX2/PICALM/WNT5A/NRXN1/IL10/ARC/CHRNB2/IGSF9/TPBG/LRP4/FYN/DNM1L/CLSTN3/GRIA4/SHISA6/SLITRK1/NLGN1/EFNA5/EPHA7/DISC1/PGRMC1/BHLHB9/RELN/SLITRK2/SYNGAP1/ADGRL3/FRMPD4/ADGRL2/BDNF/LRRTM1/MUSK/SNAP25/SLITRK5/NTRK2/SNCA/LRRC4/MARCKS/LRRC4B/RAB17/THBS2/NECTIN1/ADGRL1/FLRT1/FLRT3/TIAM1/SLITRK6/TLR2/ADGRB1/LRRN1/CDH2/LRTM1/EPHB3/EPHB2/NGEF/IL10RA/CBLN2/LRP8/CDC20	41	115	OPA1/GHSR/COLQ/ADGRB2/AMIGO1/SNX27/LINGO4/LOC102186356/CDK5/CAMK2B/PICK1/SHANK3/NCAN/NEDD4/ITPKA/DCTN1/CRIPT/DAB2IP/ANAPC2/C1QL3/SYNDIG1/PRNP/LZTS3/RAPSN/MFN2/SSH1/DMPK/SHISA7/ASIC2/ARHGAP44/BAIAP2/PRKCA/UBE3A/BRK1/AMIGO3/DTNBP1/NEURL1/SLIT1/DKK1/MECP2/GRIPAP1	TIAM1/APP/IL1RAP/EPHB3/MFN1/NLGN1/CDC42/EPHB2/EPHA4/ZNF804A/RAB17/NGEF/PPT1/CDC20/PTPRF/LRP8/ADGRL2/CHRNB2/EFNA1/IGSF9/LOC102184859/LRRC4/LRRN3/RELN/PPP1R9A/AMIGO2/LRRK2/DNM1L/CAPRIN2/CLSTN3/SNCA/ADGRL3/EFNA5/MEF2C/DBN1/ADGRE5/ADGRL1/ABHD17B/NTRK2/MUSK/TPBG/MARCKS/FYN/EPHA7/THBS2/FLRT2/SIPA1L1/SIX1/NFATC4/HOMER1/NRXN1/LRRTM1/ACTR2/GRIN1/SLITRK5/SLITRK6/SLITRK1/SNAP25/FLRT3/ADNP/SYBU/PTK2/ARC/ADGR…	Process
GO:0060326	cell chemotaxis	160	-0.463683664194216	-1.70419705773348	0.00105596620908131	0.00105596620908131	0.0658529680586898	2846	tags=39%, list=21%, signal=31%	CCL24/HOXB9/PLEKHG5/EPHA2/TNFSF11/PRKCD/PIK3CD/IL10/CCR5/LOC102179993/PDGFRB/C5AR2/CORO1B/S1PR1/IL17RA/CXCL16/TREM1/C5AR1/NRP1/PTPRO/LOC102168428/FCER1G/AZU1/LPAR1/LOC102175177/ITGA9/CX3CR1/ENPP2/CCR6/AGTR1/LOC102177727/LOC102169149/PIK3CG/C3AR1/SEMA5A/LOC102178953/S100A9/LOC102174969/EDNRB/CCL26/LEF1/ANXA1/LOC102175889/S100A8/SYK/ITGAM/PDGFRA/PARVA/PREX1/CXCR4/KIT/EDN3/NOV/LOC102170772/CHGA/C5/S…	50	110	CXADR/PIK3CA/CSF3R/PDE4B/RAB13/SLAMF8/SLAMF1/NR4A1/LOC102182115/LOC102182395/LOC102182683/CXCL11/PIP5K1C/LOC102180663/CCL27/IL1B/ENG/FLT1/HMGB1/PRKCQ/ELMO2/CXCR5/JAML/LOC102190717/ARHGEF16/BCAR1/CCL22/CX3CL1/RPS19/TRPM4/LOC102181154/CCL16/CCL5/PRKCA/PDE4D/GPR33/CCR3/LOC102179713/VEGFA/ABCC1/RAC1/GBF1/CH25H/CXCL12/LOC102175187/LOC102174628/LOC102174188/CXCR3/PLXNB3/GAS6	AGTR1/TRPM2/ITGB2/EPHA2/CNR2/CXCR1/CXCR2/CXCR4/GPR35/LOC102175177/LOC102174895/S1PR1/PIP5K1A/S100A9/LOC102169149/S100A8/IL6R/FCER1G/LOC102184859/ARHGEF5/PIK3CG/HGF/BIN2/ANO6/PTPRO/C3AR1/IL17RA/PDGFB/LEF1/SPP1/PDGFRA/KIT/CXCL8/LOC102181582/LOC102181854/CXCL9/CXCL10/PDGFRB/IL17B/HBEGF/CXCL14/AZU1/VAV1/CCL25/MYO9B/ANXA1/EGR3/CCL19/CCL21/SYK/LPAR1/C5/CCR6/LGALS3/LOC102177727/EDNRB/TNFSF11/NRP1/EDN3/P…	Process
GO:0048839	inner ear development	160	-0.435909139526956	-1.60211612007495	0.00105596620908131	0.00105596620908131	0.0658529680586898	1919	tags=30%, list=14%, signal=26%	TFAP2A/GLI3/IGFBP7/ROR2/PRRX1/USH2A/ITGA8/PLS3/DCHS1/PRRX2/SOX9/C1QTNF5/LRIG3/HEY1/DFNA5/FREM2/BDNF/BMP2/ALDH1A3/FZD6/MUSK/MYO7A/PDGFRA/KCNK2/C1QB/CTHRC1/PLPPR4/FAT4/CDH1/KCNQ1/FGFR2/IGF1/CDH23/GLI2/TMIE/INSIG1/SLITRK6/COL2A1/LGR5/CXCL14/PTK7/NTN1/TMC1/EPHB2/SPARC/MYO3B/COL11A1/KCNK3	62	98	SOD1/OPA1/DVL3/SOX2/ZIC1/KCNQ4/GFI1/CEP290/ALG10/CDKN1B/LOC102178253/ADGRV1/NR4A3/MYO6/SOBP/TBX18/TTC8/TSHR/ESRRB/ALMS1/PAX8/MPV17/LOC102189594/TPRN/FGF9/ATP8A2/GATA3/MYO3A/EYA1/CHD7/LOC102173865/USH1C/MAPKAPK2/DVL1/PROX1/RPGRIP1L/CEBPA/HPN/MKS1/MYO15A/TCAP/GABRB3/STRC/JAG2/LRIG1/ATP2B2/GATA2/BLOC1S5/FAM65B/CLIC5/SLC9A3R2/CUX1/RAC1/PDGFA/MCM2/BCR/TBX1/LOC106503061/SCRIB/LOC102187310/MSTRG.14173/M…	C1QB/EPHB2/HPCA/GLI2/INSIG2/MYO3B/GBX2/ROR1/PLPPR4/COL11A1/LOC102173932/VANGL2/INSIG1/GLI3/DFNA5/HOXA1/HOXA13/BMPER/LGR5/LIN7A/COL2A1/LRIG3/IGF1/IFT27/TRIOBP/CELSR1/RBPJ/PDGFRA/IGFBP7/OTOP1/SPARC/PDGFRB/CXCL14/KIF3A/TMC1/ANP32B/ROR2/MUSK/WHRN/HEY2/ATG5/AHI1/DLL1/TGFB3/SIX1/BMP4/LRP10/KCNK3/PRRX2/NOTCH1/SLITRK6/FREM2/JAG1/ITGA8/BMP2/SDC4/FZD6/CTHRC1/HEY1/BDNF/MYO7A/DCHS1/C1QTNF5/USH2A/TGFB2/PRRX1/…	Process
GO:0018212	peptidyl-tyrosine modification	166	-0.43345030685833	-1.5998958727875	0.00105596620908131	0.00105596620908131	0.0658529680586898	2576	tags=33%, list=19%, signal=27%	HCK/FGFR1/LTK/PDGFRB/TIE1/TWF1/TEK/FYN/AXL/FLT4/KDR/AATK/NRP1/CSF1R/WEE1/EPHB4/NRP2/ROR2/EPHA7/AGTR1/LYN/DDR2/RELN/DYRK3/LOC102169183/NRG1/ABI2/BTK/FGF16/CDC37/SRC/YES1/ERBB3/FGF18/SLA/MUSK/EPHA3/EPHA5/SYK/PDGFRA/NTRK2/FGFR4/IL12RB2/KIT/FGFR2/BMX/EPHB6/EFNB3/MELK/CDC37/EPHB3/EPHB2/TTK/CDC37/PRLR	53	113	TNK2/DYRK1A/JAK1/EFNA4/SH2D1B/EPHA1/LEP/STYK1/TEC/BTC/FGF5/FER/ITK/FGF1/NRG2/LOC106502311/CDC37/IL12RB1/JAK2/PTK2B/SHC3/CNTRL/FGFR1OP/LOC102176695/CRIM1/PKDCC/TTL/ALK/ZMYM2/FGF9/FLT1/PTK6/OSM/FGF2/IL15/ERBB2/STAT5B/GRB2/GHR/IGF1R/NRG4/CLK3/IL5RA/MAPK3/BAZ1B/CUX1/HK1/SCYL1/IL3RA/LOC102187310/MSTRG.10768/MSTRG.7521/MSTRG.8964	EPHA3/EPHB3/AGTR1/EPHA2/EPHB2/FGR/LCK/EPHA4/NRP2/ABI2/CLK1/RALB/EPHA10/TIE1/ROR1/IL12RB2/EFNA3/CLK2/INSRR/DDR2/EPHB6/TRIM24/RALA/MET/RELN/HGF/TWF1/ERBB3/CSF2RB/FGFR1OP2/PTPN6/FGF6/PDGFB/TXK/PDGFRA/KIT/KDR/EPHA5/PDGFRB/CSF1R/HBEGF/FGF22/CLK4/FGFR4/MATK/INSR/JAK3/FLT4/BLK/TEK/MELK/NTRK2/ROR2/SYK/MUSK/LOC102169183/TTK/ROS1/FRK/FYN/EPHA7/IGF2R/TYRO3/LTK/MERTK/EFEMP1/EFNB2/FLT3/ABI1/NRP1/HCK/SRC/LYN/S…	Process
GO:0046683	response to organophosphorus	160	-0.422282708920567	-1.55203429761702	0.00105596620908131	0.00105596620908131	0.0658529680586898	2955	tags=35%, list=22%, signal=28%	IL6R/PDE3A/GATA1/SLC8A1/PKLR/HSPA5/PTGS2/FOSL2/PLCG2/PTPRN/AHR/P2RY12/RAP1B/CDK2/ITPR2/SERPINE1/P2RX4/RYR3/NOS3/PTAFR/SDC1/LOC102184252/PKD2/P2RX1/LPAR1/LOC102182663/LOC102176340/PIK3CG/BCL2/PLAT/ENTPD1/CCND2/CDO1/LOC102175889/LOC102191717/HCN4/CFTR/P2RX7/PLA2G5/GATA6/TYMS/STC1/ENPP1/LOC102187782/KCNQ1/EZR/C1S/ALDH3A1/INHBB/SPARC/TRPV1/CITED1/FOXM1/FOSL1/WT1/LOC102188418	57	103	SOD1/ADIPOQ/STAT1/JUN/SLC26A3/AKAP9/GPD1/WNT10B/SH3BP1/PDXP/EGR1/HCN2/BSG/LOC108636372/CARM1/JUNB/JUND/DMTN/PTK2B/ALDOB/AKAP7/FOS/SLC8A3/DUOX2/CRHBP/IL1B/ATP7B/CREM/LOC102177638/LOC102190498/LOC102187932/LOC102187204/LOC102189109/ASPH/PENK/KCNJ11/SSH1/PEBP1/LOC108637952/RYR1/BCKDHA/TRPM4/AKAP1/INPP5K/PER1/SREBF1/SPHK1/PIK3R1/PDE4D/NDUFS4/CIB2/AKAP6/VGF/TOP2B/NOX4/P2RY4/LOC108635517	P2RY1/P2RY12/PLA2G5/PTAFR/PTPRN/IGFBP5/CPS1/HSPD1/INHBB/RAP1A/IL6R/PKLR/NOS3/BRAF/AQP1/CFTR/PIK3CG/AHR/RAPGEF3/RAP1B/LOC102170758/CDK2/HSP90B1/ITPR2/PDE3A/C1S/CCND2/FOXM1/PKD2/DGKQ/SPARC/PPARGC1B/STC1/LPAR1/BCKDHB/ENPP1/EZR/ZFP36L1/DUOX1/AQP9/RYR3/HCN4/CDO1/CNGA3/LOC102184252/SLC8A1/MAT2A/FOSL2/SDC1/HSPA5/RFC3/LOC102176340/LOC102176622/LOC102176897/LOC102187782/LOC102188418/CRLS1/PCK1/LOC10219115…	Process
GO:0061138	morphogenesis of a branching epithelium	159	-0.515068657364996	-1.89344876240635	0.00105820105820106	0.00105820105820106	0.0658529680586898	3439	tags=46%, list=25%, signal=35%	TMEM67/NFATC4/FRS2/FGF7/ETV4/KRAS/PTCH1/KDM5B/NPNT/CD44/GBX2/B4GALT1/TMTC3/SOCS3/SOX10/HOXA5/SPRY1/EPHA2/WNT5A/HHEX/IL10/FGFR1/TEK/SPINT1/AHR/HHIP/FZD5/SPATA5/GDF7/PLXND1/CELSR1/KDR/NRP1/NOG/GLI3/TGFBR2/PKD2/CSF1/DCHS1/SOX9/EDNRA/BCL2/SEMA5A/RDH10/CTSH/LEF1/MYCN/BMP2/GREM1/SRC/TIMELESS/ADAMTS16/TNC/CXCR4/TCF21/FAT4/PAK1/HOXA11/FGFR2/IGF1/SEMA3E/GLI2/SEMA3A/WNT9B/MMP14/GPC3/MYC/MGP/COL4A1/SOX8/LAM…	40	119	CASR/DLG1/TP63/WNT4/WNT6/RBM15/PBX1/TBX20/VDR/PITX2/SLIT2/FGF1/PSPN/ESR1/PAX8/PPP3R1/ENG/FLT1/CTSZ/BMP7/TGM2/GRHL2/EYA1/CTNNBIP1/PROX1/FGF2/SFRP2/FOXC2/NFATC3/MKS1/GRB2/GDNF/VEGFA/SRF/NFATC1/PKD1/BTRC/CXCL12/AR/TBX1	EPHA2/FZD5/GLI2/CXCR4/ACVR1/GBX2/CSF1/VANGL2/GLI3/HOXA5/HOXA11/HOXA13/MET/HGF/SEMA3E/SEMA3A/AHR/TMTC3/FRS2/TIMELESS/IGF1/KRAS/MGP/SOX10/PDGFB/CELSR1/LEF1/NPNT/PKD2/KDR/SLC12A2/TEK/NKX3-1/B4GALT1/PTCH1/TNC/RSPO3/TCF21/PGF/SIX1/BMP4/FGF7/DLL4/SPINT1/GREM1/MMP14/NFATC4/FEM1B/GDF7/MYCN/NOTCH1/NRARP/COL4A1/NRP1/GZF1/BMP2/LAMA5/LOC108637403/SRC/NCOA3/TMEM67/RDH10/MYC/CD44/WT1/ILK/DCHS1/ADM/PGR/YAP1/IL1…	Process
GO:0034341	response to interferon-gamma	155	-0.452475890017197	-1.66190105619284	0.00105820105820106	0.00105820105820106	0.0658529680586898	3253	tags=41%, list=24%, signal=32%	VAMP8/IRF6/CDC42EP2/CCL25/CD44/CDC42EP4/IRF9/VIM/AQP4/LOC102175070/CCL24/GCH1/WNT5A/PRKCD/CIITA/ACTG1/HCK/LOC102170446/RAB11FIP5/AIF1/CXCL16/TRIM38/STX11/MEFV/IRF7/PTAFR/LOC102179935/LOC102184087/SLC11A1/PECAM1/TLR4/DAPK1/LOC102175177/TRIM62/LOC106503912/IFNGR1/TRIM31/TRIM25/STXBP1/LOC102174969/RAB7B/CCL26/LOC108638256/LOC102187672/LOC102175889/KYNU/LOC102190983/LOC102191717/SNCA/LOC102173987/MRC…	45	110	IFNGR2/STAT1/JAK1/STXBP3/NUB1/IRF5/CAMK2B/CAMK2A/DAPK3/C7H19orf66/IL12RB1/JAK2/B2M/LOC102168547/LOC102178843/VPS26B/LOC102170165/LOC102169889/EPRS/LOC102190717/VAMP4/VAMP3/CCL22/CX3CL1/LOC102181154/CCL16/CCL5/LOC102186681/MYO18A/MYO1C/STX8/FLNB/IRF4/LOC102188452/LOC102176375/TRIM26/LOC102190745/RAB12/DNAJA3/STX4/TRIM8/CAMK2G/LOC108634590/STXBP2/LOC108634970	CLDN1/CDC42/PTAFR/TRIM62/LOC102186814/LOC102175070/SLC11A1/KYNU/LOC102170144/LOC102181554/LOC108633177/LOC102175177/LOC102174895/CD58/LOC102173987/ZYX/LOC102170758/CAMK2D/SNCA/IRF1/CCL25/BST2/LOC108636404/LOC108636449/IFI30/CCL19/CCL21/DAPK1/TLR4/GSN/SYNCRIP/IFNGR1/STX11/ARG2/GCH1/IRF9/RAB11FIP5/VAMP8/CAPG/ACTR2/STXBP1/RAB20/ACOD1/VIM/MRC1/KIF5B/HCK/MYC/LOC102169319/CD44/TRIM21/TRIM68/LOC10217044…	Process
GO:0045766	positive regulation of angiogenesis	155	-0.440548357759337	-1.61809236075858	0.00105820105820106	0.00105820105820106	0.0658529680586898	2846	tags=41%, list=21%, signal=33%	CCL24/CDH5/WNT5A/PTGIS/IL10/PTGS2/RAMP2/TEK/NRAS/PRKD1/SPATA5/ETS1/VEGFC/SERPINE1/CCBE1/KDR/C5AR1/NOS3/NRP1/PRKCB/CYSLTR1/HMOX1/LOC102184252/TGFBR2/TLR3/ITGA5/CX3CR1/PLK2/AGTR1/HIF1A/BTG1/C3AR1/VASH2/LOC102173683/TWIST1/SEMA5A/RHOJ/CTSH/BAC5/ITGB3/SASH1/PIK3R6/GREM1/AKT3/FGF18/ANXA1/HYAL1/APLNR/MAP34-B/CD40/GATA6/CXCR4/PPP1R16B/CHI3L1/LOC102170003/LOC102169231/BAC7.5/F3/C5/THBS1/IGF2/CD34/UTS2R/A…	45	110	GHSR/AAMP/ZC3H12A/JAK1/CYR61/ECM1/S100A1/EPHA1/HDAC9/HDAC7/ADM2/ERAP1/FGF1/SIRT6/C3/ANGPTL4/PTK2B/NR2E1/AGGF1/IL1B/ENG/FLT1/HMGB1/MMP9/STIM1/UTS2/FGF2/SFRP2/FOXC2/CX3CL1/HSPB6/PAK4/RRAS/CCL5/SPHK1/PRKCA/LOC108638200/CCR3/GATA2/VEGFA/PDPK1/HSPB1/ANGPT2/VEGFB/CXCR3	AGTR1/ITGB2/RUNX1/CXCR2/CXCR4/F3/NRAS/NOS3/HIPK2/AQP1/BMPER/HGF/ITGB8/TWIST1/BTG1/ITGA5/SP1/ACVRL1/RAPGEF3/HMOX1/C3AR1/TNFRSF1A/KDR/ANXA3/HSPA4/TBXA2R/MYDGF/TEK/ANXA1/KLF4/C5/SASH1/DLL1/PGF/RHOJ/HIF1A/LGALS3/THBS1/GREM1/PDCL3/LOC102184252/RHOB/CYSLTR2/NRP1/ITGB1/KIAA1462/PPP1R16B/PLCG1/CD40/PTGIS/MTDH/AGO2/APLNR/ADM/PIK3C2A/CHI3L1/IL10/AKT3/PTGS2/VASH2/CD34/PXN/SPATA5/GAB1/SMAD1/CDH5/SAMD4B/PRKD2…	Process
GO:0006909	phagocytosis	159	-0.433651360273633	-1.59414986659552	0.00105820105820106	0.00105820105820106	0.0658529680586898	2722	tags=36%, list=20%, signal=29%	ELMO1/LOC102189753/PRKCD/PLD4/LOC108633303/ACTG1/HCK/RAB34/CD47/PLCG2/RAB39A/AIF1/SPON2/FYN/MYH10/AXL/TXNDC5/LOC102188588/ARPC3/FCER1G/SLC11A1/ACTR3/PECAM1/SCARB1/ARPC5/ARPC1B/CD14/ICAM5/LOC102168948/LYN/LOC102178953/LOC108634517/LOC100860959/CDC7/ITGB3/VAV2/CD93/SRC/YES1/MYO7A/ANXA1/SRPX/SYK/ITGAM/COLEC12/P2RX7/MYO10/LOC102173987/TULP1/ADORA1/WIPF1/THBS1/ADGRB1/PTX3/MSR1/MEGF10/MARCO/RAB20	51	108	PIK3CA/LOC102186356/CD247/LEP/MYO1G/SH3BP1/PLA2G6/SCARB2/CYFIP2/PIP5K1C/C3/PIK3R2/CLCN3/ABCA1/SPG11/PDIA6/HMGB1/ARHGAP12/LOC102190036/TGM2/ELMO2/NR1H3/TUB/CD3G/MYO1C/LOC102181155/RARA/BECN1/BAIAP2/JMJD6/UNC13D/GRB2/PIK3R1/NCKIPSD/RAB7A/MAPK3/LIMK1/EIF2AK1/RAC1/DOCK1/PLPP4/LOC102175187/LOC102174628/LOC102174188/ANXA11/TMEM175/MAPK1/ADORA2A/GAS6/MSTRG.14196/MSTRG.4844	CD47/PTX3/NCK1/ITGB2/CDC42/FCN3/FGR/XKR8/SLC11A1/MARCO/ACTR3/LOC102168948/WIPF1/NCKAP1/GULP1/CDC7/LOC102173987/PIP5K1A/PEAR1/FCER1G/LOC102184859/LOC102185698/WASL/WIPF3/ELMO1/CD36/LOC100860959/LOC108633303/BIN2/LRP1/MYH9/CLEC7A/ANXA3/SPON2/CSNK1A1/CD14/CFD/ELANE/MEGF10/VAV1/ICAM5/ANXA1/SYK/GSN/FYN/TYRO3/THBS1/MERTK/ACTR2/ARHGAP25/VAV2/RAB20/ABI1/CD93/SIRPA/HCK/TM9SF4/SRC/PLCG1/LYN/PTK2/ADGRB1/MYO…	Process
GO:0005539	glycosaminoglycan binding	154	-0.481944138173255	-1.76664103565326	0.00106044538706257	0.00106044538706257	0.0658529680586898	2564	tags=38%, list=19%, signal=31%	FGFR1/FGF12/HSD17B12/NDNF/EGFLAM/ADAMTS15/ADAMTS5/SELP/HYAL2/CRISPLD2/TGFBR3/HABP2/TGFBR2/THBS3/ECM2/LAYN/AZU1/HAPLN1/SERPINA5/FBN1/SEMA5A/LOC102178129/MDK/DCN/LOC102169730/LTF/BGN/CFH/LOC102175889/VCAN/PGLYRP1/SMOC2/ITGAM/COMP/LOC108634681/FGFR4/PCOLCE/PLA2G5/MAMDC2/ACAN/THBS2/ANXA5/COL13A1/TNFAIP6/NOV/NLRP3/SERPINE2/MPO/PTN/FSTL1/TLR2/THBS1/CCDC80/CEMIP/CXCL10/WISP1/COL11A1/POSTN	42	112	LIPI/COLQ/AAMP/MSTN/RSPO1/CYR61/NOD1/GPNMB/LOC102168329/STAB2/COL25A1/SLIT2/CXCL11/ANXA6/FGF1/ADAMTSL5/PRSS57/LOC102180663/PGLYRP2/NCAN/LPL/HABP4/ENG/PRNP/BMP7/WISP2/F2/PRELP/RPL22/LAMC2/NOD2/ADGRG1/ZNF146/CCL5/VTN/AGER/VEGFA/HK1/NELL1/TENM1/RTN4R/TMEM184A	EVA1C/ADAMTS5/ADAMTS1/IMPG2/CCDC80/FSTL1/FGF12/CHRD/PCOLCE2/PLA2G5/LOC108633234/SERPINE2/TNFAIP6/PTPRF/TGFBR3/EXTL2/COL11A1/THBS3/HAPLN2/BCAN/AOC1/PTN/DCN/GNS/ANXA5/NDNF/LOC102181854/CXCL10/HAPLN1/VCAN/HMMR/DPYSL3/HBEGF/ELANE/AZU1/NLRP3/FGFR4/COMP/MAMDC2/PTCH1/ECM2/RSPO3/WISP3/CTGF/SMOC2/THBS2/BMP4/FBN1/FGF7/LIPC/THBS1/LOC106502530/THBS4/VIT/ANXA4/POSTN/NOV/WISP1/MDK/HSD17B12/CD44/LYVE1/LAYN/LOC1…	Function
GO:0018108	peptidyl-tyrosine phosphorylation	163	-0.437999686483861	-1.61215454041018	0.00106157112526539	0.00106157112526539	0.0658529680586898	2576	tags=34%, list=19%, signal=28%	HCK/FGFR1/LTK/PDGFRB/TIE1/TWF1/TEK/FYN/AXL/FLT4/KDR/AATK/NRP1/CSF1R/WEE1/EPHB4/NRP2/ROR2/EPHA7/AGTR1/LYN/DDR2/RELN/DYRK3/LOC102169183/NRG1/ABI2/BTK/FGF16/CDC37/SRC/YES1/ERBB3/FGF18/SLA/MUSK/EPHA3/EPHA5/SYK/PDGFRA/NTRK2/FGFR4/IL12RB2/KIT/FGFR2/BMX/EPHB6/EFNB3/MELK/CDC37/EPHB3/EPHB2/TTK/CDC37/PRLR	52	111	TNK2/DYRK1A/JAK1/EFNA4/SH2D1B/EPHA1/LEP/STYK1/TEC/BTC/FGF5/FER/ITK/FGF1/NRG2/LOC106502311/CDC37/IL12RB1/JAK2/PTK2B/SHC3/CNTRL/FGFR1OP/LOC102176695/CRIM1/PKDCC/ALK/ZMYM2/FGF9/FLT1/PTK6/OSM/FGF2/IL15/ERBB2/STAT5B/GRB2/GHR/IGF1R/NRG4/CLK3/IL5RA/MAPK3/BAZ1B/CUX1/HK1/SCYL1/IL3RA/LOC102187310/MSTRG.10768/MSTRG.7521/MSTRG.8964	EPHA3/EPHB3/AGTR1/EPHA2/EPHB2/FGR/LCK/EPHA4/NRP2/ABI2/CLK1/RALB/EPHA10/TIE1/ROR1/IL12RB2/EFNA3/CLK2/INSRR/DDR2/EPHB6/TRIM24/RALA/MET/RELN/HGF/TWF1/ERBB3/CSF2RB/FGFR1OP2/PTPN6/FGF6/PDGFB/TXK/PDGFRA/KIT/KDR/EPHA5/PDGFRB/CSF1R/HBEGF/FGF22/CLK4/FGFR4/MATK/INSR/JAK3/FLT4/BLK/TEK/MELK/NTRK2/ROR2/SYK/MUSK/LOC102169183/TTK/ROS1/FRK/FYN/EPHA7/IGF2R/TYRO3/LTK/MERTK/EFEMP1/EFNB2/FLT3/ABI1/NRP1/HCK/SRC/LYN/S…	Process
GO:0031589	cell-substrate adhesion	148	-0.512085900979745	-1.87648745292843	0.00106269925611052	0.00106269925611052	0.0658529680586898	2715	tags=37%, list=20%, signal=30%	HOXD3/LYPD5/PPARD/ITGA11/RAB1A/FGB/EMILIN1/TEK/ACTN1/FGG/COL17A1/AXL/NRP1/VWA2/PARVG/THBS3/ECM2/ITGA8/PECAM1/ITGA5/ITGA6/LOC102175177/RCC2/FNDC3B/BCL2/LAMC1/ITGB3/TRIP6/FBLN5/HPSE/FERMT3/SRC/DLC1/ITGA10/NID1/SGCE/PRKX/MADCAM1/ITGA2/PARVA/MARCKS/COL13A1/PTPRK/LAMB1/NID2/TIAM1/ADAMTS12/ADAMTS9/CNTN2/EPHB3/ANTXR1/SIGLEC1/CD34/KIF14/COL3A1	33	115	FZD7/CDK5/EPHA1/MYO1G/CD63/VWF/FER/FREM1/SORBS3/LOC108636602/PTK2B/TRPM7/SMAD6/BCL2L11/TSC1/LOC102190036/ID1/TIMM10B/AKIP1/VAMP3/BCAM/VTN/ITGA2B/WHAMM/STRC/SRF/PKD1/RAC1/SORBS1/ADAM9/ACTN3/PPFIA1/L1CAM	TIAM1/GP5/EPHB3/FNDC3B/ITGB2/RCC2/EPB41L5/ITGA6/HOXD3/COL3A1/TESK2/LOC102175177/LOC102174895/ITGA10/PIP5K1A/ADAM15/EFNA1/THBS3/ZYX/MKLN1/LAMB1/SGCE/PPFIA2/ITGA5/ITGA7/PARVG/NPNT/HPSE/MADCAM1/TEK/CCL21/ECM2/MARCKS/BVES/PTPRK/CTGF/ACTN1/FERMT2/NID2/TYRO3/AJUBA/ITGA11/LIMS1/RAB1A/ANTXR1/EMILIN1/ITGB1BP1/ADAMTS13/NRP1/ITGB1/ITGA8/SIGLEC1/SIRPA/LAMA5/LOC108637403/SRC/CD44/ILK/LYVE1/PARVA/THY1/CNTN2/LA…	Process
GO:0050807	regulation of synapse organization	148	-0.452904073456202	-1.65962157832257	0.00106269925611052	0.00106269925611052	0.0658529680586898	2868	tags=39%, list=21%, signal=31%	AMIGO2/CUX2/PICALM/WNT5A/NRXN1/IL10/ARC/CHRNB2/IGSF9/TPBG/LRP4/FYN/DNM1L/CLSTN3/SHISA6/SLITRK1/NLGN1/EFNA5/EPHA7/DISC1/PGRMC1/BHLHB9/RELN/SLITRK2/ADGRL3/FRMPD4/ADGRL2/BDNF/LRRTM1/MUSK/SNAP25/SLITRK5/NTRK2/SNCA/LRRC4/MARCKS/LRRC4B/RAB17/THBS2/NECTIN1/ADGRL1/FLRT1/FLRT3/TIAM1/SLITRK6/TLR2/ADGRB1/LRRN1/CDH2/LRTM1/EPHB3/EPHB2/NGEF/IL10RA/CBLN2/LRP8/CDC20	40	108	OPA1/GHSR/COLQ/ADGRB2/AMIGO1/SNX27/LINGO4/LOC102186356/CDK5/CAMK2B/SHANK3/NCAN/NEDD4/ITPKA/DCTN1/CRIPT/DAB2IP/ANAPC2/C1QL3/SYNDIG1/PRNP/LZTS3/RAPSN/MFN2/SSH1/DMPK/SHISA7/ASIC2/ARHGAP44/BAIAP2/PRKCA/UBE3A/BRK1/AMIGO3/DTNBP1/NEURL1/SLIT1/DKK1/MECP2/GRIPAP1	TIAM1/IL1RAP/EPHB3/MFN1/NLGN1/CDC42/EPHB2/EPHA4/ZNF804A/RAB17/NGEF/CDC20/LRP8/ADGRL2/CHRNB2/EFNA1/IGSF9/LOC102184859/LRRC4/LRRN3/RELN/PPP1R9A/AMIGO2/LRRK2/DNM1L/CAPRIN2/CLSTN3/SNCA/ADGRL3/EFNA5/MEF2C/DBN1/ADGRE5/ADGRL1/ABHD17B/NTRK2/MUSK/TPBG/MARCKS/FYN/EPHA7/THBS2/FLRT2/SIPA1L1/SIX1/NFATC4/HOMER1/NRXN1/LRRTM1/ACTR2/GRIN1/SLITRK5/SLITRK6/SLITRK1/SNAP25/FLRT3/ADNP/PTK2/ARC/ADGRB1/LRP4/CAPRIN1/BDNF…	Process
GO:0005775	vacuolar lumen	153	-0.443113158113988	-1.62130242044196	0.00106382978723404	0.00106382978723404	0.0658529680586898	3611	tags=42%, list=27%, signal=31%	HEBP2/HSPA8/HSPG2/SDC3/ARSB/AGRN/LOC102186111/TUBB/LOC102174648/SGSH/GPC2/LOC102173932/BPI/PYGB/ACLY/NHLRC3/CSPG5/VAT1/GUSB/CAP1/PRKCD/CPPED1/FABP5/PDGFRB/DPP7/GM2A/CTSV/TXNDC5/RETN/SDC1/LOC100861338/CCT2/AZU1/SDC2/TCN2/FUCA2/ANXA2/GLA/CECR1/HPSE/DCN/CREG1/BGN/HYAL1/LIPA/HEXB/VCAN/CTSS/GPC6/CD1E/OGN/ACAN/CUBN/LOC102184299/LOC102181993/LUM/CTSK/MPO/PLAC8/IFI30/NEU4/PADI2/NPTX2/KERA	43	110	GYG1/GCA/ARSA/GC/NAAA/SCARB2/LOC102190950/IDUA/CD74/PRSS57/C3/MAN2B1/NCAN/CTSB/AGP/C9H6orf120/HEXA/PTGES2/GDI2/CTSA/NAPRT/ACP2/SMPD1/TPP1/PRELP/PRDX6/GRN/GAA/UNC13D/LOC102181163/LGMN/PPT2/TTR/LOC102174355/AGA/PSAP/CTSF/LOC102176955/CTSD/TOLLIP/MAPK1/CHID1/MSTRG.17389	CCT8/LOC102183471/PADI2/HSPG2/SDC3/STK11IP/GPC1/CAP1/PPT1/CTSS/CTSK/GBA/BCAN/CD1E/LOC102173932/CREG1/IMPDH1/KERA/LUM/DCN/CCT2/GNS/CECR1/LOC102173645/MANBA/PLAC8/HPSE/VCAN/GM2A/PDGFRB/ARHGAP45/CFD/ELANE/AZU1/FAF2/IFI30/VCP/CTSV/OGN/OMD/FRK/ARG1/HEBP2/FUCA2/RNASET2/GALC/NPC2/ACTR10/ANXA2/DAPK2/ARSB/ACTR2/SDC1/TUBB4B/DPP7/DNAJC3/GPC6/CLN5/NHLRC3/CUBN/PYGB/DSN1/BPI/SDC4/SDC2/FABP5/GGH/SDCBP/HSPA8/FMO…	Component
GO:0006836	neurotransmitter transport	149	-0.441734988530498	-1.61746114613559	0.00106382978723404	0.00106382978723404	0.0658529680586898	2054	tags=30%, list=15%, signal=26%	RIMS1/PRRT2/UNC13C/RIMS2/LOC102191423/FCER1G/SLC6A9/P2RX1/NLGN1/SLC25A22/SYT6/SYTL4/C3H1orf226/EDNRA/BRSK1/STXBP1/SLC22A3/SEC14L1/CADPS2/BTK/KCNJ10/ADCYAP1/SYT9/SYT11/SNAP25/SYK/LOC102173969/SNCA/FCER1A/P2RX7/ADORA3/GABRA2/SYT13/SLC6A2/PAK1/CACNB4/LOC102172245/GLUL/SYT12/LOC102175876/SYT17/HBBC/SLC1A2/SLC6A13/LOC102176710	44	105	STX19/RIMS3/SLC6A17/SV2A/SNAPIN/CDK5/DDC/LOC108636029/NAAA/CLTB/LOC106502311/PIP5K1C/SLC44A2/RAB3A/BLOC1S6/SNAP23/TRPC4/DNAJC5/HRH3/STX3/PARK7/DVL1/RPH3A/SLC38A7/LIN7B/PPFIA3/SYT3/SYT5/VAMP2/SCN4A/SLC6A1/STX4/STX1A/CLN8/LOC102184601/TH/PDZD11/SYN1/SYTL5/STXBP2/SLC6A8/PRAF2/SCRIB/LOC108634970	SYNJ1/NLGN1/SYTL1/TRAK2/CACNB4/SLC25A12/PPT1/SLC6A9/SLC1A7/SLC44A5/ADORA3/SYT6/SYT11/FCER1A/KCNJ10/LOC102186539/FCER1G/LOC102184859/C3H1orf226/PTPRN2/CADPS2/AQP1/SLC25A13/LIN7A/SYN3/LOC102172245/SLC6A13/SNCA/GABRA2/CPLX1/LOC102191423/LOC102174838/CACNA1A/UNC13A/SLC1A1/APBA1/UNC13B/SLC18A1/SYK/SLC44A1/STX7/STX11/SYTL3/LOC102183874/SLC22A3/NRXN3/PSEN1/RAB15/UNC13C/TRIM9/NRXN1/STXBP1/SNAP25/SNPH/ADA…	Process
GO:0007088	regulation of mitotic nuclear division	152	-0.439439839882624	-1.60760398433066	0.00106723585912487	0.00106723585912487	0.0658529680586898	723	tags=15%, list=5%, signal=14%	CIT/EDN3/FGFR2/IGF1/BUB1/GEN1/CENPE/CCNB1/FBXO5/ESPL1/CDC6/BUB1B/IGF2/NUSAP1/TTK/NEK2/ANLN/NDC80/BIRC5/CENPF/DLGAP5/KIF11/MKI67	61	91	RCC1/CUL3/CD28/CDKN1B/SH3BP1/PDXP/EPGN/BTC/CHD1/PTTG1/IK/CDC25C/CDC23/LOC102178535/DAPK3/RANBP3/PIN1/DMRT1/CDK5RAP2/PHIP/ESR1/KIF25/APC/IL1B/BMP7/L3MBTL1/CHMP4C/ANAPC15/NUMA1/HNRNPU/TPR/PEBP1/LOC108637952/CHMP1A/SIRT2/CCDC8/NUP62/CHMP2A/BECN1/ANAPC11/IGF1R/XRCC3/NME6/FAM65B/HSP70.1/LOC102178315/CUL9/CUL7/LCMT1/SH2B1/MAD1L1/SMC3/KIF20B/TNKS/LRP5/FBXW5/KLHL22/PCID2/NAA10/LOC102187310/LOC108635525	CHMP2B/CEP97/STAG1/CDC42/OBSL1/HECW2/CDC14A/CDK13/HOXA13/ANLN/CAV2/MET/ESPL1/IGF1/PDGFB/MAD2L1/CENPE/TACC3/RIOK2/SLF1/PDGFRB/INSR/CHMP5/CDC14B/TTK/FBXO5/DLGAP5/BMP4/NUSAP1/BUB1B/PRMT5/BUB1/TGFA/LOC102172632/GEN1/NEK6/BORA/RB1/RGCC/EDN3/AURKA/NSFL1C/CHMP4B/MTBP/RAD21/TERF1/UBXN2B/NSMCE2/ZW10/ATM/MAD2L2/CENPF/NEK2/CIT/KNTC1/MAP9/CDT1/TGFB1/TOM1L1/TEX14/ZNF207/PPP1R9B/CDC6/CDC27/BIRC5/DUSP1/CCNB1/RA…	Process
GO:0000775	chromosome, centromeric region	140	-0.485814736220601	-1.76807412907064	0.00107066381156317	0.00107066381156317	0.0658529680586898	2448	tags=28%, list=18%, signal=23%	WDHD1/SPDL1/SKA3/SPC25/MIS12/PLK1/KNL1/CENPT/DYNLL1/AURKA/LOC102168924/NDE1/RCC2/PGRMC1/SGO1/OIP5/ESCO2/CENPN/BUB1/KIF18A/DYNC1I1/CENPE/CCNB1/MIS18A/SPAG5/SPC24/HELLS/CENPW/AURKB/HJURP/BUB1B/TTK/NEK2/NDC80/BIRC5/KIF2C/CENPF/CDCA8/MKI67	43	97	KAT2B/SGO2/MEAF6/PMF1/CBX5/CENPC/DCTN4/LOC102178535/PHF2/TRAPPC12/APC/DCTN1/SPOUT1/SUV39H2/CENPB/CEBPB/HSF1/CKAP5/HNRNPU/TPR/NSL1/CLIP1/ZNF276/CTCF/NDEL1/CENPV/CBX1/BOD1/CENPH/TP53BP1/DAXX/CREBBP/KIF22/BAZ1B/MAD1L1/SMC3/ANAPC16/INCENP/SMC1A/DYNLT3/SUV39H1/CHAMP1/LOC108635525	MIS18A/STAG1/SGO1/RCC2/ORC2/SPC25/HJURP/CDCA8/KDM4A/KIF2C/ITGB3BP/NUF2/CBX3/DYNC1I1/IKZF1/PPP1R12A/SYCP3/NCAPD2/LOC108636199/MAD2L1/CENPE/PPP2CA/SPC24/PINX1/ESCO2/TTK/CENPW/NUP43/PSEN1/WDHD1/OIP5/KNL1/KNSTRN/BUB1B/REC8/ZWILCH/BUB1/GPATCH11/XPO1/CENPO/SKA3/PDS5B/SUGT1/SS18L1/AURKA/DNMT3B/DSN1/SNAI1/MTBP/DSCC1/LOC102168924/RAD21/NCAPD3/KIF18A/ZW10/FBXO28/PSEN2/CENPF/NEK2/DYNLL1/KNTC1/ZNF330/CENPN/C…	Component
GO:0070820	tertiary granule	145	-0.470780974864248	-1.7159180454424	0.0010752688172043	0.0010752688172043	0.0658529680586898	3785	tags=46%, list=28%, signal=33%	TRPM2/ATP6AP2/CD59/SERPINB6/RHOA/LOC102175938/CD58/SERPINB6/LOC102175833/PRCP/RAP2B/VAMP8/LOC102180073/CLEC12A/ADAM10/DOK3/HGSNAT/LOC102171142/LOC102176354/CD47/NRAS/TIMP2/CHRNB4/LOC102181422/PTAFR/DYNLL1/ATP6V0A1/FCER1G/SLC11A1/LAIR1/KCNAB2/PTPRB/QPCT/LOC102188617/CLEC5A/CTSH/LOC108634520/BAC5/CD93/LTF/LRG1/SNAP25/TCN1/FRMPD3/MAP34-B/QSOX1/ITGAM/CTSS/LOC102173969/LOC102180520/ITGAX/LOC102181776/…	51	94	NIT2/ARMC8/PGM1/STXBP3/LAMTOR2/LOC102168424/LTA4H/LOC108636029/OLR1/SLC2A3/VAMP1/LOC102182115/LOC102182395/LOC102182683/STBD1/DIAPH1/CYSTM1/ADGRE3/AGP/RAB14/B2M/LOC102168547/SNAP23/YPEL5/LOC102184534/LOC102190036/MMP9/NFASC/TMEM63A/ARL8A/SIGLEC5/TARM1/ALDOC/GAA/DBNL/NBEAL2/LOC102178679/DSP/LOC108633536/LOC102172255/RAC1/TMEM179B/TBC1D10C/LOC108634220/AP2A2/TCIRG1/CTSD/RAP2C/STXBP2/LOC108634970/LO…	CD47/PTX3/RAP2B/LOC102186806/TRPM2/CDA/PTAFR/SLC11A1/IDH1/TNFAIP6/NRAS/CD58/CTSS/ILF2/FCER1G/PTPRN2/CLEC5A/ANO6/PTPRB/CLEC12A/CLEC4D/CNN2/DOK3/LRG1/STOM/STX7/LGALS3/ADAM10/QPCT/VAMP8/SNAP25/CD93/SIRPA/GGH/GSDMD/TCN1/LOC102180785/LOC102180520/CD59/LOC102176710/LOC102175876/HBBC/COPB1/KCNAB2/QSOX1/DYNLL1/LOC102188617/LOC102176354/CD177/LOC102181422/LOC102174471/LOC102181776/LOC102188938/LOC10218007…	Component
GO:1903034	regulation of response to wounding	145	-0.465917891408637	-1.69819291825267	0.0010752688172043	0.0010752688172043	0.0658529680586898	2794	tags=38%, list=21%, signal=30%	CAV1/PRKCD/IL10/PPARD/LOC108633303/FGB/FGG/PTPRJ/SERPINE1/SELP/ARHGEF2/NOS3/TGFBR2/ADAM17/PLAUR/FCER1G/TLR4/HOPX/HMGCR/GJA1/CD9/LYN/PROZ/CD109/PLAT/ANXA2/S100A9/LOC100860959/NRG1/F2RL1/XYLT1/HPSE/SIGLEC10/AJAP1/ANXA1/PDPN/LOC102175889/SYK/PDGFRA/PTGER4/ADAMTS18/C1QTNF1/CXCR4/ANXA5/CD24/SERPINF2/TFPI/SERPINE2/MYC/F3/F2R/THBS1/SPP1/FAP/CD34	50	95	WNT4/PROC/PTGER3/USF1/TEC/ADRB2/MAP2K2/PRDX2/DMTN/CAPN3/NEO1/SMAD3/PRKCE/PLEK/FKBP1B/HMGB1/CPB2/PRKCQ/ARFGEF1/CNTF/F2/MYOD1/MTOR/MIF/FGF2/WFDC1/FOXC2/VTN/P2RX5/ALOX12/SOX15/NDEL1/APOH/PRKCA/LOC108638200/IGF1R/VPS33B/CLASP2/RREB1/ADTRP/AGER/LOC102170373/OCM2/PDGFA/PRKG1/VEGFB/ATP7A/RTN4R/F7/EPPK1	PHLDB2/GP5/SERPINE2/EPHA4/CXCR4/FAP/TFPI/PTPRF/PLPP3/F3/LRIG2/CERS2/S100A9/ARHGEF2/FCER1G/NOS3/BRAF/CAV1/CD36/LOC100860959/LOC108633303/ANO6/CD9/PDGFB/ANXA5/SPP1/TXK/PDGFRA/HOPX/HPSE/HBEGF/F12/TBXA2R/ANXA1/SYK/KLF4/TLR4/CD109/GJA1/CD24/TNFAIP3/PLG/ANXA2/THBS1/MAP2K1/F2RL1/F2R/HMGCR/ADAM17/STK24/THBD/SRSF6/LYN/MYC/PTPRJ/IL10/DUSP10/SELP/AJAP1/PDPN/CD34/FGB/FGA/FGG/ADAMTS18/PLAUR/APOE/SIGLEC10/LOC1…	Process
GO:0032680	regulation of tumor necrosis factor production	137	-0.456700663038964	-1.66131560235031	0.0010752688172043	0.0010752688172043	0.0658529680586898	3938	tags=51%, list=29%, signal=37%	GPR18/TIRAP/LOC102173135/DDX58/LOC102189615/UBE2J1/LOC102175938/LOC102181889/HSPD1/HDAC2/SIRT1/NFATC4/MYD88/CD34/RIPK1/BPI/LOC102191099/TNFRSF1A/TLR9/LOC102184867/WNT5A/RIPK2/LOC106502806/IL10/CCR5/LOC108633303/IFIH1/SASH3/C5AR2/LOC102190572/ERRFI1/FZD5/SPON2/AXL/NLRC3/ARHGEF2/LOC102190840/PTAFR/LOC100861338/LOC102179935/LOC102184087/TLR3/TWIST2/FCER1G/AZU1/TLR4/ARID5A/LOC106503912/CD14/LY96/LOC1…	44	93	TBC1D23/ZBTB20/ADIPOQ/GHSR/ZC3H12A/CD2/SLAMF1/LEP/NOD1/GPNMB/HDAC3/CACTIN/TICAM1/AKAP8/JAK2/AGP/POMC/CARD9/HMGB1/MAVS/ARFGEF2/ZFP64/HSF1/LOC102170165/LOC102169889/MAPKAPK2/TNFRSF8/MIF/NOD2/ZFP36/BCL3/LOC102181154/LOC102186681/RARA/PIK3R1/LRRFIP2/NFKBIL1/CIDEA/SPN/HSPB1/LOC100861197/FADD/GAS6/FOXP3	PTAFR/NCL/FZD5/HSPD1/IFIH1/TWIST2/LOC102191099/LOC102184867/LOC102190840/LOC102190572/PTPN22/SYT11/ARHGEF2/CD84/FCER1G/LOC102184859/CD36/LOC100860959/LOC108633303/TWIST1/LRRK2/IRAK3/IL23A/LOC102180291/TNFRSF1A/TLR1/TLR6/LOC102181854/SPON2/HAVCR2/CD14/AZU1/ACP5/LOC102182127/DDX58/CCL19/TLR4/HDAC2/CD24/UBE2J1/TNFAIP3/ARG2/THBS1/NFATC4/ARID5A/GPR18/FLT3/BPI/RIPK2/LY96/LOC106502806/C1QTNF4/LOC1021799…	Process
GO:0004713	protein tyrosine kinase activity	145	-0.441639275102159	-1.60970141570061	0.0010752688172043	0.0010752688172043	0.0658529680586898	2576	tags=34%, list=19%, signal=28%	HCK/FGFR1/LTK/PDGFRB/TIE1/TWF1/TEK/FYN/AXL/FLT4/KDR/AATK/NRP1/CSF1R/WEE1/EPHB4/NRP2/ROR2/EPHA7/LYN/DDR2/DYRK3/LOC102169183/NRG1/BTK/FGF16/CDC37/SRC/YES1/ERBB3/FGF18/SLA/MUSK/EPHA3/EPHA5/SYK/PDGFRA/NTRK2/FGFR4/KIT/FGFR2/BMX/EPHB6/EFNB3/MELK/CDC37/EPHB3/EPHB2/TTK/CDC37	44	101	TNK2/DYRK1A/JAK1/EFNA4/EPHA1/STYK1/TEC/BTC/FGF5/FER/ITK/FGF1/NRG2/LOC106502311/CDC37/JAK2/PTK2B/SHC3/CNTRL/FGFR1OP/LOC102176695/CRIM1/PKDCC/ALK/ZMYM2/FGF9/FLT1/PTK6/FGF2/ERBB2/STAT5B/GRB2/IGF1R/NRG4/CLK3/IL5RA/BAZ1B/CUX1/SCYL1/IL3RA/LOC102187310/MSTRG.10768/MSTRG.7521/MSTRG.8964	EPHA3/EPHB3/EPHA2/EPHB2/FGR/LCK/EPHA4/NRP2/CLK1/RALB/EPHA10/TIE1/ROR1/EFNA3/CLK2/INSRR/DDR2/EPHB6/TRIM24/RALA/MET/HGF/TWF1/ERBB3/CSF2RB/FGFR1OP2/FGF6/TXK/PDGFRA/KIT/KDR/EPHA5/PDGFRB/CSF1R/HBEGF/FGF22/CLK4/FGFR4/MATK/INSR/JAK3/FLT4/BLK/TEK/MELK/NTRK2/ROR2/SYK/MUSK/LOC102169183/TTK/ROS1/FRK/FYN/EPHA7/IGF2R/TYRO3/LTK/MERTK/EFEMP1/EFNB2/FLT3/NRP1/HCK/SRC/LYN/SLA/PTK2/WEE1/DYRK3/ABL2/CAMKK2/AXL/TNK1/E…	Function
GO:0050715	positive regulation of cytokine secretion	136	-0.504600519851416	-1.83378911708136	0.00107642626480086	0.00107642626480086	0.0658529680586898	3927	tags=59%, list=29%, signal=42%	CLEC4E/IFNAR1/LOC102173135/DDX58/CD276/LOC102189615/SERPINB6/CD58/SERPINB6/DHX36/HSPD1/LOC102169702/IL1RAP/CRLF2/PANX1/CD34/SCAMP5/LOC102191099/SPTBN1/IL17RB/UNC93B1/LOC102184867/WNT5A/RIPK2/LOC102171142/LOC106502806/IL10/CCR5/LOC108633303/LOC102170446/IFIH1/TLR8/TEK/LOC102190572/FZD5/IL17RA/AGTR2/CD274/HYAL2/LOC102190840/LOC100861338/CSF1R/LOC102184087/LOC102168428/TLR4/ARID5A/LOC106503912/TNFSF…	30	106	CD2/VTCN1/SLAMF1/MAPK11/LPL/AGP/IL1B/HMGB1/GATA3/FERMT1/MAVS/CRTAM/PRKCZ/MIF/NOD2/CARMIL2/LOC102181154/LOC102186681/NLRP1/LRRFIP2/LOC102178679/LOC108633536/LOC102172255/MAPK14/IL4R/MAPK3/CHUK/HK1/LOC108635143/LOC108635363	IFNAR1/IL1RAP/DHX36/AGTR1/FGR/NCL/HTR2B/FZD5/HSPD1/IFIH1/LOC102191099/LOC102184867/LOC102190840/LOC102190572/GLMN/PTPN22/CD58/CD84/CD244/CLEC5A/CD36/LOC100860959/LOC108633303/TWIST1/LRRK2/CLEC9A/CLEC4E/CLEC6A/IL17RA/TLR1/HAVCR2/CSF1R/CD14/NLRP3/DDX58/TEK/IL33/CD274/CCL19/SYK/TNFSF15/TLR4/C5/CD276/F2RL1/F2R/ARID5A/IL1RL1/SPTBN1/FLT3/POSTN/RGCC/SRC/RIPK2/GSDMD/LOC106502806/C1QTNF4/LOC102170446/CADM…	Process
GO:0042581	specific granule	143	-0.461534570099737	-1.68110710083934	0.00107642626480086	0.00107642626480086	0.0658529680586898	3619	tags=45%, list=27%, signal=33%	LOC102175938/ANXA3/RAB44/LOC102175833/JUP/RAP2B/VAMP8/CLEC12A/ADAM10/BPI/HGSNAT/HMOX2/SLC15A4/DOCK2/HVCN1/CMTM6/LOC108633303/LOC102176354/CD47/TIMP2/CHRNB4/LOC102181422/PTPRJ/ADGRG3/RETN/MOSPD2/PLAUR/CKAP4/P2RX1/LAIR1/KCNAB2/PTPRB/QPCT/LOC102188617/C3AR1/PGRMC1/CLEC5A/LOC100860959/LOC102178379/BAC5/CD93/HPSE/LTF/LRG1/SNAP25/TCN1/DEGS1/MAP34-B/QSOX1/ITGAM/LOC102180520/CHI3L1/LOC102170003/CD177/LOC…	46	97	NIT2/ARMC8/STXBP3/LAMTOR2/CEP290/TOM1/LOC108636029/OLR1/SLC2A3/VAMP1/NFKB1/ATP8A1/LOC102182115/LOC102182395/LOC102182683/SLC44A2/AP1M1/CLCN3/AGP/TMEM30A/B2M/LOC102168547/SLC27A2/SNAP23/AGPAT2/DNAJC5/CTSZ/LOC102174044/DGAT1/STX3/TMEM63A/TNFRSF1B/MLEC/TARM1/ORMDL3/GHDC/RAB37/ACAA1/STX4/ANXA11/ALDH3B1/CTSD/TOLLIP/STXBP2/LOC108634970/DNASE1L1	CD47/PTX3/RAP2B/PDXK/TRPM2/TMBIM1/RAP1A/ILF2/AOC1/CLEC5A/CD36/LOC100860959/LOC108633303/ANO6/PTPRB/CKAP4/CLEC12A/CLEC4D/C3AR1/CRACR2A/ANXA3/HPSE/BST1/SLCO4C1/CNN2/ELANE/LRG1/ERP44/STOM/FRK/ARG1/RAB27A/ADAM10/SCAMP1/QPCT/VAMP8/LCN2/SNAP25/CD93/BPI/GGH/GSDMD/TCN1/LOC102180785/LOC102180520/PTPRJ/CD59/CHI3L1/DEGS1/LOC102178379/LOC106501911/KCNAB2/QSOX1/HVCN1/SLC15A4/LOC102188617/ADGRG3/LOC102176354/C…	Component
GO:0071346	cellular response to interferon-gamma	136	-0.454209491461376	-1.65066104680628	0.00107642626480086	0.00107642626480086	0.0658529680586898	3762	tags=51%, list=28%, signal=37%	LOC108633177/CCL19/IRF8/CAPG/LOC102186814/LOC102181554/LOC102174895/LOC102189615/LOC102170144/LOC102189356/PDE12/IRF1/CD58/LOC102186111/VAMP8/IRF6/CDC42EP2/CCL25/CD44/CDC42EP4/IRF9/VIM/AQP4/LOC102175070/CCL24/WNT5A/PRKCD/CIITA/ACTG1/HCK/LOC102170446/RAB11FIP5/AIF1/TRIM38/STX11/IRF7/PTAFR/LOC102179935/LOC102184087/PECAM1/TLR4/DAPK1/LOC102175177/TRIM62/LOC106503912/IFNGR1/TRIM31/TRIM25/STXBP1/LOC10…	39	97	IFNGR2/STAT1/JAK1/STXBP3/IRF5/CAMK2B/CAMK2A/DAPK3/IL12RB1/JAK2/B2M/LOC102168547/LOC102178843/VPS26B/LOC102170165/LOC102169889/EPRS/LOC102190717/VAMP4/VAMP3/CCL22/CX3CL1/LOC102181154/CCL16/CCL5/LOC102186681/MYO18A/MYO1C/STX8/FLNB/IRF4/TRIM26/LOC102190745/RAB12/STX4/TRIM8/CAMK2G/STXBP2/LOC108634970	CLDN1/CDC42/PTAFR/TRIM62/LOC102186814/LOC102175070/LOC102170144/LOC102181554/LOC108633177/LOC102175177/LOC102174895/CD58/LOC102173987/ZYX/CAMK2D/IRF1/CCL25/IFI30/CCL19/CCL21/DAPK1/TLR4/GSN/SYNCRIP/IFNGR1/STX11/ARG2/IRF9/RAB11FIP5/VAMP8/CAPG/ACTR2/STXBP1/RAB20/ACOD1/VIM/MRC1/KIF5B/HCK/MYC/LOC102169319/CD44/TRIM21/TRIM68/LOC102170446/LOC102179935/NCAM1/IL18/LOC102191717/RAB7B/IRF6/LOC102190983/TLR2…	Process
GO:0048754	branching morphogenesis of an epithelial tube	132	-0.531528617659683	-1.92203186810594	0.00107758620689655	0.00107758620689655	0.0658529680586898	3439	tags=47%, list=25%, signal=35%	TMEM67/NFATC4/ETV4/KRAS/PTCH1/KDM5B/NPNT/CD44/GBX2/B4GALT1/TMTC3/HOXA5/SPRY1/EPHA2/WNT5A/HHEX/TEK/AHR/HHIP/SPATA5/GDF7/PLXND1/CELSR1/KDR/NRP1/GLI3/TGFBR2/PKD2/CSF1/DCHS1/SOX9/EDNRA/BCL2/SEMA5A/RDH10/CTSH/LEF1/MYCN/BMP2/GREM1/SRC/TIMELESS/ADAMTS16/TNC/CXCR4/TCF21/FAT4/PAK1/HOXA11/FGFR2/IGF1/SEMA3E/GLI2/WNT9B/MMP14/GPC3/MYC/MGP/COL4A1/LAMA1/CITED1/WT1	35	97	CASR/DLG1/WNT4/WNT6/RBM15/PBX1/TBX20/VDR/PITX2/SLIT2/FGF1/PSPN/ESR1/PAX8/PPP3R1/ENG/FLT1/CTSZ/BMP7/EYA1/CTNNBIP1/FGF2/SFRP2/FOXC2/NFATC3/MKS1/GDNF/VEGFA/SRF/NFATC1/PKD1/BTRC/CXCL12/AR/TBX1	EPHA2/GLI2/CXCR4/ACVR1/GBX2/CSF1/VANGL2/GLI3/HOXA5/HOXA11/MET/SEMA3E/AHR/TMTC3/TIMELESS/IGF1/KRAS/MGP/CELSR1/LEF1/NPNT/PKD2/KDR/SLC12A2/TEK/NKX3-1/B4GALT1/PTCH1/TNC/TCF21/PGF/SIX1/BMP4/DLL4/GREM1/MMP14/NFATC4/GDF7/MYCN/NOTCH1/NRARP/COL4A1/NRP1/GZF1/BMP2/LAMA5/LOC108637403/SRC/NCOA3/TMEM67/RDH10/MYC/CD44/WT1/ILK/DCHS1/PGR/YAP1/KDM5B/PXN/TBX3/SPATA5/SPRY1/FAT4/HHIP/EDNRA/FOXF1/TGFB1/MED1/ETV4/WNT9B…	Process
GO:0055123	digestive system development	133	-0.458805163759632	-1.66155287482603	0.00107874865156419	0.00107874865156419	0.0658529680586898	2005	tags=31%, list=15%, signal=27%	NKX3-2/ZIC3/WDR19/GLI3/TGFBR2/DACT1/DCHS1/GLI1/ITGA6/SIX2/HIF1A/HRH2/SFRP5/MYB/BCL2/RELN/LOC100860959/EDNRB/CLMP/TCF7/SHOX2/TIGAR/LOC102191717/PDGFRA/HIP1R/GATA6/ALX4/TYMS/TCF21/FAT4/CDH1/KIT/FGFR2/IGF1/GLI2/SOX11/ALDH1A2/CCNB1/EPHB3/IGF2/COL3A1	34	99	TP63/CCDC39/COBL/PITX2/SAV1/CHD8/SMAD3/PKDCC/IFT172/RXRA/FGF9/PTK6/PPDPF/CBFA2T2/SOX17/C14H8orf22/HLX/SFRP2/DNAAF1/MEGF8/MYOCD/THRA/TK1/IGF1R/ACVR2B/FOXP4/VPS52/SMAD2/PKD1/PDGFA/SCT/YIPF6/LOC108634606/LOC102187310	EPHB3/SHOX2/NPHP3/CPS1/GLI2/EPB41L5/ITGA6/NCKAP1/COL3A1/DAB1/WLS/VANGL2/SLC4A2/RARRES2/GLI3/HOXA5/RELN/CD36/LOC100860959/LOC108633303/C1GALT1/GLI1/IGF1/TIGAR/SOX10/BBS7/WDR19/PDGFRA/KIT/NKX3-2/MEF2C/TCF7/INSR/TGFBR1/PRDM1/TCF21/MYB/AHI1/TGFB3/ARG2/HIF1A/DACT1/BMP4/ALDH1A2/HRH2/SIX2/ID2/SOX11/NOTCH1/EDNRB/RB1/NKX2-2/ADA/ALX4/LGR4/WNT11/CCKBR/DCHS1/CLMP/IL18/LOC102191717/TGFB2/TP73/HIP1R/STX2/PDGFC…	Process
GO:0098742	cell-cell adhesion via plasma-membrane adhesion molecules	131	-0.487258012617597	-1.76149074217166	0.00107991360691145	0.00107991360691145	0.0658529680586898	2929	tags=48%, list=22%, signal=38%	CDH6/AMIGO2/ALCAM/NECTIN3/CDH5/CLDN12/UNC5D/NRXN1/LOC108633303/IGSF9/MAG/CLDN4/CADM2/SELP/LOC102188767/CDH17/TGFBR2/LOC102184087/CADM4/NLGN1/DCHS1/PECAM1/NTNG1/ITGA5/CDH13/CD200/LOC102175177/CLDN10/LOC106503912/LOC106502336/CLDN14/CLDN20/TENM4/CLDN19/NECTIN4/LOC100860959/LOC106502335/SDK1/LOC108638256/ADGRL3/CD84/LOC102187672/PCDH18/SDK2/ITGAM/PCDHB14/MPZ/FAT4/TENM3/CDH1/CD177/CDH23/CD24/LOC10218…	33	98	CXADR/ATP2C1/GYPC/CELSR2/AMIGO1/SMAGP/LOC108633277/LOC108636083/LOC102181119/NPTN/EPCAM/MMP24/CDH22/COLEC10/CRTAM/JAML/SELE/CDH16/PVR/LOC102186681/CLDN7/AMIGO3/DSG2/PKD1/CLDN9/CLDN6/CD6/TENM1/PLXNB3/ARVCF/L1CAM/LOC102184794/MSTRG.6252	CADM2/ALCAM/NECTIN3/CD200/CLDN1/NLGN1/CLDN11/CLDN14/ACVR1/CLDN19/PTPRF/DAB1/LOC102175177/LOC102174895/NTNG1/CADM3/IGSF9/CD84/NECTIN4/MPZ/CD36/LOC100860959/LOC108633303/CLDN12/ITGA5/AMIGO2/LGALS1/ADGRL3/LOC108633191/PCDH12/LOC102191519/PCDHB14/LOC106502336/LOC106502335/PCDHB16/LOC102188767/LOC102188497/LOC102187678/LOC102187401/ADGRL1/CD164/CD24/CLDN20/AJUBA/NRXN1/CLDN10/FLRT3/ITGB1/CDH4/PTPRT/CDH…	Process
GO:0051216	cartilage development	131	-0.483974338384901	-1.74961990246986	0.00107991360691145	0.00107991360691145	0.0658529680586898	2289	tags=35%, list=17%, signal=29%	TIMP1/SNAI2/AXIN2/HYAL2/SATB2/DLX2/SULF2/TGFBR2/THBS3/ROR2/PRRX1/PRRX2/SOX9/ARID5A/SIX2/HIF1A/TRPV4/WNT2B/MYF5/MYCN/BMP2/SHOX2/FGF18/COL9A1/HYAL1/COMP/NPPC/TYMS/STC1/ACAN/CHI3L1/SULF1/HOXA11/OSR1/NOV/GLI2/CHAD/LUM/ALX1/MGP/SERPINH1/COL2A1/THBS1/COL11A2/BMP1/COL11A1	45	86	IFT80/CBS/RUNX3/MATN1/CYR61/MEF2D/HOXA3/HOXC4/WNT10B/WNT5B/EP300/BMPR1B/ANXA6/PITX1/ZBTB7A/NFIB/FGF9/MKKS/GDF5/OSR2/TRPS1/SOX6/SIK3/ZBTB16/MIA3/FGF2/SFRP2/GPLD1/BBS2/THRA/RARA/PRKCA/GHR/HYAL3/SRF/MAPK14/PKD1/MAPK3/FBXW4/BARX2/SNX19/ESRRA/BBS1/ATP7A/LOC102187310	SHOX2/RUNX1/NPPC/BMPR2/SATB2/GLI2/DLX2/HOXD3/COL11A1/WNT2B/THBS3/CREB3L2/HOXA5/HOXA11/ITGB8/MYF5/ALX1/LUM/RARG/COL2A1/CHST11/MGP/FGF6/WNT7B/MSX1/MEF2C/SMAD5/COMP/HAND2/BMP1/STC1/ROR2/CTGF/HIF1A/BMP4/THBS1/ARID5A/SIX2/EIF2AK3/OSR1/MYCN/PRRX2/SMAD9/OTOR/BMP2/LOC102188874/SULF2/SNAI1/NOV/SULF1/IMPAD1/SNAI2/SCX/COL9A1/CD44/SERPINH1/SCUBE2/CHI3L1/TGFB2/PRRX1/HES5/TRPV4/SMAD1/TGFB1/CHAD/HOXB3/SOX9/AXIN…	Process
GO:0140014	mitotic nuclear division	129	-0.48957690117099	-1.76517935577748	0.00108108108108108	0.00108108108108108	0.0658529680586898	964	tags=27%, list=7%, signal=25%	MAD2L1/CEP57/EPS8/MYBL2/SPDL1/PSRC1/MIS12/ARHGEF10/PLK1/AURKA/NDE1/CHEK2/SGO1/CDT1/SMC2/KIFC1/CIT/KIF18A/CENPE/CCNB1/ESPL1/SPAG5/AURKB/KIF23/NUSAP1/NCAPG/NEK2/NDC80/BIRC5/KIF2C/DLGAP5/KIF11/CDCA8/CDC20/KIF14	47	82	SPICE1/NAA50/SMC4/CUL3/TUBGCP5/TUBGCP6/NCAPH2/CENPC/PTTG1/CDC23/AKAP8/AKAP8L/MAU2/CHMP7/KIF25/GOLGA2/MZT1/TPX2/CHMP4C/WRAP73/NSL1/CHMP1A/CHTF8/VPS4A/NUP62/UBE2S/CHMP2A/CLTC/GSG2/PHF23/NDEL1/BECN1/KIF18B/CHMP6/BOD1/KIF2A/PAPD7/TUBGCP4/CLASP2/CTDP1/KIF22/MAD1L1/TUBGCP2/TUBGCP3/KLHL22/CHAMP1/FLNA	CHMP2B/RPL24/SGO1/DIS3L2/CDCA8/CDC20/KIF2C/CDC14A/PSRC1/POGZ/LOC108635911/ESPL1/RACGAP1/EPS8/NCAPD2/MAD2L1/CENPE/NCAPG/PDS5A/PINX1/CHMP5/CDC14B/SMC2/CEP57L1/DLGAP5/NUSAP1/KNSTRN/CHMP4A/KIF23/RAB11A/NCAPH/SPAST/PDS5B/RB1/AURKA/KIF3B/CHMP4B/DSN1/MYBL2/DSCC1/LOC108637516/RRS1/NCAPD3/KIF18A/ZW10/CEP57/PHF13/NEK2/KIF14/CHEK2/CIT/RAN/MAP9/CDT1/PPP2R1A/AURKC/TEX14/ZNF207/SPAG5/MIS12/AURKB/SIRT7/BIRC5/SP…	Process
GO:0072073	kidney epithelium development	125	-0.481722392670763	-1.73454318401251	0.00108225108225108	0.00108225108225108	0.0658529680586898	3374	tags=42%, list=25%, signal=32%	SMAD5/PTCH1/LOC102183372/NPNT/CD34/CD44/SMAD9/NOTCH2/SPRY1/PODXL/FMN1/FGFR1/PROM1/IRX2/SPATA5/AMPD2/NOG/SDC1/PTPRO/GLI3/TSHZ3/PKD2/CALB1/DCHS1/PECAM1/TACSTD2/SOX9/SIX2/EPHA7/BCL2/BASP1/HEY1/BDNF/BMP2/GREM1/VCAN/TIMELESS/ADAMTS16/NPHS1/TCF21/FAT4/HOXA11/FGFR2/OSR1/HEYL/CD24/WNT9B/GPC3/MYC/SOX8/CITED1/CD34/WT1	32	93	DLG1/WNT4/WNT6/PBX1/MAGI2/SLIT2/FGF1/KLHL3/PSPN/SIM1/SMAD3/SMAD6/EPCAM/PAX8/GATA3/BMP7/EYA1/COMMD5/CAT/ACAT1/KIF26B/CTNNBIP1/FGF2/FOXC2/IRX3/NUP93/RARA/WNK4/GDNF/SMAD2/SMAD7/PKD1	EPHA4/CXCR2/HEYL/TACSTD2/AMPD2/NOTCH2/PODXL/GLI3/HOXA11/AQP1/BMPER/TIMELESS/GDF11/PTPRO/PDGFB/WNT7B/NPNT/PKD2/PROM1/MEF2C/VCAN/SMAD5/CRLF1/PTCH1/CD24/EPHA7/TCF21/AHI1/DLL1/PGF/ARG2/SIX1/BMP4/GREM1/FMN1/SIX2/SDC1/OSR1/NOTCH1/EFNB2/SMAD9/JAG1/GZF1/BMP2/LAMA5/LOC108637403/SDC4/CALB1/HEY1/MTSS1/MYC/CD44/WT1/BDNF/LGR4/WNT11/ILK/DCHS1/HES5/CD34/SPATA5/SPRY1/FAT4/SMAD1/TSHZ3/NPHS1/TGFB1/NOG/WNT9B/PECAM1…	Process
GO:0005178	integrin binding	126	-0.488025356708245	-1.75773100601723	0.00108342361863489	0.00108342361863489	0.0658529680586898	2519	tags=38%, list=19%, signal=31%	PTPN2/EMILIN1/TIMP2/ACTN1/SPATA5/ADAMTS5/LCP1/IBSP/KDR/CDH17/ADAM17/ECM2/ITGB6/ITGA5/ITGA6/LOC102175177/GFRA1/CD9/ICAM5/FBN1/COL4A3/ESM1/EDIL3/S1PR3/NRG1/ITGB3/FBLN5/FERMT3/SRC/TGFBI/S1PR2/SYK/MADCAM1/ITGA2/DAB2/CD177/IGF1/EGFL6/NOV/LAMB1/MMP14/THBS1/FAP/ADAM23/IGF2/WISP1/COL3A1/ADAMTS8	35	91	CXADR/CASR/CYR61/ADAM22/GPNMB/VWF/FGF1/FCER2/TLN1/ANP32A/IL1B/HMGB1/WISP2/JAML/NF2/FGF2/SFRP2/CX3CL1/VTN/LOC108638310/LOC102178303/LOC108633333/P4HB/PRKCA/CIB2/SEMA7A/NISCH/ADAM9/CXCL12/ANXA7/ACTN3/CD151/CD81/L1CAM/TSPAN4	ADAMTS5/GSK3B/HSPG2/COL16A1/COL4A3/ADAM23/ITGB6/FAP/ITGA6/COL3A1/PLPP3/LOC102175177/LOC102174895/ADAM15/LAMB1/ITGA5/ITGA7/IGF1/CD9/FBLN1/NPNT/IBSP/KDR/EDIL3/TGFBI/MADCAM1/S1PR2/ICAM1/ICAM5/ICAM3/CALR/ECM2/SYK/S1PR3/WISP3/CTGF/UTRN/ACTN1/FBN1/ADAM10/THBS1/MMP14/THBS4/EMILIN1/ADAM17/ITGB1BP1/ADAMTS13/LCP1/ITGB1/LAMA5/LOC108637403/SRC/CDH17/NOV/WISP1/PTK2/ILK/THY1/PXN/SPATA5/ACTN4/LTBP4/CD177/ITGA3/…	Function
GO:0062023	collagen-containing extracellular matrix	124	-0.617566643368391	-2.22076287356543	0.001085776330076	0.001085776330076	0.0658529680586898	2424	tags=49%, list=18%, signal=41%	P3H1/TIMP2/EGFLAM/COL17A1/TIMP1/SERPINE1/RELL2/TGFBR3/VWA2/ECM2/USH2A/ITGA6/EFNA5/COL28A1/ENTPD2/FBN1/COL4A3/FRAS1/ENTPD1/ANXA2/LAMC1/COL8A1/FREM2/SERPINF1/COL14A1/COL4A2/NID1/TGFBI/SMOC2/LAMB4/TNC/MAMDC2/ACAN/LOXL2/THBS2/IGF1/EGFL6/LAMB1/COL8A2/COL12A1/LUM/SERPINE2/NID2/COL15A1/P3H2/F3/COL4A5/COL2A1/COL4A1/CCDC80/COL4A4/COL11A2/NTN1/LAMA1/ADAMTS12/MATN2/COL5A2/SPARC/COL11A1/COL3A1/COL1A2	21	103	DLG1/COLQ/ADAMTSL4/VWC2/FREM1/MEGF9/CILP/LAMC3/FGF9/LOC102184534/LAMC2/SFRP2/APLP1/VTN/COL7A1/VEGFA/TINAG/SPN/SMC3/LOC102189370/CD151	ADAMTS1/COL8A1/CCDC80/P3H2/LOC102172205/COL18A1/RUNX1/HSPG2/COL4A3/COL4A4/SERPINE2/ITGA6/COL3A1/COL5A2/COL8A2/P3H1/TGFBR3/F3/COL11A1/LAMB4/LAMB1/COL28A1/COL1A2/LUM/COL2A1/NTN4/IGF1/TIMP3/FBLN1/NPNT/ALB/FRAS1/EFNA5/SPARC/RELL2/TGFBI/COL5A3/MAMDC2/COL15A1/LOXL2/ECM2/TNC/COL12A1/LOC102170698/SMOC2/THBS2/TGFB3/PAPLN/FBN1/ANXA2/NID2/LOC106502530/THBS4/VIT/EFEMP1/HMCN2/ENTPD2/COL4A2/COL4A1/FREM2/ITGB1/…	Component
GO:0003014	renal system process	121	-0.473530811017629	-1.69950429743744	0.00108932461873638	0.00108932461873638	0.0658529680586898	2521	tags=44%, list=19%, signal=36%	FAS/CD34/LOC102191099/EMP2/AQP4/AKR1B1/LOC102184867/PODXL/KCNMA1/CHRNB2/LOC102190572/CLDN4/CHRNB4/BDKRB1/AGTR2/HYAL2/SLC12A3/LOC102190840/ADCY3/ADCY7/SULF2/PTPRO/GJA1/LOC102176340/AGTR1/LOC102188617/EDNRA/BCL2/F2RL1/EDNRB/PRKAR2B/NPHS1/ADCY6/PTGER4/LOC102187782/KCNQ1/SULF1/LOC108635409/ADORA1/SERPINF2/SGK1/LOC102175876/F2R/HBBC/AVPR1A/LOC102190430/NPR3/TRPV1/CHRNA3/CD34/UTS2R/LOC102188418/LOC1021…	36	85	PTGER3/ADCY1/CACNA1C/JCHAIN/BTC/WFS1/ADRB2/KLHL3/ADRA1A/AQP7/SLC12A1/LOC102177638/LOC102190498/LOC102187932/LOC102187204/LOC102189109/OPRL1/RRM2B/UTS2/HNF1A/INPP5K/WNK4/PRKAR1A/ADCY2/LGMN/PRKAR2A/ADCY9/PRKRIP1/PRKAR1B/RAB11FIP2/BCR/ADORA2A/LOC106503061/GAS6/AVPR2/MAGED2	SUCNR1/AGTR1/LOC102172683/LOC102191099/LOC102184867/LOC102190840/LOC102190572/PRKACB/GJA5/CHRNB2/AKR1B1/PODXL/AQP1/PRKAR2B/ADCY6/AVPR1A/PTPRO/PDGFB/XPNPEP3/AQP3/GSN/GJA1/SGK1/BMP4/ADCY4/F2RL1/F2R/TACR1/SLC4A5/ADCY3/EDNRB/LOC102176340/LOC102176622/LOC102176897/LOC102187782/LOC102188418/ADRA1D/LOC102188874/LOC102190430/SULF2/SULF1/HAS2/LOC102176710/LOC102175876/HBBC/ADM/MCAM/ADORA1/CD34/EDNRA/LOC10…	Process
GO:0048565	digestive tract development	123	-0.463724575934954	-1.66411267745861	0.00109051254089422	0.00109051254089422	0.0658529680586898	2005	tags=30%, list=15%, signal=26%	NKX3-2/ZIC3/GLI3/TGFBR2/DACT1/DCHS1/GLI1/ITGA6/SIX2/HIF1A/HRH2/SFRP5/MYB/BCL2/RELN/LOC100860959/EDNRB/CLMP/TCF7/SHOX2/TIGAR/LOC102191717/PDGFRA/GATA6/ALX4/TYMS/TCF21/FAT4/CDH1/KIT/FGFR2/GLI2/SOX11/ALDH1A2/CCNB1/EPHB3/COL3A1	31	92	TP63/CCDC39/COBL/PITX2/SAV1/CHD8/SMAD3/PKDCC/IFT172/RXRA/FGF9/PTK6/CBFA2T2/SOX17/HLX/SFRP2/DNAAF1/MEGF8/MYOCD/THRA/TK1/ACVR2B/FOXP4/VPS52/SMAD2/PKD1/PDGFA/SCT/YIPF6/LOC108634606/LOC102187310	EPHB3/SHOX2/NPHP3/CPS1/GLI2/EPB41L5/ITGA6/NCKAP1/COL3A1/DAB1/VANGL2/SLC4A2/RARRES2/GLI3/HOXA5/RELN/CD36/LOC100860959/LOC108633303/C1GALT1/GLI1/TIGAR/SOX10/BBS7/PDGFRA/KIT/NKX3-2/MEF2C/TCF7/TGFBR1/PRDM1/TCF21/MYB/AHI1/TGFB3/ARG2/HIF1A/DACT1/BMP4/ALDH1A2/HRH2/SIX2/ID2/SOX11/NOTCH1/EDNRB/RB1/NKX2-2/ADA/ALX4/LGR4/WNT11/CCKBR/DCHS1/CLMP/IL18/LOC102191717/TGFB2/TP73/STX2/PDGFC/FAT4/FOXF1/FOXL1/CDH1/TGF…	Process
GO:0072006	nephron development	115	-0.565245031249955	-2.00907272207237	0.00110132158590308	0.00110132158590308	0.0658529680586898	2618	tags=43%, list=19%, signal=35%	FMN1/PROM1/PDGFRB/IRX2/TEK/AHR/SPATA5/AMPD2/NOG/SULF2/PTPRO/TFAP2A/GLI3/WWTR1/PKD2/CALB1/DCHS1/PECAM1/TACSTD2/SOX9/SIX2/PLCE1/COL4A3/BCL2/BASP1/HEY1/BMP2/GREM1/NID1/TIMELESS/ADAMTS16/PDGFRA/NPHS1/TCF21/FAT4/SULF1/HOXA11/OSR1/HEYL/CD24/ENPEP/WNT9B/GPC3/MYC/SOX8/COL4A4/CITED1/CD34/WT1	26	89	DLG1/WNT4/WNT6/PBX1/MAGI2/FGF1/EGR1/KLHL3/PSPN/PAX8/MPV17/GATA3/BMP7/EYA1/COMMD5/ACAT1/KIF26B/CTNNBIP1/FGF2/FOXC2/IRX3/NUP93/WNK4/GDNF/PKD1/ANGPT2	WWTR1/COL4A3/COL4A4/HEYL/TACSTD2/AMPD2/NOTCH2/VANGL2/PODXL/GLI3/HOXA11/AQP1/AHR/TIMELESS/PTPRO/PDGFB/WNT7B/ENPEP/NPNT/PKD2/PDGFRA/PROM1/MEF2C/PDGFRB/NOTCH3/TEK/PTCH1/CD24/TCF21/AHI1/DLL1/PGF/SIX1/BMP4/GREM1/FMN1/SIX2/OSR1/NOTCH1/JAG1/GZF1/BMP2/LAMA5/LOC108637403/SULF2/CALB1/HEY1/SULF1/MTSS1/MYC/CTNND1/CD44/WT1/LGR4/WNT11/ILK/DCHS1/HES5/CD34/SPATA5/FAT4/NPHS1/GPR4/NOG/ITGA3/WNT9B/PECAM1/SOX9/FOXD1…	Process
GO:0000819	sister chromatid segregation	115	-0.550341834295333	-1.95610170097911	0.00110132158590308	0.00110132158590308	0.0658529680586898	992	tags=21%, list=7%, signal=20%	STAG3/CDT1/SMC2/KIFC1/CIT/BUB1/KIF18A/CENPE/CCNB1/ESPL1/SPAG5/AURKB/BUB1B/KIF23/NUSAP1/NCAPG/NEK2/NDC80/KIF2C/DLGAP5/CDCA8/CDC20/KIF14/TOP2A	38	77	NAA50/SMC4/CUL3/SGO2/DDX11/NCAPH2/CENPC/PTTG1/CDC23/AKAP8/AKAP8L/MAU2/CHMP7/LATS1/KIF25/CHMP4C/NSL1/CHMP1A/CHTF8/VPS4A/NUP62/CHMP2A/RAD51C/GSG2/PHF23/BECN1/KIF18B/CHMP6/BOD1/PAPD7/KIF22/MAD1L1/SMC3/TOP2B/HDAC8/LOC108633221/KLHL22/CHAMP1	CHMP2B/SGO1/DIS3L2/CDCA8/CDC20/KIF2C/CDC14A/PSRC1/HORMAD1/POGZ/LOC108635911/ESPL1/RACGAP1/NCAPD2/MAD2L1/CENPE/NCAPG/PDS5A/PINX1/CHMP5/CDC14B/SMC2/CEP57L1/DLGAP5/NUSAP1/KNSTRN/BUB1B/REC8/CHMP4A/KIF23/RAB11A/BUB1/NCAPH/PDS5B/RB1/CHMP4B/DSN1/DSCC1/LOC108637516/RAD21/RRS1/NCAPD3/KIF18A/ZW10/CEP57/MRE11A/PHF13/NEK2/KIF14/CIT/RAN/FBXW7/CDT1/PPP2R1A/AURKC/TEX14/ZNF207/SPAG5/MIS12/AURKB/TOP2A/SPDL1/CCNB1…	Process
GO:0061041	regulation of wound healing	115	-0.487114247696546	-1.73136939464253	0.00110132158590308	0.00110132158590308	0.0658529680586898	2794	tags=42%, list=21%, signal=33%	CAV1/PRKCD/PPARD/LOC108633303/FGB/FGG/PTPRJ/SERPINE1/SELP/ARHGEF2/NOS3/TGFBR2/PLAUR/FCER1G/TLR4/HOPX/HMGCR/GJA1/CD9/LYN/PROZ/CD109/PLAT/ANXA2/S100A9/LOC100860959/F2RL1/HPSE/AJAP1/ANXA1/PDPN/LOC102175889/SYK/PDGFRA/PTGER4/ADAMTS18/C1QTNF1/CXCR4/ANXA5/SERPINF2/TFPI/SERPINE2/MYC/F3/F2R/THBS1/FAP/CD34	40	75	WNT4/PROC/PTGER3/USF1/TEC/ADRB2/PRDX2/DMTN/CAPN3/SMAD3/PRKCE/PLEK/HMGB1/CPB2/PRKCQ/ARFGEF1/F2/MYOD1/MTOR/FGF2/WFDC1/FOXC2/VTN/P2RX5/ALOX12/SOX15/APOH/PRKCA/LOC108638200/VPS33B/CLASP2/RREB1/ADTRP/AGER/LOC102170373/PDGFA/PRKG1/VEGFB/F7/EPPK1	PHLDB2/GP5/SERPINE2/CXCR4/FAP/TFPI/PLPP3/F3/S100A9/ARHGEF2/FCER1G/NOS3/CAV1/CD36/LOC100860959/LOC108633303/ANO6/CD9/PDGFB/ANXA5/TXK/PDGFRA/HOPX/HPSE/HBEGF/F12/TBXA2R/ANXA1/SYK/TLR4/CD109/GJA1/TNFAIP3/PLG/ANXA2/THBS1/F2RL1/F2R/HMGCR/THBD/SRSF6/LYN/MYC/PTPRJ/DUSP10/SELP/AJAP1/PDPN/CD34/FGB/FGA/FGG/ADAMTS18/PLAUR/APOE/LOC102175889/CRK/SERPINF2/GP1BA/C1QTNF1/PTGER4/TGFBR2/PRKCD/EDN1/ENPP4/PPARD/TNFRS…	Process
GO:0032675	regulation of interleukin-6 production	114	-0.473890899739077	-1.68121775208883	0.00110132158590308	0.00110132158590308	0.0658529680586898	3065	tags=45%, list=23%, signal=35%	BPI/TNFRSF1A/IL6R/AQP4/TLR9/UNC93B1/WNT5A/RIPK2/LOC106502806/IL10/CCR5/LOC108633303/IFIH1/TNFSF4/TLR8/C5AR2/ARRB1/SPON2/HYAL2/NLRC3/ARHGEF2/PTAFR/LOC100861338/LOC102179935/LOC102184087/TLR3/FCER1G/TLR4/ARID5A/LOC106503912/LOC102188617/TWIST1/AFAP1L2/LOC100860959/F2RL1/RAB7B/LOC108638256/ADCYAP1/CD84/LOC102187672/SYT11/P2RX7/CD24/C1QTNF4/TLR2/F2R/LOC102187127/CRHR2/C1QTNF3/TLR7/LOC102173185	31	83	TBC1D23/ZBTB20/GHSR/ZC3H12A/ZCCHC11/SLAMF1/NOD1/TICAM1/KLF2/AGP/AKIRIN2/IL1B/UCN/CARD9/IL17D/HMGB1/MAVS/CEBPB/ZFP64/LOC102170165/LOC102169889/NLRX1/MAPKAPK2/PRG4/NOD2/LOC102186681/MAPK13/RABGEF1/GRK2/GAS6/FOXP3	IL1RAP/PTAFR/NCL/HSPD1/IFIH1/PTPN22/IL6R/GBA/SYT11/ARHGEF2/CD84/FCER1G/CRHR2/MET/CD36/LOC100860959/LOC108633303/HGF/TWIST1/IRAK3/TNFRSF1A/BANK1/TLR1/TLR6/SPON2/HAVCR2/TNFSF9/DDX58/IL33/TLR4/CD24/TNFAIP3/F2RL1/F2R/ARID5A/SOCS5/FLT3/BPI/RIPK2/LOC106502806/C1QTNF4/TRAF6/ARRB1/LOC102179935/RAB7B/IL10/TNFSF4/DHX9/C16H1orf106/P2RX7/TLR2/LOC102188617/C5AR2/NLRP12/LOC102187672/LOC102189615/LOC106503912/L…	Process
GO:1901343	negative regulation of vasculature development	113	-0.49010730269878	-1.7355162828324	0.0011037527593819	0.0011037527593819	0.0658529680586898	3813	tags=52%, list=28%, signal=38%	ECSCR/TGFB2/ADAMTS1/THBS4/RHOA/FAM129B/HSPG2/LIF/PDCD10/SPRY2/PDCD4/WISP3/VASH1/HOXA5/TNMD/EPHA2/MEOX2/HHEX/LOC108633303/EMILIN1/TIE1/TEK/HHIP/PDE3B/TCF4/SH2B3/SERPINE1/XDH/SPRED1/STARD13/CX3CR1/PLK2/LECT1/COL4A3/NGFR/LOC102178953/LOC100860959/ISM1/DCN/SERPINF1/CREB3L1/LOC102175889/COL4A2/LOC102174022/PTGER4/LOC102173049/THBS2/SULF1/SEMA3E/SEMA6A/CHGA/CRHR2/THBS1/ADGRB1/ADAMTS9/CXCL10/SPARC/E2F2/…	30	83	WNT4/STAT1/AGO1/SARS/FOXJ2/ADRB2/KLF2/PIK3R2/SYNJ2BP/ROCK2/DAB2IP/FGF9/FLT1/BMP7/FASLG/NFATC3/EPN1/EPN2/FLCN/HDAC5/APOH/NFATC1/ROCK1/LOC102175359/ANGPT2/CXCR3/FOXO4/AMOT/MECP2/MSTRG.18563	ADAMTS1/PDCD10/EPHA2/HSPG2/E2F2/COL4A3/ATF2/TIE1/SHC1/EFNA3/HOXA5/CRHR2/CD36/LOC100860959/LOC108633303/SEMA3E/MEOX2/KRIT1/DCN/CARD10/PDGFB/LOC102181854/CXCL10/SPARC/LOC102174022/ECSCR/SEMA6A/TBXA2R/TEK/KLF4/HEY2/WISP3/PLG/THBS2/VASH1/BMP4/DLL4/THBS1/SPRED1/THBS4/XDH/EMILIN1/ITGB1BP1/FAM129B/NOTCH1/COL4A2/SPRY2/STARD13/RGCC/LECT1/ISM1/SULF1/ADGRB1/CREB3L1/WT1/PDE3B/TGFB2/LIF/SH2B3/HHIP/GPR4/LOC102…	Process
GO:0019838	growth factor binding	109	-0.516739565346499	-1.821924391744	0.00110741971207087	0.00110741971207087	0.0658529680586898	2592	tags=41%, list=19%, signal=34%	LOC108633303/FGFR1/CEP57/PDGFRB/TWSG1/TEK/LTBP3/WFIKKN1/KLB/IL6ST/IGFBP6/HYAL2/FLT4/KDR/NRP1/TGFBR3/TGFBR2/IGFBP4/NRP2/ITGA6/CD109/NGFR/OSMR/LOC100860959/COL6A1/ERBB3/IGFBP3/IL1R1/PDGFRA/NTRK2/FGFR4/PTPRZ1/IGFBP2/FGFR2/LTBP1/IL2RA/FSTL4/PXDN/COL2A1/COL4A1/THBS1/IL1R2/IL10RA/COL3A1/COL1A2	29	80	ACVR1C/NRDC/S100A13/HAX1/LOC102175560/SH3BP1/PDXP/IL11RA/ENG/FLT1/KL/TNFRSF8/RPS19/WFIKKN2/GHR/RPL37/NKD2/IGF1R/ACVR2B/VEGFA/IL9R/IGFALS/VASN/PDGFA/FIBP/LOC106503960/IL2RG/IL3RA/LOC102187310	COL6A1/IGFBP5/IGFBP2/NRP2/BMPR2/ACVR1/ITGA6/COL3A1/GPC1/TGFBR3/SORT1/IL6R/SHC1/PTPRZ1/IGFBP3/CD36/LOC100860959/LOC108633303/COL1A2/IGFBP6/ACVRL1/COL2A1/ERBB3/NTF3/PDGFB/KLB/PDGFRA/KDR/PDGFRB/FSTL4/FGFR4/INSR/FLT4/TEK/TGFBR1/SEC61B/NTRK2/PXDN/CD109/CTGF/IGF2R/TGFB3/THBS1/IL1R2/IL1R1/LTBP1/IL1RN/COL4A1/IL2RA/NRP1/SDCBP/API5/IL10RA/CEP57/AGRN/GLG1/LTBP4/NGFR/IGFBP4/HAP1/DUSP1/LOC102176643/IL6ST/OSMR…	Function
GO:0050729	positive regulation of inflammatory response	112	-0.489736389857524	-1.72813971977495	0.00111111111111111	0.00111111111111111	0.0658529680586898	3509	tags=49%, list=26%, signal=37%	LOC102181889/HSPD1/TAC1/GPRC5B/LOC102171917/VAMP8/MYD88/PDCD4/CNR1/TNFRSF1A/TLR9/IL17RB/VAMP7/CCL24/TNFSF11/WNT5A/PTGS2/CCR5/TNFSF4/CD47/PLA2G4A/ETS1/IL17RA/IL6ST/SERPINE1/HYAL2/TLR3/FCER1G/TLR4/IDO1/ALOX5AP/AGTR1/LOC102169149/PIK3CG/EDNRA/OSMR/LOC102178953/S100A9/BTK/S100A8/CTSS/ITGA2/SNCA/PTGER4/FCER1A/ADORA3/IL1RL1/PDE5A/LOC102173987/CD24/TLR2/TNFSF18/IL17B/LDLR/TLR7	35	77	SNX4/CD28/PTGER3/NAPEPLD/NPY5R/CLOCK/TNIP1/TICAM1/C3/JAK2/LPL/IL1B/IL17D/TGM2/LOC100861279/PARK7/MIF/OSM/MGST2/IL15/NOD2/CX3CL1/RPS19/TARM1/LOC102181154/CCL5/STAT5B/LOC106501774/LOC102182869/PRKCA/NFKBIA/AGER/MAPK13/ANKRD42/CD6	CD47/SUCNR1/AGTR1/HSPD1/ADORA3/LOC102173987/CTSS/S100A9/LOC102169149/S100A8/FCER1A/FCER1G/LOC102184859/PIK3CG/TAC1/IL23A/TNFRSF1A/IL17RA/PDE5A/SNCA/TLR6/IL17B/F12/LDLR/IL33/TLR4/CDK19/CD24/CNR1/IL1RL1/VAMP8/ALOX5AP/TNFSF11/PDE2A/IL18/TNFSF18/TNFSF4/DHX9/PTGS2/PLA2G4A/LOC102181889/EDNRA/TLR2/IL17C/ADORA2B/CCR7/LOC102185866/LOC102168295/LOC102184553/LOC102171917/IL6ST/ITGA2/PTGER4/OSMR/EGFR/MYD88/W…	Process
GO:0007160	cell-matrix adhesion	112	-0.487404920752229	-1.71991263179511	0.00111111111111111	0.00111111111111111	0.0658529680586898	2715	tags=46%, list=20%, signal=37%	LAMA5/MKLN1/LOC102174895/ARHGAP6/ITGB2/GP5/ADAMTS13/AJUBA/LYPD3/NPNT/CD34/CD44/EMP2/HOXD3/LYPD5/ITGA11/FGB/EMILIN1/TEK/ACTN1/FGG/COL17A1/VWA2/PARVG/THBS3/ECM2/ITGA8/PECAM1/ITGA6/LOC102175177/RCC2/BCL2/ITGB3/TRIP6/FBLN5/HPSE/DLC1/ITGA10/NID1/SGCE/MADCAM1/ITGA2/COL13A1/PTPRK/NID2/TIAM1/ADAMTS12/ADAMTS9/CNTN2/SIGLEC1/CD34/COL3A1	23	89	CDK5/CD63/FREM1/LOC108636602/PTK2B/TRPM7/BCL2L11/TSC1/LOC102190036/TIMM10B/BCAM/VTN/ITGA2B/WHAMM/STRC/SRF/PKD1/RAC1/SORBS1/ADAM9/ACTN3/PPFIA1/L1CAM	TIAM1/GP5/ITGB2/RCC2/ITGA6/HOXD3/COL3A1/TESK2/LOC102175177/LOC102174895/ITGA10/PIP5K1A/ADAM15/THBS3/ZYX/MKLN1/SGCE/PPFIA2/ITGA7/PARVG/NPNT/HPSE/MADCAM1/TEK/CCL21/ECM2/PTPRK/CTGF/ACTN1/FERMT2/NID2/AJUBA/ITGA11/LIMS1/EMILIN1/ITGB1BP1/ADAMTS13/ITGB1/ITGA8/SIGLEC1/SIRPA/LAMA5/LOC108637403/CD44/ILK/LYVE1/THY1/CNTN2/CD34/PXN/FGB/FGA/FGG/MIA/LYPD3/LYPD5/ITGA3/ITGB3/PECAM1/ITGB4/ITGA2/ITGA1/ADAMTS12/PEAK…	Process
GO:0051607	defense response to virus	101	-0.527787920431481	-1.84215863710437	0.00111731843575419	0.00111731843575419	0.0658529680586898	2557	tags=44%, list=19%, signal=36%	LOC108636909/IFIH1/TLR8/BNIP3L/SERINC5/IFNAR2/SPON2/RTP4/HYAL2/TMEM173/IRF7/ISG20/IFIT3/LOC102181867/LOC100861338/LOC102179935/LOC102175526/TLR3/LOC106504020/AZU1/IFIT5/ABCC9/KCNJ8/IFNGR1/ISG15/BCL2/F2RL1/CD86/IFI44L/LOC102190983/RSAD2/CD40/IFIT2/RNASE6/ITGAX/MX1/NLRP3/PMAIP1/LOC108636449/LOC108636404/CXCL10/CXCL9/TLR7/LOC102173185	27	74	CXADR/STAT1/IRF5/TICAM1/C7H19orf66/LOC102181595/TAGAP/LOC108636785/CD8A/AGBL5/CARD9/MAVS/SAMHD1/LOC102170165/LOC102169889/RNASEL/NLRC5/EXOSC5/NCR1/MAP3K14/UNC13D/BNIP3/CHUK/PRF1/RELA/FADD/PQBP1	IFNAR1/IFNAR2/CD86/RTP4/LOC102175526/MX2/MX1/IFNLR1/FCN3/IFIH1/IFI44L/LOC102173932/NT5C3A/STAT2/ABCC9/KCNJ8/LOC102184324/CXCL9/CXCL10/SPON2/TMEM173/AZU1/NLRP3/IRF1/BST2/LOC108636404/LOC108636449/DDX58/LOC108636544/LOC102181867/IL33/BNIP3L/MB21D1/IFNGR1/LOC108636909/RNASE6/SERINC5/F2RL1/RSAD2/ZMYND11/SERINC3/CD40/EXOSC4/LOC102179935/ISG15/PTPRC/LOC102190983/LSM14A/IRF3/SLFN11/ISG20/TLR9/HYAL2/ATG7…	Process
GO:0016525	negative regulation of angiogenesis	101	-0.509610369556674	-1.77871282667723	0.00111731843575419	0.00111731843575419	0.0658529680586898	3813	tags=54%, list=28%, signal=39%	ECSCR/TGFB2/ADAMTS1/THBS4/RHOA/FAM129B/HSPG2/LIF/PDCD10/SPRY2/WISP3/VASH1/HOXA5/TNMD/EPHA2/MEOX2/HHEX/LOC108633303/EMILIN1/TIE1/TEK/HHIP/PDE3B/TCF4/SH2B3/SERPINE1/SPRED1/STARD13/CX3CR1/PLK2/LECT1/COL4A3/NGFR/LOC102178953/LOC100860959/ISM1/DCN/SERPINF1/CREB3L1/LOC102175889/COL4A2/LOC102174022/LOC102173049/THBS2/SULF1/SEMA3E/SEMA6A/CHGA/CRHR2/THBS1/ADGRB1/ADAMTS9/CXCL10/SPARC/E2F2	25	76	STAT1/AGO1/SARS/FOXJ2/ADRB2/KLF2/PIK3R2/SYNJ2BP/ROCK2/DAB2IP/FLT1/FASLG/EPN1/EPN2/FLCN/HDAC5/APOH/ROCK1/LOC102175359/ANGPT2/CXCR3/FOXO4/AMOT/MECP2/MSTRG.18563	ADAMTS1/PDCD10/EPHA2/HSPG2/E2F2/COL4A3/ATF2/TIE1/SHC1/EFNA3/HOXA5/CRHR2/CD36/LOC100860959/LOC108633303/SEMA3E/MEOX2/KRIT1/DCN/CARD10/LOC102181854/CXCL10/SPARC/LOC102174022/ECSCR/SEMA6A/TBXA2R/TEK/KLF4/WISP3/PLG/THBS2/VASH1/DLL4/THBS1/SPRED1/THBS4/EMILIN1/ITGB1BP1/FAM129B/NOTCH1/COL4A2/SPRY2/STARD13/RGCC/LECT1/ISM1/SULF1/ADGRB1/CREB3L1/PDE3B/TGFB2/LIF/SH2B3/HHIP/GPR4/LOC102175889/SERPINF1/NGFR/PLK…	Process
GO:0005604	basement membrane	98	-0.575447825601191	-1.99974674294648	0.00112359550561798	0.00112359550561798	0.0658529680586898	3773	tags=61%, list=28%, signal=44%	TGFB2/ADAMTS1/NTN4/THBS4/ACHE/HSPG2/AGRN/LAMA3/COL4A6/LOC102183372/EFEMP2/LOC106502530/NPNT/LOXL1/LAMB3/P3H1/TIMP2/EGFLAM/COL17A1/TIMP1/RELL2/VWA2/USH2A/ITGA6/EFNA5/COL28A1/ENTPD2/FBN1/COL4A3/FRAS1/ENTPD1/ANXA2/LAMC1/COL8A1/FREM2/SERPINF1/COL4A2/NID1/TGFBI/SMOC2/LAMB4/TNC/ACAN/LOXL2/THBS2/EGFL6/LAMB1/COL8A2/NID2/COL15A1/P3H2/COL4A5/COL2A1/COL4A1/CCDC80/COL4A4/NTN1/LAMA1/MATN2/SPARC	18	80	DLG1/COLQ/VWC2/FREM1/MEGF9/LAMC3/FGF9/LOC102184534/LAMC2/APLP1/VTN/COL7A1/VEGFA/TINAG/SPN/SMC3/LOC102189370/CD151	ADAMTS1/COL8A1/CCDC80/P3H2/LOC102172205/COL18A1/RUNX1/HSPG2/COL4A3/COL4A4/ITGA6/COL8A2/P3H1/LAMB4/LAMB1/COL28A1/COL2A1/NTN4/TIMP3/FBLN1/NPNT/ALB/FRAS1/EFNA5/SPARC/RELL2/TGFBI/COL15A1/LOXL2/TNC/SMOC2/THBS2/PAPLN/FBN1/ANXA2/NID2/LOC106502530/THBS4/EFEMP1/HMCN2/ENTPD2/COL4A2/COL4A1/FREM2/ITGB1/LAMA5/LOC108637403/MATN2/USH2A/TGFB2/VWA1/AGRN/LAMC1/LAMB3/SERPINF1/NTN1/TIMP2/ITGB4/EGFLAM/ACAN/LOXL1/DAG1…	Component
GO:0000070	mitotic sister chromatid segregation	96	-0.550301347963643	-1.90947927001673	0.00112359550561798	0.00112359550561798	0.0658529680586898	964	tags=21%, list=7%, signal=19%	CDT1/SMC2/KIFC1/CIT/KIF18A/CENPE/CCNB1/ESPL1/SPAG5/AURKB/KIF23/NUSAP1/NCAPG/NEK2/NDC80/KIF2C/DLGAP5/CDCA8/CDC20/KIF14	30	66	NAA50/SMC4/CUL3/NCAPH2/CENPC/PTTG1/CDC23/AKAP8/AKAP8L/MAU2/CHMP7/KIF25/CHMP4C/NSL1/CHMP1A/CHTF8/VPS4A/NUP62/CHMP2A/GSG2/PHF23/BECN1/KIF18B/CHMP6/BOD1/PAPD7/KIF22/MAD1L1/KLHL22/CHAMP1	CHMP2B/SGO1/DIS3L2/CDCA8/CDC20/KIF2C/CDC14A/PSRC1/POGZ/LOC108635911/ESPL1/RACGAP1/NCAPD2/MAD2L1/CENPE/NCAPG/PDS5A/PINX1/CHMP5/CDC14B/SMC2/CEP57L1/DLGAP5/NUSAP1/KNSTRN/CHMP4A/KIF23/RAB11A/NCAPH/PDS5B/RB1/CHMP4B/DSN1/DSCC1/LOC108637516/RRS1/NCAPD3/KIF18A/ZW10/CEP57/PHF13/NEK2/KIF14/CIT/RAN/CDT1/PPP2R1A/AURKC/TEX14/ZNF207/SPAG5/MIS12/AURKB/SPDL1/CCNB1/ATF6B/KIFC1/NDC80/SEH1L/VPS4B/PLK1/BUB3/ZWINT/WA…	Process
GO:0051983	regulation of chromosome segregation	94	-0.531399815272914	-1.83608320105073	0.00112994350282486	0.00112994350282486	0.0658529680586898	964	tags=22%, list=7%, signal=21%	CDT1/RECQL4/CIT/ECT2/BUB1/GEN1/CENPE/CCNB1/ESPL1/SPAG5/AURKB/CDC6/BUB1B/TTK/NEK2/NDC80/BIRC5/KIF2C/CENPF/DLGAP5/MKI67	34	60	PUM1/CUL3/SGO2/DDX11/CHD1/PTTG1/IK/CDC23/LOC102178535/CDK5RAP2/APC/TTL/ANAPC15/NUMA1/HNRNPU/TPR/CSNK2A2/CTCF/SIRT2/BECN1/ANAPC11/XRCC3/CCDC36/RMI2/LCMT1/MAD1L1/TNKS/FEN1/HDAC8/LOC108633221/KLHL22/PCID2/NAA10/LOC108635525	ECT2/RCC2/CDC42/HECW2/SFPQ/KIF2C/HORMAD1/ESPL1/RACGAP1/MAD2L1/CENPE/TACC3/RIOK2/SLF1/TTK/DLGAP5/KNSTRN/BUB1B/BUB1/PUM2/GEN1/SMC6/NEK6/RB1/CSNK2A1/RAD21/TERF1/NSMCE2/RECQL4/ZW10/ATM/MAD2L2/CENPF/NEK2/CIT/CDT1/TEX14/ZNF207/SPAG5/AURKB/CDC6/CDC27/BIRC5/AXIN2/DUSP1/CCNB1/TRIP13/DYNC1LI1/CTNNB1/RAD18/MAD2L1BP/NDC80/PSMG2/CHTF18/PLK1/MKI67/BUB3/SLF2/WAPL/MSTRG.4673	Process
GO:0048704	embryonic skeletal system morphogenesis	91	-0.510591868824461	-1.75637287922119	0.00113378684807256	0.00113378684807256	0.0658529680586898	2058	tags=36%, list=15%, signal=31%	SATB2/DLX2/NOG/WDR19/TFAP2A/GLI3/TGFBR2/TWIST2/PRRX1/PRRX2/SIX2/SLC39A1/TWIST1/RDH10/MYF5/MYCN/SHOX2/HYAL1/PDGFRA/MDFI/GSC/ALX4/HOXA11/FGFR2/OSR1/SOX11/WNT9B/MMP14/ALX1/COL2A1/MMP16/MTHFD1L/COL11A1	31	60	DLG1/HOXD10/HOXD9/TBX15/WDR60/HOXA3/HOXA4/HOXC9/HOXC11/SLC39A3/WNT9A/SMAD3/ASXL2/BMP7/OSR2/GRHL2/EYA1/FOXC2/IRX5/MEGF8/FUZ/HOXB8/HOXB7/HOXB5/PCGF2/SMAD2/AXIN1/IFT140/MEN1/TBX1/LOC108633207	SHOX2/SATB2/DLX2/HOXD3/TWIST2/COL11A1/ALX3/SLC39A1/GLI3/HOXA1/HOXA2/HOXA5/HOXA6/HOXA7/HOXA11/TWIST1/MYF5/ALX1/COL2A1/CHST11/TULP3/WDR19/PDGFRA/MEF2C/NDST1/TGFBR1/GAS1/MTHFD1L/TGFB3/SIX1/BMP4/MMP14/SIX2/OSR1/MYCN/SOX11/PRRX2/BMI1/LOC102188874/MMP16/RDH10/ALX4/TGFB2/PRRX1/FLVCR1/NOG/HOXB6/HOXB3/HOXB2/WNT9B/EIF4A3/GSC/TGFBR2/HYAL1/TFAP2A/RUNX2/MDFI/FGFR2/MED12/MSTRG.17498	Process
GO:0015276	ligand-gated ion channel activity	86	-0.517580811325677	-1.77088553759637	0.00114285714285714	0.00114285714285714	0.0658529680586898	2730	tags=45%, list=20%, signal=36%	GRIA1/KCNJ14/GRIK5/CHRNB2/SCNN1D/CHRNB4/ITPR2/P2RX4/RYR3/GRIK3/GRIA4/PKD2/P2RX1/GRIN2D/KCNJ16/KCNJ8/GABRE/GLRB/CHRNA5/NCALD/KCNJ10/GRIN2C/GABRA1/SCNN1B/HCN4/CFTR/TRPA1/P2RX7/GABRA2/PEX5L/GRIN3A/CHRNG/KCNK1/KCNJ3/CHRNA1/LOC102189471/TRPV1/CHRNA3/KCNJ5	21	65	DLG1/CATSPER4/KCNH2/GABRB1/ANXA6/HCN2/MCOLN1/JPH2/KCNJ11/ABCC8/GRIK4/JPH3/RYR1/ASIC2/P2RX5/CHRNE/KCNJ12/GABRB3/DLG3/SHROOM2/P2RX6	PEX5L/TRPM2/KCNJ15/CHRNG/CHRND/KCNJ3/CHRNA1/KCNJ13/GRIK3/CHRNB2/KCNJ10/KCNJ9/ASIC3/AQP1/CFTR/ASIC1/ITPR2/KCNJ8/PKD2/GABRA2/GABRA1/GRIA1/GRIN3A/GABRR2/RYR3/HCN4/CNGA3/GRIN1/NCALD/TRPA1/GRIA4/SCNN1D/TPCN1/P2RX7/P2RX4/GLRB/GRIA2/KCNK6/GRIK5/GRIN2D/KCNJ14/TRPV1/P2RX1/CHRNB1/ZACN/GRIN2C/KCNJ2/KCNJ16/HCN1/CHRNA5/CHRNA3/CHRNB4/ITPR1/ITPR3/SCNN1B/RYR2/KCNK1/KCNJ5/TPCN2/GRIA3/GLRA4/CNGA2/GABRE/LOC10218947…	Function
GO:0022834	ligand-gated channel activity	86	-0.517580811325677	-1.77088553759637	0.00114285714285714	0.00114285714285714	0.0658529680586898	2730	tags=45%, list=20%, signal=36%	GRIA1/KCNJ14/GRIK5/CHRNB2/SCNN1D/CHRNB4/ITPR2/P2RX4/RYR3/GRIK3/GRIA4/PKD2/P2RX1/GRIN2D/KCNJ16/KCNJ8/GABRE/GLRB/CHRNA5/NCALD/KCNJ10/GRIN2C/GABRA1/SCNN1B/HCN4/CFTR/TRPA1/P2RX7/GABRA2/PEX5L/GRIN3A/CHRNG/KCNK1/KCNJ3/CHRNA1/LOC102189471/TRPV1/CHRNA3/KCNJ5	21	65	DLG1/CATSPER4/KCNH2/GABRB1/ANXA6/HCN2/MCOLN1/JPH2/KCNJ11/ABCC8/GRIK4/JPH3/RYR1/ASIC2/P2RX5/CHRNE/KCNJ12/GABRB3/DLG3/SHROOM2/P2RX6	PEX5L/TRPM2/KCNJ15/CHRNG/CHRND/KCNJ3/CHRNA1/KCNJ13/GRIK3/CHRNB2/KCNJ10/KCNJ9/ASIC3/AQP1/CFTR/ASIC1/ITPR2/KCNJ8/PKD2/GABRA2/GABRA1/GRIA1/GRIN3A/GABRR2/RYR3/HCN4/CNGA3/GRIN1/NCALD/TRPA1/GRIA4/SCNN1D/TPCN1/P2RX7/P2RX4/GLRB/GRIA2/KCNK6/GRIK5/GRIN2D/KCNJ14/TRPV1/P2RX1/CHRNB1/ZACN/GRIN2C/KCNJ2/KCNJ16/HCN1/CHRNA5/CHRNA3/CHRNB4/ITPR1/ITPR3/SCNN1B/RYR2/KCNK1/KCNJ5/TPCN2/GRIA3/GLRA4/CNGA2/GABRE/LOC10218947…	Function
GO:0031091	platelet alpha granule	84	-0.5403000274788	-1.84269199053317	0.00114678899082569	0.00114678899082569	0.0658529680586898	2592	tags=42%, list=19%, signal=34%	LOC108633303/FGB/ACTN1/FGG/VEGFC/PCYOX1L/TIMP1/SERPINE1/SELP/F13A1/PECAM1/SERPINA5/SYTL4/CD9/CD109/STXBP1/PROS1/LOC100860959/ITGB3/SRGN/F5/FERMT3/IGFBP3/QSOX1/MMRN1/SERPING1/THBS2/IGF1/SERPINF2/SERPINE2/THBS1/LHFPL2/PCDH7/IGF2/SPARC	19	65	STXBP3/LOC102175560/AGP/VTI1B/LOC102177552/A1BG/ITGA2B/VPS33B/LOC102185401/VEGFA/GTPBP2/TREML1/TMX3/PDGFA/NHLRC2/APLP2/APOOL/GAS6/MAGED2	PROS1/AHSG/SERPINE2/OLA1/LOC102182562/IGFBP3/CD36/LOC100860959/LOC108633303/HGF/IGF1/CD9/PDGFB/MMRN1/PCDH7/ALB/LOC102181854/SPARC/PCYOX1L/CFD/LOC102182127/CD109/PHACTR2/PLG/THBS2/TGFB3/ACTN1/THBS1/LHFPL2/STXBP1/TOR4A/FAM49B/SERPING1/TGFB2/SCCPDH/F5/SELP/QSOX1/FGB/FGA/FGG/ACTN4/TGFB1/SERPINF2/ITGB3/PECAM1/ISLR/SERPINA5/LOC102174166/LOC102186111/LOC102174605/TEX264/F13A1/SERPINE1/VEGFC/SRGN/ACTN2/F…	Component
GO:1902850	microtubule cytoskeleton organization involved in mitosis	85	-0.525256167186705	-1.79060597484527	0.00114942528735632	0.00114942528735632	0.0658529680586898	2987	tags=36%, list=22%, signal=29%	TACC3/MCPH1/SPRY1/LOC108637516/GPSM2/MYBL2/SPDL1/SPC25/ARHGEF10/ARHGEF2/TACC3/AURKA/NDE1/PLK2/CHEK2/KIFC1/EFHC1/CENPE/CCNB1/ESPL1/STIL/AURKB/KIF23/NUSAP1/TTK/NEK2/NDC80/BIRC5/KIF11/CDC20/SAPCD2	25	60	SPICE1/PCNT/RCC1/TUBGCP5/TUBGCP6/CDK5RAP2/DYNLT1/DCTN1/GOLGA2/MZT1/TPX2/NUMA1/CEP126/WRAP73/CLTC/NDEL1/KIF2A/TUBGCP4/CLASP2/TUBGCP2/TNKS/TBCE/MECP2/TUBGCP3/FLNA	SPC25/CDC20/STIL/CDC14A/GPSM2/ARHGEF2/LOC108635911/ESPL1/RACGAP1/DCTN2/ASUN/CENPE/TACC3/CDC14B/TTK/NUSAP1/KIF23/RAB11A/SPAST/SAPCD2/AURKA/NSFL1C/KIF3B/MYBL2/LOC108637516/UBXN2B/ZW10/NEK2/CHEK2/RAN/SPRY1/MAP9/WDR62/AURKC/ZNF207/PAFAH1B1/AURKB/BIRC5/SPDL1/CCNB1/PLK2/FGF10/EML1/DYNC1LI1/POC1A/RHOA/EFHC1/KIFC1/NDC80/RALBP1/NDE1/SBDS/BCCIP/FAM175B/KIF11/DCTN6/MCPH1/ARHGEF10/MAP10/MSTRG.4673	Process
GO:0060993	kidney morphogenesis	79	-0.593811875817351	-2.01255071265958	0.00115340253748558	0.00115340253748558	0.0658529680586898	2618	tags=46%, list=19%, signal=37%	FMN1/PDGFRB/IRX2/AHR/SPATA5/AGTR2/NOG/GLI3/WWTR1/TSHZ3/PKD2/CALB1/DCHS1/TACSTD2/SOX9/SIX2/GCNT3/FRAS1/BCL2/HEY1/BMP2/GREM1/TIMELESS/ADAMTS16/PRKX/TCF21/FAT4/SOX4/HOXA11/OSR1/WNT9B/GPC3/MYC/SOX8/CITED1/WT1	20	59	DLG1/WNT4/WNT6/PBX1/FGF1/KLHL3/PSPN/GCNT1/GCNT4/PAX8/GATA3/EYA1/COMMD5/KIF26B/CTNNBIP1/FGF2/IRX3/WNK4/GDNF/PKD1	WWTR1/NPHP3/TACSTD2/VANGL2/GLI3/HOXA11/AHR/LRRK2/TIMELESS/WNT7B/NPNT/PKD2/FRAS1/PDGFRB/PTCH1/TCF21/AHI1/PGF/SIX1/BMP4/GCNT3/GREM1/FMN1/SIX2/OSR1/GZF1/BMP2/LAMA5/LOC108637403/CALB1/HEY1/MYC/CD44/WT1/LGR4/WNT11/ILK/DCHS1/HES5/SPATA5/FAT4/TSHZ3/NOG/WNT9B/SOX9/FOXD1/FGF10/ADAMTS16/IRX1/IRX2/SOX4/SMAD4/BCL2/SOX8/CITED1/PRKX/GPC3/AGTR2/MSTRG.9063	Process
GO:0061326	renal tubule development	78	-0.547002070054008	-1.85286037547155	0.00115473441108545	0.00115473441108545	0.0658529680586898	1982	tags=33%, list=15%, signal=29%	NOG/GLI3/PKD2/CALB1/DCHS1/TACSTD2/SOX9/BCL2/HEY1/BMP2/GREM1/TIMELESS/ADAMTS16/TCF21/FAT4/HOXA11/OSR1/HEYL/WNT9B/GPC3/MYC/COL4A1/LGR5/SOX8/CITED1/WT1	21	57	DLG1/WNT4/WNT6/PBX1/FGF1/KLHL3/PSPN/TTC8/PAX8/GATA3/EYA1/COMMD5/ACAT1/KIF26B/CTNNBIP1/FGF2/IRX3/WNK4/HDAC5/GDNF/PKD1	HEYL/TACSTD2/NOTCH2/GLI3/HOXA11/AQP1/LGR5/TIMELESS/WNT7B/NPNT/PKD2/MEF2C/PTCH1/TCF21/AHI1/DLL1/PGF/SIX1/BMP4/GREM1/FMN1/OSR1/NOTCH1/COL4A1/JAG1/GZF1/BMP2/LAMA5/LOC108637403/CALB1/HEY1/MTSS1/MYC/CD44/WT1/LGR4/WNT11/ILK/DCHS1/HES5/SPATA5/FAT4/NOG/WNT9B/SOX9/FOXD1/ADAMTS16/IRX1/IRX2/TFAP2B/SMAD4/BCL2/SOX8/AQP11/CITED1/GPC3/MSTRG.9063	Process
GO:0032642	regulation of chemokine production	78	-0.531408843875305	-1.8000414329227	0.00115473441108545	0.00115473441108545	0.0658529680586898	2955	tags=44%, list=22%, signal=34%	IL6R/TLR9/EPHA2/WNT5A/RIPK2/IL10/EIF2AK2/SNAI2/MEFV/HMOX1/LOC100861338/CSF1R/LOC102184087/ADAM17/TLR3/AZU1/TLR4/LOC106503912/HIF1A/TWIST1/F2RL1/LOC108638256/ADCYAP1/CD84/LOC102187672/IL1RL1/CD24/S100B/C5/TLR2/LOC102187127/C1QTNF3/TLR7/POSTN	20	58	APOD/ADIPOQ/MUL1/CD74/EGR1/TICAM1/LPL/TRIM32/IL1B/HMGB1/MAVS/MIF/ZFPM1/NOD2/CCL5/LOC102186681/AGER/IL4R/SIGIRR/LOC100861197	S100B/EPHA2/MCOLN2/IL6R/ACKR1/CD84/TWIST1/HMOX1/LOC102181582/HAVCR2/CSF1R/ELANE/AZU1/MAPK9/IL33/KLF4/TLR4/C5/CD24/ARG2/HIF1A/F2RL1/TICAM2/IL1RL1/EIF2AK2/SOCS5/ADAM17/POSTN/RIPK2/IL7/SNAI2/P2RY2/IL18/IL10/TLR2/SUZ12/LOC102187672/LOC102189615/LOC106503912/LOC108638256/LOC102187127/LOC102184087/LOC102169702/ADORA2B/C1QTNF3/MYD88/WNT5A/LOC102173135/TLR9/TNF/MBP/ADCYAP1/MEFV/LOC100861338/TLR3/TIRAP/TL…	Process
GO:0006029	proteoglycan metabolic process	73	-0.582331335840872	-1.95321006269531	0.00116822429906542	0.00116822429906542	0.0658529680586898	2454	tags=44%, list=18%, signal=36%	NDNF/HYAL4/EGFLAM/CHST15/SULF2/LECT1/CHPF/XYLT1/CHST3/HPSE/DCN/BMP2/CHST7/CHSY3/BGN/HYAL1/HEXB/VCAN/DSE/NDST3/UST/MAMDC2/DSEL/ACAN/GLCE/SULF1/IGF1/LOC102181993/LOC102184089/COL2A1/ADAMTS12/COL11A1	12	61	HS6ST1/BMPR1B/IDUA/B4GALT7/NCAN/HS3ST5/HEXA/CHST8/XYLT2/CHST12/GAL3ST3/B3GAT1	PXYLP1/CHPF/BMPR2/GPC1/COL11A1/BCAN/VANGL2/HYAL4/DCN/COL2A1/IGF1/CHST11/NDNF/NDST3/HPSE/VCAN/NDST1/CHSY3/MAMDC2/DSE/UST/LIPC/CHST14/GLCE/ARSB/LECT1/BMP2/SULF2/EXT1/SULF1/IMPAD1/B3GAT2/EXT2/FOXL1/LOC102184089/SGSH/CANT1/HEXB/LOC102181993/EGFLAM/ADAMTS12/ACAN/CSPG4/HYAL1/CSPG5/CHST13/PPARD/DSEL/XYLT1/GAL3ST4/CHST15/CSGALNACT1/NDST2/SPOCK2/CHST3/CSGALNACT2/B3GAT3/CHST7/IDS/BGN/MSTRG.2705	Process
GO:0032677	regulation of interleukin-8 production	68	-0.564406459764989	-1.88401195150608	0.00116822429906542	0.00116822429906542	0.0658529680586898	3096	tags=59%, list=23%, signal=46%	TIRAP/DDX58/LOC102189615/CD58/LOC102182562/BCL10/RIPK1/BPI/IL6R/TLR9/WNT5A/IL10/TLR8/C5AR2/ARRB1/SERPINE1/HYAL2/LOC100861338/LOC102184087/TLR3/TLR4/LOC106503912/CD14/AFAP1L2/F2RL1/BAC5/LOC108638256/LOC102187672/ANXA1/MAP34-B/PTGER4/LOC102180520/LOC102170003/LOC102169231/BAC7.5/TLR2/F2R/LOC102187127/LOC102180785/TLR7	16	52	ADIPOQ/CD2/DDIT3/CACTIN/MAPKBP1/IL1B/IL17D/MAVS/TLR5/PARK7/NOD2/BCL3/ZNF580/LOC102186681/FADD/LOC108635363	LOC102182562/BCL10/PTPN22/CD58/IL6R/CD244/TLR1/TLR6/CD14/ELANE/DDX58/ANXA1/KLF4/TLR4/F2RL1/F2R/ANXA4/BPI/LOC102180785/LOC102180520/ARRB1/IL18/IL10/TLR2/PRKD2/C5AR2/SSC5D/LOC102187672/LOC102189615/LOC106503912/LOC108638256/LOC102187127/LOC102184087/PTGER4/WNT5A/TLR9/HYAL2/MAP34-B/LOC102169231/BAC7.5/BAC5/LOC102170003/RIPK1/TNF/LOC100861338/SERPINE1/AFAP1L2/TLR3/TIRAP/TMSB4X/TLR8/TLR7	Process
GO:0051963	regulation of synapse assembly	74	-0.55910400906087	-1.87843925005006	0.00116822429906542	0.00116822429906542	0.0658529680586898	1976	tags=50%, list=15%, signal=43%	AMIGO2/CUX2/WNT5A/NRXN1/CHRNB2/TPBG/CLSTN3/SLITRK1/NLGN1/EFNA5/EPHA7/BHLHB9/SLITRK2/ADGRL3/ADGRL2/BDNF/LRRTM1/MUSK/SNAP25/SLITRK5/NTRK2/SNCA/LRRC4B/RAB17/THBS2/NECTIN1/ADGRL1/FLRT1/FLRT3/SLITRK6/TLR2/ADGRB1/LRRN1/LRTM1/EPHB3/EPHB2/CBLN2	12	62	GHSR/COLQ/ADGRB2/AMIGO1/LINGO4/SYNDIG1/ASIC2/PRKCA/BRK1/AMIGO3/SLIT1/MECP2	IL1RAP/EPHB3/NLGN1/EPHB2/RAB17/ADGRL2/CHRNB2/LRRN3/PPP1R9A/AMIGO2/CLSTN3/SNCA/ADGRL3/EFNA5/MEF2C/ADGRE5/ADGRL1/NTRK2/MUSK/TPBG/EPHA7/THBS2/FLRT2/SIX1/NRXN1/LRRTM1/GRIN1/SLITRK5/SLITRK6/SLITRK1/SNAP25/FLRT3/ADNP/PTK2/ADGRB1/BDNF/NECTIN1/CLSTN1/AGRN/CUX2/TLR2/VPS35/LRRC4B/NLGN2/NTRK3/OXTR/LRRN1/WNT5A/LRTM1/WNT7A/MDGA1/CBLN2/EEF2K/DLG5/LRRTM3/VSTM5/FLRT1/NLGN3/SLITRK2/SLITRK4/BHLHB9/SRPX2	Process
GO:0030193	regulation of blood coagulation	74	-0.542171328608724	-1.8215499932134	0.00116822429906542	0.00116822429906542	0.0658529680586898	2794	tags=47%, list=21%, signal=38%	CAV1/PRKCD/LOC108633303/FGB/FGG/PTPRJ/SERPINE1/SELP/NOS3/PLAUR/FCER1G/TLR4/CD9/LYN/PROZ/PLAT/ANXA2/S100A9/LOC100860959/F2RL1/HPSE/PDPN/SYK/PDGFRA/ADAMTS18/C1QTNF1/ANXA5/SERPINF2/TFPI/SERPINE2/F3/F2R/THBS1/FAP/CD34	22	52	PROC/PTGER3/USF1/TEC/ADRB2/PRDX2/DMTN/PLEK/CPB2/PRKCQ/F2/VTN/ALOX12/APOH/PRKCA/LOC108638200/VPS33B/ADTRP/LOC102170373/PDGFA/PRKG1/F7	GP5/SERPINE2/FAP/TFPI/F3/S100A9/FCER1G/NOS3/CAV1/CD36/LOC100860959/LOC108633303/ANO6/CD9/PDGFB/ANXA5/TXK/PDGFRA/HPSE/F12/TBXA2R/SYK/TLR4/PLG/ANXA2/THBS1/F2RL1/F2R/THBD/LYN/PTPRJ/SELP/PDPN/CD34/FGB/FGA/FGG/ADAMTS18/PLAUR/APOE/SERPINF2/GP1BA/C1QTNF1/PRKCD/EDN1/ENPP4/VKORC1/SERPINE1/PLAT/PLAU/PROZ/MSTRG.10826	Process
GO:0019199	transmembrane receptor protein kinase activity	72	-0.560306016705899	-1.87217162218488	0.00116959064327485	0.00116959064327485	0.0658529680586898	2564	tags=44%, list=19%, signal=36%	FGFR1/LTK/PDGFRB/TIE1/TEK/AMHR2/AXL/FLT4/KDR/NRP1/TGFBR3/CSF1R/TGFBR2/EPHB4/NRP2/ROR2/EPHA7/DDR2/LOC102169183/ERBB3/MUSK/EPHA3/EPHA5/PDGFRA/NTRK2/FGFR4/KIT/FGFR2/EPHB6/EFNB3/EPHB3/EPHB2	14	58	ACVR1C/EFNA4/EPHA1/ACVR1B/BMPR1B/NRG2/CRIM1/ALK/ENG/FLT1/ERBB2/IGF1R/ACVR2B/LOC102187310	EPHA3/EPHB3/EPHA2/EPHB2/EPHA4/NRP2/BMPR2/ACVR2A/ACVR1/EPHA10/TIE1/ROR1/TGFBR3/EFNA3/INSRR/DDR2/EPHB6/MET/AMHR2/ACVRL1/ERBB3/PDGFRA/KIT/KDR/EPHA5/PDGFRB/CSF1R/FGFR4/INSR/FLT4/TEK/TGFBR1/NTRK2/ROR2/MUSK/LOC102169183/EPHA7/IGF2R/TYRO3/LTK/MERTK/EFEMP1/FLT3/NRP1/LTBP4/AXL/EFNB3/NTRK3/EGFR/TGFBR2/MST1R/DDR1/EPHB4/FGFR2/FGFR1/BMPR1A/RET/FGFRL1	Function
GO:0061333	renal tubule morphogenesis	66	-0.581878599427936	-1.92743830457155	0.00117647058823529	0.00117647058823529	0.0658529680586898	1982	tags=41%, list=15%, signal=35%	FMN1/IRX2/SPATA5/NOG/GLI3/PKD2/DCHS1/TACSTD2/SOX9/BCL2/HEY1/BMP2/GREM1/TIMELESS/ADAMTS16/TCF21/FAT4/HOXA11/OSR1/WNT9B/GPC3/MYC/COL4A1/LGR5/SOX8/CITED1/WT1	19	47	DLG1/WNT4/WNT6/PBX1/FGF1/KLHL3/PSPN/PAX8/GATA3/EYA1/COMMD5/KIF26B/CTNNBIP1/FGF2/IRX3/WNK4/HDAC5/GDNF/PKD1	TACSTD2/GLI3/HOXA11/LGR5/TIMELESS/NPNT/PKD2/MEF2C/PTCH1/TCF21/AHI1/PGF/SIX1/BMP4/GREM1/FMN1/OSR1/COL4A1/GZF1/BMP2/LAMA5/LOC108637403/HEY1/MTSS1/MYC/CD44/WT1/LGR4/WNT11/ILK/DCHS1/HES5/SPATA5/FAT4/NOG/WNT9B/SOX9/FOXD1/ADAMTS16/IRX1/IRX2/SMAD4/BCL2/SOX8/CITED1/GPC3/MSTRG.9063	Process
GO:0048013	ephrin receptor signaling pathway	66	-0.55257140526788	-1.83035996438317	0.00117647058823529	0.00117647058823529	0.0658529680586898	1857	tags=33%, list=14%, signal=29%	ARPC3/EPHB4/ACTR3/SDC2/EFNA5/EPHA7/ARPC5/ARPC1B/LYN/LOC108634517/VAV2/SRC/YES1/EPHA3/EPHA5/TIAM1/EPHB6/EFNB3/EPHB3/MMP2/EPHB2/NGEF	15	51	ITSN1/LOC102173333/AP2M1/EFNA4/EPHA1/RASA1/NCK2/ROCK2/MMP9/AP2S1/AP2B1/GIT1/ROCK1/RAC1/AP2A2	TIAM1/EPHA3/EPHB3/NCK1/EPHA2/CDC42/EPHB2/EPHA4/ACTR3/CHN1/NGEF/EPHA10/EFNA3/EFNA1/EPHB6/WASL/EPHA5/EFNA5/EFNA2/FYN/EPHA7/SIPA1L1/ACTR2/DNM1/VAV2/GRIN1/ARHGEF7/EFNB2/SRC/SDC2/SDCBP/LYN/PTK2/ARPC5/PTPN11/ARPC3/MMP2/CDK5R1/CRK/EFNB3/ACTG1/NTRK3/RHOA/YES1/EPHB4/ARPC1B/ACTB/HRAS/PAK3/LOC108634517/EFNB1	Process
GO:0072028	nephron morphogenesis	63	-0.580188168005816	-1.90758627180676	0.00118063754427391	0.00118063754427391	0.0658529680586898	2618	tags=43%, list=19%, signal=35%	FMN1/PDGFRB/IRX2/SPATA5/NOG/GLI3/PKD2/DCHS1/TACSTD2/SOX9/SIX2/BCL2/HEY1/BMP2/GREM1/TIMELESS/ADAMTS16/TCF21/FAT4/HOXA11/OSR1/WNT9B/GPC3/MYC/SOX8/CITED1/WT1	18	45	DLG1/WNT4/WNT6/PBX1/FGF1/KLHL3/PSPN/PAX8/GATA3/EYA1/COMMD5/KIF26B/CTNNBIP1/FGF2/IRX3/WNK4/GDNF/PKD1	TACSTD2/GLI3/HOXA11/TIMELESS/NPNT/PKD2/PDGFRB/PTCH1/TCF21/AHI1/PGF/SIX1/BMP4/GREM1/FMN1/SIX2/OSR1/GZF1/BMP2/LAMA5/LOC108637403/HEY1/MYC/CD44/WT1/LGR4/WNT11/ILK/DCHS1/HES5/SPATA5/FAT4/NOG/WNT9B/SOX9/FOXD1/ADAMTS16/IRX1/IRX2/SMAD4/BCL2/SOX8/CITED1/GPC3/MSTRG.9063	Process
GO:0061640	cytoskeleton-dependent cytokinesis	63	-0.572259292915982	-1.88151712026886	0.00118063754427391	0.00118063754427391	0.0658529680586898	1275	tags=24%, list=9%, signal=22%	SEPT6/TRIM36/CIT/ECT2/EFHC1/ESPL1/AURKB/NOX5/KIF20A/KIF23/CKAP2/NUSAP1/CEP55/ANLN/BIRC5	21	42	SON/JTB/SEPT7/WASH1/LOC102178253/RASA1/ARF1/DCTN3/SNX9/BBS4/APC/SEPT4/CNTROB/SNX18/CUL7/DAXX/ROCK1/ALKBH4/ARL3/FMN2/INCENP	ECT2/SEPT2/RHOC/ANLN/ESPL1/RACGAP1/LOC108636199/KIF20A/BIN3/USP8/NUSAP1/KIF23/NOX5/TRIM36/MITD1/STAMBP/SPAST/SPTBN1/ACTR2/RHOB/BRCA2/CKAP2/CHMP4B/KIAA0196/RAB35/CIT/SPIRE2/IST1/UNC119/AURKB/MYH10/TTC19/BIRC5/SNX33/PDCD6IP/RHOA/EFHC1/SPIRE1/PLK1/CEP55/ZNF365/SEPT6	Process
GO:0000910	cytokinesis	65	-0.558080802673446	-1.84391160235264	0.00118063754427391	0.00118063754427391	0.0658529680586898	1275	tags=23%, list=9%, signal=21%	SEPT6/TRIM36/CIT/ECT2/EFHC1/ESPL1/AURKB/NOX5/KIF20A/KIF23/CKAP2/NUSAP1/CEP55/ANLN/BIRC5	22	43	SON/JTB/SEPT7/WASH1/LOC102178253/RASA1/ARF1/DCTN3/SNX9/BBS4/APC/SEPT4/CNTROB/SNX18/CUL7/DAXX/ROCK1/ALKBH4/ARL3/ANXA11/FMN2/INCENP	ECT2/SEPT2/RHOC/ANLN/ESPL1/RACGAP1/MYH9/LOC108636199/KIF20A/BIN3/USP8/NUSAP1/KIF23/NOX5/TRIM36/MITD1/STAMBP/SPAST/SPTBN1/ACTR2/RHOB/BRCA2/CKAP2/CHMP4B/KIAA0196/RAB35/CIT/SPIRE2/IST1/UNC119/AURKB/MYH10/TTC19/BIRC5/SNX33/PDCD6IP/RHOA/EFHC1/SPIRE1/PLK1/CEP55/ZNF365/SEPT6	Process
GO:0007052	mitotic spindle organization	65	-0.556378152956473	-1.83828600915389	0.00118063754427391	0.00118063754427391	0.0658529680586898	752	tags=20%, list=6%, signal=19%	KIFC1/EFHC1/CENPE/CCNB1/STIL/AURKB/KIF23/TTK/NEK2/NDC80/BIRC5/KIF11/CDC20	20	45	SPICE1/PCNT/RCC1/TUBGCP5/TUBGCP6/GOLGA2/MZT1/TPX2/CEP126/WRAP73/CLTC/KIF2A/TUBGCP4/CLASP2/TUBGCP2/TNKS/TBCE/MECP2/TUBGCP3/FLNA	SPC25/CDC20/STIL/CDC14A/GPSM2/LOC108635911/RACGAP1/DCTN2/ASUN/CENPE/CDC14B/TTK/KIF23/RAB11A/SPAST/AURKA/KIF3B/MYBL2/LOC108637516/NEK2/CHEK2/RAN/MAP9/WDR62/AURKC/ZNF207/AURKB/BIRC5/CCNB1/PLK2/EML1/DYNC1LI1/POC1A/RHOA/EFHC1/KIFC1/NDC80/RALBP1/SBDS/BCCIP/FAM175B/KIF11/DCTN6/ARHGEF10/MAP10	Process
GO:0072078	nephron tubule morphogenesis	61	-0.571339269503749	-1.8710216602622	0.00118343195266272	0.00118343195266272	0.0658529680586898	2618	tags=41%, list=19%, signal=33%	FMN1/IRX2/SPATA5/NOG/GLI3/PKD2/DCHS1/TACSTD2/SOX9/BCL2/HEY1/BMP2/GREM1/TIMELESS/ADAMTS16/TCF21/FAT4/HOXA11/OSR1/WNT9B/GPC3/MYC/SOX8/CITED1/WT1	18	43	DLG1/WNT4/WNT6/PBX1/FGF1/KLHL3/PSPN/PAX8/GATA3/EYA1/COMMD5/KIF26B/CTNNBIP1/FGF2/IRX3/WNK4/GDNF/PKD1	TACSTD2/GLI3/HOXA11/TIMELESS/NPNT/PKD2/PTCH1/TCF21/AHI1/PGF/SIX1/BMP4/GREM1/FMN1/OSR1/GZF1/BMP2/LAMA5/LOC108637403/HEY1/MYC/CD44/WT1/LGR4/WNT11/ILK/DCHS1/HES5/SPATA5/FAT4/NOG/WNT9B/SOX9/FOXD1/ADAMTS16/IRX1/IRX2/SMAD4/BCL2/SOX8/CITED1/GPC3/MSTRG.9063	Process
GO:0005201	extracellular matrix structural constituent	57	-0.693416372059477	-2.24228547024931	0.00118906064209275	0.00118906064209275	0.0658529680586898	1717	tags=54%, list=13%, signal=48%	HAPLN1/LOC108637488/FBN1/MFAP5/COL6A5/LAMC1/BGN/COL9A1/TECTA/COL4A2/EMILIN2/VCAN/COMP/ACAN/CHI3L1/LAMB1/COL8A2/LUM/PXDN/MGP/COL4A1/COL9A2/COL4A4/COL11A2/LAMA1/ELN/COL11A1/FBN2/COL3A1/COL1A2/FBN3	11	46	MATN1/TINAGL1/TUFT1/CD4/AMBN/NCAN/COL9A3/PRELP/COL7A1/TECTB/MUC6	IMPG2/COL6A5/COL4A4/COL3A1/COL8A2/COL9A2/COL11A1/HAPLN2/BCAN/LAMB1/COL1A2/LUM/MGP/MFAP5/CHADL/FBLN1/MEPE/ENAM/HAPLN1/VCAN/FBN2/FBN3/COL5A3/COMP/PXDN/FBN1/EMILIN1/MATN3/COL4A2/COL4A1/LOC108637488/COL19A1/COL9A1/TECTA/CHI3L1/LAMC1/ACAN/HAPLN3/FBLN2/COL11A2/EMILIN2/LAMA1/ELN/LOC102171503/EFEMP2/BGN	Function
GO:0004714	transmembrane receptor protein tyrosine kinase activity	57	-0.633432239398148	-2.04831608254575	0.00118906064209275	0.00118906064209275	0.0658529680586898	2564	tags=53%, list=19%, signal=43%	EPHA2/FGFR1/LTK/PDGFRB/TIE1/TEK/AXL/FLT4/KDR/NRP1/CSF1R/EPHB4/NRP2/ROR2/EPHA7/DDR2/LOC102169183/ERBB3/MUSK/EPHA3/EPHA5/PDGFRA/NTRK2/FGFR4/KIT/FGFR2/EPHB6/EFNB3/EPHB3/EPHB2	9	48	EFNA4/EPHA1/NRG2/CRIM1/ALK/FLT1/ERBB2/IGF1R/LOC102187310	EPHA3/EPHB3/EPHA2/EPHB2/EPHA4/NRP2/EPHA10/TIE1/ROR1/EFNA3/INSRR/DDR2/EPHB6/MET/ERBB3/PDGFRA/KIT/KDR/EPHA5/PDGFRB/CSF1R/FGFR4/INSR/FLT4/TEK/NTRK2/ROR2/MUSK/LOC102169183/EPHA7/IGF2R/TYRO3/LTK/MERTK/EFEMP1/FLT3/NRP1/AXL/EFNB3/NTRK3/EGFR/MST1R/DDR1/EPHB4/FGFR2/FGFR1/RET/FGFRL1	Function
GO:0005518	collagen binding	57	-0.618547707040698	-2.00018429336194	0.00118906064209275	0.00118906064209275	0.0658529680586898	2137	tags=47%, list=16%, signal=40%	CCBE1/RELL2/ECM2/USH2A/ITGA9/DDR2/MRC2/DCN/ITGA10/NID1/TGFBI/CTSS/COMP/ITGA2/PCOLCE/C1QTNF1/PAK1/ADGRG6/LUM/CTSK/NID2/COCH/SERPINH1/THBS1/LRRC15/ANTXR1/SPARC	9	48	VWF/CTSB/SMAD3/MMP9/ADGRG1/VTN/SMAD7/PDGFA/ADAM9	GP5/LRRC15/PCOLCE2/DPP4/GPC1/PODN/ITGA10/CTSS/CTSK/DDR2/LUM/DCN/PDGFB/CHADL/SPARC/RELL2/TGFBI/COL5A3/COMP/ECM2/ADGRG6/NID2/THBS1/ITGA11/THBS4/ANTXR1/ITGB1/HSD17B12/CD44/SERPINH1/USH2A/AP1G1/ITGA3/MRC2/C1QTNF1/ITGA2/ITGA1/CSPG4/COCH/MAP1A/ITGA9/DDR1/SMAD4/CCBE1/ACHE/PCOLCE/NID1/PAK1	Function
GO:0050840	extracellular matrix binding	54	-0.608388678323593	-1.95162042132965	0.00120192307692308	0.00120192307692308	0.0658529680586898	2729	tags=48%, list=20%, signal=39%	FBLN2/LYPD5/LOC106502806/PLEKHA2/ADAMTS15/ADAMTS5/SDC1/ITGA6/ITGA9/ANXA2/ITGB3/DCN/BGN/NID1/TGFBI/CTSS/ITGA2/ADGRG6/OLFML2A/THBS1/SPP1/OLFML2B/LRRC15/ELN/SPARC/COL11A1	10	44	TINAGL1/CYR61/ECM1/SLIT2/ADGRG1/BCAM/VTN/ITGA2B/VEGFA/ADAM9	ADAMTS5/LRRC15/NCL/ITGA6/GPC1/COL11A1/CTSS/OLFML2B/DCN/ITGA7/NTN4/LGALS1/SPP1/SPARC/TGFBI/ADGRG6/LGALS3/ANXA2/THBS1/THBS4/SDC1/OLFML2A/ITGB1/LOC106502806/AGRN/LYPD3/LYPD5/SSC5D/ITGA3/ITGB3/ITGA2/ITGA9/RPSA/DAG1/FBLN2/ELN/ACHE/PLEKHA2/SPOCK2/NID1/ADAMTS15/CD248/BGN/LOC102175427	Function
GO:0038024	cargo receptor activity	54	-0.583682276109176	-1.87236595651597	0.00120192307692308	0.00120192307692308	0.0658529680586898	1584	tags=37%, list=12%, signal=33%	SCARB1/ACKR3/LOC100860959/SCARA3/LOC102169730/SCARA5/HIP1R/COLEC12/FOLR2/TFR2/DAB2/CUBN/MRC1/LOC102183943/TFRC/MSR1/MEGF10/LDLR/LRP8/LOC102174322	12	42	STAB2/OLR1/SCARB2/ABCA7/VLDLR/ABCA1/EPN1/ASGR1/LGALS3BP/AGER/MSTRG.299/MSTRG.4844	TFRC/LDLRAP1/LRP1B/LRP2/ACKR3/LRP8/CD36/LOC100860959/LOC108633303/LRP1/LOC102183943/MEGF10/LDLR/SCARA5/SCARA3/LRP10/CUBN/MRC1/LRP12/ARRB1/FOLR2/LOC102174322/HIP1R/SCARB1/LSR/SSC5D/SCARF1/CXCL16/DAB2/LOC102172768/LOC102173047/LOC108638604/LOC108638594/LOC102172305/COLEC12/APOBR/HIP1/TFR2/LOC102169730/MSR1/PICALM/SCARF2	Function
GO:0032757	positive regulation of interleukin-8 production	52	-0.576088744322759	-1.83773740952866	0.00121065375302663	0.00121065375302663	0.0658529680586898	2203	tags=56%, list=16%, signal=47%	BCL10/RIPK1/TLR9/WNT5A/TLR8/SERPINE1/HYAL2/LOC100861338/LOC102184087/TLR3/TLR4/LOC106503912/CD14/AFAP1L2/F2RL1/BAC5/LOC108638256/LOC102187672/MAP34-B/PTGER4/LOC102180520/LOC102170003/LOC102169231/BAC7.5/TLR2/F2R/LOC102187127/LOC102180785/TLR7	13	39	ADIPOQ/CD2/DDIT3/IL1B/IL17D/MAVS/TLR5/PARK7/NOD2/ZNF580/LOC102186681/FADD/LOC108635363	BCL10/CD58/CD244/TLR1/CD14/ELANE/DDX58/TLR4/F2RL1/F2R/LOC102180785/LOC102180520/IL18/TLR2/PRKD2/LOC102187672/LOC102189615/LOC106503912/LOC108638256/LOC102187127/LOC102184087/PTGER4/WNT5A/TLR9/HYAL2/MAP34-B/LOC102169231/BAC7.5/BAC5/LOC102170003/RIPK1/TNF/LOC100861338/SERPINE1/AFAP1L2/TLR3/TIRAP/TLR8/TLR7	Process
GO:0032835	glomerulus development	49	-0.642958301267494	-2.03930263138277	0.00121506682867558	0.00121506682867558	0.0658529680586898	3261	tags=59%, list=24%, signal=45%	LOC102183372/CD34/NOTCH2/PODXL/PROM1/PDGFRB/TEK/AHR/AMPD2/SULF2/PTPRO/WWTR1/PECAM1/PLCE1/COL4A3/BCL2/BASP1/NID1/PDGFRA/NPHS1/TCF21/SULF1/OSR1/HEYL/CD24/ENPEP/COL4A4/CD34/WT1	6	43	MAGI2/EGR1/MPV17/FOXC2/NUP93/ANGPT2	WWTR1/COL4A3/COL4A4/HEYL/AMPD2/NOTCH2/VANGL2/PODXL/AQP1/AHR/PTPRO/PDGFB/ENPEP/PDGFRA/PROM1/MEF2C/PDGFRB/NOTCH3/TEK/CD24/TCF21/BMP4/OSR1/NOTCH1/JAG1/SULF2/SULF1/MTSS1/CTNND1/WT1/LGR4/CD34/NPHS1/GPR4/PECAM1/BASP1/IQGAP1/LOC102183372/KLF15/BCL2/PLCE1/NID1/MSTRG.10826	Process
GO:0060675	ureteric bud morphogenesis	49	-0.609379688677867	-1.93279968573728	0.00121506682867558	0.00121506682867558	0.0658529680586898	1982	tags=41%, list=15%, signal=35%	NOG/GLI3/PKD2/DCHS1/TACSTD2/SOX9/BCL2/HEY1/BMP2/GREM1/TIMELESS/ADAMTS16/TCF21/FAT4/HOXA11/WNT9B/GPC3/MYC/CITED1/WT1	13	36	DLG1/WNT4/WNT6/PBX1/FGF1/PSPN/PAX8/GATA3/EYA1/KIF26B/CTNNBIP1/FGF2/GDNF	TACSTD2/GLI3/HOXA11/TIMELESS/NPNT/PKD2/PTCH1/TCF21/PGF/SIX1/BMP4/GREM1/FMN1/GZF1/BMP2/LAMA5/LOC108637403/HEY1/MYC/CD44/WT1/WNT11/ILK/DCHS1/SPATA5/FAT4/NOG/WNT9B/SOX9/FOXD1/ADAMTS16/SMAD4/BCL2/CITED1/GPC3/MSTRG.9063	Process
GO:0070206	protein trimerization	51	-0.609518038291307	-1.93343334351627	0.00121802679658952	0.00121802679658952	0.0658529680586898	1928	tags=33%, list=14%, signal=29%	LOC102179935/TRIM4/C1QTNF5/ALOX5AP/COL6A2/MGST1/COL6A1/SCARA5/C1QTNF1/CUBN/LCN2/SLC1A2/MSR1/C1QTNF3/LOC102173185/COL1A2/C1QTNF6	19	32	ADIPOQ/TRPM8/CD247/ATXN10/NUP54/WIZ/CLYBL/HSF1/LOC102170165/LOC102169889/DISP1/TNFRSF9/MIF/MLKL/NUP62/OCM2/NELL1/OGT/TRAF2	SKIL/COL6A1/COL6A2/COL1A2/ASIC1/C1QTNF6/MGST1/C1QTNF2/PPP2CA/SCARA5/SIGMAR1/ARG1/HTRA2/PNPT1/EMILIN1/LCN2/NUP58/ALOX5AP/CUBN/SLC1A2/TRIM21/LOC102170446/LOC102179935/C1QTNF5/GNB1/C1QTNF1/C1QTNF3/TRIM27/SMAD4/TRIM4/MSR1/LOC102173185	Process
GO:1904724	tertiary granule lumen	50	-0.691935681075538	-2.18732525806465	0.00122399020807834	0.00122399020807834	0.0658529680586898	1502	tags=42%, list=11%, signal=37%	QPCT/CTSH/BAC5/LTF/LRG1/TCN1/MAP34-B/QSOX1/CTSS/LOC102180520/LOC102170003/TNFAIP6/IDH1/CFP/LOC102169231/BAC7.5/LOC102175876/HBBC/LOC102180785/PTX3/LOC102176710	17	33	NIT2/ARMC8/PGM1/LOC102168424/LTA4H/LOC102182115/LOC102182395/LOC102182683/AGP/B2M/LOC102168547/YPEL5/LOC102184534/MMP9/ALDOC/DBNL/CTSD	PTX3/LOC102186806/CDA/IDH1/TNFAIP6/CTSS/ILF2/CNN2/LRG1/QPCT/GGH/GSDMD/TCN1/LOC102180785/LOC102180520/LOC102176710/LOC102175876/HBBC/QSOX1/LOC102176354/OSCAR/CANT1/TIMP2/CTSH/MAP34-B/LOC102169231/BAC7.5/BAC5/LOC102170003/LTF/GOLGA7/ASAH1/CFP	Component
GO:0030071	regulation of mitotic metaphase/anaphase transition	47	-0.592851247548179	-1.86665430547326	0.00122699386503067	0.00122699386503067	0.0658529680586898	964	tags=28%, list=7%, signal=26%	CDT1/BUB1/GEN1/CENPE/CCNB1/ESPL1/CDC6/BUB1B/TTK/NDC80/BIRC5/CENPF/DLGAP5	14	33	CUL3/CHD1/IK/CDC23/CDK5RAP2/APC/ANAPC15/TPR/ANAPC11/XRCC3/LCMT1/MAD1L1/KLHL22/PCID2	HECW2/ESPL1/MAD2L1/CENPE/RIOK2/TTK/DLGAP5/BUB1B/BUB1/GEN1/NEK6/RB1/RAD21/TERF1/NSMCE2/ZW10/ATM/MAD2L2/CENPF/CDT1/TEX14/ZNF207/CDC6/BIRC5/DUSP1/CCNB1/TRIP13/DYNC1LI1/MAD2L1BP/NDC80/PSMG2/PLK1/BUB3	Process
GO:0000281	mitotic cytokinesis	48	-0.613002876939818	-1.93018016907477	0.00123456790123457	0.00123456790123457	0.0658529680586898	1275	tags=27%, list=9%, signal=25%	SEPT6/TRIM36/CIT/ECT2/EFHC1/ESPL1/KIF20A/KIF23/CKAP2/NUSAP1/CEP55/ANLN/BIRC5	15	33	SON/JTB/SEPT7/RASA1/ARF1/SNX9/BBS4/APC/SEPT4/CNTROB/SNX18/CUL7/DAXX/ARL3/INCENP	ECT2/RHOC/ANLN/ESPL1/RACGAP1/LOC108636199/KIF20A/USP8/NUSAP1/KIF23/TRIM36/MITD1/STAMBP/SPAST/SPTBN1/RHOB/BRCA2/CKAP2/CHMP4B/RAB35/CIT/UNC119/MYH10/TTC19/BIRC5/SNX33/PDCD6IP/RHOA/EFHC1/PLK1/CEP55/ZNF365/SEPT6	Process
GO:0051310	metaphase plate congression	48	-0.581518756941501	-1.83104519541055	0.00123456790123457	0.00123456790123457	0.0658529680586898	964	tags=25%, list=7%, signal=23%	CDT1/KIFC1/GEM/KIF18A/CENPE/CCNB1/NDC80/KIF2C/CENPF/CDCA8/FAM83D/KIF14	20	28	SPICE1/CUL3/CENPC/CDC23/CHMP7/TRAPPC12/CHMP4C/CHMP1A/VPS4A/NUP62/CHMP2A/BECN1/MEIOC/CHMP6/BOD1/MLH1/KIF22/SEPT1/MAD1L1/CHAMP1	CHMP2B/CDCA8/KIF2C/PSRC1/CENPE/PINX1/CHMP5/CHMP4A/RAB11A/BRCA2/CHMP4B/FAM83D/GEM/RRS1/KIF18A/ZW10/CENPF/KIF14/CDT1/MIS12/SPDL1/CCNB1/CENPQ/KIFC1/NDC80/SEH1L/VPS4B/LOC108635483	Process
GO:0001658	branching involved in ureteric bud morphogenesis	42	-0.623854064303619	-1.93064272126703	0.00124688279301746	0.00124688279301746	0.0658529680586898	1915	tags=40%, list=14%, signal=35%	GLI3/PKD2/DCHS1/SOX9/BCL2/BMP2/GREM1/TIMELESS/ADAMTS16/TCF21/FAT4/HOXA11/WNT9B/GPC3/MYC/CITED1/WT1	11	31	DLG1/WNT4/WNT6/PBX1/FGF1/PSPN/PAX8/EYA1/CTNNBIP1/FGF2/GDNF	GLI3/HOXA11/TIMELESS/NPNT/PKD2/PTCH1/TCF21/PGF/SIX1/BMP4/GREM1/GZF1/BMP2/LAMA5/LOC108637403/MYC/CD44/WT1/ILK/DCHS1/SPATA5/FAT4/WNT9B/SOX9/FOXD1/ADAMTS16/SMAD4/BCL2/CITED1/GPC3/MSTRG.9063	Process
GO:0009620	response to fungus	43	-0.623337094571871	-1.92901739865353	0.00124843945068664	0.00124843945068664	0.0658529680586898	3573	tags=63%, list=26%, signal=46%	CRK/TAC1/LOC102174648/BCL10/LOC106502530/MYD88/PIK3CD/SPON2/IL17RA/HAMP/TLR4/LOC102169149/S100A9/BTK/BAC5/CLEC6A/LTF/S100A8/SYK/MAP34-B/LOC102170003/LOC102169231/MPO/CHGA/BAC7.5/TLR2/PTX3	6	37	CARD9/PIK3R1/BAK1/MALT1/NCF1/FAM3A	PTX3/BCL10/S100A9/LOC102169149/S100A8/RARRES2/NPY/TAC1/CLEC7A/CLEC6A/IL17RA/SPON2/LEAP2/ELANE/SYK/TLR4/ATG5/LOC106502530/PIK3CD/TLR2/COTL1/HAMP/TGFB1/MPO/CRK/LOC102174648/CHGA/MYD88/JAGN1/MAP34-B/LOC102169231/BAC7.5/BAC5/LOC102170003/LTF/LOC106503663/BTK	Process
GO:0032963	collagen metabolic process	36	-0.661340289235588	-2.00001907659959	0.00125470514429109	0.00125470514429109	0.0658529680586898	2021	tags=50%, list=15%, signal=43%	TGFBR3/P3H4/LOC108637488/HIF1A/MRC2/ADAMTS3/P3H3/CTSS/P2RX7/COL13A1/CTSK/COL15A1/MMP14/P3H2/SERPINH1/MMP2/MMP16/ADAMTS2	8	28	CTSB/VIPAS39/ID1/MMP9/MMP11/KLK6/VPS33B/CTSD	P3H2/P3H1/TGFBR3/CTSS/CTSK/TNS2/P3H3/ADAMTS3/PHYKPL/ADAMTS2/COL15A1/ARG1/HIF1A/MMP14/MMP16/LOC108637488/COL19A1/SERPINH1/P2RX7/MMP2/MMP15/P3H4/MRC2/FURIN/PRKCD/TRAM2/PLOD3/COL13A1	Process
GO:0005230	extracellular ligand-gated ion channel activity	35	-0.626731726201524	-1.88970695214672	0.00125628140703518	0.00125628140703518	0.0658529680586898	2730	tags=60%, list=20%, signal=48%	GRIA1/GRIK5/CHRNB2/CHRNB4/P2RX4/GRIK3/GRIA4/P2RX1/GRIN2D/GABRE/GLRB/CHRNA5/GRIN2C/GABRA1/P2RX7/GABRA2/GRIN3A/CHRNG/CHRNA1/TRPV1/CHRNA3	6	29	GABRB1/GRIK4/P2RX5/CHRNE/GABRB3/P2RX6	CHRNG/CHRND/CHRNA1/GRIK3/CHRNB2/GABRA2/GABRA1/GRIA1/GRIN3A/GABRR2/GRIN1/GRIA4/P2RX7/P2RX4/GLRB/GRIA2/GRIK5/GRIN2D/TRPV1/P2RX1/CHRNB1/ZACN/GRIN2C/CHRNA5/CHRNA3/CHRNB4/GRIA3/GLRA4/GABRE	Function
GO:0030199	collagen fibril organization	37	-0.72929279608656	-2.2118714528517	0.00126103404791929	0.00126103404791929	0.0658529680586898	1937	tags=62%, list=14%, signal=53%	DPT/LOC102184252/P3H4/DDR2/ANXA2/ADAMTS3/GREM1/COL14A1/ACAN/LOXL2/SERPINF2/COL12A1/LUM/SERPINH1/LMX1B/COL2A1/COL11A2/LOX/COL5A2/ADAMTS2/COL11A1/COL3A1/COL1A2	7	30	VIPAS39/MIA3/MMP11/SFRP2/FOXC2/VPS33B/ATP7A	COL3A1/COL5A2/P3H1/COL11A1/DDR2/COL1A2/LUM/COL2A1/ADAMTS3/LOX/COL5A3/ADAMTS2/TGFBR1/LOXL2/COL12A1/ANXA2/GREM1/LOC102184252/LMX1B/COL14A1/SCX/SERPINH1/TGFB2/DPT/SERPINF2/P3H4/ACAN/COL11A2/PLOD3/P4HA1	Process
GO:2000482	regulation of interleukin-8 secretion	33	-0.656375046529107	-1.94658869309817	0.00128865979381443	0.00128865979381443	0.0658529680586898	2741	tags=58%, list=20%, signal=46%	WNT5A/C5AR2/HYAL2/LOC100861338/LOC102184087/LOC106503912/CD14/F2RL1/BAC5/LOC108638256/LOC102187672/ANXA1/MAP34-B/LOC102170003/LOC102169231/BAC7.5/TLR2/F2R/LOC102187127	4	29	CD2/MAPKBP1/LOC102186681/LOC108635363	LOC102182562/PTPN22/CD58/CD244/TLR1/TLR6/CD14/ANXA1/F2RL1/F2R/ANXA4/TLR2/C5AR2/SSC5D/LOC102187672/LOC102189615/LOC106503912/LOC108638256/LOC102187127/LOC102184087/WNT5A/HYAL2/MAP34-B/LOC102169231/BAC7.5/BAC5/LOC102170003/LOC100861338/TMSB4X	Process
GO:0051233	spindle midzone	32	-0.655282682936843	-1.92632714707838	0.00130718954248366	0.00130718954248366	0.0658529680586898	2141	tags=44%, list=16%, signal=37%	PLK1/CCDC69/AURKA/RCC2/PGRMC1/GEM/KIF18A/CENPE/AURKB/CDC6/BUB1B/BIRC5/CDCA8/KIF14	8	24	RIF1/CAMK2B/NUMA1/HNRNPU/ARL8A/CENPV/CTDP1/KIF20B	RCC2/CDC42/PKP4/CDCA8/RACGAP1/CENPE/CCDC69/BUB1B/AURKA/GEM/KIF18A/KIF14/TTC28/MAP9/AURKC/UNC119/AURKB/CDC6/BIRC5/ARL8B/PLK1/MAP10/CTTN/PGRMC1	Component
GO:0034508	centromere complex assembly	32	-0.641979834934387	-1.8872209141382	0.00130718954248366	0.00130718954248366	0.0658529680586898	3600	tags=56%, list=27%, signal=41%	CENPQ/MIS18BP1/CENPI/CENPK/RBBP4/LOC102176453/MIS12/KNL1/CENPT/OIP5/CENPN/CENPE/MIS18A/CENPL/HELLS/CENPW/HJURP/CENPF	5	27	CENPC/CENPV/CENPH/RSF1/RBBP7	MIS18A/RBBP4/HJURP/ITGB3BP/POGZ/CENPE/CENPP/CENPW/OIP5/KNL1/CENPO/LOC102187615/CENPL/CENPF/SMARCA5/CENPN/CENPT/LOC102176453/MIS12/LOC102178856/NPM1/CENPK/MIS18BP1/CENPQ/HELLS/CENPU/CENPI	Process
GO:0005581	collagen trimer	30	-0.811095467310949	-2.36907423311407	0.00130890052356021	0.00130890052356021	0.0658529680586898	1647	tags=73%, list=12%, signal=65%	LOC108637488/COL4A3/COL6A1/COL8A1/DCN/COL9A1/COL4A2/COL6A3/COL13A1/COL12A1/LUM/COL15A1/COL2A1/COL4A1/COL9A2/COL4A4/COL11A2/LOX/COL5A2/COL11A1/COL3A1/COL1A2	2	28	COL9A3/COL7A1	COL8A1/COL18A1/COL6A1/COL16A1/COL4A3/COL4A4/COL3A1/COL5A2/COL6A3/COL9A2/COL11A1/COL1A2/LUM/DCN/COL2A1/LOX/COL5A3/COL15A1/COL12A1/COL4A2/COL4A1/LOC108637488/COL19A1/COL9A1/COL11A2/COL13A1/COL4A6/LOC108633195	Component
GO:0008038	neuron recognition	30	-0.66067409023882	-1.92971854331769	0.00130890052356021	0.00130890052356021	0.0658529680586898	1642	tags=53%, list=12%, signal=47%	EFNA5/SEMA5A/CNTN4/BDNF/EPHA3/PTPRZ1/CXCR4/SEMA3A/PCDH12/NCAM1/EFNB3/CNTN2/EPHB3/EPHB2/CRTAC1/NRCAM	6	24	AMIGO1/MEGF8/ARHGAP35/CELSR3/ROBO3/L1CAM	APP/EPHA3/EPHB3/EPHB2/EPHA4/CXCR4/PTPRZ1/NRCAM/SEMA3A/EFNA5/PCDH12/CNR1/NRP1/BDNF/NCAM1/CNTN2/CDK5R1/EFNB3/SEMA5A/NDN/CNTN4/WNT5A/CRTAC1/NTM	Process
GO:0043394	proteoglycan binding	30	-0.643786091118768	-1.88039152180589	0.00130890052356021	0.00130890052356021	0.0658529680586898	1787	tags=53%, list=13%, signal=46%	AZU1/SEMA5A/CECR1/HPSE/GREM1/CFH/NID1/ITGAM/CTSS/COMP/ITGA2/LOC108634681/FST/TNC/CTSK/THBS1	5	25	GPNMB/SLIT2/CTSB/MFN2/SLIT1	CHRD/LOC108633234/PTPRF/CTSS/CTSK/LRP1/CECR1/HPSE/AZU1/COMP/TNC/LIPC/THBS1/GREM1/SDCBP/LOC108637766/CFH/AGRN/PTPRC/FST/ITGA2/SEMA5A/ITGAM/NID1/LOC108634681	Function
GO:0050832	defense response to fungus	29	-0.645763954723193	-1.87481615350257	0.00132450331125828	0.00132450331125828	0.0658529680586898	3473	tags=66%, list=26%, signal=49%	TAC1/LOC102174648/LOC106502530/PIK3CD/SPON2/IL17RA/HAMP/LOC102169149/S100A9/BAC5/CLEC6A/LTF/S100A8/MAP34-B/LOC102170003/LOC102169231/MPO/CHGA/BAC7.5	2	27	NCF1/FAM3A	S100A9/LOC102169149/S100A8/RARRES2/NPY/TAC1/CLEC6A/IL17RA/SPON2/LEAP2/ELANE/LOC106502530/PIK3CD/COTL1/HAMP/TGFB1/MPO/LOC102174648/CHGA/JAGN1/MAP34-B/LOC102169231/BAC7.5/BAC5/LOC102170003/LTF/LOC106503663	Process
GO:0036119	response to platelet-derived growth factor	28	-0.656541188551343	-1.88817860337751	0.00134589502018843	0.00134589502018843	0.0658529680586898	2507	tags=61%, list=19%, signal=50%	PDGFRB/ERRFI1/FYN/CORO1B/MYH10/SNAI2/SERPINE1/GJA1/ITGB3/PDGFD/SRC/YES1/HYAL1/LOC102175889/PDGFRA/LTBP1/MYC	5	23	MARS/FER/RASA1/MTSS1L/ATP7A	CREB1/MYH9/PDGFRA/PDGFRB/GJA1/FYN/LTBP1/SRC/SNAI2/HAS2/MYC/PDGFD/ERRFI1/HAS1/LOC102175889/MYH10/ITGB3/IQGAP1/HYAL1/YES1/SERPINE1/CORO1B/SYAP1	Process
GO:0060351	cartilage development involved in endochondral bone morphogenesis	24	-0.716544319178788	-2.0066031422713	0.0013550135501355	0.0013550135501355	0.0658529680586898	2171	tags=58%, list=16%, signal=49%	AXIN2/TGFBR2/THBS3/SOX9/TRPV4/SHOX2/COL9A1/COMP/NPPC/STC1/HOXA11/SERPINH1/COL2A1/THBS1	6	18	CBS/MATN1/ANXA6/SIK3/RARA/GHR	SHOX2/NPPC/THBS3/HOXA11/RARG/COL2A1/COMP/STC1/THBS1/COL9A1/SERPINH1/SCUBE2/TRPV4/SOX9/AXIN2/TGFBR2/POC1A/RARB	Process
GO:2000484	positive regulation of interleukin-8 secretion	24	-0.704840569294054	-1.97382808472569	0.0013550135501355	0.0013550135501355	0.0658529680586898	2150	tags=67%, list=16%, signal=56%	HYAL2/LOC100861338/LOC102184087/LOC106503912/CD14/F2RL1/BAC5/LOC108638256/LOC102187672/MAP34-B/LOC102170003/LOC102169231/BAC7.5/TLR2/F2R/LOC102187127	3	21	CD2/LOC102186681/LOC108635363	CD58/CD244/TLR1/CD14/F2RL1/F2R/TLR2/LOC102187672/LOC102189615/LOC106503912/LOC108638256/LOC102187127/LOC102184087/WNT5A/HYAL2/MAP34-B/LOC102169231/BAC7.5/BAC5/LOC102170003/LOC100861338	Process
GO:0035987	endodermal cell differentiation	24	-0.668072501617639	-1.87086317640111	0.0013550135501355	0.0013550135501355	0.0658529680586898	1708	tags=42%, list=13%, signal=36%	ITGA5/COL6A1/COL8A1/COL4A2/GATA6/LAMB1/COL12A1/MMP14/MMP2/COL11A1	9	15	SOX2/INHBA/MMP9/SOX17/CTR9/CDC73/PAF1/VTN/COL7A1	COL8A1/COL6A1/COL11A1/LAMB1/ITGA5/ITGA7/COL12A1/LEO1/MMP14/COL4A2/LAMB3/MMP2/MMP15/LAMA3/GATA6	Process
GO:0006929	substrate-dependent cell migration	24	-0.658672430387277	-1.84453931622449	0.0013550135501355	0.0013550135501355	0.0658529680586898	2622	tags=58%, list=19%, signal=47%	ITGA11/FGFR1/CD2AP/P2RY12/VEGFC/SHTN1/MYH10/SNAI2/NRP1/NRP2/FMNL1/ITGA2/SEMA3A/NTN1	1	23	SLIT2	P2RY12/NCK1/NRP2/EPB41L5/SEMA3A/PDGFB/ITGA11/ITGB1BP1/NRP1/SDCBP/SNAI2/ABL2/PTPRC/MYH10/NTN1/FMNL1/ITGA2/CD2AP/TNFRSF12A/SHTN1/FGFR1/VEGFC/CTTN	Process
GO:0086019	cell-cell signaling involved in cardiac conduction	24	-0.658015122035012	-1.84269859685823	0.0013550135501355	0.0013550135501355	0.0658529680586898	1889	tags=38%, list=14%, signal=32%	GJC1/CACNA1G/GJA1/HCN4/CASQ2/KCNQ1/KCNJ3/KCNE5/KCNJ5	8	16	PKP2/CACNA1C/ANK2/KCNN2/CACNB2/SCN4B/SCN1B/TRPM4	KCNJ3/CASQ2/GJA5/CACNA2D1/KCNA5/GJA1/HCN4/SCN3B/RNF207/CACNA1G/GJC1/NUP155/RYR2/KCNJ5/KCNQ1/KCNE5	Process
GO:0030261	chromosome condensation	25	-0.693704372565991	-1.95363333836927	0.00135869565217391	0.00135869565217391	0.0658529680586898	844	tags=24%, list=6%, signal=23%	SMC2/CCNB1/NUSAP1/LOC102184297/NCAPG/TOP2A	11	14	SMC4/NCAPH2/AKAP8/AKAP8L/ACIN1/ROCK2/CHMP1A/PHF23/LOC108633283/PAPD7/GPER1	NCAPD2/NCAPG/SMC2/NUSAP1/NCAPH/NCAPD3/PHF13/DFFB/TOP2A/CCNB1/LOC102184297/ATF6B/ERN2/AIFM1	Process
GO:0071295	cellular response to vitamin	25	-0.664947371171428	-1.8726469140973	0.00135869565217391	0.00135869565217391	0.0658529680586898	1145	tags=32%, list=8%, signal=29%	FZD1/FOLR2/LTBP1/NOS2/COL2A1/ELN/LOC102174322/POSTN	10	15	CASR/BGLAP/LEP/ATP2B1/VDR/PENK/IL15/CCL5/PIM1/GAS6	ADAMTS1/FZD1/PAWR/COL2A1/LTC4S/LTBP1/POSTN/ITGB1/FOLR2/LOC102174322/NOS2/PDIA3/ELN/SFRP1/SIRT1	Process
GO:0016339	calcium-dependent cell-cell adhesion via plasma membrane cell adhesion molecules	25	-0.642871430679211	-1.81047591586369	0.00135869565217391	0.00135869565217391	0.0658529680586898	2929	tags=68%, list=22%, signal=53%	CDH6/NRXN1/SELP/LOC102188767/CDH17/NLGN1/DCHS1/CDH13/LOC106502336/LOC106502335/PCDH18/PCDHB14/CDH1/CDH23/LOC102188497/PCDH12/CDH2	4	21	ATP2C1/CDH22/CDH16/ARVCF	NLGN1/PCDH12/LOC102191519/PCDHB14/LOC106502336/LOC106502335/PCDHB16/LOC102188767/LOC102188497/AJUBA/NRXN1/CDH17/DCHS1/SELP/SELL/PCDH18/CDH13/CDH1/CDH6/CDH2/CDH23	Process
GO:0036120	cellular response to platelet-derived growth factor stimulus	27	-0.657411752607399	-1.87191544562476	0.00136425648021828	0.00136425648021828	0.0658529680586898	2507	tags=63%, list=19%, signal=51%	PDGFRB/ERRFI1/FYN/CORO1B/MYH10/SNAI2/SERPINE1/GJA1/ITGB3/PDGFD/SRC/YES1/HYAL1/LOC102175889/PDGFRA/LTBP1/MYC	4	23	MARS/RASA1/MTSS1L/ATP7A	CREB1/MYH9/PDGFRA/PDGFRB/GJA1/FYN/LTBP1/SRC/SNAI2/HAS2/MYC/PDGFD/ERRFI1/HAS1/LOC102175889/MYH10/ITGB3/IQGAP1/HYAL1/YES1/SERPINE1/CORO1B/SYAP1	Process
GO:0007567	parturition	27	-0.654611397051523	-1.86394170801283	0.00136425648021828	0.00136425648021828	0.0658529680586898	1564	tags=44%, list=12%, signal=39%	PTAFR/LOC102176340/EDNRA/LOC102175889/PTGER4/PTGFR/LOC102187782/LDOC1/MMP2/HPGD/NRK/LOC102188418	9	18	PTGER3/LOC102175216/LOC102177638/LOC102190498/LOC102187932/LOC102187204/LOC102189109/MMP9/TK1	PTAFR/PTGFR/MAFF/HPGD/LOC102176340/LOC102176622/LOC102176897/LOC102187782/LOC102188418/EDNRA/MMP2/LOC102175889/PTGER4/LOC102170823/OXTR/EDN1/LDOC1/NRK	Process
GO:0070230	positive regulation of lymphocyte apoptotic process	27	-0.622257669464995	-1.77181764398058	0.00136425648021828	0.00136425648021828	0.0658529680586898	2741	tags=56%, list=20%, signal=44%	WNT5A/IL10/CD274/LOC102184087/IDO1/LOC106503912/PRELID1/LOC108638256/LOC102187672/P2RX7/CD24/MYC/PDCD1/LOC102187127/SIGLEC1	3	24	ZC3H8/CCL5/LOC102186681	PRELID1/FNIP1/CD274/CD24/PDCD7/SIGLEC1/MYC/IL10/TGFB2/P2RX7/NFKBID/BAX/LOC102187672/LOC102189615/LOC106503912/LOC108638256/LOC102187127/LOC102184087/TP53/WNT5A/ADAM8/FAS/IDO1/PDCD1	Process
GO:0098743	cell aggregation	23	-0.704076611227895	-1.95416774967053	0.00136612021857923	0.00136612021857923	0.0658529680586898	1785	tags=57%, list=13%, signal=49%	ROR2/SOX9/MYF5/MYCN/MPZ/ACAN/SULF1/CHAD/ALX1/MGP/COL2A1/BMP1/COL11A1	5	18	BMPR1B/THRA/MAPK14/PKD1/BARX2	COL11A1/MPZ/MYF5/ALX1/COL2A1/MGP/FGF6/BMP1/ROR2/CTGF/MYCN/OTOR/SULF1/TGFB2/CHAD/SOX9/ACAN/WNT7A	Process
GO:0007413	axonal fasciculation	23	-0.650900095183086	-1.80657609410712	0.00136612021857923	0.00136612021857923	0.0658529680586898	2046	tags=57%, list=15%, signal=48%	NRP1/EFNA5/SEMA5A/CNTN4/EPHA3/PTPRZ1/SEMA3A/NCAM1/CNTN2/EPHB3/EPHB2/CRTAC1/NRCAM	5	18	AMIGO1/MEGF8/ARHGAP35/CELSR3/L1CAM	EPHA3/EPHB3/EPHB2/EPHA4/PTPRZ1/NRCAM/SEMA3A/EFNA5/CNR1/NRP1/NCAM1/CNTN2/CDK5R1/SEMA5A/NDN/CNTN4/WNT5A/CRTAC1	Process
GO:0106030	neuron projection fasciculation	23	-0.650900095183086	-1.80657609410712	0.00136612021857923	0.00136612021857923	0.0658529680586898	2046	tags=57%, list=15%, signal=48%	NRP1/EFNA5/SEMA5A/CNTN4/EPHA3/PTPRZ1/SEMA3A/NCAM1/CNTN2/EPHB3/EPHB2/CRTAC1/NRCAM	5	18	AMIGO1/MEGF8/ARHGAP35/CELSR3/L1CAM	EPHA3/EPHB3/EPHB2/EPHA4/PTPRZ1/NRCAM/SEMA3A/EFNA5/CNR1/NRP1/NCAM1/CNTN2/CDK5R1/SEMA5A/NDN/CNTN4/WNT5A/CRTAC1	Process
GO:0002544	chronic inflammatory response	23	-0.635533880916343	-1.76392709842151	0.00136612021857923	0.00136612021857923	0.0658529680586898	1660	tags=57%, list=12%, signal=50%	VNN1/LOC102175177/GJA1/S100A9/BAC5/BDNF/LOC102175889/S100A8/MAP34-B/LOC102170003/LOC102169231/BAC7.5/THBS1	7	16	AGP/IL1B/AHCY/CEBPB/CCL5/UNC13D/SPN	LOC102175177/LOC102174895/S100A9/S100A8/GJA1/VNN1/THBS1/IL1RN/BDNF/LOC102175889/MAP34-B/LOC102169231/BAC7.5/BAC5/LOC102170003/TNF	Process
GO:0022824	transmitter-gated ion channel activity	26	-0.668721495417765	-1.88597777414052	0.00137551581843191	0.00137551581843191	0.0658529680586898	2730	tags=62%, list=20%, signal=49%	GRIA1/GRIK5/CHRNB2/CHRNB4/GRIK3/GRIA4/GRIN2D/GABRE/CHRNA5/GRIN2C/GABRA1/GABRA2/GRIN3A/CHRNG/CHRNA1/CHRNA3	4	22	GABRB1/GRIK4/CHRNE/GABRB3	CHRNG/CHRND/CHRNA1/GRIK3/CHRNB2/GABRA2/GABRA1/GRIA1/GRIN3A/GRIN1/GRIA4/GRIA2/GRIK5/GRIN2D/CHRNB1/ZACN/GRIN2C/CHRNA5/CHRNA3/CHRNB4/GRIA3/GABRE	Function
GO:0001968	fibronectin binding	26	-0.645159988746091	-1.8195278720325	0.00137551581843191	0.00137551581843191	0.0658529680586898	2496	tags=50%, list=18%, signal=41%	HSD17B12/PLEKHA2/MFAP2/ITGB3/IGFBP3/CTSS/COMP/TNC/CTSK/THBS1/CCDC80/LRRC15/MMP2	3	23	MMP9/SFRP2/VEGFA	CCDC80/LRRC15/IGFBP5/CTSS/CTSK/IGFBP3/FBLN1/FSTL3/COMP/TNC/CTGF/THBS1/THBS4/ITGB1/SDC4/HSD17B12/MYOC/MMP2/SSC5D/ITGA3/ITGB3/PLEKHA2/MFAP2	Function
GO:0033688	regulation of osteoblast proliferation	22	-0.701382433060438	-1.92445381018626	0.00138504155124654	0.00138504155124654	0.0658529680586898	1416	tags=50%, list=10%, signal=45%	BCL2/ITGB3/HPSE/BMP2/GREM1/LTF/CTHRC1/FGFR2/TMEM119/SOX8/NPR3	6	16	CYR61/SMAD3/IGF1R/PLXNB1/AGER/NELL1	HPSE/GREM1/EIF2AK2/ATRAID/BMP2/CTHRC1/TMEM119/ITGB3/NPR3/RHOA/LTF/BCL2/SOX8/FGFR2/SFRP1/GATA1	Process
GO:0001502	cartilage condensation	22	-0.693972091110548	-1.90412130665032	0.00138504155124654	0.00138504155124654	0.0658529680586898	1785	tags=55%, list=13%, signal=47%	ROR2/SOX9/MYF5/MYCN/ACAN/SULF1/CHAD/ALX1/MGP/COL2A1/BMP1/COL11A1	5	17	BMPR1B/THRA/MAPK14/PKD1/BARX2	COL11A1/MYF5/ALX1/COL2A1/MGP/FGF6/BMP1/ROR2/CTGF/MYCN/OTOR/SULF1/TGFB2/CHAD/SOX9/ACAN/WNT7A	Process
GO:0030574	collagen catabolic process	19	-0.742843877688167	-1.96477411968188	0.00140646976090014	0.00140646976090014	0.0658529680586898	1647	tags=53%, list=12%, signal=46%	LOC108637488/MRC2/ADAMTS3/CTSS/COL13A1/CTSK/COL15A1/MMP14/MMP2/MMP16	5	14	CTSB/MMP9/MMP11/KLK6/CTSD	CTSS/CTSK/ADAMTS3/PHYKPL/COL15A1/MMP14/MMP16/LOC108637488/COL19A1/MMP2/MMP15/MRC2/FURIN/COL13A1	Process
GO:0038187	pattern recognition receptor activity	20	-0.771787859890959	-2.06511509608524	0.00141442715700141	0.00141442715700141	0.0658529680586898	2879	tags=75%, list=21%, signal=59%	TLR9/LOC108633303/PTAFR/LOC102179935/TLR4/SCARB1/CD14/LY96/LOC100860959/LOC102169730/PGLYRP1/COLEC12/TLR2/MARCO/LOC102173185	3	17	PGLYRP2/LOC102170165/LOC102169889	PTAFR/MARCO/CD36/LOC100860959/LOC108633303/CLEC7A/CD14/TLR4/LY96/LOC102179935/SCARB1/TLR2/PGLYRP1/TLR9/COLEC12/LOC102169730/LOC102173185	Function
GO:0003416	endochondral bone growth	20	-0.731552379590615	-1.9574548152171	0.00141442715700141	0.00141442715700141	0.0658529680586898	2127	tags=60%, list=16%, signal=51%	KDR/TGFBR2/THBS3/BNC2/DDR2/COL9A1/COMP/NPPC/STC1/EVC/COL2A1/THBS1	4	16	MATN1/ANXA6/RARA/LOC102187310	NPPC/THBS3/DDR2/RARG/COL2A1/KDR/EVC/COMP/BNC2/STC1/THBS1/COL9A1/MSX2/TGFBR2/POC1A/RARB	Process
GO:0098868	bone growth	21	-0.670968693200286	-1.81787227800457	0.00141442715700141	0.00141442715700141	0.0658529680586898	2127	tags=57%, list=16%, signal=48%	KDR/TGFBR2/THBS3/BNC2/DDR2/COL9A1/COMP/NPPC/STC1/EVC/COL2A1/THBS1	5	16	MATN1/LEP/ANXA6/RARA/LOC102187310	NPPC/THBS3/DDR2/RARG/COL2A1/KDR/EVC/COMP/BNC2/STC1/THBS1/COL9A1/MSX2/TGFBR2/POC1A/RARB	Process
GO:0071682	endocytic vesicle lumen	17	-0.743230343655785	-1.92054535880397	0.00141643059490085	0.00141643059490085	0.0658529680586898	1844	tags=47%, list=14%, signal=41%	LOC102168428/HSPH1/LTF/LOC102175876/HBBC/SPARC/LOC100860781/LOC102176710	3	14	GNLY/HPX/FTH1	HSP90B1/SPARC/CALR/HSPH1/LOC102176710/LOC102175876/HBBC/HYOU1/APOA1/LOC102176354/APOE/LTF/LOC102168428/LOC100860781	Component
GO:0031092	platelet alpha granule membrane	17	-0.742318668524644	-1.91818954346786	0.00141643059490085	0.00141643059490085	0.0658529680586898	2592	tags=65%, list=19%, signal=52%	LOC108633303/SELP/PECAM1/SYTL4/CD9/CD109/LOC100860959/ITGB3/LHFPL2/PCDH7/SPARC	4	13	LOC102177552/ITGA2B/TMX3/APLP2	CD36/LOC100860959/LOC108633303/CD9/PCDH7/SPARC/CD109/PHACTR2/LHFPL2/SELP/ITGB3/PECAM1/SYTL4	Component
GO:0030169	low-density lipoprotein particle binding	17	-0.718486076058412	-1.85660490118301	0.00141643059490085	0.00141643059490085	0.0658529680586898	1679	tags=47%, list=12%, signal=41%	CDH13/SCARB1/LOC100860959/VCAN/COLEC12/THBS1/MSR1/LDLR	1	16	STAB2	CD36/LOC100860959/LOC108633303/VCAN/LDLR/LIPC/THBS1/SCARB1/CDH13/LSR/SCARF1/LOC108638604/LOC108638594/LOC102172305/COLEC12/MSR1	Function
GO:0071459	protein localization to chromosome, centromeric region	17	-0.68523856003647	-1.77069161315224	0.00141643059490085	0.00141643059490085	0.0658529680586898	2442	tags=53%, list=18%, signal=43%	SPDL1/MIS12/KNL1/CENPT/RCC2/AURKB/BUB1B/CDK1/TTK	5	12	IK/CTCF/GSG2/BOD1/CHAMP1	RCC2/TTK/KNL1/BUB1B/RB1/MTBP/ZW10/CENPT/MIS12/AURKB/SPDL1/CDK1	Process
GO:0002532	production of molecular mediator involved in inflammatory response	18	-0.690516956658135	-1.79726012249608	0.00142247510668563	0.00142247510668563	0.0658529680586898	1988	tags=61%, list=15%, signal=52%	ALOX5/ADAM17/FCER1G/P2RX1/TLR4/IDO1/ALOX5AP/BTK/SYK/LOC102173969/ADORA3	4	14	LOC108636029/SCARB2/PRDX2/SNAP23	ADORA3/FCER1G/EPHX2/SYK/TLR4/ADAM17/ALOX5AP/P2RX1/LOC102173969/TNF/IDO1/SLC7A2/ALOX5/BTK	Process
GO:0035338	long-chain fatty-acyl-CoA biosynthetic process	16	-0.712487289617827	-1.82201003833547	0.0014265335235378	0.0014265335235378	0.0658529680586898	3308	tags=81%, list=24%, signal=61%	ELOVL2/ACSBG1/ELOVL1/ACSL6/HACD2/HSD17B12/ACSL4/ACSL3/ELOVL7/ACSL5/ELOVL5/ELOVL6/HACD1	0	16		HACD2/ACSL3/ELOVL1/ELOVL6/ACSL6/HACD1/HSD17B12/ACSF3/ELOVL7/ACSBG1/ELOVL2/ELOVL5/ACSL5/ELOVL3/ACSL1/ACSL4	Process
GO:0005003	ephrin receptor activity	14	-0.790159315196274	-1.94602123623932	0.00144927536231884	0.00144927536231884	0.0658529680586898	1832	tags=57%, list=14%, signal=49%	EPHB4/EPHA7/EPHA3/EPHA5/EPHB6/EFNB3/EPHB3/EPHB2	2	12	EFNA4/EPHA1	EPHA3/EPHB3/EPHB2/EPHA4/EPHA10/EFNA3/EPHB6/EPHA5/EPHA7/EFNB3/NTRK3/EPHB4	Function
GO:0086066	atrial cardiac muscle cell to AV node cell communication	14	-0.769332075933012	-1.89472746659177	0.00144927536231884	0.00144927536231884	0.0658529680586898	1570	tags=43%, list=12%, signal=38%	GJC1/GJA1/KCNQ1/KCNJ3/KCNE5/KCNJ5	4	10	CACNA1C/ANK2/KCNN2/CACNB2	KCNJ3/GJA5/KCNA5/GJA1/SCN3B/GJC1/NUP155/KCNJ5/KCNQ1/KCNE5	Process
GO:0034501	protein localization to kinetochore	14	-0.740243252633561	-1.82308689134413	0.00144927536231884	0.00144927536231884	0.0658529680586898	2442	tags=64%, list=18%, signal=53%	SPDL1/MIS12/KNL1/CENPT/RCC2/AURKB/BUB1B/CDK1/TTK	3	11	IK/GSG2/CHAMP1	RCC2/TTK/KNL1/BUB1B/MTBP/ZW10/CENPT/MIS12/AURKB/SPDL1/CDK1	Process
GO:0003417	growth plate cartilage development	14	-0.739942631582063	-1.82234651539839	0.00144927536231884	0.00144927536231884	0.0658529680586898	1899	tags=57%, list=14%, signal=49%	TGFBR2/THBS3/COL9A1/COMP/NPPC/STC1/COL2A1/THBS1	3	11	MATN1/ANXA6/RARA	NPPC/THBS3/RARG/COL2A1/COMP/STC1/THBS1/COL9A1/TGFBR2/POC1A/RARB	Process
GO:0048557	embryonic digestive tract morphogenesis	14	-0.739434780283856	-1.82109576837541	0.00144927536231884	0.00144927536231884	0.0658529680586898	1915	tags=57%, list=14%, signal=49%	GLI3/SIX2/TCF7/SHOX2/PDGFRA/TCF21/FGFR2/SOX11	2	12	PITX2/HLX	SHOX2/GLI3/PDGFRA/TCF7/TCF21/SIX2/ID2/SOX11/FOXF1/FGF10/FGFR2/TCF7L2	Process
GO:0042340	keratan sulfate catabolic process	13	-0.78199041482494	-1.90228339236304	0.00145137880986938	0.00145137880986938	0.0658529680586898	990	tags=46%, list=7%, signal=43%	HEXB/OGN/ACAN/LOC102181993/LUM/KERA	2	11	HEXA/PRELP	KERA/LUM/GNS/OGN/OMD/FMOD/GALNS/HEXB/LOC102181993/ACAN/GLB1	Process
GO:0086014	atrial cardiac muscle cell action potential	13	-0.780113972405953	-1.89771872611817	0.00145137880986938	0.00145137880986938	0.0658529680586898	1570	tags=46%, list=12%, signal=41%	GJC1/GJA1/KCNQ1/KCNJ3/KCNE5/KCNJ5	4	9	CACNA1C/ANK2/KCNN2/CACNB2	KCNJ3/KCNA5/GJA1/SCN3B/GJC1/NUP155/KCNJ5/KCNQ1/KCNE5	Process
GO:0033690	positive regulation of osteoblast proliferation	10	-0.797772649572333	-1.80827954712746	0.00147058823529412	0.00147058823529412	0.0658529680586898	1253	tags=70%, list=9%, signal=64%	ITGB3/HPSE/BMP2/LTF/CTHRC1/TMEM119/SOX8	2	8	CYR61/IGF1R	HPSE/BMP2/CTHRC1/TMEM119/ITGB3/LTF/SOX8/GATA1	Process
GO:0051383	kinetochore organization	12	-0.812444586437085	-1.92839810959834	0.00147492625368732	0.00147492625368732	0.0658529680586898	2178	tags=67%, list=16%, signal=56%	MIS12/CENPT/CDT1/SMC2/CENPE/CENPW/NDC80/CENPF	3	9	SMC4/CENPC/CENPH	POGZ/CENPE/SMC2/CENPW/CENPF/CDT1/CENPT/MIS12/NDC80	Process
GO:0019732	antifungal humoral response	12	-0.77786228578095	-1.84631442743202	0.00147492625368732	0.00147492625368732	0.0658529680586898	1284	tags=58%, list=9%, signal=53%	BAC5/LTF/MAP34-B/LOC102170003/LOC102169231/CHGA/BAC7.5	1	11	FAM3A	RARRES2/NPY/TAC1/LOC106502530/CHGA/MAP34-B/LOC102169231/BAC7.5/BAC5/LOC102170003/LTF	Process
GO:0048407	platelet-derived growth factor binding	9	-0.846797150063456	-1.87554074159768	0.00148148148148148	0.00148148148148148	0.0658529680586898	1286	tags=67%, list=10%, signal=60%	COL6A1/PDGFRA/COL2A1/COL4A1/COL3A1/COL1A2	1	8	PDGFA	COL6A1/COL3A1/COL1A2/COL2A1/PDGFB/PDGFRA/PDGFRB/COL4A1	Function
GO:0005005	transmembrane-ephrin receptor activity	9	-0.833678661200515	-1.84648506949392	0.00148148148148148	0.00148148148148148	0.0658529680586898	916	tags=44%, list=7%, signal=41%	EPHA5/EFNB3/EPHB3/EPHB2	2	7	EFNA4/EPHA1	EPHB3/EPHB2/EPHA4/EPHA10/EFNA3/EPHA5/EFNB3	Function
GO:0005583	fibrillar collagen trimer	8	-0.943229896627449	-2.02434959104407	0.00153139356814701	0.00153139356814701	0.067790310322019	484	tags=88%, list=4%, signal=84%	LUM/COL2A1/COL11A2/COL5A2/COL11A1/COL3A1/COL1A2	0	8		COL3A1/COL5A2/COL11A1/COL1A2/LUM/COL2A1/COL5A3/COL11A2	Component
GO:0006726	eye pigment biosynthetic process	3	-0.978703396569219	-1.65238925688498	0.00176991150442478	0.00176991150442478	0.0770748368871672	267	tags=67%, list=2%, signal=65%	OCA2/GPR143	1	2	AP3D1	OCA2/GPR143	Process
GO:0031721	hemoglobin alpha binding	3	-0.972142170989433	-1.641311642668	0.00176991150442478	0.00176991150442478	0.0770748368871672	381	tags=100%, list=3%, signal=97%	HBBC/LOC102176710	0	3		LOC102176710/LOC102175876/HBBC	Function
GO:0031722	hemoglobin beta binding	3	-0.972142170989433	-1.641311642668	0.00176991150442478	0.00176991150442478	0.0770748368871672	381	tags=100%, list=3%, signal=97%	HBBC/LOC102176710	0	3		LOC102176710/LOC102175876/HBBC	Function
GO:0071307	cellular response to vitamin K	3	-0.96529540331673	-1.62975193480715	0.00176991150442478	0.00176991150442478	0.0770748368871672	14	tags=67%, list=0%, signal=67%	GAS6/POSTN	2	1	CCL5/GAS6	POSTN	Process
GO:0006873	cellular ion homeostasis	536	-0.349711637860603	-1.36789960460501	0.002	0.002	0.081549218803838	2273	tags=26%, list=17%, signal=22%	MYH10/S1PR1/SRI/ITPR2/BDKRB1/IL6ST/AGTR2/GPR17/P2RX4/RYR3/KDR/SLC39A10/CCDC115/C5AR1/TRPV6/PRKCB/ATP6V0D2/CYSLTR1/HMOX1/ATP2B4/ATP6V1A/ATP6V0A1/SLC30A1/CACNA1G/HAMP/CP/PKD2/LOC102168428/SLC24A5/CALB1/SLC11A1/TAC4/GRIN2D/IREB2/EPOR/TRPC1/LPAR1/LOC102169978/LOC100861136/ATP1A1/CCR6/GJA1/AGTR1/HIF1A/SLC9A3/TRPC6/PIK3CG/PDE6A/PLCE1/TMEM165/DISC1/TRPV4/C3AR1/EDNRA/SLC39A4/S1PR3/BCL2/LOC102186069/LOC10…	201	335	SOD1/CASR/ADCY5/ATP13A5/ATP2C1/CATSPER4/SLC9A1/GPR3/ABCB6/C2H2orf47/TRPM8/ATP6V0B/BSND/PTGER3/LPAR3/HFE2/SV2A/SNAPIN/SLAMF8/TPT1/GCK/RAMP3/SLC26A3/ATP2B1/LETMD1/TMBIM6/VDR/LOC108636011/DDIT3/SLC39A5/CD4/CACNA1C/PLA2G6/ATF4/CACNA1I/MCHR1/ANK2/SLC34A2/LOC102182115/LOC102182395/LOC102182683/CXCL11/WFS1/PDE6B/ATOX1/ANXA6/ADRB2/SLC34A1/DMXL1/S1PR4/MCOLN1/F2RL3/ARF1/CLCN3/JAK2/STOML2/ADRA1A/PTK2B/SLC31…	APP/ATP6V1A/TFRC/ATP13A3/P2RY1/LOC102169223/CP/AGTR1/SLC9A9/TRPC1/ATP1B3/LOC102172205/TRPM2/S100B/LOC102183471/LOC108637382/HCRTR1/LCK/HTR2B/SLC4A3/SLC11A1/CXCR2/SLC39A10/DBI/CXCR4/SLC4A10/LOC100861136/GPR17/CCDC115/BOK/GPR35/ERFE/PPT1/SLC30A7/S1PR1/SYPL2/GNAT2/CASQ2/ATP1A1/LOC102188370/S100A9/S100A8/LOC102186539/LOC102186069/CASQ1/TMCO1/SLC4A2/TRPV6/TBXAS1/ATP6V0A4/SRI/ADCYAP1R1/CAV1/CFTR/PIK3CG…	Process
GO:0008324	cation transmembrane transporter activity	487	-0.357983777082013	-1.3950756766338	0.002002002002002	0.002002002002002	0.081549218803838	3787	tags=39%, list=28%, signal=29%	ITPR3/TRPM2/SLC39A7/SLC7A2/SLC5A3/ANO1/TMCO1/TMEM38A/SLC1A1/SLC30A4/ZDHHC13/SLC25A17/SLC6A4/STIM2/CACNB3/SCN3A/SLC3A2/LOC102184002/SLC4A10/SLC13A4/SLC28A3/SLC15A3/SLC2A6/SLC44A1/SLC12A4/SLC12A6/ASIC1/KCNE3/RASA3/SLC20A1/GPM6A/SLC30A6/PANX1/TPCN1/GRIA3/SLC4A4/LOC102184834/TIMM8B/ABCB11/SLC30A5/TMEM63C/SLC38A5/LOC102181107/ZDHHC17/COX2/SLC15A4/SLC31A1/SLC23A1/HVCN1/KCNH1/SLC8A1/GRIA1/SLC25A15/DENND…	175	312	CPOX/LOC102184282/SLC12A8/ATP13A5/ATP2C1/SLC30A2/CATSPER4/SLC9A1/SERINC2/KCNE4/SCN2A/SCN9A/TRPM8/KCNQ4/ATP6V0B/KCNC4/KCNA3/KCND3/OAZ3/KCNN3/KCNH2/ATP6V0E2/ATP6V1F/ATP2B1/ATP5G2/SLC39A5/SLC25A3/CACNA1C/CACNA1I/SLC34A2/ATP8A1/ANXA6/SLC6A7/PKD2L2/CATSPER3/ATP5D/HCN2/SLC34A1/SLC22A4/SLC22A5/SLC39A3/SLC44A2/MCOLN1/KCNN1/SLC25A42/SLC31A2/SLC22A16/SLC2A12/KCNK13/SLC8A3/SLC12A1/TRPM7/ATP5S/KCNN2/CNNM4/LO…	SLC5A3/ATP6V1A/LOC102184002/TFRC/ATP13A3/PEX5L/KCNMB3/KCNMB2/SLC33A1/SLC9A9/TRPC1/ATP1B3/TRPM2/KCNJ15/LOC102183471/RHCE/CHRNG/CHRND/SLC4A3/ASIC4/SLC11A1/SLC39A10/CACNB4/KCNJ3/SLC4A10/SCN3A/SCN7A/ABCB11/CHRNA1/ATP5G3/OCA2/KCNJ13/GRIK3/SLC6A9/SLC1A7/SLC44A5/MCOLN2/SLC30A7/KCNA2/ATP1A1/SLC39A1/CHRNB2/HCN3/RHBG/KCNJ10/KCNJ9/LOC102186539/LOC102186069/TMCO1/SLC4A2/ASIC3/TRPV6/ATP6V0A4/SLC13A4/KCND2/AQP…	Function
GO:0043410	positive regulation of MAPK cascade	478	-0.353305267601693	-1.3750520229945	0.002002002002002	0.002002002002002	0.081549218803838	2884	tags=30%, list=21%, signal=24%	PAK3/TLR9/CCL24/ICAM1/PDE6G/TNFSF11/WNT5A/HTR2A/RIPK2/PRKCD/HACD3/LPAR2/NRXN1/DUSP19/LOC108633303/TGFA/FGFR1/ANKRD6/LOC102179993/FGB/PDGFRB/TEK/DHX33/TIMP2/SCIMP/EIF2AK2/RAP1B/FGG/FZD5/ARRB1/DUSP5/KLB/MYH10/MAP3K8/XDH/FLT4/KDR/ARHGEF2/C5AR1/NRP1/KITLG/SH3RF3/LOC100861338/LOC102179935/CSF1R/LOC102184087/IGFBP4/ADAM17/GADD45A/TLR3/LOC102168428/GAREM1/GADD45B/MAP3K7CL/ROR2/EPOR/MAP4K4/TLR4/LPAR1/EZH…	169	309	SOD1/THPO/DVL3/SOX2/RYK/MUL1/FZD7/LOC102183919/MAP3K2/STK25/ZC3H12A/JUN/LPAR3/NGF/LAMTOR2/SLAMF1/LOC102186356/LEP/RAMP3/NOD1/GPNMB/FGD4/CD4/CD27/TAB1/MAPK11/MAPK8IP2/NPY5R/EPGN/MAPK10/ADRA2C/PJA2/CD74/ADRB2/FGF1/ABCA7/KISS1R/MAP2K2/C3/MAP2K7/PRDX2/GDF15/UBA52/JAK2/SORBS3/ADRA1A/PTK2B/FAM150B/TPD52L1/TAB2/ESR1/MAP3K4/MAP3K9/BNIP2/MAPKBP1/NPTN/RPS27A/IL1B/ALK/DNAJC27/ROCK2/DAB2IP/CARD9/FGF9/FLT1/HM…	TIAM1/MAP3K7CL/MUC20/MAP3K13/PDCD10/P2RY1/LOC102172205/PLA2G5/CDC42/MAP3K6/HCRTR1/HTR2B/EPHA4/FZD5/CFLAR/MARCO/CXCR4/ZEB2/STK39/DUSP19/ACKR3/GADD45A/RAP1A/PTPN22/NOTCH2/LOC102169149/IL6R/SHC1/EFNA1/ARHGEF2/FCER1A/PEA15/VANGL2/CD84/LOC102184859/EZH2/ARHGEF5/BRAF/HIPK2/GPR37/WNT16/IGFBP3/NPY/DFNA5/CRHR2/BMPER/MDFIC/CAV2/MET/PIK3CG/CD36/LOC100860959/LOC108633303/HGF/SEMA3A/CALCR/KITLG/DUSP6/UBE2N/LR…	Process
GO:0000904	cell morphogenesis involved in differentiation	467	-0.354597814230047	-1.37925118124183	0.00200400801603206	0.00200400801603206	0.081549218803838	3503	tags=36%, list=26%, signal=28%	PLCG1/LOC106503997/DOK2/FRS2/TBC1D20/ETV4/PROX2/ENAH/PRMT3/C14H8orf37/PTCH1/BVES/EBF1/RFX3/HEG1/TRAK2/NRXN3/GAS1/PTPN6/SEMA4F/LOC102183372/SEMA5B/GBX2/WDR1/TRIOBP/ZIC2/SPTBN2/DOK6/APP/PAK3/TLR9/ALCAM/LRFN2/TNMD/BOC/GATA1/EPHA2/PICALM/WNT5A/PTPRA/MAP6/UNC5D/LRRC70/PIK3CD/LMX1A/NRXN1/FMN1/RAB1A/DCX/ARC/LOC102183216/SLIT3/TEK/CHRNB2/TSKU/CYFIP1/LRP4/ACTN1/NUMBL/FRMD6/SHTN1/SPON2/FYN/MYH10/CNP/GDF7/S…	168	299	SOD1/MAP6D1/PIK3CA/SIAH2/RYK/ADARB1/RAP1GAP/MATN1/FZD7/ALS2/NR4A2/SZT2/CELSR2/AMIGO1/CGN/LINGO4/S100A6/EFNA4/GBX1/CDK5/EPHA1/ADCY1/SEPT7/TMEM106B/GRB10/COBL/EP300/MAPK8IP2/SHANK3/RABL2B/COL25A1/UNC5C/BMPR1B/SLIT2/FER/CAMK2A/STK11/PDLIM7/PIP5K1C/NRTN/PSPN/RAB3A/NFIB/VLDLR/NR4A3/SHC3/NR2E1/DACT2/SPG11/TTC8/ESRRB/SPTB/LOC102175487/METTL3/HEXA/APC/SPR/FEZ2/SOS1/RAB10/ROCK2/LAMC3/LOC102189594/RXRA/FAR…	APP/ARL13B/RPL24/ALCAM/BOC/GSK3B/SEMA5B/HEG1/FBXO45/GP5/EPHB3/FNDC3B/COL18A1/S100B/EPHA2/CDC42/EPHB2/YTHDF2/DOCK10/EPHA4/MAP2/CREB1/KLF7/NRP2/TRAK2/GLI2/EPB41L5/CXCR4/ZEB2/MYO3B/CHN1/CYFIP1/GPC1/GBX2/ARTN/TAL1/LRP8/DAB1/DOCK7/USP33/PLPPR4/NTNG1/SEMA6C/CHRNB2/SHC1/EFNA3/EFNA1/TRIM46/VANGL2/LMX1A/WASL/PTPRZ1/GLI3/HOXA1/HOXA2/HOXA13/MET/NRCAM/LAMB1/RELN/SEMA3C/SEMA3A/ISPD/ETV1/ZNF385A/LOC102190297/L…	Process
GO:0010817	regulation of hormone levels	471	-0.35068270259168	-1.36450408157897	0.00200400801603206	0.00200400801603206	0.081549218803838	2830	tags=31%, list=21%, signal=25%	VAMP7/GLP1R/RAB11FIP1/AKR1B1/BMP8B/TNFSF11/RFX6/LOC102184867/RBP4/LOC106502019/DOC2B/NRXN1/ACE2/PPARD/RAB1A/FGFR1/CRYM/KCNMA1/FGB/CLCF1/SRD5A3/RAB11FIP5/C8H9orf3/LOC102190572/PTPRN/CD38/FGG/C11H2orf40/PDE3B/ARRB1/PIM3/MYH10/SRI/IL6ST/AGTR2/TPO/LOC102190840/TRPV6/TIPARP/DYNLL1/VSNL1/RETN/RETSAT/LRP2/LOC102184252/RIMS2/FAM3B/SGPL1/MME/MAP4K4/SLC2A1/SLC9B2/LOC102182663/EFNA5/HMGCR/TRERF1/CRABP2/ATP1…	178	293	ITSN1/CASR/ADCY5/SNX4/ADIPOQ/GHSR/LOC102180704/COLQ/ECE1/WNT4/NR0B2/IRS1/ACVR1C/PER2/SCP2/PTGER3/GFI1/STXBP3/NGF/UBE2Q1/BGLAP/ALDH9A1/LEP/INHBA/GCK/LOC108635899/STARD3NL/PON3/PFKM/VDR/LOC108636029/CACNA1C/PLA2G6/LOC102177333/LOC102169002/HADH/AIMP1/NFKB1/PPP3CA/LOC102173738/BMPR1B/CLOCK/ADRA2C/PCSK1/GLRX/EGR1/MIDN/KISS1R/SAFB/RAB11B/JAK2/HSD17B3/HMGN3/DDO/ESR1/DUOX2/DUOXA2/SNAP23/CRHBP/GCNT4/LOC1…	TIAM1/ECE2/PEX5L/TIPARP/MME/P2RY1/LOC102169223/SERP1/CPA3/AGTR1/RBP1/BACE2/FAM3B/PFKL/TRPM2/RUNX1/KDM1A/EIF4E2/INHA/PTPRN/LOC102177672/CREB1/INHBB/DPP4/DHRS9/LRP2/LOC102179328/PASK/CAPN10/BMP8B/SLC2A1/DIO1/LOC102191099/LOC102184867/LOC102190840/LOC102190572/ADORA3/RAP1A/SLC16A1/ATP1A1/3BHSD/ARNT/CRABP2/ILDR2/MPC2/PTPRN2/TRPV6/AKR1B1/IGFBP3/SRI/NPY/CRHR2/AQP1/LOC102180455/CFTR/ABCB1/LOC102174202/T…	Process
GO:0030001	metal ion transport	506	-0.349151252757088	-1.36301286143045	0.00200400801603206	0.00200400801603206	0.081549218803838	2849	tags=37%, list=21%, signal=30%	SLC30A9/TMCO1/TMEM38A/SLC1A1/SLC30A4/ZDHHC13/SLC6A4/STIM2/CACNB3/ARHGAP1/SCN3A/VPS4B/GJA4/SLC3A2/SLC4A10/SLC13A4/LOC102181017/SLC28A3/PLCG1/SLC12A4/PSEN2/SLC12A6/ASIC1/KCNE3/RASA3/NEDD4L/SLC20A1/GPM6A/SLC30A6/PANX1/TPCN1/SLC4A4/LOC102184834/TIMM8B/ABCB11/SLC30A5/NIPAL1/FKBP1A/LOC102181107/ZDHHC17/LOC108634355/SLC31A1/GLP1R/SLC23A1/CAV1/KCNH1/PICALM/SLC8A1/HTR2A/DENND5A/KCNJ14/ORAI2/CCR5/RAMP2/ATP…	199	307	CPOX/LOC102170266/CASR/SLC12A8/MELTF/OPA1/ATP13A5/ATP2C1/SLC30A2/CATSPER4/SLC9A1/KCNE4/C2H2orf47/SCN2A/SCN9A/RAMP1/TRPM8/KCNQ4/KCNC4/KCNA3/KCND3/KCNN3/CDK5/KCNH2/TPT1/ATP6V1F/GCK/CAMK2B/RAMP3/STEAP4/HOXA3/ATP2B1/VDR/DDIT3/SLC39A5/CDKN1B/NDUFA9/FKBP4/CACNA1C/CACNA1I/ANK2/PPP3CA/SLC34A2/ATOX1/ANXA6/CAMK2A/SLC6A7/PKD2L2/KLHL3/CATSPER3/HCN2/SLC34A1/AP3D1/SLC39A3/SLC25A23/RAB11B/DNM2/MCOLN1/KCNN1/STOM…	SLC5A3/TFRC/ATP13A3/KCNMB3/KCNMB2/KCNAB1/P2RY12/SLC9A9/TRPC1/ATP1B3/LOC102172205/TRPM2/KCNJ15/LOC102183471/NIPAL3/LOC108637382/LCK/HTR2B/SLC4A3/ASIC4/SLC11A1/SLC39A10/STEAP3/CACNB4/KCNJ3/SLC4A10/SCN3A/SCN7A/ABCB11/LRP2/CALCRL/NIPA2/KCNJ13/GJA4/GRIK3/SLC6A9/SLC1A7/MCOLN2/SLC30A7/KCNA2/ATP1A1/GJA5/SLC39A1/CHRNB2/HCN3/KCNJ10/KCNJ9/LOC102186539/LOC102186069/TMCO1/SLC4A2/ASIC3/TRPV6/ATP6V0A4/SLC13A4/K…	Process
GO:0022890	inorganic cation transmembrane transporter activity	445	-0.362169937184552	-1.40689210016618	0.00200601805416249	0.00200601805416249	0.081549218803838	3700	tags=39%, list=27%, signal=29%	ANO1/TMCO1/TMEM38A/SLC1A1/SLC30A4/ZDHHC13/SLC6A4/STIM2/CACNB3/SCN3A/SLC3A2/LOC102184002/SLC4A10/SLC13A4/SLC28A3/SLC15A3/SLC2A6/SLC12A4/SLC12A6/ASIC1/KCNE3/RASA3/SLC20A1/GPM6A/SLC30A6/PANX1/TPCN1/GRIA3/SLC4A4/LOC102184834/TIMM8B/ABCB11/SLC30A5/TMEM63C/LOC102181107/ZDHHC17/COX2/SLC15A4/SLC31A1/SLC23A1/HVCN1/KCNH1/SLC8A1/GRIA1/DENND5A/KCNJ14/ORAI2/FAM26E/ATP2A3/KCNC1/GRIK5/KCNMA1/KCNMB2/CHRNB2/SLC41…	160	285	CPOX/LOC102184282/SLC12A8/ATP13A5/ATP2C1/SLC30A2/CATSPER4/SLC9A1/KCNE4/SCN2A/SCN9A/TRPM8/KCNQ4/ATP6V0B/KCNC4/KCNA3/KCND3/KCNN3/KCNH2/ATP6V0E2/ATP6V1F/ATP2B1/ATP5G2/SLC39A5/SLC25A3/CACNA1C/CACNA1I/SLC34A2/ATP8A1/ANXA6/SLC6A7/PKD2L2/CATSPER3/ATP5D/HCN2/SLC34A1/SLC39A3/MCOLN1/KCNN1/SLC31A2/SLC2A12/KCNK13/SLC8A3/SLC12A1/TRPM7/ATP5S/KCNN2/CNNM4/LOC102179291/SLC9A2/ATP6V1E2/SLC20A1/SLC5A6/KCNS3/ATP6V1C…	SLC5A3/ATP6V1A/LOC102184002/TFRC/ATP13A3/PEX5L/KCNMB3/KCNMB2/SLC33A1/SLC9A9/TRPC1/ATP1B3/TRPM2/KCNJ15/LOC102183471/CHRNG/CHRND/SLC4A3/ASIC4/SLC11A1/SLC39A10/CACNB4/KCNJ3/SLC4A10/SCN3A/SCN7A/ABCB11/CHRNA1/ATP5G3/KCNJ13/GRIK3/SLC6A9/SLC1A7/MCOLN2/SLC30A7/KCNA2/ATP1A1/SLC39A1/CHRNB2/HCN3/KCNJ10/KCNJ9/LOC102186539/LOC102186069/TMCO1/SLC4A2/ASIC3/TRPV6/ATP6V0A4/SLC13A4/KCND2/AQP1/CACNA2D1/KCNC2/ZDHHC1…	Function
GO:0002791	regulation of peptide secretion	445	-0.35645834619087	-1.38470474714936	0.00200601805416249	0.00200601805416249	0.081549218803838	4064	tags=43%, list=30%, signal=31%	RGCC/KCNA5/DHX9/APOA1/LOC102183471/RAP1A/SLC16A1/CLEC4E/TGFB3/IFNAR1/CDK16/CAPN10/LOC102173135/BLK/DDX58/TRPM2/TGFB2/CD276/LOC102189615/ARFIP1/LOC102170144/TFAP2B/ANO1/SERPINB6/ARNTL/ACHE/CD58/SERPINB6/DHX36/GPAM/HSPD1/LIF/LOC102182562/SIRT1/LOC102169702/IL1RAP/CRLF2/TMEM27/RFX3/PANX1/GPR68/VAMP8/TM7SF3/LOC106502530/UCP2/CD34/LOC102184834/BTN2A2/SCAMP5/LOC102191099/CNR1/LOC102181107/SPTBN1/IL17RB…	148	297	ITSN1/CASR/ADCY5/GHSR/DPH3/NR0B2/IRS1/ACVR1C/PER2/ZC3H12A/PTGER3/CD2/VTCN1/BGLAP/SLAMF1/LOC102186356/LEP/GCK/LOC108635899/TMBIM6/PFKM/ZNF384/PLA2G6/EP300/MAPK11/HADH/AIMP1/PPP3CA/CLOCK/ADRA2C/PCSK1/GLRX/CD74/MIDN/ARF1/JAK2/LPL/AGP/HMGN3/MAPKBP1/NEO1/CRHBP/IL1B/PAX8/UCN/FKBP1B/KCNS3/HMGB1/PRKCQ/GATA3/FERMT1/MAVS/NCOA6/GHRH/KCNB1/ENY2/CHD7/MADD/NR1H3/APBB1/LOC108637636/NUCB2/KCNJ11/ABCC8/SERGEF/CRT…	IFNAR1/TIAM1/IL1RAP/PEX5L/DHX36/LOC102169223/SERP1/AGTR1/PFKL/TRPM2/LOC102183471/FGR/NCL/HTR2B/FZD5/HSPD1/INHBB/DPP4/IFIH1/PASK/CAPN10/BMP8B/P3H1/SLC2A1/LOC102182562/LOC102191099/LOC102184867/LOC102190840/LOC102190572/WLS/LOC102170144/GLMN/RAP1A/SLC16A1/PTPN22/CD58/GJA5/GOLPH3L/S100A9/S100A8/SYT11/CD84/CD244/LOC102184859/MPC2/CLEC5A/SRI/NPY/CRHR2/LOC102180455/CFTR/CD36/LOC100860959/LOC108633303/T…	Process
GO:0048598	embryonic morphogenesis	504	-0.349948989472316	-1.36517634044989	0.00200601805416249	0.00200601805416249	0.081549218803838	2505	tags=25%, list=19%, signal=21%	IFT52/TWSG1/IRX2/SPINT1/UGDH/LRP4/ELF5/FZD5/PRKRA/DUSP5/VEGFC/LOC102171183/AFF3/GDF7/CELSR1/SATB2/DLX2/NKX3-2/TMEM231/NOG/LRP2/ZIC3/WDR19/APAF1/TFAP2A/GLI3/TGFBR2/DACT1/PKD2/TWIST2/ROR2/PRRX1/ITGA8/PRRX2/GLI1/ITGA5/MFAP2/SOX9/LOC102175177/SIX2/SLC39A1/CRABP2/GJA1/CC2D2A/HIF1A/TENM4/FBN1/SFRP5/TBX5/FRAS1/TWIST1/PRICKLE1/LRIG3/RDH10/COL6A1/COL8A1/ITGB3/MAB21L2/LEF1/MYF5/FREM2/TCF7/FZD1/MYCN/GREM1/A…	190	314	SOD1/IFT57/DLG1/OPA1/TP63/DVL3/SOX2/CCDC39/MBNL1/ZIC1/ECE1/WNT4/SYF2/ARID1A/PHACTR4/PAX3/WNT6/EN1/LOC102183919/HOXD10/HOXD9/TRAF3IP1/GJB5/KCNQ4/CYR61/LMO4/GFI1/TBX15/PBX1/WDR60/INHBA/HOXA3/HOXA4/HOXA10/TBX20/COBL/CEP290/HOXC4/HOXC9/HOXC10/HOXC11/CACNA1C/LOC102178253/LOC108633277/LOC108636083/SHANK3/PITX2/LIAS/PITX1/SLC39A3/ECSIT/ZNF358/PRKACA/WNT9A/NR4A3/MYO6/SOBP/TBX18/EYA4/TSHR/ESRRB/TTBK2/BBS4…	ARL13B/COL8A1/CHRD/MECOM/SHOX2/NPHP3/POFUT2/COL6A1/ETS2/EPHA2/EPHB2/YTHDF2/HDAC1/HTR2B/FZD5/BMPR2/CASP8/SATB2/GLI2/EPB41L5/INSIG2/ZEB2/ACVR1/LRP2/BBS5/MYO3B/DLX2/SP3/LNPK/HOXD3/PRKRA/NCKAP1/TWIST2/GBX2/LOC102169353/TAL1/STIL/PLPP3/WLS/PRKACB/BCL10/GLMN/LOC102175177/LOC102174895/COL11A1/ALX3/HIPK1/NOTCH2/GJA5/SLC39A1/EFNA1/CRABP2/VANGL2/LMBR1/INSIG1/WNT16/RALA/GLI3/HOXA1/HOXA2/HOXA5/HOXA6/HOXA7/HO…	Process
GO:0055065	metal ion homeostasis	515	-0.346144345687479	-1.35220880701005	0.00200601805416249	0.00200601805416249	0.081549218803838	2895	tags=31%, list=21%, signal=26%	IMMT/CAV3/APP/HMOX2/SLC31A1/GLP1R/GATA1/CAV1/TNFSF11/PICALM/SLC8A1/HTR2A/GRIA1/LPAR2/DBI/LETM2/SNX10/TMC8/CCR5/LOC108633303/LOC102179993/KCNMA1/PLCG2/C5AR2/CAND1/CD38/RHCE/PTHLH/MYH10/S1PR1/SRI/ITPR2/BDKRB1/IL6ST/AGTR2/GPR17/P2RX4/RYR3/EPB42/HYAL2/KDR/SLC39A10/CCDC115/C5AR1/TRPV6/PRKCB/CYSLTR1/HMOX1/ATP2B4/ATP6V1A/SLC30A1/CACNA1G/HAMP/CP/SEPN1/PKD2/LOC102168428/SLC24A5/CALB1/SLC11A1/TAC4/GRIN2D/I…	198	317	SOD1/CASR/ADCY5/ATP13A5/ATP2C1/CATSPER4/SLC9A1/GPR3/ABCB6/C2H2orf47/TRPM8/BSND/PTGER3/LPAR3/HFE2/SV2A/S100A14/KCNH2/TPT1/GCK/RAMP3/HOXA3/ATP2B1/LETMD1/TMBIM6/VDR/DDIT3/SLC39A5/CD4/CACNA1C/PLA2G6/ATF4/CACNA1I/MCHR1/UPK3A/LOC102189751/ANK2/LOC102182115/LOC102182395/LOC102182683/CXCL11/WFS1/PDE6B/ATOX1/ANXA6/ADRB2/S1PR4/MCOLN1/F2RL3/ARF1/JAK2/STOML2/ADRA1A/PTK2B/SLC31A2/IBTK/TRDN/PLN/ESR1/B2M/LOC102…	APP/ATP6V1A/TFRC/ATP13A3/P2RY1/LOC102169223/CP/AGTR1/TRPC1/ATP1B3/LOC102172205/TRPM2/S100B/LOC102183471/RHCE/SEPN1/LOC108637382/HCRTR1/LCK/HTR2B/SLC11A1/CXCR2/SLC39A10/DBI/CXCR4/LOC100861136/GPR17/CCDC115/BOK/GPR35/ERFE/LOC102172683/SLC30A7/S1PR1/SYPL2/GNAT2/CASQ2/ATP1A1/S100A9/S100A8/KCNJ10/LOC102186539/CASQ1/TMCO1/TRPV6/TRIM24/SRI/SNX10/ADCYAP1R1/CAV1/PIK3CG/CD36/LOC100860959/LOC108633303/CACNA…	Process
GO:0048858	cell projection morphogenesis	417	-0.3544344660353	-1.37578393461916	0.00200803212851406	0.00200803212851406	0.081549218803838	3773	tags=39%, list=28%, signal=29%	TGFB2/EFNB1/NTN4/THBS4/ANKRD27/GP5/HOXA2/LOC108634246/NDN/LRRN2/DOK1/FAM129B/PLEKHO1/PLCG1/LOC106503997/DOK2/CPNE1/FRS2/NYAP1/ETV4/WASF2/ENAH/PRMT3/PTCH1/EBF1/GPM6A/RFX3/TRAK2/NRXN3/GAS1/SEMA4F/LOC102183372/SEMA5B/GBX2/ZIC2/PACSIN1/SPTBN2/DOK6/APP/PAK3/TLR9/ALCAM/LRFN2/BOC/PICALM/WNT5A/PTPRA/MAP6/UNC5D/LRRC70/PIK3CD/LMX1A/NRXN1/FMN1/DCX/ARC/SLIT3/CHRNB2/TSKU/CYFIP1/LRP4/NUMBL/NES/SHTN1/SPON2/FYN/…	151	266	C1H21orf59/MAP6D1/PIK3CA/SIAH2/RYK/TMEM108/ADARB1/RAP1GAP/ALS2/NR4A2/STK25/SZT2/CELSR2/AMIGO1/NGF/LINGO4/S100A6/EFNA4/GBX1/CDK5/CAMK2B/ADCY1/SEPT7/TMEM106B/GRB10/COBL/LLPH/MAPK8IP2/SHANK3/COL25A1/UNC5C/BMPR1B/SLIT2/CYFIP2/CAMK2A/JADE2/STK11/PDLIM7/PIP5K1C/NRTN/PSPN/DNM2/MAP1S/RAB3A/SH3GL2/NFIB/VLDLR/NR4A3/NEFL/SHC3/NR2E1/DYNLT1/SPG11/TTC8/SPTB/LOC102175487/APC/FEZ2/SOS1/RAB10/ROCK2/DAB2IP/LOC1021…	TIAM1/APP/RPL24/ALCAM/BOC/GSK3B/SEMA5B/FBXO45/GP5/EPHB3/NLGN1/S100B/LOC102168874/CDC42/EPHB2/KDM1A/WASF2/DOCK10/EPHA4/MAP2/CREB1/KLF7/NRP2/TRAK2/GLI2/CXCR4/ZEB2/LRP2/CHN1/CYFIP1/GPC1/GBX2/ARTN/LRP8/DAB1/DOCK7/USP33/PLPPR4/NTNG1/PLEKHO1/SEMA6C/CHRNB2/SHC1/EFNA3/EFNA1/TRIM46/NES/VANGL2/LMX1A/WASL/PTPRZ1/GLI3/HOXA1/HOXA2/NRCAM/RELN/SEMA3C/SEMA3A/ISPD/ETV1/LOC102190297/LOC102190935/LRRK2/FRS2/ERBB3/N…	Process
GO:0048812	neuron projection morphogenesis	407	-0.356963361237734	-1.38578396588495	0.00201005025125628	0.00201005025125628	0.081549218803838	3773	tags=39%, list=28%, signal=29%	TGFB2/EFNB1/NTN4/THBS4/ANKRD27/GP5/HOXA2/LOC108634246/NDN/LRRN2/DOK1/FAM129B/PLCG1/LOC106503997/DOK2/CPNE1/FRS2/NYAP1/ETV4/ENAH/PRMT3/PTCH1/EBF1/GPM6A/RFX3/TRAK2/NRXN3/GAS1/SEMA4F/LOC102183372/SEMA5B/GBX2/ZIC2/PACSIN1/SPTBN2/DOK6/APP/PAK3/TLR9/ALCAM/LRFN2/BOC/PICALM/WNT5A/PTPRA/MAP6/UNC5D/LRRC70/PIK3CD/LMX1A/NRXN1/FMN1/DCX/ARC/SLIT3/CHRNB2/TSKU/CYFIP1/LRP4/NUMBL/SHTN1/SPON2/FYN/MYH10/CNP/GDF7/SEM…	149	258	MAP6D1/PIK3CA/SIAH2/RYK/TMEM108/ADARB1/RAP1GAP/ALS2/NR4A2/STK25/SZT2/CELSR2/AMIGO1/NGF/LINGO4/S100A6/EFNA4/GBX1/CDK5/ADCY1/SEPT7/TMEM106B/GRB10/COBL/LLPH/MAPK8IP2/SHANK3/COL25A1/UNC5C/BMPR1B/SLIT2/CYFIP2/CAMK2A/JADE2/STK11/PDLIM7/PIP5K1C/NRTN/PSPN/DNM2/MAP1S/RAB3A/SH3GL2/NFIB/VLDLR/NR4A3/NEFL/SHC3/NR2E1/DYNLT1/SPG11/TTC8/SPTB/LOC102175487/APC/FEZ2/SOS1/RAB10/ROCK2/DAB2IP/LOC102189594/RXRA/FARP1/M…	TIAM1/APP/RPL24/ALCAM/BOC/GSK3B/SEMA5B/FBXO45/GP5/EPHB3/NLGN1/S100B/LOC102168874/CDC42/EPHB2/KDM1A/DOCK10/EPHA4/MAP2/CREB1/KLF7/NRP2/TRAK2/GLI2/CXCR4/ZEB2/LRP2/CHN1/CYFIP1/GPC1/GBX2/ARTN/LRP8/DAB1/DOCK7/USP33/PLPPR4/NTNG1/SEMA6C/CHRNB2/SHC1/EFNA3/EFNA1/TRIM46/VANGL2/LMX1A/WASL/PTPRZ1/GLI3/HOXA1/HOXA2/NRCAM/RELN/SEMA3C/SEMA3A/ISPD/ETV1/LOC102190297/LOC102190935/LRRK2/FRS2/ERBB3/NTN4/RBFOX2/PTPRO/N…	Process
GO:0048608	reproductive structure development	422	-0.362198341468035	-1.40574705589692	0.00201207243460765	0.00201207243460765	0.081549218803838	3203	tags=34%, list=24%, signal=27%	LOC106502530/RXFP2/FAS/ACSBG1/CD44/DHH/LOC102191152/SOCS3/ETV2/CENPI/VASH1/NOTCH2/SCX/VIM/SOX3/CDH6/STRA6/GATA1/ICAM1/SLC8A1/RBP4/WNT5A/LOC102171142/PTGIS/PLAG1/FANCF/TOX2/IL10/PPARD/PTGS2/LOC108633303/PRDM1/PDGFRB/SLIT3/SPINT1/GJB1/CAPN5/PTPRN/AHR/PLA2G4A/AMHR2/FZD5/ARRB1/HMGCS1/BRCA2/LOC102171183/MYH10/GDF7/AXL/SERPINE1/CTSV/WNT2/KDR/NOS3/TIPARP/KITLG/NOG/LRP2/SDC1/WDR19/STOX2/LOC102184252/NSDH…	165	257	SOD1/NRIP1/DLG1/TP63/SENP2/EIF2B5/DNAJC19/GHSR/LOC102180704/LOC108633281/LOC102178311/LOC102172669/WNT4/ARID1A/ACVR1C/HS6ST1/ASB1/GJB5/GJB3/LOC102168411/DHCR24/CYR61/RBM15/CSDE1/RAB13/ASH1L/LEP/ANKRD7/INHBA/HNRNPA2B1/HOXA10/IMMP2L/AKAP9/NFE2/VDR/RTCB/CDKN1B/LOC102175560/ATN1/FKBP4/PITX2/BMPR1B/SLIT2/RASA1/DAZAP1/BSG/LOC108636372/LOC106502311/SLC22A5/AMH/SAFB2/JUNB/KLHL26/CTSB/LOC102189034/ERMP1/I…	ADAMTS1/AHSG/MFN1/TIPARP/SERPINE2/INHA/PTPRN/IDH1/FZD5/BMPR2/CASP8/GLI2/INHBB/LRP2/SP3/BOK/NASP/LOC102172683/FOXD3/LHX8/LOC102175177/LOC102174895/WNT2B/NOTCH2/ARNT/NUP210L/ADAM15/DEDD/NOS3/CASP2/HOXA9/HOXA11/HOXA13/MET/WNT2/SFRP4/CD36/LOC100860959/LOC108633303/ITGB8/AHR/PEG10/E2F7/KITLG/DCN/HNRNPA1/AMHR2/SP1/RARG/DHH/FRS2/NUP107/LOC102170758/IGF1/TXNRD1/MYH9/MGST1/CCND2/PDGFB/WNT7B/LEF1/PKD2/SPP1…	Process
GO:0022604	regulation of cell morphogenesis	429	-0.351503566839797	-1.36481489700849	0.00201207243460765	0.00201207243460765	0.081549218803838	4222	tags=43%, list=31%, signal=30%	CDC42EP5/IFRD1/SS18L1/CACNA1A/CIB1/MBP/NLGN3/EEF2K/EPHA4/LOC108638471/RAPGEF2/APOA1/STRIP1/S100A10/KIF13B/MKLN1/GSK3B/MAP1B/GRIN1/SKIL/ATP10A/SPG20/FMNL3/LOC108635463/LOC102170144/ANKRD27/RHOA/WTIP/ACHE/PLEKHO1/YWHAH/RAB11A/DNM3/CRK/BCL11A/HAS2/LOC102172788/AGRN/LRRC4C/NFATC4/RAC3/BVES/VRK2/EBF1/NEDD4L/TRAK2/SEMA4F/CDC42EP2/CD44/ARHGAP18/LARP4/ST6GAL1/WDR1/CDC42EP4/TRIOBP/VIM/SEMA3G/CPNE6/PAK3/MS…	138	291	MELTF/DLG1/OPA1/TBCCD1/DVL3/RYK/C1H21orf2/TTC3/CAPZB/MUL1/PRPF40A/STK25/LOC102168411/LPAR3/AMIGO1/NGF/S100A13/CDK5/STRIP2/CAMK2B/SEPT7/RAB21/FGD4/LOC102180576/EP300/PARVB/LOC108633277/LOC108636083/SHANK3/PPP3CA/SLIT2/RUFY3/RASA1/DIAPH1/STK11/DAPK3/MAP2K2/DNM2/LOC108636441/LZTS1/DMTN/NEFM/NEFL/PTK2B/SEMA4D/PHIP/NR2E1/SYNE1/AKAP5/NEDD4/TTBK2/ITPKA/C10H15orf62/PARP6/TLX2/RHOQ/TTL/GOLGA2/ANAPC2/MYCBP…	TIAM1/GSK3B/ST6GAL1/EPHB3/MFN1/NLGN1/SKIL/SHOX2/P2RY1/S100B/RCC2/CDC42/EPHB2/FGR/EPHA4/OBSL1/MAP2/BMPR2/TRAK2/CXCR4/ZEB2/FMNL2/ERMN/CHN1/CYFIP1/NGEF/ZMYM6/ZMYM4/PTPRF/LRP8/DAB1/TACSTD2/SH3GLB1/LOC102170144/CDC7/STRIP1/PLEKHO1/CDC42SE1/SEMA6C/S100A10/CHRNB2/EFNA1/TRIM46/CRABP2/BRAF/MKLN1/PTPRZ1/IFRD1/MET/NRCAM/RELN/SEMA3E/SEMA3A/PPP1R9A/PLXNC1/FGD6/LARP4/FMNL3/LRRK2/MYH9/DNM1L/CAPRIN2/EPS8/PTPRO/C…	Process
GO:0001101	response to acid chemical	386	-0.359650617613011	-1.39266972425747	0.00201409869083585	0.00201409869083585	0.081549218803838	2749	tags=29%, list=20%, signal=24%	RBP4/WNT5A/GRIA1/PRKCD/GMPS/PTGS2/LOC108633303/LOC102176354/TNFSF4/LTK/PDGFRB/TIE1/TEK/TAF9/CD38/PTGDR/FYN/CASP3/WNT2/KDR/NOS3/PTAFR/TGFBR3/PID1/TXN/LRP2/TFAP2A/HAMP/PKD2/LOC106504020/DHFR/IREB2/EPOR/ABCB4/TLR4/SOX9/LOC102182663/GJA1/LOC102176340/CD9/HIF1A/GNG2/LOC102188617/LYN/E2F1/BCL2/PLAT/ENTPD1/CPT1A/GLRB/RELN/BRINP2/LOC100860959/CTSH/COL6A1/PDGFD/CDO1/ABCG2/RORB/BDNF/BMP2/SRC/YES1/EPHA3/LOC…	130	256	TOMM70/HES1/OPA1/PIK3CA/CBS/HLCS/CLCNKA/PINK1/ID3/HMGCL/ZNF683/SESN2/WNT6/FZD7/GJB3/ZC3H12A/LAMTOR5/NGF/SCAMP3/LAMTOR2/RXRG/LEP/TMBIM6/WNT10B/PHC1/LOC102175560/PHB2/WNT5B/HNRNPD/MAPK10/PCSK1/EGR1/ZNF354A/CDKN2D/AKAP8/KLF2/TMEM161A/WNT9A/LOC108636541/ACER2/RRAGA/PTK2B/HSD17B3/ALDOB/ABCA1/ALAD/AGP/UFL1/RRAGD/MAP7/PTGER2/DRD1/LOC102187233/MSH2/IL1B/PTGS1/SETX/RXRA/IPO5/PLCB1/OPTN/LOC102177638/LOC102…	SYNJ1/ADAMTS1/EPHA3/GSK3B/TFRC/CLDN1/MFN1/BCHE/GMPS/COL6A1/RUNX1/PTAFR/FABP3/COL16A1/HPCA/LOC102186814/LOC102175070/PID1/IGFBP2/CPS1/CREB1/INSIG2/LRP2/ATF2/COL3A1/COL5A2/SH3BP4/RRAGC/TIE1/PTGFR/TGFBR3/GCLM/GDAP2/CLK2/INSIG1/NOS3/TBXAS1/AKR1B1/MEST/NRF1/HOXA1/HOXA2/AQP1/WNT2/RELN/CD36/LOC100860959/LOC108633303/ABCB4/ASNS/PDK4/COL1A2/RARG/ADCY6/COL2A1/RAPGEF3/AVPR1A/LOC102170758/CDK4/TIMP3/TNFRSF1A…	Process
GO:0002237	response to molecule of bacterial origin	358	-0.368539613907567	-1.4231373168297	0.00201612903225806	0.00201612903225806	0.081549218803838	3495	tags=38%, list=26%, signal=29%	HSPD1/LOC106503997/TAC1/ABR/LOC102186111/NUGGC/CXCL8/LOC102171917/LOC102174648/BCL10/LOC106502530/MYD88/FAS/SOCS3/PDCD4/BPI/LOC102172711/CNR1/TNFRSF1A/IL6R/LOC102169935/TLR9/GCH1/GATA1/ANKRD1/WNT5A/CMPK2/RIPK2/LOC102189753/PELI1/LOC106502806/LRRC70/IL10/PPARD/PTGS2/TNIP3/CCR5/LOC108633303/HCK/LOC102176354/LOC102170446/TNFSF4/PLCG2/PLA2G4A/EIF2AK2/FZD5/SPON2/CNP/CXCL16/BDKRB1/AXL/SERPINE1/MEFV/CAS…	125	233	CD80/THPO/ABCC5/GHSR/IL12A/LOC108633281/LOC102178311/LOC102172669/ALPL/ZC3H12A/JUN/PDE4B/PTGER3/GFI1/NGF/S100A14/LOC102186356/IRF5/LOC102183941/CD27/NFKB1/LOC102186197/LIAS/LOC102182115/LOC102182395/LOC102182683/CXCL11/TNIP2/FER/PCSK1/TNIP1/SBNO2/LOC106502311/CACTIN/TICAM1/HNRNPM/MAP2K7/PRDX2/JUNB/AKAP8/JUND/UPF1/JAK2/VLDLR/ABCA1/ALAD/AGP/AKIRIN2/B2M/LOC102168547/FOS/PABPN1/PTGER2/PRKCE/EPAS1/IL1…	IFNAR1/EPHA3/PROS1/CD86/CLDN1/LOC102175526/PLSCR4/CNR2/PTAFR/NCL/SLC11A1/CPS1/FZD5/CASP8/HSPD1/TFPI/IL12RB2/PTGFR/BCL10/F3/LOC102175177/LOC102174895/PTPN22/S100A9/S100A8/IL6R/LOC102184859/LOC102185698/NOS3/NRF1/IGFBP3/CD36/LOC100860959/LOC108633303/TAC1/PAWR/DCN/IRAK3/LOC102170758/CDK4/IGF1/KCNJ8/MGST1/LTBR/TNFRSF1A/TNIP3/PDE5A/SNCA/ABCG2/PPARGC1A/TLR1/TLR6/STAP1/CXCL8/LOC102181582/LOC102181854/C…	Process
GO:0061458	reproductive system development	425	-0.359347678648436	-1.39398837006633	0.00201612903225806	0.00201612903225806	0.081549218803838	3203	tags=34%, list=24%, signal=27%	LOC106502530/RXFP2/FAS/ACSBG1/CD44/DHH/LOC102191152/SOCS3/ETV2/CENPI/VASH1/NOTCH2/SCX/VIM/SOX3/CDH6/STRA6/GATA1/ICAM1/SLC8A1/RBP4/WNT5A/LOC102171142/PTGIS/PLAG1/FANCF/TOX2/IL10/PPARD/PTGS2/LOC108633303/PRDM1/PDGFRB/SLIT3/SPINT1/GJB1/CAPN5/PTPRN/AHR/PLA2G4A/AMHR2/FZD5/ARRB1/HMGCS1/BRCA2/LOC102171183/MYH10/GDF7/AXL/SERPINE1/CTSV/WNT2/KDR/NOS3/TIPARP/KITLG/NOG/LRP2/SDC1/WDR19/STOX2/LOC102184252/NSDH…	167	258	SOD1/NRIP1/DLG1/TP63/SENP2/EIF2B5/DNAJC19/GHSR/LOC102180704/LOC108633281/LOC102178311/LOC102172669/WNT4/ARID1A/ACVR1C/HS6ST1/ASB1/GJB5/GJB3/LOC102168411/DHCR24/CYR61/RBM15/CSDE1/RAB13/UBE2Q1/ASH1L/LEP/ANKRD7/INHBA/HNRNPA2B1/HOXA10/IMMP2L/AKAP9/NFE2/VDR/RTCB/CDKN1B/LOC102175560/ATN1/FKBP4/PITX2/BMPR1B/SLIT2/RASA1/DAZAP1/BSG/LOC108636372/LOC106502311/SLC22A5/AMH/SAFB2/JUNB/KLHL26/CTSB/LOC102189034/…	ADAMTS1/AHSG/MFN1/TIPARP/SERPINE2/INHA/PTPRN/IDH1/FZD5/BMPR2/CASP8/GLI2/INHBB/LRP2/SP3/BOK/NASP/LOC102172683/FOXD3/LHX8/LOC102175177/LOC102174895/WNT2B/NOTCH2/ARNT/NUP210L/ADAM15/DEDD/NOS3/CASP2/HOXA9/HOXA11/HOXA13/MET/WNT2/SFRP4/CD36/LOC100860959/LOC108633303/ITGB8/AHR/PEG10/E2F7/KITLG/DCN/HNRNPA1/AMHR2/SP1/RARG/DHH/FRS2/NUP107/LOC102170758/IGF1/TXNRD1/MYH9/MGST1/CCND2/PDGFB/WNT7B/LEF1/PKD2/SPP1…	Process
GO:0007169	transmembrane receptor protein tyrosine kinase signaling pathway	426	-0.354605230756054	-1.37563054671094	0.00201612903225806	0.00201612903225806	0.081549218803838	2737	tags=29%, list=20%, signal=24%	PTPRA/ELMO1/PTPN12/EIF2AK3/ZFAND5/ACTG1/HCK/TGFA/FGFR1/CEP57/PTPN2/PDGFRB/EPS8/TEK/PAG1/DGKD/PRKD1/VEGFC/KLB/FYN/SOGA1/AXL/PTPRJ/CASP3/NCF2/FLT4/KDR/SPRED1/NRP1/TIPARP/ATP6V0D2/DNAI1/REPS2/NOG/SULF2/CSF1R/ATP6V0A1/ADAM17/ARPC3/SGPL1/EPHB4/GAREM1/CSF1/NRP2/ACTR3/CSRNP1/GRB7/SOX9/SDC2/EFNA5/CPNE3/EPHA7/GFRA1/ARPC5/ARPC1B/GALNT3/PLCE1/COL4A3/LOC102188617/LYN/NGFR/DDR2/PLAT/BDKRB2/LOC108634517/LOC102…	165	261	ITSN1/LOC102175896/LOC102173333/TNK2/POLR2H/AP2M1/PIK3CA/LOC102180704/CNKSR1/IRS1/GIGYF2/JAK1/NGF/EFNA4/SH2D2A/EPHA1/ATP6V1F/GRB10/STYK1/CD4/POLR2F/BAIAP2L2/TEC/BTC/FGF5/CLNK/FER/RASA1/CYFIP2/ITK/ADRB2/FGF1/NRG2/CAMLG/POLR2E/RGS14/NRTN/GTF2F1/CDC37/PIK3R2/GDF15/HNRNPH1/JAK2/NR4A3/PTK2B/SHC3/RAB14/PHIP/APC/LOC102176695/CRIM1/SOS1/ATP6V1E2/RHOQ/NCK2/CD8B/CD8A/SH2D6/TIA1/ROCK2/ATP6V1C2/DAB2IP/SETX/F…	TIAM1/EPHA3/GSK3B/MUC20/NCBP2/EPHB3/TIPARP/NCK1/EPHA2/CDC42/EPHB2/FGR/LCK/COL4A3/EPHA4/NRP2/ACTR3/GRB14/GALNT3/CHN1/NCKAP1/POLR2D/PTPN18/DGKD/NGEF/EPHA10/PIK3R3/ROR1/SORT1/CSF1/TXNIP/SHC1/EFNA3/EFNA1/INSRR/DDR2/MPZL1/EPHB6/ATP6V0A4/WASL/ELMO1/CAV2/MET/PTPN12/HGF/PDK4/HNRNPA1/PTPRR/FRS2/ERBB3/IGF1/RBFOX2/C2CD5/EPS8/NTF3/FGF6/PDGFB/KLB/TXK/PDGFRA/KIT/KDR/EPHA5/STAP1/DGKQ/EFNA5/NDST1/PDGFRB/CSF1R/HB…	Process
GO:0001654	eye development	317	-0.374352124353167	-1.43850840460762	0.00203045685279188	0.00203045685279188	0.081549218803838	2541	tags=28%, list=19%, signal=23%	PROM1/PRDM1/LOC102183216/PDGFRB/TWSG1/TSKU/AHR/FZD5/CDK2/NES/MYH10/WNT2/KDR/VAX1/NOS3/NRP1/ATF6/TMEM231/WDR19/TFAP2A/GLI3/LOC102184252/MEIS2/TGFBR2/TWIST2/CALB1/USH2A/MFAP2/LOC102183132/SOX9/LOC108634436/VHL/GJA1/CC2D2A/HIF1A/FBN1/PDE6A/PRSS56/WNT2B/TWIST1/RDH10/RHOJ/LPCAT1/ABI2/COL8A1/SDK1/MAB21L2/RORB/MYF5/FREM2/ALDH1A3/MUSK/MYO7A/BCAR3/FJX1/TSPAN12/SDK2/PDGFRA/NTRK2/ADAMTS18/RCN1/TENM3/TULP1/F…	116	201	DLG1/OPA1/CRYGS/SOX2/PPP2R3A/BFSP2/PKNOX1/PCNT/ARID1A/PHACTR4/WNT6/CRYGC/RAB3GAP1/GPD2/TRAF3IP1/JUN/KMT2C/SMARCD3/INHBA/FOXP2/CEP290/ATP2B1/PFDN5/MDM1/MIP/SLC39A5/WNT5B/CACNA1C/LOC102189751/PITX2/BMPR1B/PDE6B/CPAMD8/WNT9A/TDRD7/AGTPBP1/NINJ1/NR2E1/TTC8/MAX/BBS4/SMAD3/APC/ALMS1/SOS1/MEIS1/ZNF513/SLC25A25/LAMC3/RXRA/FGF9/ATP8A2/FLT1/HMGB1/GATA3/OPTN/LOC102184534/BMP7/OSR2/GRHL2/BHLHE22/CHD7/SDHAF4/…	ARL6/COL8A1/RPL24/NECTIN3/CLCN2/ACTL6A/SKIL/PRKCI/EPHA2/EPHB2/HDAC1/HPCA/PRSS56/FZD5/ABI2/BMPR2/INHBB/SP3/COL5A2/MTERF4/TWIST2/COL8A2/FOXE3/BCAR3/GNAT2/WNT2B/HIPK1/NOTCH2/NES/ATF6/NOS3/CASP2/HIPK2/IMPDH1/WNT16/TSPAN12/GLI3/AQP1/WNT2/TWIST1/AHR/GNGT1/IKZF1/MYF5/KERA/SP1/RARG/ACVRL1/FRS2/CDK4/CDK2/GDF11/TULP3/PDGFB/WNT7B/BBS7/CASP6/WDR19/PDS5A/PDGFRA/KDR/CC2D2A/PROM1/MAN2A1/PDGFRB/PDE6A/FBN2/SMARCA…	Process
GO:0010721	negative regulation of cell development	297	-0.396753034106458	-1.52183795101892	0.00203252032520325	0.00203252032520325	0.081549218803838	2154	tags=27%, list=16%, signal=23%	SEMA6D/RTN4RL2/AATK/ARHGEF2/VAX1/DLX2/NRP1/NOG/PTPRO/GLI3/ADAM17/NR2F1/DAAM2/NLGN1/MAP4K4/TACSTD2/LPAR1/ID4/SOX9/EFNA5/PLK2/EPHA7/RCC2/TRPC6/FBN1/TRPV4/S1PR3/NGFR/BCL2/PTPN9/SEMA5A/GPR173/SYNGAP1/CNTN4/HEY1/ITM2C/EDNRB/ZNF536/GRB14/XYLT1/BDNF/MYCN/ADCYAP1/LTF/TRIM46/C25H16orf45/EPHA3/CFTR/ADCY6/GAL/NPPC/PTPRZ1/CIT/BRINP1/PMP22/DAB2/PAK1/RGS4/IGF1/OLFM1/CD24/SEMA3A/SOX11/ASPM/FSTL4/KIAA0319/SPP1/S…	92	205	LOC102183454/TOMM70/MELTF/HES1/SOX2/RYK/TTC3/RAP1GAP/PTGER3/GFI1/SNAPIN/PBX1/CDK5/MDM2/FKBP4/PPP3CA/SLIT2/RUFY3/PAQR3/CARM1/PRKCSH/PRKACA/CDKN2B/NPR2/DMTN/CDK5RAP2/NR2E1/DYNLT1/B2M/LOC102168547/PRTG/NEO1/ANP32A/TLX2/IL1B/MEIS1/TSC1/IL15RA/CTSZ/BMP7/ID1/CBFA2T2/NBN/STMN2/TTPA/ZHX2/ASAP1/CNTF/F2/INPPL1/APBB1/DDX6/RGS2/TNFRSF8/MFN2/EIF4ENIF1/RNF10/RFLNA/BCAR1/IRX3/MT3/ADGRG1/SIRT2/GSK3A/ATF5/UBE3A/I…	EPHA3/NEPRO/GSK3B/DNAJB11/NLGN1/RCC2/EPHB2/KDM1A/NPPC/ITM2C/EPHA4/CTDSP1/MAP2/TRAK2/GRB14/DYNC1I2/DLX2/COL3A1/NGEF/KDM4A/DAB1/TACSTD2/LOC102170144/LRIG2/CERS2/SEMA6C/EFNA1/TRIM46/ARHGEF2/RGS4/LMX1A/PTPRZ1/GLI3/HOXA2/IFRD1/CAV1/CFTR/SEMA3A/ADCY6/LRRK2/GDF11/IGF1/PTPRO/LGALS1/SOX10/FBLN1/WNT7B/AP1AR/SPP1/RBPJ/LOC102180114/LOC102181107/STAP1/CRMP1/CD38/EFNA5/NR2F1/DPYSL3/CTNNA1/SPOCK1/FSTL4/LDLR/CAL…	Process
GO:0005216	ion channel activity	302	-0.391287406175065	-1.50174189473654	0.00203252032520325	0.00203252032520325	0.081549218803838	2668	tags=31%, list=20%, signal=26%	SLC26A9/DENND5A/KCNJ14/ORAI2/FAM26E/KCNC1/GRIK5/KCNMA1/KCNMB2/CHRNB2/GJC1/CLIC4/SCNN1D/CLDN4/CHRNB4/ITPR2/LRRIQ4/P2RX4/RYR3/CLCN5/TRPV6/GRIK3/BEST1/GRIA4/CACNA1G/PKD2/KCNC3/SLC24A5/PIEZO1/P2RX1/CLIC1/LOC102172606/GRIN2D/KCNJ16/TRPC1/LOC102169978/KCNA1/KCNT2/KCNJ8/CALHM1/CACNG4/CALHM2/TRPC6/FAM26D/TRPV4/LOC102171143/GABRE/ANXA2/GLRB/CHRNA5/KCNC2/NCALD/LRRC8B/KCNMB4/KCNJ10/GRIN2C/ANO7/GABRA1/NCS1/O…	107	195	DLG1/CLCNKA/CATSPER4/KCNE4/SCN2A/SCN9A/TRPM8/KCNQ4/BSND/LOC102185525/LOC102185237/KCNC4/KCNA3/KCND3/KCNN3/KCNH2/CLCN1/SLC26A3/LOC108636011/LOC102171493/CACNA1C/CACNA1I/GABRB1/ANXA6/PKD2L2/CATSPER3/VDAC1/HCN2/MCOLN1/ANO8/KCNN1/CLCN3/KCNK13/TRPM7/KCNN2/SLC1A4/KCNS3/LRRC8A/KCNT1/LRRC26/MTMR6/TRPC4/CACNB2/TMC2/TRPC4AP/JPH2/KCNB1/SLC26A7/GRINA/KCNQ5/ANO3/STIM1/KCNJ11/ABCC8/GRIK4/SCN2B/SCN4B/CUL5/CLCN6…	CLCN2/PEX5L/KCNMB3/KCNMB2/LRRIQ4/TRPC1/TRPM2/KCNJ15/CLIC4/CHRNG/CHRND/ASIC4/CACNB4/KCNJ3/SCN3A/SCN7A/CHRNA1/ANO7/KCNJ13/GRIK3/MCOLN2/LRRC8B/LRRC8C/LRRC8D/CLCC1/KCNA2/LOC102188370/CHRNB2/HCN3/KCNJ10/KCNJ9/TMCO1/ASIC3/TRPV6/KCND2/AQP1/CFTR/CACNA2D1/KCNC2/SCN8A/ASIC1/KCNH3/CACNB3/ANO6/KCNMB4/BEST3/SLC26A10/LOC102171143/LOC102172428/LOC102172041/LOC102172606/DENND5B/ITPR2/KCNJ8/ANO2/KCNA5/KCNA1/KCNA6…	Function
GO:0060541	respiratory system development	211	-0.404383750434887	-1.52133331481753	0.00206611570247934	0.00206611570247934	0.0825365994101922	2934	tags=32%, list=22%, signal=25%	HOXA5/SPRY1/STRA6/SLC23A1/RBP4/WNT5A/HHEX/FGFR1/PDGFRB/LTBP3/HHIP/ERRFI1/PTHLH/FLT4/CELSR1/CCBE1/KDR/NOS3/NOG/ZIC3/GLI3/TGFBR2/TSHZ3/SEPN1/GLI1/SOX9/HOPX/FNDC3B/TBX5/RDH10/BASP1/CTSH/LEF1/FZD1/MYCN/ALDH1A3/FGF18/LIPA/PDPN/TIMELESS/LOC102191717/PDGFRA/CFTR/FGFR4/TNC/GATA6/TCF21/SPEF2/CHI3L1/FGFR2/IGF1/GLI2/MSC/HSD11B1/SOX11/ALDH1A2/MMP14/GPC3/MGP/PTK7/TBX4/LAMA1/LOX/SPARC/ADAMTS2/WT1/KCNAB1	75	136	CCDC39/SIM2/SPEG/HS6ST1/STK40/TNS3/HNRNPA2B1/FOXP2/TMBIM6/PTGES3/LTA4H/EP300/PITX2/FGF1/MAP2K2/KLF2/RAB3A/LOC102189034/NFIB/SAV1/PKDCC/EPAS1/PPP3R1/FGF9/HMGB1/CTSZ/ID1/ASXL1/WWP1/GRHL2/ZFPM2/CHD7/DISP1/PROX1/NCOR2/FGF2/DNAAF1/RPGRIP1L/ATXN1L/HYDIN/CEBPA/CIC/GNG8/MYOCD/SREBF1/THRA/RARA/JMJD6/PDE4D/ACVR2B/ATXN1/BAG6/AGER/VEGFA/SRF/FOXP4/SMCHD1/SMAD2/AXIN1/MAPK8IP3/PKD1/MAPK3/CUX1/PDGFA/THRB/EIF4EBP…	HEG1/CLCN2/FNDC3B/KCNAB1/NPHP3/SEPN1/IGFBP5/CREB1/BMPR2/GLI2/SP3/HSPB11/MAN1A2/VANGL2/NOS3/GLI3/HOXA5/CFTR/PHF14/FZD1/TMTC3/HNRNPA1/SP1/RARG/GLI1/TIMELESS/IGF1/PTHLH/KRAS/MGP/TULP3/WNT7B/CELSR1/LEF1/RBPJ/PDGFRA/KDR/HOPX/MAN2A1/SPARC/PDGFRB/NR3C1/SLC23A1/FSTL3/DBN1/FGFR4/LOC102177976/LOX/ADAMTS2/FLT4/TGFBR1/TNC/ARG1/CTGF/TCF21/TGFB3/ARG2/SIX4/SIX1/BMP4/FGF7/ALDH1A2/MMP14/MAP2K1/GGCX/MYCN/SOX11/RC3…	Process
GO:1990351	transporter complex	196	-0.406517869445132	-1.51935508839712	0.00207253886010363	0.00207253886010363	0.0825365994101922	2628	tags=34%, list=19%, signal=28%	KCNJ14/SHANK2/KCNC1/GRIK5/KCNMA1/KCNMB2/EPS8/CHRNB2/CHRNB4/LRRIQ4/ABCB9/BEST1/GRIA4/SHISA6/CACNA1G/KCNC3/KCNAB2/GRIN2D/KCNJ16/ABCC9/KCNIP1/KCNA1/KCNT2/KCNJ8/ATP1A1/CACNG4/LOC102186069/GLRB/CHRNA5/KCNC2/LOC108633809/LRRC8B/CPT1C/KCNMB4/GRIN2C/ATP1B3/LOC108634682/SNAP25/CACNG5/MCUB/SACM1L/KCNA2/LOC108637177/SCNN1B/HCN4/KCNK2/SCNN1A/CASQ2/KCNQ1/OLFM1/CACNB4/LRRC8D/GRIN3A/CHRNG/KCNK1/KCNJ3/CHRNA1/LRR…	79	117	CATSPER4/SLC9A1/KCNE4/ABCB6/SCN2A/SCN9A/PDE4B/KCNC4/KCNA3/KCND3/DPP6/KCNH2/AKAP9/VWC2/STAC3/CACNA1C/CACNA1I/SHANK3/KCNIP4/CATSPER3/ABCA7/HCN2/TIMM13/KCNN1/PTK2B/TRDN/HSPA2/FKBP1B/LRRC8A/PTPA/KCNT1/LRRC26/MICU2/TRPC4/CACNB2/KCNB1/ASPH/KCNQ5/TIMM10/TIMM10B/KCNJ11/ABCC8/SCN2B/SCN4B/FXYD2/PEX14/CACNA1S/ATP2A2/PKD1L3/SCN1B/FXYD1/RYR1/TRPM4/CACNG7/CACNG6/SHISA7/CHRNE/DLG4/ATP1B2/CACNB1/KCNH4/SCN4A/CACN…	KCNMB3/KCNMB2/LRRIQ4/KCNAB1/ATP1B3/LOC108637382/CHRNG/CHRND/CACNB4/KCNJ3/SCN3A/CHRNA1/LRRC8B/LRRC8C/LRRC8D/KCNA2/CASQ2/ATP1A1/CHRNB2/LOC102186539/LOC102186069/ABCB8/KCND2/CACNA2D1/KCNC2/SCN8A/CACNB3/ANO6/KCNMB4/ABCC9/KCNJ8/EPS8/SCNN1A/KCNA5/KCNA1/KCNA6/SHISA8/MCUB/GRIA1/GRIN3B/CATSPERD/LRRC8E/OLFM2/CACNA1A/GRIN3A/ABCD4/TIMM9/HCN4/CNGA3/ABCG8/LOC108637177/OLFM1/GRIN1/ATP12A/SNAP25/ABHD12/FKBP1A/KC…	Component
GO:0014074	response to purine-containing compound	170	-0.41963113423969	-1.54893768606476	0.00210526315789474	0.00210526315789474	0.0835292910639171	3265	tags=38%, list=24%, signal=29%	PANX1/ALAS1/DUOX1/LOC102191152/FKBP1A/IL6R/PDE3A/GATA1/SLC8A1/PKLR/CHEK1/HSPA5/PTGS2/FOSL2/PLCG2/PTPRN/AHR/P2RY12/RAP1B/CDK2/HMGCS1/ITPR2/SERPINE1/P2RX4/RYR3/NOS3/PTAFR/SDC1/LOC102184252/SEPN1/PKD2/P2RX1/LOC102182663/HIF1A/PIK3CG/BCL2/PLAT/ENTPD1/CCND2/CDO1/LOC108634682/LOC102175889/LOC102191717/HCN4/CFTR/TRPA1/P2RX7/PLA2G5/GATA6/STC1/CASQ2/ENPP1/KCNQ1/EZR/IGF1/C1S/ALDH3A1/INHBB/LOC108637382/SPAR…	61	109	SOD1/ADIPOQ/IRS1/STAT1/JUN/SLC26A3/AKAP9/GPD1/WNT10B/SH3BP1/PDXP/EGR1/HCN2/BSG/LOC108636372/CARM1/JUNB/JUND/DMTN/PTK2B/ALDOB/AKAP7/FOS/SLC8A3/DUOX2/CRHBP/IL1B/ATP7B/CREM/ASPH/PENK/KCNJ11/CACNA1S/SSH1/PEBP1/LOC108637952/CCNE1/RYR1/BCKDHA/PPP1R15A/TRPM4/AKAP1/INPP5K/PER1/SREBF1/SPHK1/PIK3R1/PDE4D/NDUFS4/PRKAA1/CIB2/AKAP6/SLC6A1/GNAL/VGF/TOP2B/NOX4/P2RY4/LOC108634554/ADORA2A/LOC108635517	P2RY1/P2RY12/TRPM2/PLA2G5/SEPN1/PTAFR/LOC108637382/PTPRN/IGFBP5/CPS1/HSPD1/INHBB/RAP1A/CASQ2/IL6R/PKLR/NOS3/BRAF/AQP1/CFTR/PIK3CG/AHR/RAPGEF3/RAP1B/LOC102170758/CDK2/IGF1/HSP90B1/ITPR2/PDE3A/C1S/CCND2/FOXM1/PKD2/PPARGC1A/DGKQ/SPARC/PPARGC1B/STC1/BCKDHB/ENPP1/EZR/ZFP36L1/HIF1A/DUOX1/AQP9/RYR3/HCN4/CDO1/CNGA3/LOC102184252/SLC8A1/MAT2A/FOSL2/SDC1/HSPA5/PCK1/FKBP1A/TRPA1/LOC102191152/WT1/P2RY2/PDE2A/…	Process
GO:0006959	humoral immune response	154	-0.429984880941769	-1.57617631425394	0.00212089077412513	0.00212089077412513	0.0837199048042902	3270	tags=42%, list=24%, signal=32%	LOC102174648/CCL25/LOC106502530/ST6GAL1/BPI/LOC102172711/EBI3/NOTCH2/LOC108636544/LOC102189753/LOC108634604/LOC102184017/LOC108636909/FGB/LY86/SPON2/TREM1/LOC102180492/LOC102181867/LOC102188588/HAMP/SLC11A1/AZU1/CCR6/LOC102177727/FCGRT/LOC102169149/LTA/C1R/BCL2/LOC102178953/S100A9/LOC102174969/BAC5/LOC102169730/LTF/CFH/LOC102182181/LOC102175889/PGLYRP1/S100A8/MAP34-B/LOC108634681/C1QB/C1QC/RNASE6…	50	104	MASP1/AIRE/CD28/LOC102171395/PLA2G6/JCHAIN/LOC102182115/LOC102182395/LOC102182683/CXCL11/C3/PGLYRP2/LOC102181595/CCL27/B2M/LOC102168547/GNLY/POMC/TOR2A/GATA3/LOC102171351/ROMO1/PI3/LOC102174044/RPL30/COLEC10/F2/POU2AF1/LOC102190717/MASP2/CCL22/PSMB10/GPI/POU2F2/RPS19/BCL3/C6/C7/LOC102185323/LOC102183280/LOC102178318/LOC102190745/TFEB/LOC102175187/LOC102174628/LOC102174188/FAU/RPL39/FAM3A/MSTRG.14…	ST6GAL1/C1QA/C1QC/C1QB/FCN3/YTHDF2/SLC11A1/NOTCH2/S100A9/LOC102169149/S100A8/RARRES2/NPY/TAC1/LOC102188569/C1R/C1S/RBPJ/LOC102181582/LOC102181854/CXCL9/CXCL10/BST1/SPON2/MEF2C/CXCL14/LEAP2/CFD/ELANE/AZU1/EBI3/CCL25/BST2/LOC108636404/LOC108636449/LOC102182127/LOC108636544/LOC102181867/LOC108636595/CCL19/CCL21/COLEC11/CCR6/LGALS3/LOC108636909/LOC106502530/RNASE6/LCN2/NOTCH1/LOC102177727/RGCC/BMI1/B…	Process
GO:0015291	secondary active transmembrane transporter activity	150	-0.438270438853263	-1.60508205787612	0.00213219616204691	0.00213219616204691	0.0837199048042902	3942	tags=46%, list=29%, signal=33%	SLC37A4/SLC7A5/SLC24A3/SLC46A2/SLC5A3/SLC1A1/SLC6A4/SLC3A2/LOC102184002/SLC4A10/SLC13A4/SLC28A3/SLC15A3/SLC2A6/SFXN3/SLC12A4/SLC12A6/SLC20A1/SLC4A4/SLC26A8/SLC15A4/SLC23A1/SLC8A1/SLC26A9/SLC22A13/SLC25A16/SLC33A1/CLCN5/SLC12A3/SLC37A2/CDH17/LOC102178813/LOC102191423/SLC24A5/SLC6A9/SLC11A1/SLC45A2/SLC9B2/MFSD2A/SLC25A22/SLCO2B1/SLC9A3/LOC102190935/SLC34A3/SLC16A2/SLC9A9/SLCO1C1/SLC9A7/SLC22A7/SLCO…	49	101	LOC102184282/SLC12A8/SLC37A1/SLC19A1/SLC9A1/SLC26A3/LOC108636011/SLC25A3/SLC16A8/SLC34A2/SLC6A7/SLC34A1/SLC22A4/SLC22A5/CLCN3/SLC2A12/SLC8A3/SLC12A1/SLC7A7/SLC9A2/SLC20A1/SLC5A6/SLC9A8/SLC10A5/SLC26A7/SLCO5A1/MFSD3/SLC41A1/CLCN6/SLC9A5/SLC7A10/SLC13A5/SLC25A11/SLC2A4/SLC47A1/SLC5A10/SLC25A10/ANKH/SLCO3A1/SLC24A4/SLC25A20/SLC6A1/SLC5A11/SLC5A2/SLC25A4/SLC10A3/CLCN4/SLC6A8/MSTRG.3384	SLC5A3/LOC102184002/SLC33A1/SLC9A9/SLCO2A1/SLC4A3/SLC11A1/SLC4A10/MFSD2A/SLC6A9/SLC1A7/SLC4A2/SLC13A4/SLC4A8/LOC102190297/LOC102190935/SLC2A13/SLC16A7/SLC26A10/SLCO1C1/LOC102172245/SLC6A13/SLC9B2/SLC4A4/SLC10A6/LETM1/SLC26A1/SLCO4C1/LOC102191423/LOC102174838/SLC26A2/SLC23A1/SLC12A2/SLC24A2/SLC1A1/SLC28A3/SLC46A2/SLC17A5/LOC102183874/SLC10A1/SLC24A5/SLC12A6/SLC7A8/SLC24A1/SLC4A5/SLC8A1/SLC2A8/SLC2…	Function
GO:0050921	positive regulation of chemotaxis	140	-0.446783908410419	-1.62602533610019	0.00214132762312634	0.00214132762312634	0.0837199048042902	2564	tags=36%, list=19%, signal=29%	FGFR1/LOC102179993/PDGFRB/P2RY12/PRKD1/AIF1/VEGFC/S1PR1/SNAI2/PTPRJ/SERPINE1/P2RX4/KDR/C5AR1/NRP1/MOSPD2/LOC102184087/CAMK1D/ADAM17/CSF1/AZU1/LPAR1/CDH13/LOC106503912/CCR6/GJA1/C3AR1/EDNRA/SEMA5A/LOC102178953/F2RL1/FGF16/PDGFD/CCL26/LOC108638256/LOC102187672/FGF18/LOC102175889/ITGA2/EDN3/TIAM1/F3/C5/LOC102172952/LOC102187127/THBS1/CXCL14/TNFSF18/CXCL10/CXCL9	48	92	CASR/IL12A/S100A14/SLAMF1/RAC2/SLIT2/LOC102182115/LOC102182395/LOC102182683/CXCL11/CD74/TNFSF14/LOC108633275/CREB3/PTK2B/CCL27/SMAD3/IL1B/HMGB1/STX3/LOC102190717/FGF2/CX3CL1/AKT2/MEGF8/ZNF580/LOC102181154/CCL5/LOC102186681/TMEM102/PRKCA/LGMN/LOC102179713/FAM65B/AGER/VEGFA/MAPK14/MAPK3/STX4/HSPB1/OCM2/RAC1/CXCL12/VEGFB/CXCR3/PPM1F/F7/GAS6	TIAM1/SUCNR1/P2RY12/CXCR2/BMPR2/ARTN/LOC102182562/F3/S1PR1/CSF1/IL6R/RARRES2/MET/ANO6/IL23A/C3AR1/NTF3/PDGFB/KDR/CXCL8/LOC102181582/LOC102181854/CXCL9/CXCL10/PDGFRB/CXCL14/AZU1/CALR/CCL19/CCL21/LPAR1/C5/GJA1/CCR6/PGF/ADAM10/DAPK2/THBS1/THBS4/F2RL1/ADAM17/CAMK1D/NRP1/EDN3/SNAI2/PTPRJ/SWAP70/PDGFD/SELL/TNFSF18/CMKLR1/P2RX4/EDNRA/CDH13/TGFB1/PRKD2/C5AR1/CCL1/LOC102175889/LOC102187672/LOC102189615/LO…	Process
GO:0030496	midbody	140	-0.429151423793929	-1.5618536723829	0.00214132762312634	0.00214132762312634	0.0837199048042902	1924	tags=19%, list=14%, signal=17%	PTPN13/AURKA/SLC2A1/RCC2/PGRMC1/ANXA2/GNAI3/GNAI1/RAB8A/KIFC1/CIT/GEM/ECT2/ASPM/CENPE/AURKB/KIF20A/KIF23/CDK1/CEP55/NEK2/ANLN/BIRC5/KIF2C/CENPF/CDCA8/KIF14	46	94	JTB/MPLKIP/DDX11/ANKRD54/CENPC/APC2/RACK1/PIN1/KEAP1/PKN1/WIZ/SYNE1/ZFYVE26/ZFYVE19/LOC102188868/AGBL5/MAPRE3/SDCCAG3/SVIL/CHMP4C/RDX/CEP126/LOC100860961/HNRNPU/ARL8A/SSH1/VPS4A/SIRT2/BCL3/MARK4/NUP62/RAB11FIP4/DTNBP1/KIF13A/CTDP1/RAB11FIP3/SEPT1/ALKBH4/ARL3/LZTS2/KIF20B/ANXA11/URB2/INCENP/CHAMP1/MSTRG.17850	ECT2/RCC2/CDC42/RALB/MBD5/PKP4/SEPT2/CDCA8/SLC2A1/KIF2C/SH3GLB1/PKN2/PSRC1/GNAI3/LOC108635911/ANLN/GNAI1/HEPACAM2/RACGAP1/HSP90B1/TBCK/CENPE/LAP3/PTPN13/CRMP1/KIF20A/CALR/RAB8A/CEP44/TOPORS/KLHL9/PTCH1/KATNA1/USP8/ANXA2/USP3/CHMP4A/KIF23/MITD1/TXNDC9/SPAST/BIRC6/CAPG/HSPA5/NTNG2/SPG20/VIM/AURKA/KIF3B/CHMP4B/GEM/LOC108637516/CTNND1/NAT10/UVRAG/SCCPDH/CENPF/NEK2/ASPM/KIF14/TTC28/CIT/VPS37B/STX2/RAN…	Component
GO:0051301	cell division	133	-0.442424597021595	-1.60223101032949	0.00215749730312837	0.00215749730312837	0.0840127327541515	2377	tags=28%, list=18%, signal=23%	NUMBL/LOC102178700/BRCA2/MYH10/PLK1/ARHGEF2/POU3F2/WWTR1/BRIP1/MYB/GNAI3/GNAI1/SEPT6/MSI1/LEF1/TRIM36/CDT1/TUBA1A/CIT/KIT/FGFR2/ECT2/ASPM/EFHC1/ESPL1/AURKB/NOX5/DIXDC1/KIF20A/KIF23/CKAP2/NUSAP1/CEP55/ANLN/BIRC5/KIF14/SAPCD2	47	86	SON/TP63/CUL3/FZD7/FUBP1/JTB/SEPT7/WASH1/LOC102178253/RASA1/RGS14/ARF1/LOC108636541/CHMP7/DCTN3/SNX9/ESRRB/BBS4/APC/LOC102188868/RAB10/GOLGA2/PARD3/CHMP4C/THOC5/BCAR1/CHMP1A/VPS4A/CHMP2A/SEPT4/CNTROB/CHMP6/SNX18/CUL7/TEAD3/DAXX/ROCK1/ALKBH4/TIAL1/ARL3/ING2/ANXA11/FMN2/INCENP/FGF13/TPRA1/KLHL22	CHMP2B/ECT2/WWTR1/SEPT2/DOCK7/GNAI3/RHOC/ARHGEF2/VANGL2/ANLN/GNAI1/ESPL1/RACGAP1/TUBA1A/LOC102178700/MYH9/LOC108636199/LEF1/KIT/KIF20A/BIN3/CHMP5/POU3F2/MYB/USP8/NUSAP1/CHMP4A/KIF23/NOX5/TRIM36/MITD1/STAMBP/SPAST/ZFP36L2/SPTBN1/ACTR2/RHOB/NOTCH1/SAPCD2/CENPJ/BRCA2/SPG20/CKAP2/RB1/BMI1/CHMP4B/KIAA0196/DIXDC1/TGFB2/ASPM/KIF14/MSI1/RAB35/CIT/CDT1/SPIRE2/IST1/NUMBL/SKA2/BRIP1/AATF/UNC119/PAFAH1B1/AUR…	Process
GO:0006813	potassium ion transport	135	-0.44167886454868	-1.60018472726199	0.00216450216450216	0.00216450216450216	0.0840127327541515	2628	tags=34%, list=19%, signal=28%	KCNJ14/KCNC1/GRIK5/KCNMA1/KCNMB2/P2RY12/CDK2/MYH10/GRIK3/PKD2/KCNC3/SLC24A5/KCNJ16/ABCC9/KCNA1/KCNT2/KCNJ8/ATP1A1/SLC9A3/LOC102186069/KCNC2/LOC108633809/KCNMB4/KCNJ10/SLC9A9/ATP1B3/SLC9A7/ATP4A/SNAP25/KCNAB3/KCNA2/HCN4/KCNK2/KCNQ1/KCNF1/KCNG1/KCNK1/KCNJ3/LRRC55/KCNA6/LRRC38/KCNQ3/KCNE5/KCNK3/KCNAB1/KCNJ5	44	91	CPOX/SLC12A8/SLC9A1/KCNE4/KCNQ4/KCNC4/KCNA3/KCND3/KCNN3/KCNH2/CDKN1B/HCN2/KCNN1/KCNK13/SLC12A1/KCNN2/SLC9A2/KCNS3/TSC1/KCNT1/LRRC26/MTMR6/KCNB1/SLC9A8/KCNQ5/KCNJ11/ABCC8/GRIK4/FXYD2/SLC9A5/HPN/KCNA7/ATP1B2/KCNJ12/KCNH4/SCN4A/SLC24A4/KCNK5/KCNG2/KCNIP2/KCNK4/KCNK7/TRPM5/TMEM175	KCNMB3/KCNMB2/KCNAB1/P2RY12/SLC9A9/ATP1B3/KCNJ15/KCNJ3/KCNJ13/GRIK3/KCNA2/ATP1A1/GJA5/HCN3/KCNJ10/KCNJ9/LOC102186539/LOC102186069/KCND2/AQP1/KCNC2/KCNH3/KCNMB4/CDK2/MYH9/ABCC9/KCNJ8/KCNA5/KCNA1/KCNA6/PKD2/LOC102180114/LOC102181107/SLC12A2/TMEM38A/SLC24A2/TMEM38B/SLC24A5/SLC12A6/HCN4/SLC24A1/CNGA3/KCNG3/KCNK3/KCNF1/ATP12A/SNAP25/SLC24A3/SLC12A5/KCNG1/KCNB2/KCNQ3/LRRC55/KCNA4/KCNE3/KCNC1/KCNT2/ATP1…	Process
GO:0008237	metallopeptidase activity	115	-0.469524803005311	-1.66885053720576	0.00220264317180617	0.00220264317180617	0.0850654436367253	1607	tags=27%, list=12%, signal=24%	FOLH1B/PSMD14/LOC102182474/CPA6/LVRN/ADAMTS6/ADAMTS3/ADAMTS20/CPQ/ADAMTS14/TLL1/MMP19/ADAM19/ENPEP/TRHDE/MMP14/ADAMTS4/CPE/FAP/MMP23B/ADAMTS7/ADAMTS12/ADAMTS9/ADAM23/BMP1/MMP2/MMP16/CPZ/ADAMTS2/ADAM12/ADAMTS8	39	76	NUDT16/ECE1/DNPEP/METAP1D/RNPEPL1/NRDC/LTA4H/LOC102189098/METAP1/ERAP2/ERAP1/THOP1/ADAMDEC1/AGTPBP1/ADAM20/ADAM21/LOC102179204/ASTL/AGBL5/PMPCA/CPB2/PITRM1/MMP24/MMP9/COPS5/RNPEP/MMP11/LOC108637850/SPG7/CHMP1A/LOC102181419/PEPD/NPEPPS/NLN/LOC102188264/AFG3L2/ADAM9/LOC102180829/BRCC3	ADAMTS5/ADAMTS1/CPN2/ECE2/MME/CPA3/ADAM23/PSMD14/FAP/ZMPSTE24/OMA1/MYSM1/ADAM15/ADAMTS4/LOC102183207/CPA5/LOC102182474/AEBP1/PMPCB/TRHDE/ADAMTS20/CPM/MMP19/XPNPEP3/ENPEP/LAP3/ADAMTS3/CPZ/LNPEP/ADAM19/ADAMTS2/BMP1/C8H9orf3/PAPPA/ADAM10/MMP14/LVRN/ADAM17/ADAMTS13/MIPEP/YME1L1/ADAM33/MMP16/CPQ/CPA6/AGBL2/MMEL1/MMP23B/MMP17/CPE/TLL1/MBTPS1/DPEP1/MMP2/MMP15/KLK7/MMP28/ADAM11/LOC102171917/ADAMTS6/ADAMT…	Function
GO:0048706	embryonic skeletal system development	113	-0.470273523137501	-1.66528299475617	0.0022075055187638	0.0022075055187638	0.0850654436367253	2074	tags=34%, list=15%, signal=29%	DMRT2/SATB2/DLX2/NKX3-2/NOG/SULF2/WDR19/TFAP2A/GLI3/TGFBR2/TWIST2/PRRX1/PRRX2/SIX2/SLC39A1/TWIST1/RDH10/MYF5/MYCN/SHOX2/HYAL1/PDGFRA/MDFI/GSC/ALX4/SULF1/HOXA11/FGFR2/OSR1/SOX11/WNT9B/MMP14/ALX1/COL2A1/MMP16/MTHFD1L/COL11A1/DLK1	38	75	DLG1/HOXD10/HOXD9/HOXD1/TBX15/PBX1/WDR60/HOXA3/HOXA4/HOXC6/HOXC9/HOXC11/TAPT1/SLC39A3/WNT9A/SMAD3/ASXL2/FGF9/BMP7/OSR2/GRHL2/EYA1/FOXC2/IRX5/MEGF8/FUZ/MKS1/HOXB8/HOXB7/HOXB5/PCGF2/SMAD2/AXIN1/IFT140/MEN1/DEAF1/TBX1/LOC108633207	SHOX2/SATB2/DLX2/SP3/HOXD3/TWIST2/COL11A1/ALX3/SLC39A1/GLI3/HOXA1/HOXA2/HOXA5/HOXA6/HOXA7/HOXA9/HOXA11/TWIST1/MYF5/ALX1/SP1/COL2A1/CHST11/TULP3/WDR19/PDGFRA/NKX3-2/MEF2C/NDST1/DMRT2/TGFBR1/GAS1/MTHFD1L/TGFB3/SIX1/BMP4/MMP14/SIX2/OSR1/MYCN/SOX11/PRRX2/BMI1/LOC102188874/SULF2/MMP16/EXT1/RDH10/SULF1/SCX/ALX4/WNT11/TGFB2/PRRX1/FLVCR1/NOG/MBTD1/HOXB9/HOXB6/HOXB3/HOXB2/WNT9B/EIF4A3/GSC/DLK1/TGFBR2/WNT5…	Process
GO:0008236	serine-type peptidase activity	111	-0.480525682370024	-1.69454975127249	0.00221729490022173	0.00221729490022173	0.0851364278421299	2179	tags=33%, list=16%, signal=28%	CASP3/CTSV/PRSS36/HTRA3/RHBDD1/LOC102188588/ADAM17/NAALAD2/PRSS12/RHBDL2/RHBDL3/PRSS56/C1R/TLL2/PROZ/PLAT/CTSH/LOC102178129/LTF/TLL1/CTSS/TMPRSS2/C1QB/C1QC/MMP19/C1S/COLEC11/CFP/CTSK/MMP14/LOC102188569/CPE/FAP/BMP1/MMP2/PRSS8/CPZ	39	72	MASP1/LOC102188098/PROC/ZFYVE9/ENDOU/ACR/CFI/HGFAC/PCSK1/PRSS57/CLPP/C3/CTSB/PREP/TPP2/CTSA/MMP9/COLEC10/F2/TPP1/TMPRSS13/MASP2/MMP11/HPN/KLK6/KLK10/KLK14/SCPEP1/LOC102173834/APEH/PRSS45/RHBDL1/PRSS33/PRSS53/HTRA1/TYSND1/CTSD/F7/LOC102177285	TMPRSS2/C1QC/C1QB/FCN3/PRSS56/RHBDD1/DPP4/FAP/RHBDL2/CTSS/CTSK/AEBP1/CPVL/CPM/MMP19/LOC102188569/C1R/C1S/PRSS12/CORIN/LOC102185163/HTRA3/CPZ/CFD/ELANE/F12/TMPRSS9/BMP1/CTSV/COLEC11/PLG/MMP14/HTRA2/ADAM17/DPP7/LOC102174414/CPE/TLL1/LOC102176156/MBTPS1/MMP2/PRRG2/KLK7/RHBDL3/LOC102171917/FURIN/CTSH/LOC102174648/LTF/C2/CFB/LOC102189753/LOC102170693/LOC102177855/LOC102178129/PRSS27/PRSS8/PRSS36/ADAM8…	Function
GO:0000776	kinetochore	99	-0.501829347271529	-1.7464435878332	0.00224466891133558	0.00224466891133558	0.0858796823709105	573	tags=39%, list=4%, signal=38%	MIS18BP1/PSEN2/BUB3/ZWINT/CENPI/NUF2/SKA2/CENPK/ZWILCH/MAD2L1/SPDL1/SKA3/SPC25/MIS12/PLK1/KNL1/CENPT/DYNLL1/LOC102168924/NDE1/SGO1/CENPN/BUB1/KIF18A/DYNC1I1/CENPE/CCNB1/SPAG5/SPC24/CENPW/AURKB/HJURP/BUB1B/TTK/NEK2/NDC80/BIRC5/KIF2C/CENPF	32	67	KAT2B/SGO2/MEAF6/PMF1/CBX5/CENPC/DCTN4/PHF2/TRAPPC12/APC/DCTN1/SPOUT1/HSF1/CKAP5/HNRNPU/TPR/NSL1/CLIP1/ZNF276/NDEL1/CENPV/BOD1/CENPH/TP53BP1/CREBBP/KIF22/MAD1L1/ANAPC16/INCENP/SMC1A/DYNLT3/CHAMP1	SGO1/ORC2/SPC25/HJURP/KIF2C/ITGB3BP/NUF2/DYNC1I1/PPP1R12A/MAD2L1/CENPE/SPC24/PINX1/TTK/CENPW/NUP43/PSEN1/KNL1/KNSTRN/BUB1B/REC8/ZWILCH/BUB1/GPATCH11/XPO1/CENPO/SKA3/SUGT1/SS18L1/DSN1/MTBP/LOC102168924/NCAPD3/KIF18A/ZW10/FBXO28/PSEN2/CENPF/NEK2/DYNLL1/KNTC1/CENPN/CENPT/TEX14/SKA2/ZNF207/SPAG5/PAFAH1B1/MIS12/AURKB/BIRC5/SPDL1/CCNB1/CENPK/SIN3A/MIS18BP1/DYNC1LI1/NDC80/SKA1/NDE1/PLK1/KAT8/LRWD1/BUB3/…	Component
GO:0072720	response to dithiothreitol	3	0.97110263633212	1.67726738011291	0.0022883295194508	0.0022883295194508	0.0872385447441499	207	tags=67%, list=2%, signal=66%	GDF1/CERS1	3	0	GDF1/CERS1/KAT7		Process
GO:0035580	specific granule lumen	56	-0.532987665896335	-1.72130191161979	0.00238379022646007	0.00238379022646007	0.0883895079039866	1502	tags=32%, list=11%, signal=29%	QPCT/BAC5/HPSE/LTF/LRG1/TCN1/MAP34-B/QSOX1/LOC102180520/CHI3L1/LOC102170003/LCN2/CFP/LOC102169231/PDXK/BAC7.5/LOC102180785/PTX3	17	39	NIT2/ARMC8/CEP290/NFKB1/LOC102182115/LOC102182395/LOC102182683/AGP/B2M/LOC102168547/CTSZ/LOC102174044/GHDC/ACAA1/CTSD/TOLLIP/DNASE1L1	PTX3/PDXK/ILF2/AOC1/CRACR2A/HPSE/CNN2/ELANE/LRG1/ERP44/FRK/ARG1/RAB27A/QPCT/LCN2/BPI/GGH/GSDMD/TCN1/LOC102180785/LOC102180520/CHI3L1/QSOX1/LOC102176354/OSCAR/JUP/CANT1/TIMP2/DOCK2/MAP34-B/LOC102169231/BAC7.5/BAC5/LOC102170003/LTF/NEU1/VCL/CFP/RETN	Component
GO:0014031	mesenchymal cell development	56	-0.531047346268352	-1.71503558296248	0.00238379022646007	0.00238379022646007	0.0883895079039866	2243	tags=41%, list=17%, signal=34%	SNAI2/NRP1/KITLG/TFAP2A/NRP2/SOX9/HIF1A/EDNRA/BCL2/TWIST1/RDH10/NRG1/HEY1/EDNRB/LEF1/EDN3/HEYL/SEMA3A/SOX11/ALDH1A2/ALX1/SOX8/LOC102174322	14	42	PHACTR4/PAX3/PITX2/TAPT1/TCOF1/NRTN/KLHL12/FOXC2/GDNF/KBTBD8/MAPK3/MAPK1/TBX1/LOC108634739	PEF1/HTR2B/NRP2/ZEB2/ACVR1/GBX2/HEYL/SEMA3A/TWIST1/ALX1/KITLG/SOX10/LEF1/HAND2/HEY2/CITED2/HIF1A/ALDH1A2/SOX11/NOTCH1/EDNRB/JAG1/NRP1/LAMA5/LOC108637403/EDN3/HEY1/RDH10/SNAI2/LOC102174322/EDNRA/SOX9/TFAP2A/EDN1/BCL2/SOX8/NOLC1/NRG1/BMPR1A/RET/EFNB1/MSTRG.9063	Process
GO:0051965	positive regulation of synapse assembly	55	-0.582823578094303	-1.87479706805677	0.00239234449760766	0.00239234449760766	0.0883895079039866	1976	tags=45%, list=15%, signal=39%	CLSTN3/SLITRK1/NLGN1/EFNA5/BHLHB9/SLITRK2/ADGRL3/ADGRL2/BDNF/LRRTM1/MUSK/SLITRK5/NTRK2/LRRC4B/THBS2/ADGRL1/FLRT1/FLRT3/SLITRK6/ADGRB1/LRRN1/LRTM1/EPHB3/EPHB2/CBLN2	8	47	ADGRB2/AMIGO1/LINGO4/SYNDIG1/ASIC2/PRKCA/AMIGO3/MECP2	IL1RAP/EPHB3/NLGN1/EPHB2/ADGRL2/LRRN3/AMIGO2/CLSTN3/ADGRL3/EFNA5/ADGRE5/ADGRL1/NTRK2/MUSK/TPBG/THBS2/FLRT2/NRXN1/LRRTM1/SLITRK5/SLITRK6/SLITRK1/FLRT3/ADNP/ADGRB1/BDNF/CLSTN1/AGRN/CUX2/LRRC4B/NLGN2/NTRK3/OXTR/LRRN1/LRTM1/WNT7A/CBLN2/EEF2K/DLG5/LRRTM3/VSTM5/FLRT1/NLGN3/SLITRK2/SLITRK4/BHLHB9/SRPX2	Process
GO:1905818	regulation of chromosome separation	55	-0.55575322262148	-1.78771853352382	0.00239234449760766	0.00239234449760766	0.0883895079039866	964	tags=25%, list=7%, signal=24%	CDT1/CIT/BUB1/GEN1/CENPE/CCNB1/ESPL1/CDC6/BUB1B/TTK/NDC80/BIRC5/CENPF/DLGAP5	17	38	CUL3/CHD1/PTTG1/IK/CDC23/CDK5RAP2/APC/ANAPC15/NUMA1/TPR/CSNK2A2/ANAPC11/XRCC3/LCMT1/MAD1L1/KLHL22/PCID2	HECW2/ESPL1/MAD2L1/CENPE/TACC3/RIOK2/TTK/DLGAP5/BUB1B/BUB1/GEN1/NEK6/RB1/CSNK2A1/RAD21/TERF1/NSMCE2/ZW10/ATM/MAD2L2/CENPF/CIT/CDT1/TEX14/ZNF207/CDC6/CDC27/BIRC5/DUSP1/CCNB1/TRIP13/DYNC1LI1/MAD2L1BP/NDC80/PSMG2/PLK1/BUB3/MSTRG.4673	Process
GO:0010965	regulation of mitotic sister chromatid separation	52	-0.569931149869032	-1.81809453021217	0.00242130750605327	0.00242130750605327	0.0883895079039866	964	tags=27%, list=7%, signal=25%	CDT1/CIT/BUB1/GEN1/CENPE/CCNB1/ESPL1/CDC6/BUB1B/TTK/NDC80/BIRC5/CENPF/DLGAP5	15	37	CUL3/CHD1/PTTG1/IK/CDC23/CDK5RAP2/APC/ANAPC15/TPR/ANAPC11/XRCC3/LCMT1/MAD1L1/KLHL22/PCID2	HECW2/ESPL1/MAD2L1/CENPE/TACC3/RIOK2/TTK/DLGAP5/BUB1B/BUB1/GEN1/NEK6/RB1/RAD21/TERF1/NSMCE2/ZW10/ATM/MAD2L2/CENPF/CIT/CDT1/TEX14/ZNF207/CDC6/CDC27/BIRC5/DUSP1/CCNB1/TRIP13/DYNC1LI1/MAD2L1BP/NDC80/PSMG2/PLK1/BUB3/MSTRG.4673	Process
GO:0006027	glycosaminoglycan catabolic process	52	-0.544830945058349	-1.73802425315503	0.00242130750605327	0.00242130750605327	0.0883895079039866	3588	tags=52%, list=27%, signal=38%	HSPG2/SDC3/ARSB/AGRN/SGSH/GPC2/CD44/HGSNAT/CSPG5/GUSB/HYAL4/HYAL2/SDC1/SDC2/HPSE/DCN/BGN/HYAL1/HEXB/VCAN/GPC6/OGN/ACAN/LOC102181993/LUM/CEMIP/KERA	10	42	SLC9A1/STAB2/IDUA/NCAN/TMEM2/HEXA/PRELP/FGF2/HYAL3/LOC102174355	HSPG2/SDC3/GPC1/BCAN/HYAL4/KERA/LUM/DCN/GNS/HPSE/VCAN/HMMR/OGN/OMD/ARSB/SDC1/GPC6/SDC4/SDC2/CD44/LYVE1/FMOD/AGRN/GALNS/TGFB1/NAGLU/SGSH/HEXB/LOC102181993/ACAN/CEMIP/CSPG4/GLB1/HYAL2/HYAL1/CSPG5/GUSB/GPC2/HGSNAT/GPC4/IDS/BGN	Process
GO:0046426	negative regulation of JAK-STAT cascade	49	-0.573253897621101	-1.81821772821746	0.00243013365735115	0.00243013365735115	0.0883895079039866	3616	tags=59%, list=27%, signal=44%	LOC108636402/LRRTM3/LRRC4C/LOC102190399/INPP5F/SOCS3/LRRC66/NF2/CAV1/PTPN2/RTN4RL2/LEPROT/ASPN/VHL/PARP14/SOCS2/DCN/LRRC3/BGN/LRRTM1/LRRC4/LEPR/LRRC4B/CHAD/FLRT1/FLRT3/NYX/LRRC15/LRTM1	10	39	TRAF3IP1/LRRC19/ADIPOR1/NF2/BCL3/CISH/SOCS6/SOCS1/SAC3D1/RTN4R	PARP14/LRRC15/LRRC3/PODN/DAB1/LEPROT/LEPR/LRRC4/CAV1/DCN/SOCS2/LRRC66/PPP2CA/LOC108636402/LOC102190399/ASPN/FLRT2/SOCS4/SOCS5/LRRTM1/FLRT3/RTN4RL2/LRRC4C/LRRC4B/PPP2R1A/SUZ12/RTN4RL1/GP1BA/CHAD/SOCS3/VHL/LRTM1/PTPN2/INPP5F/LRRTM3/FLRT1/NYX/BGN/MSTRG.9271	Process
GO:1904893	negative regulation of STAT cascade	49	-0.573253897621101	-1.81821772821746	0.00243013365735115	0.00243013365735115	0.0883895079039866	3616	tags=59%, list=27%, signal=44%	LOC108636402/LRRTM3/LRRC4C/LOC102190399/INPP5F/SOCS3/LRRC66/NF2/CAV1/PTPN2/RTN4RL2/LEPROT/ASPN/VHL/PARP14/SOCS2/DCN/LRRC3/BGN/LRRTM1/LRRC4/LEPR/LRRC4B/CHAD/FLRT1/FLRT3/NYX/LRRC15/LRTM1	10	39	TRAF3IP1/LRRC19/ADIPOR1/NF2/BCL3/CISH/SOCS6/SOCS1/SAC3D1/RTN4R	PARP14/LRRC15/LRRC3/PODN/DAB1/LEPROT/LEPR/LRRC4/CAV1/DCN/SOCS2/LRRC66/PPP2CA/LOC108636402/LOC102190399/ASPN/FLRT2/SOCS4/SOCS5/LRRTM1/FLRT3/RTN4RL2/LRRC4C/LRRC4B/PPP2R1A/SUZ12/RTN4RL1/GP1BA/CHAD/SOCS3/VHL/LRTM1/PTPN2/INPP5F/LRRTM3/FLRT1/NYX/BGN/MSTRG.9271	Process
GO:0060350	endochondral bone morphogenesis	48	-0.558561402737416	-1.75875869972498	0.00246913580246914	0.00246913580246914	0.0883895079039866	2279	tags=40%, list=17%, signal=33%	PTHLH/AXIN2/TGFBR2/THBS3/SOX9/TRPV4/SHOX2/FGF18/COL9A1/COMP/NPPC/STC1/HOXA11/COL13A1/MMP14/SERPINH1/COL2A1/THBS1/MMP16	16	32	CBS/ALPL/MATN1/MEF2D/NAB2/BMPR1B/ANXA6/CARM1/PEX7/INPPL1/SIK3/PHOSPHO1/RARA/GHR/BMP6/LOC102187310	SHOX2/NPPC/BMPR2/NAB1/THBS3/HOXA11/RARG/COL2A1/PTHLH/MEF2C/COMP/STC1/BMP4/THBS1/MMP14/LOC102188874/MMP16/IMPAD1/SCX/COL9A1/SERPINH1/SCUBE2/TRPV4/SOX9/AXIN2/FGF18/TGFBR2/POC1A/RUNX2/RARB/CSGALNACT1/COL13A1	Process
GO:0030166	proteoglycan biosynthetic process	48	-0.555867740251233	-1.75027708551304	0.00246913580246914	0.00246913580246914	0.0883895079039866	1474	tags=33%, list=11%, signal=30%	CHPF/XYLT1/CHST3/DCN/CHST7/CHSY3/BGN/VCAN/DSE/NDST3/UST/DSEL/ACAN/GLCE/IGF1/LOC102184089	9	39	HS6ST1/BMPR1B/NCAN/HS3ST5/CHST8/XYLT2/CHST12/GAL3ST3/B3GAT1	PXYLP1/CHPF/BMPR2/BCAN/VANGL2/DCN/IGF1/CHST11/NDST3/VCAN/NDST1/CHSY3/DSE/UST/LIPC/CHST14/GLCE/EXT1/B3GAT2/EXT2/FOXL1/LOC102184089/CANT1/ACAN/CSPG4/CSPG5/CHST13/DSEL/XYLT1/GAL3ST4/CHST15/CSGALNACT1/NDST2/CHST3/CSGALNACT2/B3GAT3/CHST7/BGN/MSTRG.2705	Process
GO:0060421	positive regulation of heart growth	42	-0.565694740953259	-1.75065691893756	0.00249376558603491	0.00249376558603491	0.0883895079039866	2159	tags=33%, list=16%, signal=28%	WNT2/TGFBR3/HAMP/GLI1/TBX5/BASP1/NRG1/GATA6/FGFR2/IGF1/NCAM1/CCNB1/WISP1/WT1	14	28	TBX20/TRIP10/PIN1/PARP2/FGF9/ZFPM2/MTOR/PROX1/FGF2/AKAP6/DDX39B/PIM1/MAPK14/SLC25A4	TGFBR3/FDPS/WNT2/GLI1/IGF1/RBPJ/MEF2C/NR3C1/HEY2/NOTCH1/WISP1/WT1/NCAM1/YAP1/ACACB/TBX5/HAMP/TBX2/CCNB1/BASP1/EDN1/GATA6/FGFR2/ADRB1/FGFR1/NRG1/BMPR1A/SIRT1	Process
GO:0000777	condensed chromosome kinetochore	43	-0.583052226323654	-1.80434936200051	0.00249687890137328	0.00249687890137328	0.0883895079039866	2963	tags=47%, list=22%, signal=36%	NUF2/SKA2/CENPK/MAD2L1/SPDL1/SKA3/SPC25/MIS12/PLK1/KNL1/NDE1/CENPN/BUB1/CENPE/CCNB1/HJURP/BUB1B/NDC80/BIRC5/CENPF	9	34	PMF1/CENPC/NSL1/NDEL1/BOD1/CENPH/CREBBP/DYNLT3/CHAMP1	ORC2/SPC25/HJURP/ITGB3BP/NUF2/MAD2L1/CENPE/PINX1/NUP43/KNL1/BUB1B/REC8/BUB1/CENPO/SKA3/DSN1/NCAPD3/CENPF/KNTC1/CENPN/TEX14/SKA2/MIS12/BIRC5/SPDL1/CCNB1/CENPK/MIS18BP1/NDC80/SKA1/NDE1/PLK1/ZWINT/CENPU	Component
GO:0030195	negative regulation of blood coagulation	41	-0.560821233310198	-1.72970640147499	0.0025062656641604	0.0025062656641604	0.0883895079039866	2707	tags=44%, list=20%, signal=35%	PRKCD/FGB/FGG/SERPINE1/NOS3/PLAUR/CD9/PROZ/PLAT/ANXA2/PDGFRA/ADAMTS18/C1QTNF1/ANXA5/SERPINF2/TFPI/SERPINE2/CD34	12	29	PROC/PTGER3/ADRB2/CPB2/F2/VTN/ALOX12/APOH/ADTRP/LOC102170373/PDGFA/PRKG1	GP5/SERPINE2/TFPI/NOS3/CD9/PDGFB/ANXA5/PDGFRA/F12/PLG/ANXA2/THBD/CD34/FGB/FGA/FGG/ADAMTS18/PLAUR/APOE/SERPINF2/GP1BA/C1QTNF1/PRKCD/EDN1/SERPINE1/PLAT/PLAU/PROZ/MSTRG.10826	Process
GO:1900047	negative regulation of hemostasis	41	-0.560821233310198	-1.72970640147499	0.0025062656641604	0.0025062656641604	0.0883895079039866	2707	tags=44%, list=20%, signal=35%	PRKCD/FGB/FGG/SERPINE1/NOS3/PLAUR/CD9/PROZ/PLAT/ANXA2/PDGFRA/ADAMTS18/C1QTNF1/ANXA5/SERPINF2/TFPI/SERPINE2/CD34	12	29	PROC/PTGER3/ADRB2/CPB2/F2/VTN/ALOX12/APOH/ADTRP/LOC102170373/PDGFA/PRKG1	GP5/SERPINE2/TFPI/NOS3/CD9/PDGFB/ANXA5/PDGFRA/F12/PLG/ANXA2/THBD/CD34/FGB/FGA/FGG/ADAMTS18/PLAUR/APOE/SERPINF2/GP1BA/C1QTNF1/PRKCD/EDN1/SERPINE1/PLAT/PLAU/PROZ/MSTRG.10826	Process
GO:0090184	positive regulation of kidney development	37	-0.582249858539046	-1.76590506232918	0.00252206809583859	0.00252206809583859	0.0883895079039866	2541	tags=46%, list=19%, signal=37%	PROM1/PDGFRB/AGTR2/NOG/SOX9/AGTR1/C3AR1/EDNRA/WNT2B/BASP1/ITGB3/PDGFD/GREM1/CD24/MYC/SOX8/WT1	9	28	ADIPOQ/WNT4/EGR1/PAX8/GATA3/HOXB7/GDNF/VEGFA/PDGFA	AGTR1/CFLAR/WNT2B/C3AR1/PDGFB/PROM1/PDGFRB/CD24/SIX4/SIX1/BMP4/GREM1/MYC/WT1/LGR4/PDGFD/LIF/EDNRA/TGFB1/NOG/ITGB3/SOX9/FOXD1/BASP1/SOX8/RET/MAGED1/AGTR2	Process
GO:0072132	mesenchyme morphogenesis	40	-0.574116412957456	-1.76509653391233	0.00252206809583859	0.00252206809583859	0.0883895079039866	3782	tags=55%, list=28%, signal=40%	SNAI1/TGFB2/NCKAP1/RBPJ/ACVRL1/BMPR1A/TBX2/WNT5A/SNAI2/NOS3/NOG/TGFBR2/DCHS1/SOX9/TWIST1/HEY1/LEF1/BMP2/BMP5/OSR1/HEYL/ACTC1	9	31	TBX20/MDM2/SMAD3/ENG/BMP7/HNF1A/FOXC2/TMEM100/SMAD2	ACVR1/NCKAP1/HEYL/NOS3/TWIST1/ACVRL1/LEF1/RBPJ/MSX1/ACTC1/ACTG2/OSR1/NOTCH1/BMP2/SNAI1/HEY1/SNAI2/WNT11/DCHS1/TGFB2/FOXF1/NOG/TBX2/SOX9/MSX2/TGFBR2/WNT5A/BMP5/SMAD4/BMPR1A/ACTA1	Process
GO:0050892	intestinal absorption	37	-0.581890078318264	-1.76481388522731	0.00252206809583859	0.00252206809583859	0.0883895079039866	3021	tags=51%, list=22%, signal=40%	PLS1/LOC102173489/LOC106502019/LOC108633303/F11R/IREB2/SCARB1/LOC102176340/GCNT3/LOC100860959/LOC102178379/LOC102187782/KCNQ1/EZR/LOC106501911/LDLR/DDI2/ABCG8/LOC102188418	8	29	LEP/VDR/LOC102177638/LOC102190498/LOC102187932/LOC102187204/LOC102189109/SLC46A1	PLS1/F11R/CD36/LOC100860959/LOC108633303/ABCB1/LOC102174202/SOAT2/LDLR/ACO1/TJP2/EZR/GCNT3/ABCG8/FABP1/LOC102176340/LOC102176622/LOC102176897/LOC102187782/LOC102188418/LOC102178379/LOC106501911/LOC102173489/SCARB1/IREB2/SLC26A6/KCNQ1/LOC106502019/MSTRG.10744	Process
GO:0086065	cell communication involved in cardiac conduction	37	-0.574283379109902	-1.74174353416983	0.00252206809583859	0.00252206809583859	0.0883895079039866	1889	tags=30%, list=14%, signal=26%	CACNA1G/ATP1A1/GJA1/HCN4/GJD3/CASQ2/LOC102184211/KCNQ1/KCNJ3/KCNE5/KCNJ5	14	23	CXADR/PKP2/CACNA1C/ANK2/KCNN2/FKBP1B/CACNB2/SCN4B/SCN1B/TRPM4/ATP1B2/DSP/DSG2/CTNNA3	KCNJ3/CASQ2/ATP1A1/GJA5/LOC102186539/CACNA2D1/KCNA5/GJA1/HCN4/SLC8A1/SCN3B/ATP1B1/RNF207/CACNA1G/GJD3/JUP/GJC1/NUP155/LOC102184211/RYR2/KCNJ5/KCNQ1/KCNE5	Process
GO:0060337	type I interferon signaling pathway	40	-0.55647783018578	-1.71086746013785	0.00252206809583859	0.00252206809583859	0.0883895079039866	4205	tags=65%, list=31%, signal=45%	IRF8/LOC102186814/IFNAR1/BST2/IRF1/IRF6/MYD88/IRF9/LOC102175070/IP6K2/LOC102168687/LOC108636544/IFNAR2/IRF7/IFI35/ISG20/IFIT3/LOC102181867/ISG15/LOC102190983/RSAD2/IFIT2/MX1/LOC108636449/LOC108636404/IFI6	8	32	STAT1/JAK1/IRF5/EGR1/LOC102181595/SAMHD1/RNASEL/IRF4	IFNAR1/IFNAR2/MX2/MX1/IFI6/LOC102186814/LOC102175070/STAT2/IRF1/BST2/LOC108636404/LOC108636449/LOC108636544/LOC102181867/IRF9/RSAD2/ISG15/IRF6/LOC102190983/IRF8/XAF1/IFI35/ISG20/MYD88/IP6K2/PSMB8/LOC102168687/IFIT3/IFIT2/IRF2/IRF7/IRAK1	Process
GO:0071357	cellular response to type I interferon	40	-0.55647783018578	-1.71086746013785	0.00252206809583859	0.00252206809583859	0.0883895079039866	4205	tags=65%, list=31%, signal=45%	IRF8/LOC102186814/IFNAR1/BST2/IRF1/IRF6/MYD88/IRF9/LOC102175070/IP6K2/LOC102168687/LOC108636544/IFNAR2/IRF7/IFI35/ISG20/IFIT3/LOC102181867/ISG15/LOC102190983/RSAD2/IFIT2/MX1/LOC108636449/LOC108636404/IFI6	8	32	STAT1/JAK1/IRF5/EGR1/LOC102181595/SAMHD1/RNASEL/IRF4	IFNAR1/IFNAR2/MX2/MX1/IFI6/LOC102186814/LOC102175070/STAT2/IRF1/BST2/LOC108636404/LOC108636449/LOC108636544/LOC102181867/IRF9/RSAD2/ISG15/IRF6/LOC102190983/IRF8/XAF1/IFI35/ISG20/MYD88/IP6K2/PSMB8/LOC102168687/IFIT3/IFIT2/IRF2/IRF7/IRAK1	Process
GO:1900274	regulation of phospholipase C activity	40	-0.545433754847473	-1.67691291945595	0.00252206809583859	0.00252206809583859	0.0883895079039866	2804	tags=57%, list=21%, signal=46%	RASGRP4/PLCG1/LOC106502530/BICD1/MS4A2/HTR2A/LPAR2/FGFR1/PDGFRB/P2RY12/LOC102186533/C5AR1/PTAFR/PLCB2/LPAR1/EDNRA/BDNF/DLC1/PDGFRA/GNA15/KIT/AVPR1A/CALCR	9	31	ITK/S1PR4/LOC102189950/ADRA1A/ESR1/FLT1/SELE/FGF2/NTF4	P2RY12/PTAFR/HTR2B/LOC102186533/ADCYAP1R1/CALCR/AVPR1A/BICD1/TXK/PDGFRA/KIT/PDGFRB/GNA15/LPAR2/LPAR1/PLCB2/LOC106502530/HTR2A/PLCG1/MS4A2/BDNF/ABL2/EDNRA/RASGRP4/C5AR1/EGFR/PLCD1/FGFR1/DLC1/HRAS/ARHGAP6	Process
GO:0042165	neurotransmitter binding	34	-0.614664018516968	-1.83305390622378	0.00253485424588086	0.00253485424588086	0.0883895079039866	3087	tags=62%, list=23%, signal=48%	GRIN1/SLC6A4/ACHE/LOC102169371/LOC108634360/CHKA/HTR2A/CHRNB2/CHRNB4/LOC108634352/GRIN2D/GLRB/CHRNA5/CHRM3/HRH1/NIPSNAP1/BCHE/GRIN3A/ALAS2/CHRNA3/SLC6A13	5	29	CBS/HTR1B/CRHBP/GSS/LOC102170645	BCHE/HTR2B/CHRNB2/SLC6A13/GRIN3B/GLDC/GRIN3A/GRIN1/HTR2A/CEP104/NIPSNAP1/GLRB/GRIN2D/SLC6A4/SRR/CHRNB1/CHRNA5/CHRNA3/CHRNB4/HRH1/ACHE/IDE/HTR7/CHRM3/CHKA/ALAS2/LOC108634352/LOC108634360/LOC102169371	Function
GO:0050654	chondroitin sulfate proteoglycan metabolic process	38	-0.591193666936108	-1.79981849591438	0.00253485424588086	0.00253485424588086	0.0883895079039866	2454	tags=47%, list=18%, signal=39%	CSPG5/NDNF/HYAL4/EGFLAM/CHST15/CHPF/CHST3/DCN/CHST7/CHSY3/BGN/HYAL1/HEXB/VCAN/MAMDC2/DSEL/IGF1/LOC102181993	6	32	IDUA/NCAN/HEXA/XYLT2/CHST12/B3GAT1	PXYLP1/CHPF/BCAN/HYAL4/DCN/IGF1/CHST11/NDNF/VCAN/CHSY3/MAMDC2/ARSB/IMPAD1/B3GAT2/HEXB/LOC102181993/EGFLAM/CSPG4/HYAL1/CSPG5/CHST13/DSEL/CHST15/CSGALNACT1/SPOCK2/CHST3/CSGALNACT2/B3GAT3/CHST7/IDS/BGN/MSTRG.2705	Process
GO:0034446	substrate adhesion-dependent cell spreading	34	-0.600463799261971	-1.79070594605294	0.00253485424588086	0.00253485424588086	0.0883895079039866	2569	tags=44%, list=19%, signal=36%	RAB1A/TEK/AXL/NRP1/ITGA8/FNDC3B/LAMC1/ITGB3/FERMT3/SRC/PARVA/LAMB1/EPHB3/ANTXR1/KIF14	6	28	FZD7/EPHA1/FER/AKIP1/VAMP3/RAC1	EPHB3/FNDC3B/EFNA1/LAMB1/TEK/BVES/FERMT2/TYRO3/RAB1A/ANTXR1/NRP1/ITGA8/LAMA5/LOC108637403/SRC/ILK/PARVA/LAMC1/KIF14/PXN/AXL/ITGB3/PEAK1/LOC106503599/SFRP1/FZD4/FERMT3/MSTRG.9063	Process
GO:0007080	mitotic metaphase plate congression	38	-0.565089270972291	-1.72034678079294	0.00253485424588086	0.00253485424588086	0.0883895079039866	964	tags=24%, list=7%, signal=22%	CDT1/KIFC1/KIF18A/CENPE/CCNB1/NDC80/KIF2C/CDCA8/KIF14	15	23	CUL3/CENPC/CDC23/CHMP7/CHMP4C/CHMP1A/VPS4A/NUP62/CHMP2A/BECN1/CHMP6/BOD1/KIF22/MAD1L1/CHAMP1	CHMP2B/CDCA8/KIF2C/PSRC1/CENPE/PINX1/CHMP5/CHMP4A/RAB11A/CHMP4B/RRS1/KIF18A/ZW10/KIF14/CDT1/MIS12/SPDL1/CCNB1/KIFC1/NDC80/SEH1L/VPS4B/LOC108635483	Process
GO:0061005	cell differentiation involved in kidney development	39	-0.565794095666952	-1.72580541499052	0.00254129606099111	0.00254129606099111	0.0883895079039866	3342	tags=51%, list=25%, signal=39%	PTCH1/LOC102183372/CD34/NOTCH2/PODXL/PROM1/AMPD2/PTPRO/GLI3/TSHZ3/SIX2/GLIS2/BASP1/GREM1/NPHS1/TCF21/OSR1/CD24/CD34/WT1	8	31	WNT4/STAT1/MAGI2/PAX8/FOXC2/NUP93/GDNF/LOC102176871	AMPD2/NOTCH2/PODXL/GLI3/PTPRO/PDGFB/PROM1/MEF2C/PTCH1/CD24/TCF21/BMP4/GREM1/SIX2/OSR1/NOTCH1/JAG1/MTSS1/WT1/LGR4/CD34/TSHZ3/NPHS1/GPR4/BASP1/IQGAP1/LOC102183372/KLF15/GLIS2/AMER1/MSTRG.10826	Process
GO:0042116	macrophage activation	39	-0.555496329377967	-1.69439479943278	0.00254129606099111	0.00254129606099111	0.0883895079039866	2879	tags=49%, list=21%, signal=38%	TLR9/LOC108636544/TLR8/AIF1/LOC102181867/TLR3/SLC11A1/AZU1/TLR4/CX3CR1/MFHAS1/CD93/LOC102191717/SYK/ITGAM/SNCA/TLR2/TRPV1/TLR7	11	28	JUN/PJA2/SBNO2/LOC106502311/TICAM1/LOC102181595/HMGB1/CX3CL1/MAPT/JMJD6/CRTC3	SUCNR1/SLC11A1/SNCA/TLR1/TLR6/HAVCR2/AZU1/LOC102182127/LOC108636544/LOC102181867/IL33/SYK/TLR4/CD93/LOC102191717/TLR2/TYROBP/TRPV1/CX3CR1/FOXP1/TLR9/AIF1/ITGAM/MFHAS1/SLC7A2/TLR3/TLR8/TLR7	Process
GO:0001706	endoderm formation	33	-0.589656000267122	-1.748722333378	0.00257731958762887	0.00257731958762887	0.0893523469368045	2330	tags=39%, list=17%, signal=33%	DUSP5/NOG/ITGA5/COL6A1/COL8A1/COL4A2/GATA6/LAMB1/COL12A1/MMP14/DUSP4/MMP2/COL11A1	14	19	SOX2/INHBA/TBX20/DUSP2/MMP9/SOX17/CTR9/CDC73/PAF1/VTN/TNRC6C/COL7A1/SMAD2/DKK1	COL8A1/COL6A1/COL11A1/LAMB1/ITGA5/ITGA7/COL12A1/LEO1/MMP14/COL4A2/LAMB3/MMP2/MMP15/NOG/DUSP1/LAMA3/GATA6/DUSP5/DUSP4	Process
GO:0021545	cranial nerve development	32	-0.598263567692099	-1.75870869406803	0.00261437908496732	0.00261437908496732	0.089662709801446	3354	tags=56%, list=25%, signal=42%	HOXB3/ATP8B1/HOXB2/HOXD3/CHRNB2/NRP1/TFAP2A/GLI3/NRP2/LPAR1/POU4F1/KCNJ10/ERBB3/KCNA2/EGR2/SEMA3A/SLITRK6/EPHB2	7	25	ADARB1/HOXA3/MAFB/CHD7/PHOX2A/TBX1/PLXNA3	RPL24/EPHB2/NRP2/HOXD3/KCNA2/CHRNB2/KCNJ10/GLI3/HOXA1/SEMA3A/ERBB3/LPAR1/CITED2/SIX4/SIX1/SLITRK6/POU4F1/NRP1/HOXB3/HOXB2/SLC1A3/TFAP2A/ATP8B1/EGR2/TMEM126A	Process
GO:0051985	negative regulation of chromosome segregation	32	-0.587748577823556	-1.7277978963887	0.00261437908496732	0.00261437908496732	0.089662709801446	884	tags=25%, list=7%, signal=23%	RECQL4/BUB1/CENPE/ESPL1/BUB1B/TTK/BIRC5/CENPF	9	23	PTTG1/IK/APC/TPR/MAD1L1/TNKS/KLHL22/NAA10/LOC108635525	ESPL1/MAD2L1/CENPE/TTK/BUB1B/BUB1/RAD21/TERF1/RECQL4/ZW10/ATM/MAD2L2/CENPF/TEX14/ZNF207/BIRC5/TRIP13/MAD2L1BP/PSMG2/CHTF18/PLK1/BUB3/WAPL	Process
GO:0017001	antibiotic catabolic process	31	-0.615425435599031	-1.79935233139336	0.0026281208935611	0.0026281208935611	0.089662709801446	1564	tags=35%, list=12%, signal=31%	LOC102176340/NPL/LOC108634747/RENBP/LOC102187782/MPO/PXDN/LOC102175876/HBBC/LOC102188418/LOC102176710	16	15	PRDX1/LOC102186197/PRDX2/NAGK/LOC102177638/LOC102190498/LOC102187932/LOC102187204/LOC102189109/CAT/PRDX6/GPX1/AMDHD2/PRDX3/PRDX5/LOC108634769	TXNRD1/GPX3/PXDN/LOC102176340/LOC102176622/LOC102176897/LOC102187782/LOC102188418/LOC102176710/LOC102175876/HBBC/NPL/MPO/LOC108634747/RENBP	Process
GO:0033046	negative regulation of sister chromatid segregation	31	-0.592037568007327	-1.73097196938169	0.0026281208935611	0.0026281208935611	0.089662709801446	884	tags=26%, list=7%, signal=24%	RECQL4/BUB1/CENPE/ESPL1/BUB1B/TTK/BIRC5/CENPF	9	22	PTTG1/IK/APC/TPR/MAD1L1/TNKS/KLHL22/NAA10/LOC108635525	ESPL1/MAD2L1/CENPE/TTK/BUB1B/BUB1/RAD21/TERF1/RECQL4/ZW10/ATM/MAD2L2/CENPF/TEX14/ZNF207/BIRC5/TRIP13/MAD2L1BP/PSMG2/PLK1/BUB3/WAPL	Process
GO:0050716	positive regulation of interleukin-1 secretion	31	-0.587782040210667	-1.71852985467648	0.0026281208935611	0.0026281208935611	0.089662709801446	2741	tags=58%, list=20%, signal=46%	WNT5A/RIPK2/CCR5/TLR8/FZD5/LOC100861338/LOC102184087/LOC102168428/TLR4/LOC106503912/LOC108638256/LOC102187672/LOC102191717/P2RX7/NLRP3/TLR2/LOC102187127/LOC100860781	7	24	AGP/HMGB1/NOD2/LOC102181154/LOC102186681/NLRP1/HK1	IFNAR1/FZD5/NLRP3/CCL19/TLR4/RIPK2/GSDMD/LOC102191717/P2RX7/TLR2/LOC102187672/LOC102189615/LOC106503912/LOC108638256/LOC102187127/LOC102184087/CCR7/WNT5A/CCR5/LOC100861338/PANX1/LOC102168428/LOC100860781/TLR8	Process
GO:0035850	epithelial cell differentiation involved in kidney development	28	-0.599157446878902	-1.72314592135078	0.00269179004037685	0.00269179004037685	0.0912179119460777	3261	tags=50%, list=24%, signal=38%	LOC102183372/CD34/NOTCH2/PODXL/PROM1/AMPD2/PTPRO/SIX2/BASP1/GREM1/NPHS1/CD24/CD34/WT1	5	23	MAGI2/PAX8/FOXC2/NUP93/GDNF	AMPD2/NOTCH2/PODXL/PTPRO/PDGFB/PROM1/MEF2C/CD24/BMP4/GREM1/SIX2/NOTCH1/JAG1/MTSS1/WT1/CD34/NPHS1/GPR4/BASP1/IQGAP1/LOC102183372/KLF15/MSTRG.10826	Process
GO:0033192	calmodulin-dependent protein phosphatase activity	6	0.860753880266075	1.87839568805211	0.00271739130434783	0.00271739130434783	0.0912179119460777	1890	tags=100%, list=14%, signal=86%	LOC102179463/PPM1A/PPP3CB/PPP3CA/PPP3CC/PPM1F	6	0	PPP3CA/PPP3CC/PPM1A/PPP3CB/LOC102179463/PPM1F		Function
GO:0005044	scavenger receptor activity	25	-0.619635295313765	-1.74503753822036	0.00271739130434783	0.00271739130434783	0.0912179119460777	2592	tags=44%, list=19%, signal=36%	LOC108633303/CXCL16/SCARB1/ACKR3/LOC100860959/SCARA3/LOC102169730/COLEC12/LOC102183943/MSR1/MEGF10	4	21	STAB2/SCARB2/LGALS3BP/AGER	ACKR3/CD36/LOC100860959/LOC108633303/LRP1/LOC102183943/MEGF10/SCARA3/SCARB1/SSC5D/SCARF1/CXCL16/LOC102172768/LOC102173047/LOC108638604/LOC108638594/LOC102172305/COLEC12/LOC102169730/MSR1/SCARF2	Function
GO:0036462	TRAIL-activated apoptotic signaling pathway	7	0.863007722940312	2.00783686053206	0.00272479564032698	0.00272479564032698	0.0912179119460777	948	tags=43%, list=7%, signal=40%	LOC108638455/LOC108638538/LOC108635488	4	3	LOC108638455/LOC108638538/FADD/LOC108635488	CASP8/LOC102175959/LOC108635411	Process
GO:0009698	phenylpropanoid metabolic process	7	0.861472843874789	2.00426587653933	0.00272479564032698	0.00272479564032698	0.0912179119460777	1774	tags=86%, list=13%, signal=75%	LOC102177333/LOC108634669/LOC102168381/PON3/LOC102169002/LOC102179192	6	1	PON3/LOC102177333/LOC102169002/LOC102168381/LOC108634669/LOC102179192	LOC102170823	Process
GO:0009804	coumarin metabolic process	7	0.861472843874789	2.00426587653933	0.00272479564032698	0.00272479564032698	0.0912179119460777	1774	tags=86%, list=13%, signal=75%	LOC102177333/LOC108634669/LOC102168381/PON3/LOC102169002/LOC102179192	6	1	PON3/LOC102177333/LOC102169002/LOC102168381/LOC108634669/LOC102179192	LOC102170823	Process
GO:0032331	negative regulation of chondrocyte differentiation	19	-0.668789160442034	-1.76890417142521	0.00281293952180028	0.00281293952180028	0.0917833517878566	2401	tags=53%, list=18%, signal=43%	LTBP3/PTHLH/SNAI2/NKX3-2/SOX9/GREM1/GLI2/ADAMTS7/ADAMTS12/RFLNB	3	16	WNT9A/GDF5/RFLNA	GLI2/RARG/PTHLH/CHADL/NKX3-2/TGFBR1/BMP4/GREM1/EFEMP1/SNAI2/RFLNB/SOX9/ADAMTS12/ADAMTS7/RARB/LTBP3	Process
GO:0000780	condensed nuclear chromosome, centromeric region	19	-0.660602672499149	-1.74725143910234	0.00281293952180028	0.00281293952180028	0.0917833517878566	2178	tags=53%, list=16%, signal=44%	MIS12/PLK1/AURKA/SGO1/BUB1/CENPE/CCNB1/AURKB/BUB1B/NDC80	3	16	SGO2/CENPC/CENPB	SGO1/CENPE/BUB1B/REC8/BUB1/SS18L1/AURKA/DSN1/KMT5C/AURKC/MIS12/AURKB/CCNB1/MIS18BP1/NDC80/PLK1	Component
GO:0042574	retinal metabolic process	19	-0.651304830764751	-1.7226592477182	0.00281293952180028	0.00281293952180028	0.0917833517878566	1913	tags=53%, list=14%, signal=45%	LOC102184252/LOC102176340/RDH10/ALDH1A3/RDH11/LOC102179328/LOC102187782/BCO1/ALDH1A2/LOC102188418	5	14	LOC102177638/LOC102190498/LOC102187932/LOC102187204/LOC102189109	LOC102179328/RDH11/ALDH1A2/LOC102184252/LOC102176340/LOC102176622/LOC102176897/LOC102187782/LOC102188418/RDH10/BCO2/BCO1/ALDH1A3/RBP4	Process
GO:1905523	positive regulation of macrophage migration	19	-0.649635673607218	-1.71824443474968	0.00281293952180028	0.00281293952180028	0.0917833517878566	2399	tags=53%, list=18%, signal=43%	P2RY12/PTPRJ/P2RX4/C5AR1/CSF1/C3AR1/LOC102175889/MMP14/THBS1/TNFSF18	5	14	SLAMF1/CX3CL1/CCL5/MAPK14/MAPK3	P2RY12/CSF1/RARRES2/C3AR1/CCL21/THBS1/MMP14/PTPRJ/TNFSF18/CMKLR1/P2RX4/C5AR1/LOC102175889/CCR7	Process
GO:0014812	muscle cell migration	19	-0.641216129904162	-1.69597528498058	0.00281293952180028	0.00281293952180028	0.0917833517878566	1582	tags=63%, list=12%, signal=56%	THBS4/PLEKHO1/BIN3/PDGFRB/ARPC5/PLAT/NET1/ITGB3/ANXA1/PARVA/NOV/MEGF10	2	17	AAMP/ROCK1	PLEKHO1/MET/PDGFRB/MEGF10/ANXA1/BIN3/SIX1/THBS4/ITGB1BP1/NET1/NOV/PARVA/ARPC5/ITGB3/DDR1/PLAT/PLAU	Process
GO:0060441	epithelial tube branching involved in lung morphogenesis	21	-0.645774930748349	-1.74961418667461	0.00282885431400283	0.00282885431400283	0.0917833517878566	3407	tags=62%, list=25%, signal=46%	KRAS/TMTC3/HOXA5/SPRY1/HHEX/HHIP/CELSR1/SOX9/RDH10/CTSH/TNC/FGFR2/LAMA1	1	20	CTSZ	VANGL2/HOXA5/TMTC3/KRAS/CELSR1/TNC/BMP4/RDH10/YAP1/SPRY1/HHIP/FOXF1/SOX9/FGF10/CTSH/DAG1/LAMA1/FGFR2/HHEX/DLG5	Process
GO:0046598	positive regulation of viral entry into host cell	20	-0.650525128948635	-1.74064575771433	0.00282885431400283	0.00282885431400283	0.0917833517878566	2230	tags=50%, list=16%, signal=42%	TRIM38/LOC102179935/LOC102184087/LOC106503912/LOC108638256/LOC102187672/TMPRSS2/NECTIN1/LOC102187127/LOC102173185	7	13	CD4/CD74/LOC102170165/LOC102169889/LOC102186681/P4HB/LOC102190745	TMPRSS2/LGALS1/TRIM11/LOC102179935/NECTIN1/LOC102187672/LOC102189615/LOC106503912/LOC108638256/LOC102187127/LOC102184087/TRIM38/LOC102173185	Process
GO:0001774	microglial cell activation	20	-0.648237742818719	-1.73452527322248	0.00282885431400283	0.00282885431400283	0.0917833517878566	2879	tags=65%, list=21%, signal=51%	TLR9/TLR8/AIF1/TLR3/AZU1/TLR4/CX3CR1/LOC102191717/ITGAM/SNCA/TLR2/TRPV1/TLR7	3	17	JUN/CX3CL1/MAPT	SNCA/TLR1/TLR6/AZU1/LOC102182127/IL33/TLR4/LOC102191717/TLR2/TRPV1/CX3CR1/TLR9/AIF1/ITGAM/TLR3/TLR8/TLR7	Process
GO:0072010	glomerular epithelium development	21	-0.637294219899203	-1.72663718445875	0.00282885431400283	0.00282885431400283	0.0917833517878566	3261	tags=62%, list=24%, signal=47%	LOC102183372/CD34/NOTCH2/PODXL/PROM1/AMPD2/PTPRO/PECAM1/BASP1/NPHS1/CD24/CD34/WT1	3	18	MAGI2/FOXC2/NUP93	AMPD2/NOTCH2/PODXL/PTPRO/PDGFB/PROM1/CD24/BMP4/JAG1/WT1/CD34/NPHS1/PECAM1/BASP1/IQGAP1/LOC102183372/KLF15/MSTRG.10826	Process
GO:0072678	T cell migration	18	-0.673276879808295	-1.75238808520254	0.00284495021337127	0.00284495021337127	0.0917833517878566	2863	tags=72%, list=21%, signal=57%	MSN/ICAM1/PIK3CD/S1PR1/CXCL16/CCR6/LOC102177727/PIK3CG/LOC102178953/CCL26/LOC102175889/CXCL10/CXCL9	5	13	MYO1G/CXCL11/LOC102181154/CCL5/CXCR3	S1PR1/PIK3CG/CXCL9/CXCL10/ICAM1/CCR6/LOC102177727/PIK3CD/LOC102175889/CXCL16/LOC102178953/CCL26/MSN	Process
GO:0051307	meiotic chromosome separation	18	-0.663892635245412	-1.72796301009034	0.00284495021337127	0.00284495021337127	0.0917833517878566	340	tags=22%, list=3%, signal=22%	HFM1/ESPL1/MEIOB/TOP2A	6	12	NCAPH2/FANCM/MLH1/EME2/TOP2B/MUS81	HFM1/ESPL1/NCAPH/NCAPD3/LOC102187615/EME1/TOP2A/LOC102178856/MEIOB/SLX4/ERCC4/TEX11	Process
GO:1900225	regulation of NLRP3 inflammasome complex assembly	16	-0.685528861870998	-1.75307052644774	0.00285306704707561	0.00285306704707561	0.0917833517878566	2592	tags=56%, list=19%, signal=46%	LOC108633303/DHX33/EIF2AK2/MEFV/NLRC3/LOC102179935/TLR4/LOC100860959/LOC102173185	4	12	LOC102170165/LOC102169889/SIRT2/ATAT1	CD36/LOC100860959/LOC108633303/TLR6/TLR4/EIF2AK2/LOC102179935/CPTP/DHX33/MEFV/NLRC3/LOC102173185	Process
GO:0006144	purine nucleobase metabolic process	16	-0.670671154149389	-1.71507561340172	0.00285306704707561	0.00285306704707561	0.0917833517878566	3092	tags=62%, list=23%, signal=48%	LOC102187632/APRT/GMPS/XDH/LOC102188176/GDA/CECR1/LOC102171556/SHMT1/MTHFD1L	1	15	LOC102168228	GMPS/KDM1A/LOC102188176/LOC102171556/LOC102187632/DPYD/CECR1/GDA/MTHFD1L/XDH/ADA/APRT/SHMT1/HPRT1/LOC102173923	Process
GO:0014883	transition between fast and slow fiber	8	0.870195150798344	2.09196860739431	0.00286532951289398	0.00286532951289398	0.0919018545626286	1764	tags=100%, list=13%, signal=87%	TNNI1/TNNT1/ACTN3/TNNC1/ATP2A2/NFATC1/PPP3CA/TEAD1	8	0	PPP3CA/TEAD1/TNNI1/ATP2A2/TNNT1/TNNC1/NFATC1/ACTN3		Process
GO:0001878	response to yeast	14	-0.730854510856394	-1.79996409758779	0.00289855072463768	0.00289855072463768	0.0920811729424128	1284	tags=50%, list=9%, signal=45%	BAC5/MAP34-B/LOC102170003/LOC102169231/MPO/BAC7.5/PTX3	2	12	PIK3R1/NCF1	PTX3/NPY/TAC1/ELANE/LOC106502530/MPO/CRK/MAP34-B/LOC102169231/BAC7.5/BAC5/LOC102170003	Process
GO:0001674	female germ cell nucleus	13	-0.749650661039751	-1.82361314862041	0.00290275761973875	0.00290275761973875	0.0920811729424128	1904	tags=62%, list=14%, signal=53%	NLRP5/AURKA/LHX8/PGRMC1/MARCKS/AURKB/NLRP5/NLRP5	2	11	PRKACA/PRKAR2A	LHX8/MARCKS/AURKA/NCAPD3/NLRP5/COIL/AURKB/PGRMC1/MSTRG.10786/MSTRG.14684/MSTRG.6745	Component
GO:0006828	manganese ion transport	13	-0.736994097862775	-1.7928245743879	0.00290275761973875	0.00290275761973875	0.0920811729424128	1792	tags=54%, list=13%, signal=47%	SLC11A1/TRPC1/LOC102169978/TRPC6/LOC102190935/LOC102190297/HRH1	3	10	ATP2C1/TRPC4/MSTRG.3384	TRPC1/TRPM2/SLC11A1/LOC102190297/LOC102190935/ATP13A1/LOC102169978/TRPC6/HRH1/RYR2	Process
GO:0070208	protein heterotrimerization	15	-0.710726265087811	-1.772712873138	0.00291970802919708	0.00291970802919708	0.0920811729424128	1466	tags=33%, list=11%, signal=30%	COL6A2/COL6A1/C1QTNF1/COL1A2/C1QTNF6	5	10	ADIPOQ/NUP54/WIZ/NUP62/OGT	SKIL/COL6A1/COL6A2/COL1A2/C1QTNF6/C1QTNF2/PPP2CA/NUP58/GNB1/C1QTNF1	Process
GO:0016114	terpenoid biosynthetic process	10	-0.786957773224983	-1.78376589688624	0.00294117647058824	0.00294117647058824	0.0920811729424128	1637	tags=70%, list=12%, signal=62%	HMGCR/CRABP2/RBP1/RDH10/ALDH1A3/BCO1/ALDH1A2	0	10		RBP1/DHRS9/FDPS/CRABP2/ALDH1A2/HMGCR/RDH10/BCO1/ALDH1A3/LOC102170823	Process
GO:0071447	cellular response to hydroperoxide	12	-0.739063827199667	-1.75422337847619	0.00294985250737463	0.00294985250737463	0.0920811729424128	2707	tags=75%, list=20%, signal=60%	PRKCD/LOC108633303/PRKD1/AIF1/DDIAS/DAPK1/MGST1/LOC100860959/TP53INP1	2	10	OXR1/CCL5	CD36/LOC100860959/LOC108633303/MGST1/DAPK1/TP53INP1/PRKD1/PRKCD/AIF1/DDIAS	Process
GO:0042585	germinal vesicle	11	-0.748594717626112	-1.73950549770661	0.00296296296296296	0.00296296296296296	0.0920811729424128	1904	tags=64%, list=14%, signal=55%	NLRP5/AURKA/PGRMC1/MARCKS/AURKB/NLRP5/NLRP5	2	9	PRKACA/PRKAR2A	MARCKS/AURKA/NCAPD3/NLRP5/AURKB/PGRMC1/MSTRG.10786/MSTRG.14684/MSTRG.6745	Component
GO:0000778	condensed nuclear chromosome kinetochore	11	-0.745422870102151	-1.73213509276532	0.00296296296296296	0.00296296296296296	0.0920811729424128	2178	tags=64%, list=16%, signal=53%	MIS12/PLK1/BUB1/CENPE/CCNB1/BUB1B/NDC80	1	10	CENPC	CENPE/BUB1B/REC8/BUB1/DSN1/MIS12/CCNB1/MIS18BP1/NDC80/PLK1	Component
GO:0030003	cellular cation homeostasis	524	-0.346166401124642	-1.35340693414868	0.003003003003003	0.003003003003003	0.0920811729424128	2916	tags=31%, list=22%, signal=25%	SLC26A8/IMMT/CAV3/APP/HMOX2/SLC31A1/GLP1R/GATA1/CAV1/SLC8A1/HTR2A/GRIA1/SLC26A9/LPAR2/DBI/LETM2/CCR5/LOC108633303/LOC102179993/KCNMA1/PLCG2/C5AR2/CAND1/CD38/RAB39A/MYH10/S1PR1/SRI/ITPR2/BDKRB1/IL6ST/AGTR2/GPR17/P2RX4/RYR3/KDR/SLC39A10/CCDC115/C5AR1/TRPV6/PRKCB/ATP6V0D2/CYSLTR1/HMOX1/ATP2B4/ATP6V1A/ATP6V0A1/SLC30A1/CACNA1G/HAMP/CP/PKD2/LOC102168428/SLC24A5/CALB1/SLC11A1/TAC4/GRIN2D/IREB2/EPOR/TRPC…	197	327	SOD1/CASR/ADCY5/ATP13A5/ATP2C1/CATSPER4/SLC9A1/GPR3/ABCB6/C2H2orf47/TRPM8/ATP6V0B/BSND/PTGER3/LPAR3/HFE2/SV2A/SNAPIN/SLAMF8/TPT1/GCK/RAMP3/SLC26A3/ATP2B1/LETMD1/TMBIM6/VDR/LOC108636011/DDIT3/SLC39A5/CD4/CACNA1C/PLA2G6/ATF4/CACNA1I/MCHR1/ANK2/LOC102182115/LOC102182395/LOC102182683/CXCL11/WFS1/PDE6B/ATOX1/ANXA6/ADRB2/DMXL1/S1PR4/MCOLN1/F2RL3/ARF1/CLCN3/JAK2/STOML2/ADRA1A/PTK2B/SLC31A2/IBTK/TRDN/PLN…	APP/ATP6V1A/TFRC/ATP13A3/P2RY1/LOC102169223/CP/AGTR1/SLC9A9/TRPC1/ATP1B3/LOC102172205/TRPM2/S100B/LOC102183471/LOC108637382/HCRTR1/LCK/HTR2B/SLC4A3/SLC11A1/CXCR2/SLC39A10/DBI/CXCR4/SLC4A10/LOC100861136/GPR17/CCDC115/BOK/GPR35/ERFE/PPT1/SLC30A7/S1PR1/SYPL2/GNAT2/CASQ2/ATP1A1/LOC102188370/S100A9/S100A8/LOC102186539/LOC102186069/CASQ1/TMCO1/SLC4A2/TRPV6/ATP6V0A4/SRI/ADCYAP1R1/CAV1/CFTR/PIK3CG/CD36/L…	Process
GO:0030659	cytoplasmic vesicle membrane	525	-0.342767784522372	-1.33998045232104	0.003003003003003	0.003003003003003	0.0920811729424128	3253	tags=31%, list=24%, signal=24%	VAMP8/LOC102180073/CAV2/SNAP29/SPIRE2/CD44/HIP1/B4GALT1/CLEC12A/SYPL2/ADAM10/SLC30A5/HBEGF/DOK3/LOC102184711/STX6/RAB4A/PIK3R4/AP1S2/RAB27B/MSN/HGSNAT/VAMP7/HMOX2/SLC15A4/RAB11FIP1/HVCN1/CAV1/WNT5A/GRIA1/LOC102171142/CMTM6/FABP5/LOC108635156/LOC108633303/RAB1A/CD68/CD47/NRAS/CD38/RAP1B/ACTN1/FZD5/ARRB1/CNIH1/RAB9B/CHRNB4/LOC102181422/VNN1/PTPRJ/LOC108636542/SELP/TMEM173/NECAP1/GPR161/ADGRG3/C5AR1…	204	321	AP2M1/DNAJC13/LOC108636378/RAB5A/DDOST/WNT4/AP1S3/WNT6/TMEM163/SGIP1/SEC22B/SV2A/LAMTOR2/CCDC136/LOC100860748/YKT6/CAMK2B/ZNRF2/COPZ1/MDM2/RAB5B/CD63/STAB2/TOM1/RAC2/LOC108636029/OLR1/SLC2A3/M6PR/CD4/VAMP1/WNT5B/PICK1/SYNGR1/ATP8A1/USO1/SCARB2/STBD1/MFSD10/MCTP1/ANXA6/CD74/CAMK2A/ADRB2/DIAPH1/CYSTM1/SAR1B/PCSK4/BSG/LOC108636372/RAB24/CLTB/RAB11B/SLC44A2/DNM2/RAB3D/ADGRE3/AP1M1/RAB3A/UBA52/COPE/DE…	CD47/PLA1A/TFRC/ECE2/LAMP3/MME/RAP2B/C1H3orf58/COPB2/LOC102172205/LOC108636542/TRPM2/LOC102177934/NECAP2/LDLRAP1/STX12/PTAFR/PEF1/SLC11A1/TMBIM1/CXCR1/CXCR2/FZD5/MARCO/NOSTRIN/LRP2/OCA2/WLS/SORT1/SYPL2/RAP1A/NRAS/CD58/LOC102173987/RHBG/COPA/NCSTN/FCER1G/LOC102184859/LOC102185698/GPR161/PTPRN2/NOS3/CLEC5A/ATP6V0A4/CHRM2/COPG2/WASL/AMPH/RALA/AQP1/CAV2/CAV1/CFTR/SYPL1/CD36/LOC100860959/LOC108633303/…	Component
GO:0048568	embryonic organ development	402	-0.356126666525886	-1.38343778650999	0.00300902708124373	0.00300902708124373	0.0920811729424128	2807	tags=28%, list=21%, signal=23%	GATA1/EPHA2/SLC8A1/RBP4/WNT5A/HOXD3/HHEX/IL10/FGFR1/PRDM1/PDGFRB/IFT52/SPINT1/AHR/FZD5/PRKRA/NES/LOC102171183/RNF112/SH2B3/TPO/WNT2/CELSR1/KDR/SATB2/DLX2/KITLG/NKX3-2/NOG/ZIC3/WDR19/TFAP2A/GLI3/NSDHL/TGFBR2/PKD2/TWIST2/ROR2/PRRX1/ITGA8/PRRX2/GLI1/MFAP2/SOX9/LOC102175177/SIX2/SLC39A1/GJA1/CC2D2A/HIF1A/FBN1/MYB/VASH2/TWIST1/LRIG3/RDH10/KLF1/HEY1/LEF1/MYF5/TCF7/MYCN/ASCL2/ALDH1A3/SHOX2/LOC102176073/…	157	245	SOD1/TBC1D23/IFT57/DLG1/SENP2/DVL3/CCDC39/ZIC1/PCNT/ID3/SYF2/ARID1A/PHACTR4/EN1/HOXD10/HOXD9/ERCC3/HS6ST1/TRAF3IP1/GJB5/KCNQ4/CYR61/GFI1/TBX15/PBX1/WDR60/HOXA3/HOXA4/TBX20/COBL/CEP290/NFE2/HOXC4/HOXC9/HOXC11/DDIT3/LOC102175560/TEAD4/PITX2/GAMT/LOC106502311/SLC39A3/JUNB/WNT9A/NR4A3/RAD23B/MYO6/SOBP/TBX18/EYA4/PHF10/TSHR/ESRRB/LOC102184991/TTBK2/BBS4/SMAD3/PKDCC/EPAS1/PAX8/IFT172/ASXL2/ENG/FGF9/ATP…	ARL13B/SHOX2/NPHP3/RUNX1/EPHA2/EPHB2/FZD5/CASP8/SATB2/GLI2/INSIG2/ACVR1/BBS5/MYO3B/DLX2/SP3/HOXD3/PRKRA/NCKAP1/TWIST2/GBX2/TAL1/STIL/FOXD3/LOC102175177/LOC102174895/COL11A1/ALX3/HIPK1/NOTCH2/GJA5/ARNT/SLC39A1/EFNA1/NES/VANGL2/EN2/INSIG1/RARRES2/WNT16/GLI3/HOXA1/HOXA2/HOXA5/HOXA6/HOXA7/HOXA11/WNT2/TWIST1/AHR/E2F7/MYF5/ALX1/KITLG/SP1/RARG/COL2A1/ARID2/FRS2/LRIG3/GLI1/CHST11/TULP3/TRIOBP/PDGFB/WNT7B…	Process
GO:0007600	sensory perception	373	-0.358441789230984	-1.38505157869907	0.0030241935483871	0.0030241935483871	0.0920811729424128	3377	tags=36%, list=25%, signal=28%	MAP1A/ASIC1/GNAT1/LOC102171917/RFX3/LOC102183372/SEMA5B/GNAT2/LOC102184834/TIMM8B/WDR1/ATP8B1/TRIOBP/PRX/CNR1/ZIC2/PNOC/RDH8/AQP4/PDCL/ICAM1/PDE6G/RBP4/HTR2A/LOC102171142/PTGS2/LOC108633303/FGFR1/CRYM/RLBP1/LOC102183216/KCNMA1/CHRNB2/GJC1/ARRB1/FYN/RTP4/BDKRB1/SNAI2/P2RX4/GUCA1A/CASP3/DFNB59/C5AR1/SRRM4/ADCY3/ATF6/ALOX5/LRP2/BEST1/ABLIM1/TFAP2A/LOC102184252/TSHZ3/PLCB2/MME/USH2A/TAC4/MARVELD2/PDY…	133	240	SOD1/OPA1/DNAJC19/PAX3/CRYGC/SCN9A/UBR3/HOXD1/TRPM8/GJB4/KCNQ4/BSND/CRYZ/NGF/GBX1/CDK5/LOC108635899/WNT10B/PTGES3/MIP/RDH5/LOC102180193/ALG10/CDKN1B/LRIT3/RRH/WFS1/PDE6B/ADGRV1/DIAPH1/REEP6/ZNF354A/TIMM13/CDKN2D/NR2F6/RAB3A/MYO6/NR2E1/SOBP/TBX18/EYA4/TTC8/SIX6/LOC102184626/RABGGTA/BBS4/HEXA/ALMS1/EPAS1/FBXO11/PTGS1/LAMC3/TPRN/GJA3/ATP8A2/MKKS/MYO3A/CACNB2/TMC2/OPRL1/MMP24/EYA1/CHD7/PENK/LOC102174…	IMPG2/SEMA5B/CCDC50/RTP4/LXN/MME/P2RY1/TSPEAR/COL18A1/CNR2/EYA3/OPRD1/COL4A3/SERPINE2/PGAP1/CXCR4/CACNB4/SCN3A/LRP2/MYO3B/DFNB59/PPT1/TACSTD2/ROR1/ABCA4/COL11A1/GNAT2/KCNA2/DRAM2/LRIG2/CHRNB2/KCNJ10/ATF6/ASIC3/TAS2R40/TAS2R3/ATP6V0A4/KCND2/NPY/DFNA5/HOXA1/CRHR2/AQP1/LOC102180455/GNAT3/CD36/LOC100860959/LOC108633303/TAC1/PAWR/LUM/ASIC1/CACNB3/COL2A1/LOC102180464/IGF1/KCNA1/TRIOBP/NPY1R/LEF1/KIT/TM…	Process
GO:0022804	active transmembrane transporter activity	260	-0.37285087773881	-1.42373730150824	0.00305498981670061	0.00305498981670061	0.0920811729424128	2282	tags=27%, list=17%, signal=22%	SLC25A16/MYH10/SLC33A1/ABCB9/CLCN5/SLC12A3/SLC37A2/CDH17/ATP6V0D2/ATP5G3/ATP6V1A/LOC102178813/ATP6V0A1/LOC102191423/SLC24A5/SLC6A9/SLC11A1/ABCC9/ABCB4/SLC45A2/SLC9B2/MFSD2A/ABCA6/SLC25A22/ATP1A1/SLCO2B1/SLC9A3/LOC102186069/SLC22A3/LOC102190935/SLC34A3/LOC108633809/SLC16A2/ABCG2/SLC9A9/SLCO1C1/ATP1B3/SLC9A7/ATP4A/SLC22A7/SLCO2A1/ATP13A3/ABCC6/LOC102190297/LOC108637177/SLC2A13/CFTR/SLC10A6/SLC6A2/S…	91	169	CPOX/LOC102184282/SLC12A8/ATP13A5/ABCC5/ATP2C1/SLC37A1/SLC19A1/SLC9A1/ABCB6/ATP6V0B/ATP6V0E2/ATP6V1F/SLC26A3/ATP2B1/ATP5G2/LOC108636011/SLC25A3/SLC16A8/SLC34A2/ATP8A1/SLC6A7/ATP5D/ABCA7/SLC34A1/SLC22A4/SLC22A5/CLCN3/ABCA1/SLC2A12/SLC8A3/TOMM20L/SLC12A1/SLC7A7/SLC9A2/ATP6V1E2/SLC20A1/SLC5A6/ATP6V1C2/LOC102177789/LOC102179751/ATP7B/ATP5E/SLC9A8/SLC10A5/SLC26A7/ATP6V1C1/SLCO5A1/MFSD3/LMBRD1/ABCC8/AB…	SLC5A3/ATP6V1A/LOC102184002/ATP13A3/SLC33A1/SLC9A9/ATP1B3/SLCO2A1/ABCG1/LOC102183471/SLC4A3/SLC11A1/SLC4A10/ABCB11/ATP5G3/MFSD2A/SLC6A9/SLC1A7/ABCA4/ATP1A1/LOC102186539/LOC102186069/SLC4A2/ATP6V0A4/SLC13A4/CFTR/ABCB4/ABCB1/LOC102174202/SLC4A8/LOC102190297/LOC102190935/SLC2A13/SLC16A7/SLC26A10/ATP5B/MYH9/IPO8/ABCC9/SLCO1C1/LOC102172245/SLC6A13/ANXA5/SLC9B2/ABCG2/SLC4A4/SLC10A6/LETM1/SLC26A1/SLCO4C…	Function
GO:0099638	endosome to plasma membrane protein transport	9	0.773969780497459	1.91607224499098	0.00305810397553517	0.00305810397553517	0.0920811729424128	838	tags=56%, list=6%, signal=52%	TUSC5/SCRIB/ARHGAP44/WASH1/LOC102190950	7	2	SNX27/WASH1/LOC102190950/TUSC5/ARHGAP44/GRIPAP1/SCRIB	RAB11A/VPS35	Process
GO:0005833	hemoglobin complex	8	-0.824648093631173	-1.76985063457641	0.00306278713629403	0.00306278713629403	0.0920811729424128	586	tags=62%, list=4%, signal=60%	LOC102168959/LOC102168680/LOC102175876/HBBC/LOC102176710	1	7	AHSP	LOC102173645/LOC102176710/LOC102175876/HBBC/LOC102168680/LOC102168959/LOC102186172	Component
GO:0060539	diaphragm development	8	-0.824058018076233	-1.76858422093473	0.00306278713629403	0.00306278713629403	0.0920811729424128	1327	tags=62%, list=10%, signal=56%	BASP1/TCF21/MSC/WT1/KCNAB1	1	7	DISP1	KCNAB1/TCF21/MSC/WT1/BASP1/STRA6/FGFRL1	Process
GO:0051048	negative regulation of secretion	216	-0.393092034478838	-1.47916514914005	0.00309917355371901	0.00309917355371901	0.0920811729424128	2537	tags=30%, list=19%, signal=24%	TNFSF4/TLR8/C5AR2/RAB11FIP5/P2RY12/RAP1B/PDE3B/PIM3/AGTR2/VSNL1/LOC102184087/SLC30A1/STXBP6/ACSL4/MAP4K4/HMGCR/PLA2R1/LOC106503912/SSTR2/SYTL4/HRH2/ENTPD1/GNAI3/LOC102178953/RHBDF2/LOC102169183/NRG1/F2RL1/LOC108638256/SRGN/ERBB3/CD84/LOC102187672/IGFBP3/SYT11/ANXA1/TRH/RSAD2/LOC102173969/SNCA/PTGER4/LOC108633189/GAL/FST/EDN3/KCNQ1/EZR/ANXA5/NOV/ADORA1/NLRP3/CHGA/STK39/C5/F2R/LOC102187127/CRHR2/IN…	75	141	ADIPOQ/GHSR/DPH3/IRS1/PNKD/ACVR1C/ZC3H12A/PTGER3/STXBP3/SLAMF1/LOC102186356/LEP/INHBA/GCK/LOC108635899/TMBIM6/NPY5R/HADH/PPP3CA/ADRA2C/CD74/MIDN/CBARP/LOC102186759/HTR1B/MAPKBP1/NEO1/CRHBP/IL1B/UCN/FKBP1B/PTGS1/HRH3/KCNB1/ENY2/MADD/NR1H3/CRY2/NUCB2/KCNJ11/SERGEF/PARP1/TNFRSF1B/TNFRSF9/UTS2/VAMP3/TNFRSF4/OSM/SIRT4/ERP29/NOS1/PSMD9/CX3CL1/IL11/LOC102186681/SREBF1/WNK4/NMB/RAB7A/GABBR1/CIDEA/RAB11FI…	P2RY1/P2RY12/PFKL/INHA/INHBB/PLA2R1/STK39/BMP8B/LOC102182562/LOC102170144/GNAI3/RAP1A/PTPN22/SYT11/CD84/LOC102184859/BRAF/IGFBP3/NPY/CRHR2/LOC102180455/PPP1R9A/NPFF/ASIC1/RAP1B/ERBB3/CRY1/SPX/TNFRSF1A/FBLN1/PIM3/NPY1R/ANXA5/BANK1/SNCA/TLR6/LOC102180114/LOC102181107/NLRP3/IL33/ANXA1/LOC102169183/C5/CNR1/EZR/ARG2/TRIM9/PDE8B/F2RL1/F2R/HMGCR/HRH2/ADRA2B/MAP4K4/IL1R2/RAB11FIP5/IL1RN/VAMP8/ANXA4/VSNL1…	Process
GO:0004723	calcium-dependent protein serine/threonine phosphatase activity	10	0.823330498563287	2.10325918988789	0.0031055900621118	0.0031055900621118	0.0920811729424128	1890	tags=80%, list=14%, signal=69%	CAMK2G/LOC102179463/PPM1A/PPP3CB/PPP3R1/PPP3CA/PPP3CC/PPM1F	9	1	PPP3CA/PPP3CC/PPM1A/PPP3R1/CAMK2G/PPP3CB/LOC102179463/PPM1F/PPP2R3B	LOC108634820	Function
GO:0097485	neuron projection guidance	193	-0.403498790701721	-1.50768579039631	0.00311203319502075	0.00311203319502075	0.0920811729424128	3773	tags=45%, list=28%, signal=33%	TGFB2/EFNB1/NTN4/HOXA2/LOC108634246/DOK1/FAM129B/PLCG1/LOC106503997/DOK2/FRS2/ETV4/ENAH/PTCH1/NRXN3/GAS1/SEMA4F/LOC102183372/SEMA5B/GBX2/ZIC2/SPTBN2/DOK6/APP/ALCAM/BOC/WNT5A/PTPRA/UNC5D/PIK3CD/LMX1A/NRXN1/SLIT3/SPON2/FYN/MYH10/GDF7/SEMA6C/SEMA3B/KLF7/SEMA3C/SPTBN5/VAX1/NRP1/NOG/ABLIM1/PTPRO/CSF1R/GLI3/NRP2/B3GNT2/GRB7/EFNA5/LOC108635183/EPHA7/GFRA1/NGFR/PGRMC1/SEMA5A/RELN/CNTN4/UNC5B/BDNF/SRC/EPH…	64	129	PIK3CA/SIAH2/RYK/RAP1GAP/EFNA4/GBX1/CDK5/GRB10/UNC5C/BMPR1B/SLIT2/PDLIM7/NRTN/PSPN/NFIB/VLDLR/NR4A3/SHC3/TTC8/SPTB/LOC102175487/FEZ2/SOS1/LOC102189594/MYCBP2/PRKCQ/GATA3/GFRA4/BMP7/DOK5/APBB1/NFASC/TNFRSF8/DVL1/DOK4/LOC102181148/SCN1B/ARHGAP35/ERBB2/GRB2/PRKCA/PIK3R1/GDNF/ISL2/BCL11B/SEMA3F/CELSR3/FLOT1/VEGFA/MAPK8IP3/MAPK3/LMTK2/RAC1/SLIT1/LGI1/CXCL12/ROBO3/FEZ1/B4GAT1/LOC106503960/MAPK1/LOC1086…	APP/RPL24/ALCAM/BOC/SEMA5B/EPHB3/EPHB2/EPHA4/KLF7/NRP2/GLI2/CXCR4/CHN1/GPC1/GBX2/ARTN/DAB1/USP33/SEMA6C/SHC1/EFNA3/EFNA1/VANGL2/LMX1A/GLI3/HOXA1/HOXA2/NRCAM/RELN/SEMA3C/SEMA3A/ISPD/ETV1/FRS2/NTN4/PTPRO/NTF3/WNT7B/EPHA5/SPON2/EFNA5/LOC108633191/CSF1R/GFRA3/EFNA2/UNC5A/SEMA6A/DOK2/GAS1/PTCH1/FYN/EPHA7/EZR/RPS6KA5/FLRT2/NRXN3/SPTBN5/SEMA4F/DOK1/NRXN1/B3GNT2/DPYSL5/GDF7/FAM129B/IRS2/EFNB2/ZIC2/FLRT3/…	Process
GO:0051606	detection of stimulus	193	-0.396456010473488	-1.48137022286629	0.00311203319502075	0.00311203319502075	0.0920811729424128	2749	tags=31%, list=20%, signal=25%	RBP4/HTR2A/LOC102189753/RAD18/DENND5A/LOC102183216/KCNMB2/ELOVL4/ARRB1/FYN/RTP4/NAIP/GUCA1A/BEST1/LOC102188588/PKD2/PLCB2/PIEZO1/TAC4/TAS1R3/TLR4/KCNA1/SCARB1/LY96/PDE6A/NGFR/SEMA5A/LOC102168685/KCNMB4/SYT9/RDH11/TIMELESS/LOC102190297/PGLYRP1/ITGA2/TRPA1/CXCR4/CASQ2/SOX4/LXN/LOC102184907/KIT/TULP1/IGF1/OPN4/CACNB4/ADORA1/NLRP3/SERPINE2/NLRC4/GNGT1/MYC/LOC102168981/TLR2/CDS1/TMC1/DTL/TRPV1/COL11A1	70	123	CASR/RFC4/C1H21orf2/RPA2/SAG/POLD2/GCK/NOD1/RPA3/LOC102180193/MRPS35/RBX1/RRH/PDE6B/ADGRV1/PKD2L2/UBE2B/REEP6/GNA11/PGLYRP2/NR2F6/UBA52/NEK1/LOC102189950/LOC102184626/LOC102188771/MRPS9/RPS27A/ENG/ATP8A2/MKKS/MRPS26/TMC2/MMP24/ASPH/LOC102174140/ANO3/RPS3/PLEKHB1/STIM1/CRTAM/PARP1/UBC/NOD2/PKD1L3/RGS9BP/HPN/POLD1/ASIC2/RPA1/GNGT2/TCAP/MRPS11/STRC/CCDC66/RTP3/ATP2B2/LOC102190745/FECH/PKD1/RFC2/KCNI…	SEMA5B/RTP4/KCNMB3/KCNMB2/LXN/ABCG1/SERPINE2/CXCR4/CACNB4/USP1/ABCA4/COL11A1/GNAT2/CASQ2/ASIC3/TAS2R40/TAS2R3/GNAT3/TAC1/GNGT1/PAWR/LOC102190297/CACNB3/KCNMB4/TIMELESS/LOC102180464/IGF1/DENND5B/KCNA1/LOC108636121/PKD2/TLR1/TLR6/RFC1/KIT/CDS1/OTOP1/PDE6A/NLRP3/SLC12A2/LOC102175203/TMC1/PHF24/TLR4/ELOVL4/FYN/LOC102184907/SOD2/TGFB3/RDH11/PLCB2/TACR1/NLRC4/RFC3/HTR2A/PLCB4/CDS2/LY96/TRPA1/MYC/ARRB1/…	Process
GO:0016757	transferase activity, transferring glycosyl groups	194	-0.389481525130434	-1.45485946562495	0.00311203319502075	0.00311203319502075	0.0920811729424128	4499	tags=51%, list=33%, signal=34%	GXYLT1/LARGE2/TNKS2/ST8SIA5/UGGT1/ALG6/ST3GAL4/GALNT16/CHPF2/DPM1/KDELC2/LOC108635301/NAMPT/UPP1/ALG12/B3GNT5/ALG9/ST3GAL1/CSGALNACT1/EXT2/LOC102185028/GALNT12/ALG2/MGAT1/STT3B/HAS2/B3GAT2/FUT8/PARP9/EXTL2/C1GALT1/B4GALT1/MGAT3/ST6GAL1/APRT/SDF2/PARP10/GALNT1/B4GALT5/FUT1/PYGB/LOC102169399/FUT4/MGAT2/ST6GALNAC4/ART4/ST3GAL5/PIGM/ART3/CCDC126/PARP11/A3GALT2/POFUT1/TIPARP/B4GALT6/DPY19L3/UGCG/GALNT…	56	138	ST3GAL6/UMPS/PIGZ/ALG3/B3GALNT1/GYG1/B3GALT5/GALNT13/B3GALT1/ST3GAL3/B4GALT2/POMGNT1/B4GALT3/GALNT10/B4GALT7/SIRT6/QTRT1/GCNT1/PARP2/HEXA/PARP16/GCNT4/MGAT4A/LOC102168270/ST6GALNAC6/DPM2/POMT1/GBGT1/B3GLCT/ART5/LOC102169116/ART1/PARP1/SIRT4/ST3GAL2/GYS1/XYLT2/MGAT5B/POMGNT2/GXYLT2/EOGT/PARP3/RPN1/LOC100861326/SIRT5/B3GALT4/ALG1/TNKS/GALNT2/PYGM/B4GAT1/OGT/LOC102184887/SDF2L1/SIRT3/B3GAT1	GBE1/B4GALT4/POGLUT1/PARP9/PARP14/ST6GAL1/B3GNT5/TIPARP/A4GNT/POFUT2/GALNT15/PIGV/A3GALT2/B3GNT7/CHPF/MGAT5/GALNT5/GALNT3/UGGT1/ALG6/ST6GALNAC5/AGL/EXTL2/PIGM/GALNT11/NAMPT/CCDC126/C1GALT1/UPP1/LOC102172790/GALNT6/GXYLT1/TMEM5/B4GALNT1/GLT8D2/ST8SIA1/ART4/PARP11/B4GALNT3/MGAT3/A4GALT/ALG12/NDST3/UGT8/PPAT/ART3/ST8SIA4/NDST1/MGAT1/CHSY3/COLGALT1/B3GNT3/MGAT4B/GALNTL6/GALNT7/MTAP/GALNT12/ALG2/B4GAL…	Function
GO:0030324	lung development	186	-0.399710999416632	-1.48936837924193	0.00311526479750779	0.00311526479750779	0.0920811729424128	3490	tags=42%, list=26%, signal=32%	LAMA5/LOC102177976/TGFB3/HNRNPA1/TGFB2/MAN2A1/RBPJ/NPHP3/BMPR1A/LIF/PSEN2/FGF7/KRAS/FSTL3/LOC102171917/HEG1/GGCX/RC3H2/TMTC3/HOXA5/SPRY1/STRA6/SLC23A1/RBP4/WNT5A/HHEX/FGFR1/PDGFRB/LTBP3/HHIP/ERRFI1/PTHLH/FLT4/CELSR1/CCBE1/KDR/NOS3/NOG/ZIC3/GLI3/TGFBR2/TSHZ3/SEPN1/GLI1/SOX9/HOPX/FNDC3B/TBX5/RDH10/CTSH/FZD1/MYCN/FGF18/LIPA/PDPN/TIMELESS/LOC102191717/PDGFRA/CFTR/FGFR4/TNC/GATA6/TCF21/CHI3L1/FGFR2/IG…	66	120	CCDC39/SIM2/HS6ST1/STK40/TNS3/HNRNPA2B1/FOXP2/TMBIM6/PTGES3/LTA4H/EP300/PITX2/FGF1/MAP2K2/KLF2/RAB3A/LOC102189034/NFIB/SAV1/PKDCC/EPAS1/PPP3R1/FGF9/HMGB1/CTSZ/ID1/ASXL1/WWP1/GRHL2/ZFPM2/PROX1/NCOR2/FGF2/DNAAF1/ATXN1L/CEBPA/CIC/MYOCD/SREBF1/THRA/JMJD6/PDE4D/ACVR2B/ATXN1/BAG6/AGER/VEGFA/SRF/FOXP4/SMAD2/MAPK8IP3/PKD1/MAPK3/CUX1/PDGFA/THRB/EIF4EBP1/LOC102175187/LOC102174628/LOC102174188/DHCR7/ATP7A/M…	HEG1/CLCN2/FNDC3B/NPHP3/SEPN1/IGFBP5/CREB1/BMPR2/GLI2/SP3/HSPB11/MAN1A2/VANGL2/NOS3/GLI3/HOXA5/CFTR/PHF14/FZD1/TMTC3/HNRNPA1/SP1/GLI1/TIMELESS/IGF1/PTHLH/KRAS/MGP/WNT7B/CELSR1/RBPJ/PDGFRA/KDR/HOPX/MAN2A1/SPARC/PDGFRB/NR3C1/SLC23A1/FSTL3/DBN1/FGFR4/LOC102177976/LOX/ADAMTS2/FLT4/TGFBR1/TNC/ARG1/CTGF/TCF21/TGFB3/ARG2/BMP4/FGF7/ALDH1A2/MMP14/MAP2K1/GGCX/MYCN/SOX11/RC3H2/NOTCH1/ADAMTSL2/LAMA5/LOC10863…	Process
GO:0030323	respiratory tube development	189	-0.396533369610371	-1.4786604369652	0.00311526479750779	0.00311526479750779	0.0920811729424128	3490	tags=42%, list=26%, signal=31%	LAMA5/LOC102177976/TGFB3/HNRNPA1/TGFB2/MAN2A1/RBPJ/NPHP3/BMPR1A/LIF/PSEN2/FGF7/KRAS/FSTL3/LOC102171917/HEG1/GGCX/RC3H2/TMTC3/HOXA5/SPRY1/STRA6/SLC23A1/RBP4/WNT5A/HHEX/FGFR1/PDGFRB/LTBP3/HHIP/ERRFI1/PTHLH/FLT4/CELSR1/CCBE1/KDR/NOS3/NOG/ZIC3/GLI3/TGFBR2/TSHZ3/SEPN1/GLI1/SOX9/HOPX/FNDC3B/TBX5/RDH10/CTSH/FZD1/MYCN/FGF18/LIPA/PDPN/TIMELESS/LOC102191717/PDGFRA/CFTR/FGFR4/TNC/GATA6/TCF21/CHI3L1/FGFR2/IG…	68	121	CCDC39/SIM2/HS6ST1/STK40/TNS3/HNRNPA2B1/FOXP2/TMBIM6/PTGES3/LTA4H/EP300/PITX2/FGF1/MAP2K2/KLF2/RAB3A/LOC102189034/NFIB/HECA/SAV1/PKDCC/EPAS1/PPP3R1/FGF9/HMGB1/CTSZ/ID1/ASXL1/WWP1/GRHL2/ZFPM2/PROX1/NCOR2/FGF2/DNAAF1/ATXN1L/CEBPA/CIC/TRAF4/MYOCD/SREBF1/THRA/JMJD6/PDE4D/ACVR2B/ATXN1/BAG6/AGER/VEGFA/SRF/FOXP4/SMAD2/MAPK8IP3/PKD1/MAPK3/CUX1/PDGFA/THRB/EIF4EBP1/LOC102175187/LOC102174628/LOC102174188/DH…	HEG1/CLCN2/FNDC3B/NPHP3/SEPN1/IGFBP5/CREB1/BMPR2/GLI2/SP3/HSPB11/MAN1A2/VANGL2/NOS3/GLI3/HOXA5/CFTR/PHF14/FZD1/TMTC3/HNRNPA1/SP1/GLI1/TIMELESS/IGF1/PTHLH/KRAS/MGP/TULP3/WNT7B/CELSR1/RBPJ/PDGFRA/KDR/HOPX/MAN2A1/SPARC/PDGFRB/NR3C1/SLC23A1/FSTL3/DBN1/FGFR4/LOC102177976/LOX/ADAMTS2/FLT4/TGFBR1/TNC/ARG1/CTGF/TCF21/TGFB3/ARG2/BMP4/FGF7/ALDH1A2/MMP14/MAP2K1/GGCX/MYCN/SOX11/RC3H2/NOTCH1/ADAMTSL2/LAMA5/LO…	Process
GO:0010810	regulation of cell-substrate adhesion	185	-0.405297123332776	-1.50950821597827	0.00311850311850312	0.00311850311850312	0.0920811729424128	3233	tags=39%, list=24%, signal=30%	CCL25/NPNT/LOC102179132/ST6GAL1/PHLDB2/TRIOBP/EMP2/NF2/MYADM/FBLN2/AP1AR/FMN1/LOC108633303/FGB/EMILIN1/HSD17B12/PLEKHA2/TEK/NDNF/FGG/EGFLAM/VEGFC/RSU1/MYH10/PTPRJ/SERPINE1/ATXN3/KDR/RELL2/NRP1/PTPRO/ECM2/CSF1/TACSTD2/ITGA5/ITGA6/CDH13/EFNA5/ENPP2/RCC2/DISC1/EDIL3/BCL2/NET1/LOC100860959/COL8A1/ITGB3/MYF5/GREM1/CARMIL1/SRC/GPM6B/AJAP1/ONECUT2/DLC1/EPHA3/PDPN/NID1/SMOC2/PREX1/PTPRZ1/DAB2/SEMA3E/EGFL…	52	133	MELTF/APOD/BCL6/WNT4/SLC9A1/FZD7/CYR61/EPHA1/VWC2/RAC2/LIMCH1/RASA1/DAPK3/DNM2/CAMSAP3/LOC108636541/ACER2/JAK2/DMTN/PTK2B/NINJ1/SMAD3/ROCK2/TSC1/FERMT1/PRKCZ/CRKL/NF2/BCAR1/BCAS3/VTN/MINK1/TBCD/UNC13D/PIK3R1/CLASP2/RREB1/LOC100861326/VEGFA/ROCK1/RAC1/DOCK1/SLK/LDB1/ANGPT2/LOC102191770/MEN1/ARL2/KIAA2022/PPM1F/L1CAM/FLNA	EPHA3/COL8A1/PHLDB2/CCDC80/GSK3B/ST6GAL1/RCC2/CDC42/COL16A1/EPB41L5/ITGA6/LOC102169353/TACSTD2/LOC102170144/CSF1/S100A10/ADAM15/BRAF/PTPRZ1/NPY/HOXA7/CD36/LOC100860959/LOC108633303/SEMA3E/CDK6/MYF5/ITGA5/ACVRL1/MYH9/PTPRO/LGALS1/TRIOBP/FBLN1/NDNF/AP1AR/NPNT/SPP1/KDR/BST1/EFNA5/EDIL3/RELL2/SPOCK1/DBN1/CCL25/CALR/TEK/CCL21/ECM2/UTRN/PLG/SMOC2/THBS1/GREM1/FMN1/MMP14/VIT/LIMS1/EMILIN1/ITGB1BP1/NOTCH1…	Process
GO:0007411	axon guidance	192	-0.402043584330537	-1.50119449637955	0.00311850311850312	0.00311850311850312	0.0920811729424128	3773	tags=44%, list=28%, signal=32%	TGFB2/EFNB1/NTN4/HOXA2/LOC108634246/DOK1/FAM129B/PLCG1/LOC106503997/DOK2/FRS2/ETV4/ENAH/PTCH1/NRXN3/GAS1/SEMA4F/LOC102183372/GBX2/ZIC2/SPTBN2/DOK6/APP/ALCAM/BOC/WNT5A/PTPRA/UNC5D/PIK3CD/LMX1A/NRXN1/SLIT3/SPON2/FYN/MYH10/GDF7/SEMA6C/SEMA3B/KLF7/SEMA3C/SPTBN5/VAX1/NRP1/NOG/ABLIM1/PTPRO/CSF1R/GLI3/NRP2/B3GNT2/GRB7/EFNA5/LOC108635183/EPHA7/GFRA1/NGFR/PGRMC1/SEMA5A/RELN/CNTN4/UNC5B/BDNF/SRC/EPHA5/CHL1…	64	128	PIK3CA/SIAH2/RYK/RAP1GAP/EFNA4/GBX1/CDK5/GRB10/UNC5C/BMPR1B/SLIT2/PDLIM7/NRTN/PSPN/NFIB/VLDLR/NR4A3/SHC3/TTC8/SPTB/LOC102175487/FEZ2/SOS1/LOC102189594/MYCBP2/PRKCQ/GATA3/GFRA4/BMP7/DOK5/APBB1/NFASC/TNFRSF8/DVL1/DOK4/LOC102181148/SCN1B/ARHGAP35/ERBB2/GRB2/PRKCA/PIK3R1/GDNF/ISL2/BCL11B/SEMA3F/CELSR3/FLOT1/VEGFA/MAPK8IP3/MAPK3/LMTK2/RAC1/SLIT1/LGI1/CXCL12/ROBO3/FEZ1/B4GAT1/LOC106503960/MAPK1/LOC1086…	APP/RPL24/ALCAM/BOC/EPHB3/EPHB2/EPHA4/KLF7/NRP2/GLI2/CXCR4/CHN1/GPC1/GBX2/ARTN/DAB1/USP33/SEMA6C/SHC1/EFNA3/EFNA1/VANGL2/LMX1A/GLI3/HOXA1/HOXA2/NRCAM/RELN/SEMA3C/SEMA3A/ISPD/ETV1/FRS2/NTN4/PTPRO/NTF3/WNT7B/EPHA5/SPON2/EFNA5/LOC108633191/CSF1R/GFRA3/EFNA2/UNC5A/SEMA6A/DOK2/GAS1/PTCH1/FYN/EPHA7/EZR/RPS6KA5/FLRT2/NRXN3/SPTBN5/SEMA4F/DOK1/NRXN1/B3GNT2/DPYSL5/GDF7/FAM129B/IRS2/EFNB2/ZIC2/FLRT3/NRP1/KI…	Process
GO:0031348	negative regulation of defense response	183	-0.394630021429283	-1.46609739373448	0.0031413612565445	0.0031413612565445	0.0920811729424128	3154	tags=34%, list=23%, signal=27%	CD44/LOC102173932/SOCS3/PDCD4/TRAFD1/TNFRSF1A/LOC102184711/LOC102184901/LOC102168687/CDH5/SUSD4/PRKCD/PTGIS/IL10/PPARD/LOC108636059/LOC102179993/PTPN2/TEK/ETS1/GPR17/MEFV/NLRC3/ADCY7/LOC102184087/HAMP/LOC102168428/LOC106504020/PSMA1/PBK/CX3CR1/LOC106503912/PARP14/LOC102189932/AOAH/SEC14L1/LOC108638256/MFHAS1/ADCYAP1/SIGLEC10/SERPINF1/LOC102187672/TNFAIP8L2/CALCRL/PGLYRP1/PTGER4/PLA2G5/C7H5orf30/S…	71	112	APOD/ADIPOQ/GHSR/MUL1/GPATCH3/PROC/TRAF3IP1/ZC3H12A/ASH1L/SLAMF8/LOC102186356/SH2D1B/TARBP2/PCBP2/LOC102175560/PPARA/NPY5R/NFKB1/SLIT2/ADRB2/CACTIN/FEM1A/MAPKBP1/UACA/SMAD3/FNDC4/GATA3/SHARPIN/NR1H3/F2/RNF26/NLRX1/TNFRSF1B/FAM132A/MVK/WFDC1/NOD2/NLRC5/SIRT2/RPS19/NR1H2/LOC102186681/GPS2/METRNL/NPLOC4/OTULIN/GPX1/LOC102179713/LOC102180906/AGER/LOC102190745/TAP2/GFER/DNAJA3/SPN/RABGEF1/GPER1/HTRA1/…	PARP14/PLA2G5/CNR2/SMPDL3B/NMI/TNFAIP6/CALCRL/GPR17/TNFAIP8L2/PSMB4/GBA/LOC102173932/LOC102184859/NPY/AOAH/HGF/IRAK3/LOC108636059/LOC102189932/LOC108636060/TNFRSF1A/LOC102184901/OTOP1/C7H5orf30/HAVCR2/NDFIP1/ELANE/NLRP3/ACP5/PBK/TEK/KLF4/CD24/ARG1/TNFAIP3/ARG2/GPX2/RORA/TYRO3/CD276/IL1R2/PPM1B/SOCS5/ACOD1/RB1/IL2RA/ITCH/ADA/PTGIS/NOV/SERPING1/CD44/PSMA1/APOA1/ADORA1/IL10/DUSP10/SUSD4/TRAFD1/FOXF1…	Process
GO:0046415	urate metabolic process	7	-0.850073554947786	-1.75393601912869	0.0031496062992126	0.0031496062992126	0.0920811729424128	1518	tags=71%, list=11%, signal=63%	LOC102176691/ABCG2/CARMIL1/PNP/SLC16A9	1	6	LOC102168228	ABCG2/PNP/LOC102176691/CARMIL1/SLC16A9/LOC102173923	Process
GO:0051382	kinetochore assembly	7	-0.838979056275582	-1.73104501078935	0.0031496062992126	0.0031496062992126	0.0920811729424128	2178	tags=71%, list=16%, signal=60%	MIS12/CENPT/CENPE/CENPW/CENPF	1	6	CENPC	POGZ/CENPE/CENPW/CENPF/CENPT/MIS12	Process
GO:0046459	short-chain fatty acid metabolic process	15	0.719421386609379	2.12452534215885	0.00315457413249211	0.00315457413249211	0.0920811729424128	1795	tags=47%, list=13%, signal=41%	LOC102188073/LOC108635379/LOC102184912/LOC102188887/ALDH5A1/ACSS2/ACADS	12	3	LOC102184912/LOC102182233/THNSL2/ACSS1/ACSS2/ACADS/ALDH5A1/LOC102188073/LOC102188887/ACSM1/OXSM/LOC108635379	ACOD1/LOC106504012/LOC102188340	Process
GO:0033162	melanosome membrane	6	-0.888837725688256	-1.76613209597878	0.00315457413249211	0.00315457413249211	0.0920811729424128	919	tags=67%, list=7%, signal=62%	RAB38/RAB32/OCA2/GPR143	1	5	TH	OCA2/RAB32/RAB27A/RAB38/GPR143	Component
GO:0045009	chitosome	6	-0.888837725688256	-1.76613209597878	0.00315457413249211	0.00315457413249211	0.0920811729424128	919	tags=67%, list=7%, signal=62%	RAB38/RAB32/OCA2/GPR143	1	5	TH	OCA2/RAB32/RAB27A/RAB38/GPR143	Component
GO:0071638	negative regulation of monocyte chemotactic protein-1 production	6	-0.882451464009804	-1.75344251114494	0.00315457413249211	0.00315457413249211	0.0920811729424128	578	tags=50%, list=4%, signal=48%	CD24/S100B/C1QTNF3	2	4	APOD/LOC100861197	S100B/CD24/SOCS5/C1QTNF3	Process
GO:0034702	ion channel complex	169	-0.413426023509009	-1.52641269219692	0.00315457413249211	0.00315457413249211	0.0920811729424128	2628	tags=37%, list=19%, signal=30%	KCNH1/GRIA1/KCNJ14/SHANK2/KCNC1/GRIK5/KCNMA1/KCNMB2/EPS8/CHRNB2/CHRNB4/LRRIQ4/BEST1/GRIA4/SHISA6/CACNA1G/KCNC3/KCNAB2/GRIN2D/KCNJ16/ABCC9/KCNIP1/KCNA1/KCNT2/KCNJ8/CACNG4/GLRB/CHRNA5/KCNC2/LRRC8B/CPT1C/KCNMB4/GRIN2C/LOC108634682/SNAP25/CACNG5/MCUB/SACM1L/KCNA2/SCNN1B/HCN4/KCNK2/SCNN1A/CASQ2/KCNQ1/OLFM1/CACNB4/LRRC8D/GRIN3A/CHRNG/KCNK1/KCNJ3/CHRNA1/LRRC55/KCNA6/LOC108637382/LRRC38/CHRNA3/KCNQ3/KCNE…	68	101	CATSPER4/KCNE4/SCN2A/SCN9A/PDE4B/KCNC4/KCNA3/KCND3/DPP6/KCNH2/AKAP9/VWC2/STAC3/CACNA1C/CACNA1I/SHANK3/KCNIP4/CATSPER3/HCN2/KCNN1/PTK2B/TRDN/HSPA2/FKBP1B/LRRC8A/PTPA/KCNT1/LRRC26/MICU2/TRPC4/CACNB2/KCNB1/ASPH/KCNQ5/KCNJ11/ABCC8/SCN2B/SCN4B/CACNA1S/PKD1L3/SCN1B/RYR1/TRPM4/CACNG7/CACNG6/SHISA7/CHRNE/DLG4/CACNB1/KCNH4/SCN4A/CACNG1/PDE4D/AKAP6/CATSPER2/CATSPERB/ABHD6/CACNA2D3/CACNA2D2/KCNG2/ATP2A1/KCN…	KCNMB3/KCNMB2/LRRIQ4/KCNAB1/LOC108637382/CHRNG/CHRND/CACNB4/KCNJ3/SCN3A/CHRNA1/LRRC8B/LRRC8C/LRRC8D/KCNA2/CASQ2/CHRNB2/KCND2/CACNA2D1/KCNC2/SCN8A/CACNB3/ANO6/KCNMB4/ABCC9/KCNJ8/EPS8/SCNN1A/KCNA5/KCNA1/KCNA6/SHISA8/MCUB/GRIA1/GRIN3B/CATSPERD/LRRC8E/OLFM2/CACNA1A/GRIN3A/HCN4/OLFM1/GRIN1/SNAP25/ABHD12/FKBP1A/KCNB2/KCNQ3/LRRC55/KCNA4/KCNE3/KCNC1/SCN3B/GRIA4/KCNT2/CNIH3/KCNAB2/LRRC38/LOC102184834/KCNK…	Component
GO:0042178	xenobiotic catabolic process	13	0.778157385524379	2.16709585143961	0.00319488817891374	0.00319488817891374	0.0927982638508954	1224	tags=46%, list=9%, signal=42%	LOC102190481/GSTM3/LOC108633298/LOC106503993/PON3/LOC102189813	9	4	CRYZ/LOC102185621/LOC102189813/LOC106503993/LOC108633298/LOC102190481/GSTM3/PON3/LOC102189370	LOC100861222/LOC102170823/LOC102190016/ACSL1	Process
GO:0014733	regulation of skeletal muscle adaptation	14	0.776768073071187	2.21775642456845	0.00320512820512821	0.00320512820512821	0.0927982638508954	1764	tags=71%, list=13%, signal=62%	TNNI1/CAMK2B/TNNT1/ACTN3/TNNC1/CAMK2G/ATP2A2/NFATC1/PPP3CA/TEAD1	11	3	CAMK2B/PPP3CA/TEAD1/MTOR/TNNI1/ATP2A2/TNNT1/TNNC1/NFATC1/CAMK2G/ACTN3	IGFBP5/GTF2I/GTF2IRD1	Process
GO:0004707	MAP kinase activity	14	0.675995538666435	1.93003999627531	0.00320512820512821	0.00320512820512821	0.0927982638508954	2096	tags=43%, list=15%, signal=36%	MAPK10/MAPK4/MAPK11/MAPK12/MAP2K7/MAPK14	9	5	MAPK12/MAPK11/MAPK10/MAP2K7/MAPK13/MAPK14/MAPK4/MAPK3/MAPK1	MAPK9/NLK/MAPK7/MAPK8/MAGED1	Function
GO:0010594	regulation of endothelial cell migration	141	-0.429005830993282	-1.56189598543541	0.00322234156820623	0.00322234156820623	0.0929980517652907	3674	tags=41%, list=27%, signal=30%	RHOA/ACVRL1/ANXA3/PRCP/PLCG1/LOC102182562/SIRT1/PDCD10/JUP/RHOB/VASH1/EMP2/LOC102175070/EPHA2/MEOX2/WNT5A/PTGS2/FGFR1/TEK/PRKD1/SPATA5/ETS1/VEGFC/SNAI2/AGTR2/P2RX4/FLT4/CCBE1/KDR/NOS3/SPRED1/NRP1/HMOX1/ADAM17/NRP2/STARD13/PLK2/SCARB1/HIF1A/SEMA5A/RHOJ/FGF16/ITGB3/SASH1/DCN/AKT3/SERPINF1/ADGRA2/FGF18/ANXA1/CD40/STC1/IGF1/THBS1/ADGRB1/ADAMTS9/IGF2/SPARC	44	97	AAMP/ZC3H12A/SVBP/HDAC9/HDAC7/SH3BP1/SLIT2/FGF1/PIK3R2/PTK2B/NR2E1/SYNJ2BP/ATOH8/ROCK2/DAB2IP/HMGB1/GATA3/AMOTL1/PROX1/FGF2/GPLD1/BCAR1/FOXC2/GPI/ZNF580/BCAS3/ALOX12/MAP2K3/HDAC5/APOH/PRKCA/LOC108638200/LGMN/GATA2/CSNK2B/AGER/VEGFA/PDPK1/HSPB1/LOC102175359/ANGPT2/AMOT/MECP2/MSTRG.18563	PDCD10/EPHA2/LOC102186814/LOC102175070/NRP2/BMPR2/LOC102182562/PLPP3/EFNA1/NOS3/BMPER/MET/MEOX2/KRIT1/DCN/SP1/ACVRL1/ATP5B/IGF1/HMOX1/CARD10/PDGFB/KDR/ANXA3/MEF2C/SPARC/TBXA2R/CALR/FLT4/TEK/ANXA1/STC1/KLF4/NUS1/SASH1/PLG/VASH1/RHOJ/HIF1A/BMP4/DLL4/THBS1/SPRED1/RHOB/ADAM17/ITGB1BP1/NOTCH1/STARD13/RGCC/NRP1/KIAA1462/PLCG1/CD40/SNAI2/PTK2/ADGRB1/PIK3C2A/AKT3/PTGS2/P2RX4/SCARB1/SPATA5/FBXW7/TGFB1/APO…	Process
GO:0016485	protein processing	128	-0.450818586486701	-1.62663743296458	0.00324675324675325	0.00324675324675325	0.0929980517652907	3756	tags=40%, list=28%, signal=29%	SEC11A/ATP6AP2/CPA3/ADAMTS13/PSEN2/TBC1D10A/PTCH1/LOC102171917/LOC102174648/LOC102173932/ADAM10/LOC102173489/RIPK2/ACE2/CASP7/AEBP1/FGB/C8H9orf3/FGG/PTHLH/ZMPSTE24/CASP3/CTSV/LOC100861338/GLI3/MME/PRSS12/RHBDL2/RHBDL3/C1R/PLAT/BACE2/CTSH/ADAMTS3/ERO1B/SRGN/LOC102191717/CTSS/P2RX7/TMPRSS2/SCG5/ENPEP/MMP14/MYC/F3/LOC102188569/CPE/MMP16/CPZ/ADAMTS2/DDI2	39	89	ECE1/DHCR24/NGF/HFE2/IMMP2L/PCSK1/CYFIP2/PCSK4/STOML2/CIDEB/IFT172/PMPCA/CTSZ/ASPH/PCSK7/CAPN2/PARP1/LOC102183257/LOC102181419/LONP2/CHST8/PSENEN/KLK6/APOH/LGMN/SPCS1/LOC102188264/BAK1/AFG3L2/SEC11C/RHBDL1/CLN3/TYSND1/CAPN1/LOC102180829/FADD/OGT/F7/PCSK1N	ECE2/MME/CPA3/BACE2/TMPRSS2/CASP8/RHBDL2/ZMPSTE24/OMA1/F3/APH1A/CTSS/LOC102173932/NCSTN/CASP2/GLI3/AEBP1/PMPCB/PAWR/CPM/PTHLH/LOC102188569/C1R/XPNPEP3/PRSS12/ENPEP/CORIN/ADAMTS3/CPZ/F12/TMPRSS9/ADAMTS2/FXN/C8H9orf3/PTCH1/CTSV/PERP/PSEN1/ADAM10/APH1B/SCG5/MMP14/HTRA2/ASPRV1/ADAMTS13/CLN5/MIPEP/YME1L1/MMP16/RIPK2/MYC/IMMP1L/SPCS2/C2CD3/LOC102191717/PSEN2/LOC102173489/TBC1D10A/P2RX7/FGB/FGA/FGG/CPE/…	Process
GO:0046425	regulation of JAK-STAT cascade	125	-0.448784906550108	-1.61594481092809	0.00324675324675325	0.00324675324675325	0.0929980517652907	3629	tags=50%, list=27%, signal=37%	CRLF1/LOC108636402/LRRTM3/LIF/HDAC2/LRRC4C/LOC102190399/PARP9/INPP5F/AGAP2/SOCS3/LRRC66/TNFRSF1A/CENPJ/IL6R/NF2/STRA6/LOC108636544/AKR1B1/CAV1/LOC108634604/PTPN2/CLCF1/DOT1L/FYN/IL6ST/HCLS1/RTN4RL2/LEPROT/LOC102180492/LOC102181867/CSF1R/LOC102184252/ASPN/PECAM1/VHL/PARP14/AGTR1/SOCS2/LYN/DCN/LRRC3/BGN/LRRTM1/CD40/LOC102173969/LRRC4/PTGER4/IL31RA/LEPR/LRRC4B/KIT/IGF1/CHAD/FLRT1/FLRT3/F2R/NYX/LRRC1…	34	91	HES1/IL12A/TRAF3IP1/CDK5/LEP/PWP1/LOC106502311/STAP2/LRRC19/LOC102181595/JAK2/PTK2B/PTK6/PIGU/HSF1/CNTF/F2/HPX/TNFRSF18/ADIPOR1/OSM/NF2/IL15/BCL3/CCL5/GHR/CISH/MST1/SOCS6/SOCS1/CTF1/SAC3D1/RTN4R/LOC102187310	HCLS1/PARP9/PARP14/LRRC15/AGTR1/LRRC3/LCK/PODN/DAB1/LEPROT/LEPR/IL6R/AKR1B1/LRRC4/CAV1/DCN/SOCS2/AGAP2/IL23A/IGF1/TNFRSF1A/LRRC66/KIT/LOC102181582/CSF1R/PPP2CA/DOT1L/LOC108636402/LOC102190399/JAK3/CRLF1/LOC108636544/LOC102181867/LOC108636595/ASPN/HDAC2/FYN/FLRT2/SOCS4/F2R/LOC102184252/SOCS5/LRRTM1/NOTCH1/CENPJ/FLT3/FLRT3/CD40/LYN/RTN4RL2/LRRC4C/IL18/TNFSF18/HES5/LIF/ARL2BP/LRRC4B/PPP2R1A/CDK5R1/C…	Process
GO:0048592	eye morphogenesis	128	-0.447684081231175	-1.6153275541457	0.00324675324675325	0.00324675324675325	0.0929980517652907	3436	tags=45%, list=25%, signal=34%	FRS2/TBC1D20/PROX2/GNAT1/GAS1/TBX2/GNAT2/IRX6/NOTCH2/STRA6/NECTIN3/EPHA2/RBP4/WNT5A/PROM1/PRDM1/LOC102183216/TSKU/FZD5/WNT2/KDR/TFAP2A/GLI3/CALB1/MFAP2/SOX9/VHL/HIF1A/FBN1/WNT2B/TWIST1/COL8A1/SDK1/RORB/ALDH1A3/MYO7A/BCAR3/FJX1/TSPAN12/SDK2/NTRK2/TENM3/TULP1/CDON/WNT16/SOX11/NECTIN1/COL8A2/GNGT1/SOX8/LOC102189471/FAT3/NRL/FOXN4/EPHB2/COL5A2/FBN2	35	93	PPP2R3A/ARID1A/PHACTR4/CEP290/PITX2/WNT9A/TDRD7/AGTPBP1/TTC8/BBS4/ALMS1/MEIS1/ATP8A2/FLT1/BMP7/BHLHE22/FASLG/MFN2/PROX1/NKD1/IRX5/RDH13/YY1/DIO3/CCDC66/VEGFA/BAK1/RING1/AXIN1/THRB/LRP5/TH/SHROOM2/SCRIB/LOC102187310	ARL6/COL8A1/NECTIN3/PRKCI/EPHA2/EPHB2/FZD5/SP3/COL5A2/COL8A2/FOXE3/BCAR3/GNAT2/WNT2B/HIPK1/NOTCH2/WNT16/TSPAN12/GLI3/AQP1/WNT2/TWIST1/GNGT1/IKZF1/SP1/RARG/FRS2/GDF11/PDGFB/KDR/PROM1/MAN2A1/FBN2/TOPORS/RORB/NTRK2/GAS1/PRDM1/AHI1/CITED2/DLL1/PROX2/PSEN1/HIF1A/BMP4/FBN1/NRL/MEGF11/CNGA3/EFEMP1/SOX11/JAG1/TBC1D20/CALB1/FJX1/MYO7A/TSKU/NECTIN1/THY1/FOXN4/KDM2B/IRX6/BAX/TBX2/STAT3/FSCN2/SDK2/SOX9/HCN1/…	Process
GO:0008201	heparin binding	109	-0.477080467299082	-1.68209403437877	0.00332225913621262	0.00332225913621262	0.0946253595405691	3771	tags=50%, list=28%, signal=36%	IMPG2/ADAMTS1/THBS4/LOC108633234/LOC102177855/FGF7/PTCH1/LOC102174648/CLEC3B/LOC106502530/SERPINC1/WISP3/HBEGF/PCOLCE2/FGFR1/FGF12/HSD17B12/NDNF/ADAMTS15/ADAMTS5/SELP/CRISPLD2/TGFBR3/THBS3/ECM2/AZU1/SERPINA5/FBN1/LOC102178129/MDK/LTF/CFH/LOC102175889/SMOC2/ITGAM/COMP/LOC108634681/FGFR4/PCOLCE/PLA2G5/THBS2/ANXA5/COL13A1/NOV/SERPINE2/MPO/PTN/FSTL1/THBS1/CCDC80/CXCL10/WISP1/COL11A1/POSTN	32	77	LIPI/COLQ/AAMP/MSTN/RSPO1/CYR61/GPNMB/LOC102168329/COL25A1/SLIT2/CXCL11/ANXA6/FGF1/ADAMTSL5/PRSS57/LPL/BMP7/WISP2/F2/PRELP/RPL22/LAMC2/ADGRG1/ZNF146/CCL5/VTN/AGER/VEGFA/NELL1/TENM1/RTN4R/TMEM184A	EVA1C/ADAMTS5/ADAMTS1/IMPG2/CCDC80/FSTL1/FGF12/CHRD/PCOLCE2/PLA2G5/LOC108633234/SERPINE2/TGFBR3/COL11A1/THBS3/AOC1/PTN/ANXA5/NDNF/LOC102181854/CXCL10/HBEGF/ELANE/AZU1/FGFR4/COMP/PTCH1/ECM2/RSPO3/WISP3/CTGF/SMOC2/THBS2/BMP4/FBN1/FGF7/LIPC/THBS1/LOC106502530/THBS4/ANXA4/POSTN/NOV/WISP1/MDK/HSD17B12/LOC108637766/CFH/SELP/SELL/SERPINC1/PTPRC/CRISPLD2/APOE/MPO/LOC102175889/ZNF207/RTN4RL1/PAFAH1B1/FGF1…	Function
GO:0030185	nitric oxide transport	5	-0.932373284184646	-1.76099085796265	0.00333889816360601	0.00333889816360601	0.0946253595405691	381	tags=60%, list=3%, signal=58%	LOC102175876/HBBC/LOC102176710	0	5		AQP1/LOC102176710/LOC102175876/HBBC/EDN1	Process
GO:0001692	histamine metabolic process	5	-0.929273520065036	-1.75513627550189	0.00333889816360601	0.00333889816360601	0.0946253595405691	963	tags=100%, list=7%, signal=93%	LOC102180520/HDC/LOC102180785/HNMT	0	5		HNMT/HDC/LOC102180785/LOC102180520/TRH	Process
GO:0098914	membrane repolarization during atrial cardiac muscle cell action potential	5	-0.899353553065283	-1.69862587430224	0.00333889816360601	0.00333889816360601	0.0946253595405691	662	tags=60%, list=5%, signal=57%	KCNQ1/KCNJ3/KCNJ5	1	4	KCNN2	KCNJ3/KCNA5/KCNJ5/KCNQ1	Process
GO:0014013	regulation of gliogenesis	101	-0.477863591724104	-1.66790581742114	0.00335195530726257	0.00335195530726257	0.094744755345122	2484	tags=40%, list=18%, signal=33%	PTPRA/PLAG1/CLCF1/SPINT1/MAG/P2RY12/RNF112/IL6ST/P2RX4/DLX2/NOG/LRP2/DAAM2/CSF1/EZH2/ID4/ENPP2/TENM4/LOC102177727/LOC102178953/NRG1/MYCN/ADCYAP1/BMP2/C25H16orf45/PTPRZ1/CXCR4/ZNF488/IGF1/SOX11/SLC45A3/SERPINE2/TIAM1/MYC/TLR2/SOX8/CDH2/CNTN2/CDK1/LDLR	24	77	HES1/BIN1/RHEB/CDKN2B/NR2E1/UFL1/QKI/IL1B/FLT1/F2/MFN2/MTOR/CRKL/RNF10/SIRT2/ATF5/ASPA/LINGO1/ATXN1/AGER/MBD1/RELA/MECP2/LOC102187310	SYNJ1/TIAM1/PRKCI/P2RY12/LOC102172205/SERPINE2/EPHA4/CREB1/CXCR4/LRP2/DLX2/KDM4A/DAB1/CSF1/CERS2/EZH2/PTPRZ1/IGF1/NTF3/SOX10/STAP1/WDR1/LDLR/LOC106502246/BAG1/HDAC2/BMP4/SPINT1/PRMT5/EFEMP1/MYCN/ID2/SOX11/NOTCH1/LOC102177727/VIM/NKX2-2/BMP2/PTPRA/ENPP2/PLAG1/MYC/PTK2/CNTN2/SLC45A3/DUSP10/TP73/HES5/GPR37L1/LIF/P2RX4/TLR2/MAG/NOG/RNF112/GFAP/IL6ST/NTRK3/IDH2/DAG1/LOC102178953/ID4/TNFRSF21/DAAM2/CDH…	Process
GO:0030168	platelet activation	100	-0.4728021628811	-1.64798745595606	0.00336322869955157	0.00336322869955157	0.0948132367737849	2807	tags=40%, list=21%, signal=32%	GATA1/PRKCD/PIK3CD/FGB/PLCG2/P2RY12/DGKD/FGG/ARRB1/FYN/AXL/LOC102175526/PRKCG/LOC102168428/FCER1G/P2RX1/ENTPD2/CD9/TRPC6/PIK3CG/GNG2/LYN/ENTPD1/YWHAZ/STXBP1/ITGB3/VAV2/PIK3R6/FERMT3/SRC/FZD6/PDPN/SYK/PDGFRA/CD40/GNA15/F2R/LOC102190430/LOC100860781/COL1A2	26	74	PIK3CA/STXBP3/DGKI/VWF/PIP5K1C/F2RL3/LOC102189950/PLEK/PDIA6/DGKH/PRKCQ/F2/DGKZ/CX3CL1/ITGA2B/PRKCA/PIK3R1/GP9/SRF/TREML1/PDPK1/MAPK3/DGKK/MAPK1/GAS6/FLNA	GP5/DGKG/RAP2B/P2RY12/LOC102175526/LCK/DGKD/PEAR1/FCER1G/PIK3CG/COL1A2/DGKA/PTPN6/CD9/PDGFRA/LOC102181854/DGKQ/GNA15/VAV1/GNA14/SYK/FYN/GNG2/TYRO3/F2R/F2RL2/STXBP1/ADAMTS13/VAV2/ENTPD2/LOC102188874/LOC102190430/SRC/CD40/YWHAZ/FZD6/LYN/ARRB1/TRPC6/PIK3CD/GNB1/PDPN/PTPN11/FGB/FGA/FGG/PLCG2/AXL/BLOC1S3/PRKCG/DGKE/P2RX1/GP1BA/ARRB2/PIK3R6/PIK3R5/ITGB3/GNA13/LCP2/EVL/ITPR1/PRKCD/C23H6orf25/GNA12/ENTPD…	Process
GO:0003073	regulation of systemic arterial blood pressure	87	-0.477597694004542	-1.6433038767792	0.00338600451467269	0.00338600451467269	0.0952047739903963	3807	tags=49%, list=28%, signal=36%	MANF/ATP6AP2/CPA3/PRCP/TAC1/HSD11B2/LOC102171917/NEDD4L/LOC102174648/LOC102191099/EMP2/LOC102184867/ACE2/LOC108633303/C8H9orf3/LOC102190572/AHR/AGTR2/LOC102190840/NOS3/PTPRO/MME/TAC4/GJA1/AGTR1/ADRB3/LOC102188617/LOC100860959/LOC102178379/F2RL1/NCALD/ADAMTS16/EDN3/LOC108635409/LOC106501911/ADORA1/ENPEP/SERPINF2/RASL10B/F2R/AVPR1A/UTS2R/POSTN	20	67	ECE1/DDAH1/ADRB2/ADRA1A/RPS6KA2/BBS4/ENG/KL/CTSZ/ARHGAP42/UTS2/MIF/GSK3A/TNNI3/ASIC2/PDE4D/AR/MECP2/GAS6/AVPR2	MME/SUCNR1/CPA3/AGTR1/BMPR2/LOC102172683/LOC102191099/LOC102184867/LOC102190840/LOC102190572/GJA5/NOS3/CD36/LOC100860959/LOC108633303/AHR/TAC1/AVPR1A/SPX/PTPRO/PDGFB/ENPEP/CORIN/ADRA1B/C8H9orf3/GJA1/SOD2/TPM1/F2RL1/F2R/TACR1/POSTN/ADRA1D/EDN3/NCALD/ADM/ADORA1/LOC102178379/LOC106501911/LOC102188617/HSD11B2/ADM5/RASL10B/SERPINF2/TAC4/LOC102171917/UTS2R/ADAMTS16/NR2F2/LOC102174648/OXTR/MANF/EDN1/IER…	Process
GO:0004252	serine-type endopeptidase activity	88	-0.481713575692754	-1.65493284040719	0.00340522133938706	0.00340522133938706	0.0954337702575221	2179	tags=35%, list=16%, signal=30%	CASP3/CTSV/PRSS36/RHBDD1/LOC102188588/ADAM17/PRSS12/RHBDL2/RHBDL3/PRSS56/C1R/TLL2/PROZ/PLAT/CTSH/LOC102178129/LTF/TLL1/CTSS/C1QB/C1QC/MMP19/C1S/COLEC11/CFP/CTSK/MMP14/LOC102188569/FAP/BMP1/MMP2	31	57	MASP1/LOC102188098/PROC/ACR/CFI/HGFAC/PCSK1/CLPP/C3/CTSB/PREP/MMP9/COLEC10/F2/TMPRSS13/MASP2/MMP11/HPN/KLK6/KLK14/LOC102173834/APEH/PRSS45/RHBDL1/PRSS33/PRSS53/HTRA1/TYSND1/CTSD/F7/LOC102177285	C1QC/C1QB/FCN3/PRSS56/RHBDD1/DPP4/FAP/RHBDL2/CTSS/CTSK/MMP19/LOC102188569/C1R/C1S/PRSS12/CORIN/LOC102185163/CFD/ELANE/F12/BMP1/CTSV/COLEC11/PLG/MMP14/HTRA2/ADAM17/LOC102174414/TLL1/LOC102176156/MBTPS1/MMP2/PRRG2/RHBDL3/FURIN/CTSH/LOC102174648/LTF/C2/CFB/LOC102189753/LOC102170693/LOC102177855/LOC102178129/PRSS36/ADAM8/TLL2/PLAT/CASP3/PLAU/CTSC/CFP/F9/F10/PROZ/LOC102172711/LOC102188588	Function
GO:0001657	ureteric bud development	81	-0.500780726287153	-1.70764680675226	0.0034324942791762	0.0034324942791762	0.0954337702575221	1982	tags=44%, list=15%, signal=38%	SMAD5/PTCH1/NPNT/CD44/SMAD9/SPRY1/FMN1/FGFR1/SPATA5/NOG/SDC1/GLI3/TSHZ3/PKD2/CALB1/DCHS1/TACSTD2/SOX9/BCL2/HEY1/BDNF/BMP2/GREM1/VCAN/TIMELESS/ADAMTS16/TCF21/FAT4/HOXA11/FGFR2/OSR1/WNT9B/GPC3/MYC/CITED1/WT1	24	57	DLG1/WNT4/WNT6/PBX1/SLIT2/FGF1/PSPN/SIM1/SMAD3/SMAD6/EPCAM/PAX8/GATA3/BMP7/EYA1/CAT/KIF26B/CTNNBIP1/FGF2/FOXC2/RARA/GDNF/SMAD2/SMAD7	TACSTD2/GLI3/HOXA11/BMPER/TIMELESS/GDF11/NPNT/PKD2/VCAN/SMAD5/CRLF1/PTCH1/TCF21/PGF/ARG2/SIX1/BMP4/GREM1/FMN1/SDC1/OSR1/SMAD9/GZF1/BMP2/LAMA5/LOC108637403/SDC4/CALB1/HEY1/MYC/CD44/WT1/BDNF/WNT11/ILK/DCHS1/SPATA5/SPRY1/FAT4/SMAD1/TSHZ3/TGFB1/NOG/WNT9B/SOX9/FOXD1/ADAMTS16/SMAD4/BCL2/FGFR2/RARB/SFRP1/FGFR1/RET/CITED1/GPC3/MSTRG.9063	Process
GO:0050673	epithelial cell proliferation	83	-0.498235152343754	-1.69602250592377	0.0034443168771527	0.0034443168771527	0.0954337702575221	2791	tags=37%, list=21%, signal=30%	EPHA2/TNFSF11/WNT5A/PPARD/TGFA/TEK/HMOX1/IGFBP4/SOX9/CDH13/SCARB1/SEMA5A/COL8A1/TCF19/IGFBP3/PRKX/FST/CCND1/KIT/LOXL2/FGFR2/NOV/WNT16/COL8A2/MMP14/NOS2/LGR5/FAP/NOX5/CD34/MKI67	20	63	DLG1/TP63/RPS6KA1/BGLAP/LOC106502311/MAP2K2/FABP7/ESR1/LOC102172159/ALMS1/HMGB1/FERMT1/CEBPB/BTBD10/SIDT2/PROX1/VEGFA/BTRC/CHUK/MAPK1	COL8A1/EPHA2/IGFBP5/BMPR2/FAP/COL8A2/NOTCH2/NCSTN/WNT16/IGFBP3/BMPER/LGR5/ACVRL1/STAT6/HMOX1/PDGFB/KIT/MEF2C/TEK/LOXL2/NKX3-1/PTCH1/PSEN1/ESR2/BMP4/MMP14/NOX5/MAP2K1/TGFA/ITGB1BP1/ID2/NRARP/TNFSF11/NOV/MTSS1/LGR4/APOA1/IRF6/CD34/SCARB1/CDH13/BAX/NOS2/MED1/IGFBP4/ERN1/SOX9/FST/FGF10/SEMA5A/WNT5A/TCF19/TNF/C23H6orf89/PPARD/MKI67/FGFR2/THAP1/ADK/BAD/CCND1/PRKX/MSTRG.10826	Process
GO:0072163	mesonephric epithelium development	82	-0.499341920260589	-1.69845885382631	0.00344827586206897	0.00344827586206897	0.0954337702575221	1982	tags=44%, list=15%, signal=38%	SMAD5/PTCH1/NPNT/CD44/SMAD9/SPRY1/FMN1/FGFR1/SPATA5/NOG/SDC1/GLI3/TSHZ3/PKD2/CALB1/DCHS1/TACSTD2/SOX9/BCL2/HEY1/BDNF/BMP2/GREM1/VCAN/TIMELESS/ADAMTS16/TCF21/FAT4/HOXA11/FGFR2/OSR1/WNT9B/GPC3/MYC/CITED1/WT1	25	57	DLG1/WNT4/WNT6/PBX1/SLIT2/FGF1/PSPN/SIM1/SMAD3/SMAD6/EPCAM/PAX8/GATA3/BMP7/EYA1/CAT/KIF26B/CTNNBIP1/FGF2/FOXC2/RARA/GDNF/SMAD2/SMAD7/PKD1	TACSTD2/GLI3/HOXA11/BMPER/TIMELESS/GDF11/NPNT/PKD2/VCAN/SMAD5/CRLF1/PTCH1/TCF21/PGF/ARG2/SIX1/BMP4/GREM1/FMN1/SDC1/OSR1/SMAD9/GZF1/BMP2/LAMA5/LOC108637403/SDC4/CALB1/HEY1/MYC/CD44/WT1/BDNF/WNT11/ILK/DCHS1/SPATA5/SPRY1/FAT4/SMAD1/TSHZ3/TGFB1/NOG/WNT9B/SOX9/FOXD1/ADAMTS16/SMAD4/BCL2/FGFR2/RARB/SFRP1/FGFR1/RET/CITED1/GPC3/MSTRG.9063	Process
GO:0072164	mesonephric tubule development	82	-0.499341920260589	-1.69845885382631	0.00344827586206897	0.00344827586206897	0.0954337702575221	1982	tags=44%, list=15%, signal=38%	SMAD5/PTCH1/NPNT/CD44/SMAD9/SPRY1/FMN1/FGFR1/SPATA5/NOG/SDC1/GLI3/TSHZ3/PKD2/CALB1/DCHS1/TACSTD2/SOX9/BCL2/HEY1/BDNF/BMP2/GREM1/VCAN/TIMELESS/ADAMTS16/TCF21/FAT4/HOXA11/FGFR2/OSR1/WNT9B/GPC3/MYC/CITED1/WT1	25	57	DLG1/WNT4/WNT6/PBX1/SLIT2/FGF1/PSPN/SIM1/SMAD3/SMAD6/EPCAM/PAX8/GATA3/BMP7/EYA1/CAT/KIF26B/CTNNBIP1/FGF2/FOXC2/RARA/GDNF/SMAD2/SMAD7/PKD1	TACSTD2/GLI3/HOXA11/BMPER/TIMELESS/GDF11/NPNT/PKD2/VCAN/SMAD5/CRLF1/PTCH1/TCF21/PGF/ARG2/SIX1/BMP4/GREM1/FMN1/SDC1/OSR1/SMAD9/GZF1/BMP2/LAMA5/LOC108637403/SDC4/CALB1/HEY1/MYC/CD44/WT1/BDNF/WNT11/ILK/DCHS1/SPATA5/SPRY1/FAT4/SMAD1/TSHZ3/TGFB1/NOG/WNT9B/SOX9/FOXD1/ADAMTS16/SMAD4/BCL2/FGFR2/RARB/SFRP1/FGFR1/RET/CITED1/GPC3/MSTRG.9063	Process
GO:0001823	mesonephros development	85	-0.488284711293936	-1.66456973965949	0.00344827586206897	0.00344827586206897	0.0954337702575221	1982	tags=42%, list=15%, signal=36%	SMAD5/PTCH1/NPNT/CD44/SMAD9/SPRY1/FMN1/FGFR1/SPATA5/NOG/SDC1/GLI3/TSHZ3/PKD2/CALB1/DCHS1/TACSTD2/SOX9/BCL2/HEY1/BDNF/BMP2/GREM1/VCAN/TIMELESS/ADAMTS16/TCF21/FAT4/HOXA11/FGFR2/OSR1/WNT9B/GPC3/MYC/CITED1/WT1	27	58	DLG1/WNT4/WNT6/PBX1/SLIT2/FGF1/PSPN/SIM1/SMAD3/SMAD6/EPCAM/PAX8/GATA3/BMP7/OSR2/EYA1/CAT/ZBTB16/KIF26B/CTNNBIP1/FGF2/FOXC2/RARA/GDNF/SMAD2/SMAD7/PKD1	TACSTD2/GLI3/HOXA11/BMPER/TIMELESS/GDF11/NPNT/PKD2/VCAN/SMAD5/CRLF1/PTCH1/TCF21/PGF/ARG2/SIX1/BMP4/GREM1/FMN1/SDC1/OSR1/SMAD9/GZF1/BMP2/LAMA5/LOC108637403/SDC4/CALB1/HEY1/MYC/CD44/WT1/BDNF/WNT11/ILK/DCHS1/SPATA5/SPRY1/FAT4/SMAD1/TSHZ3/TGFB1/NOG/WNT9B/SOX9/FOXD1/FGF10/ADAMTS16/SMAD4/BCL2/FGFR2/RARB/SFRP1/FGFR1/RET/CITED1/GPC3/MSTRG.9063	Process
GO:0072080	nephron tubule development	74	-0.533148184882918	-1.79123465463827	0.00350467289719626	0.00350467289719626	0.0954337702575221	1982	tags=32%, list=15%, signal=28%	NOG/GLI3/PKD2/CALB1/DCHS1/TACSTD2/SOX9/BCL2/HEY1/BMP2/GREM1/TIMELESS/ADAMTS16/TCF21/FAT4/HOXA11/OSR1/HEYL/WNT9B/GPC3/MYC/SOX8/CITED1/WT1	19	55	DLG1/WNT4/WNT6/PBX1/FGF1/KLHL3/PSPN/PAX8/GATA3/EYA1/COMMD5/ACAT1/KIF26B/CTNNBIP1/FGF2/IRX3/WNK4/GDNF/PKD1	HEYL/TACSTD2/NOTCH2/GLI3/HOXA11/AQP1/TIMELESS/WNT7B/NPNT/PKD2/MEF2C/PTCH1/TCF21/AHI1/DLL1/PGF/SIX1/BMP4/GREM1/FMN1/OSR1/NOTCH1/JAG1/GZF1/BMP2/LAMA5/LOC108637403/CALB1/HEY1/MTSS1/MYC/CD44/WT1/LGR4/WNT11/ILK/DCHS1/HES5/SPATA5/FAT4/NOG/WNT9B/SOX9/FOXD1/ADAMTS16/IRX1/IRX2/TFAP2B/SMAD4/BCL2/SOX8/AQP11/CITED1/GPC3/MSTRG.9063	Process
GO:0001656	metanephros development	73	-0.531564769828502	-1.78293283136503	0.00350467289719626	0.00350467289719626	0.0954337702575221	2618	tags=40%, list=19%, signal=32%	FMN1/PDGFRB/IRX2/AGTR2/TFAP2A/GLI3/TSHZ3/PKD2/CALB1/ITGA8/SOX9/SIX2/FBN1/FRAS1/BCL2/RDH10/BASP1/CTSH/GREM1/PDGFRA/TCF21/HOXA11/OSR1/WNT9B/GPC3/SOX8/CITED1/CD34/WT1	18	55	ADIPOQ/WNT4/ID3/STAT1/HOXC11/SLIT2/EGR1/PAX8/GATA3/BMP7/OSR2/EYA1/ACAT1/KIF26B/FOXC2/IRX3/GDNF/PKD1	CXCR2/APH1A/GLI3/HOXA11/AQP1/GDF11/PDGFB/WNT7B/PKD2/PDS5A/PDGFRA/FRAS1/PDGFRB/NKX3-1/PTCH1/TCF21/SIX4/SIX1/BMP4/FBN1/APH1B/GREM1/FMN1/SIX2/OSR1/ID2/ITGA8/CALB1/RDH10/WT1/LGR4/HES5/CD34/SPRY1/TSHZ3/WNT9B/SOX9/FOXD1/FGF10/BASP1/IRX1/IRX2/CTSH/LOC102183372/TFAP2A/TFAP2B/SMAD4/BCL2/SOX8/DLG5/RET/CITED1/GPC3/AGTR2/MSTRG.10826	Process
GO:0022600	digestive system process	68	-0.516346004414185	-1.72358417696671	0.00350467289719626	0.00350467289719626	0.0954337702575221	3021	tags=47%, list=22%, signal=37%	PLS1/LOC102173489/TLR9/RBP4/LOC106502019/DBI/SNX10/LOC108633303/KCNMA1/F11R/IREB2/TRPC1/TLR4/SOX9/SCARB1/LOC102176340/HRH2/GCNT3/LOC100860959/LOC102178379/ATP4A/CHRM3/LOC102187782/KCNQ1/EZR/LOC106501911/CRHR2/NPR3/LDLR/DDI2/ABCG8/LOC102188418	16	52	MUC13/LEP/VDR/STRAP/UCN/LOC102177638/LOC102190498/LOC102187932/LOC102187204/LOC102189109/SLC26A7/NOD2/ZNF830/SLC46A1/SCT/MUC6	TRPC1/PLS1/DBI/COPA/F11R/SNX10/CRHR2/AQP1/CD36/LOC100860959/LOC108633303/ABCB1/LOC102174202/SOAT2/LDLR/ACO1/TJP2/TLR4/EZR/GCNT3/HRH2/ABCG8/FABP1/LOC102176340/LOC102176622/LOC102176897/LOC102187782/LOC102188418/CCKBR/LOC102178379/LOC106501911/LOC102173489/C16H1orf106/SCARB1/ATP4A/SOX9/NPR3/IREB2/LOC102174166/LOC102186111/LOC102174605/TLR9/SLC26A6/RBP4/KCNMA1/PBLD/CHRM3/KCNQ1/VSIG1/LOC106502019/ATP…	Process
GO:0051781	positive regulation of cell division	68	-0.511443191224327	-1.7072183851054	0.00350467289719626	0.00350467289719626	0.0954337702575221	723	tags=22%, list=5%, signal=21%	CDC25B/CIT/EDN3/FGFR2/IGF1/ECT2/CENPE/ESPL1/AURKB/CDC6/KIF23/IGF2/NUSAP1/DLGAP5/KIF14	28	40	CUL3/CD28/HOXC4/EPGN/BTC/FGF1/GIPC1/DMRT1/PHIP/APC/PRKCE/IL1B/LOC102188868/SVIL/CSPP1/CXCR5/PEBP1/LOC108637952/SIRT2/NUP62/CENPV/ANAPC11/IGF1R/SH2B1/KIF20B/MEN1/LRP5/LOC102175286	ECT2/CDC42/HTR2B/PKP4/TAL1/PKN2/HOXA13/MET/ESPL1/RACGAP1/IGF1/PDGFB/CENPE/PDGFRB/INSR/NKX3-1/DLGAP5/NUSAP1/KIF23/TGFA/SPAST/RB1/RGCC/CDC25B/EDN3/AURKA/KIF3B/TERF1/NSMCE2/KIF14/CIT/AURKC/AURKB/CDC6/RHOA/EDN1/TNF/FGFR2/MAP10/IGF2	Process
GO:0032755	positive regulation of interleukin-6 production	74	-0.504210885535107	-1.69401310372025	0.00350467289719626	0.00350467289719626	0.0954337702575221	2955	tags=50%, list=22%, signal=39%	IL6R/TLR9/UNC93B1/WNT5A/RIPK2/LOC106502806/CCR5/LOC108633303/IFIH1/TNFSF4/TLR8/SPON2/HYAL2/ARHGEF2/PTAFR/LOC100861338/LOC102184087/TLR3/FCER1G/TLR4/ARID5A/LOC106503912/LOC102188617/TWIST1/LOC100860959/F2RL1/RAB7B/LOC108638256/ADCYAP1/LOC102187672/P2RX7/C1QTNF4/TLR2/F2R/LOC102187127/CRHR2/TLR7	17	57	TBC1D23/ZBTB20/ZCCHC11/NOD1/TICAM1/AKIRIN2/IL1B/UCN/CARD9/IL17D/HMGB1/MAVS/ZFP64/NOD2/LOC102186681/MAPK13/GRK2	IL1RAP/PTAFR/NCL/HSPD1/IFIH1/IL6R/ARHGEF2/FCER1G/CRHR2/CD36/LOC100860959/LOC108633303/TWIST1/TLR1/TLR6/SPON2/TNFSF9/DDX58/IL33/TLR4/F2RL1/F2R/ARID5A/RIPK2/LOC106502806/C1QTNF4/TRAF6/RAB7B/TNFSF4/DHX9/C16H1orf106/P2RX7/TLR2/LOC102188617/LOC102187672/LOC102189615/LOC106503912/LOC108638256/LOC102187127/LOC102184087/ADORA2B/MYD88/WNT5A/LOC102173135/TLR9/HYAL2/CCR5/TNF/MBP/ADCYAP1/LOC100861338/TLR3/TI…	Process
GO:0050000	chromosome localization	64	-0.546573734950336	-1.7998265531035	0.00353356890459364	0.00353356890459364	0.0954337702575221	964	tags=22%, list=7%, signal=20%	CDT1/KIFC1/GEM/KIF18A/CENPE/CCNB1/NDC80/BIRC5/KIF2C/CENPF/DLGAP5/CDCA8/FAM83D/KIF14	28	36	SPICE1/CEP63/CUL3/CENPC/CDC23/UBE2B/CHMP7/TRAPPC12/CHMP4C/CHMP1A/TERB1/VPS4A/CCDC155/NUP62/CHMP2A/NDEL1/BECN1/MEIOC/CHMP6/BOD1/MLH1/LEMD2/KIF22/SEPT1/MAD1L1/SUN1/FMN2/CHAMP1	CHMP2B/CDCA8/KIF2C/PSRC1/LEMD3/MEI1/CENPE/ANKLE1/PINX1/CHMP5/DLGAP5/CHMP4A/RAB11A/ACTR2/BRCA2/CHMP4B/FAM83D/GEM/TERF1/RRS1/KIF18A/ZW10/CENPF/KIF14/CDT1/MIS12/BIRC5/SPDL1/CCNB1/CENPQ/KIFC1/NDC80/SEH1L/VPS4B/NDE1/LOC108635483	Process
GO:0051303	establishment of chromosome localization	64	-0.546573734950336	-1.7998265531035	0.00353356890459364	0.00353356890459364	0.0954337702575221	964	tags=22%, list=7%, signal=20%	CDT1/KIFC1/GEM/KIF18A/CENPE/CCNB1/NDC80/BIRC5/KIF2C/CENPF/DLGAP5/CDCA8/FAM83D/KIF14	28	36	SPICE1/CEP63/CUL3/CENPC/CDC23/UBE2B/CHMP7/TRAPPC12/CHMP4C/CHMP1A/TERB1/VPS4A/CCDC155/NUP62/CHMP2A/NDEL1/BECN1/MEIOC/CHMP6/BOD1/MLH1/LEMD2/KIF22/SEPT1/MAD1L1/SUN1/FMN2/CHAMP1	CHMP2B/CDCA8/KIF2C/PSRC1/LEMD3/MEI1/CENPE/ANKLE1/PINX1/CHMP5/DLGAP5/CHMP4A/RAB11A/ACTR2/BRCA2/CHMP4B/FAM83D/GEM/TERF1/RRS1/KIF18A/ZW10/CENPF/KIF14/CDT1/MIS12/BIRC5/SPDL1/CCNB1/CENPQ/KIFC1/NDC80/SEH1L/VPS4B/NDE1/LOC108635483	Process
GO:0072180	mesonephric duct morphogenesis	3	-0.955146678489618	-1.6126173831808	0.00353982300884956	0.00353982300884956	0.0954337702575221	611	tags=100%, list=5%, signal=96%	WNT9B/GPC3	0	3		OSR1/WNT9B/GPC3	Process
GO:0045428	regulation of nitric oxide biosynthetic process	59	-0.523707675090304	-1.70546210882042	0.00354191263282172	0.00354191263282172	0.0954337702575221	2806	tags=42%, list=21%, signal=34%	ICAM1/CAV1/PTGIS/IL10/PTGS2/LOC108633303/AIF1/AGTR2/P2RX4/DYNLL1/PKD2/EPOR/TLR4/C3H1orf226/GLA/LOC100860959/HRH1/IGF1/LOC102175876/TLR2/HBBC/PTX3/TRPV1/CD34/LOC102176710	18	41	ZC3H12A/DDAH1/LOC102183941/TICAM1/KHSRP/DNM2/KLF2/JAK2/PTK2B/ESR1/GCHFR/SMAD3/IL1B/TLR5/MTOR/SMPD3/AKT2/RGN	PTX3/ITGB2/C3H1orf226/CAV1/CD36/LOC100860959/LOC108633303/IGF1/PKD2/TLR6/ICAM1/EPOR/ACP5/INSR/MAPK9/LOC102182127/KLF4/TLR4/SOD2/ARG2/WDR35/PTGIS/LOC102176710/LOC102175876/HBBC/IL10/PTGS2/CD34/DYNLL1/P2RX4/TLR2/TRPV1/HSP90AA1/HRH1/EDN1/TNF/AIF1/DDAH2/AGTR2/GLA/MSTRG.10826	Process
GO:0033047	regulation of mitotic sister chromatid segregation	61	-0.531277047550776	-1.73982590839773	0.00355029585798817	0.00355029585798817	0.0954337702575221	2141	tags=31%, list=16%, signal=26%	PLK1/CDC27/TACC3/HECW2/SLF2/CDT1/CIT/BUB1/GEN1/CENPE/CCNB1/ESPL1/CDC6/BUB1B/TTK/NDC80/BIRC5/CENPF/DLGAP5	22	39	CUL3/CHD1/PTTG1/IK/CDC23/LOC102178535/CDK5RAP2/APC/ANAPC15/NUMA1/HNRNPU/TPR/BECN1/ANAPC11/XRCC3/LCMT1/MAD1L1/TNKS/KLHL22/PCID2/NAA10/LOC108635525	HECW2/ESPL1/MAD2L1/CENPE/TACC3/RIOK2/SLF1/TTK/DLGAP5/BUB1B/BUB1/GEN1/NEK6/RB1/RAD21/TERF1/NSMCE2/ZW10/ATM/MAD2L2/CENPF/CIT/CDT1/TEX14/ZNF207/CDC6/CDC27/BIRC5/DUSP1/CCNB1/TRIP13/DYNC1LI1/MAD2L1BP/NDC80/PSMG2/PLK1/BUB3/SLF2/MSTRG.4673	Process
GO:0061844	antimicrobial humoral immune response mediated by antimicrobial peptide	61	-0.513031791485265	-1.68007634956686	0.00355029585798817	0.00355029585798817	0.0954337702575221	1493	tags=30%, list=11%, signal=26%	LOC102169149/S100A9/LOC102174969/BAC5/LOC102169730/LTF/LOC102182181/LOC102175889/PGLYRP1/MAP34-B/RNASE6/LOC102170003/LOC102169231/CHGA/BAC7.5/CXCL14/CXCL10/CXCL9	23	38	LOC102171395/LOC102182115/LOC102182395/LOC102182683/CXCL11/CCL27/B2M/LOC102168547/GNLY/POMC/TOR2A/ROMO1/RPL30/F2/LOC102190717/CCL22/RPS19/LOC102185323/LOC102183280/LOC102178318/FAU/RPL39/FAM3A	S100A9/LOC102169149/NPY/TAC1/LOC102181582/LOC102181854/CXCL9/CXCL10/CXCL14/LEAP2/ELANE/CCL25/CCL19/CCL21/LGALS3/LOC108636909/LOC106502530/RNASE6/BPI/ADM/HAMP/PGLYRP1/CCL1/LOC102174969/LOC102175889/CCL28/CHGA/MAP34-B/LOC102169231/BAC7.5/BAC5/LOC102170003/LTF/LOC102182181/LOC102184017/LOC102180587/LOC102179187/LOC102169730	Process
GO:0044304	main axon	62	-0.515748316183376	-1.69103519282111	0.00355450236966825	0.00355450236966825	0.0954337702575221	1830	tags=29%, list=14%, signal=25%	KCNC3/KCNAB2/KCNA1/NCMAP/KCNC2/TRIM46/KCNA2/CD40/CDH1/ADORA1/TIAM1/CRHR2/SLC1A2/SPOCK1/CNTN2/KCNQ3/NRCAM/KCNAB1	26	36	DLG1/SCN2A/BIN1/TUBB4A/TRPM7/CRHBP/UCN/PARD3/APBB1/KCNJ11/NFASC/TNFRSF1B/SCN1B/SIRT2/DLG4/PNMT/CNTNAP1/MAPT/MGLL/GABBR1/MAPK8IP3/ANK1/ANK3/DLG2/DAGLA/ADORA2A	TIAM1/KCNAB1/NCMAP/MAP2/ERMN/KCNA2/TRIM46/CRHR2/NRCAM/KCNC2/SCN8A/KCNA1/CAMK2D/SPOCK1/C8H9orf72/SPTBN1/DNM1/CD40/KCNQ3/SLC1A2/KCNC1/THY1/CADM1/ADORA1/CNTN2/MYOC/KCNAB2/CDH1/MAG/KCNC3/MYO1D/MAP1B/MAP1A/DAG1/MBP/CLDN5	Component
GO:0000715	nucleotide-excision repair, DNA damage recognition	22	0.605451334021957	1.98463018261337	0.00357142857142857	0.00357142857142857	0.0956484962406015	4485	tags=86%, list=33%, signal=58%	UBA52/CUL4A/COPS7A/COPS6/CETN2/UBC/GPS1/PARP1/RAD23B/COPS3/LOC102188771/COPS8/COPS2/RBX1/XPA/DDB2/COPS5/COPS4/XPC	21	1	COPS8/COPS7A/RBX1/COPS4/UBA52/XPA/RAD23B/COPS2/LOC102188771/RPS27A/COPS5/DDB2/PARP1/UBC/COPS3/GPS1/XPC/COPS6/DDB1/CETN2/CUL4A	CUL4B	Process
GO:0000779	condensed chromosome, centromeric region	54	-0.538949632184543	-1.72887028591286	0.00360576923076923	0.00360576923076923	0.0959646655404625	3555	tags=50%, list=26%, signal=37%	AURKC/MIS18BP1/ZWINT/CBX3/NUF2/SKA2/CENPK/MAD2L1/SPDL1/SKA3/SPC25/MIS12/PLK1/KNL1/AURKA/NDE1/SGO1/CENPN/BUB1/CENPE/CCNB1/AURKB/HJURP/BUB1B/NDC80/BIRC5/CENPF	12	42	SGO2/PMF1/CENPC/CENPB/CEBPB/NSL1/NDEL1/BOD1/CENPH/CREBBP/DYNLT3/CHAMP1	SGO1/ORC2/SPC25/HJURP/ITGB3BP/NUF2/CBX3/NCAPD2/MAD2L1/CENPE/PINX1/NUP43/KNL1/BUB1B/REC8/BUB1/CENPO/SKA3/SS18L1/AURKA/DSN1/NCAPD3/CENPF/KNTC1/CENPN/KMT5C/AURKC/TEX14/SKA2/MIS12/AURKB/BIRC5/SPDL1/CCNB1/CENPK/MIS18BP1/NDC80/SKA1/NDE1/PLK1/ZWINT/CENPU	Component
GO:0003170	heart valve development	54	-0.531717343587293	-1.7056701794312	0.00360576923076923	0.00360576923076923	0.0959646655404625	3002	tags=39%, list=22%, signal=30%	NOTCH2/SCX/TNFRSF1A/STRA6/PRDM1/EMILIN1/SLIT3/NOS3/TGFBR2/DCHS1/SOX9/TBX5/TWIST1/HEY1/BMP2/SHOX2/SOX4/OLFM1/HEYL/ADAMTS9/ELN	14	40	CYR61/TBX20/MDM2/PITX2/SLIT2/SMAD6/GATA3/ZFPM2/TNFRSF1B/MTOR/ZFPM1/HECTD1/NFATC1/ZBTB14	SHOX2/ERG/BMPR2/ACVR1/HEYL/NOTCH2/GJA5/EFNA1/NOS3/TWIST1/TNFRSF1A/RBPJ/MEF2C/MATR3/HEY2/PRDM1/BMP4/EMILIN1/NOTCH1/OLFM1/RB1/JAG1/BMP2/HEY1/SCX/PDE2A/DCHS1/TGFB2/TBX5/TGFB1/SOX9/SLIT3/STRA6/TGFBR2/ADAMTS9/SOX4/SMAD4/ELN/BMPR1A/FGFRL1	Process
GO:0044060	regulation of endocrine process	53	-0.520679221058621	-1.66914397494461	0.0036101083032491	0.0036101083032491	0.0959646655404625	3063	tags=51%, list=23%, signal=40%	LOC102191099/UCN2/RAB11FIP1/LOC102184867/FGFR1/RAB11FIP5/LOC102190572/C11H2orf40/AGTR2/LOC102190840/RETN/AGTR1/NRG1/F2RL1/FGFR4/GAL/FST/C1QTNF1/DAB2/LOC108635409/PEX5L/F2R/CRHR2/INHBB/AVPR1A/INHA/C1QTNF3	13	40	LEP/INHBA/CRHBP/IL1B/UCN/POMC/CRY2/MFN2/HCAR2/BMP6/RAB11FIP3/TACR2/APLN	PEX5L/AGTR1/RUNX1/INHA/INHBB/LOC102191099/LOC102184867/LOC102190840/LOC102190572/GJA5/CRHR2/TAC1/AVPR1A/CRY1/GDF9/FGFR4/NKX3-1/RAB8B/F2RL1/F2R/RAB11FIP5/C11H2orf40/LOC102188874/LIF/PTPN11/TP53/C1QTNF1/FST/DAB2/C1QTNF3/UCN2/SMAD4/ADRB1/FGFR1/RAB11FIP1/NRG1/GAL/AGTR2/RETN/LOC108635409	Process
GO:0031640	killing of cells of other organism	51	-0.532284777445063	-1.68844410223438	0.00365408038976857	0.00365408038976857	0.0965890899979626	2080	tags=35%, list=15%, signal=30%	TREM1/HAMP/AZU1/LOC102172606/LOC102169149/LOC102171143/LOC102174969/BAC5/LTF/LOC102175889/PGLYRP1/MAP34-B/LOC102170003/LOC102169231/BAC7.5/CXCL14/CXCL10/CXCL9	18	33	LOC102171493/LOC102182115/LOC102182395/LOC102182683/CXCL11/CCL27/BCL2L11/GNLY/POMC/TOR2A/ROMO1/RPL30/F2/LOC102190717/CCL22/RPS19/LOC102178318/NCF1	LOC102169149/TAC1/LOC102171143/LOC102172428/LOC102172041/LOC102172606/ALB/LOC102181854/CXCL9/CXCL10/CXCL14/ELANE/AZU1/CCL25/CCL19/CCL21/LGALS3/HAMP/PGLYRP1/CCL1/LOC102174969/LOC102175889/CCL28/LOC102174648/MAP34-B/LOC102169231/BAC7.5/BAC5/LOC102170003/LTF/CCR5/TREM1/BAD	Process
GO:0032330	regulation of chondrocyte differentiation	45	-0.553757145279872	-1.73591887638825	0.00369458128078818	0.00369458128078818	0.0965890899979626	2401	tags=40%, list=18%, signal=33%	LTBP3/PTHLH/SNAI2/AXIN2/NKX3-2/GLI3/SOX9/SIX2/GREM1/SHOX2/FGF18/LOXL2/SCIN/HOXA11/GLI2/ADAMTS7/ADAMTS12/RFLNB	14	31	BMPR1B/WNT9A/ZNF219/SMAD3/PKDCC/GDF5/TRPS1/SOX6/ZBTB16/RFLNA/MUSTN1/BMP6/THRB/RELA	SHOX2/GLI2/LNPK/GLI3/HOXA11/SCIN/RARG/ACVRL1/PTHLH/CHADL/NKX3-2/TGFBR1/LOXL2/CTGF/BMP4/GREM1/SIX2/EFEMP1/GDF6/SNAI2/GLG1/RFLNB/SOX9/AXIN2/FGF18/ADAMTS12/ADAMTS7/RUNX2/LOC102181832/RARB/LTBP3	Process
GO:0071889	14-3-3 protein binding	23	0.571289246668888	1.88023350656579	0.0037037037037037	0.0037037037037037	0.0965890899979626	2383	tags=43%, list=18%, signal=36%	PRKCZ/LOC102189340/TBC1D22A/TSC2/FAM65B/ZFP36/SYNPO2/TBC1D22B/PI4KB/NEK1	13	10	PI4KB/HDAC7/TBC1D22A/SYNPO2/NEK1/DAB2IP/PRKCZ/FAM65A/ZFP36/LOC102189340/FAM65B/TBC1D22B/TSC2	SIK1/SRPK2/PPP1R12A/KIF13B/ZFP36L1/IRS2/ARRB2/AANAT-2/DDIT4/BAD	Function
GO:0044273	sulfur compound catabolic process	46	-0.544596297574463	-1.70717001551447	0.0037037037037037	0.0037037037037037	0.0965890899979626	1571	tags=30%, list=12%, signal=27%	NUDT7/CHAC1/CDO1/DCN/BGN/HYAL1/HEXB/VCAN/OGN/ACAN/LOC102181993/LUM/CTH/KERA	13	33	CBS/TXN2/TST/MPST/IDUA/NCAN/HEXA/AHCY/ACAT1/PRELP/ACOT7/MLYCD/BLMH	CTH/BCAN/HYAL4/KERA/LUM/DCN/CSAD/GNS/VCAN/PCYOX1L/OGN/OMD/CHAC1/ARSB/CDO1/CHAC2/PCYOX1/FMOD/NUDT7/GALNS/HEXB/LOC102181993/MTRR/ACAN/CSPG4/GLB1/HYAL1/CSPG5/ADO/GGT5/GGT1/IDS/BGN	Process
GO:0048701	embryonic cranial skeleton morphogenesis	44	-0.573232558625779	-1.78973213635004	0.00370828182941904	0.00370828182941904	0.0965890899979626	2050	tags=39%, list=15%, signal=33%	DLX2/WDR19/TFAP2A/TGFBR2/TWIST2/PRRX1/PRRX2/SIX2/SLC39A1/TWIST1/RDH10/PDGFRA/FGFR2/WNT9B/MMP14/MMP16/MTHFD1L	10	34	TBX15/SLC39A3/SMAD3/GRHL2/FOXC2/IRX5/SMAD2/IFT140/TBX1/LOC108633207	DLX2/TWIST2/SLC39A1/HOXA1/HOXA2/TWIST1/CHST11/TULP3/WDR19/PDGFRA/MEF2C/NDST1/TGFBR1/GAS1/MTHFD1L/TGFB3/SIX1/BMP4/MMP14/SIX2/PRRX2/LOC102188874/MMP16/RDH10/TGFB2/PRRX1/WNT9B/EIF4A3/TGFBR2/TFAP2A/RUNX2/FGFR2/MED12/MSTRG.17498	Process
GO:0004364	glutathione transferase activity	27	0.617438461124291	2.15544194117025	0.00371747211895911	0.00371747211895911	0.0965890899979626	293	tags=26%, list=2%, signal=25%	LOC102174708/LOC102190481/LOC102173702/LOC102174170/GSTM3/LOC108633298/LOC106503993	16	11	LOC102185621/LOC102189813/LOC106503993/LOC108633298/LOC102190481/GSTM3/HPGDS/GSTZ1/MGST2/LOC102175171/LOC102174708/LOC102174170/LOC102173702/GSTO2/LOC102189370/LOC100861197	LOC100861222/MGST3/MGST1/LTC4S/GDAP1/LOC102178383/LOC108637838/LOC102179973/EEF1E1/LOC102190016/EEF1G	Function
GO:0048066	developmental pigmentation	41	-0.548663531315109	-1.69220914973221	0.0037593984962406	0.0037593984962406	0.0965890899979626	1955	tags=54%, list=14%, signal=46%	ATP6AP2/ANKRD27/BLOC1S3/HPS6/SOX10/ZIC2/GRK3/C28H10orf11/GLI3/SLC45A2/VHL/BCL2/EDNRB/LEF1/MREG/RAB38/KIT/EDN3/RAB32/OCA2/CITED1/GPR143	11	30	PAX3/MLPH/CD63/AP3D1/AP1M1/BLOC1S6/BCL2L11/HPS4/MITF/BLOC1S5/HPS1	USP13/MREG/ZEB2/OCA2/GLI3/PMEL/SOX10/LEF1/KIT/MEF2C/RAB32/SOD2/MYO5A/RAB27A/ZIC2/EDNRB/EDN3/GRK3/AP1G1/ANKRD27/BLOC1S3/SLC45A2/VHL/BCL2/HPS6/C28H10orf11/RAB38/CITED1/ATP6AP2/GPR143	Process
GO:0030204	chondroitin sulfate metabolic process	35	-0.584405602475767	-1.76208620643028	0.00376884422110553	0.00376884422110553	0.0965890899979626	2822	tags=66%, list=21%, signal=52%	CHST13/CSPG4/CHPF2/CSGALNACT1/ARSB/B3GAT2/CSPG5/NDNF/HYAL4/EGFLAM/CHST15/CHPF/CHST3/DCN/CHST7/CHSY3/BGN/HYAL1/HEXB/VCAN/MAMDC2/DSEL/LOC102181993	5	30	IDUA/NCAN/HEXA/CHST12/B3GAT1	CHPF/BCAN/HYAL4/DCN/CHST11/NDNF/VCAN/CHSY3/MAMDC2/ARSB/IMPAD1/B3GAT2/HEXB/LOC102181993/EGFLAM/CSPG4/HYAL1/CSPG5/CHST13/DSEL/CHST15/CSGALNACT1/SPOCK2/CHST3/CSGALNACT2/B3GAT3/CHST7/IDS/BGN/MSTRG.2705	Process
GO:0090307	mitotic spindle assembly	35	-0.569645623691794	-1.71758226103301	0.00376884422110553	0.00376884422110553	0.0965890899979626	752	tags=23%, list=6%, signal=22%	CHEK2/KIFC1/AURKB/KIF23/NEK2/BIRC5/KIF11/CDC20	13	22	SPICE1/TUBGCP5/TUBGCP6/GOLGA2/MZT1/TPX2/WRAP73/CLTC/KIF2A/TUBGCP4/TUBGCP2/TUBGCP3/FLNA	CDC20/CDC14A/RACGAP1/CDC14B/KIF23/RAB11A/KIF3B/MYBL2/NEK2/CHEK2/MAP9/AURKC/ZNF207/AURKB/BIRC5/RHOA/KIFC1/BCCIP/FAM175B/KIF11/ARHGEF10/MAP10	Process
GO:1904467	regulation of tumor necrosis factor secretion	35	-0.55987033041381	-1.68810802366093	0.00376884422110553	0.00376884422110553	0.0965890899979626	2755	tags=66%, list=20%, signal=52%	DDX58/LOC102189615/HSPD1/LOC102191099/LOC102184867/WNT5A/IFIH1/LOC102190572/FZD5/LOC102190840/LOC102184087/TLR4/ARID5A/LOC106503912/LOC108638256/CD84/LOC102187672/SYT11/PTGER4/LOC108635409/C1QTNF4/TLR2/LOC102187127	6	29	GHSR/ZC3H12A/AGP/MAVS/LOC102186681/LRRFIP2	FZD5/HSPD1/IFIH1/LOC102191099/LOC102184867/LOC102190840/LOC102190572/SYT11/CD84/LOC102184859/LRRK2/TLR6/HAVCR2/DDX58/TLR4/ARG2/ARID5A/C1QTNF4/DHX9/TLR2/LOC102187672/LOC102189615/LOC106503912/LOC108638256/LOC102187127/LOC102184087/PTGER4/WNT5A/LOC108635409	Process
GO:0071371	cellular response to gonadotropin stimulus	35	-0.552790069321783	-1.66675978477456	0.00376884422110553	0.00376884422110553	0.0965890899979626	2333	tags=37%, list=17%, signal=31%	HMGCS1/SERPINE1/LOC102184252/LOC102182663/EFNA5/LOC102176340/PLAT/EPHA3/EPHA5/GATA6/LOC102187782/WT1/LOC102188418	10	25	INHBA/EGR1/HSD17B3/PAX8/LOC102177638/LOC102190498/LOC102187932/LOC102187204/LOC102189109/AR	EPHA3/GCLM/PAWR/PPARGC1A/EPHA5/EFNA5/PPP2CA/LOC102184252/NOTCH1/LOC102176340/LOC102176622/LOC102176897/LOC102187782/LOC102188418/WT1/PGR/HMGCS1/GATA6/LOC102181832/SERPINE1/LOC102182663/LOC102182376/PLAT/STAR/GATA1	Process
GO:0001990	regulation of systemic arterial blood pressure by hormone	35	-0.552561163948262	-1.66606959460603	0.00376884422110553	0.00376884422110553	0.0965890899979626	4265	tags=74%, list=32%, signal=51%	G6PD/TACR1/OXTR/CORIN/ATP6AP2/CPA3/HSD11B2/LOC102171917/LOC102174648/LOC102191099/LOC102184867/ACE2/C8H9orf3/LOC102190572/AGTR2/LOC102190840/NOS3/MME/AGTR1/LOC102188617/EDN3/LOC108635409/ENPEP/SERPINF2/RASL10B/AVPR1A	5	30	ECE1/RPS6KA2/CTSZ/MIF/AVPR2	MME/SUCNR1/CPA3/AGTR1/LOC102191099/LOC102184867/LOC102190840/LOC102190572/NOS3/AVPR1A/ENPEP/CORIN/C8H9orf3/TACR1/EDN3/LOC102188617/HSD11B2/RASL10B/SERPINF2/LOC102171917/LOC102174648/OXTR/EDN1/NDST2/ATP6AP2/ACE2/AGTR2/G6PD/NOX1/LOC108635409	Process
GO:0008347	glial cell migration	35	-0.551199667321049	-1.66196444158089	0.00376884422110553	0.00376884422110553	0.0965890899979626	2542	tags=46%, list=19%, signal=37%	DCX/P2RY12/GLI3/AZU1/DISC1/RELN/C25H16orf45/LOC102175889/HEXB/VCAN/APCDD1/LOC102181993/LAMB1/MMP14/MATN2/LRP8	9	26	CDK5/NR2E1/SYNE2/DAB2IP/ADGRG1/MBOAT7/LOC102181154/SUN1/SCRIB	P2RY1/P2RY12/EPHA4/LRP8/DAB1/GLI3/LAMB1/RELN/VCAN/AZU1/MMP14/ARHGEF7/MATN2/TGFB2/LOC102175889/CDK5R1/PAFAH1B1/HEXB/LOC102181993/NDN/CSPG4/APCDD1/C25H16orf45/DISC1/DCX/LOC108635284	Process
GO:0045124	regulation of bone resorption	35	-0.549187838196793	-1.65589842110722	0.00376884422110553	0.00376884422110553	0.0965890899979626	2401	tags=43%, list=18%, signal=35%	TNFSF11/LTBP3/CD38/S1PR1/CSF1R/HAMP/ITGB3/SRC/SYK/PTGER4/P2RX7/PDK4/SPP1/TFRC/DLK1	9	26	BGLAP/IL20RA/TMEM64/TNFRSF11B/DEF8/PRKCA/VEGFA/ATP6AP1/MSTRG.299	TFRC/AHSG/LOC102172205/S1PR1/LOC102185698/PDK4/SPP1/CD38/CSF1R/PPARGC1B/SYK/TNFAIP3/TNFSF11/SRC/LOC102174762/LOC106502862/P2RX7/HAMP/OSCAR/ITGB3/PTGER4/DLK1/EGFR/TNFRSF11A/ADAM8/LTBP3	Process
GO:1901381	positive regulation of potassium ion transmembrane transport	35	-0.548534687167348	-1.65392905528522	0.00376884422110553	0.00376884422110553	0.0965890899979626	1669	tags=34%, list=12%, signal=30%	KCNA1/C3H1orf226/KCNC2/LOC108633809/ATP1B3/GAL/EDN3/KCNQ1/IGF1/LRRC55/LRRC38/KCNE5	15	20	AMIGO1/DPP6/KCNH2/AKAP9/ALG10/ANK2/DNM2/AKAP7/LRRC26/RGS7/ATP1B2/AKAP6/AGER/PRKG1/FLNA	ATP1B3/C3H1orf226/KCNC2/RAPGEF3/ANO6/IGF1/KCNA1/EDN3/LRRC55/KCNC1/ATP1B1/RNF207/LRRC38/KCNJ2/KCNMB1/LOC108633809/ACTN2/GAL/KCNQ1/KCNE5	Process
GO:2000108	positive regulation of leukocyte apoptotic process	38	-0.547227758134461	-1.6659695386666	0.00380228136882129	0.00380228136882129	0.0967516376809459	4074	tags=66%, list=30%, signal=46%	RAPGEF2/JAK3/TGFB2/LOC102189615/SIRT1/FAS/CD44/WNT5A/PIK3CD/IL10/CD274/LOC102184087/IDO1/LOC106503912/LYN/PRELID1/LOC108638256/LOC102187672/ANXA1/P2RX7/CD24/MYC/PDCD1/LOC102187127/SIGLEC1	6	32	LOC108636541/NR4A3/ZC3H8/HCAR2/CCL5/LOC102186681	MEF2C/PRELID1/FNIP1/JAK3/CD274/ANXA1/CD24/PDCD7/SIGLEC1/LYN/MYC/CD44/IL10/TGFB2/PIK3CD/P2RX7/RAPGEF2/NFKBID/BAX/LOC102187672/LOC102189615/LOC106503912/LOC108638256/LOC102187127/LOC102184087/TP53/WNT5A/ADAM8/FAS/IDO1/SIRT1/PDCD1	Process
GO:0007588	excretion	38	-0.544709900609668	-1.6583042222117	0.00380228136882129	0.00380228136882129	0.0967516376809459	2521	tags=42%, list=19%, signal=34%	KCNMA1/CHRNB2/CHRNB4/BDKRB1/CLCN5/HMOX1/ABCG2/MDK/SCNN1B/NPHS1/SLC22A18/DAB2/ATP6V0A4/TRPV1/CHRNA3/ABCG8	11	27	CLCNKA/SLC26A3/CACNA1C/ADRA1A/AQP7/SLC12A1/NR3C2/AMN/KCNK5/TACR2/AVPR2	CHRNB2/KIRREL/ATP6V0A4/HMOX1/ABCG2/GRHPR/AQP3/AQP9/NPHP1/TACR1/ABCG8/ADRA1D/MDK/NFAT5/NPHS1/TRPV1/ADORA2B/DAB2/CHRNA3/CHRNB4/BDKRB1/NEDD4L/SCNN1B/HTR7/KCNMA1/SLC22A18/CLCN5	Process
GO:0034724	DNA replication-independent nucleosome organization	34	-0.550320487939767	-1.64116832888131	0.00380228136882129	0.00380228136882129	0.0967516376809459	3600	tags=47%, list=27%, signal=35%	CENPQ/MIS18BP1/SUPT16H/CENPI/CENPK/RBBP4/LOC102176453/KNL1/CENPT/NASP/OIP5/CENPN/MIS18A/CENPL/HJURP/ASF1B	9	25	HAT1/CENPC/IPO4/CENPH/UBN1/RSF1/LOC102188791/RBBP7/LOC108635525	MIS18A/RBBP4/HJURP/NASP/ITGB3BP/ASF1B/CENPP/ASF1A/OIP5/KNL1/SUPT16H/CENPO/LOC102187615/CENPL/SMARCA5/CENPN/CENPT/LOC102176453/LOC102178856/NPM1/CENPK/MIS18BP1/CENPQ/CENPU/CENPI	Process
GO:0060325	face morphogenesis	33	-0.573149976581392	-1.69977099184764	0.0038659793814433	0.0038659793814433	0.0981393668369879	2077	tags=39%, list=15%, signal=33%	CRISPLD2/TIPARP/NOG/TFAP2A/SGPL1/TWIST2/CSRNP1/LEF1/PDGFRA/ARID5B/MMP2/LOC102181716/CRISPLD1	8	25	LOC102180704/RAB3GAP1/ASPH/RRAS/PAX9/DKK1/TBX1/SPECC1L	TIPARP/TWIST2/LEF1/PDGFRA/MSX1/TGFB3/CRISPLD1/SCX/TGFB2/PTPN11/CDK2AP1/CRISPLD2/MMP2/TGFB1/NOG/LOC102181716/STRA6/CSRNP1/TFAP2A/PLEKHA1/TCF7L2/KAT6A/SGPL1/ARID5B/CLDN5	Process
GO:0043236	laminin binding	32	-0.577415520807517	-1.69742192467357	0.00392156862745098	0.00392156862745098	0.0993151771097888	3737	tags=50%, list=28%, signal=36%	NTN4/THBS4/ACHE/AGRN/LYPD3/LYPD5/LOC106502806/PLEKHA2/ITGA6/ITGA9/NID1/CTSS/ITGA2/ADGRG6/THBS1/LRRC15	5	27	TINAGL1/ECM1/SLIT2/BCAM/ADAM9	LRRC15/NCL/ITGA6/GPC1/CTSS/ITGA7/NTN4/LGALS1/ADGRG6/LGALS3/THBS1/THBS4/ITGB1/LOC106502806/AGRN/LYPD3/LYPD5/SSC5D/ITGA3/ITGA2/ITGA9/RPSA/DAG1/ACHE/PLEKHA2/NID1/LOC102175427	Function
GO:0045737	positive regulation of cyclin-dependent protein serine/threonine kinase activity	31	-0.574240724681271	-1.67893838468103	0.00394218134034166	0.00394218134034166	0.0996017365954742	2398	tags=42%, list=18%, signal=35%	PSMD10/PSRC1/CCND3/ADAM17/PKD2/SPDYA/CCND2/SRC/CCND1/CCNB1/STIL/CKS2/CDC6	8	23	CDKN1B/MAPRE3/CCNY/PROX1/CCNK/PIM1/PKD1/FAM58A	CCNL1/CCNT2/STIL/PSRC1/CCNT1/CCND2/PDGFB/PKD2/CCNH/CKS2/CCNC/SPDYA/ADAM17/RGCC/SRC/CCNL2/CDC6/CCNB1/FGF10/EGFR/CCND3/CCND1/PSMD10	Process
GO:0071813	lipoprotein particle binding	29	-0.597065313321832	-1.73343167565255	0.00397350993377483	0.00397350993377483	0.0999219436521534	1779	tags=38%, list=13%, signal=33%	LOC102172606/CDH13/SCARB1/LOC102171143/LOC100860959/VCAN/COLEC12/THBS1/MSR1/LDLR/LRP8	4	25	STAB2/LOC102171493/VLDLR/MAPT	HSPD1/LRP8/CD36/LOC100860959/LOC108633303/LOC102171143/LOC102172428/LOC102172041/LOC102172606/VCAN/LDLR/LIPC/THBS1/GPIHBP1/APOA1/SCARB1/CDH13/LSR/APOE/SCARF1/LOC108638604/LOC108638594/LOC102172305/COLEC12/MSR1	Function
GO:0072210	metanephric nephron development	29	-0.593574238144583	-1.72329620109172	0.00397350993377483	0.00397350993377483	0.0999219436521534	2618	tags=55%, list=19%, signal=45%	LOC102183372/CD34/FMN1/PDGFRB/IRX2/TFAP2A/PKD2/SOX9/SIX2/GREM1/PDGFRA/TCF21/OSR1/SOX8/CD34/WT1	5	24	WNT4/PAX8/KIF26B/GDNF/PKD1	AQP1/PDGFB/PKD2/PDGFRA/PDGFRB/TCF21/BMP4/GREM1/FMN1/SIX2/OSR1/WT1/LGR4/HES5/CD34/SOX9/FOXD1/IRX1/IRX2/LOC102183372/TFAP2A/TFAP2B/SOX8/MSTRG.10826	Process
GO:0050708	regulation of protein secretion	413	-0.350513220748586	-1.36030647660078	0.00401606425702811	0.00401606425702811	0.10046734046355	4064	tags=43%, list=30%, signal=31%	RGCC/KCNA5/DHX9/APOA1/LOC102183471/RAP1A/SLC16A1/CLEC4E/TGFB3/IFNAR1/CDK16/CAPN10/LOC102173135/BLK/DDX58/TRPM2/TGFB2/CD276/LOC102189615/ARFIP1/LOC102170144/TFAP2B/ANO1/SERPINB6/ARNTL/ACHE/CD58/SERPINB6/DHX36/GPAM/HSPD1/LOC102182562/SIRT1/LOC102169702/IL1RAP/CRLF2/TMEM27/RFX3/PANX1/GPR68/VAMP8/TM7SF3/LOC106502530/UCP2/CD34/LOC102184834/BTN2A2/SCAMP5/LOC102191099/CNR1/LOC102181107/SPTBN1/IL17RB/GLP…	137	276	CASR/ADCY5/GHSR/DPH3/NR0B2/IRS1/ACVR1C/PER2/ZC3H12A/PTGER3/CD2/VTCN1/BGLAP/SLAMF1/LOC102186356/LEP/GCK/LOC108635899/TMBIM6/PFKM/ZNF384/PLA2G6/EP300/MAPK11/HADH/PPP3CA/CLOCK/ADRA2C/PCSK1/GLRX/MIDN/ARF1/JAK2/LPL/AGP/HMGN3/MAPKBP1/NEO1/IL1B/FKBP1B/KCNS3/HMGB1/PRKCQ/GATA3/FERMT1/MAVS/NCOA6/GHRH/KCNB1/ENY2/MADD/NR1H3/APBB1/LOC108637636/KCNJ11/ABCC8/SERGEF/CRTAM/C2CD2L/SIDT2/EXPH5/PFKFB2/DISP1/LOC10086…	IFNAR1/TIAM1/IL1RAP/DHX36/SERP1/AGTR1/PFKL/TRPM2/LOC102183471/FGR/NCL/HTR2B/FZD5/HSPD1/INHBB/DPP4/IFIH1/CAPN10/BMP8B/P3H1/SLC2A1/LOC102182562/LOC102191099/LOC102184867/LOC102190840/LOC102190572/WLS/LOC102170144/GLMN/RAP1A/SLC16A1/PTPN22/CD58/GJA5/GOLPH3L/SYT11/CD84/CD244/LOC102184859/MPC2/CLEC5A/SRI/CRHR2/LOC102180455/CFTR/CD36/LOC100860959/LOC108633303/TWIST1/KCNC2/NPFF/RAPGEF3/LRRK2/IGF1/MYH9/D…	Process
GO:2000778	positive regulation of interleukin-6 secretion	28	-0.597343758634394	-1.71792984748337	0.00403768506056528	0.00403768506056528	0.10046734046355	4188	tags=82%, list=31%, signal=57%	MBP/DHX9/LOC102173135/DDX58/LOC102189615/HSPD1/IL1RAP/UNC93B1/LOC106502806/IFIH1/TLR8/HYAL2/LOC100861338/LOC102184087/ARID5A/LOC106503912/TWIST1/F2RL1/LOC108638256/LOC102187672/C1QTNF4/F2R/LOC102187127	4	24	IL1B/HMGB1/MAVS/LOC102186681	IL1RAP/NCL/HSPD1/IFIH1/TWIST1/DDX58/F2RL1/F2R/ARID5A/LOC106502806/C1QTNF4/DHX9/LOC102187672/LOC102189615/LOC106503912/LOC108638256/LOC102187127/LOC102184087/LOC102173135/HYAL2/MBP/LOC100861338/UNC93B1/TLR8	Process
GO:0032496	response to lipopolysaccharide	339	-0.364661988115386	-1.40445384271957	0.00404040404040404	0.00404040404040404	0.10046734046355	3495	tags=37%, list=26%, signal=28%	HSPD1/LOC106503997/TAC1/ABR/LOC102186111/NUGGC/CXCL8/LOC102171917/LOC102174648/LOC106502530/MYD88/FAS/SOCS3/PDCD4/BPI/CNR1/TNFRSF1A/IL6R/LOC102169935/GCH1/GATA1/ANKRD1/WNT5A/CMPK2/RIPK2/PELI1/LOC106502806/IL10/PPARD/PTGS2/TNIP3/CCR5/LOC108633303/HCK/LOC102176354/LOC102170446/TNFSF4/PLCG2/PLA2G4A/EIF2AK2/SPON2/CNP/CXCL16/BDKRB1/AXL/SERPINE1/MEFV/CASP3/NCF2/SELP/XDH/CD180/NLRC3/C5AR1/NOS3/PTAFR/LOC…	120	219	CD80/THPO/ABCC5/GHSR/IL12A/LOC108633281/LOC102178311/LOC102172669/ALPL/ZC3H12A/JUN/PDE4B/PTGER3/GFI1/NGF/S100A14/LOC102186356/LOC102183941/CD27/NFKB1/LOC102186197/LIAS/LOC102182115/LOC102182395/LOC102182683/CXCL11/TNIP2/FER/PCSK1/TNIP1/SBNO2/LOC106502311/CACTIN/TICAM1/HNRNPM/MAP2K7/PRDX2/JUNB/AKAP8/JUND/UPF1/JAK2/VLDLR/ABCA1/ALAD/AGP/AKIRIN2/B2M/LOC102168547/FOS/PABPN1/PTGER2/PRKCE/EPAS1/IL1B/DAB…	IFNAR1/EPHA3/PROS1/CD86/CLDN1/LOC102175526/PLSCR4/CNR2/PTAFR/NCL/SLC11A1/CPS1/CASP8/HSPD1/TFPI/IL12RB2/PTGFR/F3/LOC102175177/LOC102174895/PTPN22/S100A9/S100A8/IL6R/LOC102184859/LOC102185698/NOS3/NRF1/IGFBP3/CD36/LOC100860959/LOC108633303/TAC1/PAWR/DCN/IRAK3/LOC102170758/CDK4/IGF1/KCNJ8/MGST1/LTBR/TNFRSF1A/TNIP3/PDE5A/SNCA/ABCG2/PPARGC1A/STAP1/CXCL8/LOC102181582/LOC102181854/CXCL9/CXCL10/SPON2/MEF…	Process
GO:0046873	metal ion transmembrane transporter activity	335	-0.364883569867887	-1.40438217861802	0.00404448938321537	0.00404448938321537	0.10046734046355	4081	tags=45%, list=30%, signal=32%	KCNJ9/CNGA3/ATP4B/KCNA4/SLC30A3/SLC13A3/KCNA5/LOC102183471/KCNH3/DENND5B/ATP12A/KCNB2/SLC24A3/KCNK6/GRIN1/ITPR3/TRPM2/SLC39A7/SLC5A3/TMCO1/TMEM38A/SLC1A1/SLC30A4/ZDHHC13/SLC6A4/STIM2/CACNB3/SCN3A/SLC3A2/SLC4A10/SLC13A4/SLC28A3/SLC12A4/SLC12A6/ASIC1/KCNE3/RASA3/SLC20A1/GPM6A/SLC30A6/PANX1/TPCN1/SLC4A4/LOC102184834/TIMM8B/ABCB11/SLC30A5/LOC102181107/ZDHHC17/SLC31A1/SLC23A1/KCNH1/SLC8A1/DENND5A/KCNJ…	119	216	CPOX/SLC12A8/ATP13A5/ATP2C1/SLC30A2/CATSPER4/SLC9A1/KCNE4/SCN2A/SCN9A/TRPM8/KCNQ4/KCNC4/KCNA3/KCND3/KCNN3/KCNH2/ATP2B1/SLC39A5/CACNA1C/CACNA1I/SLC34A2/ANXA6/SLC6A7/PKD2L2/CATSPER3/HCN2/SLC34A1/SLC39A3/MCOLN1/KCNN1/SLC31A2/KCNK13/SLC8A3/SLC12A1/TRPM7/KCNN2/CNNM4/SLC9A2/SLC20A1/SLC5A6/KCNS3/KCNT1/LRRC26/MTMR6/TRPC4/ATP7B/CACNB2/TMC2/TRPC4AP/JPH2/KCNB1/SLC9A8/SLC10A5/KCNQ5/SLC39A13/STIM1/KCNJ11/ABCC…	SLC5A3/TFRC/ATP13A3/KCNMB3/KCNMB2/SLC9A9/TRPC1/ATP1B3/TRPM2/KCNJ15/LOC102183471/SLC4A3/ASIC4/SLC11A1/SLC39A10/CACNB4/KCNJ3/SLC4A10/SCN3A/SCN7A/ABCB11/KCNJ13/GRIK3/SLC6A9/SLC1A7/MCOLN2/SLC30A7/KCNA2/ATP1A1/SLC39A1/HCN3/KCNJ10/KCNJ9/LOC102186539/LOC102186069/TMCO1/SLC4A2/ASIC3/TRPV6/SLC13A4/KCND2/AQP1/CACNA2D1/KCNC2/ZDHHC17/SCN8A/SLC4A8/LOC102190297/LOC102190935/ASIC1/KCNH3/CACNB3/KCNMB4/SLC41A2/MY…	Function
[truncated: 1,469 more rows]
