# Supplementary material for: Transcriptome Dynamics and Regulatory Networks of Postnatal Muscle Development in Leizhou Black Goats
Source: Int J Mol Sci. 2025 Dec 21;27(1):88. doi: 10.3390/ijms27010088 (PMC12785553; doi:10.3390/ijms27010088)
Supplement: Supplementary file 1 [file ijms-27-00088-s001.zip › Supplementary Files S2 Functional Enrichment Analysis (GSEA and ORA) of DEGs Across Three Developmental Stages/GSEA/GO/time_expression_twoyear.vs.halfyear/enrich.xls]

ID	Description	setSize	enrichmentScore	NES	pvalue	p.adjust	qvalues	rank	leading_edge	core_enrichment	UpGenes	DownGenes	UpGeneSet	DownGeneSet	category
GO:0099080	supramolecular complex	516	-0.350998362112568	-1.50013748404421	0.00116009280742459	0.00116009280742459	0.152862047881097	2679	tags=29%, list=20%, signal=24%	TNNI3/TRIM63/GTSE1/MURC/RAC3/TTL/PALLD/ARHGAP6/WDR1/AMOT/WAS/MT3/NOS1/AMOT/TUBB2A/PDE4B/ROR2/ASPM/MYOM2/C28H10orf71/ABRA/GFAP/KAT2B/LOC102173047/SLC2A1/KRT20/DPYSL3/XIRP2/TMOD1/ARHGEF25/ARHGEF2/NCOR1/ACTN3/PHKG1/LMOD2/AURKB/PPP3CA/PPP3CB/TUBA1A/MARCKS/RHOQ/LOC106502520/FERMT2/KRT10/LOC102181155/REEP2/ANK3/BIN1/IDO1/CORO1A/CACNA1S/ATP2A1/TRIM55/GAS2/FBXL22/ANK2/PARVB/MYL1/BFSP1/MEF2C/CDK1/CLMP/ITG…	225	291	CCT8/MYH15/MAP6D1/FXR1/SERP1/TRPC1/SRPRB/BFSP2/MYOM3/LDLRAP1/MYO1B/KLHL41/DYNC1I2/SEPT2/KIF1A/HDAC4/LOC102169353/MYBPHL/S100A1/TPM3/CCT3/DNAJB6/CALD1/FLNC/SRI/PAWR/KRT18/KRT8/KRT4/SCN8A/LRRC10/CCT2/PTGES3/MYH9/PKP2/KCNJ8/PYROXD1/KCNA5/CACNA1C/LOC108636199/HDAC3/ADAMTSL5/APC2/DAPK3/MAP2K2/VMAC/TUBB4A/COL5A3/KEAP1/DNM2/RAB3D/CAMSAP3/MYO9B/MAP1S/ARF1/OBSCN/SQSTM1/PGM5/DMTN/NEFM/NEFL/ADRA1A/FBP2/HABP…	ARL6/COL8A1/GSK3B/DLG1/TBL1XR1/PLS1/KY/PCP4/RSPH1/COL6A1/KAT2B/CAPZB/TRIM63/LOC108637382/SYNC/LOC102190650/SPHKAP/COL4A3/COL4A4/CUL3/OBSL1/DES/LOC102177846/MYL1/DBI/XIRP2/WIPF1/NCKAP1/ZNF804A/COL3A1/COL5A2/BIN1/COL6A3/FHL3/SLC2A1/KIF2C/PDE4B/BCL10/COL11A1/CASQ2/PDE4DIP/TMOD4/ARHGEF2/LMNA/NES/CASQ1/C3H1orf226/RCSD1/LMOD2/COL1A2/KRIT1/PPP1R12A/LUM/DCN/PPP1R1A/KRT5/KRT80/NCKAP5L/PRPH/TUBA1A/LOC10217…	Component
GO:0030001	metal ion transport	506	-0.359206298128234	-1.53277562362433	0.00116279069767442	0.00116279069767442	0.152862047881097	2253	tags=27%, list=17%, signal=23%	RASA3/SLC4A10/TTYH1/ORAI1/KCNJ13/CACNB1/KCNG1/KCNH3/SLC34A3/TRPV2/LOC102169978/LOC102170758/LRRC26/LOC102172245/NIPAL1/KCNC2/MCUB/PPP3CA/MCU/HRH1/ASIC1/ATP13A5/CAMK2A/SLC39A1/LOC102186539/CRACR2A/HTR2A/CALCRL/SNAP25/CORO1A/KCNA3/TRPA1/ORAI3/CDH23/CACNG6/KCNA7/CACNA1S/LOC102183471/CCR5/ATP2A1/SRL/ANK2/NPY/LOC108636121/PKD1L2/LOC108633209/SLC9A7/KCNF1/SLC39A6/KCNIP2/SLC9B2/TPCN1/SLC9A9/VDR/PTPRC/LO…	227	279	CPOX/LOC102170266/MELTF/TRPC1/LOC102172205/KCNJ15/CATSPER4/KCNE4/SLC11A1/C2H2orf47/SLC39A10/CACNB4/SCN2A/SCN9A/GJA4/KCNQ4/SLC6A9/SLC30A7/KCNC4/KCNA2/KCND3/ATP1A1/GJA5/KCNJ10/TMCO1/SLC4A2/KCNH2/ATP6V1F/CAMK2B/RAMP3/STEAP2/STEAP4/SRI/HOXA3/CAV1/PAWR/SCN8A/SLC4A8/LOC102190297/CACNB3/ANO6/KCNMB4/DDIT3/SLC39A5/SLC41A2/MYH9/KCNJ8/CDKN1B/SCNN1A/KCNA5/KCNA1/CACNA1C/CACNA1I/SLC34A2/SLC30A9/LOC102180114/LO…	SLC5A3/CASR/SLC12A8/TFRC/ATP13A3/OPA1/ATP13A5/KCNMB3/KCNMB2/KCNAB1/P2RY12/SLC9A9/ATP1B3/ATP2C1/TRPM2/LOC102183471/NIPAL3/SLC30A2/SLC9A1/LOC108637382/LCK/HTR2B/SLC4A3/ASIC4/STEAP3/KCNJ3/SLC4A10/SCN3A/SCN7A/ABCB11/LRP2/CALCRL/NIPA2/RAMP1/TRPM8/KCNJ13/GRIK3/SLC1A7/MCOLN2/KCNA3/SLC39A1/CHRNB2/KCNN3/HCN3/KCNJ9/LOC102186539/LOC102186069/CDK5/ASIC3/TRPV6/ATP6V0A4/SLC13A4/TPT1/KCND2/GCK/NPY/AQP1/PMPCB/CA…	Process
GO:0099512	supramolecular fiber	507	-0.347346531610151	-1.48207322165875	0.00116414435389988	0.00116414435389988	0.152862047881097	2679	tags=29%, list=20%, signal=24%	TNNI3/TRIM63/GTSE1/MURC/RAC3/TTL/PALLD/ARHGAP6/WDR1/AMOT/WAS/MT3/NOS1/AMOT/TUBB2A/PDE4B/ROR2/ASPM/MYOM2/C28H10orf71/ABRA/GFAP/KAT2B/LOC102173047/SLC2A1/KRT20/DPYSL3/XIRP2/TMOD1/ARHGEF25/ARHGEF2/NCOR1/ACTN3/PHKG1/LMOD2/AURKB/PPP3CA/PPP3CB/TUBA1A/MARCKS/RHOQ/LOC106502520/FERMT2/KRT10/LOC102181155/REEP2/ANK3/BIN1/IDO1/CORO1A/CACNA1S/ATP2A1/TRIM55/GAS2/FBXL22/ANK2/PARVB/MYL1/BFSP1/MEF2C/CDK1/CLMP/ITG…	223	284	CCT8/MYH15/MAP6D1/FXR1/SERP1/TRPC1/SRPRB/BFSP2/MYOM3/LDLRAP1/MYO1B/KLHL41/DYNC1I2/SEPT2/KIF1A/HDAC4/LOC102169353/MYBPHL/S100A1/TPM3/CCT3/DNAJB6/CALD1/FLNC/SRI/PAWR/KRT18/KRT8/KRT4/SCN8A/LRRC10/CCT2/PTGES3/MYH9/PKP2/KCNJ8/PYROXD1/KCNA5/CACNA1C/LOC108636199/HDAC3/ADAMTSL5/APC2/DAPK3/MAP2K2/VMAC/TUBB4A/COL5A3/KEAP1/DNM2/RAB3D/CAMSAP3/MYO9B/MAP1S/ARF1/OBSCN/SQSTM1/PGM5/DMTN/NEFM/NEFL/ADRA1A/FBP2/HABP…	ARL6/GSK3B/DLG1/TBL1XR1/PLS1/KY/PCP4/RSPH1/COL6A1/KAT2B/CAPZB/TRIM63/LOC108637382/SYNC/LOC102190650/SPHKAP/CUL3/OBSL1/DES/LOC102177846/MYL1/DBI/XIRP2/WIPF1/NCKAP1/ZNF804A/COL3A1/COL5A2/BIN1/COL6A3/FHL3/SLC2A1/KIF2C/PDE4B/BCL10/COL11A1/CASQ2/PDE4DIP/TMOD4/ARHGEF2/LMNA/NES/CASQ1/C3H1orf226/RCSD1/LMOD2/COL1A2/KRIT1/PPP1R12A/LUM/DCN/PPP1R1A/KRT5/KRT80/NCKAP5L/PRPH/TUBA1A/LOC102178700/COL2A1/TWF1/ARHG…	Component
GO:0007423	sensory organ development	474	-0.359948883731201	-1.52420023022154	0.00117924528301887	0.00117924528301887	0.152862047881097	1973	tags=25%, list=15%, signal=22%	USH2A/RDH10/GNAT1/RCN1/SOS1/BMP7/EFEMP1/PDE6A/TGFB3/CDH23/SRF/CACNA1S/THY1/FZD5/IRX5/PITX2/AXIN1/BFSP1/TWIST2/LOC102183372/BCL11B/PDGFA/SOX9/NTF4/VAX1/GAS1/LRIG1/AGTPBP1/TGFB2/ACHE/LOC108634554/TBX2/COL4A1/BCAR3/HDAC2/CDH1/MFAP2/PTK7/LIF/DDR1/HAND2/KCNMA1/INHBA/COL8A1/NOG/WNT9B/SDK1/AQP1/NTN1/FAT3/FBN1/MUSK/LOC102173415/IKZF1/GBX2/TFAP2B/ATP2B2/GLI3/SKIL/HES5/GLI2/SDK2/FAM65B/PRRX2/ESRRB/LMX1B/AL…	212	262	SOD1/RPL24/NECTIN3/CRYGS/DVL3/SOX2/ACTL6A/PRKCI/BFSP2/PKNOX1/PCNT/EPHA2/ECE1/ARID1A/PHACTR4/WNT6/INHBB/RAB3GAP1/GPD2/SP3/TRAF3IP1/KCNQ4/FOXE3/ROR1/PLPPR4/LOC102173932/VANGL2/ATF6/NOS3/CASP2/HIPK2/IMPDH1/HOXA1/HOXA2/HOXA13/BMPER/FOXP2/GNGT1/CEP290/SP1/PFDN5/ACVRL1/WNT10B/FRS2/MDM1/CDK4/MIP/SLC39A5/ERBB3/ALG10/CDKN1B/TULP3/CACNA1C/LOC102178253/TRIOBP/PDGFB/WNT7B/CELSR1/BMPR1B/RBPJ/KDR/MSX1/OTOP1/CC…	ARL6/COL8A1/DLG1/OPA1/CLCN2/SKIL/ZIC1/PPP2R3A/C1QB/EPHB2/HDAC1/HPCA/PRSS56/WNT10A/CRYGC/FZD5/ABI2/BMPR2/GLI2/INSIG2/MYO3B/PRKRA/COL5A2/MTERF4/TWIST2/GBX2/COL8A2/JUN/GFI1/BCAR3/COL11A1/GNAT2/WNT2B/HIPK1/NOTCH2/NES/INSIG1/KMT2C/SMARCD3/WNT16/TSPAN12/INHBA/GLI3/DFNA5/AQP1/WNT2/TWIST1/AHR/IKZF1/LGR5/MYF5/LIN7A/ATP2B1/KERA/RARG/COL2A1/LRIG3/CDK2/GDF11/IGF1/IFT27/WNT5B/LOC102189751/BBS7/PITX2/CASP6/LEF…	Process
GO:0061061	muscle structure development	447	-0.414092022156355	-1.74477476651429	0.00119047619047619	0.00119047619047619	0.152862047881097	2680	tags=32%, list=20%, signal=27%	TIMM44/TNNI3/ITGA11/IGSF8/MURC/BCL9L/WDR1/MYL6/LOC102179380/ETV1/NOS1/TMTC3/MYOM2/LOC102191717/ADRA1B/CAMK2D/SMAD6/IGF1/NEURL2/BMP2/ITGA7/SMARCD3/PROK2/XIRP2/SOX6/TMOD1/EPOR/SDC1/TCF21/COL19A1/VGLL2/STAC3/TEAD4/POU4F1/MSTN/MESP1/LMOD2/PPP3CA/TBX5/SCX/SGCD/TBX3/BIN1/BARX2/MYLPF/LOC102181663/SRF/CACNA1S/KCNAB2/ANK2/PITX2/AXIN1/MEF2C/SOX9/SGCG/ITGB1BP2/VAX1/FGFRL1/CCNB1/DCN/TGFB2/AVPR1A/ACHE/NR4A1/B…	175	272	CXADR/RCAN1/FXR1/MBNL1/SERP1/SIK1/WNT4/KDM1A/MYOM3/ARID1A/PAX3/PLEKHM3/CFLAR/CACNB4/ACVR1/TANC1/KLHL41/HOXD10/HIVEP3/LOC102190925/TGFBR3/GLMN/S1PR1/MYBPHL/SORT1/BCL9/VANGL2/FLNC/SRI/IFRD1/FOXP2/CAV2/CAV1/MEOX2/CSRP2/MYF6/WNT10B/LRRC10/LEMD3/ERBB3/MYH9/PKP2/NTF3/MAFF/DDX17/PDGFB/WNT7B/CHKB/RBPJ/LOC102180114/LOC102181107/MSX1/CAST/EBF1/PDGFRB/SIRT6/SMARCA4/CALR/SIN3B/OBSCN/MAML1/CTSB/BIN3/EGR3/ADRA…	CHODL/POPDC2/GSK3B/FBXO40/HEG1/SKIL/SHOX2/KCNAB1/MRAS/PPP2R3A/KY/ADARB1/CAPZB/SEPN1/SLC9A1/LOC108637382/CHRND/OBSL1/SPEG/DES/IGFBP5/CCNT2/XIRP2/LRP2/METTL8/CHRNA1/HOXD9/COL3A1/MSTN/BIN1/COL6A3/LOC102168967/FHL3/HEYL/DMRTA2/LOC102179380/COL11A1/CASQ2/PLEKHO1/TMOD4/LMNA/MEF2D/IGSF8/CASQ1/RXRG/SMARCD3/CDK5/LMOD2/AEBP1/CRHR2/TBX20/MET/WNT2/ETV1/SGCE/FZD1/MYF5/TMTC3/DCN/NR4A1/ANKRD33/POU6F1/AVPR1A/STA…	Process
GO:0001501	skeletal system development	436	-0.396854976472543	-1.67119765496142	0.00119904076738609	0.00119904076738609	0.152862047881097	2231	tags=28%, list=16%, signal=24%	SOX6/CHI3L1/TIMP1/HSPB11/COL19A1/TEAD4/HOXC9/ACTN3/CLEC3B/SRD5A1/PKDCC/CDH11/RDH10/SCX/ESRRA/BMP7/TBX3/SLC39A1/BARX2/HOXB2/TGFB3/BCAN/LOC102188874/SRF/CD44/CACNA1S/DEAF1/IRX5/PITX2/AXIN1/TWIST2/MEF2C/COL12A1/PDGFA/SOX9/LECT1/MCPH1/GAS1/DMRT2/FGFRL1/HOXD3/VDR/TBX15/PTPRC/TGFB2/AXIN2/LOC108634554/TNFSF11/AEBP1/MDFI/COMP/RANBP3L/PTHLH/THBS3/TBX4/LOC108637488/PPARGC1B/HAND2/LUM/NOG/WNT9B/SOX4/BMPR1A/…	176	260	BBX/TP63/AHSG/IFT80/SERP1/CBS/RUNX1/ETS2/EPHA2/ALPL/RUNX3/WASF2/SATB2/DLX2/SP3/HOXD10/HOXD1/HDAC4/BMP8B/P3H1/TAL1/CYR61/GJA5/SETDB1/ASH1L/BGLAP/WDR60/NOS3/CREB3L2/LEP/HOXA1/HOXA2/HOXA3/HOXA4/HOXA5/HOXA6/HOXA7/HOXA9/HOXA10/HOXA11/HOXA13/SP1/WNT10B/ANO6/CHST11/TULP3/WNT7B/PAPSS1/BMPR1B/MEPE/KIT/BMP3/MSX1/IDUA/VCAN/PDGFRB/SLC39A3/AES/ACP5/NCAN/FREM1/ZFAND5/NPR2/SEMA4D/RIPPLY2/CTGF/CITED2/ESR1/PSEN1/…	DLG1/CHRD/LOC102180704/SHOX2/TIPARP/ZIC1/RYK/EXTL1/MATN1/NPPC/INHA/BMPR2/GLI2/EN1/INSIG2/SP5/HOXD9/HOXD8/HOXD3/PRKRA/FRZB/COL3A1/COL5A2/NAB1/TWIST2/COL9A2/HSPB11/USP1/COL11A1/ALX3/WNT2B/TRIM45/TBX15/SLC39A1/THBS3/MEF2D/HAPLN2/BCAN/ADAMTS4/PBX1/INSIG1/GLI3/AEBP1/SFRP4/LRRC17/ITGB8/TWIST1/COL1A2/MYF5/ALX1/LUM/ZNF385A/HOXC4/HOXC6/HOXC8/HOXC9/HOXC10/HOXC11/RARG/COL2A1/VDR/NAB2/GDF11/IGF1/PTHLH/MGP/PT…	Process
GO:0098797	plasma membrane protein complex	393	-0.374769630006397	-1.57045344352378	0.00120481927710843	0.00120481927710843	0.152862047881097	3048	tags=38%, list=23%, signal=31%	KCNT2/ITGAE/ITGA2/KCNB2/OLFM2/LOC102189040/KCNH1/DIABLO/TGFBR2/ABCB9/IRS1/ARRB1/FZD8/CNIH3/ATP1B1/OLFM1/CPT1C/DTNA/CATSPER3/ITGAM/ABCB8/KCNJ16/ITGA11/CLTB/KCNJ2/RAMP1/GNG5/TRAF3/GNB3/LOC102188617/GNB4/GRIN2D/PDE4B/VWC2/GRIK5/SNTB2/APBB1IP/ATP12A/CACNG1/IGF1/BMP2/ITGA7/CACNB1/ITGB3/STAC3/HFE2/GNG10/LRRC26/KCNC2/CD3G/LOC108633189/FCER1G/ITGAL/GNAT1/KCNIP1/SGCD/LOC102186539/ITGA9/LOC102190745/CALCRL…	159	234	SYNJ1/LOC102175896/AP2M1/LOC102172205/IFNLR1/CATSPER4/KHDRBS1/KCNE4/ABCB6/CASP8/CFLAR/CACNB4/ACVR1C/ACVR1/SCN2A/SCN9A/ITGA6/GJA4/EFCAB7/SGIP1/TGFBR3/GNAI3/KCNC4/KCNA2/KCND3/ATP1A1/GJA5/ITGA10/APH1A/DPP6/KCNH2/RAMP3/GNAI1/GNAT3/GNGT1/ITGA5/ACVR1B/SCN8A/CACNB3/KCNMB4/LRP1/CSF2RB/KCNJ8/EPS8/KCNA5/KCNA1/CACNA1C/CACNA1I/SHANK3/BMPR1B/KCNIP4/TLR1/TLR6/CTNNA1/APC2/ABCA7/GNG7/GNA11/CATSPERD/CACNA1A/KCNN1…	IL10RB/TNK2/TFRC/DLG1/GNB4/KCNMB3/KCNMB2/KCNAB1/ATP1B3/ITGB2/HSPG2/LOC108637382/CHRNG/CHRND/IRS1/INHA/KCNJ3/ITGB6/SCN3A/CHRNA1/CALCRL/RAMP1/FAF1/PDE4B/IL12RB2/GNG5/LOC102175177/LOC102174895/GNAT2/KCNA3/HFE2/IL6R/CHRNB2/SHC1/LOC102186539/LOC102186069/NCSTN/FCER1G/CD247/ABCB8/KCND2/CACNA2D1/ITGB8/SGCE/CALCR/AKAP9/VWC2/KCNC2/LIN7A/STAC3/ITGA7/IGF1/NCF4/SSPN/ABCC9/PTPN6/GNB3/CD4/KCNA6/SHISA8/SGCB/EVC…	Component
GO:0097435	supramolecular fiber organization	350	-0.366081627438848	-1.51596582274674	0.00122699386503067	0.00122699386503067	0.152862047881097	2600	tags=29%, list=19%, signal=24%	SIRPA/ARHGAP6/WDR1/WAS/AKAP2/AGFG1/MYOM2/LIMA1/GFAP/COL14A1/BCAR1/NEURL2/ABI2/PKP1/KRT20/DPYSL3/KLHL24/SCIN/TMOD1/ARHGEF2/CGNL1/LMOD2/MARCKS/SCX/KRT10/CORO1A/SRF/MDM2/STMN1/AXIN1/COL12A1/LOC108637778/TGFB2/WIPF1/SHTN1/FSCN1/CAV3/AVIL/KIF18A/NDE1/CASQ2/ADAMTS3/PPARGC1B/FAT1/DBN1/FBXO5/CCDC13/TPM2/P3H4/FSD1/FKBP1A/LUM/CCDC88B/MFAP4/MYOZ3/RAC2/OBSL1/LOC108634682/LCP1/TPPP/TPM1/MYOZ2/LMX1B/RHOD/ACTA1…	145	205	GHSR/PRKCI/LOC102172205/MYOM3/CFLAR/MYO1B/COBLL1/KLHL41/TUBGCP5/CAP1/P3H1/PLK3/HOOK1/MYBPHL/TPM3/ZYX/CALD1/CAV1/CD36/LOC100860959/LOC108633303/PAWR/RND1/HSP90B1/MYH9/PKP2/EPS8/TRIOBP/TUBGCP6/FRYL/ADD1/PDGFRB/DIAPH1/B4GALT7/COL5A3/ARF1/OBSCN/LOC108636541/JAK2/DMTN/BIN3/NEFM/NEFL/PTK2B/KIF24/GSN/TRDN/WASF1/VIPAS39/LTBP2/ACTN1/TMOD2/TMOD3/NIN/CHP1/RIPK3/RAB11A/JMY/DCTN1/CRIPT/NCK2/ACTR2/ARHGAP25/IFT…	DLG1/KLHL24/PLS1/NCK1/CDC42/STMN1/LOC108637382/AGFG1/CUL3/OBSL1/DES/ARPC2/ABI2/ACTR3/ERMN/WIPF1/COL3A1/COL5A2/KIF2C/COL11A1/CASQ2/PDE4DIP/TMOD4/ARHGEF2/CASQ1/DDR2/WASL/LMOD2/CRHR2/SCIN/COL1A2/AKAP9/COBL/LUM/LIMA1/NCKAP5L/COL2A1/MDM2/AVIL/NEDD1/MYBPC1/RAC2/MFAP5/WASH1/MICAL3/SH3BP1/PDXP/BAIAP2L2/MYOZ2/SNCA/SLAIN2/PDGFRA/RUFY3/ADAMTS3/WDR1/TACC3/MYOZ3/PPARGC1B/DPYSL3/SHROOM1/DBN1/LOX/CEP120/FSD1/HO…	Process
GO:0046873	metal ion transmembrane transporter activity	335	-0.363868035806516	-1.49787819303244	0.00124378109452736	0.00124378109452736	0.152862047881097	2278	tags=29%, list=17%, signal=25%	MCOLN2/RASA3/SLC4A10/TTYH1/ORAI1/KCNJ13/CACNB1/KCNG1/KCNH3/SLC34A3/TRPV2/LOC102169978/LRRC26/LOC102172245/KCNC2/MCU/HRH1/ASIC1/ATP13A5/SLC39A1/LOC102186539/SNAP25/KCNA3/TRPA1/ORAI3/CACNG6/KCNA7/CACNA1S/LOC102183471/ATP2A1/LOC108636121/PKD1L2/LOC108633209/SLC9A7/KCNF1/SLC39A6/KCNIP2/SLC9B2/TPCN1/SLC9A9/LOC108634554/ATP4B/CACNG4/SLC24A2/KCNA4/TIMM8B/SLC8A2/SLC12A3/KCNMA1/SLC6A7/SLC4A4/ASIC3/AQP1/CA…	152	183	CPOX/TRPC1/KCNJ15/CATSPER4/KCNE4/SLC11A1/SLC39A10/CACNB4/SCN2A/SCN9A/KCNQ4/SLC6A9/SLC30A7/KCNC4/KCNA2/KCND3/ATP1A1/KCNJ10/TMCO1/SLC4A2/KCNH2/SCN8A/SLC4A8/LOC102190297/CACNB3/KCNMB4/SLC39A5/SLC41A2/MYH9/KCNJ8/KCNA5/KCNA1/CACNA1C/CACNA1I/SLC34A2/LOC102180114/LOC102181107/SLC23A1/SLC39A3/MCOLN1/CACNA1A/KCNN1/ATP13A1/TMC1/TRPM6/SLC25A37/SLC28A3/TMEM38B/SLC31A2/PSEN1/SLC24A5/SLC12A1/RYR3/SLC12A6/HCN4/…	SLC5A3/SLC12A8/TFRC/ATP13A3/ATP13A5/KCNMB3/KCNMB2/SLC9A9/ATP1B3/ATP2C1/TRPM2/LOC102183471/SLC30A2/SLC9A1/SLC4A3/ASIC4/KCNJ3/SLC4A10/SCN3A/SCN7A/ABCB11/TRPM8/KCNJ13/GRIK3/SLC1A7/MCOLN2/KCNA3/SLC39A1/KCNN3/HCN3/KCNJ9/LOC102186539/LOC102186069/ASIC3/TRPV6/SLC13A4/KCND2/AQP1/CACNA2D1/KCNC2/ZDHHC17/ATP2B1/LOC102190935/ASIC1/KCNH3/DENND5B/ITPR2/KCNA6/LOC102172245/SLC6A13/LOC108636121/ANXA5/SLC9B2/PKD2/…	Function
GO:0001654	eye development	317	-0.373121777708862	-1.53148489319838	0.00126103404791929	0.00126103404791929	0.152862047881097	1973	tags=26%, list=15%, signal=22%	USH2A/RDH10/GNAT1/RCN1/SOS1/BMP7/EFEMP1/PDE6A/SRF/CACNA1S/THY1/FZD5/IRX5/PITX2/AXIN1/BFSP1/TWIST2/LOC102183372/BCL11B/SOX9/VAX1/GAS1/AGTPBP1/TGFB2/ACHE/LOC108634554/TBX2/COL4A1/BCAR3/HDAC2/MFAP2/LIF/INHBA/COL8A1/WNT9B/SDK1/AQP1/FAT3/FBN1/MUSK/IKZF1/TFAP2B/ATP2B2/GLI3/SKIL/HES5/SDK2/LMX1B/ALDH1A3/CDON/SHROOM2/WNT7A/HPCA/RORB/PITX3/WNT2/FBN2/ATP2B2/WNT2B/NECTIN1/COL5A2/ALDH1A2/NES/PRSS56/CNGA3/CALB…	140	177	RPL24/NECTIN3/CRYGS/SOX2/ACTL6A/PRKCI/BFSP2/PKNOX1/PCNT/EPHA2/ARID1A/PHACTR4/WNT6/INHBB/RAB3GAP1/GPD2/SP3/TRAF3IP1/FOXE3/ATF6/NOS3/CASP2/HIPK2/IMPDH1/FOXP2/GNGT1/CEP290/SP1/PFDN5/ACVRL1/FRS2/MDM1/CDK4/MIP/SLC39A5/TULP3/CACNA1C/PDGFB/WNT7B/BMPR1B/KDR/CC2D2A/PROM1/PDE6B/PDGFRB/SMARCA4/CPAMD8/TOPORS/TDRD7/NINJ1/KLF4/GJA1/NR2E1/PRDM1/AHI1/CITED2/TTC8/TTLL5/PROX2/PSEN1/SMOC1/MAX/BMP4/NRL/BBS4/PAPD4/NP…	ARL6/COL8A1/DLG1/OPA1/CLCN2/SKIL/PPP2R3A/EPHB2/HDAC1/HPCA/PRSS56/CRYGC/FZD5/ABI2/BMPR2/COL5A2/MTERF4/TWIST2/COL8A2/JUN/BCAR3/GNAT2/WNT2B/HIPK1/NOTCH2/NES/KMT2C/SMARCD3/WNT16/TSPAN12/INHBA/GLI3/AQP1/WNT2/TWIST1/AHR/IKZF1/MYF5/ATP2B1/KERA/RARG/CDK2/GDF11/WNT5B/LOC102189751/BBS7/PITX2/CASP6/WDR19/PDS5A/PDGFRA/MAN2A1/PDE6A/FBN2/WNT9A/RP1L1/RORB/TMOD1/TGFBR1/NTRK2/AGTPBP1/GAS1/MUSK/TBC1D32/HDAC2/DLL1/…	Process
GO:0043062	extracellular structure organization	305	-0.471856308108211	-1.93331487583583	0.00126262626262626	0.00126262626262626	0.152862047881097	1612	tags=30%, list=12%, signal=27%	OLFML2A/COL12A1/LOC102183372/PDGFA/MPO/SOX9/NDNF/ICAM3/DCN/TGFB2/CTSS/COL4A1/COMP/CDH1/MFAP2/CREB3L1/LOC108637488/ADAMTS3/ICAM5/EGFL6/DDR1/NOX1/P3H4/ADAMTS9/SMOC2/LUM/COL8A1/TTR/MFAP4/FGB/ADAM8/FBN1/LOC106504012/SULF1/LCP1/COL6A1/TGFBI/PLA2G5/ECM2/COL4A3/LMX1B/HAPLN2/MFAP5/TNC/MTTP/LOXL2/ADAMTS4/LOC102188340/NPHS1/DDR2/ADAM19/COL6A2/NOXO1/FGA/MATN4/FBN2/CD34/SPP1/MMP2/COL6A3/SERPINH1/ACAN/BGN/ELF…	118	187	ADAMTS5/JAM2/CD47/AGTR1/NPHP3/ABCG1/ITGA6/P3H1/CYR61/ITGA10/CTSK/ADAM15/F11R/ITGA5/LOC102175560/PDGFB/FBLN1/KDR/ALB/VCAN/ABCA7/ELANE/LOC108636372/COL5A3/SMARCA4/NCAN/ARF1/RECK/LPL/ABCA1/LOC102170698/NR2E1/CTGF/SERAC1/PLG/VIPAS39/LGALS3/LIPC/ADAM10/THBS1/MMP14/VIT/MPV17/MATN3/ENG/LAMC3/POMT1/ITGB1/FERMT1/COL9A3/LAMA5/LOC108637403/MMP9/TNFRSF11B/DGAT1/APBB1/MPZL3/APOA1/MIA3/VWA1/AGRN/LAMC2/CD34/TFI…	APP/COL8A1/CCDC80/COL18A1/COL6A1/COL6A2/PLA2G5/HSPG2/MATN1/COL16A1/COL4A3/COL4A4/ACSL3/ITGB6/COL3A1/COL5A2/COL6A3/COL8A2/COL9A2/PRKACB/LOC102175177/LOC102174895/COL11A1/ADAMTSL4/CTSS/HAPLN2/BCAN/ADAMTS4/OLFML2B/DDR2/LAMB1/ITGB8/COL1A2/MYF5/LUM/DCN/SOAT2/COL2A1/ADAMTS20/MMP19/ITGA7/MFAP5/WASH1/NDNF/NPNT/MTTP/SPP1/IBSP/PDGFRA/AMBN/ADAMTS3/HAPLN1/ADAM19/SPARC/LOC102174022/TGFBI/BSG/MADCAM1/LOX/FBN2/…	Process
GO:0060537	muscle tissue development	293	-0.393392636916262	-1.60054922876102	0.0012853470437018	0.0012853470437018	0.152862047881097	2417	tags=30%, list=18%, signal=25%	COL14A1/ADRA1B/CAMK2D/BMP2/ITGA7/XIRP2/SOX6/EPOR/NDUFV2/TCF21/COL19A1/VGLL2/STAC3/POU4F1/MESP1/PPP3CA/MARCKS/TBX5/SCX/BMP7/SGCD/TBX3/MYLPF/LOC102181663/SRF/CACNA1S/PITX2/MEF2C/SOX9/SGCG/VAX1/CCNB1/DCN/TGFB2/NR4A1/BVES/LOC108634554/TBX2/HDAC2/GPCPD1/CAV3/SGCB/ATF3/LOC108637488/ADAMTS9/FKBP1A/SMYD1/DMRTA2/NOG/BMPR1A/OBSL1/HOMER1/HLF/LOC108634682/SKIL/TPM1/HEYL/CDON/POPDC2/ACTA1/TENM4/TIPARP/NPHS1/P…	118	175	CXADR/RCAN1/POGLUT1/TP63/SIK1/ARID1A/PAX3/CASP8/CFLAR/ACVR1/KLHL41/HOXD10/HIVEP3/LOC102190925/TGFBR3/S1PR1/BCL9/GJA5/IFRD1/FOXP2/CAV2/CAV1/MEOX2/MYF6/WNT10B/LRRC10/LEMD3/ERBB3/PKP2/MAFF/RBPJ/PDGFRB/FGF1/SIRT6/CALR/SIN3B/MAML1/CTSB/ZFAND5/BIN3/ADRA1A/HEY2/ATG5/TBX18/CITED2/PROX2/ACTN1/BMP4/DLL4/FHL2/ID2/ENG/TSC1/GTF3C5/NOTCH1/METTL21C/RB1/ITGB1/NEBL/MYLK2/EYA2/ZFPM2/HEY1/EYA1/CHD7/MYC/LY6E/FOXH1/M…	POPDC2/HEG1/DLG1/SKIL/LOC102180704/TIPARP/KCNAB1/C1H3orf58/CDC42/SEPN1/SLC9A1/LOC108637382/CHRND/OBSL1/SPEG/CCNT2/XIRP2/LRP2/METTL8/CHRNA1/HOXD9/COL3A1/LOC102168967/HEYL/DMRTA2/LOC102179380/COL11A1/LMNA/MEF2D/IGSF8/CASQ1/RXRG/CDK5/CRHR2/TBX20/MET/WNT2/AHR/SGCE/MYF5/DCN/NR4A1/ANKRD33/ARID2/STAC3/MYL6/MYL6B/ITGA7/CBY1/LOC102181663/EP300/CAMK2D/PITX2/PPP3CA/PKD2/SGCB/PDGFRA/MEF2C/ADRA1B/SGCD/EGR1/PI…	Process
GO:0043010	camera-type eye development	277	-0.396354872754639	-1.60615207055922	0.0012970168612192	0.0012970168612192	0.152862047881097	1973	tags=27%, list=15%, signal=24%	USH2A/RDH10/GNAT1/RCN1/SOS1/BMP7/EFEMP1/PDE6A/SRF/CACNA1S/THY1/FZD5/IRX5/PITX2/BFSP1/TWIST2/LOC102183372/BCL11B/SOX9/VAX1/GAS1/AGTPBP1/TGFB2/ACHE/LOC108634554/TBX2/COL4A1/BCAR3/HDAC2/LIF/INHBA/COL8A1/WNT9B/SDK1/AQP1/FAT3/FBN1/MUSK/IKZF1/TFAP2B/ATP2B2/GLI3/SKIL/HES5/SDK2/LMX1B/ALDH1A3/CDON/SHROOM2/WNT7A/HPCA/RORB/PITX3/WNT2/FBN2/ATP2B2/WNT2B/NECTIN1/ALDH1A2/NES/PRSS56/CNGA3/CALB1/COL8A2/WNT16/TSPA…	118	159	RPL24/NECTIN3/CRYGS/ACTL6A/BFSP2/PKNOX1/PCNT/EPHA2/ARID1A/PHACTR4/WNT6/RAB3GAP1/GPD2/SP3/TRAF3IP1/FOXE3/NOS3/CASP2/IMPDH1/FOXP2/CEP290/SP1/PFDN5/ACVRL1/FRS2/MDM1/CDK4/MIP/TULP3/CACNA1C/PDGFB/WNT7B/BMPR1B/KDR/CC2D2A/PROM1/PDE6B/PDGFRB/SMARCA4/TOPORS/TDRD7/NINJ1/KLF4/GJA1/NR2E1/AHI1/CITED2/TTC8/TTLL5/PROX2/PSEN1/MAX/BMP4/PAPD4/NPHP1/MEIS1/ZNF513/SLC25A25/LAMC3/UCHL3/ATP8A2/FLT1/MAB21L1/JAG1/GATA3/N…	ARL6/COL8A1/DLG1/OPA1/CLCN2/SKIL/EPHB2/HDAC1/HPCA/PRSS56/CRYGC/FZD5/ABI2/BMPR2/MTERF4/TWIST2/COL8A2/JUN/BCAR3/GNAT2/WNT2B/HIPK1/NOTCH2/NES/KMT2C/SMARCD3/WNT16/TSPAN12/INHBA/GLI3/AQP1/WNT2/TWIST1/AHR/IKZF1/MYF5/ATP2B1/KERA/RARG/CDK2/GDF11/WNT5B/PITX2/CASP6/WDR19/PDS5A/PDGFRA/MAN2A1/PDE6A/FBN2/WNT9A/RP1L1/RORB/TMOD1/TGFBR1/NTRK2/AGTPBP1/GAS1/MUSK/TBC1D32/HDAC2/DLL1/RHOJ/HIF1A/FBN1/ALDH1A2/SMAD3/MEG…	Process
GO:0050890	cognition	277	-0.395461443576122	-1.60253162024155	0.0012970168612192	0.0012970168612192	0.152862047881097	1975	tags=28%, list=15%, signal=24%	CHST10/VLDLR/PPP3CB/HRH1/ASIC1/ADCY1/ADGRF1/ATXN1/ADORA1/LOC102186539/HTR2A/SNAP25/LOC102188874/ATP8A1/SRF/DEAF1/MEF2C/BHLHB9/NTF4/FOSL1/CHL1/GRIA1/IL1RN/LRRN4/ARC/SLC8A2/DBI/HTR4/GRM4/NOG/MUSK/PRKCG/PDE1B/TACR1/SHANK1/LMX1B/SERPINF1/C1QL1/LOC102169183/GPI/LMX1A/CHRNB2/GALR3/FOS/LOC102172074/KCNK2/EGR2/CCND2/SCT/IL1B/LDLR/AMPH/MDK/JPH4/LOC102190430/CX3CR1/NCAM1/ZNF385A/CALB1/PAK6/EGR1/TUSC3/NPTX2…	111	166	SYNJ1/CHMP2B/RCAN1/GHSR/CREB1/TANC1/CYFIP1/PPT1/B4GALT2/LHX8/GPR88/HOXA1/FOXP2/PRKAR2B/TAC1/ITGA5/LOC102190297/CACNA1C/PLA2G6/MAPK8IP2/SHANK3/KIT/UBA6/PJA2/GM2A/ADRB2/ABCA7/MAN2B1/CRTC1/FYN/CNR1/TTC8/PSEN1/ESR2/TMOD2/DYX1C1/EIF2AK4/CHD8/NPTN/BBS4/PIAS1/PDE8B/CRHBP/DRD1/NRXN1/SLC1A4/ACTR2/FOSL2/UCN/PLCB1/ITGB1/PRNP/CEBPB/CHD7/ADCY8/BDNF/APBB1/PSEN2/MTOR/PRKCZ/ABL2/NDRG4/CEBPA/KMT2B/SHISA7/RPS6KB1/…	APP/BCHE/KCNAB1/S100B/CBR3/DOPEY2/EPHB2/ABI2/DBI/EN1/GPR155/FOXO6/JUN/NGF/CHRNB2/LOC102186539/LMX1A/CDK5/BRAF/PTPRZ1/AMPH/ADCY1/RP9/LAMB1/RELN/PDE1B/ZNF385A/AAAS/LOC102190935/ASIC1/IGF1/KRAS/CCND2/GALR3/PDE5A/ATP8A1/CAMK4/MEF2C/ADRA1B/GRIA1/SYNPO/HTR4/PAIP2/EGR1/RGS14/LDLR/INSR/VLDLR/NTRK2/SHC3/MUSK/LOC102169183/BRINP1/SOBP/SGK1/EPM2A/NRXN3/FOS/SLC8A3/HIF1A/GMFB/GATM/TRPM7/PAK6/MEIS2/JPH4/HMGCR/H…	Process
GO:0030198	extracellular matrix organization	266	-0.514892325599132	-2.08215619107902	0.00130039011703511	0.00130039011703511	0.152862047881097	1612	tags=33%, list=12%, signal=29%	OLFML2A/COL12A1/LOC102183372/PDGFA/SOX9/NDNF/ICAM3/DCN/TGFB2/CTSS/COL4A1/COMP/CDH1/MFAP2/CREB3L1/LOC108637488/ADAMTS3/ICAM5/EGFL6/DDR1/NOX1/P3H4/ADAMTS9/SMOC2/LUM/COL8A1/TTR/MFAP4/FGB/ADAM8/FBN1/SULF1/LCP1/COL6A1/TGFBI/ECM2/COL4A3/LMX1B/HAPLN2/MFAP5/TNC/LOXL2/ADAMTS4/NPHS1/DDR2/ADAM19/COL6A2/NOXO1/FGA/MATN4/FBN2/SPP1/MMP2/COL6A3/SERPINH1/ACAN/BGN/ELF3/NPNT/COL9A2/COL5A2/COL4A4/IBSP/MMP16/DPT/COL8…	94	172	ADAMTS5/JAM2/CD47/NPHP3/ITGA6/P3H1/CYR61/ITGA10/CTSK/ADAM15/F11R/ITGA5/LOC102175560/PDGFB/FBLN1/KDR/VCAN/ELANE/LOC108636372/COL5A3/SMARCA4/NCAN/RECK/LOC102170698/NR2E1/CTGF/SERAC1/PLG/VIPAS39/LGALS3/ADAM10/THBS1/MMP14/VIT/MPV17/MATN3/ENG/LAMC3/POMT1/ITGB1/FERMT1/COL9A3/LAMA5/LOC108637403/MMP9/TNFRSF11B/APBB1/MPZL3/MIA3/VWA1/AGRN/LAMC2/TFIP11/FGF2/SFRP2/LOC102176156/CRISPLD2/FOXC2/GFOD2/HPN/APLP1/…	APP/COL8A1/CCDC80/COL18A1/COL6A1/COL6A2/HSPG2/MATN1/COL16A1/COL4A3/COL4A4/ITGB6/COL3A1/COL5A2/COL6A3/COL8A2/COL9A2/LOC102175177/LOC102174895/COL11A1/ADAMTSL4/CTSS/HAPLN2/BCAN/ADAMTS4/OLFML2B/DDR2/LAMB1/ITGB8/COL1A2/MYF5/LUM/DCN/COL2A1/ADAMTS20/MMP19/ITGA7/MFAP5/WASH1/NDNF/NPNT/SPP1/IBSP/PDGFRA/AMBN/ADAMTS3/HAPLN1/ADAM19/SPARC/LOC102174022/TGFBI/BSG/MADCAM1/LOX/FBN2/ICAM5/ICAM3/COMP/ADAMTS2/TGFBR1…	Process
GO:0014706	striated muscle tissue development	279	-0.381083056478609	-1.5422798329747	0.00130039011703511	0.00130039011703511	0.152862047881097	2680	tags=33%, list=20%, signal=27%	TIMM44/TNNI3/IGSF8/MURC/BCL9L/MYL6/LOC102179380/COL14A1/ADRA1B/CAMK2D/BMP2/ITGA7/XIRP2/SOX6/EPOR/NDUFV2/TCF21/COL19A1/VGLL2/STAC3/POU4F1/MESP1/PPP3CA/MARCKS/TBX5/SCX/BMP7/SGCD/TBX3/MYLPF/LOC102181663/SRF/CACNA1S/PITX2/MEF2C/SGCG/VAX1/CCNB1/DCN/TGFB2/NR4A1/BVES/LOC108634554/TBX2/HDAC2/GPCPD1/CAV3/SGCB/ATF3/LOC108637488/ADAMTS9/FKBP1A/SMYD1/DMRTA2/NOG/BMPR1A/OBSL1/HOMER1/HLF/LOC108634682/SKIL/TPM1/…	114	165	CXADR/RCAN1/SIK1/ARID1A/PAX3/CASP8/CFLAR/ACVR1/KLHL41/HOXD10/HIVEP3/LOC102190925/TGFBR3/S1PR1/BCL9/GJA5/IFRD1/FOXP2/CAV2/CAV1/MEOX2/MYF6/WNT10B/LRRC10/LEMD3/ERBB3/PKP2/MAFF/RBPJ/PDGFRB/FGF1/SIRT6/CALR/SIN3B/MAML1/CTSB/BIN3/ADRA1A/HEY2/ATG5/TBX18/CITED2/PROX2/ACTN1/BMP4/DLL4/FHL2/ID2/ENG/TSC1/GTF3C5/NOTCH1/METTL21C/RB1/ITGB1/NEBL/MYLK2/EYA2/ZFPM2/HEY1/EYA1/CHD7/MYC/LY6E/FOXH1/MYBPC3/HLX/HNRNPU/MTO…	POPDC2/HEG1/SKIL/KCNAB1/C1H3orf58/CDC42/SEPN1/SLC9A1/LOC108637382/CHRND/OBSL1/SPEG/CCNT2/XIRP2/LRP2/METTL8/CHRNA1/HOXD9/LOC102168967/HEYL/DMRTA2/LOC102179380/COL11A1/LMNA/MEF2D/IGSF8/CASQ1/RXRG/CDK5/CRHR2/TBX20/MET/WNT2/SGCE/MYF5/DCN/NR4A1/ANKRD33/ARID2/STAC3/MYL6/MYL6B/ITGA7/CBY1/LOC102181663/EP300/CAMK2D/PITX2/PPP3CA/SGCB/PDGFRA/MEF2C/ADRA1B/SGCD/EGR1/PITX1/MEGF10/TIMM44/EPOR/SAP30/TGFBR1/KIAA1…	Process
GO:1903037	regulation of leukocyte cell-cell adhesion	262	-0.377743296041509	-1.52719801375829	0.00130378096479791	0.00130378096479791	0.152862047881097	2421	tags=30%, list=18%, signal=25%	CLEC4G/CD86/LAX1/IGF1/JAK3/LOC102175174/LOC108633275/PNP/ZNF608/TNFSF13B/ADK/CD6/ITGAL/LOC102181867/LOC102190745/IDO1/CORO1A/CD44/SPN/THY1/CTLA4/IL15/LOC102184859/PTPRC/ZC3H12D/LOC102186356/PPARA/LOC102187998/TNFSF11/BCL6/CD83/LOC102176695/CCL25/LOC102178953/LGALS1/ARG1/CCDC88B/TNFAIP8L2/ADAM8/CD3E/IKZF1/NLRP3/GLI3/IL2RA/BTN2A2/CD244/GLI2/FAM65B/PAG1/SLAMF1/AIF1/CD28/LOC102173969/DUSP10/PIK3R6/RA…	114	148	NFKBIZ/CD47/HHLA2/IL12A/ICOSLG/RUNX1/RUNX3/MARCH7/DPP4/ZC3H12A/GLMN/VTCN1/ZBTB7B/NOS3/LEP/CAV1/GPNMB/PAWR/TNFRSF13C/NDFIP1/ELANE/IRF1/AP3D1/EBI3/TNFSF9/TNFSF14/ICAM1/PRDX2/DHPS/IL12RB1/LOC108636541/LOC108636544/LOC102181595/PDCD1LG2/SHB/NR4A3/KLF4/FYN/VNN1/MYB/LGALS3/BMP4/LOC102176691/AP3B1/ZC3H8/NCK2/PELI1/NRARP/EFNB2/HMGB1/PRKCQ/GATA3/PRNP/LOC102190036/ITCH/ADA/SDC4/CEBPB/IL7/LYN/FAM49B/RPS3/HL…	BTLA/CD80/CD86/TFRC/DLG1/BCL6/PIK3CA/NCK1/LOC108633234/CDC42/PTAFR/LCK/IGFBP2/CTLA4/CD28/HSPD1/GLI2/BCL10/LOC102175177/LOC102174895/PTPN22/TNFAIP8L2/SLAMF1/CD244/LOC102184859/LOC102186356/EPHB6/GLI3/IKZF1/IL23A/TESPA1/IGF1/LOC102183941/PTPN6/CD4/LAG3/CD27/LGALS1/PPARA/PDE5A/HAVCR2/CD74/NLRP3/ZNF608/VAV1/CCL25/CLEC4G/LOC108633275/RASAL3/JAK3/LOC102181867/CD274/DOCK8/ANXA1/CCL19/CCL21/SYK/CD24/ARG1…	Process
GO:0007517	muscle organ development	258	-0.481615423891235	-1.93903847109603	0.00131752305665349	0.00131752305665349	0.152862047881097	2339	tags=33%, list=17%, signal=28%	IGF1/BMP2/ITGA7/XIRP2/SOX6/EPOR/TCF21/COL19A1/VGLL2/STAC3/TEAD4/POU4F1/MSTN/PPP3CA/SCX/SGCD/MYLPF/CACNA1S/PITX2/MEF2C/SGCG/ITGB1BP2/VAX1/FGFRL1/DCN/TGFB2/ACHE/NR4A1/BVES/LOC108634554/AEBP1/GPCPD1/FHL3/CAV3/SGCB/ATF3/LOC108637488/LIF/CNTFR/FKBP1A/SMYD1/DMRTA2/NOG/BMPR1A/HOMER1/HLF/LOC108634682/SKIL/TPM1/BASP1/HEYL/CDON/ACTA1/SHOX2/NPHS1/LOC102181716/ALX4/PITX1/ACTC1/WNT2/FOS/GSC/TBX1/COL6A3/EGR2/C…	89	169	RCAN1/FXR1/SERP1/PAX3/CFLAR/KLHL41/HOXD10/HIVEP3/TGFBR3/S1PR1/BCL9/VANGL2/SRI/FOXP2/CAV2/CAV1/MEOX2/MYF6/WNT10B/LEMD3/ERBB3/PKP2/MAFF/CHKB/RBPJ/MSX1/EBF1/SIRT6/SIN3B/CTSB/BIN3/EGR3/HEY2/CITED2/UTRN/ACTN1/TCF12/DLL4/ENG/GTF3C5/NOTCH1/METTL21C/RB1/LAMA5/LOC108637403/MYLK2/ZFPM2/HEY1/CHD7/MYC/LY6E/FOXH1/CNTF/SMTNL1/MYBPC3/CRYAB/HLX/DISP1/UBE4B/TNNI1/FOXC2/NFATC3/COPRS/MED1/STRA6/ZBTB42/KLHL40/FOXP1/…	CHODL/HEG1/SKIL/SHOX2/KCNAB1/MRAS/KY/ADARB1/SEPN1/LOC108637382/CHRND/SPEG/DES/CCNT2/XIRP2/LRP2/METTL8/CHRNA1/HOXD9/COL3A1/MSTN/COL6A3/LOC102168967/FHL3/HEYL/DMRTA2/COL11A1/LMNA/MEF2D/IGSF8/CASQ1/RXRG/CDK5/AEBP1/CRHR2/TBX20/MET/WNT2/ETV1/SGCE/FZD1/MYF5/DCN/NR4A1/ANKRD33/POU6F1/STAC3/MYL6/MYL6B/ITGA7/IGF1/TEAD4/EP300/MAPK12/PITX2/PPP3CA/SGCB/CXCL10/EVC/MEF2C/SGCD/HBEGF/EGR1/PITX1/MEGF10/EPOR/MEF2B/…	Process
GO:0007611	learning or memory	249	-0.401031991257245	-1.61267290125659	0.00131752305665349	0.00131752305665349	0.152862047881097	2065	tags=28%, list=15%, signal=24%	CHST10/VLDLR/PPP3CB/HRH1/ASIC1/ADCY1/ADGRF1/ATXN1/LOC102186539/HTR2A/SNAP25/ATP8A1/SRF/DEAF1/MEF2C/BHLHB9/NTF4/FOSL1/GRIA1/IL1RN/LRRN4/ARC/SLC8A2/DBI/GRM4/NOG/MUSK/PRKCG/PDE1B/TACR1/SHANK1/LMX1B/SERPINF1/C1QL1/LOC102169183/GPI/LMX1A/CHRNB2/GALR3/FOS/LOC102172074/KCNK2/EGR2/CCND2/SCT/IL1B/LDLR/AMPH/MDK/JPH4/CX3CR1/NCAM1/ZNF385A/CALB1/PAK6/EGR1/NPTX2/BTG2/PAK5/SGK1/BCHE/BRSK1/SORCS3/FZD9/IGF2/CNTN2…	99	150	SYNJ1/RCAN1/GHSR/CREB1/TANC1/PPT1/B4GALT2/LHX8/GPR88/FOXP2/PRKAR2B/TAC1/ITGA5/LOC102190297/CACNA1C/PLA2G6/MAPK8IP2/SHANK3/KIT/UBA6/PJA2/GM2A/ADRB2/ABCA7/MAN2B1/CRTC1/FYN/CNR1/PSEN1/ESR2/TMOD2/DYX1C1/EIF2AK4/CHD8/NPTN/PIAS1/PDE8B/CRHBP/DRD1/NRXN1/ACTR2/FOSL2/UCN/PLCB1/ITGB1/PRNP/CEBPB/ADCY8/BDNF/APBB1/PSEN2/MTOR/PRKCZ/ABL2/NDRG4/CEBPA/KMT2B/SHISA7/RPS6KB1/IFT20/CTNS/ITGA3/PPP1R1B/KAT2A/EIF4A3/PDE4…	APP/BCHE/KCNAB1/S100B/EPHB2/ABI2/DBI/EN1/FOXO6/JUN/NGF/CHRNB2/LOC102186539/LMX1A/CDK5/BRAF/PTPRZ1/AMPH/ADCY1/LAMB1/RELN/PDE1B/ZNF385A/AAAS/LOC102190935/ASIC1/IGF1/KRAS/CCND2/GALR3/PDE5A/ATP8A1/CAMK4/MEF2C/ADRA1B/GRIA1/SYNPO/PAIP2/EGR1/RGS14/LDLR/INSR/VLDLR/NTRK2/SHC3/MUSK/LOC102169183/BRINP1/SGK1/EPM2A/NRXN3/FOS/SLC8A3/HIF1A/GMFB/GATM/TRPM7/PAK6/MEIS2/JPH4/HMGCR/HRH2/CHST10/TACR1/IL1B/IL1RN/ADCY3…	Process
GO:0042692	muscle cell differentiation	243	-0.375218895418804	-1.50591043620359	0.00132100396301189	0.00132100396301189	0.152862047881097	2578	tags=30%, list=19%, signal=25%	WDR1/LOC102179380/NOS1/TMTC3/MYOM2/LOC102191717/ADRA1B/CAMK2D/SMAD6/IGF1/NEURL2/BMP2/SMARCD3/PROK2/SOX6/TMOD1/SDC1/STAC3/MESP1/LMOD2/PPP3CA/TBX5/SGCD/TBX3/BIN1/BARX2/LOC102181663/SRF/CACNA1S/ANK2/PITX2/AXIN1/MEF2C/SOX9/SGCG/CCNB1/AVPR1A/BVES/LOC108634554/TBX2/HDAC2/CAV3/SGCB/CASQ2/MYOZ3/OBSL1/HOMER1/CDH2/TPM1/MYOZ2/CDON/POPDC2/LEF1/ACTA1/NPHS1/LOC102181716/ACTC1/TBX1/WFIKKN1/CASQ1/NPNT/DYRK1B/FHO…	100	143	CXADR/RCAN1/SIK1/WNT4/KDM1A/MYOM3/ARID1A/PAX3/CFLAR/CACNB4/ACVR1/TANC1/KLHL41/LOC102190925/GLMN/MYBPHL/SORT1/BCL9/VANGL2/FLNC/IFRD1/CAV2/CAV1/MYF6/WNT10B/LRRC10/MYH9/NTF3/PDGFB/WNT7B/CAST/EBF1/PDGFRB/SMARCA4/CALR/OBSCN/MAML1/BIN3/ADRA1A/HEY2/TRDN/ATG5/TBX18/PROX2/ACTN1/BMP4/MYEF2/TMOD2/TMOD3/SEMA4C/FHL2/ENG/TSC1/NOTCH1/EDNRB/RB1/ITGB1/NEBL/MYLK2/HEY1/MYBPC3/ADM/CAPN2/HNRNPU/MTOR/LMOD1/ATP2A2/NFAT…	POPDC2/GSK3B/FBXO40/CAPZB/SEPN1/SLC9A1/OBSL1/SPEG/IGFBP5/BIN1/LOC102179380/CASQ2/PLEKHO1/TMOD4/LMNA/CASQ1/SMARCD3/LMOD2/MET/MYF5/TMTC3/AVPR1A/STAC3/MYBPC1/IGF1/KRAS/CBY1/LOC102181663/MKL1/MYOZ2/CAMK2D/ANK2/PITX2/LEF1/NPNT/PPP3CA/SGCB/PDGFRA/WDR1/MEF2C/ADRA1B/SGCD/MYOZ3/MEGF10/TIMM44/SMARCA2/TMOD1/KIAA1161/MURC/ASF1A/HDAC2/BVES/SYNE1/QKI/SIX4/SIX1/BNIP2/RORA/TPM1/CAPN3/ACTC1/NFATC4/NEO1/SMAD6/HOME…	Process
GO:0031012	extracellular matrix	254	-0.546786173038332	-2.19944060661843	0.00132450331125828	0.00132450331125828	0.152862047881097	2062	tags=39%, list=15%, signal=34%	NID1/CLEC3B/NID2/USH2A/LAMA3/ADAMTS12/SPON2/CCBE1/BMP7/ASPN/EFEMP1/LTBP4/HMCN2/TGFB3/BCAN/LOC108636402/SPN/LAMB4/OLFML2A/COL12A1/LOC102183372/GPC1/NDNF/LOXL1/DCN/TGFB2/MMRN1/ACHE/COL4A1/COMP/MFAP2/FLRT1/LOC108637488/ADAMTS3/EGFL6/ADAMTS9/SMOC2/LUM/COL8A1/MFAP4/COL4A5/NTN1/FBN1/LTBP1/COL6A1/TGFBI/ECM2/COL4A3/SERPINE2/CD248/COCH/HAPLN2/MGP/CTHRC1/WNT7A/SERPINF1/MFAP5/RELL2/TNC/COL15A1/FRAS1/THBS2/L…	85	169	SOD1/ADAMTS5/ADAMTS1/AHSG/LOC102175526/LOC102172205/RUNX1/COLQ/ALPL/WNT4/WNT6/ITGA6/P3H1/CYR61/TGFBR3/ECM1/BGLAP/COL28A1/TIMP3/VWF/FBLN1/MEPE/SOD3/ALB/VCAN/FGF1/ADAMTSL5/COL5A3/LOC102190399/CALR/FREM1/LPL/MEGF9/LOC102170698/CTGF/SERAC1/LTBP2/LGALS3/THBS1/THBS4/IL1RL1/VIT/MATN3/LAMC3/FGF9/ITGB1/UCMA/LAMA5/LOC108637403/TGM2/PI3/TNFRSF11B/F2/VWA1/AGRN/LAMC2/EMID1/TFIP11/SFRP2/GPLD1/GLG1/CRISPLD2/GFO…	COL8A1/IMPG2/CCDC80/DLG1/P3H2/COL18A1/COL6A1/COL6A2/COL6A6/HSPG2/MATN1/COL4A3/COL4A4/SERPINE2/COL3A1/COL5A2/GPC1/COL6A3/COL8A2/F3/COL11A1/ADAMTSL4/HAPLN2/BCAN/OLFML2B/RARRES2/PTPRZ1/WNT2/LAMB4/LAMB1/RELN/COL1A2/VWC2/KERA/LUM/DCN/COL2A1/MMP19/NTN4/IGF1/MGP/MFAP5/WNT5B/CHADL/NDNF/NPNT/MMRN1/IBSP/AMBN/ENAM/ADAMTS3/FRAS1/HPSE/CPZ/SPON2/EFNA5/HAPLN1/SPARC/RELL2/TGFBI/LOX/FBN2/ADAMTS10/FBN3/LOC10863640…	Component
GO:0030545	receptor regulator activity	254	-0.373190783446767	-1.50115530275309	0.00132450331125828	0.00132450331125828	0.152862047881097	2358	tags=33%, list=17%, signal=28%	POMC/IGF1/ADM2/BMP2/CCL26/TIMP1/CCL22/QRFP/IL11/HAMP/MSTN/GHRH/SEMA3B/OSGIN2/BMP7/ADIPOQ/LOC102181867/CXCL8/TGFB3/PNOC/IL15/NPY/LOC106502311/PDGFA/NTF4/TGFB2/TNFSF11/GDF6/LYNX1/IL1RN/PTHLH/CCL25/INSL6/LOC102179414/LIF/LOC102169932/INHBA/WNT9B/CRLF2/LOC100860781/FBN1/GAL/IL17C/LOC102168874/WNT7A/ADCYAP1/FGF11/ENHO/LOC102190717/IL10/CDC42EP2/CECR1/WNT2/CCL21/CCL24/FGF6/SPP1/MRAP2/WFIKKN1/EDA/SCT/C5…	110	144	FAM3B/WNT4/INHBB/LYPD6/ERFE/BMP8B/LEP/FAM3C/HGF/GPNMB/TAC1/KITLG/NPFF/WNT10B/INHBE/NTF3/PDGFB/WNT7B/AIMP1/SLIT2/LOC102181582/LOC102181854/LOC102182115/LOC102182395/LOC102182683/FGF5/BMP3/LRPAP1/DGKQ/FGF1/AMH/NRTN/ANGPTL8/ZNF653/GDF15/GDF1/LOC108636544/LOC102181595/IL33/CCL27/EPHA7/CTGF/ALKBH1/PGF/ESR2/LGALS3/BMP4/TGFA/UCN/IL17D/FGF9/C1QTNF9/HMGB1/JAG1/GDF5/WISP2/TNFRSF11B/COLEC10/IL7/LY6E/CNTF/F2…	FGF12/ADIPOQ/THPO/LOC102168874/NPPC/INHA/WNT10A/LYPD1/MSTN/GUCA2A/CSF1/NGF/HDGF/CDK5/PTN/INHBA/NPY/CRHR2/WNT2/NAMPT/SEMA3A/ENDOU/GDF11/IGF1/PTHLH/SPX/FGF6/CECR1/ADM2/SPP1/AMBN/CXCL8/EPGN/BTC/CXCL9/CXCL10/CXCL11/EFNA5/IL17B/HBEGF/CXCL14/GDF9/LOC106502311/CCL25/CERS1/WNT9A/PNOC/LOC102181867/LOC108636595/INSL6/STC1/ENHO/CCL19/CCL21/C5/PXDN/MRAP2/FLRT2/TGFB3/FBN1/FGF7/GREM1/C11H2orf40/IL1B/IL1RN/POMC…	Function
GO:0009897	external side of plasma membrane	246	-0.446060392757908	-1.7887381116558	0.00132978723404255	0.00132978723404255	0.152862047881097	1776	tags=32%, list=13%, signal=28%	LOC102190745/CD226/CD8A/CD44/SPN/THY1/CCR5/CTLA4/SLC2A4/LOC102184859/CD69/CCR6/GFRA1/ANTXR1/PTPRC/ADGRE1/TNFRSF9/LOC102186356/CD22/TNFSF13/CD83/FCRL6/RTN4RL2/CD8B/LOC102178953/FCER1A/GLRB/CD40/LOC102183007/KCNMA1/LOC102181422/CDH13/IL12RB2/BMPR1A/FGB/CRLF2/MUSK/CD3E/FLT3/TFR2/IL2RA/CD244/SERPINE2/ANXA5/SLAMF1/SLAMF7/CD28/CXCR3/F10/CD2/CHRNB2/PDCD1/CCL21/FGA/CD34/LOC102184229/NGFR/LDLR/TRPV1/LOC10…	97	149	LOC102172205/ABCG1/ICOSLG/ECE1/CXCR4/LOC102168948/ITGA6/TGFBR3/PLPPR4/S1PR1/VTCN1/RORC/LOC100860748/CD36/LOC100860959/LOC108633303/ITGA5/STAB2/LOC108636060/LOC102183943/CD9/TNFRSF13C/LOC102184901/ARSA/ADGRA3/KIT/KDR/EPHA5/CD14/FCER2/ICAM1/CALR/IL12RB1/CLCN3/CTSB/TMC1/ABCA1/PLG/B2M/LOC102168547/LGALS3/THBS1/IL1RL1/ENG/ITGB1/CUBN/PRNP/ADA/GPIHBP1/MS4A2/LOC102174322/MCAM/CXCR5/TMEM123/SELL/TNFRSF4/P…	ALCAM/LOC102183007/CD80/CD86/HEG1/TFRC/NLGN1/P2RY12/LOC102190650/SERPINE2/CTLA4/CD28/KCNJ3/ITGB6/LRP2/TRPM8/IL12RB2/F3/LOC102175177/LOC102174895/CD2/LOC102173987/CHRNB2/FCER1A/FCRL6/SLAMF1/CD244/SLAMF7/FCER1G/LOC102184859/LOC102185698/LOC102186356/NRCAM/LOC102183941/LOC102184229/LOC108636059/LOC102189932/CD69/CD4/LAG3/CD27/ANXA5/ENPEP/PDGFRA/CXCL9/CXCL10/ANTXR2/EFNA5/CD74/GFRA3/ADGRE1/LDLR/EPOR/I…	Component
GO:0022839	ion gated channel activity	199	-0.44634682483356	-1.75070904814452	0.00134228187919463	0.00134228187919463	0.152862047881097	2253	tags=40%, list=17%, signal=34%	CATSPER3/ZACN/KCNJ16/KCNJ2/GABRA1/GRIN2D/VDAC1/GRIK5/P2RX7/CACNG1/RASA3/CLCN5/KCNJ13/CACNB1/LOC102185237/KCNG1/KCNH3/LRRC26/KCNC2/ANO5/ASIC1/NCALD/GABRA2/SNAP25/KCNA3/TRPA1/CACNG6/KCNA7/CACNA1S/KCNF1/KCNIP2/TPCN1/LOC108634554/GRIA1/CACNG4/CLCN4/CLCN1/KCNA4/GRIA3/GLRB/CHRNE/GRIA4/KCNMA1/ASIC3/AQP1/CACNG5/CACNA2D1/CHRNA3/TRPM2/CALHM1/PEX5L/KCNN2/KCNH1/KCNJ12/TMEM38A/SHROOM2/KCNMB2/KCNQ1/ANO7/CACNA1…	76	123	KCNJ15/CLCNKA/CATSPER4/CACNB4/KCNQ4/BSND/LOC102185525/KCNC4/KCNA2/KCND3/LOC102188370/KCNJ10/KCNH2/CACNB3/ANO6/KCNMB4/KCNJ8/ANO2/KCNA5/KCNA1/CACNA1C/CACNA1I/GABRB1/LOC102180114/LOC102181107/MCOLN1/CACNA1A/KCNN1/CLCN3/TMC1/GRIN3A/TMEM38B/GABRR2/RYR3/HCN4/NCS1/KCNT1/CACNB2/TMC2/KCNB1/ANO3/ABCC8/CLCN6/SCNN1D/TRPV4/P2RX4/GRIA2/HPN/KCNK6/TRPM4/CACNG7/P2RX1/CHRNB1/KCNH4/KCNMB1/HCN1/GABRB3/CHRNA5/ANO10/C…	DLG1/CLCN2/PEX5L/KCNMB3/KCNMB2/TRPM2/CHRNG/CHRND/KCNJ3/CHRNA1/ANO7/KCNJ13/GRIK3/LOC102185237/KCNA3/CHRNB2/KCNN3/HCN3/KCNJ9/ASIC3/CLCN1/TRPV6/KCND2/AQP1/CFTR/CACNA2D1/KCNC2/ASIC1/KCNH3/ITPR2/KCNA6/PKD2/GABRA2/GABRA1/GRIA1/ANXA6/CATSPER3/VDAC1/HCN2/TMEM38A/ANO8/TMEM63C/KCNN2/CNGA3/KCNG3/KCNK3/KCNS3/KCNF1/LRRC26/GRIN1/MTMR6/SNAP25/JPH2/KCNG1/NCALD/KCNB2/TRPA1/KCNQ3/KCNQ5/LRRC55/KCNA4/KCNJ11/KCNC1/GR…	Function
GO:0050870	positive regulation of T cell activation	182	-0.404930005479737	-1.5739798829071	0.00134228187919463	0.00134228187919463	0.152862047881097	1758	tags=27%, list=13%, signal=24%	CORO1A/SPN/THY1/CTLA4/IL15/PTPRC/LOC102187998/TNFSF11/BCL6/CD83/LOC102176695/LOC102178953/LGALS1/CCDC88B/ADAM8/CD3E/IKZF1/NLRP3/GLI3/IL2RA/BTN2A2/CD244/GLI2/SLAMF1/AIF1/CD28/DUSP10/PIK3R6/RASAL3/LOC102190717/EFNB3/PDCD1/LOC100861338/CCL21/LOC102188267/CARD11/LCK/IL1B/LOC102183941/SASH3/CD74/CD24/LOC102175177/LOC102189615/IGF2/LOC102175889/CCL19/EPHB6/TFRC	72	110	NFKBIZ/CD47/HHLA2/IL12A/ICOSLG/RUNX1/RUNX3/DPP4/VTCN1/ZBTB7B/LEP/CAV1/TNFRSF13C/AP3D1/EBI3/TNFSF9/TNFSF14/DHPS/IL12RB1/PDCD1LG2/SHB/FYN/VNN1/MYB/LOC102176691/AP3B1/NCK2/EFNB2/HMGB1/PRKCQ/GATA3/LOC102190036/ADA/IL7/LYN/FAM49B/RPS3/HLX/TNFSF4/PRKCZ/CYLD/NOD2/CBFB/LOC102187672/LOC106503912/LOC108638256/LOC102186681/LOC102187127/LOC102184087/FLOT2/RARA/STAT5B/LOC102185866/SLC4A1/PIK3R1/IL7R/BLM/CSK/L…	BTLA/CD80/CD86/TFRC/BCL6/PIK3CA/NCK1/CDC42/LCK/IGFBP2/CTLA4/CD28/HSPD1/GLI2/BCL10/LOC102175177/LOC102174895/PTPN22/SLAMF1/CD244/EPHB6/GLI3/IKZF1/IL23A/TESPA1/IGF1/LOC102183941/CD4/CD27/LGALS1/HAVCR2/CD74/NLRP3/VAV1/LOC108633275/RASAL3/JAK3/CD274/DOCK8/ANXA1/CCL19/CCL21/SYK/CD24/ZBTB1/ZNF609/PNP/CD276/LOC102176695/SOCS5/IL1B/TNFSF13B/HSPH1/TNFSF11/IL2RA/BMI1/SIRPA/SRC/RIPK2/TRAF6/CD59/THY1/CD3E/IL…	Process
GO:0097060	synaptic membrane	174	-0.433334153258482	-1.67375979783421	0.00135685210312076	0.00135685210312076	0.152862047881097	3171	tags=40%, list=23%, signal=31%	AKAP9/NLGN3/PPP1R9B/MET/GRIN1/ATP2B1/OLFM2/ARRB1/NRXN3/PTPRZ1/CNIH3/NLGN1/FLRT3/CHRM3/OLFM1/AKAP1/GRIN2D/TMEM240/GRIK5/UNC13A/GABRR1/KCNC2/NIPSNAP1/ADORA1/ANK3/ENO2/SNAP25/STX1A/SSPN/ADGRL1/LRP4/ADORA3/ACHE/FOSL1/ANK1/GRIA1/CACNG4/GPER1/LRRC4/DAGLA/KCNA4/DBN1/GRIA3/GLRB/SRPX2/CHRNE/GRIA4/KCNMA1/GRM4/MUSK/CDH2/CHRNA3/PRKCG/ATP2B2/GRIP2/SHANK1/P2RY1/KCTD12/RIMS1/PDLIM4/CHRNB2/LOC102172074/PRRT2/ATP…	67	107	SYNJ1/USP48/CADPS2/ERBB3/KCNA1/CACNA1C/PICK1/SEPT3/GABRG1/LOC102190950/LOC108633191/KCTD16/SNCAIP/DNM2/UNC13B/GRIN3A/EPHA7/GABRR2/CNR1/UTRN/AKAP5/SHC4/ADAM10/NPTN/F2R/SEMA4F/STRN/NRXN1/STXBP1/ITGB1/SNPH/RAPSN/SLC1A2/PDE2A/APBB1/CRYAB/MTMR2/DNM3/HIP1R/GRIA2/P2RX1/DLG4/NLGN2/CHRNB1/ITGA3/BAIAP2/FCHO2/CHRNA5/ERC2/GABBR1/DNAJA3/STX1B/HIP1/HSPB1/PI4K2A/ENTPD1/ATAD1/GRID1/DLG2/SYT7/NRXN2/CNIH2/GABRE/GA…	GPR156/DLG1/NLGN1/P2RY1/OPRD1/CHRNG/CHRND/CHRNA1/GRIK3/ADORA3/CHRNB2/SYT11/LRRC4/PTPRZ1/KCND2/MET/AKAP9/KCNC2/ATP2B1/SSPN/CLSTN3/ENO2/GRIA1/NDUFS7/PALM/DBN1/PDLIM4/OLFM2/ADGRL1/UNC13A/LZTS1/NTRK2/MUSK/GABRR1/SYNE1/NRXN3/GPHN/SLC8A1/OLFM1/GRIN1/KCTD12/LOC102172074/SNAP25/FLRT3/ITGA8/SNTA1/RIMS1/STX3/LRP4/KCNA4/ARRB1/GRIK4/GRIA4/ADORA1/CNIH3/CLSTN1/TMEM240/NIPSNAP1/GLRB/CPE/GRIK5/GRIN2D/SHANK1/PRKC…	Component
GO:0014074	response to purine-containing compound	170	-0.420516240804035	-1.61932918399415	0.00136798905608755	0.00136798905608755	0.152862047881097	2171	tags=31%, list=16%, signal=27%	LOC102191717/P2RX7/IGF1/PKLR/SDC1/HMGCS1/LOC102170758/SRD5A1/SLC26A3/ADIPOQ/C1S/TRPA1/CACNA1S/AKAP6/PLAT/LOC102174166/P2RY2/DUSP1/FOSL1/LOC108634554/CASQ2/PTPRN/PPARGC1B/GPD1/FKBP1A/AQP1/LOC108634682/TRPM2/PLA2G5/P2RY1/KCNQ1/FOS/ALAS1/PEBP1/LDH-A/CCND2/IL1B/CIB2/TRPV1/P2RY12/CNGA3/EGR1/LOC102184252/IGFBP5/CFTR/LOC108637382/ALDH3A1/CITED1/SPARC/WT1/FOXM1/LOC102175889/LOC102186111	66	104	SOD1/CPS1/STAT1/INHBB/NOS3/PIK3CG/WNT10B/RAPGEF3/RAP1B/HSP90B1/PDE3A/DGKQ/LOC108636372/JUNB/JUND/DMTN/PTK2B/ALDOB/AKAP7/ZFP36L1/DUOX2/DUOX1/AQP9/RYR3/HCN4/CRHBP/CDO1/MAT2A/FOSL2/HSPA5/ATP7B/CREM/PDE2A/SELL/P2RX4/AACS/RAPGEF2/LOC108637952/PLCG2/CCNE1/BCKDHA/TRPM4/INPP5K/P2RX1/TP53/PER1/SREBF1/NME1/AANAT-2/SPHK1/PIK3R1/PDE4D/HCN1/PRKAA1/SLC26A6/SLC6A1/GNAL/LOC102182663/LOC102182376/ENTPD1/RYR2/NOX4…	ADIPOQ/P2RY1/P2RY12/TRPM2/PLA2G5/SEPN1/PTAFR/LOC108637382/IRS1/PTPRN/IGFBP5/HSPD1/JUN/RAP1A/CASQ2/IL6R/PKLR/BRAF/AQP1/CFTR/SLC26A3/AHR/AKAP9/GPD1/LOC102170758/CDK2/IGF1/ITPR2/C1S/CCND2/FOXM1/SH3BP1/PDXP/PKD2/PPARGC1A/SPARC/PPARGC1B/EGR1/HCN2/BSG/CARM1/STC1/BCKDHB/ENPP1/EZR/FOS/SLC8A3/HIF1A/CNGA3/LOC102184252/SLC8A1/IL1B/SDC1/PCK1/FKBP1A/TRPA1/LOC102191152/ASPH/PENK/WT1/P2RY2/KCNJ11/IL18/FDX1/LOC1…	Process
GO:0046683	response to organophosphorus	160	-0.464625702554952	-1.77316222324943	0.00138121546961326	0.00138121546961326	0.152862047881097	1640	tags=26%, list=12%, signal=23%	AKAP6/PLAT/LOC102174166/P2RY2/DUSP1/FOSL1/PTPRN/PPARGC1B/LPAR1/GPD1/AQP1/PLA2G5/P2RY1/KCNQ1/LOC102176897/FOS/ALAS1/LOC102190498/PEBP1/LDH-A/CCND2/IL1B/CIB2/TRPV1/P2RY12/CNGA3/LOC102177638/EGR1/LOC102184252/IGFBP5/LOC102187932/CFTR/ALDH3A1/CITED1/LOC102176340/SPARC/LOC102176622/WT1/FOXM1/LOC102175889/LOC102186111/LOC102187782	62	98	SOD1/CPS1/STAT1/INHBB/NOS3/PIK3CG/WNT10B/RAPGEF3/RAP1B/HSP90B1/PDE3A/DGKQ/LOC108636372/JUNB/JUND/DMTN/PTK2B/ALDOB/AKAP7/ZFP36L1/DUOX2/DUOX1/AQP9/RYR3/HCN4/CRHBP/CDO1/MAT2A/FOSL2/HSPA5/RFC3/ATP7B/CREM/LOC102187204/LOC102189109/PDE2A/SELL/P2RX4/RAPGEF2/LOC108637952/PLCG2/BCKDHA/TRPM4/INPP5K/P2RX1/PER1/SREBF1/NME1/AANAT-2/SPHK1/PIK3R1/PDE4D/HCN1/SLC26A6/TYMS/LOC102182663/LOC102182376/ENTPD1/NOX4/P2R…	ADIPOQ/P2RY1/P2RY12/PLA2G5/PTAFR/PTPRN/IGFBP5/HSPD1/JUN/RAP1A/IL6R/PKLR/BRAF/AQP1/CFTR/SLC26A3/AHR/AKAP9/GPD1/LOC102170758/CDK2/ITPR2/C1S/CCND2/FOXM1/SH3BP1/PDXP/PKD2/SPARC/PPARGC1B/EGR1/HCN2/BSG/CARM1/STC1/LPAR1/BCKDHB/ENPP1/EZR/FOS/SLC8A3/CNGA3/LOC102184252/SLC8A1/IL1B/SDC1/LOC102176340/LOC102176622/LOC102176897/LOC102177638/LOC102190498/LOC102187932/LOC102187782/LOC102188418/CRLS1/PCK1/LOC1021…	Process
GO:0050803	regulation of synapse structure or activity	156	-0.442495100131158	-1.68626051527323	0.00138504155124654	0.00138504155124654	0.152862047881097	2159	tags=32%, list=16%, signal=27%	RELN/LRRC4B/LRTM1/IL10RA/MARCKS/SNAP25/SHISA6/LOC102184859/MEF2C/BHLHB9/LRP8/ADGRL1/LRP4/LZTS3/LOC102186356/LRRTM1/LRRC4/FRMPD4/FLRT1/DBN1/DNM1L/ARC/SRPX2/GRIA4/ADGRL3/HOMER1/MUSK/CDH2/TIAM1/WNT7A/LRRTM3/ADGRB2/THBS2/NGEF/IL10/CHRNB2/IGSF9/MDGA1/NECTIN1/RAB17/CLSTN3/SLITRK6/CDC20/ADGRB1/FZD9/EPHB3/LRRN1/EPHB2/CUX2/TPBG	55	101	IL1RAP/GHSR/COLQ/EPHA4/PPT1/PTPRF/AMIGO1/SNX27/LINGO4/EFNA1/CAMK2B/PPP1R9A/PICK1/SHANK3/ADGRE5/NCAN/FYN/EPHA7/SIPA1L1/ITPKA/DCTN1/CRIPT/NRXN1/ACTR2/ANAPC2/SLITRK1/SYNDIG1/PRNP/SYBU/RAPSN/BDNF/DNM3/AGRN/VPS35/ARHGAP33/SHISA7/CDK5R1/NLGN2/ARHGEF15/ARHGAP44/BAIAP2/NTRK3/MESDC2/AMIGO3/DTNBP1/STX1B/SLIT1/DKK1/DLG5/SLITRK2/SLITRK4/PGRMC1/FMR1/MECP2/GRIPAP1	TIAM1/APP/OPA1/EPHB3/MFN1/NLGN1/CDC42/EPHB2/ADGRB2/ZNF804A/RAB17/NGEF/CDC20/LRP8/ADGRL2/CHRNB2/IGSF9/LOC102184859/LOC102186356/CDK5/LRRC4/LRRN3/RELN/AMIGO2/LRRK2/DNM1L/CAPRIN2/CLSTN3/SNCA/ADGRL3/EFNA5/MEF2C/DBN1/ADGRL1/ABHD17B/NTRK2/MUSK/TPBG/MARCKS/THBS2/FLRT2/SIX1/NEDD4/NFATC4/HOMER1/LRRTM1/DAB2IP/GRIN1/SLITRK5/SLITRK6/SNAP25/FLRT3/C1QL3/LZTS3/ADNP/PTK2/ARC/ADGRB1/LRP4/CAPRIN1/NECTIN1/IL10RA/GR…	Process
GO:0050807	regulation of synapse organization	148	-0.451871318053618	-1.70921494573619	0.00141643059490085	0.00141643059490085	0.152862047881097	2159	tags=33%, list=16%, signal=28%	RELN/LRRC4B/LRTM1/IL10RA/MARCKS/SNAP25/SHISA6/LOC102184859/MEF2C/BHLHB9/LRP8/ADGRL1/LRP4/LZTS3/LOC102186356/LRRTM1/LRRC4/FRMPD4/FLRT1/DBN1/DNM1L/ARC/SRPX2/ADGRL3/HOMER1/MUSK/CDH2/TIAM1/WNT7A/LRRTM3/ADGRB2/THBS2/NGEF/IL10/CHRNB2/IGSF9/MDGA1/NECTIN1/RAB17/CLSTN3/SLITRK6/CDC20/ADGRB1/FZD9/EPHB3/LRRN1/EPHB2/CUX2/TPBG	50	98	IL1RAP/GHSR/COLQ/EPHA4/AMIGO1/SNX27/LINGO4/EFNA1/CAMK2B/PPP1R9A/SHANK3/ADGRE5/NCAN/FYN/EPHA7/SIPA1L1/ITPKA/DCTN1/CRIPT/NRXN1/ACTR2/ANAPC2/SLITRK1/SYNDIG1/PRNP/RAPSN/BDNF/DNM3/AGRN/VPS35/ARHGAP33/SHISA7/CDK5R1/NLGN2/ARHGEF15/ARHGAP44/BAIAP2/NTRK3/MESDC2/AMIGO3/DTNBP1/SLIT1/DKK1/DLG5/SLITRK2/SLITRK4/PGRMC1/FMR1/MECP2/GRIPAP1	TIAM1/OPA1/EPHB3/MFN1/NLGN1/CDC42/EPHB2/ADGRB2/ZNF804A/RAB17/NGEF/CDC20/LRP8/ADGRL2/CHRNB2/IGSF9/LOC102184859/LOC102186356/CDK5/LRRC4/LRRN3/RELN/AMIGO2/LRRK2/DNM1L/CAPRIN2/CLSTN3/SNCA/ADGRL3/EFNA5/MEF2C/DBN1/ADGRL1/ABHD17B/NTRK2/MUSK/TPBG/MARCKS/THBS2/FLRT2/SIX1/NEDD4/NFATC4/HOMER1/LRRTM1/DAB2IP/GRIN1/SLITRK5/SLITRK6/SNAP25/FLRT3/C1QL3/LZTS3/ADNP/PTK2/ARC/ADGRB1/LRP4/CAPRIN1/NECTIN1/IL10RA/IL10/M…	Process
GO:0000775	chromosome, centromeric region	140	-0.48116474952987	-1.80375284998571	0.00142857142857143	0.00142857142857143	0.152862047881097	2448	tags=28%, list=18%, signal=23%	LOC102168924/CENPN/KAT2B/MIS18BP1/CENPK/MIS12/AURKB/STAG2/NUP43/HJURP/ESCO2/SKA2/CCNB1/MIS18A/SUV39H2/SKA3/KIF18A/NDE1/DYNLL1/NCAPD2/OIP5/HELLS/KMT5C/IKZF1/SPC24/SYCP3/CENPW/NEK2/CENPE/SPAG5/SPC25/NDC80/KIF2C/TTK/BIRC5/BUB1B/CDCA8/MKI67/CENPF	54	86	MEAF6/KDM4A/PMF1/NUF2/DYNC1I1/CBX5/LOC108636199/MAD2L1/CENPC/DCTN4/PHF2/TRAPPC12/PSEN1/KNL1/KNSTRN/ZWILCH/DCTN1/GPATCH11/CENPB/SS18L1/DSN1/SNAI1/CEBPB/DSCC1/NCAPD3/CKAP5/ZW10/PSEN2/HNRNPU/TPR/NSL1/CLIP1/KNTC1/ZNF276/CENPT/PPP2R1A/AURKC/TEX14/CENPH/SIN3A/TP53BP1/DYNC1LI1/DAXX/SKA1/KIF22/KAT8/LRWD1/MAD1L1/SMC3/CENPU/INCENP/SMC1A/PGRMC1/SUV39H1	MIS18A/STAG1/KAT2B/SGO1/RCC2/ORC2/SGO2/SPC25/HJURP/CDCA8/KIF2C/ITGB3BP/CBX3/IKZF1/PPP1R12A/SYCP3/NCAPD2/CENPE/LOC102178535/PPP2CA/SPC24/PINX1/ESCO2/TTK/CENPW/NUP43/WDHD1/OIP5/BUB1B/REC8/APC/BUB1/XPO1/CENPO/SPOUT1/SKA3/PDS5B/SUGT1/SUV39H2/AURKA/DNMT3B/MTBP/LOC102168924/RAD21/HSF1/KIF18A/FBXO28/CENPF/NEK2/DYNLL1/ZNF330/CENPN/CTCF/KMT5C/SKA2/ZNF207/SPAG5/PAFAH1B1/MIS12/AURKB/NDEL1/CENPV/CBX1/BIRC5/S…	Component
GO:0060538	skeletal muscle organ development	134	-0.536895935929316	-2.00515568469992	0.0014367816091954	0.0014367816091954	0.152862047881097	2165	tags=37%, list=16%, signal=31%	TCF21/COL19A1/VGLL2/STAC3/PPP3CA/SCX/MYLPF/CACNA1S/PITX2/MEF2C/VAX1/FGFRL1/DCN/TGFB2/NR4A1/BVES/LOC108634554/GPCPD1/ATF3/LOC108637488/CNTFR/SMYD1/DMRTA2/HOMER1/HLF/SKIL/BASP1/HEYL/CDON/ACTA1/NPHS1/PITX1/ACTC1/FOS/EGR2/CASQ1/NGFR/MSC/ELN/EGR1/SOX8/BTG2/CRHR2/CHRNA1/MYL6B/MEGF10/LOC108633440/WT1/KCNAB1	44	90	RCAN1/PAX3/CFLAR/KLHL41/HOXD10/HIVEP3/BCL9/FOXP2/CAV2/CAV1/MEOX2/MYF6/WNT10B/LEMD3/ERBB3/MAFF/EBF1/SIN3B/CTSB/BIN3/CITED2/ACTN1/GTF3C5/NOTCH1/METTL21C/RB1/MYLK2/MYC/HLX/DISP1/NFATC3/STRA6/KLHL40/FOXP1/FLNB/MYL3/MED20/MAPK14/LOC102172682/ANKRD2/ANKRD1/XK/EMD/TAZ	SKIL/KCNAB1/SEPN1/CHRND/CCNT2/METTL8/CHRNA1/HOXD9/LOC102168967/HEYL/DMRTA2/MEF2D/IGSF8/CASQ1/RXRG/CDK5/CRHR2/MET/SGCE/MYF5/DCN/NR4A1/ANKRD33/STAC3/MYL6/MYL6B/ITGA7/EP300/PITX2/PPP3CA/MEF2C/EGR1/PITX1/MEGF10/SAP30/KIAA1161/CNTFR/VGLL2/BVES/TCF21/DLL1/FOS/SIX4/SIX1/COPS2/ACTC1/HOMER1/SMYD1/VAMP5/SVIL/GPCPD1/MSC/SCX/LOC108637488/COL19A1/WT1/MYOD1/HSPA8/BCL9L/MYOG/BTG2/TGFB2/ZBTB18/ATF3/CACNA1S/NPHS1…	Process
GO:0007519	skeletal muscle tissue development	126	-0.516267896819531	-1.90723833937375	0.00144927536231884	0.00144927536231884	0.152862047881097	2165	tags=35%, list=16%, signal=30%	TCF21/COL19A1/VGLL2/STAC3/PPP3CA/SCX/MYLPF/CACNA1S/PITX2/MEF2C/VAX1/DCN/TGFB2/NR4A1/BVES/LOC108634554/GPCPD1/ATF3/LOC108637488/SMYD1/DMRTA2/HOMER1/HLF/SKIL/HEYL/CDON/ACTA1/NPHS1/PITX1/ACTC1/FOS/EGR2/CASQ1/NGFR/MSC/ELN/EGR1/SOX8/BTG2/CRHR2/CHRNA1/MYL6B/MEGF10/KCNAB1	41	85	RCAN1/PAX3/CFLAR/KLHL41/HOXD10/HIVEP3/BCL9/FOXP2/CAV2/CAV1/MEOX2/MYF6/WNT10B/LEMD3/ERBB3/MAFF/SIN3B/CTSB/BIN3/CITED2/ACTN1/GTF3C5/NOTCH1/METTL21C/RB1/MYLK2/MYC/HLX/NFATC3/KLHL40/FOXP1/FLNB/MYL3/MED20/MAPK14/LOC102172682/ANKRD2/ANKRD1/XK/EMD/TAZ	SKIL/KCNAB1/SEPN1/CHRND/CCNT2/METTL8/CHRNA1/HOXD9/LOC102168967/HEYL/DMRTA2/MEF2D/IGSF8/CASQ1/RXRG/CDK5/CRHR2/MET/SGCE/MYF5/DCN/NR4A1/ANKRD33/STAC3/MYL6/MYL6B/ITGA7/EP300/PITX2/PPP3CA/MEF2C/EGR1/PITX1/MEGF10/SAP30/KIAA1161/VGLL2/BVES/TCF21/DLL1/FOS/SIX4/SIX1/COPS2/ACTC1/HOMER1/SMYD1/VAMP5/SVIL/GPCPD1/MSC/SCX/LOC108637488/COL19A1/MYOD1/HSPA8/BCL9L/MYOG/BTG2/TGFB2/ZBTB18/ATF3/CACNA1S/NPHS1/RYR1/TGFB…	Process
GO:0042383	sarcolemma	136	-0.446595507472394	-1.66721540432297	0.00144927536231884	0.00144927536231884	0.152862047881097	2786	tags=38%, list=21%, signal=31%	ATP1B1/GOT2/DTNA/MLIP/KCNJ2/NOS1/CACNG1/ADRA1B/CAMK2D/SLC2A1/ITGA7/CACNB1/PPP3CB/SGCD/LOC102178379/ANK3/LOC102186539/BIN1/TGFB3/CACNA1S/SLC2A4/ANK2/AKAP6/SSPN/SGCG/VDR/BVES/LOC108634554/ANK1/CAV3/CLCN1/SGCB/AQP1/CACNA2D1/CDH2/COL6A1/LOC106501911/KCNN2/ANXA5/KCNJ12/POPDC2/KCNQ1/COL6A2/SYNC/FGF6/CASQ1/BGN/CIB2/LOC102175177/AQP4/KCNJ3/KCNJ5	46	90	PDE9A/ATP1A1/NOS3/FLNC/SRI/CAV2/CAV1/CD36/LOC100860959/LOC108633303/CACNB3/KCNJ8/CACNA1C/ADRB2/LOC108636372/OBSCN/CTSB/PGM5/ADRA1A/ESR1/ACTN1/PRKCQ/ITGB1/CACNB2/PLEC/ABCC8/SLC30A1/EDNRA/CLTC/CA4/PLD2/ALOX12/KRT19/SYNM/IGF1R/CIB1/AHNAK2/STAC/DTNBP1/LOC108633901/FAS/VCL/RYR2/LOC102175833/MSN/LOC108635273	POPDC2/DLG1/COL6A1/COL6A2/SLC9A1/SYNC/DES/KCNJ3/BIN1/SLC2A1/LOC102175177/LOC102174895/LOC102186539/CASQ1/CLCN1/KCND2/AQP1/CACNA2D1/VDR/SLC38A2/ITGA7/SSPN/ABCC9/FGF6/ANXA5/CAMK2D/ANK2/SGCB/STBD1/ADRA1B/SGCD/ANXA6/BSG/ANXA1/ACP1/BVES/EZR/TGFB3/SLC8A3/ANXA2/CAPN3/KCNN2/DYSF/SLC8A1/PPP3R1/SGCG/SNTA1/PTK2/CD59/KCNJ11/RDX/ATP1B1/LOC102178379/LOC106501911/CACNA1S/NOS1/GOT2/SCN1B/FXYD1/RYR1/RTN2/FKRP/SLC…	Component
GO:0062023	collagen-containing extracellular matrix	124	-0.569029831321561	-2.09805739832215	0.00145348837209302	0.00145348837209302	0.152862047881097	2062	tags=41%, list=15%, signal=35%	NID1/NID2/USH2A/LAMA3/ADAMTS12/EFEMP1/HMCN2/TGFB3/SPN/LAMB4/COL12A1/LOC102183372/LOXL1/TGFB2/ACHE/COL4A1/EGFL6/SMOC2/LUM/COL8A1/COL4A5/NTN1/FBN1/TGFBI/ECM2/COL4A3/SERPINE2/SERPINF1/RELL2/TNC/COL15A1/FRAS1/THBS2/LOXL2/MAMDC2/MATN2/ACAN/NPNT/ENTPD2/COL5A2/COL4A4/COL8A2/P3H2/SPARC/FREM2/COL11A1/CCDC80/COL11A2/COL1A2/COL3A1/VWA2	40	84	ADAMTS1/LOC102172205/RUNX1/COLQ/ITGA6/P3H1/TGFBR3/COL28A1/TIMP3/FBLN1/ALB/COL5A3/FREM1/MEGF9/LOC102170698/THBS4/VIT/LAMC3/FGF9/ITGB1/LAMA5/LOC108637403/VWA1/AGRN/LAMC2/SFRP2/APLP1/VTN/TIMP2/ITGB4/COL7A1/TINAG/PLOD3/SMC3/LOC102189370/COL17A1/ENTPD1/SFRP1/MMRN2/NDP	COL8A1/CCDC80/DLG1/P3H2/COL18A1/HSPG2/COL4A3/COL4A4/SERPINE2/COL3A1/COL5A2/COL8A2/F3/COL11A1/ADAMTSL4/LAMB4/LAMB1/COL1A2/VWC2/LUM/COL2A1/NTN4/IGF1/NPNT/FRAS1/EFNA5/SPARC/RELL2/TGFBI/MAMDC2/COL15A1/LOXL2/ECM2/TNC/COL12A1/SMOC2/THBS2/TGFB3/PAPLN/FBN1/ANXA2/NID2/LOC106502530/CILP/EFEMP1/HMCN2/ENTPD2/COL4A2/COL4A1/FREM2/LOC102184534/COL14A1/MATN2/USH2A/TGFB2/LAMC1/LAMB3/SERPINF1/NTN1/EGFLAM/ADAMTS12/…	Component
GO:0048592	eye morphogenesis	128	-0.475840211624443	-1.7595512595996	0.00145772594752187	0.00145772594752187	0.152862047881097	1966	tags=34%, list=15%, signal=30%	GNAT1/BMP7/EFEMP1/THY1/FZD5/IRX5/PITX2/AXIN1/SOX9/GAS1/AGTPBP1/TBX2/BCAR3/MFAP2/COL8A1/SDK1/AQP1/FAT3/FBN1/IKZF1/TFAP2B/GLI3/SDK2/ALDH1A3/CDON/SHROOM2/RORB/PITX3/WNT2/FBN2/WNT2B/NECTIN1/COL5A2/CNGA3/CALB1/COL8A2/WNT16/TSPAN12/SOX8/MYO7A/GDF11/SOX11/EPHB2/LOC102189471	50	78	NECTIN3/PRKCI/EPHA2/ARID1A/PHACTR4/SP3/FOXE3/GNGT1/CEP290/SP1/FRS2/PDGFB/KDR/PROM1/TOPORS/TDRD7/PRDM1/AHI1/CITED2/TTC8/PROX2/PSEN1/BMP4/NRL/BBS4/ALMS1/MEIS1/ATP8A2/FLT1/JAG1/TBC1D20/BHLHE22/NKD1/RDH13/STAT3/HCN1/TRPM1/STRA6/DIO3/SLC4A7/VHL/CCDC66/TFAP2A/RING1/PDE6C/TENM3/LOC102183216/TH/RPGR/LOC102187310	ARL6/COL8A1/PPP2R3A/EPHB2/FZD5/COL5A2/COL8A2/BCAR3/GNAT2/WNT2B/HIPK1/NOTCH2/WNT16/TSPAN12/GLI3/AQP1/WNT2/TWIST1/IKZF1/RARG/GDF11/PITX2/MAN2A1/FBN2/WNT9A/RORB/NTRK2/AGTPBP1/GAS1/DLL1/HIF1A/FBN1/MEGF11/CNGA3/EFEMP1/SOX11/BMP7/CALB1/FJX1/MYO7A/TSKU/NECTIN1/THY1/FASLG/MFN2/PROX1/FOXN4/KDM2B/IRX5/IRX6/BAX/TBX2/FSCN2/SDK2/SOX9/ALDH1A3/YY1/WNT5A/GNAT1/TFAP2B/VEGFA/TULP1/BAK1/AXIN1/SOX8/SDK1/PITX3/RBP4/T…	Process
GO:0005604	basement membrane	98	-0.542948451587282	-1.92918027083739	0.0014792899408284	0.0014792899408284	0.152862047881097	2062	tags=40%, list=15%, signal=34%	NID1/NID2/USH2A/LAMA3/EFEMP1/HMCN2/SPN/LAMB4/LOC102183372/LOXL1/TGFB2/ACHE/COL4A1/EGFL6/SMOC2/COL8A1/COL4A5/NTN1/FBN1/TGFBI/COL4A3/SERPINF1/RELL2/TNC/COL15A1/FRAS1/THBS2/LOXL2/MATN2/ACAN/NPNT/ENTPD2/COL4A4/COL8A2/P3H2/SPARC/FREM2/CCDC80/VWA2	32	66	ADAMTS1/LOC102172205/RUNX1/COLQ/ITGA6/P3H1/COL28A1/TIMP3/FBLN1/ALB/FREM1/MEGF9/THBS4/LAMC3/FGF9/ITGB1/LAMA5/LOC108637403/VWA1/AGRN/LAMC2/APLP1/VTN/TIMP2/ITGB4/COL7A1/TINAG/SMC3/LOC102189370/COL17A1/ENTPD1/MMRN2	COL8A1/CCDC80/DLG1/P3H2/COL18A1/HSPG2/COL4A3/COL4A4/COL8A2/LAMB4/LAMB1/VWC2/COL2A1/NTN4/NPNT/FRAS1/EFNA5/SPARC/RELL2/TGFBI/COL15A1/LOXL2/TNC/SMOC2/THBS2/PAPLN/FBN1/ANXA2/NID2/LOC106502530/EFEMP1/HMCN2/ENTPD2/COL4A2/COL4A1/FREM2/LOC102184534/MATN2/USH2A/TGFB2/LAMC1/LAMB3/SERPINF1/NTN1/EGFLAM/ACAN/LOXL1/DAG1/LOC102183372/VEGFA/LAMA3/LAMA1/SPN/ACHE/VWA2/LOC102190016/NID1/EFEMP2/CD151/TIMP1/EGFL6/COL…	Component
GO:0007586	digestion	84	-0.562761512562725	-1.97115174229538	0.00148367952522255	0.00148367952522255	0.152862047881097	1624	tags=38%, list=12%, signal=34%	C16H1orf106/SOX9/LOC102174166/VDR/ARX/ATP4B/GUCY2C/VSIG1/LOC102179414/KCNMA1/DBI/AQP1/LOC106502019/ATP4A/IREB2/LOC106501911/KCNQ1/LOC102176897/LOC102190498/SCT/LDLR/PGC/LOC102177638/CRHR2/LOC102187932/LOC102176340/LOC102176622/LOC102186111/LOC102187782/NPR3/LOC102190650/DDI2	30	54	MUC13/TRPC1/LCT/LOC102169641/LOC102169350/COPA/F11R/LEP/SNX10/CD36/LOC100860959/LOC108633303/ABCB1/TJP2/ABCG8/FABP1/UCN/LOC102187204/LOC102189109/SLC26A7/CCKBR/LOC102173489/SCARB1/NOD2/ZNF830/SLC46A1/SLC26A6/LOC102183469/MUC6/PIR	PLS1/LOC102190650/DBI/GUCA2A/CRHR2/AQP1/LOC102174202/SOAT2/VDR/STRAP/GUCY2C/ADM2/PPARGC1A/LDLR/ACO1/TLR4/EZR/GCNT3/HRH2/LOC102176340/LOC102176622/LOC102176897/LOC102177638/LOC102190498/LOC102187932/LOC102187782/LOC102188418/LOC102191152/LOC102178379/LOC106501911/C16H1orf106/ATP4A/LOC106503280/LOC102179414/SOX9/NPR3/IREB2/LOC102174166/LOC102186111/LOC102174605/TLR9/UCN2/PGC/RBP4/KCNMA1/PBLD/CHRM3/…	Process
GO:0060021	roof of mouth development	80	-0.55996887881215	-1.95065502761048	0.00149476831091181	0.00149476831091181	0.152862047881097	1997	tags=39%, list=15%, signal=33%	PKDCC/SOS1/TBX3/TGFB3/MEF2C/VAX1/GAS1/TGFB2/TBX2/HAND2/INHBA/WNT9B/BMPR1A/LOC102173415/GLI3/WNT7A/LEF1/FRAS1/TIPARP/ALX4/TBX1/PRRX1/WFIKKN1/MSC/ALX1/GDF11/OSR1/SOX11/EPHB3/EPHB2/COL11A2	25	55	SATB2/TGFBR3/MEOX2/MSX1/BNC2/IFT172/SNAI1/CHD7/SNAI2/DHRS3/PRDM16/WFIKKN2/C20H5orf42/GABRB3/ACVR2B/CSRNP1/TFAP2A/PAK1IP1/TSHZ1/NPRL3/MMP25/ARID5B/MEN1/CLDN5/LOC102181199	DLG1/EPHB3/LOC102180704/TIPARP/EPHB2/SUMO1/INSIG2/INSIG1/INHBA/GLI3/FZD1/ALX1/COL2A1/GDF11/BBS7/LEF1/PDS5A/PDGFRA/FRAS1/MEF2C/HAND2/ANP32B/TGFBR1/GAS1/TCF21/TGFB3/SOS1/PKDCC/OSR1/SOX11/OSR2/MSC/ASPH/ALX4/WNT11/TGFB2/PRRX1/TBX3/TBX2/WNT9B/LOC102173415/JAG2/TGFBR2/WNT5A/WNT7A/COL11A2/SMAD2/SMAD4/WFIKKN1/PLEKHA1/VAX1/BMPR1A/SGPL1/TBX1/MSTRG.14173	Process
GO:0005201	extracellular matrix structural constituent	57	-0.668722932496538	-2.17914522879372	0.00154798761609907	0.00154798761609907	0.152862047881097	1424	tags=40%, list=11%, signal=36%	EMILIN2/COL4A1/COMP/LOC108637488/LUM/FBN1/HAPLN2/MGP/MFAP5/FBN2/ACAN/BGN/COL9A2/COL4A4/COL8A2/ELN/CHADL/COL6A5/COL11A1/COL11A2/COL1A2/COL3A1/FBN3	13	44	TINAGL1/TUFT1/FBLN1/MEPE/VCAN/COL5A3/NCAN/MATN3/COL9A3/HAPLN3/COL7A1/TECTB/MUC6	IMPG2/COL6A5/MATN1/COL4A4/COL3A1/COL8A2/COL9A2/COL11A1/HAPLN2/BCAN/LAMB1/COL1A2/LUM/MGP/MFAP5/CD4/CHADL/AMBN/ENAM/HAPLN1/FBN2/FBN3/COMP/PXDN/FBN1/EMILIN1/COL4A2/COL4A1/LOC108637488/COL19A1/COL9A1/TECTA/CHI3L1/PRELP/LAMC1/ACAN/FBLN2/COL11A2/EMILIN2/LAMA1/ELN/LOC102171503/EFEMP2/BGN	Function
GO:0071276	cellular response to cadmium ion	34	-0.637222301332416	-1.91117926882547	0.00158227848101266	0.00158227848101266	0.152862047881097	528	tags=24%, list=4%, signal=23%	LOC102176897/FOS/LOC102190498/LOC102177638/LOC102187932/LOC102176340/LOC102176622/LOC102187782	14	20	SOD1/LOC108636199/MAPK9/GSN/LOC102187204/LOC102189109/MMP9/LOC102188072/LOC102168381/OGG1/DAXX/MAPK3/MAPK8/ATP7A	SUMO1/JUN/FOS/LOC102176340/LOC102176622/LOC102176897/LOC102177638/LOC102190498/LOC102187932/LOC102187782/LOC102188418/HSF1/HSPA8/MT3/PPP5C/EGFR/NCF1/CHUK/STAR/MAPK1	Process
GO:0033119	negative regulation of RNA splicing	36	-0.643045156454077	-1.94645883121754	0.00160513643659711	0.00160513643659711	0.152862047881097	528	tags=19%, list=4%, signal=19%	LOC102176897/LOC102190498/LOC102177638/LOC102187932/LOC102176340/LOC102176622/LOC102187782	18	18	DYRK1A/SRSF10/SRSF4/PTBP2/TMBIM6/PTBP1/PTBP3/ACIN1/SRSF7/SAP18/LOC102187204/LOC102189109/SFSWAP/RBM42/AKT2/U2AF2/RNPS1/MSTRG.18445	HNRNPA2B1/SRSF12/LOC102176340/LOC102176622/LOC102176897/LOC102177638/LOC102190498/LOC102187932/LOC102187782/LOC102188418/SRSF6/RPS13/SRSF9/HNRNPL/C1QBP/PCBP4/CELF4/RBM10	Process
GO:0016620	oxidoreductase activity, acting on the aldehyde or oxo group of donors, NAD or NADP as acceptor	36	-0.630121046834175	-1.90733833236486	0.00160513643659711	0.00160513643659711	0.152862047881097	1152	tags=50%, list=9%, signal=46%	LOC102181016/ALDH6A1/PDHA1/GAPDH/FAR2/ALDH1L1/ALDH1A3/LOC102173738/ALDH3B1/LOC102176897/LOC102190498/ALDH1A2/LOC102177638/LOC102187932/ALDH3A1/LOC102176340/LOC102176622/LOC102187782	10	26	ALDH4A1/ALDH9A1/ALDH1L2/LOC102186197/LOC102187204/LOC102189109/ALDH5A1/BCKDHA/ALDH3A2/ALDH18A1	FAR2/GAPDH/LOC102173738/LOC102181016/ALDH7A1/ALDH1A1/ALDH6A1/ALDH1A2/LOC102176340/LOC102176622/LOC102176897/LOC102177638/LOC102190498/LOC102187932/LOC102187782/LOC102188418/FAR1/ALDH2/GAPDHS/ALDH16A1/ALDH3A1/ALDH1A3/SUCLG2/ALDH1L1/ALDH3B1/PDHA1	Function
GO:0030199	collagen fibril organization	37	-0.735198269303715	-2.2336163001871	0.00161812297734628	0.00161812297734628	0.152862047881097	1606	tags=54%, list=12%, signal=48%	COL12A1/TGFB2/ADAMTS3/P3H4/LUM/LMX1B/LOXL2/DDR2/SERPINH1/ACAN/COL5A2/DPT/GREM1/LOC102184252/SERPINF2/ADAMTS2/COL11A1/COL11A2/COL1A2/COL3A1	9	28	P3H1/COL5A3/VIPAS39/MIA3/SFRP2/FOXC2/VPS33B/PLOD3/ATP7A	COL3A1/COL5A2/COL11A1/DDR2/COL1A2/LUM/COL2A1/ADAMTS3/LOX/ADAMTS2/TGFBR1/LOXL2/COL12A1/ANXA2/GREM1/LOC102184252/LMX1B/COL14A1/SCX/SERPINH1/TGFB2/DPT/MMP11/SERPINF2/P3H4/ACAN/COL11A2/P4HA1	Process
GO:0050892	intestinal absorption	37	-0.629421742532199	-1.91225513240607	0.00161812297734628	0.00161812297734628	0.152862047881097	946	tags=35%, list=7%, signal=33%	LOC106502019/IREB2/LOC106501911/KCNQ1/LOC102176897/LOC102190498/LDLR/LOC102177638/LOC102187932/LOC102176340/LOC102176622/LOC102187782/DDI2	15	22	F11R/LEP/CD36/LOC100860959/LOC108633303/ABCB1/TJP2/ABCG8/FABP1/LOC102187204/LOC102189109/LOC102173489/SCARB1/SLC46A1/SLC26A6	PLS1/LOC102174202/SOAT2/VDR/LDLR/ACO1/EZR/GCNT3/LOC102176340/LOC102176622/LOC102176897/LOC102177638/LOC102190498/LOC102187932/LOC102187782/LOC102188418/LOC102178379/LOC106501911/IREB2/KCNQ1/LOC106502019/MSTRG.10744	Process
GO:0048025	negative regulation of mRNA splicing, via spliceosome	32	-0.655879064639133	-1.93667726520905	0.0016260162601626	0.0016260162601626	0.152862047881097	528	tags=22%, list=4%, signal=21%	LOC102176897/LOC102190498/LOC102177638/LOC102187932/LOC102176340/LOC102176622/LOC102187782	15	17	DYRK1A/SRSF10/SRSF4/PTBP1/PTBP3/ACIN1/SRSF7/SAP18/LOC102187204/LOC102189109/SFSWAP/RBM42/U2AF2/RNPS1/MSTRG.18445	HNRNPA2B1/SRSF12/LOC102176340/LOC102176622/LOC102176897/LOC102177638/LOC102190498/LOC102187932/LOC102187782/LOC102188418/SRSF6/SRSF9/HNRNPL/C1QBP/PCBP4/CELF4/RBM10	Process
GO:0005581	collagen trimer	30	-0.770524574284468	-2.239396727733	0.00166112956810631	0.00166112956810631	0.152862047881097	1606	tags=57%, list=12%, signal=50%	COL12A1/DCN/COL4A1/LOC108637488/LUM/COL8A1/COL6A1/COL4A3/COL15A1/COL6A3/COL9A2/COL5A2/COL4A4/COL11A1/COL11A2/COL1A2/COL3A1	3	27	COL5A3/COL9A3/COL7A1	COL8A1/COL18A1/COL6A1/COL16A1/COL4A3/COL4A4/COL3A1/COL5A2/COL6A3/COL9A2/COL11A1/COL1A2/LUM/DCN/COL2A1/LOX/COL15A1/COL12A1/COL4A2/COL4A1/LOC108637488/COL19A1/COL9A1/COL11A2/COL13A1/COL4A6/LOC108633195	Component
GO:0004033	aldo-keto reductase (NADP) activity	29	-0.729433991986379	-2.10189098199687	0.00169204737732657	0.00169204737732657	0.152862047881097	564	tags=38%, list=4%, signal=36%	LOC102173738/LOC102176897/LOC102190498/LOC102177638/LOC102187932/ALDH3A1/LOC102176340/LOC102176622/LOC102187782/AKR7A2/KCNAB1	9	20	LOC106503221/AKR1B1/MIOX/RDH12/LOC102187204/LOC102189109/DHRS3/RDH13/CYB5A	KCNAB1/AKR1A1/LOC102173738/RDH8/RDH11/SPR/LOC102185579/LOC102176340/LOC102176622/LOC102176897/LOC102177638/LOC102190498/LOC102187932/LOC102187782/LOC102188418/RDH10/KCNAB2/ALDH3A1/LOC102170282/MSTRG.849	Function
GO:0006709	progesterone catabolic process	10	-0.860598502994126	-1.96181838192454	0.00170068027210884	0.00170068027210884	0.152862047881097	528	tags=70%, list=4%, signal=67%	LOC102176897/LOC102190498/LOC102177638/LOC102187932/LOC102176340/LOC102176622/LOC102187782	2	8	LOC102187204/LOC102189109	LOC102176340/LOC102176622/LOC102176897/LOC102177638/LOC102190498/LOC102187932/LOC102187782/LOC102188418	Process
GO:0009753	response to jasmonic acid	10	-0.860598502994126	-1.96181838192454	0.00170068027210884	0.00170068027210884	0.152862047881097	528	tags=70%, list=4%, signal=67%	LOC102176897/LOC102190498/LOC102177638/LOC102187932/LOC102176340/LOC102176622/LOC102187782	2	8	LOC102187204/LOC102189109	LOC102176340/LOC102176622/LOC102176897/LOC102177638/LOC102190498/LOC102187932/LOC102187782/LOC102188418	Process
GO:0016487	farnesol metabolic process	10	-0.860598502994126	-1.96181838192454	0.00170068027210884	0.00170068027210884	0.152862047881097	528	tags=70%, list=4%, signal=67%	LOC102176897/LOC102190498/LOC102177638/LOC102187932/LOC102176340/LOC102176622/LOC102187782	2	8	LOC102187204/LOC102189109	LOC102176340/LOC102176622/LOC102176897/LOC102177638/LOC102190498/LOC102187932/LOC102187782/LOC102188418	Process
GO:0016488	farnesol catabolic process	10	-0.860598502994126	-1.96181838192454	0.00170068027210884	0.00170068027210884	0.152862047881097	528	tags=70%, list=4%, signal=67%	LOC102176897/LOC102190498/LOC102177638/LOC102187932/LOC102176340/LOC102176622/LOC102187782	2	8	LOC102187204/LOC102189109	LOC102176340/LOC102176622/LOC102176897/LOC102177638/LOC102190498/LOC102187932/LOC102187782/LOC102188418	Process
GO:0018636	phenanthrene 9,10-monooxygenase activity	10	-0.860598502994126	-1.96181838192454	0.00170068027210884	0.00170068027210884	0.152862047881097	528	tags=70%, list=4%, signal=67%	LOC102176897/LOC102190498/LOC102177638/LOC102187932/LOC102176340/LOC102176622/LOC102187782	2	8	LOC102187204/LOC102189109	LOC102176340/LOC102176622/LOC102176897/LOC102177638/LOC102190498/LOC102187932/LOC102187782/LOC102188418	Function
GO:0035410	dihydrotestosterone 17-beta-dehydrogenase activity	10	-0.860598502994126	-1.96181838192454	0.00170068027210884	0.00170068027210884	0.152862047881097	528	tags=70%, list=4%, signal=67%	LOC102176897/LOC102190498/LOC102177638/LOC102187932/LOC102176340/LOC102176622/LOC102187782	2	8	LOC102187204/LOC102189109	LOC102176340/LOC102176622/LOC102176897/LOC102177638/LOC102190498/LOC102187932/LOC102187782/LOC102188418	Function
GO:0035671	enone reductase activity	10	-0.860598502994126	-1.96181838192454	0.00170068027210884	0.00170068027210884	0.152862047881097	528	tags=70%, list=4%, signal=67%	LOC102176897/LOC102190498/LOC102177638/LOC102187932/LOC102176340/LOC102176622/LOC102187782	2	8	LOC102187204/LOC102189109	LOC102176340/LOC102176622/LOC102176897/LOC102177638/LOC102190498/LOC102187932/LOC102187782/LOC102188418	Function
GO:0036130	prostaglandin H2 endoperoxidase reductase activity	10	-0.860598502994126	-1.96181838192454	0.00170068027210884	0.00170068027210884	0.152862047881097	528	tags=70%, list=4%, signal=67%	LOC102176897/LOC102190498/LOC102177638/LOC102187932/LOC102176340/LOC102176622/LOC102187782	2	8	LOC102187204/LOC102189109	LOC102176340/LOC102176622/LOC102176897/LOC102177638/LOC102190498/LOC102187932/LOC102187782/LOC102188418	Function
GO:0036131	prostaglandin D2 11-ketoreductase activity	10	-0.860598502994126	-1.96181838192454	0.00170068027210884	0.00170068027210884	0.152862047881097	528	tags=70%, list=4%, signal=67%	LOC102176897/LOC102190498/LOC102177638/LOC102187932/LOC102176340/LOC102176622/LOC102187782	2	8	LOC102187204/LOC102189109	LOC102176340/LOC102176622/LOC102176897/LOC102177638/LOC102190498/LOC102187932/LOC102187782/LOC102188418	Function
GO:0045550	geranylgeranyl reductase activity	10	-0.860598502994126	-1.96181838192454	0.00170068027210884	0.00170068027210884	0.152862047881097	528	tags=70%, list=4%, signal=67%	LOC102176897/LOC102190498/LOC102177638/LOC102187932/LOC102176340/LOC102176622/LOC102187782	2	8	LOC102187204/LOC102189109	LOC102176340/LOC102176622/LOC102176897/LOC102177638/LOC102190498/LOC102187932/LOC102187782/LOC102188418	Function
GO:0045703	ketoreductase activity	10	-0.860598502994126	-1.96181838192454	0.00170068027210884	0.00170068027210884	0.152862047881097	528	tags=70%, list=4%, signal=67%	LOC102176897/LOC102190498/LOC102177638/LOC102187932/LOC102176340/LOC102176622/LOC102187782	2	8	LOC102187204/LOC102189109	LOC102176340/LOC102176622/LOC102176897/LOC102177638/LOC102190498/LOC102187932/LOC102187782/LOC102188418	Function
GO:0047006	17-alpha,20-alpha-dihydroxypregn-4-en-3-one dehydrogenase activity	10	-0.860598502994126	-1.96181838192454	0.00170068027210884	0.00170068027210884	0.152862047881097	528	tags=70%, list=4%, signal=67%	LOC102176897/LOC102190498/LOC102177638/LOC102187932/LOC102176340/LOC102176622/LOC102187782	2	8	LOC102187204/LOC102189109	LOC102176340/LOC102176622/LOC102176897/LOC102177638/LOC102190498/LOC102187932/LOC102187782/LOC102188418	Function
GO:0047020	15-hydroxyprostaglandin-D dehydrogenase (NADP+) activity	10	-0.860598502994126	-1.96181838192454	0.00170068027210884	0.00170068027210884	0.152862047881097	528	tags=70%, list=4%, signal=67%	LOC102176897/LOC102190498/LOC102177638/LOC102187932/LOC102176340/LOC102176622/LOC102187782	2	8	LOC102187204/LOC102189109	LOC102176340/LOC102176622/LOC102176897/LOC102177638/LOC102190498/LOC102187932/LOC102187782/LOC102188418	Function
GO:0047023	androsterone dehydrogenase activity	10	-0.860598502994126	-1.96181838192454	0.00170068027210884	0.00170068027210884	0.152862047881097	528	tags=70%, list=4%, signal=67%	LOC102176897/LOC102190498/LOC102177638/LOC102187932/LOC102176340/LOC102176622/LOC102187782	2	8	LOC102187204/LOC102189109	LOC102176340/LOC102176622/LOC102176897/LOC102177638/LOC102190498/LOC102187932/LOC102187782/LOC102188418	Function
GO:0047024	5alpha-androstane-3beta,17beta-diol dehydrogenase activity	10	-0.860598502994126	-1.96181838192454	0.00170068027210884	0.00170068027210884	0.152862047881097	528	tags=70%, list=4%, signal=67%	LOC102176897/LOC102190498/LOC102177638/LOC102187932/LOC102176340/LOC102176622/LOC102187782	2	8	LOC102187204/LOC102189109	LOC102176340/LOC102176622/LOC102176897/LOC102177638/LOC102190498/LOC102187932/LOC102187782/LOC102188418	Function
GO:0047042	androsterone dehydrogenase (B-specific) activity	10	-0.860598502994126	-1.96181838192454	0.00170068027210884	0.00170068027210884	0.152862047881097	528	tags=70%, list=4%, signal=67%	LOC102176897/LOC102190498/LOC102177638/LOC102187932/LOC102176340/LOC102176622/LOC102187782	2	8	LOC102187204/LOC102189109	LOC102176340/LOC102176622/LOC102176897/LOC102177638/LOC102190498/LOC102187932/LOC102187782/LOC102188418	Function
GO:0047086	ketosteroid monooxygenase activity	10	-0.860598502994126	-1.96181838192454	0.00170068027210884	0.00170068027210884	0.152862047881097	528	tags=70%, list=4%, signal=67%	LOC102176897/LOC102190498/LOC102177638/LOC102187932/LOC102176340/LOC102176622/LOC102187782	2	8	LOC102187204/LOC102189109	LOC102176340/LOC102176622/LOC102176897/LOC102177638/LOC102190498/LOC102187932/LOC102187782/LOC102188418	Function
GO:0047115	trans-1,2-dihydrobenzene-1,2-diol dehydrogenase activity	10	-0.860598502994126	-1.96181838192454	0.00170068027210884	0.00170068027210884	0.152862047881097	528	tags=70%, list=4%, signal=67%	LOC102176897/LOC102190498/LOC102177638/LOC102187932/LOC102176340/LOC102176622/LOC102187782	2	8	LOC102187204/LOC102189109	LOC102176340/LOC102176622/LOC102176897/LOC102177638/LOC102190498/LOC102187932/LOC102187782/LOC102188418	Function
GO:0047787	delta4-3-oxosteroid 5beta-reductase activity	10	-0.860598502994126	-1.96181838192454	0.00170068027210884	0.00170068027210884	0.152862047881097	528	tags=70%, list=4%, signal=67%	LOC102176897/LOC102190498/LOC102177638/LOC102187932/LOC102176340/LOC102176622/LOC102187782	2	8	LOC102187204/LOC102189109	LOC102176340/LOC102176622/LOC102176897/LOC102177638/LOC102190498/LOC102187932/LOC102187782/LOC102188418	Function
GO:0071395	cellular response to jasmonic acid stimulus	10	-0.860598502994126	-1.96181838192454	0.00170068027210884	0.00170068027210884	0.152862047881097	528	tags=70%, list=4%, signal=67%	LOC102176897/LOC102190498/LOC102177638/LOC102187932/LOC102176340/LOC102176622/LOC102187782	2	8	LOC102187204/LOC102189109	LOC102176340/LOC102176622/LOC102176897/LOC102177638/LOC102190498/LOC102187932/LOC102187782/LOC102188418	Process
GO:1900052	regulation of retinoic acid biosynthetic process	10	-0.860598502994126	-1.96181838192454	0.00170068027210884	0.00170068027210884	0.152862047881097	528	tags=70%, list=4%, signal=67%	LOC102176897/LOC102190498/LOC102177638/LOC102187932/LOC102176340/LOC102176622/LOC102187782	2	8	LOC102187204/LOC102189109	LOC102176340/LOC102176622/LOC102176897/LOC102177638/LOC102190498/LOC102187932/LOC102187782/LOC102188418	Process
GO:1900053	negative regulation of retinoic acid biosynthetic process	10	-0.860598502994126	-1.96181838192454	0.00170068027210884	0.00170068027210884	0.152862047881097	528	tags=70%, list=4%, signal=67%	LOC102176897/LOC102190498/LOC102177638/LOC102187932/LOC102176340/LOC102176622/LOC102187782	2	8	LOC102187204/LOC102189109	LOC102176340/LOC102176622/LOC102176897/LOC102177638/LOC102190498/LOC102187932/LOC102187782/LOC102188418	Process
GO:0016093	polyprenol metabolic process	17	-0.762692172000996	-1.96084941289095	0.00172413793103448	0.00172413793103448	0.152862047881097	528	tags=41%, list=4%, signal=40%	LOC102176897/LOC102190498/LOC102177638/LOC102187932/LOC102176340/LOC102176622/LOC102187782	6	11	DHDDS/SRD5A3/NUS1/DPM2/LOC102187204/LOC102189109	ACAT2/LOC102176340/LOC102176622/LOC102176897/LOC102177638/LOC102190498/LOC102187932/LOC102187782/LOC102188418/DPM1/DPAGT1	Process
GO:0052650	NADP-retinol dehydrogenase activity	17	-0.761792654895002	-1.95853679234242	0.00172413793103448	0.00172413793103448	0.152862047881097	528	tags=41%, list=4%, signal=40%	LOC102176897/LOC102190498/LOC102177638/LOC102187932/LOC102176340/LOC102176622/LOC102187782	5	12	RDH12/LOC102187204/LOC102189109/DHRS3/RDH13	RDH8/RDH11/LOC102185579/LOC102176340/LOC102176622/LOC102176897/LOC102177638/LOC102190498/LOC102187932/LOC102187782/LOC102188418/RDH10	Function
GO:0051447	negative regulation of meiotic cell cycle	17	-0.72555563042126	-1.86537293046898	0.00172413793103448	0.00172413793103448	0.152862047881097	3004	tags=76%, list=22%, signal=60%	PRKACB/NANOS2/OSM/DMRT1/PRKACA/HORMAD1/DUSP1/FBXO5/LIF/GRB14/TTK/NPPC/RAD1	4	13	NPR2/RPS6KA2/MSH2/PRKAR1A	NPPC/GRB14/PRKACB/HORMAD1/PRKACA/DMRT1/TTK/FBXO5/OSM/LIF/NANOS2/DUSP1/RAD1	Process
GO:0042182	ketone catabolic process	17	-0.722210291643513	-1.85677220553817	0.00172413793103448	0.00172413793103448	0.152862047881097	528	tags=41%, list=4%, signal=40%	LOC102176897/LOC102190498/LOC102177638/LOC102187932/LOC102176340/LOC102176622/LOC102187782	6	11	LOC108633281/LOC102178311/LOC102186759/LOC102187204/LOC102189109/HAGH	LOC102172669/CBR3/LOC102176340/LOC102176622/LOC102176897/LOC102177638/LOC102190498/LOC102187932/LOC102187782/LOC102188418/GLO1	Process
GO:0005184	neuropeptide hormone activity	17	-0.710880451204579	-1.82764366352816	0.00172413793103448	0.00172413793103448	0.152862047881097	2802	tags=71%, list=21%, signal=56%	LOC106503280/LOC102187883/POMC/QRFP/PNOC/NPY/LOC102179414/GAL/ADCYAP1/SPX/NPPC/PDYN	2	15	NPFF/UCN	NPPC/NPY/SPX/PNOC/C11H2orf40/POMC/QRFP/PDYN/PENK/LOC102187883/AGRP/LOC106503280/LOC102179414/ADCYAP1/GAL	Function
GO:0004303	estradiol 17-beta-dehydrogenase activity	18	-0.746943601902343	-1.93287781962339	0.00172711571675302	0.00172711571675302	0.152862047881097	528	tags=44%, list=4%, signal=43%	HSD17B3/LOC102176897/LOC102190498/LOC102177638/LOC102187932/LOC102176340/LOC102176622/LOC102187782	5	13	HSD17B7/LOC102187204/LOC102189109/DHRS11/HSD17B8	HSD17B4/HSD17B3/LOC102176340/LOC102176622/LOC102176897/LOC102177638/LOC102190498/LOC102187932/LOC102187782/LOC102188418/HSD17B14/HSD17B1/HSD17B10	Function
GO:0002089	lens morphogenesis in camera-type eye	18	-0.704098596430645	-1.82200711861334	0.00172711571675302	0.00172711571675302	0.152862047881097	1366	tags=33%, list=10%, signal=30%	BCAR3/SHROOM2/PITX3/NECTIN1/SOX11/LOC102189471	10	8	NECTIN3/EPHA2/TDRD7/CITED2/PROX2/BMP4/MEIS1/TBC1D20/TFAP2A/LOC102187310	BCAR3/HIPK1/SOX11/NECTIN1/PROX1/PITX3/SHROOM2/LOC102189471	Process
GO:0044241	lipid digestion	18	-0.694720061637195	-1.79773813520327	0.00172711571675302	0.00172711571675302	0.152862047881097	1455	tags=56%, list=11%, signal=50%	ARX/AQP1/LOC102176897/LOC102190498/LDLR/LOC102177638/LOC102187932/LOC102176340/LOC102176622/LOC102187782	6	12	CD36/LOC100860959/LOC108633303/ABCG8/LOC102187204/LOC102189109	AQP1/SOAT2/LDLR/LOC102176340/LOC102176622/LOC102176897/LOC102177638/LOC102190498/LOC102187932/LOC102187782/LOC102188418/ARX	Process
GO:0006308	DNA catabolic process	18	-0.69058478424618	-1.78703721223301	0.00172711571675302	0.00172711571675302	0.152862047881097	1168	tags=11%, list=9%, signal=10%	ENDOG/SETMAR	9	9	KPNA1/LOC102178253/LOC102178051/DNASE2/HMGB1/FBXO18/TREX1/DNASE1/CASP3	ENDOG/TATDN1/DFFA/DFFB/ISG20/DICER1/DNASE1L2/MUS81/MSTRG.1498	Process
GO:0042574	retinal metabolic process	19	-0.769046763161006	-2.02015234795234	0.00173010380622837	0.00173010380622837	0.152862047881097	790	tags=53%, list=6%, signal=50%	ALDH1A3/LOC102176897/LOC102190498/ALDH1A2/LOC102177638/LOC102184252/LOC102187932/LOC102176340/LOC102176622/LOC102187782	3	16	LOC102187204/LOC102189109/BCO2	LOC102179328/RDH11/ALDH1A2/LOC102184252/LOC102176340/LOC102176622/LOC102176897/LOC102177638/LOC102190498/LOC102187932/LOC102187782/LOC102188418/RDH10/BCO1/ALDH1A3/RBP4	Process
GO:0007567	parturition	27	-0.70509809129311	-1.98662144896644	0.00173010380622837	0.00173010380622837	0.152862047881097	528	tags=44%, list=4%, signal=43%	LOC102176897/LOC102190498/MMP2/LOC102177638/HPGD/LOC102187932/LOC102176340/LOC102176622/LDOC1/LOC102175889/NRK/LOC102187782	11	16	PTGER3/PTGFR/MAFF/LOC102175216/LOC102187204/LOC102189109/MMP9/EDNRA/TK1/LOC102170823/EDN1	PTAFR/HPGD/LOC102176340/LOC102176622/LOC102176897/LOC102177638/LOC102190498/LOC102187932/LOC102187782/LOC102188418/MMP2/LOC102175889/PTGER4/OXTR/LDOC1/NRK	Process
GO:0016229	steroid dehydrogenase activity	27	-0.694567393374429	-1.9569510944212	0.00173010380622837	0.00173010380622837	0.152862047881097	2021	tags=52%, list=15%, signal=44%	SRD5A1/LOC102185066/HSD11B2/HSD17B3/HSD3B7/DHRS9/3BHSD/LOC102176897/LOC102190498/LOC102177638/LOC102187932/LOC102176340/LOC102176622/LOC102187782	7	20	HSD17B7/SRD5A3/LOC102187204/LOC102189109/DHRS11/HSD17B8/NSDHL	DHRS9/3BHSD/LOC102185066/HSD17B4/HSD17B3/LOC102176340/LOC102176622/LOC102176897/LOC102177638/LOC102190498/LOC102187932/LOC102187782/LOC102188418/HSD11B1/HSD11B2/HSD17B14/HSD17B1/SRD5A1/HSD3B7/HSD17B10	Function
GO:0001502	cartilage condensation	22	-0.717202701779975	-1.95379374606104	0.00173611111111111	0.00173611111111111	0.152862047881097	1765	tags=64%, list=13%, signal=55%	OTOR/ROR2/BARX2/SOX9/TGFB2/SULF1/MGP/WNT7A/FGF6/ACAN/ALX1/CHAD/BMP1/COL11A1	4	18	BMPR1B/CTGF/MAPK14/PKD1	COL11A1/MYF5/ALX1/COL2A1/MGP/FGF6/BMP1/ROR2/MYCN/OTOR/SULF1/TGFB2/CHAD/THRA/SOX9/ACAN/WNT7A/BARX2	Process
GO:0071394	cellular response to testosterone stimulus	22	-0.682394643056979	-1.85897011073907	0.00173611111111111	0.00173611111111111	0.152862047881097	665	tags=41%, list=5%, signal=39%	LOC102169183/LOC102176897/LOC102190498/SPP1/LOC102177638/LOC102187932/LOC102176340/LOC102176622/LOC102187782	6	16	LOC102187204/LOC102189109/MYC/AACS/IGF1R/MSN	SPP1/LOC102169183/RWDD1/ROCK2/LOC102176340/LOC102176622/LOC102176897/LOC102177638/LOC102190498/LOC102187932/LOC102187782/LOC102188418/MFN2/SRD5A1/AR/ELK1	Process
GO:0008300	isoprenoid catabolic process	14	-0.830403516746301	-2.03097295791921	0.00173913043478261	0.00173913043478261	0.152862047881097	528	tags=50%, list=4%, signal=48%	LOC102176897/LOC102190498/LOC102177638/LOC102187932/LOC102176340/LOC102176622/LOC102187782	4	10	SRD5A3/LOC102187204/LOC102189109/BCO2	LOC102187233/LOC102176340/LOC102176622/LOC102176897/LOC102177638/LOC102190498/LOC102187932/LOC102187782/LOC102188418/AMACR	Process
GO:0002689	negative regulation of leukocyte chemotaxis	14	-0.739895989561229	-1.8096126957165	0.00173913043478261	0.00173913043478261	0.152862047881097	897	tags=50%, list=7%, signal=47%	LOC102168874/SLAMF8/PADI2/C5/LOC102183941/GREM1/LOC102175889	3	11	SLIT2/STAP1/C5AR2	PADI2/LOC102168874/SLAMF8/LOC102183941/C5/GREM1/GPR18/NOV/LOC102181889/MIF/LOC102175889	Process
GO:0098743	cell aggregation	23	-0.713442653710352	-1.95331873714974	0.00174216027874564	0.00174216027874564	0.152862047881097	1765	tags=61%, list=13%, signal=53%	OTOR/ROR2/BARX2/SOX9/TGFB2/SULF1/MGP/WNT7A/FGF6/ACAN/ALX1/CHAD/BMP1/COL11A1	5	18	MPZ/BMPR1B/CTGF/MAPK14/PKD1	COL11A1/MYF5/ALX1/COL2A1/MGP/FGF6/BMP1/ROR2/MYCN/OTOR/SULF1/TGFB2/CHAD/THRA/SOX9/ACAN/WNT7A/BARX2	Process
GO:0005583	fibrillar collagen trimer	8	-0.897390121403347	-1.93423166014218	0.00174825174825175	0.00174825174825175	0.152862047881097	1094	tags=75%, list=8%, signal=69%	LUM/COL5A2/COL11A1/COL11A2/COL1A2/COL3A1	1	7	COL5A3	COL3A1/COL5A2/COL11A1/COL1A2/LUM/COL2A1/COL11A2	Component
GO:0045059	positive thymic T cell selection	8	-0.860807778040982	-1.85538219986171	0.00174825174825175	0.00174825174825175	0.152862047881097	1722	tags=88%, list=13%, signal=76%	SRF/PTPRC/LOC102176695/DOCK2/CD3D/LOC102188267/CD74	0	8		CD74/STK11/LOC102176695/CD3D/PTPRC/DOCK2/SRF/LOC102188267	Process
GO:0016095	polyprenol catabolic process	11	-0.858490562404682	-1.98691110576311	0.00175131348511384	0.00175131348511384	0.152862047881097	528	tags=64%, list=4%, signal=61%	LOC102176897/LOC102190498/LOC102177638/LOC102187932/LOC102176340/LOC102176622/LOC102187782	3	8	SRD5A3/LOC102187204/LOC102189109	LOC102176340/LOC102176622/LOC102176897/LOC102177638/LOC102190498/LOC102187932/LOC102187782/LOC102188418	Process
GO:0072555	17-beta-ketosteroid reductase activity	11	-0.831744550516568	-1.92500949567842	0.00175131348511384	0.00175131348511384	0.152862047881097	528	tags=64%, list=4%, signal=61%	LOC102176897/LOC102190498/LOC102177638/LOC102187932/LOC102176340/LOC102176622/LOC102187782	3	8	LOC102187204/LOC102189109/DHRS11	LOC102176340/LOC102176622/LOC102176897/LOC102177638/LOC102190498/LOC102187932/LOC102187782/LOC102188418	Function
GO:0072582	17-beta-hydroxysteroid dehydrogenase (NADP+) activity	11	-0.831744550516568	-1.92500949567842	0.00175131348511384	0.00175131348511384	0.152862047881097	528	tags=64%, list=4%, signal=61%	LOC102176897/LOC102190498/LOC102177638/LOC102187932/LOC102176340/LOC102176622/LOC102187782	3	8	LOC102187204/LOC102189109/DHRS11	LOC102176340/LOC102176622/LOC102176897/LOC102177638/LOC102190498/LOC102187932/LOC102187782/LOC102188418	Function
GO:0006714	sesquiterpenoid metabolic process	11	-0.825999746007043	-1.91171358261859	0.00175131348511384	0.00175131348511384	0.152862047881097	528	tags=64%, list=4%, signal=61%	LOC102176897/LOC102190498/LOC102177638/LOC102187932/LOC102176340/LOC102176622/LOC102187782	3	8	LOC102187204/LOC102189109/ALDH3A2	LOC102176340/LOC102176622/LOC102176897/LOC102177638/LOC102190498/LOC102187932/LOC102187782/LOC102188418	Process
GO:1902121	lithocholic acid binding	11	-0.816310932131558	-1.88928955988158	0.00175131348511384	0.00175131348511384	0.152862047881097	528	tags=73%, list=4%, signal=70%	VDR/LOC102176897/LOC102190498/LOC102177638/LOC102187932/LOC102176340/LOC102176622/LOC102187782	2	9	LOC102187204/LOC102189109	VDR/LOC102176340/LOC102176622/LOC102176897/LOC102177638/LOC102190498/LOC102187932/LOC102187782/LOC102188418	Function
GO:0048385	regulation of retinoic acid receptor signaling pathway	21	-0.712919464335108	-1.92282037311113	0.00175438596491228	0.00175438596491228	0.152862047881097	790	tags=38%, list=6%, signal=36%	ALDH1A3/LOC102176897/LOC102190498/LOC102177638/LOC102187932/LOC102176340/LOC102176622/LOC102187782	9	12	NR2C1/CALR/SNW1/LOC102187204/LOC102189109/ASXL1/DHRS3/CNOT1/TGIF1	EZH2/LOC102187233/LOC102176340/LOC102176622/LOC102176897/LOC102177638/LOC102190498/LOC102187932/LOC102187782/LOC102188418/ZNF536/ALDH1A3	Process
GO:0004745	retinol dehydrogenase activity	21	-0.709953203811055	-1.91482004985873	0.00175438596491228	0.00175438596491228	0.152862047881097	1196	tags=48%, list=9%, signal=43%	DHRS7C/DHRS9/LOC102173738/LOC102176897/LOC102190498/LOC102177638/LOC102187932/LOC102176340/LOC102176622/LOC102187782	6	15	SDR9C7/RDH5/RDH12/LOC102187204/LOC102189109/DHRS3	DHRS9/LOC102173738/RDH8/RDH11/LOC102176340/LOC102176622/LOC102176897/LOC102177638/LOC102190498/LOC102187932/LOC102187782/LOC102188418/BMP2/RDH10/DHRS7C	Function
GO:0030656	regulation of vitamin metabolic process	21	-0.704255880989773	-1.89945375823536	0.00175438596491228	0.00175438596491228	0.152862047881097	528	tags=67%, list=4%, signal=64%	CD320/LOC102188418/TNF/GFI1/LOC102170758/VDR/LOC102176897/LOC102190498/IL1B/LOC102177638/LOC102187932/LOC102176340/LOC102176622/LOC102187782	6	15	CLYBL/LOC102187204/LOC102189109/SNAI1/SNAI2/DGAT1	GFI1/VDR/LOC102170758/NFKB1/CD320/IL1B/LOC102176340/LOC102176622/LOC102176897/LOC102177638/LOC102190498/LOC102187932/LOC102187782/LOC102188418/TNF	Process
GO:0070401	NADP+ binding	12	-0.843934688208238	-1.98328109860783	0.0017636684303351	0.0017636684303351	0.152862047881097	528	tags=58%, list=4%, signal=56%	LOC102176897/LOC102190498/LOC102177638/LOC102187932/LOC102176340/LOC102176622/LOC102187782	3	9	LOC102187204/LOC102189109/GMDS	LOC102176340/LOC102176622/LOC102176897/LOC102177638/LOC102190498/LOC102187932/LOC102187782/LOC102188418/HSD17B1	Function
GO:0019747	regulation of isoprenoid metabolic process	12	-0.842151768000834	-1.97909116306296	0.0017636684303351	0.0017636684303351	0.152862047881097	528	tags=58%, list=4%, signal=56%	LOC102176897/LOC102190498/LOC102177638/LOC102187932/LOC102176340/LOC102176622/LOC102187782	4	8	NPC2/LOC102187204/LOC102189109/DGAT1	LOC102176340/LOC102176622/LOC102176897/LOC102177638/LOC102190498/LOC102187932/LOC102187782/LOC102188418	Process
GO:0061370	testosterone biosynthetic process	12	-0.840488828646441	-1.97518318743904	0.0017636684303351	0.0017636684303351	0.152862047881097	528	tags=58%, list=4%, signal=56%	LOC102176897/LOC102190498/LOC102177638/LOC102187932/LOC102176340/LOC102176622/LOC102187782	2	10	LOC102187204/LOC102189109	LOC102176340/LOC102176622/LOC102176897/LOC102177638/LOC102190498/LOC102187932/LOC102187782/LOC102188418/HSD17B1/STAR	Process
GO:1990646	cellular response to prolactin	12	-0.819292430491765	-1.92537078322565	0.0017636684303351	0.0017636684303351	0.152862047881097	528	tags=58%, list=4%, signal=56%	LOC102176897/LOC102190498/LOC102177638/LOC102187932/LOC102176340/LOC102176622/LOC102187782	4	8	LOC102187204/LOC102189109/MYC/CDC5L	LOC102176340/LOC102176622/LOC102176897/LOC102177638/LOC102190498/LOC102187932/LOC102187782/LOC102188418	Process
GO:0071799	cellular response to prostaglandin D stimulus	12	-0.806549554011268	-1.89542450134059	0.0017636684303351	0.0017636684303351	0.152862047881097	528	tags=58%, list=4%, signal=56%	LOC102176897/LOC102190498/LOC102177638/LOC102187932/LOC102176340/LOC102176622/LOC102187782	4	8	PTGFR/PTGDR/LOC102187204/LOC102189109	LOC102176340/LOC102176622/LOC102176897/LOC102177638/LOC102190498/LOC102187932/LOC102187782/LOC102188418	Process
GO:0047045	testosterone 17-beta-dehydrogenase (NADP+) activity	12	-0.800281036856177	-1.8806932291655	0.0017636684303351	0.0017636684303351	0.152862047881097	528	tags=67%, list=4%, signal=64%	HSD17B3/LOC102176897/LOC102190498/LOC102177638/LOC102187932/LOC102176340/LOC102176622/LOC102187782	2	10	LOC102187204/LOC102189109	HSD17B3/LOC102176340/LOC102176622/LOC102176897/LOC102177638/LOC102190498/LOC102187932/LOC102187782/LOC102188418/HSD17B14	Function
GO:0015125	bile acid transmembrane transporter activity	20	-0.693066321024532	-1.834859560413	0.0017636684303351	0.0017636684303351	0.152862047881097	528	tags=35%, list=4%, signal=34%	LOC102176897/LOC102190498/LOC102177638/LOC102187932/LOC102176340/LOC102176622/LOC102187782	6	14	SLC51A/SLC51B/LOC102187204/LOC102189109/SLC10A5/SLC10A3	ABCB11/SLCO1C1/SLC10A6/SLC10A1/LOC102176340/LOC102176622/LOC102176897/LOC102177638/LOC102190498/LOC102187932/LOC102187782/LOC102188418/SLCO2B1/ABCC3	Function
GO:0008106	alcohol dehydrogenase (NADP+) activity	24	-0.774336541500877	-2.1200107500916	0.00176678445229682	0.00176678445229682	0.152862047881097	564	tags=42%, list=4%, signal=40%	LOC102173738/LOC102176897/LOC102190498/LOC102177638/LOC102187932/ALDH3A1/LOC102176340/LOC102176622/LOC102187782/AKR7A2	7	17	LOC106503221/AKR1B1/RDH12/LOC102187204/LOC102189109/DHRS3/RDH13	AKR1A1/LOC102173738/RDH8/RDH11/LOC102185579/LOC102176340/LOC102176622/LOC102176897/LOC102177638/LOC102190498/LOC102187932/LOC102187782/LOC102188418/RDH10/ALDH3A1/LOC102170282/MSTRG.849	Function
GO:0030638	polyketide metabolic process	15	-0.814077037041386	-2.01809751658579	0.00176678445229682	0.00176678445229682	0.152862047881097	528	tags=53%, list=4%, signal=51%	LOC102176897/LOC102190498/LOC102177638/LOC102187932/LOC102176340/LOC102176622/LOC102187782/AKR7A2	4	11	LOC106503221/AKR1B1/LOC102187204/LOC102189109	CBR4/LOC102176340/LOC102176622/LOC102176897/LOC102177638/LOC102190498/LOC102187932/LOC102187782/LOC102188418/LOC102170282/MSTRG.849	Process
GO:0044597	daunorubicin metabolic process	15	-0.814077037041386	-2.01809751658579	0.00176678445229682	0.00176678445229682	0.152862047881097	528	tags=53%, list=4%, signal=51%	LOC102176897/LOC102190498/LOC102177638/LOC102187932/LOC102176340/LOC102176622/LOC102187782/AKR7A2	4	11	LOC106503221/AKR1B1/LOC102187204/LOC102189109	CBR4/LOC102176340/LOC102176622/LOC102176897/LOC102177638/LOC102190498/LOC102187932/LOC102187782/LOC102188418/LOC102170282/MSTRG.849	Process
GO:0044598	doxorubicin metabolic process	15	-0.814077037041386	-2.01809751658579	0.00176678445229682	0.00176678445229682	0.152862047881097	528	tags=53%, list=4%, signal=51%	LOC102176897/LOC102190498/LOC102177638/LOC102187932/LOC102176340/LOC102176622/LOC102187782/AKR7A2	4	11	LOC106503221/AKR1B1/LOC102187204/LOC102189109	CBR4/LOC102176340/LOC102176622/LOC102176897/LOC102177638/LOC102190498/LOC102187932/LOC102187782/LOC102188418/LOC102170282/MSTRG.849	Process
GO:0070402	NADPH binding	24	-0.734445696288332	-2.01079593696019	0.00176678445229682	0.00176678445229682	0.152862047881097	528	tags=33%, list=4%, signal=32%	LOC102176897/LOC102190498/LOC102177638/LOC102187932/LOC102176340/LOC102176622/LOC102187782/KCNAB1	5	19	QDPR/LOC102187204/LOC102189109/DECR1/FASN	KCNAB1/CBR3/CRYZ/DHFR/CBR4/GRHPR/HMGCR/TP53I3/LOC102176340/LOC102176622/LOC102176897/LOC102177638/LOC102190498/LOC102187932/LOC102187782/LOC102188418/FDXR/MTRR/SRD5A1	Function
GO:0070208	protein heterotrimerization	15	-0.803985607322864	-1.99308085559782	0.00176678445229682	0.00176678445229682	0.152862047881097	1850	tags=53%, list=14%, signal=46%	ADIPOQ/C1QTNF2/SKIL/COL6A1/C1QTNF1/COL6A2/COL1A2/C1QTNF6	3	12	WIZ/NUP58/OGT	ADIPOQ/SKIL/COL6A1/COL6A2/COL1A2/C1QTNF6/NUP54/C1QTNF2/PPP2CA/GNB1/NUP62/C1QTNF1	Process
GO:1990637	response to prolactin	15	-0.752047585591167	-1.86432646516071	0.00176678445229682	0.00176678445229682	0.152862047881097	528	tags=47%, list=4%, signal=45%	LOC102176897/LOC102190498/LOC102177638/LOC102187932/LOC102176340/LOC102176622/LOC102187782	6	9	HSD17B7/ATP7B/LOC102187204/LOC102189109/MYC/CDC5L	LOC102176340/LOC102176622/LOC102176897/LOC102177638/LOC102190498/LOC102187932/LOC102187782/LOC102188418/EEF2K	Process
GO:0004032	alditol:NADP+ 1-oxidoreductase activity	16	-0.8297457518339	-2.08447531501249	0.00176991150442478	0.00176991150442478	0.152862047881097	564	tags=56%, list=4%, signal=54%	LOC102173738/LOC102176897/LOC102190498/LOC102177638/LOC102187932/LOC102176340/LOC102176622/LOC102187782/AKR7A2	4	12	LOC106503221/AKR1B1/LOC102187204/LOC102189109	AKR1A1/LOC102173738/LOC102176340/LOC102176622/LOC102176897/LOC102177638/LOC102190498/LOC102187932/LOC102187782/LOC102188418/LOC102170282/MSTRG.849	Function
GO:0001758	retinal dehydrogenase activity	13	-0.834171745374016	-1.99950638936158	0.00176991150442478	0.00176991150442478	0.152862047881097	790	tags=69%, list=6%, signal=65%	ALDH1A3/LOC102176897/LOC102190498/ALDH1A2/LOC102177638/LOC102187932/LOC102176340/LOC102176622/LOC102187782	2	11	LOC102187204/LOC102189109	ALDH1A1/ALDH1A2/LOC102176340/LOC102176622/LOC102176897/LOC102177638/LOC102190498/LOC102187932/LOC102187782/LOC102188418/ALDH1A3	Function
GO:2000224	regulation of testosterone biosynthetic process	13	-0.824559652758457	-1.9764662412068	0.00176991150442478	0.00176991150442478	0.152862047881097	528	tags=54%, list=4%, signal=52%	LOC102176897/LOC102190498/LOC102177638/LOC102187932/LOC102176340/LOC102176622/LOC102187782	5	8	WNT4/LOC102187204/LOC102189109/DKKL1/PRKG1	LOC102176340/LOC102176622/LOC102176897/LOC102177638/LOC102190498/LOC102187932/LOC102187782/LOC102188418	Process
GO:0097210	response to gonadotropin-releasing hormone	16	-0.76125009531046	-1.91240151422096	0.00176991150442478	0.00176991150442478	0.152862047881097	797	tags=50%, list=6%, signal=47%	ANXA5/LOC102176897/LOC102190498/LOC102177638/LOC102187932/LOC102176340/LOC102176622/LOC102187782	4	12	CRHBP/LOC102187204/LOC102189109/GPR173	LOC102184212/ANXA5/GNRHR/LOC102176340/LOC102176622/LOC102176897/LOC102177638/LOC102190498/LOC102187932/LOC102187782/LOC102188418/MGARP	Process
GO:0097211	cellular response to gonadotropin-releasing hormone	16	-0.76125009531046	-1.91240151422096	0.00176991150442478	0.00176991150442478	0.152862047881097	797	tags=50%, list=6%, signal=47%	ANXA5/LOC102176897/LOC102190498/LOC102177638/LOC102187932/LOC102176340/LOC102176622/LOC102187782	4	12	CRHBP/LOC102187204/LOC102189109/GPR173	LOC102184212/ANXA5/GNRHR/LOC102176340/LOC102176622/LOC102176897/LOC102177638/LOC102190498/LOC102187932/LOC102187782/LOC102188418/MGARP	Process
GO:0000940	condensed chromosome outer kinetochore	13	-0.781806616742303	-1.87398738220328	0.00176991150442478	0.00176991150442478	0.152862047881097	1543	tags=54%, list=11%, signal=48%	SKA2/CCNB1/SKA3/CENPE/NDC80/BUB1B/CENPF	1	12	SKA1	CENPE/BUB1B/BUB1/SKA3/CENPF/SKA2/SPDL1/BOD1/CCNB1/NDC80/CREBBP/PLK1	Component
GO:0030299	intestinal cholesterol absorption	16	-0.744918807700238	-1.87137428894064	0.00176991150442478	0.00176991150442478	0.152862047881097	528	tags=50%, list=4%, signal=48%	LOC102176897/LOC102190498/LDLR/LOC102177638/LOC102187932/LOC102176340/LOC102176622/LOC102187782	6	10	CD36/LOC100860959/LOC108633303/ABCG8/LOC102187204/LOC102189109	SOAT2/LDLR/LOC102176340/LOC102176622/LOC102176897/LOC102177638/LOC102190498/LOC102187932/LOC102187782/LOC102188418	Process
GO:0098856	intestinal lipid absorption	16	-0.744918807700238	-1.87137428894064	0.00176991150442478	0.00176991150442478	0.152862047881097	528	tags=50%, list=4%, signal=48%	LOC102176897/LOC102190498/LDLR/LOC102177638/LOC102187932/LOC102176340/LOC102176622/LOC102187782	6	10	CD36/LOC100860959/LOC108633303/ABCG8/LOC102187204/LOC102189109	SOAT2/LDLR/LOC102176340/LOC102176622/LOC102176897/LOC102177638/LOC102190498/LOC102187932/LOC102187782/LOC102188418	Process
GO:0021681	cerebellar granular layer development	13	-0.779572778395326	-1.86863288048064	0.00176991150442478	0.00176991150442478	0.152862047881097	1397	tags=62%, list=10%, signal=55%	CEND1/NFIX/ATP2B2/SERPINE2/WNT7A/ATP2B2/MDK/KIF14	4	9	FAIM2/TTBK2/NRXN1/ULK1	SERPINE2/NFIX/MDK/PROX1/KIF14/ATP2B2/WNT7A/CEND1/MSTRG.18649	Process
GO:0032052	bile acid binding	13	-0.7744380478071	-1.85632495147712	0.00176991150442478	0.00176991150442478	0.152862047881097	528	tags=62%, list=4%, signal=59%	VDR/LOC102176897/LOC102190498/LOC102177638/LOC102187932/LOC102176340/LOC102176622/LOC102187782	4	9	PYGL/FABP1/LOC102187204/LOC102189109	VDR/LOC102176340/LOC102176622/LOC102176897/LOC102177638/LOC102190498/LOC102187932/LOC102187782/LOC102188418	Function
GO:0033764	steroid dehydrogenase activity, acting on the CH-OH group of donors, NAD or NADP as acceptor	25	-0.702700220275468	-1.92964362941566	0.00177619893428064	0.00177619893428064	0.152862047881097	1871	tags=52%, list=14%, signal=45%	LOC102185066/HSD11B2/HSD17B3/HSD3B7/DHRS9/3BHSD/LOC102176897/LOC102190498/LOC102177638/LOC102187932/LOC102176340/LOC102176622/LOC102187782	6	19	HSD17B7/LOC102187204/LOC102189109/DHRS11/HSD17B8/NSDHL	DHRS9/3BHSD/LOC102185066/HSD17B4/HSD17B3/LOC102176340/LOC102176622/LOC102176897/LOC102177638/LOC102190498/LOC102187932/LOC102187782/LOC102188418/HSD11B1/HSD11B2/HSD17B14/HSD17B1/HSD3B7/HSD17B10	Function
GO:0042572	retinol metabolic process	25	-0.698992200697905	-1.91946125555389	0.00177619893428064	0.00177619893428064	0.152862047881097	564	tags=60%, list=4%, signal=58%	LOC102188418/LOC102179328/RDH8/PLB1/RDH10/RBP1/LOC102173738/LOC102176897/LOC102190498/LOC102177638/LOC102184252/LOC102187932/LOC102176340/LOC102176622/LOC102187782	6	19	RDH12/RETSAT/LOC102187204/LOC102189109/DHRS3/RDH13	RBP1/LOC102179328/LOC102173738/RDH8/RDH11/LOC102184252/PLB1/LOC102185579/LOC102176340/LOC102176622/LOC102176897/LOC102177638/LOC102190498/LOC102187932/LOC102187782/LOC102188418/RDH10/RBP4/PNPLA4	Process
GO:0004030	aldehyde dehydrogenase [NAD(P)+] activity	6	-0.907400793027729	-1.80051097436511	0.0018018018018018	0.0018018018018018	0.152862047881097	996	tags=83%, list=7%, signal=77%	ALDH1L1/ALDH1A3/LOC102173738/ALDH3B1/ALDH3A1	0	6		LOC102173738/ALDH2/ALDH3A1/ALDH1A3/ALDH1L1/ALDH3B1	Function
GO:0005850	eukaryotic translation initiation factor 2 complex	6	-0.899402024982703	-1.78463941049044	0.0018018018018018	0.0018018018018018	0.152862047881097	2	tags=33%, list=0%, signal=33%	EIF2S2/LOC108634721	4	2	EIF2A/EIF2S1/EIF2B1/EIF2S3	EIF2S2/LOC108634721	Component
GO:0060023	soft palate development	4	-0.927155783318317	-1.6846195466186	0.00189393939393939	0.00189393939393939	0.152862047881097	496	tags=75%, list=4%, signal=72%	TBX1/SOX11/COL11A2	1	3	TSHZ1	SOX11/COL11A2/TBX1	Process
GO:0030882	lipid antigen binding	4	-0.925437334165681	-1.68149716623282	0.00189393939393939	0.00189393939393939	0.152862047881097	754	tags=75%, list=6%, signal=71%	LOC102175634/LOC102179433/CD1E	0	4		LOC102179433/CD1E/LOC102175634/MSTRG.6609	Function
GO:0030883	endogenous lipid antigen binding	4	-0.925437334165681	-1.68149716623282	0.00189393939393939	0.00189393939393939	0.152862047881097	754	tags=75%, list=6%, signal=71%	LOC102175634/LOC102179433/CD1E	0	4		LOC102179433/CD1E/LOC102175634/MSTRG.6609	Function
GO:0030884	exogenous lipid antigen binding	4	-0.925437334165681	-1.68149716623282	0.00189393939393939	0.00189393939393939	0.152862047881097	754	tags=75%, list=6%, signal=71%	LOC102175634/LOC102179433/CD1E	0	4		LOC102179433/CD1E/LOC102175634/MSTRG.6609	Function
GO:0070579	methylcytosine dioxygenase activity	4	-0.925338997621691	-1.68131849112003	0.00189393939393939	0.00189393939393939	0.152862047881097	824	tags=75%, list=6%, signal=70%	TET3/TET2/TET1	1	3	ALKBH1	TET2/TET3/TET1	Function
GO:0090131	mesenchyme migration	4	-0.919139046640253	-1.67005333072377	0.00189393939393939	0.00189393939393939	0.152862047881097	728	tags=75%, list=5%, signal=71%	FOXF1/ACTA1/ACTC1	0	4		ACTC1/ACTG2/FOXF1/ACTA1	Process
GO:2000173	negative regulation of branching morphogenesis of a nerve	3	-0.969555900391635	-1.63847981346375	0.00196850393700787	0.00196850393700787	0.152862047881097	416	tags=100%, list=3%, signal=97%	BCL11A/CPE	0	3		BCL11A/IL1B/CPE	Process
GO:1901624	negative regulation of lymphocyte chemotaxis	3	-0.964457252641691	-1.62986346508108	0.00196850393700787	0.00196850393700787	0.152862047881097	485	tags=100%, list=4%, signal=96%	LOC102183941/LOC102175889	0	3		PADI2/LOC102183941/LOC102175889	Process
GO:0031721	hemoglobin alpha binding	3	0.973297951824334	1.62513190246769	0.00202429149797571	0.00202429149797571	0.152862047881097	17	tags=67%, list=0%, signal=67%	HBBC/LOC102175876	2	1	LOC102175876/HBBC	LOC102176710	Function
GO:0031722	hemoglobin beta binding	3	0.973297951824334	1.62513190246769	0.00202429149797571	0.00202429149797571	0.152862047881097	17	tags=67%, list=0%, signal=67%	HBBC/LOC102175876	2	1	LOC102175876/HBBC	LOC102176710	Function
GO:0042443	phenylethylamine metabolic process	3	0.956107293283086	1.59642837178889	0.00202429149797571	0.00202429149797571	0.152862047881097	597	tags=100%, list=4%, signal=96%	LOC108634352/LOC108634360/LOC102169371	3	0	LOC108634352/LOC108634360/LOC102169371		Process
GO:0032978	protein insertion into membrane from inner side	3	0.955733020847804	1.59580344283095	0.00202429149797571	0.00202429149797571	0.152862047881097	203	tags=33%, list=1%, signal=33%	SLC12A1	2	1	C2H2orf47/SLC12A1	LOC102180747	Process
GO:0015803	branched-chain amino acid transport	3	0.950799416676041	1.587565721259	0.00202429149797571	0.00202429149797571	0.152862047881097	527	tags=67%, list=4%, signal=64%	SLC6A17/SLC3A2	2	1	SLC6A17/SLC3A2	SLC38A7	Process
GO:0098855	HCN channel complex	3	0.950791495365278	1.58755249491366	0.00202429149797571	0.00202429149797571	0.152862047881097	83	tags=33%, list=1%, signal=33%	HCN1	2	1	HCN4/HCN1	HCN2	Component
GO:0009644	response to high light intensity	3	0.949425850319127	1.58527225449213	0.00202429149797571	0.00202429149797571	0.152862047881097	318	tags=33%, list=2%, signal=33%	MMP9	3	0	MMP9/AKT2/RDH13		Process
GO:1990826	nucleoplasmic periphery of the nuclear pore complex	3	0.941412822753247	1.57189276806841	0.00202429149797571	0.00202429149797571	0.152862047881097	316	tags=67%, list=2%, signal=65%	LOC102189034/LOC102177976	3	0	HNRNPA1/LOC102177976/LOC102189034		Component
GO:0046381	CMP-N-acetylneuraminate metabolic process	4	0.981776399760513	1.76337436833553	0.00210970464135021	0.00210970464135021	0.152862047881097	129	tags=50%, list=1%, signal=50%	LOC102189920/LOC108635102	3	1	CMAS/LOC102189920/LOC108635102	NANS	Process
GO:0004705	JUN kinase activity	4	0.951936081659344	1.709777997415	0.00210970464135021	0.00210970464135021	0.152862047881097	10	tags=25%, list=0%, signal=25%	MAPK10	3	1	MAPK10/MAPK9/MAPK8	MAGED1	Function
GO:0010999	regulation of eIF2 alpha phosphorylation by heme	5	0.957962159152227	1.84516001817584	0.00214132762312634	0.00214132762312634	0.152862047881097	17	tags=40%, list=0%, signal=40%	HBBC/LOC102175876	3	2	LOC102175876/HBBC/EIF2AK1	LOC102176710/FECH	Process
GO:0042420	dopamine catabolic process	5	0.907920417551582	1.7487730993824	0.00214132762312634	0.00214132762312634	0.152862047881097	1121	tags=80%, list=8%, signal=73%	LOC108634352/LOC108634360/LOC102169371/MOXD1	4	1	MOXD1/LOC108634352/LOC108634360/LOC102169371	COMT	Process
GO:0031838	haptoglobin-hemoglobin complex	6	0.975196846770278	1.99324391084942	0.00223713646532438	0.00223713646532438	0.152862047881097	165	tags=83%, list=1%, signal=82%	HBBC/LOC102168959/LOC102168680/LOC102175876/LOC102176354	5	1	LOC102175876/HBBC/LOC102176354/LOC102168680/LOC102168959	LOC102176710	Component
GO:0042270	protection from natural killer cell mediated cytotoxicity	6	0.913016254891734	1.86615050755818	0.00223713646532438	0.00223713646532438	0.152862047881097	806	tags=67%, list=6%, signal=63%	LOC102184901/LOC108636060/LOC102180906/TAP2	4	2	LOC108636060/LOC102184901/LOC102180906/TAP2	LOC102189932/TAP1	Process
GO:0051838	cytolysis by host of symbiont cells	6	0.898484079453005	1.83644761188069	0.00223713646532438	0.00223713646532438	0.152862047881097	242	tags=67%, list=2%, signal=66%	BAC5/BAC7.5/MAP34-B/LOC102169231	6	0	F2/MAP34-B/LOC102169231/BAC7.5/BAC5/LOC102170003		Process
GO:0005337	nucleoside transmembrane transporter activity	6	0.89731465777578	1.83405738405636	0.00223713646532438	0.00223713646532438	0.152862047881097	1191	tags=67%, list=9%, signal=61%	SLC29A2/SLC28A3/SLC29A4/SLC29A1	5	1	SLC28A3/SLC28A1/SLC29A1/SLC29A4/SLC29A2	SLC29A3	Function
GO:1901642	nucleoside transmembrane transport	6	0.89731465777578	1.83405738405636	0.00223713646532438	0.00223713646532438	0.152862047881097	1191	tags=67%, list=9%, signal=61%	SLC29A2/SLC28A3/SLC29A4/SLC29A1	5	1	SLC28A3/SLC28A1/SLC29A1/SLC29A4/SLC29A2	SLC29A3	Process
GO:0019614	catechol-containing compound catabolic process	6	0.871389095849204	1.78106708920805	0.00223713646532438	0.00223713646532438	0.152862047881097	1121	tags=67%, list=8%, signal=61%	LOC108634352/LOC108634360/LOC102169371/MOXD1	5	1	MOXD1/LOC102173865/LOC108634352/LOC108634360/LOC102169371	COMT	Process
GO:0042424	catecholamine catabolic process	6	0.871389095849204	1.78106708920805	0.00223713646532438	0.00223713646532438	0.152862047881097	1121	tags=67%, list=8%, signal=61%	LOC108634352/LOC108634360/LOC102169371/MOXD1	5	1	MOXD1/LOC102173865/LOC108634352/LOC108634360/LOC102169371	COMT	Process
GO:0043691	reverse cholesterol transport	13	0.787852089438533	2.0029823536329	0.0022883295194508	0.0022883295194508	0.152862047881097	1149	tags=54%, list=8%, signal=49%	LIPG/ABCG1/ABCA1/APOC2/LIPC/APOA1/HNF1A	12	1	ABCG1/LOC102182127/ABCA1/LIPC/APOA1/HNF1A/SCARB1/LCAT/APOC2/ABCA5/APOM/LIPG	APOE	Process
GO:0044764	multi-organism cellular process	24	0.694194953963099	2.09080529237583	0.00229357798165138	0.00229357798165138	0.152862047881097	2272	tags=54%, list=17%, signal=45%	BAC5/BAC7.5/MAP34-B/LOC102169231/PVRL2/INHBB/IFIH1/IRF7/LOC100860961/HYAL2/DDX58/LOC102170003/ALB	18	6	INHBB/CXCR4/IFIH1/ALB/DDX58/F2/LOC100860961/LSM14A/CCL28/HYAL2/MAP34-B/LOC102169231/BAC7.5/BAC5/LOC102170003/IRF7/GAS6/MSTRG.6252	CD4/SLC22A5/MAVS/ROMO1/NECTIN2/CCR5	Process
GO:0030492	hemoglobin binding	7	0.929714129351383	1.97032771746175	0.00229357798165138	0.00229357798165138	0.152862047881097	333	tags=57%, list=2%, signal=56%	HBBC/LOC102175876/LOC102176354/AHSP	5	2	CUBN/LOC102175876/HBBC/LOC102176354/AHSP	LRP2/LOC102176710	Function
GO:0019433	triglyceride catabolic process	15	0.740280853100596	1.9529929864088	0.00229357798165138	0.00229357798165138	0.152862047881097	1101	tags=47%, list=8%, signal=43%	LOC100861279/FABP3/FABP5/LIPE/LIPC/APOA1/PNPLA2	11	4	FABP3/CPS1/LPL/LIPC/FABP1/LOC100861279/FABP5/APOA1/LIPE/DDHD2/PNPLA2	FABP6/FABP7/APOE/PNPLA4	Process
GO:0055091	phospholipid homeostasis	7	0.885735371568112	1.87712426631019	0.00229357798165138	0.00229357798165138	0.152862047881097	1050	tags=71%, list=8%, signal=66%	LIPG/ABCG1/ABCA1/FABP3/APOA1	6	1	ABCG1/FABP3/ABCA1/APOA1/LIPG/GPAM	LYST	Process
GO:0051873	killing by host of symbiont cells	12	0.785638006334433	1.94452057670101	0.00229885057471264	0.00229885057471264	0.152862047881097	708	tags=42%, list=5%, signal=40%	BAC5/BAC7.5/MAP34-B/LOC102169231/AZU1	10	2	LOC102181854/ELANE/AZU1/F2/MAP34-B/LOC102169231/BAC7.5/BAC5/LOC102170003/TREM1	LOC102174648/NCF1	Process
GO:0005833	hemoglobin complex	8	0.916936855389421	2.02805283426697	0.00232558139534884	0.00232558139534884	0.152862047881097	333	tags=62%, list=2%, signal=61%	HBBC/LOC102168959/LOC102168680/LOC102175876/AHSP	7	1	LOC102173645/LOC102175876/HBBC/LOC102168680/LOC102168959/LOC102186172/AHSP	LOC102176710	Component
GO:0042760	very long-chain fatty acid catabolic process	8	0.877866730771132	1.94163873006605	0.00232558139534884	0.00232558139534884	0.152862047881097	908	tags=62%, list=7%, signal=58%	LOC102182510/LOC102181962/ACADVL/SLC27A2/SLC27A4	6	2	LOC102182510/LOC102181962/SLC27A2/SLC27A4/ACADVL/ABCD1	ABCD3/ABCD2	Process
GO:0006559	L-phenylalanine catabolic process	8	0.85124817383662	1.88276462164971	0.00232558139534884	0.00232558139534884	0.152862047881097	377	tags=38%, list=3%, signal=36%	IL4I1/FAH/HGD	6	2	HGD/QDPR/IL4I1/FAH/PCBD1/ASRGL1	GSTZ1/KYAT1	Process
GO:0051601	exocyst localization	8	0.836880124331519	1.85098581010948	0.00232558139534884	0.00232558139534884	0.152862047881097	63	tags=25%, list=0%, signal=25%	LOC108638483/EXOC3L4	7	1	EXOC3L1/EXOC3L2/EXOC3/STXBP6/EXOC3L4/LOC108638483/EXOC8	EXOC1	Process
GO:0098662	inorganic cation transmembrane transport	484	-0.338845964111599	-1.44024267372175	0.00233100233100233	0.00233100233100233	0.152862047881097	2278	tags=25%, list=17%, signal=22%	MCOLN2/RASA3/SLC4A10/TTYH1/ORAI1/KCNJ13/CACNB1/KCNG1/KCNH3/SLC34A3/LOC102181181/TRPV2/SLC45A2/LOC102169978/LRRC26/LOC102172245/KCNC2/MCUB/MCU/HRH1/ASIC1/ATP13A5/SLC39A1/LOC102186539/HTR2A/LOC102175610/SNAP25/KCNA3/TRPA1/ORAI3/CACNG6/KCNA7/CACNA1S/LOC102183471/CCR5/ATP2A1/SLC2A4/LOC108636121/PKD1L2/ATP5G1/LOC108633209/SLC9A7/KCNF1/SLC39A6/KCNIP2/SLC9B2/TPCN1/SLC9A9/PTPRC/LOC108634554/ATP4B/SLC22A1…	213	271	CPOX/LOC102184282/LOC102184002/SLC33A1/TRPC1/KCNJ15/CATSPER4/KCNE4/SLC11A1/C2H2orf47/SLC39A10/CACNB4/SCN2A/SCN9A/KCNQ4/ATP6V0B/SLC6A9/SLC30A7/KCNC4/KCNA2/KCND3/ATP1A1/KCNJ10/TMCO1/SLC4A2/KCNH2/ATP6V0E2/ATP6V1F/STEAP2/STEAP4/PAWR/SCN8A/SLC4A8/LOC102190297/CACNB3/ANO6/SLC2A13/KCNMB4/DDIT3/SLC39A5/SLC41A2/MYH9/KCNJ8/SCNN1A/KCNA5/KCNA1/CACNA1C/CACNA1I/SLC34A2/LOC102180114/LOC102181107/OTOP1/LOC102191…	ATP5O/ATP5J/SLC5A3/ATP6V1A/SLC12A8/TFRC/ATP13A3/OPA1/ATP13A5/KCNMB3/KCNMB2/P2RY12/SLC9A9/ATP1B3/ATP2C1/TRPM2/LOC102183471/SLC30A2/SLC9A1/LOC108637382/LCK/HTR2B/SLC4A3/ASIC4/STEAP3/KCNJ3/SLC4A10/SCN3A/SCN7A/ABCB11/ATP5G3/TRPM8/KCNJ13/GRIK3/SLC1A7/MCOLN2/KCNA3/ATP5F1/SLC39A1/KCNN3/HCN3/KCNJ9/LOC102186539/LOC102186069/ASIC3/TRPV6/ATP6V0A4/SLC13A4/KCND2/AQP1/PMPCB/CACNA2D1/KCNC2/ZDHHC17/ATP2B1/ATP5G2…	Process
GO:0002251	organ or tissue specific immune response	23	0.637784899940795	1.88070157216387	0.00233644859813084	0.00233644859813084	0.152862047881097	1411	tags=48%, list=10%, signal=43%	NOD2/BAC5/BAC7.5/LTF/MAP34-B/LOC102183280/LOC102169231/LOC102180587/BPIFB1/LOC102185323/IFNLR1	13	10	IFNLR1/BPIFB1/NOD2/MAP34-B/LOC102169231/BAC7.5/BAC5/LOC102170003/LTF/LOC102185323/LOC102183280/LOC102180587/FAU	RAB17/LOC102171395/IL6R/GCNT3/TNFSF13/LOC102182181/LOC102184017/LOC102178318/LOC102179187/RPL39	Process
GO:0008324	cation transmembrane transporter activity	487	-0.339314026186606	-1.44260269737526	0.00233644859813084	0.00233644859813084	0.152862047881097	2451	tags=28%, list=18%, signal=24%	COX1/ASIC4/SLC2A8/GRIK5/P2RX7/ATP12A/PQLC2/CACNG1/OCA2/SLC7A10/MCOLN2/RASA3/SLC4A10/TTYH1/ORAI1/SLC44A2/KCNJ13/CACNB1/KCNG1/KCNH3/SLC34A3/LOC102181181/TRPV2/SLC45A2/LOC102169978/LRRC26/LOC102172245/KCNC2/MCU/HRH1/ASIC1/ATP1B4/ATP13A5/SLC39A1/LOC102186539/LOC102175610/SNAP25/KCNA3/TRPA1/ORAI3/LOC108633231/ATP8A1/CACNG6/KCNA7/CACNA1S/LOC102183471/ATP2A1/SLC2A4/LOC108636121/PKD1L2/ATP5G1/LOC10863320…	215	272	CPOX/LOC102184282/LOC102184002/SLC33A1/TRPC1/KCNJ15/CATSPER4/KCNE4/SLC11A1/SLC39A10/CACNB4/SCN2A/SCN9A/KCNQ4/ATP6V0B/SLC6A9/SLC44A5/SLC30A7/KCNC4/KCNA2/KCND3/ATP1A1/OAZ3/KCNJ10/TMCO1/SLC4A2/KCNH2/ATP6V0E2/ATP6V1F/SCN8A/SLC4A8/LOC102190297/CACNB3/ANO6/SLC2A13/KCNMB4/SLC39A5/SLC41A2/MYH9/KCNJ8/KCNA5/KCNA1/CACNA1C/CACNA1I/SLC25A17/SLC34A2/LOC102180114/LOC102181107/OTOP1/LOC102191423/LOC102182782/SLC…	SLC5A3/ATP6V1A/SLC12A8/TFRC/ATP13A3/ATP13A5/PEX5L/KCNMB3/KCNMB2/SLC9A9/ATP1B3/ATP2C1/TRPM2/LOC102183471/RHCE/SLC30A2/SLC9A1/SERINC2/CHRNG/CHRND/SLC4A3/ASIC4/KCNJ3/SLC4A10/SCN3A/SCN7A/ABCB11/CHRNA1/ATP5G3/OCA2/TRPM8/KCNJ13/GRIK3/SLC1A7/MCOLN2/KCNA3/SLC39A1/CHRNB2/KCNN3/HCN3/RHBG/KCNJ9/LOC102186539/LOC102186069/ASIC3/TRPV6/ATP6V0A4/SLC13A4/KCND2/AQP1/CACNA2D1/KCNC2/ZDHHC17/ATP2B1/ATP5G2/LOC10219093…	Function
GO:1903936	cellular response to sodium arsenite	9	0.849499705016603	1.94735766233001	0.00234192037470726	0.00234192037470726	0.152862047881097	822	tags=44%, list=6%, signal=42%	LOC102189034/LOC102177976/MAPK13/LOC106503022	8	1	ZC3H12A/HNRNPA1/LOC108636199/LOC102177976/LOC102189034/LOC106503022/MAPK13/DAXX	HSF1	Process
GO:0050872	white fat cell differentiation	14	0.742661076131643	1.9152685528572	0.00234192037470726	0.00234192037470726	0.152862047881097	1960	tags=50%, list=14%, signal=43%	LOC100861279/PPARG/FGF10/ADIG/SCD/PRDM16/AACS	12	2	CTBP1/ADIG/LOC100861279/SNAI2/PRDM16/NCOR2/AACS/CEBPA/FGF10/PPARG/SCD/SIRT1	PER2/CTBP2	Process
GO:0051715	cytolysis in other organism	9	0.830081853528727	1.9028449901565	0.00234192037470726	0.00234192037470726	0.152862047881097	242	tags=44%, list=2%, signal=44%	BAC5/BAC7.5/MAP34-B/LOC102169231	8	1	ALB/F2/CCL28/MAP34-B/LOC102169231/BAC7.5/BAC5/LOC102170003	ROMO1	Process
GO:0060052	neurofilament cytoskeleton organization	9	0.810374513140576	1.85766870571239	0.00234192037470726	0.00234192037470726	0.152862047881097	445	tags=44%, list=3%, signal=43%	ATP8A2/ARHGEF28/NEFL/NEFM	6	3	SOD1/NEFM/NEFL/ATP8A2/ARHGEF28/INA	VPS54/NDEL1/CLN8	Process
GO:0032376	positive regulation of cholesterol transport	22	0.65416476834093	1.89868083733818	0.00234741784037559	0.00234741784037559	0.152862047881097	619	tags=23%, list=5%, signal=22%	LIPG/ABCG1/ABCA1/PPARG/NFKBIA	12	10	ABCG1/LDLRAP1/LRP1/ABCA7/ABCA1/COMMD1/NR1H3/NR1H2/NFKBIA/PPARG/LIPG/SIRT1	ADIPOQ/SCP2/ABCB4/WASH1/PTCH1/ACAT2/ANXA2/PLTP/APOE/GPS2	Process
GO:0002385	mucosal immune response	22	0.644861221284335	1.8716777528394	0.00234741784037559	0.00234741784037559	0.152862047881097	1411	tags=50%, list=10%, signal=45%	NOD2/BAC5/BAC7.5/LTF/MAP34-B/LOC102183280/LOC102169231/LOC102180587/BPIFB1/LOC102185323/IFNLR1	13	9	IFNLR1/BPIFB1/NOD2/MAP34-B/LOC102169231/BAC7.5/BAC5/LOC102170003/LTF/LOC102185323/LOC102183280/LOC102180587/FAU	RAB17/LOC102171395/GCNT3/TNFSF13/LOC102182181/LOC102184017/LOC102178318/LOC102179187/RPL39	Process
GO:0048821	erythrocyte development	28	0.720421604782176	2.22543541885454	0.00235849056603774	0.00235849056603774	0.152862047881097	317	tags=29%, list=2%, signal=28%	HBBC/LOC102168959/LOC102168680/LOC102175876/ADGRF5/SLC11A2/DMTN/KLF2	17	11	TAL1/LOC102190297/LYAR/MAEA/KLF2/DMTN/L3MBTL3/CITED2/TMOD3/LOC102175876/HBBC/MED1/JMJD6/ADGRF5/LOC102168680/LOC102168959/MSTRG.3384	BCL6/RHCE/BPGM/LOC102190935/KLF1/LOC102176710/SOX6/SRF/ANK1/GATA1/G6PD	Process
GO:0033344	cholesterol efflux	19	0.786666689043873	2.20461407075912	0.00235849056603774	0.00235849056603774	0.152862047881097	1050	tags=47%, list=8%, signal=44%	ABCG1/ABCA1/ABCG2/NPC1/LOC108634593/CAV1/APOC2/ABCG8/APOA1	16	3	ABCG1/STX12/CAV1/ABCG2/ABCA7/ABCA1/NPC2/ABCG8/ABCG4/APOA1/SCARB1/APOC2/ABCA5/APOM/NPC1/LOC108634593	SOAT2/SOAT1/APOE	Process
GO:0002227	innate immune response in mucosa	18	0.757684305560308	2.08670966308551	0.00236406619385343	0.00236406619385343	0.152862047881097	625	tags=50%, list=5%, signal=48%	NOD2/BAC5/BAC7.5/LTF/MAP34-B/LOC102183280/LOC102169231/LOC102180587/BPIFB1	12	6	BPIFB1/NOD2/MAP34-B/LOC102169231/BAC7.5/BAC5/LOC102170003/LTF/LOC102185323/LOC102183280/LOC102180587/FAU	LOC102171395/LOC102182181/LOC102184017/LOC102178318/LOC102179187/RPL39	Process
GO:0022890	inorganic cation transmembrane transporter activity	445	-0.351069222322922	-1.47963863013447	0.00238379022646007	0.00238379022646007	0.152862047881097	2451	tags=29%, list=18%, signal=25%	COX1/ASIC4/SLC2A8/GRIK5/P2RX7/ATP12A/CACNG1/MCOLN2/RASA3/SLC4A10/TTYH1/ORAI1/KCNJ13/CACNB1/KCNG1/KCNH3/SLC34A3/LOC102181181/TRPV2/SLC45A2/LOC102169978/LRRC26/LOC102172245/KCNC2/MCU/HRH1/ASIC1/ATP1B4/ATP13A5/SLC39A1/LOC102186539/LOC102175610/SNAP25/KCNA3/TRPA1/ORAI3/LOC108633231/ATP8A1/CACNG6/KCNA7/CACNA1S/LOC102183471/ATP2A1/SLC2A4/LOC108636121/PKD1L2/ATP5G1/LOC108633209/SLC9A7/KCNF1/SLC39A6/KCNI…	193	252	CPOX/LOC102184282/LOC102184002/SLC33A1/TRPC1/KCNJ15/CATSPER4/KCNE4/SLC11A1/SLC39A10/CACNB4/SCN2A/SCN9A/KCNQ4/ATP6V0B/SLC6A9/SLC30A7/KCNC4/KCNA2/KCND3/ATP1A1/KCNJ10/TMCO1/SLC4A2/KCNH2/ATP6V0E2/ATP6V1F/SCN8A/SLC4A8/LOC102190297/CACNB3/ANO6/SLC2A13/KCNMB4/SLC39A5/SLC41A2/MYH9/KCNJ8/KCNA5/KCNA1/CACNA1C/CACNA1I/SLC34A2/LOC102180114/LOC102181107/OTOP1/LOC102191423/SLC23A1/SLC39A3/MCOLN1/CACNA1A/KCNN1/A…	SLC5A3/ATP6V1A/SLC12A8/TFRC/ATP13A3/ATP13A5/PEX5L/KCNMB3/KCNMB2/SLC9A9/ATP1B3/ATP2C1/TRPM2/LOC102183471/SLC30A2/SLC9A1/CHRNG/CHRND/SLC4A3/ASIC4/KCNJ3/SLC4A10/SCN3A/SCN7A/ABCB11/CHRNA1/ATP5G3/TRPM8/KCNJ13/GRIK3/SLC1A7/MCOLN2/KCNA3/SLC39A1/CHRNB2/KCNN3/HCN3/KCNJ9/LOC102186539/LOC102186069/ASIC3/TRPV6/ATP6V0A4/SLC13A4/KCND2/AQP1/CACNA2D1/KCNC2/ZDHHC17/ATP2B1/ATP5G2/LOC102190935/ASIC1/KCNH3/ATP5B/SLC…	Function
GO:1903935	response to sodium arsenite	10	0.863141188931323	2.0074989141798	0.00241545893719807	0.00241545893719807	0.152862047881097	822	tags=50%, list=6%, signal=47%	LOC102189034/LOC102177976/NEFL/MAPK13/LOC106503022	9	1	ZC3H12A/HNRNPA1/LOC108636199/LOC102177976/LOC102189034/NEFL/LOC106503022/MAPK13/DAXX	HSF1	Process
GO:0002753	cytoplasmic pattern recognition receptor signaling pathway	30	0.605001501626542	1.89126976262277	0.0025	0.0025	0.152862047881097	2072	tags=40%, list=15%, signal=34%	NOD2/CASP8/IFIH1/IRF7/NFKBIA/NOD1/TNFAIP3/CYLD/UBC/RELA/LOC108633174/DDX58	18	12	CASP8/IFIH1/NOD1/TAB1/UBA52/DDX58/TNFAIP3/RPS27A/LOC108633174/ITCH/UBC/CYLD/NOD2/LSM14A/NFKBIA/RELA/IRF7/IKBKG	UBE2N/MAP3K7/TAB2/MAVS/RIPK2/TRAF6/C16H1orf106/MAP2K6/OTULIN/IRAK2/TAB3/IRAK1	Process
GO:0034340	response to type I interferon	44	0.554029408305994	1.92355419337357	0.00254452926208651	0.00254452926208651	0.152862047881097	1907	tags=36%, list=14%, signal=31%	MX2/LOC102190983/ISG15/RSAD2/IRF5/MX1/XAF1/LOC102168687/IFIT3/IRF7/IFI6/LOC102181595/RNASEL/IRF4/IRF1/LOC102186814	32	12	IFNAR1/IFNAR2/MX2/MX1/IFI6/LOC102186814/STAT1/IRF5/SHMT2/IRF1/C7H19orf66/BST2/LOC108636404/LOC108636544/LOC102181595/IRF9/RSAD2/ISG15/RNASEL/IRF6/LOC102190983/XAF1/IFI35/MYD88/IP6K2/IRF4/PSMB8/LOC102168687/IFIT3/IFIT2/IRF2/IRF7	LOC102175070/JAK1/STAT2/EGR1/LOC108636449/LOC102181867/SAMHD1/IKBKE/IRF8/ISG20/TRIM56/IRAK1	Process
GO:0042168	heme metabolic process	31	0.603236280719671	1.89391469645883	0.0025706940874036	0.0025706940874036	0.152862047881097	1193	tags=32%, list=9%, signal=29%	ALAS2/HMOX1/ALAD/SLC11A2/HPX/BLVRA/HMOX2/HNF1A/LOC102168381/CPOX	13	18	CPOX/BLVRA/LOC102190297/HMOX1/HEBP1/ALAD/HPX/HNF1A/LOC102168381/NFE2L1/HMOX2/ALAS2/MSTRG.3384	ATPIF1/UROD/PPOX/LOC102190935/BDH2/FXN/AMBP/SNX3/LOC102184907/HMBS/BLVRB/LOC102176914/IREB2/SLC25A38/ALAS1/FECH/UROS/LOC102179346	Process
GO:0044003	modification by symbiont of host morphology or physiology	38	0.579040235018551	1.92927533799772	0.0025974025974026	0.0025974025974026	0.152862047881097	2272	tags=37%, list=17%, signal=31%	LOC102189034/LOC102177976/MMP9/CASP8/LOC102180906/NTRK3/BCL2L1/BCL2L11/ATG7/MYC/HYAL2/EIF2AK2/TNIP1/ALB	22	16	KPNA1/CASP8/ZC3H12A/HIPK2/HNRNPA1/ALB/TNIP1/LOC102177976/LOC102189034/RRAGA/EIF2AK4/BCL2L11/EIF2AK2/BCL2L1/MMP9/MYC/NTRK3/HYAL2/ATG7/LOC102180906/TYMS/CPSF4	CD4/INSR/PABPN1/SMAD3/SDC1/RXRA/KPNA3/VAPB/TLR2/TGFB1/CCNK/DAG1/CCR5/VAPA/BAD/LOC108634606	Process
GO:0006778	porphyrin-containing compound metabolic process	37	0.561653286924736	1.86542848432899	0.00260416666666667	0.00260416666666667	0.152862047881097	1193	tags=27%, list=9%, signal=25%	ALAS2/HMOX1/ALAD/SLC11A2/HPX/BLVRA/HMOX2/HNF1A/LOC102168381/CPOX	17	20	CPOX/ABCB6/BLVRA/LOC102190297/HMOX1/HEBP1/ALAD/SPTB/HPX/HNF1A/LOC102168381/NFE2L1/LOC102170823/HMOX2/EIF2AK1/ALAS2/MSTRG.3384	ATPIF1/UROD/PPOX/LOC102190935/BDH2/FXN/AMBP/SNX3/LOC102184907/SUCLA2/HMBS/BLVRB/LOC102176914/IREB2/SLC25A38/ALAS1/FECH/UROS/LOC102179346/ANK1	Process
GO:0022627	cytosolic small ribosomal subunit	47	0.525719286929395	1.8609808353944	0.00260416666666667	0.00260416666666667	0.152862047881097	8	tags=4%, list=0%, signal=4%	LOC102168959/LOC102168680	29	18	EIF2A/RPS27/RPS23/RPS14/RPS15/RPS28/RPS29/RPS27A/RPS21/RPS20/RPS3/LOC102177819/RPS25/RPS3A/RPS16/RPS19/RPS17/LOC108638514/MRPS18A/RPS10/RPS18/LOC102168680/LOC102168959/RPS24/FAU/RPS4X/MCTS1/LOC102175427/MSTRG.12071	LOC102191473/RPS8/RPS26/LOC102174421/MRPS18C/RPS6/RPS7/RPS12/RPS27L/RPS13/LOC102171808/LOC102172558/RPS11/RPS9/RPS5/LOC108638228/RPSA/RPS15A	Component
GO:0050863	regulation of T cell activation	284	-0.37170380659361	-1.50439151524072	0.00260756192959583	0.00260756192959583	0.152862047881097	2421	tags=30%, list=18%, signal=25%	CLEC4G/CD86/LAX1/IGF1/CAMK4/JAK3/LOC102175174/LOC108633275/PNP/ZNF608/SOS2/TNFSF13B/SLC46A2/ADK/CD6/ITGAL/SOS1/LOC102181867/LOC102190745/IDO1/CORO1A/CD44/SPN/THY1/CTLA4/IL15/LOC102184859/PTPRC/ZC3H12D/LOC102186356/LOC102187998/TNFSF11/BCL6/CD83/LOC102176695/LOC102178953/LGALS1/ARG1/CCDC88B/RAC2/TNFAIP8L2/ADAM8/CD3E/IKZF1/NLRP3/GLI3/IL2RA/BTN2A2/CD244/GLI2/FAM65B/PAG1/SLAMF1/AIF1/CD28/LOC102173969…	126	158	SOD1/NFKBIZ/CD47/HHLA2/IL12A/ICOSLG/RUNX1/RUNX3/MARCH7/DPP4/ZC3H12A/GLMN/VTCN1/RORC/ZBTB7B/LEP/CAV1/GPNMB/PAWR/LOC108636060/TNFRSF13C/LOC102184901/NDFIP1/PRELID1/IRF1/AP3D1/EBI3/TNFSF9/TNFSF14/PRDX2/DHPS/IL12RB1/LOC108636541/LOC108636544/LOC102181595/PDCD1LG2/SIT1/SHB/GSN/FYN/PRDM1/VNN1/MYB/LGALS3/BMP4/LOC102176691/METTL3/RIPK3/AP3B1/ZC3H8/NCK2/PELI1/NRARP/EFNB2/HMGB1/PRKCQ/GATA3/PRNP/LOC10219003…	BTLA/CD80/CD86/TFRC/DLG1/BCL6/PIK3CA/NCK1/LOC108633234/CDC42/ZNF683/LCK/IGFBP2/CTLA4/CD28/HSPD1/GLI2/BCL10/LOC102175177/LOC102174895/PTPN22/CD2/TNFAIP8L2/SLAMF1/CD244/LOC102184859/LOC102186356/EPHB6/BRAF/GLI3/IKZF1/IL23A/TESPA1/IGF1/RAC2/LOC102183941/LOC102189932/PTPN6/CD4/LAG3/CD27/LGALS1/PDE5A/CAMK4/HAVCR2/CD74/LOC102174022/NLRP3/ZNF608/VAV1/CLEC4G/LOC108633275/RASAL3/JAK3/SH3RF1/LOC102181867/C…	Process
GO:0032374	regulation of cholesterol transport	33	0.628769495061937	2.00652090791294	0.00261096605744125	0.00261096605744125	0.152862047881097	1114	tags=27%, list=8%, signal=25%	LIPG/ABCG1/ABCA1/PPARG/NFKBIA/APOC2/ABCG8/APOA1/ARV1	18	15	ABCG1/LDLRAP1/LEP/LRP1/ABCA7/ABCA1/NUS1/ABCG8/COMMD1/NR1H3/APOA1/APOC2/NR1H2/NFKBIA/PPARG/LIPG/SIRT1/ARV1	ADIPOQ/SCP2/ABCB4/WASH1/SREBF2/NFKB1/PTCH1/ACAT2/ANXA2/LOC108637177/PLTP/LAMTOR1/APOE/GPS2/IRAK1	Process
GO:0060337	type I interferon signaling pathway	40	0.581483418246772	1.96516870403126	0.00263157894736842	0.00263157894736842	0.152862047881097	1907	tags=40%, list=14%, signal=34%	MX2/LOC102190983/ISG15/RSAD2/IRF5/MX1/XAF1/LOC102168687/IFIT3/IRF7/IFI6/LOC102181595/RNASEL/IRF4/IRF1/LOC102186814	30	10	IFNAR1/IFNAR2/MX2/MX1/IFI6/LOC102186814/STAT1/IRF5/IRF1/BST2/LOC108636404/LOC108636544/LOC102181595/IRF9/RSAD2/ISG15/RNASEL/IRF6/LOC102190983/XAF1/IFI35/MYD88/IP6K2/IRF4/PSMB8/LOC102168687/IFIT3/IFIT2/IRF2/IRF7	LOC102175070/JAK1/STAT2/EGR1/LOC108636449/LOC102181867/SAMHD1/IRF8/ISG20/IRAK1	Process
GO:0071357	cellular response to type I interferon	40	0.581483418246772	1.96516870403126	0.00263157894736842	0.00263157894736842	0.152862047881097	1907	tags=40%, list=14%, signal=34%	MX2/LOC102190983/ISG15/RSAD2/IRF5/MX1/XAF1/LOC102168687/IFIT3/IRF7/IFI6/LOC102181595/RNASEL/IRF4/IRF1/LOC102186814	30	10	IFNAR1/IFNAR2/MX2/MX1/IFI6/LOC102186814/STAT1/IRF5/IRF1/BST2/LOC108636404/LOC108636544/LOC102181595/IRF9/RSAD2/ISG15/RNASEL/IRF6/LOC102190983/XAF1/IFI35/MYD88/IP6K2/IRF4/PSMB8/LOC102168687/IFIT3/IFIT2/IRF2/IRF7	LOC102175070/JAK1/STAT2/EGR1/LOC108636449/LOC102181867/SAMHD1/IRF8/ISG20/IRAK1	Process
GO:0031369	translation initiation factor binding	35	0.594183545647925	1.93482670190593	0.00263852242744063	0.00263852242744063	0.152862047881097	3538	tags=43%, list=26%, signal=32%	HHEX/ZPR1/GCH1/ANGEL1/MYC/CACNA1C/LOC102182187/EIF4EBP1/EIF3M/FMR1/EIF2B5/EIF2AK3/TBL2/POLR2G/POLR2D	22	13	EIF2B5/POLR2D/CACNA1C/ANGEL1/GCH1/EIF2AK4/EIF2AK3/MYC/CELF1/EIF3M/ZPR1/RPS3A/RPS19/LOC102172503/LOC102182187/TBL2/HHEX/EIF4EBP1/RPS24/POLR2G/FMR1/DDX3X	NCK1/SYT11/LOC102174421/RBX1/EIF4E/LARP1/TRIM32/LOC102188771/EIF2B4/GLE1/C14H8orf88/EIF3F/EIF4EBP2	Function
GO:0043330	response to exogenous dsRNA	36	0.586615493636998	1.92761015922005	0.00263852242744063	0.00263852242744063	0.152862047881097	2072	tags=42%, list=15%, signal=35%	NOD2/LOC102168687/CAV1/IFIH1/SLC3A2/NFKBIA/LOC102180492/KCNJ8/LOC102181595/MB21D1/IRAK3/TLR3/TICAM1/EIF2AK2/DDX58	25	11	MUL1/RALB/IFIH1/CAV1/IRAK3/KCNJ8/TICAM1/DDX58/LOC108636544/LOC102181595/MB21D1/EIF2AK2/DDX1/CARD9/NOD2/IRF3/NFKBIA/MAPK3/LOC102168687/TLR3/DDX21/SLC3A2/LOC108634604/LOC102180492/PQBP1	DHX36/RFTN1/TMEM173/LOC102181867/LOC108636595/MAVS/RIPK2/DHX9/FLOT1/COLEC12/MAPK1	Process
GO:0043235	receptor complex	248	-0.357354300584183	-1.4353257182995	0.00264900662251656	0.00264900662251656	0.152862047881097	3035	tags=37%, list=22%, signal=29%	NOTCH2/ITGAE/ITGA2/OLFM2/GHR/DIABLO/TGFBR2/IRS1/CNIH3/OLFM1/CPT1C/ITGAM/ITGA11/RAMP1/TRAF3/GABRA1/GRIN2D/VIPR1/VWC2/GRIK5/APBB1IP/IMPG2/ADCYAP1R1/BMP2/ITGA7/ADRB3/GABRR1/ITGB3/HFE2/VLDLR/CD3G/ITGAL/GNAT1/ITGA9/GABRA2/CALCRL/CD8A/CD44/SHISA6/GPRC5C/GFRA1/LRP8/LRP4/VDR/FLT4/GRIA1/CACNG4/LOC102176695/CD8B/LOXL4/GRIA3/DDR1/CD40/CHRNE/GRIA4/CNTFR/LOC102177760/PLXNA1/IL12RB2/BMPR1A/CACNG5/MUSK/CD3E/LOC…	99	149	LOC102175896/GPR160/TRPC1/LOC102172205/IFNLR1/NRP2/ACVR1C/ACVR1/ITGA6/ROR1/TGFBR3/ITGA10/GPR37/RAMP3/CD36/LOC100860959/LOC108633303/ITGA5/ACVR1B/PTPRB/LRP1/ERBB3/NT5DC3/CSF2RB/EPS8/OLR1/SHANK3/BMPR1B/ABCG2/TLR1/TLR6/GABRG1/GABRB1/ADGRV1/ADRB2/KCTD16/CD14/MCOLN1/IL12RB1/GABBR2/PTK2B/GRIN3A/GPR63/GABRR2/B2M/LOC102168547/TSHR/RNF31/HTRA2/ABCG8/ENG/NOTCH1/FLT1/NRP1/ITGB1/ABHD12/PTPRA/LY96/NR1H3/GPR37…	IL10RB/IMPG2/TFRC/PEX5L/ITGB2/CHRNG/CHRND/IRS1/HSPD1/LRP1B/PLA2R1/ITGB6/LRP2/CHRNA1/CALCRL/RAMP1/LRP8/IL12RB2/GPR61/NOTCH2/HFE2/IL6R/CHRNB2/INSRR/CD247/PTPRN2/TRIL/ADCYAP1R1/ITGB8/AHR/CALCR/VWC2/VDR/ITGA7/CAPRIN2/ITPR2/LOC102182573/LOC102182856/LOC102184229/PTPN6/CD4/TNFRSF1A/SHISA8/MTTP/GABRA2/GABRA1/GRIA1/CD74/GRIN3B/OLFM2/LDLR/INSR/NOTCH3/FLT4/VLDLR/TGFBR1/CNTFR/NTRK2/SYK/MUSK/TLR4/GABRR1/ITGA…	Component
GO:0048018	receptor ligand activity	235	-0.375969905301086	-1.50341294215745	0.0026525198938992	0.0026525198938992	0.152862047881097	2358	tags=34%, list=17%, signal=29%	POMC/IGF1/ADM2/BMP2/CCL26/TIMP1/CCL22/QRFP/IL11/HAMP/MSTN/GHRH/SEMA3B/OSGIN2/BMP7/ADIPOQ/LOC102181867/CXCL8/TGFB3/PNOC/IL15/NPY/LOC106502311/PDGFA/NTF4/TGFB2/TNFSF11/GDF6/IL1RN/PTHLH/CCL25/INSL6/LOC102179414/LIF/LOC102169932/INHBA/WNT9B/CRLF2/LOC100860781/FBN1/GAL/IL17C/LOC102168874/WNT7A/ADCYAP1/FGF11/ENHO/LOC102190717/IL10/CDC42EP2/CECR1/WNT2/CCL21/CCL24/FGF6/SPP1/EDA/SCT/C5/IL1B/LOC102170772/M…	98	137	FAM3B/WNT4/INHBB/ERFE/BMP8B/LEP/FAM3C/HGF/GPNMB/TAC1/KITLG/NPFF/WNT10B/INHBE/NTF3/PDGFB/WNT7B/AIMP1/SLIT2/LOC102181582/LOC102181854/LOC102182115/LOC102182395/LOC102182683/FGF5/BMP3/FGF1/AMH/NRTN/ANGPTL8/GDF15/GDF1/LOC108636544/LOC102181595/IL33/CCL27/EPHA7/CTGF/ALKBH1/PGF/LGALS3/BMP4/TGFA/UCN/IL17D/FGF9/C1QTNF9/HMGB1/JAG1/GDF5/WISP2/TNFRSF11B/COLEC10/IL7/CNTF/F2/BDNF/APOA1/UTS2/FAM132A/FGF2/NUDT6…	FGF12/ADIPOQ/THPO/LOC102168874/NPPC/INHA/WNT10A/MSTN/GUCA2A/CSF1/NGF/HDGF/PTN/INHBA/NPY/CRHR2/WNT2/NAMPT/SEMA3A/ENDOU/GDF11/IGF1/PTHLH/SPX/FGF6/CECR1/ADM2/SPP1/AMBN/CXCL8/EPGN/BTC/CXCL9/CXCL10/CXCL11/EFNA5/IL17B/HBEGF/CXCL14/GDF9/LOC106502311/CCL25/CERS1/WNT9A/PNOC/LOC102181867/LOC108636595/INSL6/STC1/ENHO/CCL19/CCL21/C5/FLRT2/TGFB3/FBN1/FGF7/GREM1/C11H2orf40/IL1B/IL1RN/POMC/GDF7/QRFP/TNFSF11/FLR…	Function
GO:1904724	tertiary granule lumen	50	0.527261651968331	1.87023409835356	0.00265957446808511	0.00265957446808511	0.152862047881097	1219	tags=32%, list=9%, signal=29%	HBBC/LOC102175876/BAC5/BAC7.5/LTF/LOC102176354/MAP34-B/LOC102169231/MMP9/LOC102182683/LOC102182395/LOC102182115/AGP/LOC102168424/ALDOC/DBNL	31	19	NIT2/ARMC8/CDA/ILF2/LOC102168424/LTA4H/LOC102182115/LOC102182395/LOC102182683/AGP/B2M/LOC102168547/YPEL5/MMP9/TCN1/LOC102175876/HBBC/LOC102176354/ALDOC/CANT1/TIMP2/CTSH/DBNL/MAP34-B/LOC102169231/BAC7.5/BAC5/LOC102170003/LTF/ASAH1/CTSD	PTX3/LOC102186806/IDH1/TNFAIP6/PGM1/CTSS/CNN2/LRG1/QPCT/LOC102184534/GGH/GSDMD/LOC102180785/LOC102180520/LOC102176710/QSOX1/OSCAR/GOLGA7/CFP	Component
GO:0099023	tethering complex	50	0.524575785439322	1.86070714120159	0.00265957446808511	0.00265957446808511	0.152862047881097	4456	tags=60%, list=33%, signal=40%	LOC108638483/EXOC3L4/COG6/TRAPPC2L/VPS33A/GOLGA3/COG1/TRAPPC9/RINT1/VPS53/TRAPPC4/VPS11/COG3/TRAPPC3L/VPS39/VPS16/COG2/SEPT2/VPS8/COG7/VPS18/EXOC3L1/COG4/NBAS/ZW10/TRAPPC1/TRAPPC11/TRAPPC6A/EXOC2/TRAPPC10	37	13	VPS8/TRAPPC10/SEPT2/RINT1/TRAPPC12/TRAPPC3L/VPS39/VPS18/TGFBRAP1/NBAS/COG6/COG3/VPS16/TRAPPC9/VPS11/TRAPPC4/ZW10/VPS33A/GOLGA3/COG4/TRAPPC2L/EXOC3L1/TRAPPC6A/EXOC3L2/VPS53/TRAPPC1/COG1/EXOC3/STXBP6/EXOC3L4/LOC108638483/EXOC2/VPS52/COG7/TRAPPC11/COG2/EXOC8	DNAJC28/CDC42/TRAPPC3/VPS41/COG5/EXOC1/TRAPPC5/EXOC5/VPS54/COG8/TRAPPC6B/TRAPPC8/VPS51	Component
GO:0005261	cation channel activity	231	-0.383178223154377	-1.52690575256135	0.00265957446808511	0.00265957446808511	0.152862047881097	2278	tags=32%, list=17%, signal=27%	MCOLN2/RASA3/ORAI1/KCNJ13/CACNB1/KCNG1/KCNH3/TRPV2/LOC102169978/LRRC26/KCNC2/MCU/ASIC1/SNAP25/KCNA3/TRPA1/ORAI3/LOC108633231/CACNG6/KCNA7/CACNA1S/LOC108636121/PKD1L2/KCNF1/KCNIP2/FAM26D/TPCN1/LOC108634554/GRIA1/CACNG4/SLC24A2/KCNA4/GRIA3/CHRNE/GRIA4/KCNMA1/ASIC3/AQP1/CACNG5/SCN7A/CACNA2D1/CHRNA3/TRPM2/CALHM1/PEX5L/KCNN2/KCNH1/KCNJ12/TMEM38A/SHROOM2/KCNMB2/KCNQ1/CACNA1G/SCN3A/CHRNB2/JPH2/KCNK2/KCN…	93	138	TRPC1/KCNJ15/CATSPER4/KCNE4/CACNB4/SCN2A/SCN9A/KCNQ4/KCNC4/KCNA2/KCND3/KCNJ10/TMCO1/KCNH2/SCN8A/CACNB3/ANO6/KCNMB4/KCNJ8/KCNA5/KCNA1/CACNA1C/CACNA1I/LOC102180114/LOC102181107/OTOP1/MCOLN1/CACNA1A/KCNN1/TMC1/TRPM6/GRIN3A/TMEM38B/FAM26E/PSEN1/SLC24A5/RYR3/HCN4/NOX5/SLC24A1/NCS1/KCNT1/TRPC4/CACNB2/SLC4A11/TMC2/TRPC4AP/KCNB1/GRINA/KCNE3/PDE2A/DENND5A/ABCC8/SCN3B/SCN2B/TRPC6/SCNN1D/TRPV4/P2RX4/GRIA2/P…	PEX5L/KCNMB3/KCNMB2/TRPM2/CHRNG/CHRND/KCNJ3/SCN3A/SCN7A/CHRNA1/TRPM8/KCNJ13/GRIK3/MCOLN2/KCNA3/CHRNB2/KCNN3/HCN3/KCNJ9/ASIC3/TRPV6/KCND2/AQP1/CACNA2D1/KCNC2/ASIC1/KCNH3/DENND5B/ITPR2/KCNA6/LOC108636121/PKD2/STIM2/GRIA1/ANXA6/PKD2L2/CATSPER3/GRIN3B/HCN2/TMEM38A/SLC24A2/TRPM3/FAM26D/LOC108633231/KCNK13/TMEM63C/TRPM7/ANXA2/KCNN2/CNGA3/KCNG3/KCNK3/KCNS3/KCNF1/LRRC26/GRIN1/MTMR6/SNAP25/SLC24A3/JPH2/KC…	Function
GO:0007059	chromosome segregation	216	-0.383297954224741	-1.51566579372054	0.00266311584553928	0.00266311584553928	0.152862047881097	2120	tags=22%, list=16%, signal=19%	STAG3/HORMAD1/AURKB/STAG2/SYCE2/CDC14A/LOC108635483/HFM1/HJURP/ESCO2/GEM/SKA2/CCNB1/LOC108637516/MEI4/FBXW7/MIS18A/SKA3/KIF18A/NDE1/P3H4/NCAPD2/OIP5/LOC102176361/CCNE2/CENPW/NUSAP1/KIF23/MAEL/NEK2/MEIOB/CENPE/SPAG5/SPC25/BEX4/NDC80/KIF2C/TTK/KIF14/CDC20/CDCA2/BUB1B/CDCA8/KIF11/DLGAP5/TOP2A/CENPF/FAM83D	105	111	CHMP2B/SPICE1/NAA50/CEP63/DIS3L2/PSRC1/SYCP1/POGZ/PMF1/NUF2/ESPL1/LEMD3/DDX11/SYCE3/MAD2L1/SMARCAD1/CENPC/PTTG1/CDC23/UBE2B/BRD4/AKAP8/AKAP8L/ANKLE1/MAU2/CHMP7/CHMP5/CDC14B/CDK5RAP2/TRAPPC12/KIF25/C10H14orf39/KNL1/KNSTRN/CHMP4A/RAB11A/NCAPH/ACTR2/NEK6/BRCA2/RB1/SYCP2/CHMP4B/DSN1/DSCC1/CHMP4C/RRS1/NCAPD3/RPS3/ZW10/TEX12/MRE11A/PHF13/NSL1/ARL8A/RAN/CHMP1A/TERB1/FAM96B/CENPT/CHTF8/VPS4A/CCNE1/ERCC2/…	MIS18A/SMC4/SGO1/RCC1/CUL3/SGO2/SPC25/HJURP/LOC102168411/CDCA8/CDC20/KIF2C/HFM1/CDC14A/HORMAD1/MAEL/LOC108635911/RACGAP1/NCAPD2/MEI1/NCAPH2/CENPE/NCAPG/PDS5A/RGS14/SYCE2/PINX1/ESCO2/CDCA2/SMC2/MEI4/TTK/CENPW/CEP57L1/LATS1/DLGAP5/NUSAP1/OIP5/BUB1B/CCNB1IP1/RNF212B/REC8/KIF23/BUB1/NTMT1/SKA3/PDS5B/SETDB2/FAM83D/GEM/CCNE2/LOC108637516/RAD21/TERF1/KIF18A/UVRAG/CEP57/LOC102187615/CENPF/NEK2/KIF14/CIT/…	Process
GO:0001503	ossification	179	-0.409496366539608	-1.59102257761807	0.00266666666666667	0.00266666666666667	0.152862047881097	2090	tags=28%, list=15%, signal=24%	LOC102170758/CLEC3B/GLI1/PKDCC/CDH11/SCX/ASPN/TGFB3/LOC102188874/CACNA1S/TWIST2/MEF2C/SOX9/ACHE/AXIN2/LOC108634554/TNFSF11/PTHLH/THBS3/CREB3L1/GPC3/PPARGC1B/NOG/LGR4/SP7/GLI2/MGP/SLC34A1/CTHRC1/LEF1/SHOX2/SPP1/MMP2/ACAN/IFITM5/IBSP/MMP16/TP53INP2/TMEM119/SOX8/IGFBP5/LOC102179132/FZD9/IGF2/ATP6V0A4/SPARC/FGF18/IGSF10/COL11A1/DLK1	73	106	AHSG/SOX2/IFT80/CBS/RUNX1/EPHA2/ALPL/RUNX3/SATB2/SP3/HDAC4/CYR61/TGFBR3/CTSK/TUFT1/BGLAP/LEP/IGFBP3/SNX10/HOXA2/HOXA3/GPNMB/SP1/DHH/ANO6/SLC26A2/SBNO2/ACP5/JUNB/JUND/SEMA4D/GJA1/RIPPLY2/CTGF/ESR1/BMP4/MMP14/FHL2/EIF2AK3/RSAD2/NOTCH1/FGF9/MMP9/SNAI1/TMEM64/EXT1/HEY1/SNAI2/MN1/GPLD1/FOXC2/CBFB/CEBPA/LOC102181154/PHOSPHO1/HDAC5/WNT3/MSX2/RHOA/PTH1R/LIMD1/BMP6/GABBR1/RUNX2/TNFRSF11A/FGFR2/FBXL15/MINP…	CASR/CHRD/SHOX2/DHX36/IGSF10/WWTR1/ZBTB40/IGFBP5/GLI2/NAB1/TWIST2/COL11A1/CSF1/THBS3/MEF2D/NR1I3/CLEC5A/ATP6V0A4/TWIST1/FZD1/FIGNL1/MYF5/SP7/COL2A1/LOC102170758/GLI1/NAB2/IGF1/PTHLH/MGP/LEF1/SPP1/IBSP/MEF2C/SPARC/PPARGC1B/SMAD5/SLC34A1/OSTF1/STC1/ASPN/ASF1A/PEX7/TGFB3/SMAD3/PKDCC/TNFSF11/BMP2/LOC102188874/TP53INP2/MMP16/CTHRC1/IMPAD1/PENK/MTSS1/SCX/CREB3L1/EXT2/TRAF6/LGR4/WNT11/INPPL1/DCHS1/SIK3/…	Process
GO:0000502	proteasome complex	53	0.507618200196245	1.82176643251343	0.00267379679144385	0.00267379679144385	0.152862047881097	4987	tags=68%, list=37%, signal=43%	PSMF1/PSME4/PSMD2/PSMC1/PAAF1/PSMD4/PSMB3/ELP2/PSMB2/ADRM1/PSMD7/PSMC3/PSMC2/PSMB1/PSMD11/PSMD3/PSMA7/PSMD5/PSMD9/PSMB4/PSMB10/PSMD8/VCP/PSMD1/PSMD13/PSME2/PSMD12/PSMC4/PSMA4/PSMB9/PSMA3/PSMB7/USP25/PSMA5/PSMB5/PSMB8	44	9	USP25/PSMD2/PSMD1/PSMD14/PSMB2/PSMA5/PSMD4/PSMB4/PSMC2/SHFM1/VCP/PSMD5/PSMB1/PSMC1/PSMA3/UBR1/PSMB5/PSME2/PSMC6/PSME4/PSMB7/ADRM1/PSMA7/PSMF1/PSMC3/PAAF1/PSMA1/PSMD9/PSMB10/PSMD7/PSMD8/PSMC4/PSMD11/PSMB6/PSMB3/PSMD3/PSMD12/PSMA4/PSMA6/PSMB9/PSMB8/ELP2/HSPB1/PSMD13	PSMA2/PSME1/UCHL5/PSME3/PSMD6/PSMA8/PSMG2/IDE/PSMD10	Component
GO:0048705	skeletal system morphogenesis	209	-0.391083206284806	-1.54501502321078	0.00267379679144385	0.00267379679144385	0.152862047881097	1900	tags=28%, list=14%, signal=24%	SCX/BMP7/SLC39A1/BARX2/HOXB2/TGFB3/LOC102188874/IRX5/AXIN1/TWIST2/MEF2C/SOX9/GAS1/HOXD3/TBX15/TGFB2/AXIN2/MDFI/COMP/PTHLH/THBS3/TBX4/PPARGC1B/NOG/WNT9B/SULF1/GLI3/HOXC8/FMN1/PRRX2/MGP/SFRP4/WNT7A/TIPARP/SHOX2/ALX4/HHIP/FBN2/GSC/FGF6/TBX1/MMP2/PRRX1/RFLNB/SERPINH1/ACAN/IFITM5/MMP16/ALX1/NPPC/CHAD/OSR1/SOX11/FGF18/BMP1/SIX2/COL11A1/COL11A2	78	131	IFT80/CBS/ALPL/SATB2/DLX2/HOXD10/WDR60/HOXA1/HOXA2/HOXA3/HOXA4/HOXA5/HOXA6/HOXA7/HOXA11/WNT10B/CHST11/TULP3/BMPR1B/MSX1/IDUA/PDGFRB/SLC39A3/ACP5/FREM1/ZFAND5/RIPPLY2/CTGF/CITED2/PSEN1/BMP4/THBS1/MMP14/ASXL2/PAX1/GRHL2/EYA1/MYC/SCUBE2/DHRS3/FLVCR1/TRPV4/RFLNA/SFRP2/GLG1/FOXC2/MEGF8/FUZ/NLE1/PHOSPHO1/HOXB8/HOXB7/HOXB6/HOXB5/HOXB3/PCGF2/RARA/EIF4A3/MSX2/SPEF2/ACVR2B/WDR48/CSRNP1/POC1A/HYAL2/LTF/BMP6…	DLG1/LOC102180704/SHOX2/TIPARP/RYK/MATN1/NPPC/BMPR2/INSIG2/SP5/HOXD9/HOXD8/HOXD3/PRKRA/NAB1/TWIST2/COL11A1/ALX3/TBX15/SLC39A1/THBS3/MEF2D/INSIG1/GLI3/SFRP4/TWIST1/MYF5/ALX1/HOXC8/HOXC9/HOXC11/RARG/COL2A1/NAB2/IGF1/PTHLH/MGP/FGF6/WDR19/PDGFRA/NKX3-2/MEF2C/ANXA6/NDST1/PPARGC1B/FBN2/CARM1/COMP/WNT9A/TGFBR1/BMP1/STC1/GAS1/ROR2/PEX7/MTHFD1L/FOXN3/TGFB3/SIX1/FMN1/SMAD3/LOC102187233/SIX2/OSR1/MYCN/SOX11…	Process
GO:0005548	phospholipid transporter activity	52	0.485102322471846	1.73353239449854	0.00268096514745308	0.00268096514745308	0.152862047881097	2002	tags=37%, list=15%, signal=31%	PLSCR5/ATP8A2/ABCG1/ABCA1/LOC102175526/ANO3/PITPNC1/ATP8B1/ABCB1/APOA1/PRELID3A/MFSD2A/ATP8B3/ATP11C/ABCA4/TMEM30B/ANO6/TMEM30A/FABP1	31	21	PLSCR5/LOC102175526/PLSCR4/ABCG1/MFSD2A/ABCA4/ABCB1/ANO6/PRELID2/ATP8B3/ABCA7/PRELID1/ABCA1/TMEM30A/TMEM30B/FABP1/ATP8A2/ANO3/C2CD2L/APOA1/CPTP/PITPNB/PITPNA/PITPNC1/OSBPL10/ATP9B/PRELID3A/ATP8B1/ANO9/OSBPL5/ATP11C	ANO7/SCP2/ATP8B2/ABCB4/LOC102174202/MTTP/ATP8A1/ATP10D/TNFAIP8L3/PRELID3B/PLTP/ATP9A/PITPNM2/LOC102174834/LOC102180879/PITPNM3/PLSCR3/ATP10A/ABCC1/PITPNM1/LOC106502019	Function
GO:0061515	myeloid cell development	54	0.545439571303532	1.95429726821301	0.00277777777777778	0.00277777777777778	0.156698132918004	614	tags=17%, list=5%, signal=16%	HBBC/LOC102168959/LOC102168680/LOC102175876/ADGRF5/SLC11A2/DMTN/KLF2/KIT	29	25	WASF2/TAL1/TSPAN2/LOC102190297/KIT/LYAR/MAEA/KLF2/DMTN/L3MBTL3/CITED2/TMOD3/MEIS1/PIP4K2A/LOC102175876/HBBC/RABGAP1L/MED1/CSF3/JMJD6/LRRK1/VPS33B/FOXP1/NBEAL2/ADGRF5/LOC102168680/LOC102168959/FLI1/MSTRG.3384	BCL6/RHCE/BPGM/ZNF385A/LOC102190935/PTPN6/EP300/KLF1/ANXA2/TNFSF11/SRC/LOC102176710/SOX6/PTPN11/TLR2/ZFPM1/EVI2B/PAFAH1B1/C23H6orf25/SRF/ITGAM/FAM20C/ANK1/GATA1/G6PD	Process
GO:0006813	potassium ion transport	135	-0.435769479541773	-1.62556138142594	0.00289855072463768	0.00289855072463768	0.156698132918004	1818	tags=30%, list=13%, signal=27%	KCNJ13/KCNG1/KCNH3/LRRC26/KCNC2/LOC102186539/SNAP25/KCNA3/KCNA7/SLC9A7/KCNF1/KCNIP2/SLC9A9/ATP4B/SLC24A2/KCNA4/KCNMA1/AQP1/KCNAB3/ATP4A/KCNN2/KCNH1/KCNJ12/TMEM38A/KCNMB2/KCNQ1/KCNK2/KCNC1/LRRC55/P2RY12/CNGA3/KCNQ3/SLC12A2/LOC102186069/KCNA6/KCNJ3/LRRC38/KCNE5/KCNK3/KCNAB1/KCNJ5	55	80	CPOX/KCNJ15/KCNE4/KCNQ4/KCNC4/KCNA2/KCND3/ATP1A1/GJA5/KCNJ10/KCNH2/KCNMB4/MYH9/KCNJ8/CDKN1B/KCNA5/KCNA1/LOC102180114/LOC102181107/KCNN1/TMEM38B/SLC24A5/SLC12A1/SLC12A6/HCN4/SLC24A1/TSC1/KCNT1/SLC12A5/KCNB1/SLC9A8/KCNE3/ABCC8/FXYD2/GRIA2/SLC9A5/SLC12A4/HPN/KCNK6/ATP1B2/MYH10/KCNH4/NSF/KCNMB1/HCN1/SLC1A3/SLC12A7/SLC24A4/KCNK5/KCNG2/VPS4B/SLC12A9/KCNK4/TRPM5/TMEM175	SLC12A8/KCNMB3/KCNMB2/KCNAB1/P2RY12/SLC9A9/ATP1B3/SLC9A1/KCNJ3/KCNJ13/GRIK3/KCNA3/KCNN3/HCN3/KCNJ9/LOC102186539/LOC102186069/KCND2/AQP1/KCNC2/KCNH3/CDK2/ABCC9/KCNA6/PKD2/HCN2/SLC12A2/TMEM38A/SLC24A2/KCNK13/KCNN2/CNGA3/SLC9A2/KCNG3/KCNK3/KCNS3/KCNF1/LRRC26/ATP12A/MTMR6/SNAP25/SLC24A3/KCNG1/KCNB2/KCNQ3/KCNQ5/LRRC55/KCNA4/KCNJ11/KCNC1/GRIK4/KCNT2/ATP1B1/LRRC38/KCNK2/KCNH1/ATP4A/GRIK5/KCNJ14/KCNA7/KC…	Process
GO:0046906	tetrapyrrole binding	66	0.438722890842964	1.62386544030204	0.00289855072463768	0.00289855072463768	0.156698132918004	1516	tags=24%, list=11%, signal=22%	LOC102168959/LOC102168680/HMOX1/STC2/HPX/LOC102182294/NOX4/NOX5/CAT/HMOX2/LOC102182376/LOC102178217/LOC102168381/CBS/NOS2/GUCY1B3	34	32	BACH1/CBS/ABCB6/NOS3/SUOX/HMOX1/HEBP1/JAK2/NOX5/CAT/HPX/MMAB/GUCY1B3/LOC102172837/LOC102168381/NOS2/LOC102188529/CYGB/STC2/LOC102170554/LOC102178217/LOC102168680/LOC102168959/HMOX2/EIF2AK1/LOC102182294/LOC102182663/LOC102182376/MTR/NOX4/PGRMC1/LOC108634920/KEF96_p01/MSTRG.5020	THAP4/PRDX1/SDHC/LOC102177400/SLC48A1/MB/LOC102177333/LOC102169002/CD320/AMBP/PXDN/LOC102184907/LOC102187233/LOC102184252/PTGS1/PTGES2/SRC/PTGIS/SDHD/PTGS2/TCN2/NOS1/TDO2/PGRMC2/LOC102177329/NR1D1/LOC102174710/MUT/FECH/LOC102175938/LOC108634669/LOC102179192	Function
GO:1903901	negative regulation of viral life cycle	68	0.449119171697563	1.67286431448374	0.00292397660818713	0.00292397660818713	0.156698132918004	2572	tags=37%, list=19%, signal=30%	HMOX1/LOC102169889/LOC102190983/ISG15/LTF/RSAD2/MX1/LOC102175526/LOC102174044/LOC102168687/LOC102170446/RAD50/LOC102170165/LOC102181595/RNASEL/FCN3/LOC102179935/INPP5K/EIF2AK2/TNIP1/PML/LOC102184324/TRIM21/TRIM28/C7H19orf66	43	25	TRIM59/LOC102175526/MX1/FCN3/ZC3H12A/LOC102173932/SRPK2/HMOX1/LOC102184324/TNIP1/RAD50/C7H19orf66/ILF3/BST2/LOC108636404/TRIM11/LOC108636544/LOC102181595/TRIM35/GSN/EIF2AK4/EIF2AK2/RSAD2/LOC102174044/NBN/PARP10/TRIM21/LOC102170446/LOC102170165/LOC102169889/LOC102179935/MRE11A/ISG15/RNASEL/LOC102190983/TRIM28/TRIM25/INPP5K/PML/LTF/TRIM27/IFIT5/LOC102168687	PTX3/LOC108636449/LOC102181867/TRIM32/SNX3/LOC102188868/LOC106502686/TRIM13/MAVS/VAPB/PROX1/CCL5/BTBD17/ISG20/CCNK/TRIM31/TRIM10/TRIM26/TNF/SRPK1/VAPA/TRIM56/TRIM8/BANF1/LOC102173185	Process
GO:0005811	lipid droplet	68	0.44063356843962	1.64125741864934	0.00292397660818713	0.00292397660818713	0.156698132918004	1214	tags=28%, list=9%, signal=26%	LOC100861279/RSAD2/HILPDA/CAV1/LPCAT2/LIPE/PLIN3/PLIN2/LMLN/CAV2/CIDEB/ACSL4/LOC102168424/ADIG/PNPLA2/MGLL/LOC102188887/CIDEA/SYNGR2	43	25	LMLN/LSS/RAB5A/RAB3GAP1/HILPDA/CAV2/CAV1/LOC102168424/RAP1B/LOC102173645/FAF2/PLIN4/PLIN5/PLIN3/PLIN2/VCP/FIG4/CIDEB/LDAH/RSAD2/TSC1/STARD13/ADIG/LOC100861279/SCCPDH/LPCAT2/LOC102188073/LOC102188887/LIPE/SYNGR2/PLIN1/RAB7A/MGLL/CIDEA/AIFM2/TMEM135/PRPF19/EHD1/ATG2A/PNPLA2/ACSL4/NSDHL/BCAP31	RBP1/ACSL3/LOC102181771/REPIN1/CKAP4/HSD17B13/HSPA4/ANXA2/SPG20/LOC108637540/TRAF6/PLA2G4A/G0S2/LOC106504012/LOC102188340/AKAP1/LOC102179132/CTDNEP1/LPCAT1/ABHD5/CIDEC/HSD3B7/PNPLA4/IRAK1/LOC108635379	Component
GO:0034101	erythrocyte homeostasis	89	0.541167973739368	2.11350710441255	0.00294985250737463	0.00294985250737463	0.156698132918004	614	tags=16%, list=5%, signal=15%	HBBC/LOC102168959/LOC102168680/ALAS2/LOC102175876/HMOX1/PLCB1/AMPD3/ADGRF5/SLC11A2/DMTN/KLF2/GATA3/KIT	54	35	PKNOX1/SP3/TAL1/TGFBR3/NCAPG2/HIPK2/KMT2E/SP1/LOC102190297/HMOX1/KIT/LYAR/MAEA/RPS14/HSPA9/TCF3/SMARCA4/DNASE2/KLF2/JAK2/DMTN/L3MBTL3/CITED2/BMP4/TMOD3/ACIN1/EPAS1/ID2/RB1/PLCB1/GATA3/LYN/TCEA1/LOC102175876/HBBC/AMPD3/DYRK3/FLVCR1/RPS19/HOXB6/NFE2L1/MED1/LOC102171917/JMJD6/LOC102178029/ADGRF5/LOC102168680/LOC102168959/LDB1/EXOC6/CASP3/RPS24/ALAS2/MSTRG.3384	HCLS1/BCL6/RHCE/ATPIF1/INHA/PRDX1/BPGM/INHBA/IKZF1/LOC102190935/MB/SMAD5/KLF1/JAK3/SPI1/LOC102176710/SOX6/ZFPM1/GPI/ETV2/AXL/THRA/IREB2/RCOR1/SLC25A38/TRIM10/C23H6orf25/VEGFA/SRF/PTPN2/FECH/ANK1/MFHAS1/GATA1/G6PD	Process
GO:0048593	camera-type eye morphogenesis	99	-0.50430703415835	-1.79353578476294	0.0029585798816568	0.0029585798816568	0.156698132918004	1710	tags=33%, list=13%, signal=29%	THY1/FZD5/IRX5/PITX2/SOX9/TBX2/BCAR3/COL8A1/SDK1/AQP1/FAT3/IKZF1/TFAP2B/GLI3/SDK2/ALDH1A3/CDON/SHROOM2/RORB/PITX3/WNT2/WNT2B/NECTIN1/CNGA3/CALB1/COL8A2/WNT16/TSPAN12/SOX8/GDF11/SOX11/EPHB2/LOC102189471	38	61	NECTIN3/EPHA2/ARID1A/PHACTR4/SP3/FOXE3/SP1/FRS2/KDR/PROM1/TOPORS/TDRD7/AHI1/CITED2/TTC8/PROX2/BMP4/MEIS1/ATP8A2/FLT1/JAG1/TBC1D20/BHLHE22/RDH13/HCN1/STRA6/DIO3/SLC4A7/VHL/CCDC66/TFAP2A/RING1/PDE6C/TENM3/LOC102183216/TH/RPGR/LOC102187310	ARL6/COL8A1/EPHB2/FZD5/COL8A2/BCAR3/GNAT2/WNT2B/HIPK1/NOTCH2/WNT16/TSPAN12/GLI3/AQP1/WNT2/TWIST1/IKZF1/GDF11/PITX2/MAN2A1/WNT9A/RORB/DLL1/HIF1A/MEGF11/CNGA3/SOX11/BMP7/CALB1/FJX1/TSKU/NECTIN1/THY1/MFN2/PROX1/FOXN4/KDM2B/IRX5/IRX6/BAX/TBX2/SDK2/SOX9/ALDH1A3/YY1/WNT5A/TFAP2B/VEGFA/BAK1/SOX8/SDK1/PITX3/RBP4/THRB/FAT3/CDON/ROM1/LRP5/SHROOM2/LOC102189471/SCRIB	Process
GO:0015276	ligand-gated ion channel activity	86	-0.509071866678422	-1.78633222541143	0.00297176820208024	0.00297176820208024	0.156698132918004	2703	tags=44%, list=20%, signal=36%	ZACN/KCNJ16/KCNJ2/GABRA1/GRIN2D/GRIK5/P2RX7/RASA3/KCNJ13/ASIC1/NCALD/GABRA2/TRPA1/TPCN1/GRIA1/GRIA3/GLRB/CHRNE/GRIA4/ASIC3/AQP1/CHRNA3/TRPM2/PEX5L/KCNJ12/SHROOM2/CHRNB2/JPH2/TRPV1/CNGA3/SCNN1B/GRIN2C/CFTR/CHRNA1/KCNJ3/CHRNG/LOC102189471/KCNJ5	25	61	KCNJ15/CATSPER4/KCNJ10/KCNH2/KCNJ8/GABRB1/MCOLN1/GRIN3A/GABRR2/RYR3/HCN4/ABCC8/SCNN1D/P2RX4/GRIA2/KCNK6/P2RX1/CHRNB1/HCN1/GABRB3/CHRNA5/ITPR3/RYR2/TPCN2/GABRE	DLG1/PEX5L/TRPM2/CHRNG/CHRND/KCNJ3/CHRNA1/KCNJ13/GRIK3/CHRNB2/KCNJ9/ASIC3/AQP1/CFTR/ASIC1/ITPR2/PKD2/GABRA2/GABRA1/GRIA1/ANXA6/HCN2/CNGA3/GRIN1/JPH2/NCALD/TRPA1/KCNJ11/GRIK4/GRIA4/TPCN1/P2RX7/GLRB/JPH3/RYR1/GRIK5/GRIN2D/KCNJ14/ASIC2/TRPV1/P2RX5/CHRNE/KCNJ12/ZACN/GRIN2C/KCNJ2/KCNJ16/CHRNA3/CHRNB4/ITPR1/SCNN1B/KCNK1/KCNJ5/DLG3/SHROOM2/GRIA3/GLRA4/CNGA2/LOC102189471/P2RX6/RASA3	Function
GO:0022834	ligand-gated channel activity	86	-0.509071866678422	-1.78633222541143	0.00297176820208024	0.00297176820208024	0.156698132918004	2703	tags=44%, list=20%, signal=36%	ZACN/KCNJ16/KCNJ2/GABRA1/GRIN2D/GRIK5/P2RX7/RASA3/KCNJ13/ASIC1/NCALD/GABRA2/TRPA1/TPCN1/GRIA1/GRIA3/GLRB/CHRNE/GRIA4/ASIC3/AQP1/CHRNA3/TRPM2/PEX5L/KCNJ12/SHROOM2/CHRNB2/JPH2/TRPV1/CNGA3/SCNN1B/GRIN2C/CFTR/CHRNA1/KCNJ3/CHRNG/LOC102189471/KCNJ5	25	61	KCNJ15/CATSPER4/KCNJ10/KCNH2/KCNJ8/GABRB1/MCOLN1/GRIN3A/GABRR2/RYR3/HCN4/ABCC8/SCNN1D/P2RX4/GRIA2/KCNK6/P2RX1/CHRNB1/HCN1/GABRB3/CHRNA5/ITPR3/RYR2/TPCN2/GABRE	DLG1/PEX5L/TRPM2/CHRNG/CHRND/KCNJ3/CHRNA1/KCNJ13/GRIK3/CHRNB2/KCNJ9/ASIC3/AQP1/CFTR/ASIC1/ITPR2/PKD2/GABRA2/GABRA1/GRIA1/ANXA6/HCN2/CNGA3/GRIN1/JPH2/NCALD/TRPA1/KCNJ11/GRIK4/GRIA4/TPCN1/P2RX7/GLRB/JPH3/RYR1/GRIK5/GRIN2D/KCNJ14/ASIC2/TRPV1/P2RX5/CHRNE/KCNJ12/ZACN/GRIN2C/KCNJ2/KCNJ16/CHRNA3/CHRNB4/ITPR1/SCNN1B/KCNK1/KCNJ5/DLG3/SHROOM2/GRIA3/GLRA4/CNGA2/LOC102189471/P2RX6/RASA3	Function
GO:0034440	lipid oxidation	80	0.45642034332173	1.74727853306027	0.003003003003003	0.003003003003003	0.156698132918004	2897	tags=39%, list=21%, signal=31%	LOC102190925/MLYCD/ACAD11/FABP3/CPT1A/HADHB/ACAA2/ACOX1/ECI2/CD36/HADHA/ACADVL/SLC27A2/C1QTNF9/CPT1B/LOC102188826/ALDH3A2/ETFB/SESN2/SLC25A17/ACAA1/PHYH/LOC102181832/CPT2/CYGB/ACAT1/LOC102182159/DECR2/DECR1/ADIPOR2/ACOX3	53	27	EHHADH/ACAD11/HACL1/SESN2/FABP3/PECR/ACADL/CPT2/LOC102190925/LEP/CD36/LOC100860959/LOC108633303/PEX5/ADIPOR2/SLC25A17/MCAT/CPT1B/HADH/ACOX3/SLC27A2/HADHB/HADHA/CRAT/C1QTNF9/PHYH/ACOT8/DECR1/ACAT1/LOC102181144/LOC102182159/ETFDH/MLYCD/ETFB/ALOX12/ACADVL/ALDH3A2/CYGB/ACOX1/PRKAA1/ACAA1/ECI2/PLA2G7/MAPK14/PPARD/ACAA2/DECR2/LOC102181832/ACADSB/LOC102188826/CPT1A/ABCD1/MSTRG.16828	ADIPOQ/MECR/LOC102182655/LOC106501968/LOC102179380/ABCD3/CROT/ABCD2/BDH2/PPARGC1A/HSD17B4/GCDH/ECHDC1/PEX7/ACAT2/IVD/ACOXL/PEX13/PEX2/ADIPOR1/ACADS/AMACR/ETFA/ACOX2/ECI1/ACSM1/ECHS1	Process
GO:0019217	regulation of fatty acid metabolic process	80	0.443644132783866	1.69836835906539	0.003003003003003	0.003003003003003	0.156698132918004	2002	tags=31%, list=15%, signal=27%	PDK4/NR4A3/MLYCD/FABP3/FABP5/NUCB2/CPT1A/PPARG/BRCA1/CAV1/GHSR/APOC2/ACADVL/ACACB/ACSL4/DGAT2/APOA1/LOC108635517/CNR1/LOC102175218/TRIB3/IRS2/SREBF1/PDK2/FABP1	52	28	GHSR/WDTC1/FABP3/ACADL/PDK1/ERFE/LEP/CAV1/PDK4/ADIPOR2/PLIN5/MAPK9/NR4A3/CNR1/EIF2AK3/FABP1/IRS2/LOC102175218/LOC102175492/TRIB3/EIF6/FABP5/DGAT1/NR1H3/DGAT2/NUCB2/APOA1/SLC45A3/MTOR/ACACB/SIRT4/LOC102172995/MLYCD/AKT2/APOC2/NR1H2/ACADVL/SREBF1/PDK2/BRCA1/PRKAA1/SCAP/PPARG/ELOVL5/ERLIN2/TYSND1/SIRT1/CPT1A/RGN/PDK3/ACSL4/LOC108635517	ADIPOQ/IRS1/DBI/INSIG2/PRKAB2/INSIG1/PRKAG2/TWIST1/ABCD2/AVPR1A/ETFBKMT/PPARA/SNCA/PPARGC1A/C1QTNF2/ANXA1/GSTZ1/LOC102171438/PANK2/PDP1/PTGS2/PLA2G4A/LPGAT1/LOC106503078/PDP2/MLXIPL/ACSL5/MID1IP1	Process
GO:0003158	endothelium development	87	0.434513869606732	1.68402626280839	0.003003003003003	0.003003003003003	0.156698132918004	3145	tags=43%, list=23%, signal=33%	SOX17/DLL4/S1PR1/PDE2A/LOC102177379/RAPGEF3/NOTCH4/PDGFB/GJA1/GSTM3/ID1/HEY2/PECAM1/HEY1/TJP2/NRG1/GJA5/JAG1/PLOD3/PPP1R16B/ENG/RHOB/KDR/TMEM100/HOXB5/F11R/LAMA5/NOTCH1/SOX18/TJP1/FOXC2/PRKD2/MYD88/MARVELD2/GJA4/FASN/RAPGEF2	60	27	CXCR4/ACVR1/GJA4/S1PR1/GSTM3/GJA5/F11R/HOXA13/ACVRL1/RAPGEF3/RAP1B/PDGFB/WNT7B/RBPJ/KDR/ICAM1/TJP2/HEY2/GJA1/PROX2/BMP4/DLL4/F2RL1/RHOB/ENG/NOTCH1/STARD13/JAG1/NRP1/SOX18/LAMA5/LOC108637403/ID1/PPP1R16B/HEY1/SOX17/PDE2A/PDPN/CD34/RAPGEF2/FOXC2/PRKD2/TMEM100/KDM6B/HOXB5/PECAM1/FASN/MARVELD2/PDE4D/LOC102177379/TJP1/MYD88/ACVR2B/CTNNB1/RHOA/CSNK2B/NOTCH4/PLOD3/NRG1/MSN	HEG1/CLDN1/COL18A1/BMPR2/RAP1A/HAPLN2/MET/STC1/EZR/DLL1/LECT1/RDX/UBIAD1/PROX1/MYADM/NR2F2/MESP1/LOC108638471/PROK2/GPX1/WNT7A/SMAD4/RAP2C/TNMD/LOC108635463/MSTRG.10826/MSTRG.9063	Process
GO:0045446	endothelial cell differentiation	72	0.442677913730469	1.65364529423218	0.00301204819277108	0.00301204819277108	0.156698132918004	2311	tags=35%, list=17%, signal=29%	SOX17/S1PR1/PDE2A/LOC102177379/RAPGEF3/NOTCH4/GSTM3/ID1/HEY2/PECAM1/HEY1/TJP2/NRG1/JAG1/PLOD3/PPP1R16B/ENG/KDR/TMEM100/HOXB5/F11R/LAMA5/NOTCH1/SOX18/TJP1	46	26	CXCR4/ACVR1/S1PR1/GSTM3/F11R/HOXA13/ACVRL1/RAPGEF3/RAP1B/WNT7B/RBPJ/KDR/ICAM1/TJP2/HEY2/PROX2/F2RL1/ENG/NOTCH1/JAG1/NRP1/SOX18/LAMA5/LOC108637403/ID1/PPP1R16B/HEY1/SOX17/PDE2A/PDPN/RAPGEF2/TMEM100/KDM6B/HOXB5/PECAM1/FASN/MARVELD2/PDE4D/LOC102177379/TJP1/MYD88/ACVR2B/NOTCH4/PLOD3/NRG1/MSN	HEG1/CLDN1/COL18A1/BMPR2/RAP1A/HAPLN2/MET/STC1/EZR/DLL1/LECT1/RDX/UBIAD1/PROX1/MYADM/NR2F2/MESP1/LOC108638471/PROK2/GPX1/WNT7A/SMAD4/RAP2C/TNMD/LOC108635463/MSTRG.9063	Process
GO:0030218	erythrocyte differentiation	81	0.537137333737154	2.05811064143136	0.00303030303030303	0.00303030303030303	0.156698132918004	614	tags=15%, list=5%, signal=14%	HBBC/LOC102168959/LOC102168680/ALAS2/LOC102175876/PLCB1/ADGRF5/SLC11A2/DMTN/KLF2/GATA3/KIT	50	31	PKNOX1/SP3/TAL1/TGFBR3/NCAPG2/HIPK2/KMT2E/SP1/LOC102190297/KIT/LYAR/MAEA/RPS14/HSPA9/TCF3/SMARCA4/DNASE2/KLF2/JAK2/DMTN/L3MBTL3/CITED2/BMP4/TMOD3/ACIN1/EPAS1/ID2/RB1/PLCB1/GATA3/LYN/TCEA1/LOC102175876/HBBC/DYRK3/FLVCR1/RPS19/NFE2L1/MED1/LOC102171917/JMJD6/LOC102178029/ADGRF5/LOC102168680/LOC102168959/LDB1/EXOC6/CASP3/ALAS2/MSTRG.3384	HCLS1/BCL6/RHCE/ATPIF1/INHA/BPGM/INHBA/IKZF1/LOC102190935/MB/SMAD5/KLF1/JAK3/SPI1/LOC102176710/SOX6/ZFPM1/ETV2/THRA/RCOR1/SLC25A38/TRIM10/C23H6orf25/VEGFA/SRF/PTPN2/FECH/ANK1/MFHAS1/GATA1/G6PD	Process
GO:0002262	myeloid cell homeostasis	106	0.494647734939962	1.99667857405132	0.00303030303030303	0.00303030303030303	0.156698132918004	628	tags=15%, list=5%, signal=15%	HBBC/LOC102168959/LOC102168680/ALAS2/LOC102175876/HMOX1/PLCB1/AMPD3/ADGRF5/SLC11A2/DMTN/KLF2/MECOM/GATA3/KIT/FOXP3	62	44	SOD1/MECOM/PKNOX1/SP3/TAL1/TGFBR3/NCAPG2/HIPK2/KMT2E/SP1/LOC102190297/HMOX1/KIT/LYAR/MAEA/RPS14/HSPA9/TCF3/SMARCA4/DNASE2/KLF2/JAK2/DMTN/L3MBTL3/CITED2/BMP4/TMOD3/ACIN1/BCL2L11/EPAS1/ID2/HMGB1/RB1/PLCB1/GATA3/LYN/TCEA1/LOC102175876/HBBC/AMPD3/DYRK3/FLVCR1/HCAR2/RPS19/HOXB6/NFE2L1/MED1/LOC102171917/JMJD6/PDE4D/BAP1/LOC102178029/ADGRF5/LOC102168680/LOC102168959/LDB1/EXOC6/CASP3/RPS24/ALAS2/FOXP3/MS…	HCLS1/BCL6/RHCE/ATPIF1/INHA/PRDX1/PDE4B/NCSTN/BPGM/INHBA/IKZF1/LOC102190935/MB/SMAD5/KLF1/JAK3/ANXA1/SPI1/LOC102176710/SOX6/ZFPM1/GPI/HAMP/ETV2/AXL/BAX/LOC102175889/THRA/IREB2/RCOR1/SLC25A38/LOC102178953/TRIM10/C23H6orf25/VEGFA/SRF/BAK1/PTPN2/FECH/ITGAM/ANK1/MFHAS1/GATA1/G6PD	Process
GO:0022600	digestive system process	68	-0.575457073212542	-1.954088001301	0.00303030303030303	0.00303030303030303	0.156698132918004	1624	tags=40%, list=12%, signal=35%	C16H1orf106/SOX9/LOC102174166/VDR/ATP4B/VSIG1/KCNMA1/DBI/AQP1/LOC106502019/ATP4A/IREB2/LOC106501911/KCNQ1/LOC102176897/LOC102190498/SCT/LDLR/LOC102177638/CRHR2/LOC102187932/LOC102176340/LOC102176622/LOC102186111/LOC102187782/NPR3/DDI2	25	43	MUC13/TRPC1/COPA/F11R/LEP/SNX10/CD36/LOC100860959/LOC108633303/ABCB1/TJP2/ABCG8/FABP1/UCN/LOC102187204/LOC102189109/SLC26A7/CCKBR/LOC102173489/SCARB1/NOD2/ZNF830/SLC46A1/SLC26A6/MUC6	PLS1/DBI/CRHR2/AQP1/LOC102174202/SOAT2/VDR/STRAP/LDLR/ACO1/TLR4/EZR/GCNT3/HRH2/LOC102176340/LOC102176622/LOC102176897/LOC102177638/LOC102190498/LOC102187932/LOC102187782/LOC102188418/LOC102178379/LOC106501911/C16H1orf106/ATP4A/SOX9/NPR3/IREB2/LOC102174166/LOC102186111/LOC102174605/TLR9/RBP4/KCNMA1/PBLD/CHRM3/SCT/KCNQ1/VSIG1/LOC106502019/ATP4B/MSTRG.10744	Process
GO:0009062	fatty acid catabolic process	91	0.43618367824119	1.7139821612228	0.00303030303030303	0.00303030303030303	0.156698132918004	2793	tags=38%, list=21%, signal=31%	LOC102190925/ACAD11/LOC102182510/FABP3/CPT1A/HADHB/ACAA2/LOC102178311/ACOX1/LIPE/FAAH/ECI2/HADHA/PLA2G15/LOC102181962/LPIN3/LOC102172683/ACADVL/SLC27A2/SLC27A4/LOC102188887/CPT1B/ALDH3A2/ETFB/SESN2/SLC25A17/ACAA1/PHYH/LOC102188073/CPT2/ACAT1/LOC102182159/DECR2/LPIN1/DECR1	56	35	EHHADH/ACAD11/LOC108633281/LOC102178311/HACL1/SESN2/FABP3/PECR/ACADL/FAAH/LOC102172683/CPT2/LOC102190925/LEP/PEX5/SLC25A17/MCAT/CPT1B/HADH/ACOX3/LOC102186759/LOC102182510/LOC102181962/SLC27A2/HADHB/HADHA/LPIN1/SLC27A4/CRAT/PHYH/LPIN3/ACOT8/DECR1/ACAT1/LOC102181144/LOC102182159/ETFDH/LOC102188073/LOC102188887/PLA2G15/LIPE/ETFB/ACADVL/ALDH3A2/ACOX1/ACAA1/ADTRP/ECI2/ABHD16A/PPARD/ACAA2/DECR2/ACADSB/…	ADIPOQ/PCCB/LOC102172669/MECR/LOC102182655/LOC106501968/LOC102179380/ABCD3/CROT/ABCD2/BDH2/HSD17B4/GCDH/ECHDC1/PEX7/AIG1/ACAT2/IVD/ACOXL/PEX13/PCCA/ACBD5/PEX2/ACOT7/ACADS/LOC106504012/LOC102188340/NUDT19/AMACR/ETFA/ACOX2/LPIN2/ECI1/ECHS1/LOC108635379	Process
GO:1905368	peptidase complex	76	0.455293320785065	1.72409919192147	0.00303951367781155	0.00303951367781155	0.156698132918004	5019	tags=61%, list=37%, signal=38%	LOC102169948/PSMF1/PSME4/PSMD2/PSMC1/PAAF1/LOC102183623/PSMD4/PSMB3/ELP2/PSMB2/ADRM1/PSMD7/PSMC3/PSMC2/PSMB1/PSMD11/PSMD3/PSMA7/PSMD5/PSMD9/PSMB4/PSMB10/F7/SPG7/PSMD8/VCP/PSMD1/SEC11C/PSMD13/PSME2/PSMD12/PSMC4/PSMA4/PSMB9/PSMA3/PSMB7/LOC102181419/SEC11A/LOC102183257/USP25/TADA3/PSMA5/PSMB5/PSMB8/USP22	59	17	USP25/PSMD2/TAF12/PSMD1/PSMD14/PSMB2/PSMA5/PSMD4/PSMB4/TADA1/PSMC2/SHFM1/VCP/PSMD5/PSMB1/PSMC1/PSMA3/UBR1/PSMB5/PSME2/PSMC6/HTRA2/PSME4/PSMB7/ADRM1/PSMA7/PSMF1/PSMC3/PAAF1/PSMA1/LOC102183623/LOC102183257/PSMD9/SPG7/LOC102181419/PSMB10/PSMD7/PSMD8/PSMC4/PSMD11/PSMB6/USP22/PSMB3/PSMD3/ATXN7L3/PSMD12/SEC11A/PSMA4/PSMA6/TADA3/SPCS1/PSMB9/PSMB8/ELP2/SEC11C/HSPB1/LOC102169948/PSMD13/F7	F3/PSMA2/PSME1/ENY2/SPCS2/UCHL5/PSME3/AK6/TAF9/PSMD6/SUPT3H/PSMA8/PSMG2/IDE/SPCS3/TAF9B/PSMD10	Component
GO:0015748	organophosphate ester transport	85	0.415016468371774	1.59915268300637	0.00303951367781155	0.00303951367781155	0.156698132918004	2024	tags=32%, list=15%, signal=27%	PLSCR5/ATP8A2/ABCG1/ABCA1/LOC102175526/ANO3/PITPNC1/SLC37A1/SLC25A42/APOC2/ABCG8/ATP8B1/GJA1/ABCB1/SLC25A33/APOA1/SLC33A1/PRELID3A/MFSD2A/ATP8B3/ATP11C/ABCA4/TMEM30B/ANO6/TMEM30A/FABP1/SLC25A17	47	38	SLC33A1/PLSCR5/LOC102175526/PLSCR4/ABCG1/SLC37A1/MFSD2A/ABCA4/SLC25A24/ABCB1/ANO6/SLC25A17/PRELID2/ATP8B3/ABCA7/PRELID1/SLC25A42/ABCA1/TMEM30A/GJA1/NPC2/TMEM30B/ABCG8/FABP1/SLC25A25/ATP8A2/SCP2D1/ANO3/C2CD2L/APOA1/SLC25A33/CPTP/PITPNB/SCARB1/APOC2/PITPNA/PITPNC1/OSBPL10/SLC35B3/SLC35B2/ATP9B/PRELID3A/ATP8B1/ANO9/OSBPL5/ATP11C/LOC102178813	SLC25A36/ANO7/SCP2/ATP8B2/ABCB4/LOC102174202/MTTP/ATP8A1/ATP10D/SLC25A41/SLC25A23/LDLR/TNFAIP8L3/PRELID3B/PLTP/ATP9A/SLC25A32/SLC37A4/P2RX7/PITPNM2/ABCC11/APOE/LOC102174834/LOC102180879/PITPNM3/PLSCR3/G6PC3/SLC25A19/ATP10A/ABCC1/CALHM1/PSD/SLC25A4/SLC37A2/PITPNM1/GJB1/LOC106502019/SLC25A5	Process
GO:0048525	negative regulation of viral process	84	0.42336618642347	1.62993717190905	0.00304878048780488	0.00304878048780488	0.156698132918004	2572	tags=35%, list=19%, signal=28%	HMOX1/LOC102169889/LOC102190983/ISG15/LTF/RSAD2/MX1/LOC102175526/LOC102174044/LOC102168687/TRIM14/LOC102170446/RAD50/TFAP4/LOC102170165/LOC102181595/RNASEL/FCN3/LOC102179935/LOC102181154/INPP5K/LOC102186814/EIF2AK2/TNIP1/PML/LOC102184324/TRIM21/TRIM28/C7H19orf66	52	32	ZNF639/TRIM59/LOC102175526/MX1/FCN3/TRIM62/LOC102186814/ZC3H12A/LOC102173932/SRPK2/HMOX1/LOC102184324/FBLN1/LOC102180114/LOC102181107/TNIP1/RAD50/C7H19orf66/ILF3/BST2/LOC108636404/TRIM11/LOC108636544/LOC102181595/TRIM14/TRIM35/GSN/EIF2AK4/EIF2AK2/RSAD2/LOC102174044/NBN/PARP10/TRIM21/LOC102170446/LOC102170165/LOC102169889/LOC102179935/MRE11A/ISG15/RNASEL/LOC102190983/TRIM28/TRIM25/LOC102181154/INP…	PTX3/HDAC1/LOC102175070/JUN/LOC108636449/LOC102181867/TRIM32/SNX3/LOC102188868/LOC106502686/TRIM13/MAVS/VAPB/POU2F3/TARDBP/PROX1/ZFP36/CCL5/BTBD17/ISG20/CCNK/TRIM31/TRIM10/TRIM26/TNF/SRPK1/VAPA/CREBBP/TRIM56/TRIM8/BANF1/LOC102173185	Process
GO:1905954	positive regulation of lipid localization	84	0.416554008392001	1.60371065087072	0.00304878048780488	0.00304878048780488	0.156698132918004	2013	tags=29%, list=15%, signal=24%	LIPG/ATP8A2/ABCG1/ABCA1/HILPDA/NUCB2/PPARG/BMP6/EDN1/NFKBIA/C3/CD36/LOC102172683/ACACB/TAC1/RETN/CIDEA/LOC102184867/FITM2/OSBPL11/LOC102191099/LOC102190572/TNFRSF11A/APOC4	49	35	OSBPL11/ABCG1/RUNX1/LDLRAP1/ERFE/ZC3H12A/LOC102172683/LOC102191099/LOC102184867/LOC102190572/HILPDA/CD36/LOC100860959/LOC108633303/TAC1/LRP1/PLA2G6/ABCA7/PRELID1/ACSL6/PLIN5/C3/LOC102186759/MAPK9/LPL/ABCA1/COMMD1/ATP8A2/FITM2/NR1H3/NUCB2/ACACB/P2RX4/SCARB1/APOC4/NR1H2/NFKBIA/TMF1/PRKCD/PPARG/BMP6/EDN1/CIDEA/LIPG/TNFRSF11A/SIRT1/TMEM135/EHD1/RETN	ADIPOQ/PLA2R1/SCP2/LOC102190840/ABCB4/WASH1/SREBF2/NFKB1/SPP1/ATP8A1/NKX3-1/PTCH1/ACAT2/ANXA2/FITM1/C11H2orf40/IL1B/TNFSF11/PLTP/LOC108637540/P2RY2/IKBKE/MFN2/MIF/P2RX7/APOE/GPS2/C1QTNF1/MAP2K6/DAB2/TNF/ACSL5/MSR1/GAL/LOC108635409	Process
GO:0019395	fatty acid oxidation	79	0.459825521434417	1.74914033800629	0.00306748466257669	0.00306748466257669	0.156698132918004	2897	tags=39%, list=21%, signal=31%	LOC102190925/MLYCD/ACAD11/FABP3/CPT1A/HADHB/ACAA2/ACOX1/ECI2/CD36/HADHA/ACADVL/SLC27A2/C1QTNF9/CPT1B/LOC102188826/ALDH3A2/ETFB/SESN2/SLC25A17/ACAA1/PHYH/LOC102181832/CPT2/CYGB/ACAT1/LOC102182159/DECR2/DECR1/ADIPOR2/ACOX3	52	27	EHHADH/ACAD11/HACL1/SESN2/FABP3/PECR/ACADL/CPT2/LOC102190925/LEP/CD36/LOC100860959/LOC108633303/PEX5/ADIPOR2/SLC25A17/MCAT/CPT1B/HADH/ACOX3/SLC27A2/HADHB/HADHA/CRAT/C1QTNF9/PHYH/ACOT8/DECR1/ACAT1/LOC102181144/LOC102182159/ETFDH/MLYCD/ETFB/ALOX12/ACADVL/ALDH3A2/CYGB/ACOX1/PRKAA1/ACAA1/ECI2/MAPK14/PPARD/ACAA2/DECR2/LOC102181832/ACADSB/LOC102188826/CPT1A/ABCD1/MSTRG.16828	ADIPOQ/MECR/LOC102182655/LOC106501968/LOC102179380/ABCD3/CROT/ABCD2/BDH2/PPARGC1A/HSD17B4/GCDH/ECHDC1/PEX7/ACAT2/IVD/ACOXL/PEX13/PEX2/ADIPOR1/ACADS/AMACR/ETFA/ACOX2/ECI1/ACSM1/ECHS1	Process
GO:0051701	interaction with host	98	0.437466223724541	1.72871011654528	0.00306748466257669	0.00306748466257669	0.156698132918004	2383	tags=29%, list=18%, signal=24%	LOC102189034/LOC102177976/MMP9/PVRL2/LOC102168687/NPC1/LOC108634593/CASP8/CAV1/LOC102180906/NTRK3/BCL2L1/CAV2/HAVCR1/CTSB/BCL2L11/LOC100860961/DPP4/ATG7/MYC/ACE2/HYAL2/EIF2AK2/TNIP1/ALYREF/ALB/CLDN9/CLDN6	59	39	KPNA1/ZNF639/CASP8/CXCR4/DPP4/ZC3H12A/HIPK2/CAV2/CAV1/CBLL1/HNRNPA1/ALB/TNIP1/LOC102177976/CTSB/LOC102189034/RRAGA/VPS18/EIF2AK4/BCL2L11/EIF2AK2/VAMP8/VPS16/BCL2L1/ITCH/MMP9/MYC/CTNND1/CBL/LOC100860961/THOC5/GUCY1A3/VPS4A/WWP2/IST1/ALYREF/NTRK3/THOC7/HYAL2/ATG7/RAB7A/LOC102180906/DDX39B/NPC1/THOC1/TYMS/VPS4B/CLDN9/CLDN6/THOC6/CPSF4/LOC102168687/CD81/ACE2/THOC2/LOC108634593/GAS6/MSTRG.4844/MSTRG.6…	CLDN1/CLEC5A/MET/CD4/SLC22A5/INSR/DYNLT1/NEDD4/PABPN1/SMAD3/THOC3/SDC1/RXRA/KPNA3/VAPB/SRC/WWP1/UVRAG/NECTIN1/XPR1/PPID/TLR2/CDH1/AXL/TGFB1/NECTIN2/ITGB3/GRB2/CD300LF/CCNK/SIVA1/DAG1/CCR5/VAPA/LOC102184299/BAD/GRK2/ARAF/LOC108634606	Process
GO:0006081	cellular aldehyde metabolic process	62	-0.544874654427458	-1.80970729500931	0.00309119010819165	0.00309119010819165	0.157197789996944	790	tags=24%, list=6%, signal=23%	ALDH1A3/GPI/LOC102173738/ALDH3B1/LOC102176897/LOC102190498/ALDH1A2/LOC102177638/LOC102184252/LOC102187932/ALDH3A1/LOC102176340/LOC102176622/LOC102187782/AKR7A2	21	41	ALDH4A1/LOC106503221/ALDH9A1/LOC102186197/PGM2/PGLS/ALDOB/KDM3A/RBKS/LOC102187204/LOC102189109/BCO2/PGD/H6PD/SHPK/ALDH3A2/GLYCTK/LOC108633901/HAGH/HOGA1/LOC108635273	PDXK/RPE/LOC102179328/AKR1A1/DERA/TPI1/SH3BP1/PDXP/LOC102173738/ALDH7A1/ALDH1A1/GRHPR/RDH11/ALDH1A2/LOC102184252/RPIA/KHK/LOC102176340/LOC102176622/LOC102176897/LOC102177638/LOC102190498/LOC102187932/LOC102187782/LOC102188418/RDH10/PARK7/BCO1/GPI/ALDH3A1/PNPO/ALDH1A3/TKT/GLO1/RBP4/TKFC/ALDH3B1/G6PD/LOC102170282/LOC102184409/MSTRG.849	Process
GO:0030315	T-tubule	56	-0.562259033842874	-1.8229240191256	0.00311526479750779	0.00311526479750779	0.157711658972249	2766	tags=48%, list=20%, signal=39%	GOT2/KCNJ2/NOS1/CACNG1/ADRA1B/CAMK2D/CACNB1/PPP3CB/ANK3/LOC102186539/BIN1/TGFB3/CACNA1S/SLC2A4/ANK2/AKAP6/VDR/LOC108634554/CAV3/CACNA2D1/CDH2/KCNN2/KCNJ12/CASQ1/AQP4/KCNJ3/KCNJ5	14	42	ATP1A1/SRI/CACNB3/CACNA1C/ADRA1A/ESR1/CACNB2/SLC30A1/EDNRA/CLTC/IGF1R/AHNAK2/STAC/MSN	DLG1/SLC9A1/KCNJ3/BIN1/LOC102186539/CASQ1/KCND2/CACNA2D1/VDR/ABCC9/CAMK2D/ANK2/STBD1/ADRA1B/EZR/TGFB3/CAPN3/KCNN2/DYSF/SLC8A1/KCNJ11/RDX/CACNA1S/NOS1/GOT2/SCN1B/FXYD1/RYR1/RTN2/SLC2A4/KCNJ12/CACNB1/KCNJ2/CACNG1/AKAP6/CAV3/CDH2/AQP4/PPP3CB/ANK3/KCNJ5/LOC108634554	Component
GO:0097553	calcium ion transmembrane import into cytosol	53	-0.552638821161623	-1.77241162470223	0.00318471337579618	0.00318471337579618	0.159029070069172	1775	tags=38%, list=13%, signal=33%	HTR2A/TRPA1/CCR5/TPCN1/PTPRC/SLC8A2/FKBP1A/LOC108634682/TRPM2/LOC102190717/JPH2/CCL21/LCK/TRPV1/XCR1/FAM155A/GRIN2C/TRPV6/LOC108637382/CCL19	16	37	CATSPER4/PAWR/DDIT3/MCOLN1/TRDN/RYR3/ERO1A/F2R/FGF2/PLCG2/NOL3/LOC102181154/GLP1R/ITPR3/RYR2/TPCN2	TRPM2/LOC108637382/LCK/HTR2B/TRPV6/ITPR2/PKD2/LETM1/CCL19/CCL21/IBTK/SLC8A3/FKBP1B/GRIN1/FAM155A/HTR2A/FKBP1A/JPH2/TRPA1/LOC102190717/FASLG/PTPRC/TPCN1/P2RX7/JPH3/RYR1/SLC8A2/GRIN2D/TRPV1/CCR7/GRIN2C/ITPR1/CCR5/XCR1/FAM155B/LOC108634682/RASA3	Process
GO:1901661	quinone metabolic process	36	-0.603058065306605	-1.82542032261903	0.00321027287319422	0.00321027287319422	0.159029070069172	564	tags=25%, list=4%, signal=24%	LOC102173738/LOC102176897/LOC102190498/LOC102177638/LOC102187932/LOC102176340/LOC102176622/LOC102187782/AKR7A2	11	25	CRYZL1/LOC108633281/LOC102178311/LOC106503221/COQ10B/AKR1B1/LOC102186759/LOC102187204/LOC102189109/COQ8A/COQ8B	LOC102172669/CBR3/COQ10A/NDUFA9/LOC102173738/COQ2/CBR4/COQ3/HMGCR/PDSS1/LOC102176340/LOC102176622/LOC102176897/LOC102177638/LOC102190498/LOC102187932/LOC102187782/LOC102188418/UBIAD1/COQ5/COQ9/FDXR/COQ7/LOC102170282/MSTRG.849	Process
GO:0006636	unsaturated fatty acid biosynthetic process	41	-0.583682008512956	-1.79805313511176	0.00321027287319422	0.00321027287319422	0.159029070069172	528	tags=29%, list=4%, signal=28%	LOC102176897/LOC102190498/CD74/LOC102177638/HPGD/PTGES/FADS1/LOC102187932/LOC102179132/LOC102176340/LOC102176622/LOC102187782	14	27	LOC108633281/LOC102178311/TBXAS1/PTGES3/LOC102187204/LOC102189109/DEGS1/ALOX12/LOC102169702/ALOX12B/SPHK1/EDN1/DECR2/SCD	LOC102172669/PNPLA8/HPGDS/SCD5/CD74/HPGD/PTGS1/PTGES2/PTGES/LOC106502686/LOC102176340/LOC102176622/LOC102176897/LOC102177638/LOC102190498/LOC102187932/LOC102187782/LOC102188418/PTGIS/FAM213B/PTGS2/MIF/LOC102179132/ALOXE3/BDKRB1/FADS1/FADS2	Process
GO:0050686	negative regulation of mRNA processing	40	-0.597794744537361	-1.83951347105401	0.00321543408360129	0.00321543408360129	0.159029070069172	945	tags=20%, list=7%, signal=19%	BARD1/LOC102176897/LOC102190498/LOC102177638/LOC102187932/LOC102176340/LOC102176622/LOC102187782	21	19	DYRK1A/SRSF10/SRSF4/CCNT1/PTBP1/RNF20/PTBP3/ACIN1/SRSF7/CDK9/SAP18/LOC102187204/LOC102189109/CTR9/SFSWAP/RBM42/SUPT5H/U2AF2/RNPS1/RNF40/MSTRG.18445	BARD1/HNRNPA2B1/SRSF12/ZC3H14/LOC102176340/LOC102176622/LOC102176897/LOC102177638/LOC102190498/LOC102187932/LOC102187782/LOC102188418/SRSF6/SRSF9/HNRNPL/C1QBP/PCBP4/CELF4/RBM10	Process
GO:1904037	positive regulation of epithelial cell apoptotic process	40	-0.579545501302749	-1.78335752610239	0.00321543408360129	0.00321543408360129	0.159029070069172	1349	tags=30%, list=10%, signal=27%	GPER1/CD40/CD248/SFRP4/LOC102176897/LOC102190498/LOC102177638/LOC102187932/LOC102176340/LOC102176622/LOC102175889/LOC102187782	19	21	PRKCI/CAPN10/SORT1/ANO6/HDAC3/PIAS4/JAK2/GSN/FOXO3/EIF2S1/BMP4/THBS1/TIA1/RGCC/LOC102187204/LOC102189109/PLCG1/AGER/PDCD4	COL18A1/SFRP4/PPARGC1A/ECSCR/LOC102176340/LOC102176622/LOC102176897/LOC102177638/LOC102190498/LOC102187932/LOC102187782/LOC102188418/CD40/FASLG/LOC102175889/ARRB2/SPOP/TNF/GPER1/CD248/CD40LG	Process
GO:0051310	metaphase plate congression	48	-0.554792191569012	-1.74323107239849	0.0032258064516129	0.0032258064516129	0.159029070069172	1751	tags=23%, list=13%, signal=20%	LOC108635483/GEM/CCNB1/KIF18A/CENPE/NDC80/KIF2C/KIF14/CDCA8/CENPF/FAM83D	26	22	CHMP2B/SPICE1/PSRC1/CENPC/CDC23/CHMP7/CHMP5/TRAPPC12/CHMP4A/RAB11A/BRCA2/CHMP4B/CHMP4C/RRS1/ZW10/CHMP1A/VPS4A/CHMP2A/BECN1/CHMP6/MLH1/CENPQ/VPS4B/KIF22/SEPT1/MAD1L1	CUL3/CDCA8/KIF2C/CENPE/PINX1/FAM83D/GEM/KIF18A/CENPF/KIF14/CDT1/NUP62/MIS12/MEIOC/SPDL1/BOD1/CCNB1/KIFC1/NDC80/SEH1L/CHAMP1/LOC108635483	Process
GO:0090382	phagosome maturation	17	-0.691094087516015	-1.77677375683936	0.00344827586206897	0.00344827586206897	0.163781716004795	2424	tags=53%, list=18%, signal=44%	P2RX7/SRPX/CORO1A/RAB32/RAB38/RAB20/SLAMF8/RAB39A/MYO7A	7	10	UNC13B/SPG11/RAB43/RAB7A/RAB31/SYT7/TMEM175	SLAMF8/RAB32/RAB20/MYO7A/RAB39A/P2RX7/RAB34/CORO1A/RAB38/SRPX	Process
GO:0071379	cellular response to prostaglandin stimulus	27	-0.641458924174577	-1.80731741176479	0.00346020761245675	0.00346020761245675	0.163781716004795	528	tags=33%, list=4%, signal=32%	LOC102176897/LOC102190498/P2RY6/LOC102190430/LOC102177638/LOC102187932/LOC102176340/LOC102176622/LOC102187782	14	13	ADAMTS1/PTGFR/ADCY6/AKAP8/PTGDR/GNG2/PTGER2/LOC102187204/LOC102189109/TNFSF4/ACACA/PRKAA1/SFRP1/P2RY4	LOC102176340/LOC102176622/LOC102176897/LOC102177638/LOC102190498/LOC102187932/LOC102187782/LOC102188418/LOC102188874/LOC102190430/P2RY6/GNB1/PTGER4	Process
GO:2000353	positive regulation of endothelial cell apoptotic process	28	-0.629593104607053	-1.78819091407673	0.00346020761245675	0.00346020761245675	0.163781716004795	1349	tags=39%, list=10%, signal=35%	GPER1/CD40/CD248/LOC102176897/LOC102190498/LOC102177638/LOC102187932/LOC102176340/LOC102176622/LOC102175889/LOC102187782	11	17	PRKCI/ANO6/FOXO3/BMP4/THBS1/RGCC/LOC102187204/LOC102189109/PLCG1/AGER/PDCD4	COL18A1/ECSCR/LOC102176340/LOC102176622/LOC102176897/LOC102177638/LOC102190498/LOC102187932/LOC102187782/LOC102188418/CD40/FASLG/LOC102175889/TNF/GPER1/CD248/CD40LG	Process
GO:0036379	myofilament	27	-0.631514961057835	-1.77930018882887	0.00346020761245675	0.00346020761245675	0.163781716004795	2820	tags=52%, list=21%, signal=41%	TNNT1/TMOD4/TNNI2/TNNI3/TMOD1/ACTN3/LMOD2/TNNT3/TPM2/TPM1/ACTA1/ACTC1/FHOD3/TNNT2	8	19	TPM3/OBSCN/TMOD2/TMOD3/MYBPC3/LMOD1/TNNI1/TNNC1	TMOD4/LMOD2/TPM4/TPM2/TMOD1/TRIM32/TPM1/ACTC1/TNNC2/TNNT2/TNNI3/TNNT1/LMOD3/FHOD3/MYOM1/ACTA1/ACTN3/TNNT3/TNNI2	Component
GO:0042447	hormone catabolic process	22	-0.661433569343711	-1.80186824172761	0.00347222222222222	0.00347222222222222	0.163781716004795	528	tags=41%, list=4%, signal=39%	LOC102176897/LOC102190498/SPP1/LOC102177638/DIO2/LOC102187932/LOC102176340/LOC102176622/LOC102187782	7	15	COLQ/ECE1/PON3/LOC102187204/LOC102189109/LOC102171917/DIO3	LOC102185066/SPP1/DIO2/LOC102176340/LOC102176622/LOC102176897/LOC102177638/LOC102190498/LOC102187932/LOC102187782/LOC102188418/HSD11B1/YWHAH/ACHE/IDE	Process
GO:0007271	synaptic transmission, cholinergic	22	-0.655303847210958	-1.78516973691392	0.00347222222222222	0.00347222222222222	0.163781716004795	1435	tags=55%, list=11%, signal=49%	CHRM3/CHRM2/LOC102177821/ACHE/LYNX1/CHRNE/CHRNA3/NQO1/CHRNB2/CHRNA1/CHRNG/LYPD1	6	16	COLQ/RAPSN/RIC3/CHRNB1/CHRNA5/ADORA2A	CHRNG/CHRND/LYPD1/CHRNA1/CHRNB2/CHRM2/LYNX1/LOC102177821/NQO1/APOE/CHRNE/CHRNA3/CHRNB4/ACHE/CHRM3/CHRM1	Process
GO:0019371	cyclooxygenase pathway	22	-0.64797364881662	-1.76520091116256	0.00347222222222222	0.00347222222222222	0.163781716004795	528	tags=36%, list=4%, signal=35%	LOC102176897/LOC102190498/LOC102177638/PTGES/LOC102187932/LOC102176340/LOC102176622/LOC102187782	6	16	LOC108633281/LOC102178311/TBXAS1/LOC102187204/LOC102189109/SPHK1	LOC102172669/PTGS1/PTGES2/PTGES/LOC106502686/LOC102176340/LOC102176622/LOC102176897/LOC102177638/LOC102190498/LOC102187932/LOC102187782/LOC102188418/PTGIS/PTGS2/BDKRB1	Process
GO:0005865	striated muscle thin filament	23	-0.650160558415307	-1.78006009915963	0.00348432055749129	0.00348432055749129	0.163781716004795	2820	tags=61%, list=21%, signal=48%	TNNT1/TMOD4/TNNI2/TNNI3/TMOD1/ACTN3/LMOD2/TNNT3/TPM2/TPM1/ACTA1/ACTC1/FHOD3/TNNT2	6	17	TPM3/TMOD2/TMOD3/LMOD1/TNNI1/TNNC1	TMOD4/LMOD2/TPM4/TPM2/TMOD1/TPM1/ACTC1/TNNC2/TNNT2/TNNI3/TNNT1/LMOD3/FHOD3/ACTA1/ACTN3/TNNT3/TNNI2	Component
GO:0007413	axonal fasciculation	23	-0.631898064682016	-1.7300596246845	0.00348432055749129	0.00348432055749129	0.163781716004795	348	tags=26%, list=3%, signal=25%	NCAM1/EPHA3/CNTN2/EPHB3/EPHB2/SEMA3A	11	12	EPHA4/AMIGO1/CNR1/NRP1/MEGF8/ARHGAP35/CDK5R1/SEMA5A/CNTN4/CRTAC1/L1CAM	EPHA3/EPHB3/EPHB2/PTPRZ1/NRCAM/SEMA3A/EFNA5/NCAM1/CNTN2/NDN/WNT5A/CELSR3	Process
GO:0106030	neuron projection fasciculation	23	-0.631898064682016	-1.7300596246845	0.00348432055749129	0.00348432055749129	0.163781716004795	348	tags=26%, list=3%, signal=25%	NCAM1/EPHA3/CNTN2/EPHB3/EPHB2/SEMA3A	11	12	EPHA4/AMIGO1/CNR1/NRP1/MEGF8/ARHGAP35/CDK5R1/SEMA5A/CNTN4/CRTAC1/L1CAM	EPHA3/EPHB3/EPHB2/PTPRZ1/NRCAM/SEMA3A/EFNA5/NCAM1/CNTN2/NDN/WNT5A/CELSR3	Process
GO:1903818	positive regulation of voltage-gated potassium channel activity	11	-0.768048841445655	-1.77759062203587	0.00350262697022767	0.00350262697022767	0.163781716004795	2075	tags=64%, list=15%, signal=54%	LRRC26/KCNC2/AKAP6/RNF207/KCNC1/LRRC55/LRRC38	3	8	ALG10/KCNA1/AKAP7	C3H1orf226/KCNC2/LRRC26/LRRC55/KCNC1/RNF207/LRRC38/AKAP6	Process
GO:0060788	ectodermal placode formation	12	-0.756867047061966	-1.77866857420456	0.00352733686067019	0.00352733686067019	0.163781716004795	1832	tags=50%, list=14%, signal=43%	TBX3/LOC102188874/AXIN1/TBX2/HDAC2/LOC102190430	1	11	FRS2	CDC42/HDAC1/HDAC2/SIX4/SIX1/LOC102188874/LOC102190430/PROX1/TBX3/TBX2/AXIN1	Process
GO:0004190	aspartic-type endopeptidase activity	15	-0.733899037341672	-1.81933620197253	0.00353356890459364	0.00353356890459364	0.163781716004795	815	tags=20%, list=6%, signal=19%	ASPRV1/PGC/DDI2	7	8	SPPL2B/PSEN1/HM13/LOC102173489/SPPL3/CASP3/CTSD	BACE2/SPPL2A/ASPRV1/BACE1/NAPSA/PGC/CASP7/MSTRG.10744	Function
GO:0016137	glycoside metabolic process	24	-0.652678605246122	-1.78693059841216	0.00353356890459364	0.00353356890459364	0.163781716004795	1013	tags=42%, list=7%, signal=39%	FUCA2/SLC34A1/LOC102176897/LOC102190498/LOC102177638/LOC102187932/LOC102176340/LOC102176622/LOC102187782/AKR7A2	9	15	LOC106503221/GBA/AKR1B1/ABCG2/LOC102187204/LOC102189109/NOS2/TH/GLA	NAGA/SLC34A1/CBR4/GBA2/FUCA2/LOC102176340/LOC102176622/LOC102176897/LOC102177638/LOC102190498/LOC102187932/LOC102187782/LOC102188418/LOC102170282/MSTRG.849	Process
GO:0070001	aspartic-type peptidase activity	16	-0.724105580419058	-1.81908759943669	0.00353982300884956	0.00353982300884956	0.163781716004795	815	tags=19%, list=6%, signal=18%	ASPRV1/PGC/DDI2	8	8	SPPL2B/PSEN1/ASTL/HM13/LOC102173489/SPPL3/CASP3/CTSD	BACE2/SPPL2A/ASPRV1/BACE1/NAPSA/PGC/CASP7/MSTRG.10744	Function
GO:0071638	negative regulation of monocyte chemotactic protein-1 production	6	-0.897286805483356	-1.78044228398247	0.0036036036036036	0.0036036036036036	0.166052196127384	261	tags=67%, list=2%, signal=65%	LOC100861197/SOCS5/CD24/C1QTNF3	1	5	APOD	S100B/CD24/SOCS5/C1QTNF3/LOC100861197	Process
GO:0050792	regulation of viral process	172	0.346066914717738	1.51422203385366	0.00367647058823529	0.00367647058823529	0.168141991796709	2572	tags=30%, list=19%, signal=25%	HMOX1/LOC102187672/LOC102169889/LOC102190983/ISG15/LTF/RSAD2/MX1/LOC102186681/LOC102175526/LOC102174044/PVRL2/LOC102168687/LOC108638256/TRIM14/LOC102170446/TMPRSS2/NR5A2/CHMP4C/CAV2/RAD50/TFAP4/LOC102170165/LOC100860961/LOC102181595/P4HB/RRP1B/LOC102187127/STOM/RNASEL/FCN3/LOC102179935/LOC102181154/INPP5K/LOC102186814/HS3ST5/FMR1/EIF2AK2/TNIP1/NOTCH1/PPIA/PML/LOC106503912/MVB12A/PSMC3/HPN/SMARCB1…	104	68	CHMP2B/ZNF639/TRIM59/LOC102175526/MX1/TMPRSS2/RRP1B/FCN3/TRIM62/LOC102186814/CXCR4/ZC3H12A/PPIE/PPIH/GTF2B/LOC102173932/PPIA/CAV2/SRPK2/TARBP2/SP1/CCNT1/HMOX1/LOC102184324/FBLN1/LOC102180114/LOC102181107/TNIP1/RAD50/C7H19orf66/ILF3/SMARCA4/RAD23A/BST2/LOC108636404/MVB12A/TRIM11/LOC108636544/LOC102181595/TRIM14/TRIM35/GSN/STOM/HS3ST5/SNW1/EIF2AK4/EIF2AK2/RSAD2/NOTCH1/TBC1D20/CHMP4B/LOC102174044/CH…	LAMP3/PTX3/ADARB1/HDAC1/LOC102175070/CD28/JUN/PKN2/MDFIC/CD4/LGALS1/EP300/LEF1/CXCL8/CHD1/LARP1/CD74/LOC108636449/LOC102181867/TRIM32/SNX3/DYNLT1/ANXA2/HACD3/YTHDC2/LOC102188868/MVB12B/C11H9orf69/LOC106502686/TRIM13/MAVS/VAPB/STAU1/PABPC1/HSPA8/POU2F3/NECTIN1/TARDBP/DHX9/PROX1/PPID/ZFP36/NECTIN2/APOE/CCL5/LOC102189615/TOP2A/BTBD17/MAP3K1/ISG20/CCNK/FBXL2/PDE12/TRIM31/TRIM10/TRIM26/TNF/LOC10219074…	Process
GO:0010469	regulation of signaling receptor activity	343	-0.351924117756617	-1.45385106121787	0.003690036900369	0.003690036900369	0.168141991796709	2837	tags=35%, list=21%, signal=28%	CNIH3/PPARGC1A/NLGN1/TNF/FLRT3/LOC106503280/WNT9A/HDGF/LOC102186533/OSM/CBLC/NENF/EFNA5/GDF9/MED13/CAPN1/NCOA3/LOC102187883/POMC/IGF1/ADM2/BMP2/CCL26/TIMP1/CCL22/QRFP/IL11/RELN/HAMP/MSTN/GHRH/SEMA3B/OSGIN2/BMP7/ADIPOQ/ADORA1/LOC102181867/CXCL8/TGFB3/PNOC/IL15/NPY/LOC106502311/LOC102184859/MEF2C/PDGFA/NTF4/FBXW7/TGFB2/LOC102186356/TNFSF11/GDF6/CACNG4/CAV3/LYNX1/IL1RN/PTHLH/CCL25/INSL6/LOC102179414…	155	188	FAM3B/PINK1/WNT4/INHBB/LYPD6/ERFE/BMP8B/TAL1/NCAPG2/LEP/FAM3C/RAMP3/HGF/GPNMB/TAC1/KITLG/NPFF/WNT10B/INHBE/GPRC5A/NTF3/PDGFB/WNT7B/MAPK8IP2/SHANK3/AIMP1/SLIT2/LOC102181582/LOC102181854/LOC102182115/LOC102182395/LOC102182683/FGF5/BMP3/ADRA2C/LRPAP1/DGKQ/RASGRF2/ADRB2/FGF1/SRA1/TCF3/AMH/NRTN/ANGPTL8/ZNF653/GDF15/GDF1/LOC108636544/LOC102181595/IL33/PTK2B/CCL27/DAPK1/EPHA7/CTGF/ALKBH1/PGF/PSEN1/ESR2/…	APP/FGF12/ADIPOQ/THPO/NLGN1/P2RY1/LOC102168874/EPHB2/NPPC/INHA/WNT10A/LOC102186533/LYPD1/MSTN/HEYL/GUCA2A/CSF1/NGF/SHC1/HDGF/LOC102184859/LOC102186356/CDK5/PTN/INHBA/NPY/CRHR2/WNT2/NAMPT/RELN/SEMA3A/CALCR/ENDOU/GDF11/IGF1/BICD1/PTHLH/SPX/FGF6/CECR1/ADM2/SPP1/PPARGC1A/AMBN/CXCL8/EPGN/BTC/CXCL9/CXCL10/CXCL11/EFNA5/MEF2C/IL17B/HBEGF/CXCL14/PPP2CA/GDF9/LOC106502311/CCL25/CERS1/WNT9A/PNOC/LOC102181867…	Process
GO:0004668	protein-arginine deiminase activity	5	-0.914822201947358	-1.73233258723609	0.00373831775700935	0.00373831775700935	0.168141991796709	981	tags=80%, list=7%, signal=74%	PADI3/PADI1/PADI6/PADI2	0	5		PADI2/PADI1/PADI3/PADI4/PADI6	Function
GO:0018101	protein citrullination	5	-0.914822201947358	-1.73233258723609	0.00373831775700935	0.00373831775700935	0.168141991796709	981	tags=80%, list=7%, signal=74%	PADI3/PADI1/PADI6/PADI2	0	5		PADI2/PADI1/PADI3/PADI4/PADI6	Process
GO:0036414	histone citrullination	5	-0.914822201947358	-1.73233258723609	0.00373831775700935	0.00373831775700935	0.168141991796709	981	tags=80%, list=7%, signal=74%	PADI3/PADI1/PADI6/PADI2	0	5		PADI2/PADI1/PADI3/PADI4/PADI6	Process
GO:0023026	MHC class II protein complex binding	5	-0.898085876875323	-1.7006402198546	0.00373831775700935	0.00373831775700935	0.168141991796709	1385	tags=100%, list=10%, signal=90%	LOC102187356/LOC102188986/LOC102188267/CD74	0	5		CD74/LOC102188986/LOC102188267/LOC102187998/LOC102187356	Function
GO:0032010	phagolysosome	4	-0.91329522212811	-1.65943524347533	0.00378787878787879	0.00378787878787879	0.169695071010861	1047	tags=75%, list=8%, signal=69%	LAMP1/NCF2/ADAM8	0	4		NCF2/NCF1/ADAM8/LAMP1	Component
GO:0007281	germ cell development	197	0.367634701770906	1.63942367227367	0.00389105058365759	0.00389105058365759	0.172293492794732	1079	tags=17%, list=8%, signal=16%	FMN2/PIWIL2/ANGPT2/PLCB1/HOOK1/MAP7/DDX25/ABHD2/PCSK4/HSPA2/C10H14orf39/SPAG6/IQCG/ZMYND15/PVRL2/INHBB/PTK2B/BBS2/CCDC36/KIT/CCDC136/CCDC155/DNAH1/HMGB2/SYCP1/CABYR/IQCF1/CIB1/LOC102175340/LIMK2/BMPR1B/CATSPER4/PSME4	107	90	IQCG/WNT4/CATSPER4/YTHDF2/TSSK3/INHBB/CXCR4/ACVR1/HOOK1/LOC102184685/DDX20/SYCP1/NUP210L/CCDC136/KITLG/BTG1/TARBP2/DHH/KMT2D/PDE3A/ACRBP/BMPR1B/KIT/UBE2B/PCSK4/TPGS1/AMH/CATSPERD/SMARCA4/KLHL26/HMGB2/TDRD7/PIWIL2/PTK2B/ZFP37/FOXO3/PRDM1/MAP7/RPS6KA2/SLIRP/TTLL5/HSPA2/C10H14orf39/BMP4/KNL1/BBS4/ALMS1/MSH2/PSME4/KDM3A/CFAP157/ODF2/BRCA2/PLCB1/SPAG6/ADRM1/TBC1D20/KIAA0196/CELF1/MTOR/LIMK2/MSI1/RAN/L…	RSPH1/AGFG1/LOC102181821/OCA2/LOC102172676/LOC102172226/HORMAD1/LOC108635911/CFTR/SLC26A3/ZPBP/LGR5/SYCP3/WASH1/MEI1/TTLL1/MEF2C/DND1/NME5/SMAD5/CATSPER3/GDF9/STK11/RFX2/NANOS3/TSSK6/EQTN/INSL6/DMRT1/FANCG/MEI4/GOPC/UBE2J1/FBXO5/PACRG/QKI/CCR6/PYGO1/CCNB1IP1/LOC106502530/REC8/YTHDC2/TMSB10/STRBP/RXRA/DZIP1/RXFP2/MKKS/CDC25B/SRC/LOC108637516/LOC102169319/WT1/CEP57/CHD5/PTGS2/ASPM/OSBP2/DYNLL1/PEBP…	Process
GO:0016042	lipid catabolic process	189	0.323949608726695	1.4312920446719	0.00390625	0.00390625	0.172293492794732	2332	tags=30%, list=17%, signal=25%	LIPG/LOC102190925/PLCB1/ABHD2/LOC100861279/LOC102181382/ACAD11/LIPI/LOC102182510/FABP3/FABP5/CPT1A/HADHB/ACAA2/LOC108634205/LOC102178311/ACOX1/LIPE/FAAH/ECI2/HADHA/PLA2G15/LOC102181962/BGLAP/LPIN3/LOC102172683/ACADVL/SLC27A2/SLC27A4/LIPC/LOC102175216/APOA1/LOC102178217/PNPLA2/MGLL/LOC102188887/CPT1B/SPHK1/ALDH3A2/LOC102189109/ETFB/PRDX6/SCARF1/SESN2/LOC102187204/FABP1/SLC25A17/ACAA1/PHYH/MGST2/SM…	109	80	LIPI/EHHADH/ACAD11/LOC108633281/LOC102178311/HACL1/FUCA1/SESN2/FABP3/LOC102177672/PECR/CPS1/ACADL/PPT1/FAAH/LOC102172683/CPT2/LOC102190925/GBA/BGLAP/LEP/PEX5/SLC25A17/MCAT/CPT1B/HADH/SRD5A3/ACOX3/GM2A/ACER1/PNPLA6/LOC102186759/HINT2/LPL/GALC/LOC102182510/LOC102181962/SLC27A2/LIPC/LOC102175216/HEXA/FABP1/SNX17/HADHB/HADHA/LPIN1/SLC27A4/CRAT/PLCB1/PHYH/ABHD12/LOC102187204/LOC102189109/LPIN3/ACOT8/D…	ADIPOQ/PCCB/LOC102172669/PLA2G2C/SMPDL3B/MECR/IRS1/LOC102182655/LOC106501968/LOC102179380/ABCD3/AOAH/PNPLA8/CROT/ABCD2/LOC102170758/LOC102185066/NAGA/PLA2G12A/BDH2/SPP1/FABP6/HSD17B4/GCDH/ECHDC1/FABP7/PEX7/AIG1/ACAT2/PLA2G4D/IVD/ACOXL/LOC102187233/LOC102184252/PEX13/PCCA/ACBD5/LOC102176340/LOC102176622/LOC102176897/LOC102177638/LOC102190498/LOC102187932/LOC102187782/LOC102188418/GPCPD1/ENPP2/PEX2…	Process
GO:0009615	response to virus	195	0.331730286820843	1.47606487358987	0.00392156862745098	0.00392156862745098	0.172293492794732	2072	tags=30%, list=15%, signal=26%	MX2/LOC102187672/IL12A/IFI44/LOC102169889/LOC102190983/ISG15/RSAD2/IRF5/MX1/LOC102186681/LOC102175526/LOC102168687/LOC108638256/IFIT3/LOC102170446/IFIH1/GATA3/IRF7/FOXP3/LOC102180492/AZU1/KCNJ8/BNIP3L/VWCE/CXADR/AGBL5/LOC102170165/BCL2L11/LOC102181595/RRP1B/RTP4/LOC102187127/RNASEL/LOC102170313/FCN3/ATG7/SERINC3/IFNLR1/LOC102179935/PIM2/MB21D1/IRAK3/IFI44L/MST1R/TLR3/LOC102174969/IRF1/RELA/BNIP3/…	114	81	IFNAR1/IFNAR2/CXADR/RTP4/IL12A/LOC102175526/MX2/MX1/RRP1B/IFNLR1/FCN3/STAT1/CXCR4/IFIH1/ZC3H12A/IFI44L/IFI44/LOC102173932/IRF5/NT5C3A/IRAK3/KCNJ8/LOC102184324/AZU1/IRF1/TICAM1/GTF2F1/C7H19orf66/CCDC130/BST2/LOC108636404/ARF1/LOC102182127/DDX58/LOC108636544/LOC102181595/IL33/BNIP3L/MB21D1/IFNGR1/NPC2/DUOX2/LOC108636909/SERINC5/F2RL1/BCL2L11/EIF2AK2/AGBL5/DDX1/RSAD2/CARD9/GATA3/SERINC3/EXOSC4/LOC10…	IFNGR2/CD86/LOC102182731/DHX36/FGR/GLI2/PRKRA/CHRM2/TPT1/PSMA2/DFNA5/CDK6/TBK1/STAT2/ABCC9/MAPK11/CXCL9/CXCL10/SPON2/TMEM173/NLRP3/LOC108636449/DDX60/LOC102181867/LOC108636595/CCL19/TAGAP/LOC108636785/RNASE6/CD8A/ODC1/LCN2/FLT3/DCLK1/TPT1-2/ZMYND11/MAVS/SAMHD1/SRC/CD40/PENK/IKBKE/LOC102190717/XPR1/BATF3/PTPRC/CCL22/URI1/EXOSC5/BCL3/NCR1/CCL5/SLFN11/LOC102189615/TBX21/BTBD17/ISG20/TLR9/HYAL1/HYAL3…	Process
GO:0048872	homeostasis of number of cells	212	0.347282496094338	1.55001276368521	0.00395256916996047	0.00395256916996047	0.172293492794732	1285	tags=16%, list=9%, signal=14%	HBBC/LOC102168959/LOC102168680/ALAS2/LOC102175876/HMOX1/PLCB1/AMPD3/MAP7/ADGRF5/SLC11A2/DMTN/GATA2/KLF2/GCNT4/MECOM/IL7R/GATA3/LOC102185866/KIT/FOXP3/POLB/STAT5B/TNFAIP3/DOCK11/TNFRSF13B/BCL2L11/SART3/F2R/CYLD/HOXB6/DOCK10/ZFX	116	96	SOD1/MECOM/PKNOX1/DOCK10/SP3/GIGYF2/TAL1/TGFBR3/NCAPG2/NOS3/HIPK2/KMT2E/SP1/LOC102190297/HMOX1/TNFRSF13C/KIT/LOC102181582/LYAR/MAEA/RPS14/HSPA9/TCF3/KIF3A/SLC39A3/TNFSF14/SMARCA4/DNASE2/PRDX2/KLF2/JAK2/DMTN/L3MBTL3/MYB/MAP7/TNFAIP3/CITED2/BMP4/TMOD3/ACIN1/RIPK3/F2R/GCNT4/ZC3H8/BCL2L11/EPAS1/ID2/NOTCH1/HMGB1/RB1/PLCB1/GATA3/ASXL1/IL7/LYN/TCEA1/LOC102175876/HBBC/AMPD3/DYRK3/PIK3CD/RC3H1/FLVCR1/SART…	HCLS1/BCL6/SKIL/RHCE/ATPIF1/INHA/PRDX1/PDE4B/CSF1/NCSTN/ILDR2/EZH2/BPGM/INHBA/AHR/IKZF1/LOC102190935/MB/KRAS/TET2/MEF2C/SMAD5/LOC108633275/KLF1/JAK3/ANXA1/SLC46A2/HIF1A/EXOC5/CCNB2/SOS2/SOS1/VPS54/RC3H2/TNFSF13B/LOC102177727/FLT3/IL2RA/BMI1/COL14A1/NOV/SPI1/LGR4/LOC102176710/SOX6/ZBTB18/AKT3/FH/PTPN11/P2RX7/ZFPM1/CARMIL2/GPI/HAMP/ETV2/AXL/TGFB1/BAX/LOC102175889/THRA/CCR7/KLHL10/CD7/RAC3/SOX9/BCL2…	Process
GO:0030258	lipid modification	228	0.360799680679957	1.62107701878316	0.00396825396825397	0.00396825396825397	0.172293492794732	2897	tags=34%, list=21%, signal=27%	LOC102190925/DGKI/LOC102181382/MLYCD/FGF9/ACAD11/FABP3/LOC108634955/CPT1A/HADHB/ACAA2/FGF10/LOC102177151/FGF5/LOC108636378/ACOX1/KIT/KL/LOC108634298/PDGFB/ECI2/CD36/HADHA/PLPPR3/DGKE/LOC102172683/CERK/ACADVL/SLC27A2/FA2H/C1QTNF9/NRG1/PLPPR4/PLPP4/LOC102175896/EFR3B/PIP4K2C/CPT1B/SCD/SMG1/LOC102188826/PIK3C2A/IRS2/SPHK1/ALDH3A2/PDGFRB/PLPP2/ETFB/PLPP6/INPP5K/EPHX2/PLPP3/SESN2/LOC102187310/SLC25A17…	144	84	SYNJ1/LOC102175896/DGKG/EHHADH/ACAD11/LOC108636378/LOC102177934/HACL1/SESN2/FABP3/PECR/ACADL/DGKD/PIK3R3/LOC102172683/CPT2/PLPP3/LOC102190925/PLPPR4/PIP5K1A/PI4KB/AGK/DGKI/LEP/PIK3CG/CD36/LOC100860959/LOC108633303/HGF/KITLG/FRS2/PIP4K2C/ERBB3/PEX5/ADIPOR2/PDGFB/SLC25A17/MCAT/CPT1B/HADH/PI4K2B/KIT/FGF5/ACOX3/DGKQ/PDGFRB/FGF1/NRG2/PLPPR3/FGF22/PLPP2/PIP5K1C/PLPPR2/PIK3R2/PLPP6/PIP5K1B/EPHX2/FYN/ESR…	CD80/CD86/ADIPOQ/PIK3CA/LOC108636542/MECR/LCK/A3GALT2/IRS1/PIKFYVE/CD28/B3GALT1/INPP5B/LOC102182655/LOC106501968/LOC102179380/ABCD3/PLPPR5/MET/CROT/FAM126A/SOAT2/ABCD2/DGKA/FGF6/BDH2/PPARGC1A/KLB/PDGFRA/BTC/STARD4/HBEGF/FGFR4/HSD17B4/VAV1/GCDH/PLPPR1/ECHDC1/PEX7/SYNJ2/ACAT2/IVD/ACOXL/PEX13/TMEM150A/LOC102168270/PIP5KL1/INPP5E/MTMR6/SRC/TMEM55A/PEX2/EFR3A/DGKZ/ATM/PIK3C2B/SOAT1/ADIPOR1/MTMR3/ACADS…	Process
GO:0022409	positive regulation of cell-cell adhesion	225	-0.371008155917339	-1.47423222252195	0.00397877984084881	0.00397877984084881	0.172293492794732	2339	tags=31%, list=17%, signal=26%	IGF1/JAK3/LOC108633275/PNP/TNFSF13B/MYO10/ADK/MEX3B/CD6/ITGAL/BMP7/ANK3/CORO1A/CD44/SPN/THY1/CCR5/CTLA4/IL15/PTPRC/LOC102187998/TNFSF11/BCL6/CD83/LOC102176695/CDH1/LOC102178953/LGALS1/CCDC88B/FGB/ADAM8/CD3E/IKZF1/NLRP3/GLI3/IL2RA/BTN2A2/CD244/GLI2/SLAMF1/LEF1/AIF1/CD28/ADAM19/DUSP10/PIK3R6/RASAL3/LOC102190717/IL10/EFNB3/PDCD1/LOC100861338/CCL21/FGA/LOC102188267/CARD11/LCK/IL1B/LOC102183941/SASH3/…	90	135	NFKBIZ/CD47/HHLA2/IL12A/ICOSLG/RUNX1/RAP1GAP/RUNX3/DPP4/ITGA6/PLPP3/VTCN1/ZBTB7B/PODXL/LEP/CAV1/PAWR/TNFRSF13C/ELANE/AP3D1/EBI3/TNFSF9/TNFSF14/ICAM1/DHPS/IL12RB1/PDCD1LG2/SHB/NR4A3/DMTN/FYN/TBX18/VNN1/MYB/CITED2/LOC102176691/AP3B1/NCK2/EFNB2/HMGB1/PRKCQ/GATA3/LOC102190036/ADA/IL7/LYN/FAM49B/RPS3/HLX/TNFSF4/PRKCZ/PDPN/CYLD/NOD2/CX3CL1/CBFB/LOC102187672/LOC106503912/LOC108638256/LOC102186681/LOC102…	BTLA/CD80/CD86/TFRC/BCL6/PIK3CA/NCK1/CDC42/PTAFR/LCK/IGFBP2/CTLA4/CD28/HSPD1/GLI2/BCL10/LOC102175177/LOC102174895/PTPN22/SLAMF1/CD244/EPHB6/GLI3/IKZF1/IL23A/TESPA1/IGF1/LOC102183941/CD4/CD27/LGALS1/LEF1/ADAM19/HAVCR2/CD74/FSTL3/NLRP3/VAV1/LOC108633275/RASAL3/JAK3/CD274/DOCK8/ANXA1/CCL19/CCL21/SYK/CD24/ZBTB1/ZNF609/PNP/CD276/LOC102176695/SOCS5/IL1B/TNFSF13B/HSPH1/TNFSF11/IL2RA/BMI1/SIRPA/BMP7/SRC/…	Process
GO:0006869	lipid transport	214	0.344530440766093	1.53690515768736	0.00398406374501992	0.00398406374501992	0.172293492794732	2024	tags=31%, list=15%, signal=27%	LIPG/PLSCR5/ATP8A2/LOC102177789/ABCG1/LOC102179751/ABCA1/MIP/SLC27A6/LOC100861279/FABP3/ABCG2/LOC102175526/CPT1A/ANO3/ABCA6/NMB/NPC1/LOC108634593/PITPNC1/CAV1/SPNS3/SLC51B/PLIN2/ABCA10/APOC2/LOC102172428/ABCG8/CD36/ATP8B1/ABCB1/SLC27A2/SLC27A4/LIPC/LOC102178109/ACSL4/APOA1/ARV1/LOC102171091/LOC102188887/HNF1A/ABCA3/CPT1B/NOS2/ABCC4/LOC102183842/PRELID3A/EPRS/PSAP/COL4A3BP/MFSD2A/LOC102189109/KISS…	121	93	SLC51A/APOD/PLSCR5/LOC102175526/PLSCR4/SLCO2A1/ABCG1/LDLRAP1/STX12/FABP3/MFSD2A/CPT2/ABCA4/PDZK1/LEP/CAV1/CD36/LOC100860959/LOC108633303/ABCB1/ANO6/MIP/LOC102172428/SLC25A17/CPT1B/ABCG2/PRELID2/ATP8B3/ABCA7/KISS1R/PRELID1/SLC27A6/ACSL6/LOC102182127/PLIN2/ABCA1/TMEM30A/SERAC1/NPC2/TMEM30B/SLC27A2/AQP9/LIPC/LRP10/SLC51B/COL4A3BP/ABCG8/FABP1/SLC27A4/LOC102177789/LOC102179751/ABCC4/ATP8A2/SCP2D1/LOC1…	PLA2G5/ACSL3/ABCB11/OSBPL6/ANO7/SCP2/ABCD3/ATP8B2/CRABP2/INHBA/OSBPL3/PLEKHA8/CFTR/PNPLA8/CROT/ABCB4/LOC102174202/SOAT2/LOC102171143/LOC102171493/LOC102172041/LOC102172606/SPX/SLCO1C1/PPARA/MTTP/ATP8A1/ATP10D/SLC10A6/STARD4/LDLR/SLC27A1/ANXA1/SLC10A1/TNFAIP8L3/POMC/NCOA1/MFSD2B/LOC108637177/RXRA/LOC102176340/LOC102176622/LOC102176897/LOC102177638/LOC102190498/LOC102187932/LOC102187782/LOC10218841…	Process
GO:0043903	regulation of symbiosis, encompassing mutualism through parasitism	208	0.383019017634414	1.70013885504501	0.004	0.004	0.172293492794732	2467	tags=32%, list=18%, signal=26%	HMOX1/LOC102187672/NOD2/LOC102169889/LOC102190983/BAC5/ISG15/BAC7.5/LTF/RSAD2/MAP34-B/MX1/LOC102169231/LOC102186681/LOC102175526/LOC102174044/PVRL2/LOC102168687/LOC108638256/TRIM14/LOC102182683/CAV1/LOC102170446/LOC102182395/TMPRSS2/LOC102182115/NR5A2/CHMP4C/CD36/CAV2/RAD50/TFAP4/LOC102170165/BCL2L11/LOC100860961/LOC102181595/P4HB/RRP1B/LOC102187127/STOM/RNASEL/LOC102175187/FCN3/SCD/LOC102174628/…	129	79	CHMP2B/ZNF639/TRIM59/LOC102175526/MX1/TMPRSS2/RRP1B/FCN3/TRIM62/LOC102186814/CXCR4/ZC3H12A/PPIE/PPIH/GTF2B/LOC102173932/PPIA/CAV2/CAV1/SRPK2/CD36/LOC100860959/LOC108633303/TARBP2/SP1/CCNT1/HMOX1/LOC102184324/FBLN1/LOC102180114/LOC102181107/LOC102181582/LOC102182115/LOC102182395/LOC102182683/TNIP1/ELANE/RAD50/C7H19orf66/ILF3/SMARCA4/RAD23A/BST2/LOC108636404/MVB12A/TRIM11/SQSTM1/LOC108636544/LOC102…	LAMP3/PTX3/ADARB1/HDAC1/LOC102175070/CD28/JUN/PKN2/MDFIC/CD4/LGALS1/EP300/LEF1/CXCL8/CHD1/LARP1/CD74/LOC108636449/LOC102181867/TRIM32/SNX3/ARG1/FUCA2/DYNLT1/ANXA2/HACD3/YTHDC2/LOC102188868/POMC/MVB12B/C11H9orf69/LOC106502686/TRIM13/MAVS/VAPB/STAU1/PABPC1/HSPA8/POU2F3/NECTIN1/IL10/TARDBP/DHX9/PROX1/PPID/TLR2/IRF8/ZFP36/NECTIN2/APOE/MPO/CCL5/LOC102189615/TOP2A/BTBD17/MAP3K1/ISG20/LOC102174648/CCNK/…	Process
GO:0034976	response to endoplasmic reticulum stress	219	0.317213453145472	1.41423386701457	0.004	0.004	0.172293492794732	3546	tags=42%, list=26%, signal=32%	STC2/LOC102175959/TTC23L/FBXO2/SDF2L1/BHLHA15/TSPYL2/PDIA5/TMEM67/ACADVL/THBS1/LOC102175216/BCL2L11/RASGRF2/SRPRA/P4HB/PSMC1/CDK5RAP3/PTPN1/TLN1/CREB3/DERL1/CREBRF/THBS4/TRIB3/RASGRF1/SCAMP5/SRPRB/COL4A3BP/NRROS/RHBDD1/ATXN3/ERN1/DZIP3/TP53/SEL1L/YIF1A/LOC108638455/BRSK2/SESN2/CEBPB/SYVN1/EIF2AK2/RNF121/NPLOC4/PML/EIF2B5/CALR/PSMC3/SERP1/OS9/ARFGAP1/PSMC2/UFL1/SEC31A/ASNS/ERO1A/BAG6/HSPA5/WFS1/LO…	152	67	DZIP3/PDIA5/NRROS/DNAJB11/EIF2B5/USP13/SERP1/SRPRB/UBA5/UBE2G2/SESN2/RHBDD1/DNAJB2/ANKZF1/UBXN4/NFE2L2/DNAJC10/UGGT1/EXTL2/UFC1/ATF6/TMCO1/PDIA4/CREB3L2/DNAJB9/PSMC2/ASNS/TMBIM6/OS9/DDIT3/APAF1/HSP90B1/PLA2G6/SEC31A/WFS1/TMEM129/ADD1/RASGRF2/FAF2/SGTA/MYDGF/CALR/ASNA1/PIK3R2/VCP/TLN1/CREB3/SEC61B/LOC102175959/UBQLN1/UFL1/PSMC1/SEL1L/POMT2/EIF2S1/TMX1/LOC102175216/EIF2AK4/THBS1/PARP16/ERO1A/PSMC6/…	GSK3B/NCK1/EXTL1/JUN/CTH/SHC1/LMNA/TMUB1/FKBP14/TMTC3/FOXRED2/ATF4/EP300/UBE2K/TMEM33/ATG10/TMEM259/UBXN6/ERP44/KIAA0368/UBE2J1/MAP3K5/JKAMP/CHAC1/LOC102188868/PREB/DAB2IP/LOC106501835/TRIM13/VAPB/RNF139/CREB3L1/TPP1/YOD1/LOC102183714/ZBTB17/EDEM3/FAM129A/ATF3/DERL3/RNF175/PPP1R15A/BAX/LOC102175889/DERL2/LOC102179132/MARCH6/LOC108638538/STT3B/ITPR1/FLOT1/RNF5/KLHDC3/BAK1/TMX3/BCL2/STUB1/ERN2/ATP2…	Process
GO:0061448	connective tissue development	180	-0.390576542918587	-1.51678062365825	0.00403768506056528	0.00403768506056528	0.172293492794732	1952	tags=26%, list=14%, signal=22%	ID4/SCX/ESRRA/BARX2/LOC102188874/SRF/CD44/MEF2C/SOX9/HOXD3/TGFB2/CRIP1/AXIN2/COMP/THBS3/HAND2/LUM/BMPR1A/SULF1/HES5/GLI2/PRRX2/MGP/WNT7A/SHOX2/PITX1/FGF6/CD34/PRRX1/SERPINH1/WNT2B/ACAN/DYRK1B/ALX1/EGR1/SOX8/NPPC/ZNF516/CHAD/OSR1/BDH1/FGF18/BMP1/SIX2/COL11A1/COL11A2	75	105	IFT80/CBS/RUNX1/RUNX3/SATB2/DLX2/ATF2/CYR61/RORC/CREB3L2/LEP/HOXA3/HOXA5/HOXA11/CREB5/WNT10B/CDK4/CHST11/PDGFB/WNT7B/BMPR1B/MSX1/PDGFRB/CTGF/BMP4/THBS1/BBS4/ARID5A/EIF2AK3/ID2/SLC25A25/NOTCH1/FGF9/ADRM1/GDF5/SNAI1/SNAI2/SLC39A13/DGAT2/SCUBE2/ZBTB16/ACAT1/MIA3/CD34/LOC102171091/TRPV4/AACS/FGF2/SFRP2/GPLD1/FOXC2/FTO/BBS2/GPR4/UBB/HOXB3/RARA/MSX2/FOXD1/POC1A/HYAL2/PTH1R/EDN1/RUNX2/MAPK14/PPARD/TYMS/…	CASR/BDH1/PIK3CA/SHOX2/MATN1/NPPC/BMPR2/GLI2/HOXD3/COL11A1/CSF1/WNT2B/THBS3/MEF2D/PAXIP1/ITGB8/MYF5/ALX1/LUM/HOXC4/RARG/COL2A1/IGF1/MGP/FGF6/WNT5B/EP300/PPARGC1A/ARRDC3/MEF2C/ANXA6/EGR1/SMAD5/PITX1/ZBTB7A/COMP/HAND2/NFIB/BMP1/STC1/EBF2/ROR2/HIF1A/SIX2/OSR1/MYCN/PRRX2/SPG20/SMAD9/MKKS/OTOR/BMP2/LOC102188874/SULF2/OSR2/TRPS1/NOV/SULF1/IMPAD1/SCX/COL9A1/CD44/SERPINH1/SOX6/SIK3/CHI3L1/TGFB2/PRRX1/HES…	Process
GO:0070428	regulation of nucleotide-binding oligomerization domain containing 1 signaling pathway	3	0.939696990226484	1.56902781374142	0.00404858299595142	0.00404858299595142	0.172293492794732	818	tags=67%, list=6%, signal=63%	PELI3/TNFAIP3	2	1	TNFAIP3/PELI3	TLR4	Process
GO:0003876	AMP deaminase activity	3	0.935483578708018	1.56199260991298	0.00404858299595142	0.00404858299595142	0.172293492794732	61	tags=33%, list=0%, signal=33%	AMPD3	2	1	AMPD2/AMPD3	AMPD1	Function
GO:0031906	late endosome lumen	3	0.935219710953272	1.5615520255005	0.00404858299595142	0.00404858299595142	0.172293492794732	68	tags=33%, list=1%, signal=33%	IL12A	2	1	IL12A/CTSH	NAPSA	Component
GO:0051146	striated muscle cell differentiation	192	-0.391320327923407	-1.52901018105809	0.0040595399188092	0.0040595399188092	0.172293492794732	2680	tags=33%, list=20%, signal=27%	TIMM44/MURC/WDR1/LOC102179380/NOS1/TMTC3/MYOM2/LOC102191717/ADRA1B/CAMK2D/IGF1/NEURL2/BMP2/SOX6/TMOD1/SDC1/STAC3/MESP1/LMOD2/PPP3CA/TBX5/TBX3/BARX2/LOC102181663/SRF/CACNA1S/PITX2/MEF2C/CCNB1/AVPR1A/BVES/LOC108634554/HDAC2/CAV3/SGCB/CASQ2/MYOZ3/OBSL1/HOMER1/CDH2/TPM1/MYOZ2/CDON/POPDC2/LEF1/ACTA1/NPHS1/LOC102181716/ACTC1/WFIKKN1/CASQ1/DYRK1B/FHOD3/IGFBP5/IGF2/NTN3/MYBPH/LOC108633440/WT1/TMEM8C/ADAM…	78	114	CXADR/RCAN1/SIK1/MYOM3/ARID1A/PAX3/CFLAR/CACNB4/ACVR1/TANC1/KLHL41/LOC102190925/MYBPHL/SORT1/BCL9/FLNC/CAV2/CAV1/WNT10B/LRRC10/MYH9/CAST/PDGFRB/CALR/OBSCN/MAML1/BIN3/ADRA1A/HEY2/TRDN/ATG5/PROX2/ACTN1/BMP4/MYEF2/TMOD2/TMOD3/FHL2/TSC1/RB1/ITGB1/NEBL/MYLK2/MYBPC3/CAPN2/HNRNPU/MTOR/LMOD1/NFATC3/IFT20/CHRNB1/KDM6B/MYH10/MYOCD/SPAG9/WFIKKN2/RARA/KRT19/KAT2A/PRKAR1A/AKAP13/XIRP1/KLHL40/FOXP1/CACNA2D2/AT…	POPDC2/GSK3B/CAPZB/SEPN1/SLC9A1/OBSL1/SPEG/IGFBP5/LOC102179380/CASQ2/PLEKHO1/TMOD4/LMNA/CASQ1/LMOD2/MET/TMTC3/AVPR1A/STAC3/MYBPC1/IGF1/KRAS/CBY1/LOC102181663/MYOZ2/CAMK2D/PITX2/LEF1/PPP3CA/SGCB/PDGFRA/WDR1/MEF2C/ADRA1B/MYOZ3/TIMM44/TMOD1/KIAA1161/MURC/HDAC2/BVES/SIX4/BNIP2/TPM1/CAPN3/ACTC1/NEO1/HOMER1/SLC8A1/SDC1/TMEM8C/RXRA/HACD1/BMP2/NEURL2/ADGRB3/WT1/STIM1/SOX6/MYOD1/LOC102191717/MYOG/MYBPH/CA…	Process
GO:0010876	lipid localization	240	0.340331238692569	1.5313310032735	0.004149377593361	0.004149377593361	0.175446775828097	2024	tags=30%, list=15%, signal=26%	LIPG/PLSCR5/ATP8A2/LOC102177789/ABCG1/LOC102179751/ABCA1/MIP/SLC27A6/LOC100861279/FABP3/ABCG2/LOC102175526/CPT1A/ANO3/ABCA6/NMB/NPC1/ACVR1C/LOC108634593/PITPNC1/CAV1/SPNS3/LOC102185866/SLC51B/PLIN2/ABCA10/APOC2/LOC102172428/STAT5B/ABCG8/CD36/ATP8B1/ABCB1/SLC27A2/SLC27A4/LIPC/LOC102178109/ACSL4/DGAT2/APOA1/PNPLA2/ARV1/LOC102171091/LOC102188887/HNF1A/CIDEA/ABCA3/CPT1B/NOS2/FITM2/ABCC4/LOC102183842/…	138	102	SLC51A/APOD/PLSCR5/LOC102175526/PLSCR4/SLCO2A1/ABCG1/LDLRAP1/STX12/FABP3/ACVR1C/MFSD2A/CPT2/ABCA4/PDZK1/LEP/CAV1/CD36/LOC100860959/LOC108633303/ABCB1/ANO6/B4GALNT1/MIP/LOC102172428/SLC25A17/CPT1B/ABCG2/GM2A/PRELID2/ATP8B3/ABCA7/KISS1R/PRELID1/SLC27A6/ACSL6/PLIN5/LOC102182127/PLIN2/ABCA1/TMEM30A/SERAC1/NPC2/TMEM30B/SLC27A2/AQP9/LIPC/LRP10/HEXA/SLC51B/COL4A3BP/ABCG8/FABP1/LDAH/SLC27A4/LOC102177789/…	NRIP1/PLA2G5/ACSL3/ABCB11/OSBPL6/ANO7/SCP2/ABCD3/ATP8B2/CRABP2/INHBA/OSBPL3/PLEKHA8/CFTR/PNPLA8/CROT/ABCB4/LOC102174202/SOAT2/CRY1/LOC102171143/LOC102171493/LOC102172041/LOC102172606/SPX/SLCO1C1/PPARA/MTTP/ATP8A1/ATP10D/SLC10A6/STARD4/MEF2C/LDLR/SLC27A1/ANXA1/STOML2/ENPP1/SLC10A1/TNFAIP8L3/FITM1/IL1B/POMC/NCOA1/MFSD2B/LOC108637177/RXRA/LOC102176340/LOC102176622/LOC102176897/LOC102177638/LOC102190…	Process
GO:0007258	JUN phosphorylation	5	0.903000904892322	1.73929747659182	0.00428265524625268	0.00428265524625268	0.176338787504362	10	tags=20%, list=0%, signal=20%	MAPK10	4	1	MAPK10/MAPK9/MAPK8IP1/MAPK8	MAGED1	Process
GO:0090500	endocardial cushion to mesenchymal transition	5	0.902957738210243	1.73921433193404	0.00428265524625268	0.00428265524625268	0.176338787504362	1128	tags=80%, list=8%, signal=73%	HEY2/HEY1/EFNA1/ERG	4	1	ERG/EFNA1/HEY2/HEY1	HAS2	Process
GO:0098542	defense response to other organism	266	0.297247728799772	1.35364694105767	0.00429184549356223	0.00429184549356223	0.176338787504362	1987	tags=26%, list=15%, signal=23%	MX2/NOD2/IL12A/LOC102169889/LOC102190983/MSTRG.14196/BAC5/ISG15/BAC7.5/LTF/PELI3/RSAD2/MAP34-B/LOC102183280/IRF5/MX1/LOC102169231/LOC102175526/PGLYRP1/LOC102174044/SLC11A1/IFIT3/IFIH1/IRF7/LOC102180587/IL17RA/NOD1/AZU1/KCNJ8/HMGB2/CD36/BNIP3L/CXADR/STAB2/AGBL5/LOC102170165/LOC102181595/TAC1/RTP4/LOC102169149/RNASEL/LOC102170313/LOC102175187/FCN3/IL31RA/ATG7/SERINC3/LOC102185323/NOS2/SCD/IFNLR1/LO…	143	123	IFNAR1/IFNAR2/ADAMTS5/CXADR/RTP4/IL12A/LOC102175526/MX2/MX1/EPHA2/IFNLR1/FCN3/SLC11A1/STAT1/IFIH1/ATG16L1/IFI44L/LOC108633177/S100A9/LOC102169149/S100A8/LOC102173932/IRF5/NOD1/NT5C3A/CD36/LOC100860959/LOC108633303/TAC1/S-LZ/STAB2/KCNJ8/IL17RA/PLA2G6/LOC102184324/RBPJ/TLR1/TLR6/JCHAIN/ANKRD17/LOC102181854/ANXA3/ELANE/AZU1/TNFAIP8/IRF1/TICAM1/C7H19orf66/ACP5/BST2/LOC108636404/HMGB2/DDX58/LOC1086365…	CD86/IL22RA1/FGR/NRAS/NOTCH2/LOC102173987/LOC102171395/S100A14/IL6R/SHC1/SLAMF8/ADAMTS4/FCER1G/RARRES2/NPY/LOC102172037/TBK1/STAT2/IL23A/ABCC9/LOC102183941/CLEC7A/CLEC4E/CLEC4D/CLEC6A/CD4/TNFRSF1A/CXCL9/CXCL10/PLAC8/SPON2/HAVCR2/TMEM173/LEAP2/NLRP3/IL27RA/PGLYRP2/LOC108636449/LOC102181867/SYK/TNFSF8/TLR4/ARG1/TAGAP/LOC108636785/LOC106502530/RNASE6/LYG2/NLRC4/IL1B/CD8A/GNLY/ADAM17/OPTN/ZMYND11/MAV…	Process
GO:0007613	memory	126	-0.446618311906474	-1.64993324741277	0.00434782608695652	0.00434782608695652	0.176338787504362	2065	tags=37%, list=15%, signal=32%	OXTR/PDE5A/LOC102191717/IGF1/CAMK4/RELN/CHST10/VLDLR/PPP3CB/HRH1/ASIC1/ADCY1/ADGRF1/ATXN1/HTR2A/SNAP25/SRF/NTF4/GRIA1/IL1RN/LRRN4/ARC/SLC8A2/NOG/MUSK/TACR1/SHANK1/LMX1B/SERPINF1/LMX1A/CHRNB2/LOC102172074/KCNK2/CCND2/IL1B/LDLR/MDK/CX3CR1/CALB1/PAK6/EGR1/PAK5/SGK1/SORCS3/IGF2/CUX2/FOXO6	47	79	RCAN1/CREB1/B4GALT2/TAC1/ITGA5/PLA2G6/SHANK3/PJA2/ABCA7/CRTC1/CNR1/PSEN1/EIF2AK4/CHD8/DRD1/PLCB1/PRNP/CEBPB/ADCY8/PSEN2/MTOR/PRKCZ/CEBPA/KMT2B/SHISA7/RPS6KB1/CTNS/ITGA3/PPP1R1B/KAT2A/PDE4D/PLK2/MAP1A/EHMT2/GLP1R/BTBD9/ADRB1/HTR7/ATAD1/NRG1/FEN1/KCNK4/RIN1/SHANK2/TH/PGRMC1/MECP2	S100B/FOXO6/NGF/CHRNB2/LMX1A/ADCY1/RELN/ASIC1/IGF1/CCND2/PDE5A/CAMK4/GRIA1/PAIP2/EGR1/RGS14/LDLR/INSR/VLDLR/NTRK2/MUSK/BRINP1/SGK1/SLC8A3/TRPM7/PAK6/HRH2/CHST10/TACR1/IL1B/IL1RN/PTGS1/LMX1B/GRIN1/HTR2A/LOC102172074/PAK5/SNAP25/ITGA8/LRRN4/HRH3/ADNP/CALB1/LOC102191152/ARC/LOC102169319/MDK/BACE1/LOC102191717/PTGS2/KCNK2/CUX2/JPH3/ATXN1L/CIC/APOE/SLC8A2/NTF4/SHANK1/NOG/SERPINF1/MAPT/LGMN/CX3CR1/OXTR…	Process
GO:0045211	postsynaptic membrane	117	-0.450888455454944	-1.64848894838622	0.00443131462333826	0.00443131462333826	0.176338787504362	2862	tags=38%, list=21%, signal=30%	ARRB1/PTPRZ1/CNIH3/NLGN1/FLRT3/CHRM3/AKAP1/GRIN2D/GRIK5/GABRR1/KCNC2/ADORA1/ANK3/SSPN/ACHE/ANK1/GRIA1/CACNG4/LRRC4/DAGLA/KCNA4/DBN1/GRIA3/GLRB/CHRNE/GRIA4/KCNMA1/MUSK/CDH2/CHRNA3/ATP2B2/GRIP2/SHANK1/P2RY1/KCTD12/PDLIM4/CHRNB2/LOC102172074/ATP2B2/TRPV1/CLSTN3/GRIN2C/CHRNA1/CHRNG	41	76	USP48/CADPS2/ERBB3/CACNA1C/GABRG1/LOC102190950/LOC108633191/KCTD16/DNM2/GRIN3A/EPHA7/GABRR2/UTRN/SHC4/ADAM10/NPTN/F2R/SEMA4F/STRN/ITGB1/RAPSN/APBB1/DNM3/GRIA2/P2RX1/DLG4/NLGN2/CHRNB1/CHRNA5/GABBR1/DNAJA3/HIP1/HSPB1/ATAD1/GRID1/DLG2/CNIH2/GABRE/GABRA3/LOC108633300/ADORA2A	GPR156/DLG1/NLGN1/P2RY1/OPRD1/CHRNG/CHRND/CHRNA1/GRIK3/CHRNB2/LRRC4/PTPRZ1/KCND2/MET/KCNC2/SSPN/CLSTN3/GRIA1/DBN1/PDLIM4/LZTS1/NTRK2/MUSK/GABRR1/SYNE1/GPHN/SLC8A1/GRIN1/KCTD12/LOC102172074/FLRT3/SNTA1/KCNA4/ARRB1/GRIK4/GRIA4/ADORA1/CNIH3/CLSTN1/GLRB/GRIK5/GRIN2D/SHANK1/EPN1/AKAP1/TRPV1/CHRNE/ARRB2/ERBB2/GRIN2C/CACNG4/CHRNA3/CHRNB4/DAG1/ATP2B2/GRIP2/CDH2/DLGAP1/ACHE/GRID2IP/ANK1/KCNMA1/ANK3/CHRM3/…	Component
GO:0030133	transport vesicle	292	0.284328915992199	1.29593514815753	0.00444444444444444	0.00444444444444444	0.176338787504362	2659	tags=28%, list=20%, signal=23%	MX2/SYTL5/GALNT15/LGI3/SV2A/SLC2A3/STEAP2/BDNF/MX1/RPH3AL/KIF3C/CAV1/SLC6A17/SYN2/SEC13/CTTNBP2/PLIN3/EDN1/SYNPR/RAB3D/ICA1/SV2C/CAV2/ECE2/TH/GOSR2/SEC22B/MYH9/GRIA2/KDELR2/TMEM163/FURIN/CPA3/MCTP1/TRIM9/COPG1/COPB2/SV2B/TGOLN2/STX19/SYNGR2/MCFD2/NPY1R/GOLGA5/BLOC1S5/CADM1/DLG4/SPHK1/COPB1/TPRG1L/STX5/COPA/SCAMP5/CHP1/IGF2R/B2M/SURF4/APH1B/TMED10/YIPF3/LOC102187310/DDC/RAB11B/ANXA13/TMED2/TRAPPC4…	170	122	STX19/ECE2/MME/CPA3/COPB2/MX2/MX1/GALNT15/RAB5A/STX12/PEF1/TMEM163/KIF1A/PPT1/YIPF1/SH3GLB1/KIAA1107/SORT1/SLC6A17/SEC22B/SV2A/COPA/COPG2/YKT6/STEAP2/CAV2/CAV1/CTTNBP2/ICA1/DDC/COPZ1/SYN3/MYH9/SLC2A3/M6PR/ERC1/PICK1/SYNGR1/NPY1R/SEC31A/PCSK1/MCTP1/SEC24A/SCAMP4/TMED9/LMAN2/SNCAIP/PLIN3/RAB11B/YIPF2/RAB3D/GIPC1/COPE/CLCN3/APBA1/CLTA/SLC18A1/LGI3/STX11/IGF2R/B2M/LOC102168547/TMED10/VTI1B/DMXL2/RAB2…	GOLIM4/LOC102183471/SYTL1/MFF/DBI/BIN1/SYPL2/OVN/SNAPIN/SYT11/PTPRN2/AMPH/TMEM168/SYPL1/RASSF9/LRRK2/RAB5B/IGF1/DNM1L/SSPN/SPX/VAMP1/SREBF2/ANXA5/SEC24D/AP1AR/SEC24B/SLC9B2/SNCA/GABRA2/USO1/COPS4/PAM/GRIA1/CD74/SAR1B/FGFR4/RAB8A/RAB3A/RAB14/GOPC/SYTL3/STON2/C10H14orf1/CNIH1/BLOC1S6/TRPM7/SCG3/MYO5A/UNC13C/ANXA2/AFTPH/SLC30A3/RAB10/SLC2A8/DNM1/GRIN1/SNAP25/LOC108633189/HCK/DBNDD2/PLEKHF2/NCALD/STX…	Component
GO:0034136	negative regulation of toll-like receptor 2 signaling pathway	6	0.855313354468614	1.74820923725193	0.00447427293064877	0.00447427293064877	0.176338787504362	818	tags=33%, list=6%, signal=31%	NOD2/TNFAIP3	4	2	TLR6/TNFAIP3/LYN/NOD2	ACOD1/MFHAS1	Process
GO:0010572	positive regulation of platelet activation	6	0.847915234017453	1.73308792242217	0.00447427293064877	0.00447427293064877	0.176338787504362	343	tags=33%, list=3%, signal=33%	DMTN/PLEK	3	3	DMTN/PLEK/PDPN	TLR4/PTPRJ/SELP	Process
GO:0051282	regulation of sequestering of calcium ion	113	-0.473090569712473	-1.70695508501988	0.00448430493273543	0.00448430493273543	0.176338787504362	1818	tags=39%, list=13%, signal=34%	NOS1/LOC102188617/P2RX7/CALM3/CAMK2D/RASA3/ITGB3/LOC102186539/HTR2A/CORO1A/TRPA1/CACNA1S/THY1/CCR5/ANK2/AKAP6/TPCN1/PTPRC/TGFB2/LOC108634554/GPER1/CASQ2/DHRS7C/MYO5A/FKBP1A/APLNR/DBI/LOC108634682/TRPM2/ANXA5/CXCR3/LOC102190717/JPH2/CCL21/CASQ1/LCK/CEMIP/TRPV1/JPH4/XCR1/CXCL10/LOC108637382/CCL19/CXCL9	37	76	TRPC1/CATSPER4/SRI/DDIT3/CACNA1C/LOC102181582/DIAPH1/MCOLN1/F2RL3/PTK2B/TRDN/ATG5/CALM1/RYR3/ERO1A/F2R/DRD1/METTL21C/PLCG1/CHD7/MS4A2/F2/FGF2/EDNRA/PLCG2/NOL3/HRC/LOC102181154/HAP1/PDE4D/GLP1R/ITPR3/CD19/LOC102189370/RYR2/TPCN2/CLIC2	TRPM2/SEPN1/LOC108637382/LCK/HTR2B/DBI/NGF/CASQ2/LOC102186539/CASQ1/ITPR2/PTPN6/ANXA5/CAMK2D/ANK2/SNCA/PKD2/CXCL9/CXCL10/CXCL11/LETM1/ANXA6/JSRP1/SLC25A23/CCL19/CCL21/IBTK/PLN/MYO5A/CAPN3/JPH4/SLC8A1/CALM2/FKBP1B/HTR2A/LIME1/FKBP1A/JPH2/JPH1/TRPA1/ASPH/APLNR/THY1/TGFB2/LOC102190717/FASLG/PTPRC/CACNA1S/TPCN1/NOS1/P2RX7/JPH3/LOC102188617/RYR1/TGFB1/CALM3/BAX/TRPV1/DHRS7C/CCR7/ITGB3/CEMIP/PRKD1/AKAP…	Process
GO:0071384	cellular response to corticosteroid stimulus	90	-0.47274611386205	-1.66010223300144	0.00451807228915663	0.00451807228915663	0.176338787504362	1637	tags=34%, list=12%, signal=30%	RELN/MSTN/SRD5A1/LOC102181867/PLAT/NR3C1/LOC102174166/LOC108637516/PNMT/GPER1/ARG1/HMBS/AQP1/LMNB1/SSTR2/ADCYAP1/EPHX1/CACNA1G/LOC102176897/LOC102190498/LOC102177638/ELN/LOC102184252/CRHR2/LOC102187932/SGK1/LOC102176340/LOC102176622/LOC102175889/LOC102186111/LOC102187782	31	59	AGTR1/ACVR1/ABCG2/LOC102180114/LOC102181107/LOC108636544/LOC102181595/JAK2/AGP/ZFP36L1/BMP4/BCL2L11/ZFP36L2/METTL21C/FOXO1/LOC102187204/LOC102189109/FBXO32/HNRNPU/ERRFI1/CASP9/RAN/RPS6KB1/LOC102171917/GDNF/IGF1R/EDN1/EIF4EBP1/DDIT4/L1CAM/KEF96_p06	MFN1/TRIM63/MSTN/LOC108635911/CRHR2/AQP1/RELN/AHR/ATP2B1/IGF1/NR3C1/LMNB1/LOC102181867/KLF9/ANXA1/STC1/ARG1/SGK1/ARG2/LOC102184252/LOC102176340/LOC102176622/LOC102176897/LOC102177638/LOC102190498/LOC102187932/LOC102187782/LOC102188418/LOC108637516/LOC102169319/MYOD1/HMBS/EPHX1/MFN2/ZFP36/TGFB1/LOC102175889/CACNA1G/PNMT/SSTR2/SRD5A1/LOC102174166/LOC102186111/LOC102174605/UCN2/VEGFA/ADCYAP1/IGFALS/…	Process
GO:0044403	symbiont process	299	0.326454084814384	1.49233702232089	0.00454545454545455	0.00454545454545455	0.176338787504362	2383	tags=24%, list=18%, signal=21%	LOC102189034/HMOX1/BAC5/BAC7.5/LTF/MAP34-B/LOC102169231/AP1S3/PGLYRP1/LOC102177976/MMP9/PVRL2/LOC102168687/NPC1/INHBB/LOC108634593/PLG/CASP8/CAV1/IRF7/LOC102180906/NMT2/NTRK3/BCL2L1/AZU1/CHMP4C/CAV2/HAVCR1/CTSB/FURIN/TFAP4/BCL2L11/LOC100860961/DPP4/RRP1B/STOM/UBC/PARD6A/LOC102175187/XRCC4/NEDD4L/ATG7/LOC102174628/CREB3/NUP133/PACS1/MYC/LOC102181154/INPP5K/ACE2/HYAL2/TP53/B2M/FMR1/EIF2AK2/ARF1/TNI…	178	121	CHMP2B/KPNA1/AP2M1/ZNF639/RRP1B/RAB5A/AP1S3/XRCC5/CASP8/INHBB/CXCR4/DPP4/SSB/NUP35/ATG16L1/ZC3H12A/GTF2B/HIPK2/ELMO1/CAV2/CAV1/CBLL1/NUPL2/EEA1/HNRNPA1/SP1/CCNT1/NUP107/HMOX1/EIF3D/EIF3L/LOC102180114/LOC102181107/ALB/LOC102181854/CTBP1/XRCC4/TNIP1/ELANE/AZU1/PTBP1/LOC102177976/EIF3G/ICAM1/SMARCA4/AP1M1/MVB12A/UBA52/ARF1/CTSB/LOC102189034/RRAGA/VCP/CREB3/CHMP7/CHMP5/STOM/FYN/ATG5/VTA1/PLG/B2M/LOC1…	LRRC15/CLDN1/PTX3/CDC42/RCC1/LCK/HDAC1/LOC102186533/CD28/HSPD1/CCNT2/JUN/NFIA/GFI1/USF1/CD247/CLEC5A/NUP205/LOC108635911/AQP1/MET/PCBP2/AAAS/HCFC2/BICD1/CD4/EP300/XRCC6/NUP50/LEF1/NUP54/CHD1/SLC22A5/INSR/PGLYRP2/PSIP1/UBAP1/NUP43/DYNLT1/GPX2/NEDD4/ANXA2/PABPN1/SMAD3/THOC3/YTHDC2/CD8B/LOC102188868/PCBP1/SDC1/ROCK2/MVB12B/LOC106502686/RXRA/LIG4/KPNA3/SUGT1/USP6NL/VAPB/HCK/SRC/WWP1/LOC108637516/UVRA…	Process
GO:0070423	nucleotide-binding oligomerization domain containing signaling pathway	25	0.576224685077441	1.7513369605463	0.00455580865603645	0.00455580865603645	0.176338787504362	1959	tags=36%, list=14%, signal=31%	NOD2/CASP8/NFKBIA/NOD1/TNFAIP3/CYLD/UBC/RELA/LOC108633174	14	11	CASP8/NOD1/TAB1/UBA52/TNFAIP3/RPS27A/LOC108633174/ITCH/UBC/CYLD/NOD2/NFKBIA/RELA/IKBKG	UBE2N/MAP3K7/TAB2/RIPK2/TRAF6/C16H1orf106/MAP2K6/OTULIN/IRAK2/TAB3/IRAK1	Process
GO:0051883	killing of cells in other organism involved in symbiotic interaction	16	0.680147411043898	1.83057091845722	0.0045766590389016	0.0045766590389016	0.176338787504362	1039	tags=38%, list=8%, signal=35%	BAC5/BAC7.5/MAP34-B/LOC102169231/AZU1/BCL2L11	12	4	ALB/LOC102181854/ELANE/AZU1/BCL2L11/F2/MAP34-B/LOC102169231/BAC7.5/BAC5/LOC102170003/TREM1	LOC102174648/CCR5/NCF1/BAD	Process
GO:0043186	P granule	13	0.703765529213665	1.78920631804717	0.0045766590389016	0.0045766590389016	0.176338787504362	681	tags=31%, list=5%, signal=29%	TDRKH/PIWIL2/EXD1/TDRD9	8	5	HENMT1/TDRKH/TDRD7/PIWIL2/EXD1/DDX4/TDRD9/SNRPD3	MAEL/ASZ1/SNRPG/TDRD6/CARHSP1	Component
GO:0045495	pole plasm	13	0.703765529213665	1.78920631804717	0.0045766590389016	0.0045766590389016	0.176338787504362	681	tags=31%, list=5%, signal=29%	TDRKH/PIWIL2/EXD1/TDRD9	8	5	HENMT1/TDRKH/TDRD7/PIWIL2/EXD1/DDX4/TDRD9/SNRPD3	MAEL/ASZ1/SNRPG/TDRD6/CARHSP1	Component
GO:0060293	germ plasm	13	0.703765529213665	1.78920631804717	0.0045766590389016	0.0045766590389016	0.176338787504362	681	tags=31%, list=5%, signal=29%	TDRKH/PIWIL2/EXD1/TDRD9	8	5	HENMT1/TDRKH/TDRD7/PIWIL2/EXD1/DDX4/TDRD9/SNRPD3	MAEL/ASZ1/SNRPG/TDRD6/CARHSP1	Component
GO:0090051	negative regulation of cell migration involved in sprouting angiogenesis	15	0.703098300407109	1.85489877753793	0.00458715596330275	0.00458715596330275	0.176338787504362	3277	tags=67%, list=24%, signal=51%	DLL4/KLF4/THBS1/MMRN2/NOTCH1/CARD10/HDAC5/PIK3R2/STARD13/MEOX2	14	1	MEOX2/CARD10/TBXA2R/PIK3R2/KLF4/DLL4/THBS1/SPRED1/ITGB1BP1/NOTCH1/STARD13/HDAC5/RHOA/MMRN2	PDCD10	Process
GO:0009635	response to herbicide	24	0.611717467550971	1.84239616161528	0.00458715596330275	0.00458715596330275	0.176338787504362	1026	tags=38%, list=8%, signal=35%	LOC102189034/ALAD/LOC102177976/NEFL/LOC102174708/MAPK13/LOC106503022/TH/LOC102182376	16	8	ZC3H12A/HNRNPA1/LOC108636199/LOC102177976/LOC102189034/NEFL/ALAD/GUCY1A3/LOC106503022/LOC102170823/LOC102174708/MAPK13/DAXX/LOC102182663/LOC102182376/TH	HSD17B3/ARG1/ARG2/LCN2/HSF1/ALAS1/SLC18A2/STAR	Process
GO:0035865	cellular response to potassium ion	15	0.697087673817395	1.83904167205632	0.00458715596330275	0.00458715596330275	0.176338787504362	2132	tags=53%, list=16%, signal=45%	NPTX1/LOC102189034/LOC102177976/LOC108633901/DLG2/DLG4/FMR1/LOC108635273	13	2	SOD1/CARF/HNRNPA1/LOC102177976/LOC102189034/CRHBP/DLG4/NPTX1/LOC108633901/DLG2/FMR1/MECP2/LOC108635273	PPARGC1A/SERPINE1	Process
GO:0006564	L-serine biosynthetic process	7	0.853084791001586	1.80792843304225	0.00458715596330275	0.00458715596330275	0.176338787504362	1352	tags=71%, list=10%, signal=64%	PSAT1/PHGDH/PSPH/SRR/SERINC3	7	0	PHGDH/SHMT2/PSAT1/SERINC5/SERINC3/SRR/PSPH		Process
GO:0004708	MAP kinase kinase activity	15	0.684608010658101	1.8061180937674	0.00458715596330275	0.00458715596330275	0.176338787504362	405	tags=13%, list=3%, signal=13%	MAPK10/MAP3K9	8	7	MAPK10/MAP2K2/MAP2K7/MAP3K9/MAP2K1/MAP2K3/MAPK14/MAPK3	LRRK2/MAP3K7/MAPKAPK5/MAP2K6/MAPKAPK3/PAK3/MAPK1	Function
GO:0005838	proteasome regulatory particle	20	0.652866087887278	1.86096612150615	0.00459770114942529	0.00459770114942529	0.176338787504362	4123	tags=80%, list=30%, signal=56%	PSMD2/PSMC1/PSMD4/ADRM1/PSMD7/PSMC3/PSMC2/PSMD11/PSMD3/PSMD5/PSMD9/PSMD8/PSMD1/PSMD13/PSMD12/PSMC4	18	2	PSMD2/PSMD1/PSMD14/PSMD4/PSMC2/PSMD5/PSMC1/PSMC6/ADRM1/PSMC3/PSMD9/PSMD7/PSMD8/PSMC4/PSMD11/PSMD3/PSMD12/PSMD13	PSMD6/PSMD10	Component
GO:0022624	proteasome accessory complex	20	0.652866087887278	1.86096612150615	0.00459770114942529	0.00459770114942529	0.176338787504362	4123	tags=80%, list=30%, signal=56%	PSMD2/PSMC1/PSMD4/ADRM1/PSMD7/PSMC3/PSMC2/PSMD11/PSMD3/PSMD5/PSMD9/PSMD8/PSMD1/PSMD13/PSMD12/PSMC4	18	2	PSMD2/PSMD1/PSMD14/PSMD4/PSMC2/PSMD5/PSMC1/PSMC6/ADRM1/PSMC3/PSMD9/PSMD7/PSMD8/PSMC4/PSMD11/PSMD3/PSMD12/PSMD13	PSMD6/PSMD10	Component
GO:0019825	oxygen binding	21	0.670215523267753	1.92821813297067	0.00462962962962963	0.00462962962962963	0.176338787504362	1218	tags=48%, list=9%, signal=43%	HBBC/LOC102175876/LOC102181382/LOC102182294/NOX4/TH/LOC102191547/LOC102182376/LOC102168381/CBS	14	7	CBS/HAAO/LOC102175876/HBBC/LOC102191547/LOC102168381/LOC102170823/LOC102173339/LOC102181382/LOC102182294/LOC102182663/LOC102182376/NOX4/TH	MB/SOD2/LOC102184252/LOC102176710/TDO2/HIF1AN/IDO1	Function
GO:0005518	collagen binding	57	-0.534390271936217	-1.74139984560738	0.00464396284829721	0.00464396284829721	0.176338787504362	2062	tags=51%, list=15%, signal=43%	NID1/NID2/USH2A/CCBE1/ITGA9/GP5/CD44/PDGFA/GPC1/ANTXR1/DCN/ACHE/CTSS/COMP/DDR1/PCOLCE2/LUM/TGFBI/ECM2/COCH/RELL2/C1QTNF1/DDR2/MRC2/PCOLCE/SERPINH1/SPARC/CHADL/LRRC15	20	37	DPP4/ITGA10/CTSK/VWF/PDGFB/COL5A3/CTSB/ADGRG6/THBS1/THBS4/ITGB1/MMP9/ADGRG1/VTN/ITGA3/ITGA1/CSPG4/MAP1A/SMAD7/ADAM9	GP5/LRRC15/PCOLCE2/GPC1/PODN/CTSS/DDR2/LUM/DCN/CHADL/SPARC/RELL2/TGFBI/COMP/ECM2/NID2/ITGA11/SMAD3/ANTXR1/HSD17B12/CD44/SERPINH1/USH2A/AP1G1/MRC2/C1QTNF1/ITGA2/COCH/ITGA9/DDR1/SMAD4/CCBE1/ACHE/PCOLCE/PDGFA/NID1/PAK1	Function
GO:0051004	regulation of lipoprotein lipase activity	14	0.713761507137652	1.8407386798583	0.00468384074941452	0.00468384074941452	0.176338787504362	1050	tags=43%, list=8%, signal=40%	ANGPTL4/ANGPTL8/APOC2/LIPC/FURIN/APOA1	12	2	SORT1/ANGPTL4/ANGPTL8/LPL/LIPC/GPIHBP1/NR1H3/APOA1/APOC2/NR1H2/FURIN/LMF1	APOH/ABHD5	Process
GO:0006558	L-phenylalanine metabolic process	9	0.789577101767699	1.80999358804674	0.00468384074941452	0.00468384074941452	0.176338787504362	377	tags=33%, list=3%, signal=32%	IL4I1/FAH/HGD	6	3	HGD/QDPR/IL4I1/FAH/PCBD1/ASRGL1	GSTZ1/SPR/KYAT1	Process
GO:0004707	MAP kinase activity	14	0.700290955352229	1.80599911284256	0.00468384074941452	0.00468384074941452	0.176338787504362	569	tags=14%, list=4%, signal=14%	MAPK10/MAPK13	9	5	MAPK10/MAP2K7/MAPK9/NLK/MAPK13/MAPK14/MAPK4/MAPK3/MAPK8	MAPK12/MAPK11/MAPK7/MAGED1/MAPK1	Function
GO:0048247	lymphocyte chemotaxis	34	-0.624740585752703	-1.87374367373496	0.00474683544303797	0.00474683544303797	0.176338787504362	1273	tags=44%, list=9%, signal=40%	CCL25/LOC102178953/LOC102177727/ADAM8/LOC100860781/HSD3B7/CXCR3/LOC102190717/CCL21/CCL24/LOC102170772/CXCL10/LOC102175889/CCL19/CXCL9	11	23	PIK3CG/PIK3CD/CX3CL1/LOC102181154/LOC102170310/LOC102169855/CCL16/LOC102174969/CXCL16/CH25H/GAS6	CXCL9/CXCL10/CXCL11/CCL25/CCL19/CCL21/LOC102177727/LOC102191152/LOC102190717/CCL22/LOC102170772/CCL5/CCL1/LOC102175889/CCR7/LOC102178953/HSD3B7/CCL26/CCL24/ADAM8/LOC102168428/LOC100860781/CXCR3	Process
GO:0006949	syncytium formation	34	-0.58794733373341	-1.76339207375971	0.00474683544303797	0.00474683544303797	0.176338787504362	1925	tags=44%, list=14%, signal=38%	VASH2/CD44/CACNA1S/PITX2/MEF2C/LOC108634554/CAV3/ADAM8/CDON/NPHS1/DYRK1B/NTN3/LOC108633440/TMEM8C/ADAM12	8	26	TANC1/MYH9/CAST/SBNO2/CAPN2/MYH10/LOC108633901/LOC108635273	GSK3B/PLEKHO1/PITX2/MEF2C/CCNG1/NEO1/TMEM8C/ADGRB3/CD44/MYOD1/LOC102191717/VASH2/CACNA1S/NOS1/NPHS1/DYRK1B/ERCC1/CAV3/TCTA/LOC108633440/NTN3/ADAM8/ADAM12/SH3PXD2A/CDON/LOC108634554	Process
GO:0045785	positive regulation of cell adhesion	374	-0.341383676255162	-1.4254633870085	0.00479616306954436	0.00479616306954436	0.176338787504362	1715	tags=23%, list=13%, signal=20%	CD44/SPN/THY1/CCR5/CTLA4/IL15/NPY/NDNF/PTPRC/TGFB2/DAB2/LOC102187998/LOC108635463/TNFSF11/BCL6/CD83/LOC102176695/CDH1/CCL25/LOC102178953/DBN1/LGALS1/EGFL6/SMOC2/CCDC88B/COL8A1/CDH13/FGB/ADAM8/LOC100860781/CD3E/IKZF1/NLRP3/TMEM102/GLI3/IL2RA/BTN2A2/CD244/FMN1/GLI2/TPM1/ECM2/SLAMF1/RHOD/LEF1/RELL2/AIF1/CD28/CDK6/ADAM19/DUSP10/PIK3R6/RASAL3/LOC102190717/IL10/EFNB3/PDCD1/LOC100861338/CCL21/FGA/SPP1/L…	158	216	NFKBIZ/CD47/HHLA2/IL12A/ICOSLG/RUNX1/RAP1GAP/WNT4/RUNX3/EPB41L5/DPP4/ITGA6/PLPP3/CYR61/VTCN1/ZBTB7B/EPHA1/PODXL/LEP/CAV1/CD36/LOC100860959/LOC108633303/PAWR/ITGA5/MIP/CD63/MYH9/TRIOBP/TNFRSF13C/FBLN1/KDR/EDIL3/ELANE/AZU1/AP3D1/EBI3/TNFSF9/TNFSF14/ICAM1/DNM2/CALR/DHPS/IL12RB1/PIK3R2/TEK/IFT74/PDCD1LG2/JAK2/SHB/NR4A3/DMTN/PTK2B/NINJ1/EPB41L4B/FYN/TBX18/VNN1/MYB/CITED2/UTRN/THBS1/LOC102176691/AP3B1/…	COL8A1/BTLA/CCDC80/CD80/GSK3B/CD86/TFRC/BCL6/CHRD/PIK3CA/P2RY12/NCK1/CDC42/PTAFR/COL16A1/LCK/IGFBP2/CTLA4/CD28/HSPD1/GLI2/BCL10/LOC102175177/LOC102174895/CSF1/PTPN22/S100A10/SLAMF1/CD244/EPHB6/BRAF/GLI3/NPY/CDK6/VWC2/IKZF1/IL23A/TESPA1/IGF1/LOC102183941/PTPN6/CD4/CD27/LGALS1/NDNF/LEF1/NPNT/SPP1/IBSP/ADAM19/HAVCR2/CD74/RELL2/FSTL3/NLRP3/DBN1/VAV1/CCL25/LOC108633275/RASAL3/JAK3/CD274/DOCK8/ANXA1/CC…	Process
GO:0051103	DNA ligation involved in DNA repair	10	0.784126737786586	1.82372663345483	0.00483091787439614	0.00483091787439614	0.176338787504362	2386	tags=80%, list=18%, signal=66%	PARP3/POLB/HMGB2/PARP2/XRCC4/LIG3/PARP1/C11H9orf142	9	1	XRCC4/HMGB2/PARP2/C11H9orf142/HMGB1/PARP1/LIG3/PARP3/POLB	LIG4	Process
GO:0043014	alpha-tubulin binding	39	-0.562836104246097	-1.71644336333719	0.00485436893203883	0.00485436893203883	0.176338787504362	2196	tags=41%, list=16%, signal=34%	SNCB/FAM110C/PACRG/LOC108633189/ARL4C/NCALD/B4GALT1/SPAST/LOC102188874/TRIM36/CAV3/TTLL7/LOC102190430/BEX4/SLC6A2/LOC108634551	11	28	CASC1/FYN/BBS4/ARL8A/TRPV4/CDK5R1/ARL8B/FNTA/SNCG/LOC108634293/OFD1	ARL4C/TTLL7/RACGAP1/WASH1/SNCA/PPARGC1A/SNCB/B4GALT1/C8H9orf24/FAM110C/PACRG/DNAL1/TRIM36/SPAST/HSPH1/LOC102188874/LOC108633189/LOC102190430/NCALD/SLC6A2/TAOK1/NDEL1/CAV3/EFHC1/LOC108634294/BEX4/LOC108634551/HDAC6	Function
GO:0034694	response to prostaglandin	38	-0.562811152171636	-1.71292496539188	0.00486223662884927	0.00486223662884927	0.176338787504362	540	tags=29%, list=4%, signal=28%	CCL21/LOC102176897/LOC102190498/P2RY6/LOC102190430/LOC102177638/LOC102187932/LOC102176340/LOC102176622/CCL19/LOC102187782	19	19	ADAMTS1/PTGFR/TGFBR3/ADCY6/LOC102175560/AKAP8/PTGDR/GNG2/PTGER2/LOC102187204/LOC102189109/TNFSF4/ACACA/AANAT-2/PRKAA1/PLCD1/EDN1/SFRP1/P2RY4	LOC102170758/TGFBR1/CCL19/CCL21/LOC102176340/LOC102176622/LOC102176897/LOC102177638/LOC102190498/LOC102187932/LOC102187782/LOC102188418/LOC102188874/LOC102190430/P2RY6/GNB1/PPP1R9B/CCR7/PTGER4	Process
GO:0019835	cytolysis	29	0.590886441780181	1.82473059962373	0.0048661800486618	0.0048661800486618	0.176338787504362	704	tags=31%, list=5%, signal=29%	LOC108635143/BAC5/BAC7.5/MAP34-B/LOC102169231/LOC108633536/LOC102178679/LOC102172428/LOC102172255	19	10	LOC102172428/ALB/TSTA3/F2/CCL28/MAP34-B/LOC102169231/BAC7.5/BAC5/LOC102170003/LOC108633473/LOC102178679/LOC108633536/LOC102171142/LOC102172255/LOC102174613/PRF1/LOC108635143/MSTRG.18500	LOC102171143/LOC102171493/LOC102172041/LOC102172606/ROMO1/GSDMD/P2RX7/LOC102183974/LOC106503969/MSTRG.18503	Process
GO:0046839	phospholipid dephosphorylation	29	0.57347871315935	1.77097337515827	0.0048661800486618	0.0048661800486618	0.176338787504362	2085	tags=38%, list=15%, signal=32%	LOC102177151/LOC108634298/PLPPR3/PLPPR4/PLPP4/PLPP2/PLPP6/INPP5K/EPHX2/PLPP3/TMEM55B	20	9	SYNJ1/PLPP3/PLPPR4/PLPPR3/PLPP2/PLPPR2/PLPP6/EPHX2/TMEM55B/MTMR2/INPP5K/PLPP1/SACM1L/PLPP4/INPP5F/PLPP5/MTMR7/LOC108634298/OCRL/LOC102177151	INPP5B/PLPPR5/PLPPR1/SYNJ2/INPP5E/MTMR6/TMEM55A/MTMR3/MTM1	Process
GO:0016903	oxidoreductase activity, acting on the aldehyde or oxo group of donors	45	-0.579832987380212	-1.8019182630172	0.0048780487804878	0.0048780487804878	0.176338787504362	2078	tags=47%, list=15%, signal=40%	LOC102188176/LOC102181016/ALDH6A1/PDHA1/DHTKD1/GAPDH/FAR2/ALDH1L1/ALDH1A3/LOC102173738/LOC102171556/ALDH3B1/LOC102176897/LOC102190498/ALDH1A2/LOC102177638/LOC102187932/ALDH3A1/LOC102176340/LOC102176622/LOC102187782	12	33	ALDH4A1/LOC102187632/ALDH9A1/AKR1B1/ALDH1L2/LOC102186197/LOC102187204/LOC102189109/ALDH5A1/BCKDHA/ALDH3A2/ALDH18A1	LOC102188176/LOC102171556/OGDH/FAR2/GAPDH/LOC102173738/LOC102181016/ALDH7A1/ALDH1A1/BCKDHB/ALDH6A1/ALDH1A2/XDH/DHTKD1/LOC102176340/LOC102176622/LOC102176897/LOC102177638/LOC102190498/LOC102187932/LOC102187782/LOC102188418/FAR1/ALDH2/GAPDHS/ALDH16A1/ALDH3A1/ALDH1A3/SUCLG2/PDHB/ALDH1L1/ALDH3B1/PDHA1	Function
GO:0000768	syncytium formation by plasma membrane fusion	32	-0.603177641456012	-1.78106069864114	0.0048780487804878	0.0048780487804878	0.176338787504362	1925	tags=47%, list=14%, signal=40%	VASH2/CD44/CACNA1S/PITX2/MEF2C/LOC108634554/CAV3/ADAM8/CDON/NPHS1/DYRK1B/NTN3/LOC108633440/TMEM8C/ADAM12	8	24	TANC1/MYH9/CAST/SBNO2/CAPN2/MYH10/LOC108633901/LOC108635273	GSK3B/PLEKHO1/PITX2/MEF2C/NEO1/TMEM8C/ADGRB3/CD44/MYOD1/LOC102191717/VASH2/CACNA1S/NOS1/NPHS1/DYRK1B/CAV3/TCTA/LOC108633440/NTN3/ADAM8/ADAM12/SH3PXD2A/CDON/LOC108634554	Process
GO:0033017	sarcoplasmic reticulum membrane	31	-0.628200062845923	-1.84325685542004	0.00489396411092985	0.00489396411092985	0.176338787504362	1696	tags=35%, list=13%, signal=31%	ATP2A1/AKAP6/CASQ2/DHRS7C/FKBP1A/LOC108634682/TMEM38A/JPH2/CASQ1/JPH4/LOC108637382	7	24	KLHL41/SRI/TMEM38B/TRDN/RYR3/ATP2A2/RYR2	LOC108637382/CASQ2/CASQ1/C3H1orf226/ITPR2/JSRP1/TMEM38A/PLN/JPH4/FKBP1B/FKBP1A/JPH2/JPH1/ASPH/ART1/STIM1/NOS1/JPH3/RYR1/DMPK/DHRS7C/AKAP6/ATP2A1/LOC108634682	Component
GO:0008209	androgen metabolic process	31	-0.611129983397304	-1.79317003940845	0.00489396411092985	0.00489396411092985	0.176338787504362	2021	tags=45%, list=15%, signal=39%	SRD5A1/LOC102185066/NR3C1/HSD17B3/TIPARP/3BHSD/LOC102176897/LOC102190498/SPP1/LOC102177638/LOC102187932/LOC102176340/LOC102176622/LOC102187782	12	19	WNT4/SRD5A3/ESR1/LOC102187204/LOC102189109/ADM/SCARB1/MED1/HSD17B8/LOC102181382/LOC102182663/LOC102182376	TIPARP/3BHSD/LOC102185066/SPP1/PPARGC1A/NR3C1/HSD17B4/HSD17B3/LOC102176340/LOC102176622/LOC102176897/LOC102177638/LOC102190498/LOC102187932/LOC102187782/LOC102188418/SRD5A1/PLEKHA1/SGPL1	Process
GO:0006699	bile acid biosynthetic process	31	-0.598178705913126	-1.75516856118349	0.00489396411092985	0.00489396411092985	0.176338787504362	1339	tags=35%, list=10%, signal=32%	OSBPL6/OSBPL3/HSD3B7/ACOX2/LOC102176897/LOC102190498/LOC102177638/LOC102187932/LOC102176340/LOC102176622/LOC102187782	12	19	LOC102177672/SLC27A2/LOC102187204/LOC102189109/OSBPL2/ACOT8/HNF1A/SLC27A5/LOC102178217/LOC102173339/LOC102183469/CH25H	ABCB11/OSBPL6/OSBPL3/LOC102176340/LOC102176622/LOC102176897/LOC102177638/LOC102190498/LOC102187932/LOC102187782/LOC102188418/PEX2/LOC102191152/OSBPL7/AMACR/ACOX2/OSBPL1A/HSD3B7/STAR	Process
GO:0030049	muscle filament sliding	31	-0.593447274580387	-1.74128565388083	0.00489396411092985	0.00489396411092985	0.176338787504362	3576	tags=65%, list=26%, signal=48%	LOC102168967/ACTN2/TNNC2/MYBPC2/TNNT1/TNNI2/TNNI3/MYL6/TMOD1/ACTN3/LOC102181155/MYL1/TNNT3/TPM1/ACTA1/LOC102181716/ACTC1/MYL6B/MYL4/TNNT2	5	26	MYBPC3/TNNI1/LOC102180883/TNNC1/MYL3	DES/MYL1/LOC102168967/MYL6/MYL6B/MYBPC1/TPM4/TMOD1/TPM1/ACTC1/TNNC2/TNNT2/MYL2/MYBPC2/TNNI3/TNNT1/MYH8/LOC102181155/LOC102181716/TCAP/MYL4/ACTN2/ACTA1/ACTN3/TNNT3/TNNI2	Process
GO:0003743	translation initiation factor activity	30	-0.602903273580522	-1.75223433885871	0.00498338870431894	0.00498338870431894	0.176338787504362	2	tags=7%, list=0%, signal=7%	EIF4G2/LOC108634721	18	12	EIF4A2/EIF2B5/EIF2A/EIF3I/EIF4B/EIF3D/EIF3L/LOC108636588/EIF2S1/EIF5B/EIF3E/COPS5/DENR/EIF2B1/LOC102172503/LOC102182187/EIF4H/EIF2S3	EIF4E/LOC102191525/EIF3J/EIF2B4/MTIF3/EIF2S2/AGO2/EIF3F/EIF4G2/EIF2D/EIF1/LOC108634721	Function
GO:0046320	regulation of fatty acid oxidation	30	0.574639608150008	1.79635672370673	0.005	0.005	0.176338787504362	1581	tags=37%, list=12%, signal=32%	PDK4/NR4A3/MLYCD/FABP3/NUCB2/CPT1A/ACADVL/ACACB/DGAT2/CNR1/IRS2	20	10	FABP3/ACADL/PDK4/PLIN5/NR4A3/CNR1/FABP1/IRS2/DGAT1/DGAT2/NUCB2/MTOR/ACACB/SIRT4/MLYCD/AKT2/ACADVL/PRKAA1/TYSND1/CPT1A	IRS1/DBI/PRKAG2/TWIST1/ABCD2/ETFBKMT/PPARA/PPARGC1A/C1QTNF2/ACSL5	Process
GO:0036293	response to decreased oxygen levels	336	0.280420571264845	1.30230290677107	0.005	0.005	0.176338787504362	1633	tags=19%, list=12%, signal=17%	ALAS2/FMN2/HMOX1/ANGPTL4/ANGPT2/AQP3/DRD1/CX3CL1/ALAD/EGLN3/STC2/SLC11A2/LOC102176354/APOLD1/FOSL2/BDNF/LOC102182510/HILPDA/NOX4/MMP9/NDRG1/KCNA5/PTK2B/CAV1/CA9/FLT1/SFRP1/EDN1/UTS2/IGFBP3/PDGFB/ECE1/ADA/STAT5B/ADRB2/LCT/LOC102181962/TH/LOC102185401/MYOCD/LIPC/RGCC/THBS1/CAT/HMOX2/ALDOC/DPP4/P4HB/AGER/SLC29A1/CBS/UBC/TEK/NOS2/UCP3/KCNMB1/ENG/RYR2/NOL3/PLK3/CPEB2/TGFBR3/MYC/KDR/CITED2	167	169	BACH1/AGTR1/TRPC1/CBS/PINK1/HP1BP3/ECE1/CREB1/LCT/CXCR4/DPP4/PDK1/NFE2L2/ERCC3/PLK3/TGFBR3/NOS3/HIPK2/NRF1/HILPDA/LEP/IGFBP3/CAV1/GNGT1/ACVRL1/LOC102190297/CACNB3/GPR182/APAF1/HSP90B1/HMOX1/APOLD1/PHB2/KCNA5/PICK1/PDGFB/LOC108636199/SOD3/RBPJ/KDR/CPEB2/CD38/ADRB2/UBE2B/ZNF354A/ACSL6/LONP1/ANGPTL4/UBA52/TEK/CA9/PTK2B/AQP3/UBQLN1/ALAD/RNF146/CTGF/CITED2/PGF/LOC102182510/LOC102181962/ZFP36L1/LIPC/TH…	CASR/FAM162A/TFRC/OPA1/MFN1/PLOD2/S100B/SLC9A1/OPRD1/NPPC/HSPD1/NR4A2/LOC102175177/LOC102174895/ARNT/CHRNB2/SHC1/PKLR/LMNA/USF1/KCND2/AQP1/CFTR/TWIST1/LOC102190935/MDM2/IGF1/MB/TXN2/DNM1L/ITPR2/TNFRSF1A/TIGAR/MIEF1/ATF4/RBX1/EP300/PPARA/NDNF/PDE5A/CAMK2D/PPARGC1A/TACC3/PAM/EGR1/LDLR/EPOR/PALLD/VLDLR/TGFBR1/LOXL2/NKX3-1/STC1/TLR4/CD24/PCMT1/FNDC1/SOD2/TGFB3/SLC8A3/ARG2/HIF1A/RORA/LOC106502530/SMAD…	Process
GO:0001527	microfibril	10	-0.772731226641097	-1.7615163394282	0.00510204081632653	0.00510204081632653	0.176338787504362	1310	tags=60%, list=10%, signal=54%	MFAP2/MFAP4/FBN1/LTBP1/MFAP5/FBN2	2	8	ADAMTSL5/LTBP2	MFAP5/FBN2/ADAMTS10/FBN1/LTBP1/MFAP4/MFAP1/MFAP2	Component
GO:0044419	interspecies interaction between organisms	337	0.287931011400853	1.33478012775846	0.00510204081632653	0.00510204081632653	0.176338787504362	2383	tags=24%, list=18%, signal=21%	LOC102189034/HMOX1/BAC5/BAC7.5/LTF/MAP34-B/LOC102169231/AP1S3/PGLYRP1/LOC102177976/MMP9/LOC102174044/PVRL2/LOC102168687/NPC1/LOC102182683/INHBB/LOC108634593/PLG/CASP8/CAV1/IRF7/LOC102182395/LOC102180906/NMT2/NTRK3/BCL2L1/LOC102182115/LOC102172428/AZU1/CHMP4C/CAV2/HAVCR1/CTSB/FURIN/TFAP4/BCL2L11/LOC100860961/DPP4/RRP1B/TAC1/STOM/UBC/LOC102169149/PARD6A/LOC102175187/XRCC4/NEDD4L/ATG7/LOC102174628/C…	197	140	SOD1/CHMP2B/KPNA1/AP2M1/ZNF639/RRP1B/RAB5A/AP1S3/XRCC5/CASP8/INHBB/CXCR4/DPP4/SSB/NUP35/ATG16L1/ZC3H12A/GTF2B/S100A9/LOC102169149/HIPK2/ELMO1/CAV2/CAV1/CBLL1/NUPL2/TAC1/EEA1/HNRNPA1/SP1/CCNT1/NUP107/HMOX1/LOC102172428/EIF3D/ATN1/EIF3L/LOC102180114/LOC102181107/ALB/LOC102181854/LOC102182115/LOC102182395/LOC102182683/CTBP1/XRCC4/TNIP1/ELANE/AZU1/PTBP1/LOC102177976/EIF3G/ICAM1/SMARCA4/AP1M1/MVB12A/U…	LRRC15/CLDN1/PTX3/CDC42/RCC1/LCK/HDAC1/LOC102186533/CD28/HSPD1/CCNT2/JUN/NFIA/GFI1/USF1/CD247/CLEC5A/NUP205/LOC108635911/AQP1/MET/PCBP2/AAAS/HCFC2/LOC102171143/LOC102171493/LOC102172041/LOC102172606/BICD1/CD4/EP300/XRCC6/NUP50/LEF1/CXCL9/CXCL10/CXCL11/NUP54/CHD1/CXCL14/SLC22A5/CCL25/INSR/PGLYRP2/PSIP1/UBAP1/CCL19/CCL21/NUP43/DYNLT1/GPX2/NEDD4/ANXA2/PABPN1/SMAD3/THOC3/YTHDC2/CD8B/LOC102188868/GNLY…	Process
GO:0045071	negative regulation of viral genome replication	45	0.5049574343858	1.76190156691954	0.00516795865633075	0.00516795865633075	0.176338787504362	2572	tags=44%, list=19%, signal=36%	LOC102169889/LOC102190983/ISG15/LTF/RSAD2/MX1/LOC102175526/LOC102174044/LOC102168687/LOC102170446/LOC102170165/LOC102181595/RNASEL/LOC102179935/INPP5K/EIF2AK2/TNIP1/LOC102184324/TRIM28/C7H19orf66	30	15	LOC102175526/MX1/ZC3H12A/LOC102173932/SRPK2/LOC102184324/TNIP1/C7H19orf66/ILF3/BST2/LOC108636404/LOC108636544/LOC102181595/EIF2AK4/EIF2AK2/RSAD2/LOC102174044/PARP10/LOC102170446/LOC102170165/LOC102169889/LOC102179935/ISG15/RNASEL/LOC102190983/TRIM28/INPP5K/LTF/IFIT5/LOC102168687	LOC108636449/LOC102181867/LOC106502686/MAVS/VAPB/PROX1/CCL5/BTBD17/ISG20/CCNK/TNF/SRPK1/VAPA/BANF1/LOC102173185	Process
GO:0051480	regulation of cytosolic calcium ion concentration	268	-0.356850972250721	-1.44534159207174	0.00518134715025907	0.00518134715025907	0.176338787504362	1818	tags=26%, list=13%, signal=23%	LOC102186539/PDE6A/HTR2A/TRPA1/CDH23/THY1/CCR5/AKAP6/CCR6/TPCN1/PTPRC/P2RY2/AVPR1A/OPRL1/GRIA1/CCR10/GPER1/CAV3/LOC102178953/LPAR1/GPR35/SLC8A2/FKBP1A/APLNR/DBI/PLCE1/LOC100860781/CACNA2D1/LOC108634682/ATP2B2/TRPM2/TACR1/P2RY1/LOC102184234/ADCYAP1/C1QTNF1/CXCR3/CACNA1G/LOC102190717/P2RY8/GCK/JPH2/CCL21/ATP2B2/CASQ1/C5/LCK/CEMIP/IL1B/CIB2/TRPV1/JPH4/XCR1/GNA15/CCR8/FAM155A/CALB1/CXCL10/CALCR/CD24/…	128	140	ADCY5/AGTR1/TRPC1/CATSPER4/GPR3/HCRTR1/CXCR2/CXCR4/GPR17/PTGER3/LPAR3/S1PR1/RAMP3/SRI/CAV1/PIK3CG/CD36/LOC100860959/LOC108633303/TAC1/PAWR/NPFF/CACNB3/DDIT3/MYH9/C3AR1/KCNA5/CACNA1C/PLA2G6/CACNA1I/MCHR1/NPY1R/KDR/LOC102181582/LOC102182115/LOC102182395/LOC102182683/CD38/PDE6B/ADRB2/S1PR4/TBXA2R/MCOLN1/CACNA1A/F2RL3/JAK2/ADRA1A/PTK2B/S1PR3/TRDN/GJA1/ESR1/CALM1/AKAP5/BMP4/RYR3/NPTN/ERO1A/F2RL1/F2R/F…	P2RY1/LOC102169223/TRPM2/LOC108637382/LCK/HTR2B/DBI/BOK/GPR35/GNAT2/LOC102186539/CASQ1/TRPV6/GCK/ADCYAP1R1/CACNA2D1/CALCR/ATP2B1/AVPR1A/PVALB/ITPR2/CD4/SNCA/PKD2/PDGFRA/CXCL9/CXCL10/CXCL11/LETM1/ADRA1B/GRIA1/PDE6A/GNA15/EPOR/JAK3/LPAR2/CCL19/CCL21/LPAR1/C5/IBTK/CD24/CCR6/GPR65/SLC8A3/CAPN3/JPH4/SMAD3/TACR1/SLC8A1/CALM2/IL1B/KCNK3/FKBP1B/GRIN1/FAM155A/GPR18/HTR2A/OPRL1/HRH3/FKBP1A/GHRH/JPH2/CALB1/…	Process
GO:0042448	progesterone metabolic process	19	-0.656551200200211	-1.72464603216555	0.00519031141868512	0.00519031141868512	0.176338787504362	528	tags=42%, list=4%, signal=41%	LOC102176897/LOC102190498/LOC102174710/LOC102177638/LOC102187932/LOC102176340/LOC102176622/LOC102187782	8	11	LOC102187204/LOC102189109/ADM/STARD3/STAT5B/LOC102181382/LOC102182663/LOC102182376	SCP2/LOC102176340/LOC102176622/LOC102176897/LOC102177638/LOC102190498/LOC102187932/LOC102187782/LOC102188418/SRD5A1/LOC102174710	Process
GO:0002228	natural killer cell mediated immunity	22	-0.631139391230708	-1.71934125794415	0.00520833333333333	0.00520833333333333	0.176338787504362	948	tags=36%, list=7%, signal=34%	CORO1A/LOC102182573/RNF19B/SLAMF7/LOC102184229/LOC102183941/LOC102182856/LOC108636742	7	15	STX11/RAB27A/UNC13D/LOC106504020/TUBB/LOC102170313/VAMP7	RNF19B/PRDX1/SLAMF7/LOC102182573/LOC102182856/LOC102183941/LOC102184229/PTPN6/LOC108636742/LOC108636744/RAET1E/TUBB4B/IL18/CORO1A/LYST	Process
GO:0021683	cerebellar granular layer morphogenesis	9	-0.800953207871244	-1.76594132030142	0.00521739130434783	0.00521739130434783	0.176338787504362	1136	tags=67%, list=8%, signal=61%	NFIX/ATP2B2/SERPINE2/WNT7A/ATP2B2/KIF14	2	7	NRXN1/ULK1	SERPINE2/NFIX/PROX1/KIF14/ATP2B2/WNT7A/MSTRG.18649	Process
GO:0045780	positive regulation of bone resorption	23	-0.624533794761655	-1.70989715423777	0.00522648083623693	0.00522648083623693	0.176338787504362	1382	tags=35%, list=10%, signal=31%	TNFSF11/PPARGC1B/ADAM8/OSCAR/LOC102174762/SPP1/DLK1/TFRC	7	16	AHSG/LOC102172205/LOC106502862/TMEM64/DEF8/TNFRSF11A/MSTRG.299	TFRC/LOC102185698/SPP1/PPARGC1B/SYK/TNFSF11/LOC102174762/OSCAR/ITGB3/PRKCA/PTGER4/DLK1/EGFR/ADAM8/LTBP3/ATP6AP1	Process
GO:0032438	melanosome organization	23	-0.621706448539998	-1.7021562260462	0.00522648083623693	0.00522648083623693	0.176338787504362	1475	tags=26%, list=11%, signal=23%	RAB32/RAB38/ASIP/SHROOM2/GPR143/LOC102189471	11	12	PMEL/AP3D1/AP1M1/AP3B1/RAB29/HPS4/BLOC1S3/TRAPPC6A/BLOC1S5/DTNBP1/HPS1	SNAPIN/BLOC1S1/RAB32/BLOC1S6/ASIP/AP1G1/KIF13A/LYST/RAB38/GPR143/SHROOM2/LOC102189471	Process
GO:0071723	lipopeptide binding	8	-0.820970330841507	-1.76951669967996	0.00524475524475524	0.00524475524475524	0.176338787504362	754	tags=38%, list=6%, signal=35%	LOC102175634/LOC102179433/CD1E	3	5	TLR1/TLR6/CD14	LOC102179433/CD1E/LOC102175634/TLR2/MSTRG.6609	Function
GO:0060539	diaphragm development	8	-0.80294365946993	-1.73066207262059	0.00524475524475524	0.00524475524475524	0.176338787504362	2165	tags=75%, list=16%, signal=63%	TCF21/FGFRL1/BASP1/MSC/WT1/KCNAB1	2	6	DISP1/STRA6	KCNAB1/TCF21/MSC/WT1/BASP1/FGFRL1	Process
GO:0035589	G protein-coupled purinergic nucleotide receptor signaling pathway	8	-0.797249410112226	-1.71838870663882	0.00524475524475524	0.00524475524475524	0.176338787504362	1452	tags=62%, list=11%, signal=56%	P2RY2/P2RY13/P2RY1/GPR34/P2RY12	0	8		P2RY1/P2RY12/P2RY13/P2RY14/GPR171/PTAFR/P2RY2/GPR34	Process
GO:0045028	G protein-coupled purinergic nucleotide receptor activity	8	-0.797249410112226	-1.71838870663882	0.00524475524475524	0.00524475524475524	0.176338787504362	1452	tags=62%, list=11%, signal=56%	P2RY2/P2RY13/P2RY1/GPR34/P2RY12	0	8		P2RY1/P2RY12/P2RY13/P2RY14/GPR171/PTAFR/P2RY2/GPR34	Function
GO:0051299	centrosome separation	8	-0.796372524227751	-1.71649866974223	0.00524475524475524	0.00524475524475524	0.176338787504362	1329	tags=38%, list=10%, signal=34%	NDE1/NEK2/KIF11	2	6	KIF3B/CNTROB	AURKA/NEK2/NUP62/NDEL1/NDE1/KIF11	Process
GO:0007614	short-term memory	11	-0.756390634625155	-1.75060858912912	0.00525394045534151	0.00525394045534151	0.176338787504362	742	tags=55%, list=5%, signal=52%	NPAS4/PDE5A/SERPINF1/MDK/CALB1/CUX2	1	10	RCAN1	PDE5A/BRINP1/ADNP/CALB1/MDK/CUX2/SERPINF1/RCAN2/NPAS4/COMT	Process
GO:0042800	histone methyltransferase activity (H3-K4 specific)	11	-0.7543836441215	-1.74596356226977	0.00525394045534151	0.00525394045534151	0.176338787504362	248	tags=36%, list=2%, signal=36%	KMT2C/SETD3/LOC108633232/SETMAR	5	6	ASH1L/KMT2E/KMT2D/KMT2A/KMT2B	KMT2C/LOC108633232/SETD3/LOC102189632/WHSC1L1/MSTRG.1498	Function
GO:2000402	negative regulation of lymphocyte migration	7	-0.846008990690531	-1.76515267809826	0.00530035335689046	0.00530035335689046	0.176338787504362	843	tags=57%, list=6%, signal=54%	FAM65B/PADI2/LOC102183941/LOC102175889	2	5	APOD/LRCH1	PADI2/WASL/LOC102183941/LOC102175889/FAM65B	Process
GO:0030023	extracellular matrix constituent conferring elasticity	7	-0.843626108018151	-1.76018092037816	0.00530035335689046	0.00530035335689046	0.176338787504362	1424	tags=86%, list=11%, signal=77%	EMILIN2/COL4A1/FBN1/MFAP5/FBN2/ELN	0	7		MFAP5/FBN2/FBN1/EMILIN1/COL4A1/EMILIN2/ELN	Function
GO:0032964	collagen biosynthetic process	7	-0.842564609641827	-1.75796616057964	0.00530035335689046	0.00530035335689046	0.176338787504362	1834	tags=86%, list=14%, signal=74%	P3H3/ADAMTS3/ARG1/P3H4/SERPINH1/ADAMTS2	0	7		P3H3/ADAMTS3/ADAMTS2/ARG1/SERPINH1/P3H4/TRAM2	Process
GO:0006817	phosphate ion transport	15	-0.691697170744793	-1.71471774659395	0.00530035335689046	0.00530035335689046	0.176338787504362	1173	tags=33%, list=9%, signal=30%	SLC37A2/SLC37A4/SLC34A1/SLC20A1/ADAMTS8	4	11	SLC37A1/SLC34A2/SLC20A1/IP6K2	SLC25A3/SLC34A1/SLC34A3/SLC37A4/XPR1/SLC25A10/ANKH/SLC20A2/SLC37A2/ADAMTS8/MSTRG.7836	Process
GO:0030321	transepithelial chloride transport	7	-0.820005710099693	-1.71089821877296	0.00530035335689046	0.00530035335689046	0.176338787504362	466	tags=43%, list=3%, signal=41%	P2RY6/SLC12A2/CFTR	4	3	CLCNKA/SLC26A6/BEST1/P2RY4	CFTR/SLC12A2/P2RY6	Process
GO:0002138	retinoic acid biosynthetic process	7	-0.817408507370801	-1.70547929367534	0.00530035335689046	0.00530035335689046	0.176338787504362	1967	tags=86%, list=15%, signal=73%	RDH10/RBP1/ALDH1A3/DHRS9/CRABP2/ALDH1A2	1	6	LOC102170823	RBP1/DHRS9/CRABP2/ALDH1A2/RDH10/ALDH1A3	Process
GO:0002072	optic cup morphogenesis involved in camera-type eye development	7	-0.809548977573008	-1.68908080356019	0.00530035335689046	0.00530035335689046	0.176338787504362	790	tags=43%, list=6%, signal=40%	ALDH1A3/WNT16/SOX11	3	4	ARID1A/PHACTR4/TFAP2A	WNT16/SOX11/ALDH1A3/WNT5A	Process
GO:0015280	ligand-gated sodium channel activity	7	-0.80624057089332	-1.6821779893169	0.00530035335689046	0.00530035335689046	0.176338787504362	1046	tags=71%, list=8%, signal=66%	ASIC1/ASIC3/SHROOM2/SCNN1B/LOC102189471	1	6	SCNN1D	ASIC3/ASIC1/ASIC2/SCNN1B/SHROOM2/LOC102189471	Function
GO:0046975	histone methyltransferase activity (H3-K36 specific)	7	-0.804371632179536	-1.67827854828006	0.00530035335689046	0.00530035335689046	0.176338787504362	248	tags=43%, list=2%, signal=42%	SETD3/LOC108633232/SETMAR	2	5	ASH1L/SMYD2	NSD1/LOC108633232/SETD3/LOC102189632/MSTRG.1498	Function
GO:0032875	regulation of DNA endoreduplication	7	-0.803370604994237	-1.67618995839931	0.00530035335689046	0.00530035335689046	0.176338787504362	1934	tags=57%, list=14%, signal=49%	STAG2/E2F7/FBXW7/E2F8	3	4	SENP2/MRE11A/SMC3	E2F7/FBXW7/E2F8/STAG2	Process
GO:0019048	modulation by virus of host morphology or physiology	34	0.568028741536843	1.83110751460212	0.00540540540540541	0.00540540540540541	0.176338787504362	2015	tags=32%, list=15%, signal=28%	LOC102189034/LOC102177976/MMP9/CASP8/NTRK3/BCL2L1/BCL2L11/ATG7/MYC/HYAL2/EIF2AK2	19	15	KPNA1/CASP8/ZC3H12A/HIPK2/HNRNPA1/LOC102177976/LOC102189034/RRAGA/EIF2AK4/BCL2L11/EIF2AK2/BCL2L1/MMP9/MYC/NTRK3/HYAL2/ATG7/TYMS/CPSF4	CD4/INSR/PABPN1/SMAD3/SDC1/RXRA/KPNA3/VAPB/TGFB1/CCNK/DAG1/CCR5/VAPA/BAD/LOC108634606	Process
GO:0048007	antigen processing and presentation, exogenous lipid antigen via MHC class Ib	6	-0.88579841477521	-1.75764643268198	0.00540540540540541	0.00540540540540541	0.176338787504362	754	tags=50%, list=6%, signal=47%	LOC102175634/LOC102179433/CD1E	2	4	AP3D1/AP3B1	LOC102179433/CD1E/LOC102175634/MSTRG.6609	Process
GO:0089701	U2AF	6	-0.885116394537886	-1.75629313331143	0.00540540540540541	0.00540540540540541	0.176338787504362	3	tags=33%, list=0%, signal=33%	U2AF1L4/LOC108634621	3	3	U2AF1/U2AF2/MSTRG.18445	U2AF1L4/ZRSR2/LOC108634621	Component
GO:0030020	extracellular matrix structural constituent conferring tensile strength	6	-0.875290449177722	-1.73679599093462	0.00540540540540541	0.00540540540540541	0.176338787504362	408	tags=50%, list=3%, signal=49%	COL9A2/COL6A5/COL11A2	2	4	COL9A3/COL7A1	COL6A5/COL9A2/COL9A1/COL11A2	Function
GO:0042613	MHC class II protein complex	6	-0.869253510716925	-1.72481718946811	0.00540540540540541	0.00540540540540541	0.176338787504362	1776	tags=100%, list=13%, signal=87%	LOC102187998/LOC102187356/LOC102188986/LOC102188267/LOC102189356	0	6		LOC102189356/LOC102190745/LOC102188986/LOC102188267/LOC102187998/LOC102187356	Component
GO:2000172	regulation of branching morphogenesis of a nerve	6	-0.868814837163589	-1.72394675101025	0.00540540540540541	0.00540540540540541	0.176338787504362	677	tags=67%, list=5%, signal=63%	SHOX2/IL1B/BCL11A/CPE	1	5	MECP2	SHOX2/LRRK2/BCL11A/IL1B/CPE	Process
GO:0072177	mesonephric duct development	6	-0.852257802041201	-1.69109343671973	0.00540540540540541	0.00540540540540541	0.176338787504362	1263	tags=50%, list=9%, signal=45%	GPC3/WNT9B/OSR1	1	5	PKD1	PKD2/OSR1/WNT11/WNT9B/GPC3	Process
GO:0015711	organic anion transport	349	0.335436245785087	1.55939121028713	0.00540540540540541	0.00540540540540541	0.176338787504362	2024	tags=27%, list=15%, signal=23%	HBBC/LOC102175876/PLSCR5/ATP8A2/LOC102177789/ABCG1/LOC102179751/SLC13A5/ABCA1/MIP/SLC27A6/CA12/SLC16A11/LOC100861279/SLC2A3/BDNF/FABP3/ABCG2/SLC26A9/LOC102175526/TRPC4/SLC26A7/SLC7A8/CPT1A/SLC7A6/ANO3/NMB/SLC11A1/PTGER3/PITPNC1/SLC3A1/SLC6A17/CA9/SLC3A2/SLC51B/PLIN2/SLC38A11/SLC37A1/SLC25A42/APOC2/LOC102183874/SLC7A1/LOC102182496/LOC102180151/MYO6/ABCG8/CD36/CTNS/SLC46A1/SLC4A8/ATP8B1/GJA1/ABCB1/…	191	158	SLC51A/ABCC5/SLC33A1/PLSCR5/LOC102175526/PLSCR4/SLCO2A1/ABCG1/SLC37A1/SLC19A1/FABP3/SLC16A14/SLC11A1/GLS/CACNB4/SLC38A11/MFSD2A/SLC6A9/CPT2/PTGER3/ABCA4/SLC35A3/SLC25A24/SLC6A17/SLC16A4/SLC16A1/KCNJ10/SLC4A2/LEP/CD36/LOC100860959/LOC108633303/ABCB1/SLC4A8/ANO6/SLC26A10/LOC108636011/GLS2/MIP/SLC2A3/SLC25A17/CPT1B/ABCG2/MFSD10/LOC102191423/SLC26A2/PRELID2/LOC102182782/SLC23A1/ATP8B3/ABCA7/KISS1R/LO…	PLA2G5/SERINC2/ACSL3/SLC4A3/SLC4A10/ABCB11/LRP2/SLC25A12/OCA2/ANO7/SLC2A1/SCP2/SLC1A7/LOC102175455/ABCD3/SLC22A15/CA14/ATP8B2/MPC2/ASIC3/SLC35B4/AQP1/CFTR/PNPLA8/SLC26A3/CROT/ABCB4/LOC102174202/SLC25A13/SLC38A4/SLC38A2/SLC38A1/SLC16A7/SPX/SLCO1C1/LOC102172245/SLC6A13/SLC16A8/PPARA/MTTP/ATP8A1/ATP10D/SLC4A4/SLC10A6/SLC26A1/SLCO4C1/LOC102174838/SLC6A7/BSG/SLC22A5/SLC25A41/SLC25A23/LDLR/SLC27A1/RAB3…	Process
GO:1903039	positive regulation of leukocyte cell-cell adhesion	191	-0.386867575338618	-1.50997176597459	0.00542005420054201	0.00542005420054201	0.176338787504362	1758	tags=26%, list=13%, signal=23%	CORO1A/CD44/SPN/THY1/CTLA4/IL15/PTPRC/LOC102187998/TNFSF11/BCL6/CD83/LOC102176695/LOC102178953/LGALS1/CCDC88B/ADAM8/CD3E/IKZF1/NLRP3/GLI3/IL2RA/BTN2A2/CD244/GLI2/SLAMF1/AIF1/CD28/DUSP10/PIK3R6/RASAL3/LOC102190717/EFNB3/PDCD1/LOC100861338/CCL21/LOC102188267/CARD11/LCK/IL1B/LOC102183941/SASH3/CD74/CD24/LOC102175177/LOC102189615/IGF2/LOC102175889/CCL19/EPHB6/TFRC	77	114	NFKBIZ/CD47/HHLA2/IL12A/ICOSLG/RUNX1/RUNX3/DPP4/VTCN1/ZBTB7B/LEP/CAV1/PAWR/TNFRSF13C/ELANE/AP3D1/EBI3/TNFSF9/TNFSF14/ICAM1/DHPS/IL12RB1/PDCD1LG2/SHB/NR4A3/FYN/VNN1/MYB/LOC102176691/AP3B1/NCK2/EFNB2/HMGB1/PRKCQ/GATA3/LOC102190036/ADA/IL7/LYN/FAM49B/RPS3/HLX/TNFSF4/PRKCZ/CYLD/NOD2/CBFB/LOC102187672/LOC106503912/LOC108638256/LOC102186681/LOC102187127/LOC102184087/FLOT2/RARA/STAT5B/LOC102185866/SLC4A…	BTLA/CD80/CD86/TFRC/BCL6/PIK3CA/NCK1/CDC42/PTAFR/LCK/IGFBP2/CTLA4/CD28/HSPD1/GLI2/BCL10/LOC102175177/LOC102174895/PTPN22/SLAMF1/CD244/EPHB6/GLI3/IKZF1/IL23A/TESPA1/IGF1/LOC102183941/CD4/CD27/LGALS1/HAVCR2/CD74/NLRP3/VAV1/LOC108633275/RASAL3/JAK3/CD274/DOCK8/ANXA1/CCL19/CCL21/SYK/CD24/ZBTB1/ZNF609/PNP/CD276/LOC102176695/SOCS5/IL1B/TNFSF13B/HSPH1/TNFSF11/IL2RA/BMI1/SIRPA/SRC/RIPK2/HAS2/TRAF6/CD44/C…	Process
GO:0015908	fatty acid transport	54	0.483067957952223	1.73082123163724	0.00555555555555556	0.00555555555555556	0.179711456291158	2024	tags=41%, list=15%, signal=35%	LOC102177789/LOC102179751/SLC27A6/LOC100861279/FABP3/CPT1A/NMB/PLIN2/CD36/SLC27A2/SLC27A4/ACSL4/HNF1A/CPT1B/NOS2/ABCC4/EPRS/MFSD2A/KISS1R/SLC25A20/FABP1/SLC25A17	33	21	SLCO2A1/FABP3/MFSD2A/CPT2/LEP/CD36/LOC100860959/LOC108633303/SLC25A17/CPT1B/KISS1R/SLC27A6/ACSL6/PLIN2/SLC27A2/FABP1/SLC27A4/LOC102177789/LOC102179751/ABCC4/LOC100861279/EPRS/HNF1A/SLC27A5/RPS6KB1/NOS2/LOC102171917/NMB/SLC25A20/PPARD/CPT1A/ACSL4/ABCD1	PLA2G5/ACSL3/ABCD3/PNPLA8/CROT/SPX/PPARA/SLC27A1/ANXA1/LOC102169319/PLA2G4A/GOT2/APOE/SLCO3A1/BDKRB2/ABCC1/ACSL5/ABCC2/ACSL1/THRSP/MID1IP1	Process
GO:0006749	glutathione metabolic process	54	0.480160652473237	1.7204044238837	0.00555555555555556	0.00555555555555556	0.179711456291158	858	tags=17%, list=6%, signal=16%	HBBC/LOC102175876/LOC102173702/LOC102174170/LOC102185621/LOC102174708/CTNS/GSTO2/GSTM3	24	30	SOD1/LOC102185621/LOC102189813/LOC106503993/GSTM3/MGST1/GPX3/NAT8/GSS/LOC102175876/HBBC/LOC102178383/LOC102179973/MGST2/ALDH5A1/CTNS/LOC102175171/LOC102174708/LOC102174170/LOC102173702/CNDP2/HAGH/GSTO2/LOC102189370	IDH1/MMACHC/CTH/GCLM/LOC100861222/LOC108633298/LOC102190481/GGCT/SOD2/GSTZ1/CHAC1/CHAC2/GDAP1/OPLAH/LOC102176710/PARK7/LOC108637838/DPEP1/ETHE1/GPX1/EEF1E1/GLO1/LOC102190016/GSR/EEF1G/LOC100861197/HMGN5/G6PD/GGT5/GGT1	Process
GO:0006641	triglyceride metabolic process	57	0.483928272395108	1.75317390498472	0.00561797752808989	0.00561797752808989	0.181211455605305	1559	tags=33%, list=12%, signal=30%	LOC100861279/LOC102182294/FABP3/FABP5/CPT1A/LOC108634205/CAV1/LIPE/CD36/LPIN3/LIPC/ACSL4/DGAT2/CAT/APOA1/PNPLA2/AGMO/SCD/SLC22A4	36	21	GK5/FABP3/CPS1/CAV1/CD36/LOC100860959/LOC108633303/AGMO/GPAT3/ACSL6/SLC22A4/LPL/SEL1L/LIPC/GPAT2/FABP1/LPIN1/LPIN3/LOC100861279/FABP5/DGAT1/CAT/DGAT2/APOA1/LIPE/SLC27A5/LMF1/LOC102182294/GPAM/SCD/DDHD2/SIRT1/LOC108634205/PNPLA2/CPT1A/ACSL4	DBI/INSIG2/INSIG1/MTTP/FABP6/FABP7/PCK1/PTPN11/APOE/APOH/IL6ST/CAV3/GPX1/LPIN2/APOBR/GPAT4/ACSL1/LOC102176672/GK/PNPLA4/LOC108633198	Process
GO:0020037	heme binding	61	0.461797418905815	1.69646533799321	0.0056980056980057	0.0056980056980057	0.183026294991031	1516	tags=26%, list=11%, signal=23%	LOC102168959/LOC102168680/HMOX1/STC2/HPX/LOC102182294/NOX4/NOX5/CAT/HMOX2/LOC102182376/LOC102178217/LOC102168381/CBS/NOS2/GUCY1B3	32	29	BACH1/CBS/ABCB6/NOS3/SUOX/HMOX1/HEBP1/JAK2/NOX5/CAT/HPX/GUCY1B3/LOC102172837/LOC102168381/NOS2/LOC102188529/CYGB/STC2/LOC102170554/LOC102178217/LOC102168680/LOC102168959/HMOX2/EIF2AK1/LOC102182294/LOC102182663/LOC102182376/NOX4/PGRMC1/LOC108634920/KEF96_p01/MSTRG.5020	THAP4/PRDX1/SDHC/LOC102177400/SLC48A1/MB/LOC102177333/LOC102169002/AMBP/PXDN/LOC102184907/LOC102187233/LOC102184252/PTGS1/PTGES2/SRC/PTGIS/SDHD/PTGS2/NOS1/TDO2/PGRMC2/LOC102177329/NR1D1/LOC102174710/FECH/LOC102175938/LOC108634669/LOC102179192	Function
GO:0015914	phospholipid transport	60	0.463624543737806	1.70140921928342	0.00571428571428571	0.00571428571428571	0.183026294991031	2002	tags=35%, list=15%, signal=30%	PLSCR5/ATP8A2/ABCG1/ABCA1/LOC102175526/ANO3/PITPNC1/APOC2/ABCG8/ATP8B1/ABCB1/APOA1/PRELID3A/MFSD2A/ATP8B3/ATP11C/ABCA4/TMEM30B/ANO6/TMEM30A/FABP1	36	24	PLSCR5/LOC102175526/PLSCR4/ABCG1/MFSD2A/ABCA4/ABCB1/ANO6/PRELID2/ATP8B3/ABCA7/PRELID1/ABCA1/TMEM30A/NPC2/TMEM30B/ABCG8/FABP1/ATP8A2/SCP2D1/ANO3/C2CD2L/APOA1/CPTP/PITPNB/SCARB1/APOC2/PITPNA/PITPNC1/OSBPL10/ATP9B/PRELID3A/ATP8B1/ANO9/OSBPL5/ATP11C	ANO7/SCP2/ATP8B2/ABCB4/LOC102174202/MTTP/ATP8A1/ATP10D/LDLR/TNFAIP8L3/PRELID3B/PLTP/ATP9A/P2RX7/PITPNM2/APOE/LOC102174834/LOC102180879/PITPNM3/PLSCR3/ATP10A/ABCC1/PITPNM1/LOC106502019	Process
GO:0006635	fatty acid beta-oxidation	59	0.43967310475805	1.6023009392408	0.00574712643678161	0.00574712643678161	0.183026294991031	2897	tags=37%, list=21%, signal=29%	LOC102190925/ACAD11/FABP3/CPT1A/HADHB/ACAA2/ACOX1/ECI2/HADHA/ACADVL/SLC27A2/CPT1B/ETFB/SESN2/SLC25A17/ACAA1/CPT2/ACAT1/LOC102182159/DECR2/DECR1/ACOX3	36	23	EHHADH/ACAD11/SESN2/FABP3/ACADL/CPT2/LOC102190925/LEP/PEX5/SLC25A17/MCAT/CPT1B/HADH/ACOX3/SLC27A2/HADHB/HADHA/CRAT/ACOT8/DECR1/ACAT1/LOC102181144/LOC102182159/ETFDH/ETFB/ACADVL/ACOX1/ACAA1/ECI2/PPARD/ACAA2/DECR2/ACADSB/CPT1A/ABCD1/MSTRG.16828	ADIPOQ/MECR/LOC102182655/LOC106501968/LOC102179380/ABCD3/CROT/ABCD2/BDH2/HSD17B4/GCDH/ECHDC1/PEX7/ACAT2/IVD/ACOXL/PEX2/ACADS/AMACR/ETFA/ACOX2/ECI1/ECHS1	Process
GO:0051216	cartilage development	131	-0.429005340447402	-1.59285061917791	0.0058055152394775	0.0058055152394775	0.183026294991031	1900	tags=35%, list=14%, signal=30%	BMPR2/SMAD9/OTOR/ROR2/BMP2/SOX6/CHI3L1/TIMP1/SCX/ESRRA/BARX2/LOC102188874/SRF/CD44/MEF2C/SOX9/HOXD3/TGFB2/AXIN2/COMP/THBS3/HAND2/LUM/BMPR1A/SULF1/HES5/GLI2/PRRX2/MGP/WNT7A/SHOX2/PITX1/FGF6/PRRX1/SERPINH1/WNT2B/ACAN/ALX1/NPPC/CHAD/OSR1/FGF18/BMP1/SIX2/COL11A1/COL11A2	49	82	IFT80/CBS/RUNX1/RUNX3/SATB2/DLX2/CYR61/CREB3L2/HOXA3/HOXA5/HOXA11/WNT10B/CHST11/WNT7B/BMPR1B/MSX1/CTGF/BMP4/THBS1/ARID5A/EIF2AK3/FGF9/GDF5/SNAI1/SNAI2/SCUBE2/ZBTB16/MIA3/TRPV4/FGF2/SFRP2/GPLD1/BBS2/HOXB3/RARA/MSX2/POC1A/HYAL2/PTH1R/EDN1/RUNX2/MAPK14/TYMS/PKD1/MAPK3/FBXW4/CSGALNACT1/ATP7A/LOC102187310	SHOX2/MATN1/NPPC/BMPR2/GLI2/HOXD3/COL11A1/WNT2B/THBS3/MEF2D/ITGB8/MYF5/ALX1/LUM/HOXC4/RARG/COL2A1/MGP/FGF6/WNT5B/EP300/MEF2C/ANXA6/SMAD5/PITX1/ZBTB7A/COMP/HAND2/NFIB/BMP1/STC1/ROR2/HIF1A/SIX2/OSR1/MYCN/PRRX2/SMAD9/MKKS/OTOR/BMP2/LOC102188874/SULF2/OSR2/TRPS1/NOV/SULF1/IMPAD1/SCX/COL9A1/CD44/SERPINH1/SOX6/SIK3/CHI3L1/TGFB2/PRRX1/HES5/SMAD1/TGFB1/CHAD/THRA/SOX9/AXIN2/PRKCA/FGF18/GHR/ACAN/TGFBR2/HYA…	Process
GO:0010507	negative regulation of autophagy	67	0.434519255507179	1.61341024407738	0.00581395348837209	0.00581395348837209	0.183026294991031	3464	tags=40%, list=26%, signal=30%	FEZ1/KIF25/NPC1/LOC102177151/LOC108634593/LOC108634298/BCL2L1/TNFAIP3/SEC22B/WDR6/DAP/GOLGA2/ATG7/NRBP2/USP36/TP53/ADRA1A/SNRNP70/USP30/RUBCN/MTOR/HGF/SMCR8/LEP/EHMT2/TSC2/PHF23	44	23	RUBCN/PINK1/KDM4A/SEC22B/MCL1/LEP/HGF/RNF41/LARS/RRAGA/ADRA1A/TNFAIP3/KIF25/BMF/CHMP4A/HTRA2/FEZ2/GOLGA2/TSC1/BCL2L1/CHMP4B/CTSA/MTOR/CPTP/USP30/SNRNP70/POLDIP2/PHF23/TP53/SMCR8/BECN1/USP36/DAP/SCFD1/WDR6/ATG7/EHMT2/NPC1/TSC2/FEZ1/LOC108634298/LOC102177151/LOC108634593/NRBP2	PIK3CA/HTR2B/PTPN22/UBQLN4/MET/LRRK2/TIGAR/WASH1/SNCA/TBC1D14/MTMR9/LZTS1/TAB2/PTK2/EIF4G2/QSOX1/MT3/SIRT2/TLK2/RNF5/BCL2/TAB3/MTM1	Process
GO:0070482	response to oxygen levels	371	0.275639371706661	1.283710782135	0.00581395348837209	0.00581395348837209	0.183026294991031	1633	tags=19%, list=12%, signal=17%	ALAS2/FMN2/HMOX1/ANGPTL4/ANGPT2/AQP3/DRD1/CX3CL1/ALAD/EGLN3/STC2/SLC11A2/LOC102176354/APOLD1/FOSL2/BDNF/LOC102182510/HILPDA/NOX4/MMP9/NDRG1/KCNA5/FOXO1/PTK2B/CAV1/CA9/FLT1/SFRP1/EDN1/UTS2/IGFBP3/PDGFB/ECE1/ADA/POLB/STAT5B/ADRB2/LCT/LOC102181962/TH/LOC102185401/MYOCD/LIPC/RGCC/THBS1/CAT/HMOX2/ATP8/ALDOC/DPP4/P4HB/AGER/SLC29A1/CBS/UBC/LOC102175187/TEK/ATG7/NOS2/UCP3/KCNMB1/ENG/LOC102174628/RYR2/NOL…	184	187	BACH1/AGTR1/TRPC1/CBS/PINK1/HP1BP3/ECE1/CREB1/LCT/CXCR4/DPP4/PDK1/NFE2L2/ERCC3/PLK3/TGFBR3/NOS3/HIPK2/NRF1/HILPDA/LEP/IGFBP3/CAV1/GNGT1/ACVRL1/LOC102190297/CACNB3/CDK4/GPR182/APAF1/HSP90B1/HMOX1/APOLD1/PHB2/KCNA5/PICK1/PDGFB/LOC108636199/SOD3/RBPJ/KDR/CPEB2/CD38/PDGFRB/ADRB2/UBE2B/ZNF354A/ACSL6/LONP1/ANGPTL4/UBA52/TEK/CA9/PTK2B/AQP3/UBQLN1/ALAD/ATP6V1G1/RNF146/CTGF/CITED2/PGF/LOC102182510/LOC1021…	ATP6V1A/CASR/FAM162A/TFRC/OPA1/MFN1/PLOD2/S100B/SLC9A1/OPRD1/NPPC/HSPD1/NR4A2/CCDC115/LOC102175177/LOC102174895/ARNT/CHRNB2/SHC1/PKLR/LMNA/USF1/UCK2/KCND2/AQP1/CFTR/TWIST1/LOC102190935/MDM2/IGF1/TXNRD1/MB/TXN2/DNM1L/ITPR2/TNFRSF1A/TIGAR/MIEF1/ATF4/RBX1/EP300/PPARA/NDNF/PDE5A/CAMK2D/PPARGC1A/PDGFRA/TACC3/PAM/EGR1/LDLR/EPOR/PALLD/VLDLR/TGFBR1/LOXL2/NKX3-1/STC1/TXN/LPAR1/TLR4/CD24/LOC102184907/PCMT1…	Process
GO:0050708	regulation of protein secretion	413	0.268448540448679	1.26979965219505	0.00581395348837209	0.00581395348837209	0.183026294991031	1960	tags=23%, list=14%, signal=21%	LOC108635143/LOC102187672/NOD2/EXPH5/CX3CL1/BAC5/BAC7.5/RSAD2/MAP34-B/PRKCZ/LOC102169231/LOC102186681/RPH3AL/CPT1A/PPARG/LOC108638256/SIRT3/PFKL/KCNA5/INHBB/ACVR1C/PTGER3/LOC108633536/BMP6/LOC102170446/IFIH1/GATA3/LOC102178679/PCK2/SFRP1/ARID5A/FERMT1/UTS2/BAIAP3/IL17RA/GHSR/LOC108635899/FOXP3/GPR27/LOC102180455/RAPGEF3/EPHA5/LOC102172255/ADCY5/CD36/SYBU/LOC102187810/BGLAP/GJA1/MGEA5/IL1RL1/AGP/M…	218	195	IFNAR1/ADCY5/IL1RAP/GHSR/SERP1/AGTR1/PFKL/DPH3/NCL/INHBB/ACVR1C/DPP4/IFIH1/CAPN10/ZC3H12A/BMP8B/P3H1/LOC102191099/LOC102184867/LOC102190572/WLS/PTGER3/LOC102170144/GLMN/SLC16A1/CD58/VTCN1/GJA5/GOLPH3L/BGLAP/LEP/SRI/LOC102180455/LOC108635899/CD36/LOC100860959/LOC108633303/NPFF/TMBIM6/RAPGEF3/MYH9/ZNF384/KCNA5/IL17RA/PLA2G6/FBLN1/HADH/BANK1/TLR1/TLR6/CLOCK/LOC102180114/LOC102181107/EPHA5/CD38/ADRA2…	TIAM1/CASR/DHX36/TRPM2/LOC102183471/NR0B2/FGR/HTR2B/IRS1/FZD5/HSPD1/PER2/SLC2A1/LOC102182562/LOC102190840/RAP1A/PTPN22/CD2/SYT11/CD84/SLAMF1/CD244/LOC102184859/LOC102186356/MPC2/CLEC5A/GCK/CRHR2/CFTR/TWIST1/KCNC2/PFKM/LRRK2/IGF1/DNM1L/TM7SF3/CLEC9A/CLEC4E/CLEC6A/EP300/PIM3/MAPK11/ANXA5/SLC9B2/PPP3CA/EXOC1/EFNA5/PAM/GLRX/HAVCR2/CSF1R/NLRP3/CD274/ANXA1/CCL19/SYK/LOC102169183/TNFSF15/TLR4/C5/HMGN3/E…	Process
GO:0000776	kinetochore	99	-0.453408318979082	-1.61251775231604	0.00591715976331361	0.00591715976331361	0.183026294991031	2448	tags=27%, list=18%, signal=23%	LOC102168924/CENPN/KAT2B/MIS18BP1/CENPK/MIS12/AURKB/NUP43/HJURP/SKA2/CCNB1/SKA3/KIF18A/NDE1/DYNLL1/SPC24/CENPW/NEK2/CENPE/SPAG5/SPC25/NDC80/KIF2C/TTK/BIRC5/BUB1B/CENPF	42	57	MEAF6/PMF1/NUF2/DYNC1I1/CBX5/MAD2L1/CENPC/DCTN4/PHF2/TRAPPC12/PSEN1/KNL1/KNSTRN/ZWILCH/DCTN1/GPATCH11/SS18L1/DSN1/NCAPD3/CKAP5/ZW10/PSEN2/HNRNPU/TPR/NSL1/CLIP1/KNTC1/ZNF276/CENPT/TEX14/CENPH/SIN3A/TP53BP1/DYNC1LI1/SKA1/KIF22/KAT8/LRWD1/MAD1L1/CENPU/INCENP/SMC1A	KAT2B/SGO1/ORC2/SGO2/SPC25/HJURP/KIF2C/ITGB3BP/PPP1R12A/CENPE/SPC24/PINX1/TTK/CENPW/NUP43/BUB1B/REC8/APC/BUB1/XPO1/CENPO/SPOUT1/SKA3/SUGT1/MTBP/LOC102168924/HSF1/KIF18A/FBXO28/CENPF/NEK2/DYNLL1/CENPN/SKA2/ZNF207/SPAG5/PAFAH1B1/MIS12/AURKB/NDEL1/CENPV/BIRC5/SPDL1/BOD1/CCNB1/CENPK/MIS18BP1/NDC80/CREBBP/NDE1/PLK1/BUB3/ZWINT/ANAPC16/DYNLT3/CENPI/CHAMP1	Component
GO:0016616	oxidoreductase activity, acting on the CH-OH group of donors, NAD or NADP as acceptor	110	-0.439123976269739	-1.58249381995059	0.00591715976331361	0.00591715976331361	0.183026294991031	1967	tags=30%, list=15%, signal=26%	RDH10/FAM213B/LOC102185066/IDH2/KCNAB2/HSD11B2/LOC106503208/LOC102177153/HSD17B3/DHRS7C/GPD1/DHRS7B/IDH3A/HSD3B7/IDH1/DHRS9/LOC102173738/3BHSD/LOC102176897/LOC102190498/LOC102174841/LDH-A/LOC102189835/LOC102177638/HPGD/LOC102187932/BDH1/ALDH3A1/LOC102176340/LOC102176622/LOC102187782/AKR7A2/KCNAB1	43	67	EHHADH/LOC108633281/LOC102178311/LOC106503221/GPD2/LOC102172683/PHGDH/HSD17B7/AKR1B1/IMPDH1/SDR9C7/RDH5/MIOX/HADH/LOC102186197/CTBP1/ME1/RDH12/SORD/LOC102169480/HADHB/HADHA/LOC102177789/LOC102179751/ABCC4/CRYL1/LOC102187204/LOC102189109/TSTA3/DHRS3/PGD/H6PD/RDH13/DHRS11/GPD1L/IMPDH2/HSD17B8/ZADH2/CYB5A/ME2/KDSR/ME3/NSDHL	BDH1/KCNAB1/LOC102172669/CBR3/IDH1/DHRS9/AKR1A1/3BHSD/HIBADH/GPD1/LOC102185066/LDHB/BDH2/LOC102173738/LOC102177153/UGDH/HSD17B4/RDH8/CBR4/HPGD/LOC102174841/GRHPR/HSD17B3/PTGR1/LDHAL6B/RDH11/HMGCR/SPR/MDH1/LOC102185579/LOC102176340/LOC102176622/LOC102176897/LOC102177638/LOC102190498/LOC102187932/LOC102187782/LOC102188418/BMP2/IDH3B/RDH10/ADHFE1/HSD17B12/KCNAB2/FAM213B/HSD11B1/LDHD/HSD11B2/HSD17B14…	Function
GO:0043312	neutrophil degranulation	421	0.284096341179117	1.34431397690577	0.00591715976331361	0.00591715976331361	0.183026294991031	2626	tags=27%, list=19%, signal=23%	HBBC/LOC102175876/LOC108635143/AMPD3/BAC5/BAC7.5/ALAD/LTF/LOC102176354/MAP34-B/SLC2A3/GCA/LOC102169231/FABP5/MMP9/LOC102174044/SLC11A1/RAB44/PFKL/LOC102182683/LOC108633536/VNN1/ANPEP/CXCR2/LOC102178679/LOC102182395/NFASC/C3/LOC102182115/RAB3D/GHDC/LOC102172255/AZU1/ACTR1B/CD36/LOC102187810/CTSB/LOC102185401/STXBP2/ORMDL3/SLC27A2/AGP/LOC102168424/PECAM1/CAT/HMOX2/STK10/ALDOC/LOC100860961/TCIRG1/PS…	240	181	CCT8/NIT2/CD47/AHSG/PSMD2/MME/ARMC8/DNAJC13/PFKL/CDA/DDOST/CAB39/SLC11A1/TMBIM1/CXCR1/CXCR2/XRCC5/PSMD14/GCA/PPIE/CAP1/STXBP3/PSMA5/CD58/S100A9/LOC102169149/S100A8/ILF2/LOC102173932/HSPA6/CREG1/IMPDH1/PSMC2/CD36/LOC100860959/LOC108633303/CEP290/BIN2/LOC102168424/ANO6/PTPRB/CCT2/RAP1B/GNS/CD63/LTA4H/APAF1/TOM1/LOC108636029/MGST1/OLR1/C3AR1/SLC2A3/SYNGR1/LOC102173645/ARSA/PGM2/LOC102182115/LOC10218…	PTX3/RAP2B/GYG1/PDXK/LOC102186806/TRPM2/PADI2/FGR/PTAFR/STK11IP/IDH1/TNFAIP6/PGM1/AGL/RAP1A/NRAS/CTSS/S100A11/LAMTOR2/NCSTN/FCER1G/LOC102184859/LOC102185698/PTPRN2/AOC1/CLEC5A/CDK13/PSMA2/FGL2/GLIPR1/CAND1/ARHGAP9/RAB5B/CKAP4/LRMP/DERA/CLEC12A/CLEC4D/CRACR2A/CECR1/XRCC6/NFAM1/MANBA/NFKB1/ATP8A1/STBD1/PLAC8/HPSE/BST1/SLCO4C1/CYSTM1/TMEM173/ARHGAP45/CNN2/CFD/DOK3/LRG1/SLC44A2/LOC108636449/RAB3A/OST…	Process
GO:0002283	neutrophil activation involved in immune response	423	0.283560430164315	1.33922604045925	0.00595238095238095	0.00595238095238095	0.183026294991031	2626	tags=27%, list=19%, signal=23%	HBBC/LOC102175876/LOC108635143/AMPD3/BAC5/BAC7.5/ALAD/LTF/LOC102176354/MAP34-B/SLC2A3/GCA/LOC102169231/FABP5/MMP9/LOC102174044/SLC11A1/RAB44/PFKL/LOC102182683/LOC108633536/VNN1/ANPEP/CXCR2/LOC102178679/LOC102182395/NFASC/C3/LOC102182115/RAB3D/GHDC/LOC102172255/AZU1/ACTR1B/CD36/LOC102187810/CTSB/LOC102185401/STXBP2/ORMDL3/SLC27A2/AGP/LOC102168424/PECAM1/CAT/HMOX2/STK10/ALDOC/LOC100860961/TCIRG1/PS…	241	182	CCT8/NIT2/CD47/AHSG/PSMD2/MME/ARMC8/DNAJC13/PFKL/CDA/DDOST/CAB39/SLC11A1/TMBIM1/CXCR1/CXCR2/XRCC5/PSMD14/GCA/PPIE/CAP1/STXBP3/PSMA5/CD58/S100A9/LOC102169149/S100A8/ILF2/LOC102173932/HSPA6/CREG1/IMPDH1/PSMC2/CD36/LOC100860959/LOC108633303/CEP290/BIN2/LOC102168424/ANO6/PTPRB/CCT2/RAP1B/GNS/CD63/LTA4H/APAF1/TOM1/LOC108636029/MGST1/OLR1/C3AR1/SLC2A3/SYNGR1/LOC102173645/ARSA/PGM2/LOC102182115/LOC10218…	PTX3/RAP2B/GYG1/PDXK/LOC102186806/TRPM2/PADI2/FGR/PTAFR/STK11IP/IDH1/TNFAIP6/PGM1/AGL/RAP1A/NRAS/CTSS/S100A11/LAMTOR2/NCSTN/FCER1G/LOC102184859/LOC102185698/PTPRN2/AOC1/CLEC5A/CDK13/PSMA2/FGL2/GLIPR1/CAND1/ARHGAP9/RAB5B/CKAP4/LRMP/DERA/CLEC12A/CLEC4D/CRACR2A/CECR1/XRCC6/NFAM1/MANBA/NFKB1/ATP8A1/STBD1/PLAC8/HPSE/BST1/SLCO4C1/CYSTM1/TMEM173/ARHGAP45/CNN2/CFD/DOK3/LRG1/SLC44A2/LOC108636449/RAB3A/OST…	Process
GO:0002446	neutrophil mediated immunity	433	0.27975351777629	1.33422041827852	0.00595238095238095	0.00595238095238095	0.183026294991031	2626	tags=27%, list=19%, signal=22%	HBBC/LOC102175876/LOC108635143/AMPD3/BAC5/BAC7.5/ALAD/LTF/LOC102176354/MAP34-B/SLC2A3/GCA/LOC102169231/FABP5/MMP9/LOC102174044/SLC11A1/RAB44/PFKL/LOC102182683/LOC108633536/VNN1/ANPEP/CXCR2/LOC102178679/LOC102182395/NFASC/C3/LOC102182115/RAB3D/GHDC/LOC102172255/AZU1/ACTR1B/CD36/LOC102187810/CTSB/LOC102185401/STXBP2/ORMDL3/SLC27A2/AGP/LOC102168424/PECAM1/CAT/HMOX2/STK10/ALDOC/LOC100860961/TCIRG1/PS…	247	186	CCT8/NIT2/CD47/AHSG/PSMD2/MME/ARMC8/DNAJC13/PFKL/CDA/DDOST/CAB39/SLC11A1/TMBIM1/CXCR1/CXCR2/XRCC5/PSMD14/GCA/PPIE/CAP1/STXBP3/PSMA5/CD58/S100A9/LOC102169149/S100A8/ILF2/LOC102173932/HSPA6/CREG1/IMPDH1/KMT2E/PSMC2/CD36/LOC100860959/LOC108633303/CEP290/BIN2/LOC102168424/ANO6/IRAK4/PTPRB/CCT2/RAP1B/GNS/CD63/LTA4H/APAF1/TOM1/LOC108636029/MGST1/OLR1/C3AR1/SLC2A3/SYNGR1/LOC102173645/ARSA/PGM2/LOC102181…	PTX3/RAP2B/GYG1/PDXK/LOC102186806/TRPM2/PADI2/FGR/PTAFR/STK11IP/IDH1/TNFAIP6/PGM1/AGL/RAP1A/NRAS/CTSS/S100A11/IL6R/LAMTOR2/NCSTN/FCER1G/LOC102184859/LOC102185698/PTPRN2/AOC1/CLEC5A/CDK13/PSMA2/FGL2/GLIPR1/CAND1/ARHGAP9/RAB5B/CKAP4/LRMP/DERA/CLEC12A/CLEC4D/CRACR2A/CECR1/XRCC6/NFAM1/MANBA/NFKB1/ATP8A1/STBD1/PLAC8/HPSE/WDR1/BST1/SLCO4C1/CYSTM1/TMEM173/ARHGAP45/CNN2/CFD/DOK3/LRG1/SLC44A2/LOC108636449…	Process
GO:0042119	neutrophil activation	431	0.276740648121013	1.3167628928075	0.00595238095238095	0.00595238095238095	0.183026294991031	2626	tags=27%, list=19%, signal=22%	HBBC/LOC102175876/LOC108635143/AMPD3/BAC5/BAC7.5/ALAD/LTF/LOC102176354/MAP34-B/SLC2A3/GCA/LOC102169231/FABP5/MMP9/LOC102174044/SLC11A1/RAB44/PFKL/LOC102182683/LOC108633536/VNN1/ANPEP/CXCR2/LOC102178679/LOC102182395/NFASC/C3/LOC102182115/RAB3D/GHDC/LOC102172255/AZU1/ACTR1B/CD36/LOC102187810/CTSB/LOC102185401/STXBP2/ORMDL3/SLC27A2/AGP/LOC102168424/PECAM1/CAT/HMOX2/STK10/ALDOC/LOC100860961/TCIRG1/PS…	244	187	CCT8/NIT2/CD47/AHSG/PSMD2/MME/ARMC8/DNAJC13/PFKL/CDA/DDOST/CAB39/SLC11A1/TMBIM1/CXCR1/CXCR2/XRCC5/PSMD14/GCA/PPIE/CAP1/STXBP3/PSMA5/CD58/S100A9/LOC102169149/S100A8/ILF2/LOC102173932/HSPA6/CREG1/IMPDH1/KMT2E/PSMC2/CD36/LOC100860959/LOC108633303/CEP290/BIN2/LOC102168424/ANO6/PTPRB/CCT2/RAP1B/GNS/CD63/LTA4H/APAF1/TOM1/LOC108636029/MGST1/OLR1/C3AR1/SLC2A3/SYNGR1/LOC102173645/ARSA/PGM2/LOC102181582/LO…	PTX3/RAP2B/GYG1/PDXK/LOC102186806/TRPM2/PADI2/FGR/PTAFR/STK11IP/IDH1/TNFAIP6/PGM1/AGL/RAP1A/NRAS/CTSS/S100A11/LAMTOR2/NCSTN/FCER1G/LOC102184859/LOC102185698/PTPRN2/AOC1/CLEC5A/CDK13/PSMA2/FGL2/GLIPR1/CAND1/ARHGAP9/RAB5B/CKAP4/LRMP/DERA/CLEC12A/CLEC4D/CRACR2A/CECR1/XRCC6/NFAM1/MANBA/NFKB1/ATP8A1/CXCL8/STBD1/PLAC8/HPSE/BST1/SLCO4C1/CYSTM1/TMEM173/ARHGAP45/CNN2/CFD/DOK3/LRG1/SLC44A2/LOC108636449/RAB…	Process
GO:0001656	metanephros development	73	-0.496526055357051	-1.70860115170206	0.00596125186289121	0.00596125186289121	0.183026294991031	1967	tags=38%, list=15%, signal=33%	RDH10/IRX2/BMP7/ADIPOQ/NKX3-1/LOC102183372/SOX9/GPC3/WNT9B/LGR4/AQP1/FBN1/TFAP2B/GLI3/HES5/FMN1/BASP1/FRAS1/CD34/CALB1/GREM1/EGR1/SOX8/GDF11/OSR1/CITED1/SIX2/WT1	26	47	WNT4/ID3/CXCR2/STAT1/APH1A/HOXA11/PDGFB/WNT7B/SLIT2/PDGFRB/BMP4/APH1B/PAX8/ID2/GATA3/EYA1/ACAT1/CD34/FOXC2/FOXD1/FGF10/GDNF/CTSH/TFAP2A/PKD1/DLG5	ADIPOQ/GLI3/AQP1/HOXC11/GDF11/PKD2/PDS5A/PDGFRA/FRAS1/EGR1/NKX3-1/PTCH1/TCF21/SIX4/SIX1/FBN1/GREM1/FMN1/SIX2/OSR1/ITGA8/BMP7/CALB1/OSR2/RDH10/WT1/LGR4/KIF26B/HES5/SPRY1/IRX3/TSHZ3/WNT9B/SOX9/BASP1/IRX1/IRX2/LOC102183372/TFAP2B/SMAD4/BCL2/SOX8/RET/CITED1/GPC3/AGTR2/MSTRG.10826	Process
GO:0006935	chemotaxis	404	-0.328191110918233	-1.3786521192406	0.00599520383693046	0.00599520383693046	0.183026294991031	2591	tags=30%, list=19%, signal=25%	EFNA5/AMOT/ETV1/AMOT/GAB1/NRCAM/PDE4B/PTPRO/SEMA4A/LOC102173047/DOK4/BCAR1/CCL26/PROK2/CCL22/ITGB3/LOC108635183/PDLIM7/RELN/CCR9/LOC102177604/VLDLR/FCER1G/SEMA3B/CHGA/KIF5B/SPON2/SOS1/BMP7/ITGA9/CXCL8/CORO1A/ETV4/SPN/CCR5/LOC102184859/SEMA3E/CCR6/LOC102183372/BCL11B/PDGFA/GPC1/GFRA1/VAX1/GAS1/ARHGEF5/TGFB2/ARX/LOC106503997/FOSL1/NR4A1/BOC/TNFSF11/CHL1/CCR10/CCL25/LOC102178953/LPAR1/GPR35/LOC10217…	189	215	CXADR/RPL24/SIAH2/AGTR1/EPHA2/RAP1GAP/EPHA4/CXCR1/CXCR2/CREB1/KLF7/NRP2/CXCR4/CSF3R/DAB1/USP33/CYR61/S1PR1/PIP5K1A/S100A9/LOC102169149/S100A8/EFNA4/EFNA1/VANGL2/HOXA1/HOXA2/PIK3CG/HGF/SEMA3D/GPNMB/BIN2/ANO6/FRS2/STYK1/C3AR1/NTF3/IL17RA/PDGFB/WNT7B/AIMP1/UNC5C/BMPR1B/SLIT2/KIT/EPHA5/LOC102181582/LOC102181854/LOC102182115/LOC102182395/LOC102182683/LOC108633191/PDGFRB/AZU1/PIP5K1C/NRTN/PSPN/LOC10218…	APP/ALCAM/BOC/SEMA5B/EPHB3/PIK3CA/RYK/ACKR4/TRPM2/ITGB2/EPHB2/CNR2/PTAFR/GLI2/CHN1/GPR35/GPC1/GBX2/ARTN/PDE4B/LOC102175177/LOC102174895/SEMA6C/RAB13/IL6R/SHC1/EFNA3/SEMA4A/SLAMF8/SLAMF1/FCER1G/LOC102184859/LMX1A/GBX1/CDK5/ARHGEF5/RALA/GLI3/MET/NRCAM/RELN/SEMA3C/SEMA3E/SEMA3A/ISPD/ETV1/GRB10/NR4A1/NTN4/RAC2/PTPRO/LEF1/SPP1/PDGFRA/CXCL8/CXCL9/CXCL10/CXCL11/SPON2/FER/EFNA5/CSF1R/IL17B/HBEGF/GFRA3/CX…	Process
GO:0043021	ribonucleoprotein complex binding	113	0.377789328826443	1.54995562493146	0.00600600600600601	0.00600600600600601	0.183026294991031	3791	tags=41%, list=28%, signal=30%	LOC108636588/IFIH1/RBM3/PIM1/PTTG1/RNASEL/CPEB2/SRPRB/LOC102182187/NAA16/SEC61A1/EIF4H/FMR1/CKAP5/RPN2/ABCE1/CD2BP2/BOP1/RNF135/EIF6/UNK/BAG6/HSPA5/PYM1/EEFSEC/SRP54/EIF2A/EIF4B/GEMIN5/SNRNP70/MTOR/EIF4A3/NPM1/YBX2/LOC108637357/NME1/RPL35A/SEC61B/RPS21/IGHMBP2/IMPACT/CSNK2B/PQBP1/UNG/HNRNPU/LOC106501714	82	31	RPL35A/NMD3/EIF2A/SRPRB/ZNF593/C2H2orf47/IFIH1/ZC3H12A/PPIH/MALSU1/CBX5/EIF4B/CPSF6/PYM1/SRP72/CPEB2/PTTG1/GEMIN5/ETF1/RACK1/LOC108636588/SEC61B/SECISBP2/EIF2S1/SECISBP2L/PRMT5/MTIF2/PTCD3/MRRF/HSPA5/NAA16/DNAJC1/SNRPB/YTHDF1/RPS21/ITCH/EIF6/RPN2/LOC108637357/BOP1/CKAP5/HNRNPU/MTOR/RNASEL/UNG/DENR/ABCE1/LOC106501714/PRMT7/TIMM50/SNRPD2/SNRNP70/PRMT1/PRPF31/RNF135/ERAL1/SMG6/YBX2/NME1/EIF4A3/UNK/N…	SMG5/EZH2/MDM2/LOC102169908/PITX2/LOC102174478/OXA1L/SNRPG/MTIF3/SNRPB2/SEC61A2/YTHDF3/SNRPE/NVL/SRP9/DHX9/SMG7/NAA15/LOC102176453/DHX33/C1QBP/DDX5/CPEB4/MRPS27/DHX29/RICTOR/CPEB1/SBDS/TOP2B/PHF6/GTPBP6	Function
GO:0072507	divalent inorganic cation homeostasis	405	-0.329883932489132	-1.38526722393699	0.00601684717208183	0.00601684717208183	0.183026294991031	2572	tags=29%, list=19%, signal=25%	OXTR/MCUR1/MT3/NOS1/BDKRB2/GRIN2D/THADA/P2RX7/ADCYAP1R1/ADRA1B/CALM3/CAMK2D/JAK3/PROK2/LOC102177821/RASA3/ITGB3/EPOR/CCR9/GOT1/LOC102169978/LOC102170758/GHRH/LOC108633189/MCUB/MCU/ATP13A5/ANK3/LOC102186539/PDE6A/HTR2A/TRPA1/IMMT/LOC102188874/CDH23/THY1/LOC102183471/CCR5/ATP2A1/ANK2/AKAP6/CCR6/LOC108633209/SLC39A6/TPCN1/VDR/PTPRC/P2RY2/AVPR1A/OPRL1/TNFSF11/TMC8/GRIA1/CCR10/GPER1/CAV3/SLC24A2/PTHLH…	189	216	ADCY5/AGTR1/TRPC1/CATSPER4/GPR3/HCRTR1/SLC11A1/CXCR2/C2H2orf47/SLC39A10/CXCR4/GPR17/PTGER3/LPAR3/SLC30A7/S1PR1/SV2A/S100A9/S100A8/TMCO1/TRIM24/RAMP3/SRI/SNX10/HOXA3/CAV1/PIK3CG/CD36/LOC100860959/LOC108633303/TAC1/PAWR/NPFF/TMBIM6/CACNB3/DDIT3/SLC39A5/HSP90B1/MYH9/C3AR1/KCNA5/KCNA1/CACNA1C/PLA2G6/CACNA1I/MCHR1/NPY1R/TRMT10A/SLC30A9/KDR/LOC102181582/LOC102182115/LOC102182395/LOC102182683/WFS1/CD38/…	CASR/ATP13A3/ATP13A5/P2RY1/LOC102169223/ATP2C1/TRPM2/S100B/LOC102183471/SEPN1/LOC108637382/LCK/HTR2B/DBI/BOK/GPR35/TRPM8/SYPL2/GNAT2/CASQ2/S100A14/LOC102186539/CASQ1/TRPV6/TPT1/GCK/ADCYAP1R1/CACNA2D1/CALCR/TMTC2/ATP2B1/VDR/AVPR1A/LOC102170758/PVALB/KCTD17/PTHLH/ITPR2/CD4/ATF4/CAMK2D/ANK2/MCUB/RAP1GDS1/SNCA/PKD2/STIM2/PDGFRA/TMEM165/CXCL9/CXCL10/CXCL11/LETM1/ADRA1B/GRIA1/ANXA6/PDE6A/GNA15/EPOR/JAK…	Process
GO:0043299	leukocyte degranulation	435	0.282632911105506	1.35330098191205	0.00602409638554217	0.00602409638554217	0.183026294991031	2626	tags=27%, list=19%, signal=23%	HBBC/LOC102175876/LOC108635143/NR4A3/AMPD3/BAC5/BAC7.5/ALAD/LTF/LOC102176354/MAP34-B/SLC2A3/GCA/LOC102169231/FABP5/MMP9/LOC102174044/SLC11A1/RAB44/PFKL/LOC102182683/LOC108633536/VNN1/ANPEP/CXCR2/LOC102178679/LOC102182395/NFASC/KIT/C3/LOC102182115/RAB3D/GHDC/LOC102172255/AZU1/ACTR1B/CD36/LOC102187810/CTSB/LOC102185401/STXBP2/ORMDL3/SLC27A2/AGP/LOC102168424/PECAM1/CAT/HMOX2/STK10/ALDOC/LOC100860961…	248	187	CCT8/NIT2/CD47/AHSG/PSMD2/MME/ARMC8/DNAJC13/PFKL/CDA/DDOST/CAB39/SLC11A1/TMBIM1/CXCR1/CXCR2/XRCC5/PSMD14/GCA/PPIE/CAP1/STXBP3/PSMA5/CD58/S100A9/LOC102169149/S100A8/S100A13/ILF2/LOC102173932/HSPA6/CREG1/IMPDH1/PIK3CG/PSMC2/CD36/LOC100860959/LOC108633303/CEP290/BIN2/LOC102168424/ANO6/PTPRB/CCT2/RAP1B/GNS/CD63/LTA4H/APAF1/TOM1/LOC108636029/MGST1/OLR1/C3AR1/SLC2A3/SYNGR1/LOC102173645/ARSA/PGM2/KIT/LO…	PTX3/RAP2B/GYG1/PDXK/LOC102186806/TRPM2/PADI2/FGR/PTAFR/STK11IP/IDH1/TNFAIP6/PGM1/AGL/ADORA3/RAP1A/NRAS/CTSS/S100A11/LAMTOR2/NCSTN/FCER1G/LOC102184859/LOC102185698/PTPRN2/AOC1/CLEC5A/CDK13/PSMA2/FGL2/GLIPR1/CAND1/ARHGAP9/RAB5B/CKAP4/LRMP/DERA/CLEC12A/CLEC4D/CRACR2A/CECR1/XRCC6/NFAM1/MANBA/NFKB1/ATP8A1/STBD1/PLAC8/HPSE/BST1/SLCO4C1/CYSTM1/TMEM173/ARHGAP45/CNN2/CFD/DOK3/LRG1/SLC44A2/LOC108636449/RA…	Process
GO:0051963	regulation of synapse assembly	74	-0.503633785096337	-1.73135582662148	0.00604229607250755	0.00604229607250755	0.183026294991031	1763	tags=34%, list=13%, signal=30%	SNAP25/MEF2C/BHLHB9/ADGRL1/LRRTM1/FLRT1/SRPX2/ADGRL3/MUSK/WNT7A/LRRTM3/ADGRB2/THBS2/CHRNB2/MDGA1/NECTIN1/RAB17/CLSTN3/SLITRK6/ADGRB1/EPHB3/LRRN1/EPHB2/CUX2/TPBG	22	52	IL1RAP/GHSR/COLQ/AMIGO1/LINGO4/PPP1R9A/ADGRE5/EPHA7/NRXN1/SLITRK1/SYNDIG1/BDNF/AGRN/VPS35/NLGN2/NTRK3/AMIGO3/SLIT1/DLG5/SLITRK2/SLITRK4/MECP2	EPHB3/NLGN1/EPHB2/ADGRB2/RAB17/ADGRL2/CHRNB2/LRRN3/AMIGO2/CLSTN3/SNCA/ADGRL3/EFNA5/MEF2C/ADGRL1/NTRK2/MUSK/TPBG/THBS2/FLRT2/SIX1/LRRTM1/GRIN1/SLITRK5/SLITRK6/SNAP25/FLRT3/ADNP/PTK2/ADGRB1/NECTIN1/CLSTN1/CUX2/TLR2/LRRC4B/ASIC2/PRKCA/BRK1/OXTR/LRRN1/WNT5A/LRTM1/WNT7A/MDGA1/CBLN2/EEF2K/LRRTM3/VSTM5/FLRT1/NLGN3/BHLHB9/SRPX2	Process
GO:0006638	neutral lipid metabolic process	81	0.416430303093587	1.59560615950556	0.00606060606060606	0.00606060606060606	0.183026294991031	1559	tags=28%, list=12%, signal=25%	ABHD2/LOC100861279/LOC102182294/FABP3/FABP5/CPT1A/LOC108634205/CAV1/LIPE/CD36/LPIN3/LIPC/ACSL4/DGAT2/CAT/APOA1/PNPLA2/MGLL/LOC102188887/AGMO/SCD/LOC102183842/SLC22A4	48	33	GK5/FABP3/CPS1/DGKD/CAV1/CD36/LOC100860959/LOC108633303/AGMO/GPAT3/DGKQ/ACSL6/SLC22A4/LPL/SEL1L/LIPC/GPAT2/FABP1/LPIN1/ABHD12/LPIN3/LOC100861279/FABP5/DGAT1/CAT/DGAT2/APOA1/LOC102188073/LOC102188887/LIPE/SLC27A5/PLPP1/ABHD2/ABHD6/MGLL/ABHD16A/LMF1/LOC102183842/LOC102182294/GPAM/SCD/DDHD2/SIRT1/LOC108634205/PNPLA2/CPT1A/ACSL4/LOC108634506	DBI/INSIG2/INSIG1/DGKA/MTTP/SNCA/FABP6/FABP7/LOC106502530/PCK1/DGKZ/PTPN11/LOC106504012/LOC102188340/APOE/PGS1/APOH/IL6ST/CAV3/GPX1/LPIN2/APOBR/PLCE1/GPAT4/ACSL1/AGPAT5/DAGLA/LOC102176672/DGKK/GK/PNPLA4/LOC108633198/LOC108635379	Process
GO:0010621	negative regulation of transcription by transcription factor localization	3	0.933052538239858	1.55793346089947	0.00607287449392713	0.00607287449392713	0.183026294991031	909	tags=100%, list=7%, signal=93%	HHEX/ID1/HEY2	3	0	HEY2/ID1/HHEX		Process
GO:0031161	phosphatidylinositol catabolic process	3	0.932999896449504	1.55784556401985	0.00607287449392713	0.00607287449392713	0.183026294991031	47	tags=33%, list=0%, signal=33%	PLCB1	2	1	PLCB1/INPP5F	PLCB3	Process
GO:0045409	negative regulation of interleukin-6 biosynthetic process	3	0.930096800413803	1.55299821591365	0.00607287449392713	0.00607287449392713	0.183026294991031	949	tags=100%, list=7%, signal=93%	GHSR/PRG4/NLRP12	3	0	GHSR/PRG4/NLRP12		Process
GO:0001101	response to acid chemical	386	0.27036215281889	1.25786673748811	0.00609756097560976	0.00609756097560976	0.183026294991031	1987	tags=23%, list=15%, signal=20%	ALAS2/MAPK10/PTK6/PDK4/PLCB1/AQP3/MAP7/DRD1/HCN1/LOC102175560/ABCA1/ESR2/ALAD/LOC102176354/DKK1/BDNF/LOC102182294/FABP3/ABCG2/KLF2/MMP9/CPT1A/PPARG/L1CAM/FOXO1/PTK2B/ACER2/HMGCL/LOC102179515/PDE2A/BMP6/ALDOB/BRINP2/SFRP1/EDN1/OVCA2/GJB3/HOXA1/NTRK3/RAPGEF3/PDGFB/MOG/KLF4/CD36/TBXAS1/GJA1/TH/LOC102185401/CDO1/AGP/LIPC/DGAT2/CAT/LOC102182376/ID3/SLC4A1/AGER/LOC108635517/CBS/LOC102170313/TIMP3/TEK/A…	205	181	SYNJ1/ADAMTS1/TOMM70/GMPS/CBS/RUNX1/CLCNKA/PINK1/ID3/HMGCL/SESN2/FABP3/LOC102186814/PID1/WNT6/CPS1/CREB1/ATF2/SH3BP4/GJB3/ZC3H12A/RRAGC/PTGFR/TGFBR3/LAMTOR5/GDAP2/NOS3/TBXAS1/AKR1B1/NRF1/LEP/HOXA1/HOXA2/CD36/LOC100860959/LOC108633303/ASNS/PDK4/TMBIM6/WNT10B/ADCY6/RAPGEF3/CDK4/TIMP3/LOC102175560/PHB2/CD9/PDGFB/WNT7B/ABCG2/KDR/HNRNPD/MAPK10/CD38/PCSK1/PDGFRB/LARS/ZNF354A/CDKN2D/ACP5/AKAP8/KLF2/TMEM…	EPHA3/GSK3B/TFRC/HES1/OPA1/CLDN1/MFN1/PIK3CA/BCHE/COL6A1/HLCS/ZNF683/PTAFR/COL16A1/HPCA/LOC102175070/IGFBP2/FZD7/INSIG2/LRP2/COL3A1/COL5A2/TIE1/GCLM/NGF/SCAMP3/CLK2/LAMTOR2/RXRG/INSIG1/MEST/AQP1/WNT2/RELN/ABCB4/COL1A2/RARG/COL2A1/AVPR1A/LOC102170758/PHC1/TNFRSF1A/WNT5B/LAMTOR3/PKD2/PPARGC1A/PDGFRA/MEF2C/DHFR/GRIA1/SPARC/EGR1/TIMM44/LDLR/EPOR/WNT9A/HAND2/RORB/TGFBR1/CCL19/CCL21/NTRK2/PTCH1/HSD17B3…	Process
GO:0014902	myotube differentiation	58	-0.52172144286337	-1.70981981329093	0.00612557427258806	0.00612557427258806	0.183026294991031	2543	tags=40%, list=19%, signal=32%	NOS1/LOC102191717/IGF1/STAC3/PPP3CA/BARX2/CACNA1S/PITX2/MEF2C/AVPR1A/LOC108634554/CAV3/HOMER1/CDON/ACTA1/NPHS1/ACTC1/DYRK1B/NTN3/LOC108633440/TMEM8C/ADAM12/HACD1	21	37	RCAN1/TANC1/KLHL41/SORT1/BCL9/CAV2/CAV1/WNT10B/MYH9/CAST/BIN3/TRDN/ACTN1/MYEF2/CAPN2/NFATC3/MYH10/KLHL40/LOC108633901/XK/LOC108635273	GSK3B/SEPN1/PLEKHO1/MET/AVPR1A/STAC3/IGF1/PITX2/PPP3CA/MEF2C/KIAA1161/SIX4/ACTC1/NEO1/HOMER1/TMEM8C/HACD1/ADGRB3/STIM1/MYOD1/LOC102191717/MYOG/CACNA1S/NOS1/NPHS1/RYR1/DYRK1B/CAV3/LMOD3/GPX1/LOC108633440/NTN3/ADAM12/ACTA1/CDON/BARX2/LOC108634554	Process
GO:0006820	anion transport	434	0.292829234478689	1.3949752768331	0.00613496932515337	0.00613496932515337	0.183026294991031	1831	tags=23%, list=14%, signal=20%	HBBC/LOC102175876/PLSCR5/ATP8A2/LOC102177789/ABCG1/LOC102179751/SLC13A5/ABCA1/MIP/SLC27A6/CA12/SLC16A11/LOC100861279/GABRB3/SLC2A3/SLC12A1/BDNF/FABP3/ABCG2/SLC26A9/LOC102175526/TRPC4/SLC26A7/SLC7A8/CPT1A/SLC7A6/ANO3/NMB/SLC11A1/CLIC2/PTGER3/PITPNC1/SLC3A1/SLC6A17/CA9/SLC3A2/WNK4/SLC51B/PLIN2/SLC38A11/SLC37A1/SLC25A42/APOC2/LOC102183874/SLC7A1/LOC102182496/LOC102172428/BEST3/LOC102180151/MYO6/ABCG…	228	206	SLC51A/ABCC5/SLC33A1/PLSCR5/LOC102175526/PLSCR4/SLCO2A1/ABCG1/SLC37A1/SLC19A1/CLCNKA/CLIC4/FABP3/SLC16A14/SLC11A1/GLS/CACNB4/SLC38A11/MFSD2A/SLC6A9/CPT2/BSND/PTGER3/LOC102185525/LRRC8B/LRRC8C/ABCA4/SLC35A3/SLC25A24/SLC6A17/SLC16A4/SLC16A1/LOC102188370/KCNJ10/SLC4A2/LEP/CD36/LOC100860959/LOC108633303/ABCB1/SLC4A8/ANO6/BEST3/SLC26A10/LOC108636011/GLS2/MIP/LOC102172428/SLC2A3/ANO2/SLC25A17/CPT1B/ABC…	SLC12A8/CLCN2/LRRIQ4/PLA2G5/SERINC2/ACSL3/SLC4A3/SLC4A10/ABCB11/LRP2/SLC25A12/OCA2/ANO7/SLC2A1/SCP2/SLC1A7/LOC102175455/LOC102185237/LRRC8D/ABCD3/CLCC1/SLC22A15/CA14/ATP8B2/MPC2/ASIC3/CLCN1/SLC13A4/SLC35B4/AQP1/CFTR/PNPLA8/SLC26A3/CROT/ABCB4/LOC102174202/SLC25A13/RACGAP1/SLC38A4/SLC38A2/SLC38A1/SLC16A7/SLC25A3/LOC102171143/LOC102171493/LOC102172041/LOC102172606/ABCC9/SPX/SLCO1C1/LOC102172245/SLC6…	Process
GO:0002275	myeloid cell activation involved in immune response	445	0.27886090608682	1.33282379896026	0.00613496932515337	0.00613496932515337	0.183026294991031	2626	tags=27%, list=19%, signal=23%	HBBC/LOC102175876/LOC108635143/NR4A3/AMPD3/BAC5/BAC7.5/ALAD/LTF/LOC102176354/MAP34-B/SLC2A3/GCA/LOC102169231/FABP5/MMP9/LOC102174044/SLC11A1/RAB44/PFKL/LOC102182683/LOC108633536/VNN1/ANPEP/CXCR2/LOC102178679/LOC102182395/NFASC/KIT/C3/LOC102182115/RAB3D/GHDC/LOC102172255/AZU1/ACTR1B/CD36/LOC102187810/CTSB/LOC102185401/STXBP2/ORMDL3/SLC27A2/AGP/LOC102168424/PECAM1/CAT/HMOX2/STK10/ALDOC/LOC100860961…	254	191	CCT8/NIT2/CD47/AHSG/PSMD2/MME/ARMC8/DNAJC13/PFKL/CDA/DDOST/CAB39/SLC11A1/TMBIM1/CXCR1/CXCR2/XRCC5/PSMD14/GCA/PPIE/CAP1/STXBP3/PSMA5/CD58/S100A9/LOC102169149/S100A8/S100A13/ILF2/LOC102173932/HSPA6/CREG1/IMPDH1/PIK3CG/PSMC2/CD36/LOC100860959/LOC108633303/CEP290/BIN2/LOC102168424/ANO6/PTPRB/CCT2/RAP1B/GNS/CD63/LTA4H/APAF1/TOM1/LOC108636029/MGST1/OLR1/C3AR1/SLC2A3/SYNGR1/LOC102173645/ARSA/PGM2/KIT/LO…	PTX3/RAP2B/SUCNR1/GYG1/PDXK/LOC102186806/TRPM2/PADI2/FGR/PTAFR/STK11IP/IDH1/TNFAIP6/PGM1/AGL/ADORA3/RAP1A/NRAS/CTSS/S100A11/LAMTOR2/NCSTN/SLAMF1/FCER1G/LOC102184859/LOC102185698/PTPRN2/AOC1/CLEC5A/CDK13/PSMA2/FGL2/GLIPR1/CAND1/ARHGAP9/RAB5B/CKAP4/LRMP/DERA/CLEC12A/CLEC4D/CRACR2A/CECR1/XRCC6/NFAM1/MANBA/NFKB1/ATP8A1/STBD1/PLAC8/HPSE/BST1/SLCO4C1/HAVCR2/CYSTM1/TMEM173/ARHGAP45/CNN2/CFD/DOK3/LRG1/SL…	Process
GO:0034660	ncRNA metabolic process	437	0.278358268683102	1.32620427833584	0.00613496932515337	0.00613496932515337	0.183026294991031	3709	tags=32%, list=27%, signal=24%	TDRKH/PIWIL2/ELL2/ZBTB8OS/EXD1/CD3EAP/PES1/NUDT16/TDRD9/METTL1/SAMD15/WARS/LOC102169948/DCAF13/MARS/SARS/VARS/MRM1/RRP1B/DDX27/AARS/RNASEL/THUMPD1/KRI1/GARS/PUS7/HARS/SART1/TUT1/SNAPC4/LOC102186560/RTCB/QTRT1/LOC102183623/POP1/RRP1/TRMT13/LOC102175592/EPRS/CPSF3L/TARSL2/LOC108637158/EARS2/TARS2/EXOSC1/TSR1/NSUN6/TP53/DEDD2/WDR4/UTP6/TOE1/THUMPD2/ELP3/TSEN2/HENMT1/THG1L/BOP1/KHSRP/XPO5/POLR2I/NOL6…	289	148	TRMT10C/QTRT2/RPL35A/POLR2H/XRN1/NUDT16/WDR4/RRP1B/RRP1/PWP2/METTL6/MRTO4/RPL11/ZBTB8OS/YARS/DIS3L2/FARSB/NOP58/NIFK/SSB/WDR75/POLR2D/IMP4/YRDC/UTP11/TRIT1/EBNA1BP2/TOE1/GTF2B/RPL5/TRMT13/HENMT1/TAF13/SARS/WARS2/RPRD2/TARS2/TDRKH/INTS3/RPS27/POU2F1/DDX56/GARS/DUS4L/PUS7/TARBP2/BCDIN3D/CCNT1/METTL1/MARS/NABP2/RTCB/NOP2/DDX17/SNU13/RRP7A/TRMU/NAF1/EXOSC9/AIMP1/INTS12/PPA2/TRMT10A/UTP3/LYAR/TRMT44/N…	LOC102183637/NSUN3/NCBP2/LOC102191473/WDR12/TYW5/MARS2/NABP1/CCNT2/DARS/PRKRA/OSGEPL1/MTERF4/LOC102168411/AGO1/AGO3/RPS8/NSUN4/ZCCHC11/RPF1/RPAP2/WDR3/ISG20L2/MAEL/LOC108635911/HNRNPA2B1/BMT2/ASZ1/KRR1/LOC102176764/UTP20/LOC102169908/YARS2/ASUN/DDX47/EMG1/POLR2F/MRPL1/CHD1/LOC102171062/TCOF1/WDR55/INTS9/RPS6/RCL1/EXOSC3/NCBP1/TRMO/LOC102189209/SPIN1/RPS7/MTO1/TRMT11/QRSL1/ADAT2/GTF2H5/GTF2A1/GTF2…	Process
GO:0021536	diencephalon development	61	-0.517264026488077	-1.71408966071115	0.00614439324116743	0.00614439324116743	0.183026294991031	2315	tags=46%, list=17%, signal=38%	BMP2/TAL2/RELN/POU4F1/KCNC2/GHRH/SRD5A1/GLI1/POU1F1/PITX2/ARX/CDH1/NOG/BMPR1A/GBX2/GLI2/ALDH1A3/ADCYAP1/LEF1/NR4A2/PITX1/CHRNB2/KCNC1/ALDH1A2/NCAM1/CRHR2/SOX3/SEMA3A	26	35	SOX2/WNT4/KDM1A/CREB1/NRP2/INHBB/RAB3GAP1/TBX19/RBPJ/PCSK1/PROP1/ESR2/BMP4/LOC102189594/NRP1/MYC/FGF2/UBB/HAP1/FGF10/SEMA5A/HESX1/GATA2/RAX/ETS1/MECP2	POU1F1/GLI2/ZEB2/NR4A2/GBX2/CHRNB2/CRHR2/RELN/SEMA3A/KCNC2/GLI1/PITX2/LEF1/PITX1/LOC102171149/TAL2/POU3F2/ALDH1A2/OTP/POU4F1/BMP2/GHRH/KCNC1/NCAM1/CDH1/BAX/NOG/SRD5A1/ALDH1A3/WNT5A/ADCYAP1/TCF7L2/BMPR1A/ARX/SOX3	Process
GO:0005249	voltage-gated potassium channel activity	63	-0.527080608074215	-1.75190010975257	0.00619195046439629	0.00619195046439629	0.183957531109834	2234	tags=40%, list=17%, signal=33%	KCNJ13/KCNG1/KCNH3/LRRC26/KCNC2/SNAP25/KCNA3/KCNA7/KCNF1/KCNIP2/KCNA4/KCNMA1/KCNH1/KCNJ12/KCNQ1/KCNK2/KCNC1/LRRC55/CNGA3/KCNQ3/KCNA6/KCNJ3/LRRC38/KCNK3/KCNJ5	20	43	KCNJ15/KCNQ4/KCNC4/KCNA2/KCND3/KCNJ10/KCNH2/KCNJ8/KCNA5/KCNA1/LOC102180114/LOC102181107/HCN4/KCNT1/KCNB1/ABCC8/KCNK6/KCNH4/HCN1/KCNG2	KCNJ3/KCNJ13/KCNA3/HCN3/KCNJ9/KCND2/KCNC2/KCNH3/KCNA6/PKD2/HCN2/CNGA3/KCNG3/KCNK3/KCNS3/KCNF1/LRRC26/SNAP25/KCNG1/KCNB2/KCNQ3/KCNQ5/LRRC55/KCNA4/KCNJ11/KCNC1/KCNT2/LRRC38/KCNK2/KCNH1/KCNJ14/KCNA7/KCNC3/KCNJ12/KCNJ2/KCNJ16/KCNIP2/KCNMA1/KCNK1/KCNJ5/KCNQ1/CNGA2/MSTRG.10820	Function
GO:0050804	modulation of chemical synaptic transmission	314	-0.349913674652492	-1.4362682000553	0.00627352572145546	0.00627352572145546	0.185350858950733	1981	tags=26%, list=15%, signal=23%	PPP3CA/PPP3CB/HRH1/ASIC1/KIF5B/UNC13C/CAMK2A/ADIPOQ/ADORA1/LOC102186539/RAB8A/HTR2A/SNAP25/BCAN/SRF/SHISA6/STX1A/LOC102184859/PLAT/MEF2C/NTF4/NR3C1/LRP8/PHF24/RGS4/LOC102186356/ACHE/LRRTM1/GRIA1/GPER1/SLC24A2/SEPT5/DBN1/DNM1L/ARC/S1PR2/SLC8A2/GRIA4/DBI/GRM4/HRAS/HOMER1/MUSK/CDH2/MPP2/CHRNA3/ATP2B2/KCNN2/TACR1/SHANK1/SERPINE2/LOC102174762/WNT7A/ADCYAP1/RIMS1/CHRNB2/SHISA8/PRRT2/ATP2B2/EGR2/NGFR/IL…	139	175	CAMK2N2/PFN2/TMEM108/PLCL2/RAB5A/PINK1/EPHA4/CREB1/RAB3GAP1/SCN9A/NCDN/PPT1/RIMS3/KCNQ4/PLK3/KCNC4/KCNJ10/RHEB/CAMK2B/GNAI1/ICA1/TAC1/PPP1R9A/CACNB3/RAP1B/SYN3/NTF3/PICK1/PLA2G6/SYNGR1/CELSR1/MAPK8IP2/SHANK3/NPY5R/USP46/KIT/KDR/LOC102190950/CD38/MCTP1/RASGRF2/ADRB2/KISS1R/SNCAIP/GIPC1/CACNA1A/CRTC1/ARF1/SQSTM1/UNC13B/ADRA1A/PTK2B/MYO6/NR2E1/CNR1/SPG11/PSEN1/SIPA1L1/ACTN1/ITPKA/EIF2AK4/NPTN/RAB11A…	GSK3B/ADIPOQ/NLGN1/BCHE/S100B/EPHB2/CNR2/SERPINE2/PNKD/DBI/GRIK3/CDC20/LRP8/RAP1A/NGF/CHRNB2/SYT11/BCAN/LOC102186539/LOC102184859/LOC102186356/RGS4/CDK5/BRAF/CRHR2/MET/RELN/ASIC1/LRRK2/DNM1L/KRAS/CLSTN3/SHISA8/PPP3CA/SNCA/NAT8L/LNPEP/MEF2C/GRIA1/SYNPO/CAMK2A/NR3C1/PAIP2/EGR1/DBN1/RGS14/SH3GL1/S1PR2/RAB8A/UNC13A/RAB3A/SLC24A2/PHF24/LZTS1/NTRK2/ROR2/MUSK/HTR1B/SYNE1/SLC8A3/UNC13C/JPH4/NFATC4/HOMER1…	Process
GO:0005222	intracellular cAMP-activated cation channel activity	4	0.922651118397109	1.65717910258837	0.00632911392405063	0.00632911392405063	0.185350858950733	83	tags=25%, list=1%, signal=25%	HCN1	2	2	HCN4/HCN1	HCN2/CNGA2	Function
GO:0033668	negative regulation by symbiont of host apoptotic process	4	0.922290433773676	1.65653127481397	0.00632911392405063	0.00632911392405063	0.185350858950733	671	tags=75%, list=5%, signal=71%	CASP8/LOC102180906/BCL2L1	3	1	CASP8/BCL2L1/LOC102180906	BAD	Process
GO:0052041	negative regulation by symbiont of host programmed cell death	4	0.922290433773676	1.65653127481397	0.00632911392405063	0.00632911392405063	0.185350858950733	671	tags=75%, list=5%, signal=71%	CASP8/LOC102180906/BCL2L1	3	1	CASP8/BCL2L1/LOC102180906	BAD	Process
GO:0015893	drug transport	131	0.38925774674069	1.62886903303316	0.00638977635782748	0.00638977635782748	0.185350858950733	911	tags=18%, list=7%, signal=17%	HBBC/LOC102175876/SLC19A3/DRD1/SLC13A5/CA12/ABCG2/SLC11A1/LOC102184002/SLC6A17/SLC47A1/EDN1/GHSR/SLC25A42/LOC102183874/SLC6A4/SLC46A1/ATP8B1/GJA1/ABCB1/MFSD10/LOC102184282/LOC102182782	65	66	LOC102184282/LOC102184002/GHSR/SLC19A1/SLC19A3/SLC11A1/SLC6A9/SLC25A24/SLC6A17/PDZK1/KCNJ10/ABCB1/PICK1/SLC25A17/ABCG2/MFSD10/LOC102191423/TAF7/LOC102182782/SLC25A42/TMEM30A/GJA1/LOC102183874/SLC22A3/CA12/DRD1/SFXN5/SLC1A4/SLC5A6/SLC25A25/CUBN/SLC4A11/SLC13A3/MYC/SLC52A2/LMBRD1/TCN1/SLC1A2/LOC102174322/LOC102175876/HBBC/SLC15A4/SMPD3/CA4/SLC46A1/SLC6A4/SLC13A5/SLC47A1/CYGB/SLC1A3/SLC25A29/SLC26A6…	CLDN1/ABCB11/LRP2/SLC25A12/OCA2/SLC1A7/CA14/AOC1/INHBA/AQP1/LOC102174202/SLC25A13/SLC38A2/SLC38A1/MB/SNCA/LOC102174838/SLC6A7/SLC22A5/SLC25A41/SLC25A23/CD320/SLC1A1/SLC31A1/IPCEF1/NGB/POMC/SLC25A15/LOC102174762/SLC25A32/FOLR2/LOC102176710/SLC19A2/PARK7/TCN2/TLR2/SLC38A7/SLC7A10/SLC47A2/ABCC3/SLC25A10/SLC25A19/AMN/SLC22A13/SLC25A38/ARL6IP5/SLC25A26/SLC38A3/AQP4/RALBP1/ABCC1/SLC18A2/CALHM1/ABCC2/RB…	Process
GO:0035821	modification of morphology or physiology of other organism	136	0.377247874191874	1.58689382635412	0.00641025641025641	0.00641025641025641	0.185350858950733	2357	tags=33%, list=17%, signal=28%	LOC102189034/HMOX1/BAC5/BAC7.5/LTF/MAP34-B/LOC102169231/PGLYRP1/LOC102177976/MMP9/LOC102174044/LOC102182683/PLG/CASP8/LOC102182395/LOC102180906/NTRK3/BCL2L1/LOC102182115/LOC102172428/AZU1/CAV2/TFAP4/BCL2L11/RRP1B/TAC1/STOM/LOC102169149/LOC102175187/ATG7/LOC102174628/MYC/LOC102181154/INPP5K/LOC102174969/HYAL2/TOR2A/FMR1/EIF2AK2/TNIP1/LOC102170003/ALB/PSMC3/HPN/SMARCB1	76	60	KPNA1/ZNF639/RRP1B/CASP8/ZC3H12A/GTF2B/S100A9/LOC102169149/HIPK2/CAV2/TAC1/HNRNPA1/SP1/CCNT1/HMOX1/LOC102172428/LOC102180114/LOC102181107/ALB/LOC102181854/LOC102182115/LOC102182395/LOC102182683/TNIP1/ELANE/AZU1/LOC102177976/SMARCA4/LOC102189034/RRAGA/CCL27/STOM/PLG/SNW1/LGALS3/EIF2AK4/BCL2L11/EIF2AK2/TOR2A/TBC1D20/BCL2L1/LOC102174044/MMP9/RPL30/MYC/PSMC3/F2/NUCKS1/SMARCB1/HPN/RPS19/PGLYRP1/LOC102…	PTX3/HDAC1/JUN/AQP1/LOC102171143/LOC102171493/LOC102172041/LOC102172606/CD4/EP300/LEF1/CXCL9/CXCL10/CXCL11/CHD1/CXCL14/CCL25/INSR/CCL19/CCL21/ANXA2/PABPN1/SMAD3/YTHDC2/GNLY/POMC/SDC1/LOC106502686/RXRA/KPNA3/SUGT1/VAPB/ROMO1/GSDMD/HSPA8/POU2F3/LOC102190717/TARDBP/TLR2/CCL22/HAMP/TGFB1/APOE/CCL5/CCL1/LOC102175889/LOC102174648/CHGA/CCNK/FBXL2/DAG1/CCR5/LOC102178318/TAF11/VAPA/NCF1/LOC102174188/BAD/R…	Process
GO:0006570	tyrosine metabolic process	5	0.882084620110098	1.6990099850242	0.00642398286937901	0.00642398286937901	0.185350858950733	845	tags=60%, list=6%, signal=56%	FAH/HGD/TH	4	1	HGD/FAH/TH/ATP7A	GSTZ1	Process
GO:1903900	regulation of viral life cycle	132	0.368380497754939	1.54122589429615	0.00645161290322581	0.00645161290322581	0.185350858950733	2467	tags=32%, list=18%, signal=26%	HMOX1/LOC102187672/LOC102169889/LOC102190983/ISG15/LTF/RSAD2/MX1/LOC102186681/LOC102175526/LOC102174044/PVRL2/LOC102168687/LOC108638256/LOC102170446/TMPRSS2/NR5A2/CHMP4C/CAV2/RAD50/LOC102170165/LOC100860961/LOC102181595/P4HB/LOC102187127/STOM/RNASEL/FCN3/LOC102179935/INPP5K/HS3ST5/FMR1/EIF2AK2/TNIP1/NOTCH1/PPIA/PML/LOC106503912/MVB12A/LOC102184324/TRIM21/TRIM28	82	50	CHMP2B/TRIM59/LOC102175526/MX1/TMPRSS2/FCN3/TRIM62/ZC3H12A/PPIE/PPIH/LOC102173932/PPIA/CAV2/SRPK2/TARBP2/HMOX1/LOC102184324/TNIP1/RAD50/C7H19orf66/ILF3/RAD23A/BST2/LOC108636404/MVB12A/TRIM11/LOC108636544/LOC102181595/TRIM35/GSN/STOM/HS3ST5/EIF2AK4/EIF2AK2/RSAD2/NOTCH1/TBC1D20/CHMP4B/LOC102174044/CHMP4C/NBN/PARP10/TRIM21/LOC102170446/LOC102170165/LOC102169889/LOC102179935/MRE11A/NUCKS1/LOC10086096…	LAMP3/PTX3/ADARB1/CD28/PKN2/CD4/LGALS1/CXCL8/LARP1/CD74/LOC108636449/LOC102181867/TRIM32/SNX3/ANXA2/HACD3/YTHDC2/LOC102188868/LOC106502686/TRIM13/MAVS/VAPB/STAU1/PABPC1/HSPA8/NECTIN1/PROX1/PPID/NECTIN2/CCL5/LOC102189615/TOP2A/BTBD17/ISG20/CCNK/FBXL2/PDE12/TRIM31/TRIM10/TRIM26/TNF/LOC102190745/SRPK1/VAPA/BCL2/TRIM56/TRIM8/CNOT7/BANF1/LOC102173185	Process
GO:0033275	actin-myosin filament sliding	32	-0.585309704492141	-1.72830032076087	0.00650406504065041	0.00650406504065041	0.185350858950733	3576	tags=62%, list=26%, signal=46%	LOC102168967/ACTN2/TNNC2/MYBPC2/TNNT1/TNNI2/TNNI3/MYL6/TMOD1/ACTN3/LOC102181155/MYL1/TNNT3/TPM1/ACTA1/LOC102181716/ACTC1/MYL6B/MYL4/TNNT2	6	26	MYO9B/MYBPC3/TNNI1/LOC102180883/TNNC1/MYL3	DES/MYL1/LOC102168967/MYL6/MYL6B/MYBPC1/TPM4/TMOD1/TPM1/ACTC1/TNNC2/TNNT2/MYL2/MYBPC2/TNNI3/TNNT1/MYH8/LOC102181155/LOC102181716/TCAP/MYL4/ACTN2/ACTA1/ACTN3/TNNT3/TNNI2	Process
GO:0006399	tRNA metabolic process	143	0.35423195306584	1.50791373056989	0.00657894736842105	0.00657894736842105	0.185350858950733	3694	tags=38%, list=27%, signal=28%	ZBTB8OS/METTL1/WARS/MARS/SARS/VARS/AARS/THUMPD1/GARS/PUS7/HARS/RTCB/QTRT1/POP1/TRMT13/EPRS/TARSL2/LOC108637158/EARS2/TARS2/NSUN6/WDR4/THUMPD2/ELP3/TSEN2/THG1L/DTD1/TRMT5/OSGEP/FARS2/TRMU/DTD2/C10H14orf166/QARS/TRMT10B/DUS3L/FARSB/POP4/GTF3C5/POP5/TRMT112/DUS2/FARSA/ADAT1/YRDC/VARS2/QTRT2/ZBTB8OS/TRIT1/LOC108635222/TSEN54/RPP40/RPUSD4/TRMT1/POP7	98	45	TRMT10C/QTRT2/WDR4/METTL6/ZBTB8OS/YARS/FARSB/SSB/YRDC/TRIT1/TRMT13/SARS/WARS2/TARS2/GARS/DUS4L/PUS7/METTL1/MARS/RTCB/TRMU/EXOSC9/AIMP1/PPA2/TRMT10A/TRMT44/RARS/THG1L/LARS/HARS2/HARS/DUS3L/QTRT1/TRMT1/FARSA/ELP3/TRMT10B/C8H9orf64/IARS/RARS2/ALKBH1/TRMT5/C10H14orf166/OSGEP/THUMPD2/GTF3C2/DDX1/LOC108637158/EXOSC2/GTF3C5/CARS2/EXOSC8/TRDMT1/NSUN6/DTD1/MOCS3/POP1/CLP1/NAT10/EPRS/POP5/PUS1/GATB/AARS/AD…	NSUN3/TYW5/MARS2/DARS/OSGEPL1/YARS2/EXOSC3/TRMO/MTO1/TRMT11/QRSL1/ADAT2/MTFMT/TPRKB/PUS10/TRMT61B/URM1/GTF3C4/FDXACB1/ALKBH8/PUSL1/DARS2/GATC/CTU2/SARS2/CTU1/LOC108633328/SLFN11/METTL2A/POLG2/TARS/KIAA0391/LCMT2/RPUSD3/TRNT1/RPP14/CDKAL1/AARS2/RPUSD1/AIMP2/TRUB1/KIAA1456/TARBP1/NARS2/HSD17B10	Process
GO:0099738	cell cortex region	30	-0.587134613891832	-1.70640545022089	0.00664451827242525	0.00664451827242525	0.185350858950733	762	tags=30%, list=6%, signal=28%	HAMP/ENO2/NLRP5/GPSM2/RIMS1/GCK/ANLN/SAPCD2/NLRP5	14	16	PHLDB2/GNAI3/GNAI1/CLTA/DCTN1/FABP1/NUMA1/PRKCZ/TCHP/BSN/MYO5B/ACTR1A/MSTRG.10786/MSTRG.14684	EPB41/GPSM2/GCK/ANLN/ENO2/PKD2/EPB41L2/SAPCD2/CTSZ/RIMS1/HAMP/NLRP5/CLASP2/LOC102175348/MARK2/MSTRG.6745	Component
GO:0070820	tertiary granule	145	0.372780388261514	1.58095164077858	0.00668896321070234	0.00668896321070234	0.185350858950733	1901	tags=26%, list=14%, signal=23%	HBBC/LOC102175876/LOC108635143/BAC5/BAC7.5/LTF/LOC102176354/MAP34-B/SLC2A3/LOC102169231/MMP9/SLC11A1/LOC102182683/LOC108633536/LOC102178679/LOC102182395/NFASC/LOC102182115/LOC102172255/STXBP2/AGP/LOC102168424/ALDOC/TCIRG1/DBNL/STOM/PTPRB/SIGLEC5/LOC108636029/CTSD/TMEM179B/COPB1/LOC102180073/DIAPH1/NBEAL2/ANO6/B2M/LOC102174613	78	67	NIT2/CD47/ARMC8/CDA/SLC11A1/STXBP3/CD58/ILF2/LOC102168424/ANO6/PTPRB/LTA4H/LOC108636029/OLR1/SLC2A3/LOC102182115/LOC102182395/LOC102182683/DIAPH1/ADGRE3/AGP/STOM/B2M/LOC102168547/LGALS3/ADAM10/VAMP8/YPEL5/LOC102190036/MMP9/TCN1/LOC102175876/HBBC/COPB1/NFASC/TMEM63A/ARL8A/LOC102176354/CD177/SIGLEC5/LOC102180073/TARM1/ALDOC/ATP6V0A1/GAA/CANT1/TIMP2/CTSH/DBNL/DYNC1LI1/RHOA/MAP34-B/LOC102169231/BAC7.…	PTX3/RAP2B/LOC102186806/TRPM2/PTAFR/IDH1/TNFAIP6/PGM1/NRAS/CTSS/LAMTOR2/FCER1G/PTPRN2/CLEC5A/CLEC12A/CLEC4D/VAMP1/STBD1/CYSTM1/CNN2/DOK3/LRG1/RAB14/STX7/SNAP23/QPCT/SNAP25/CD93/LOC102184534/SIRPA/GGH/GSDMD/LOC102180785/LOC102180520/CD59/LOC102176710/KCNAB2/QSOX1/DYNLL1/LOC102188617/LOC102181422/LOC102174471/LOC102181776/LOC102188938/LAIR1/OSCAR/TMC6/LOC102173969/CHRNB4/DSP/ITGAM/ITGAX/RAC1/ADAM8/…	Component
GO:0032375	negative regulation of cholesterol transport	6	0.847056617882951	1.73133296250047	0.00671140939597315	0.00671140939597315	0.185350858950733	744	tags=33%, list=5%, signal=32%	APOC2/ABCG8	2	4	ABCG8/APOC2	SREBF2/NFKB1/APOE/IRAK1	Process
GO:0071499	cellular response to laminar fluid shear stress	6	0.843413690004859	1.72388703623982	0.00671140939597315	0.00671140939597315	0.185350858950733	745	tags=33%, list=6%, signal=32%	KLF2/KLF4	4	2	NFE2L2/NOS3/KLF2/KLF4	SREBF2/MAPK7	Process
GO:0001516	prostaglandin biosynthetic process	29	-0.594770988939387	-1.71385456633395	0.00676818950930626	0.00676818950930626	0.185350858950733	528	tags=31%, list=4%, signal=30%	LOC102176897/LOC102190498/CD74/LOC102177638/PTGES/LOC102187932/LOC102176340/LOC102176622/LOC102187782	8	21	LOC108633281/LOC102178311/TBXAS1/PTGES3/LOC102187204/LOC102189109/SPHK1/EDN1	LOC102172669/PNPLA8/HPGDS/CD74/PTGS1/PTGES2/PTGES/LOC106502686/LOC102176340/LOC102176622/LOC102176897/LOC102177638/LOC102190498/LOC102187932/LOC102187782/LOC102188418/PTGIS/FAM213B/PTGS2/MIF/BDKRB1	Process
GO:0001772	immunological synapse	29	-0.594156429796862	-1.71208369147239	0.00676818950930626	0.00676818950930626	0.185350858950733	2825	tags=38%, list=21%, signal=30%	CARMIL2/CD37/CD6/ITGAL/CORO1A/LOC102176695/CD3E/CD28/CARD11/LCK/C3H1orf168	9	20	SNX27/RHOH/ICAM1/LGALS3/PRKCQ/ARHGDIA/PDCD6IP/LAT/CD81	ALCAM/DLG1/LCK/CD28/C3H1orf168/BCL10/HAVCR2/STX7/EZR/LOC102176695/PTPRJ/CD3E/CARMIL2/CD37/SCIMP/SOCS6/CORO1A/ITGAL/CARD11/CD6	Component
GO:0043950	positive regulation of cAMP-mediated signaling	29	-0.588609225201334	-1.69609921660183	0.00676818950930626	0.00676818950930626	0.185350858950733	738	tags=34%, list=5%, signal=33%	ADCYAP1/CXCR3/PEBP1/GPR61/MRAP2/SCT/LOC102190430/CXCL10/CRHR2/CXCL9	9	20	ECE1/PTGER3/LOC102181854/UCN/RAPGEF2/LOC108637952/GSK3A/GPR62/ADRB1	GPR61/CRHR2/ADCYAP1R1/CXCL9/CXCL10/CXCL11/MRAP2/RXFP2/LOC102188874/LOC102190430/NOS1/PEBP1/GIPR/ADORA2B/PRKCA/LOC108638200/PTGER4/ADCYAP1/SCT/CXCR3	Process
GO:1903429	regulation of cell maturation	29	-0.583840339024093	-1.68235749499271	0.00676818950930626	0.00676818950930626	0.185350858950733	970	tags=41%, list=7%, signal=38%	GSK3B/RET/PTGS2/BCL2/RAC3/PRKACA/GAL/GRB14/BCL11A/KIF14/CDC20/NPPC	9	20	RUNX1/YTHDF2/NPR2/SHB/EDNRB/MTOR/PPP2R1A/PRKAR1A/PRKAR2A	GSK3B/OPA1/NPPC/GRB14/CDC20/NGF/LRRK2/PRKACA/BCL11A/AURKA/PTGS2/KIF14/SIRT2/RAC3/ROCK1/BCL2/TBX6/RAC1/RET/GAL	Process
GO:0015858	nucleoside transport	7	0.837726690988356	1.77538026668844	0.00688073394495413	0.00688073394495413	0.185350858950733	2024	tags=71%, list=15%, signal=61%	SLC29A2/SLC28A3/SLC29A4/SLC29A1/SLC25A17	6	1	SLC25A17/SLC28A3/SLC28A1/SLC29A1/SLC29A4/SLC29A2	SLC29A3	Process
GO:0033700	phospholipid efflux	7	0.828519032201057	1.75586662830349	0.00688073394495413	0.00688073394495413	0.185350858950733	1050	tags=57%, list=8%, signal=53%	ABCG1/ABCA1/APOC2/APOA1	5	2	ABCG1/ABCA7/ABCA1/APOA1/APOC2	APOE/ABCC1	Process
GO:0005375	copper ion transmembrane transporter activity	7	0.816906060816089	1.73125545086784	0.00688073394495413	0.00688073394495413	0.185350858950733	782	tags=29%, list=6%, signal=27%	SLC11A2/ATP7B	5	2	LOC102190297/SLC31A2/ATP7B/ATP7A/MSTRG.3384	LOC102190935/SLC31A1	Function
GO:0035434	copper ion transmembrane transport	7	0.816906060816089	1.73125545086784	0.00688073394495413	0.00688073394495413	0.185350858950733	782	tags=29%, list=6%, signal=27%	SLC11A2/ATP7B	5	2	LOC102190297/SLC31A2/ATP7B/ATP7A/MSTRG.3384	LOC102190935/SLC31A1	Process
GO:0044752	response to human chorionic gonadotropin	7	0.810124404296295	1.71688319880733	0.00688073394495413	0.00688073394495413	0.185350858950733	1590	tags=71%, list=12%, signal=63%	ESR2/NUCB2/PDGFB/RAD50/MYC	6	1	PDGFB/RAD50/ESR2/MYC/DGAT1/NUCB2	GCLM	Process
GO:0034375	high-density lipoprotein particle remodeling	12	0.718446302734648	1.77821542193516	0.00689655172413793	0.00689655172413793	0.185350858950733	2272	tags=58%, list=17%, signal=49%	LIPG/ABCG1/APOC2/LIPC/APOA1/LCAT/ALB	10	2	ABCG1/ALB/LIPC/APOA1/SCARB1/LCAT/APOC2/ABCA5/APOM/LIPG	PLTP/APOE	Process
GO:0010566	regulation of ketone biosynthetic process	27	-0.620994412672634	-1.74965843070327	0.0069204152249135	0.0069204152249135	0.185350858950733	528	tags=30%, list=4%, signal=29%	LOC102176897/LOC102190498/LOC102177638/EGR1/LOC102187932/LOC102176340/LOC102176622/LOC102187782	13	14	WNT4/EIF4E2/LOC102180114/LOC102181107/DGKQ/LOC102187204/LOC102189109/DKK3/DKKL1/BMP6/SIRT5/PRKG1/LOC108634506	PPARGC1A/EGR1/COQ3/LOC102176340/LOC102176622/LOC102176897/LOC102177638/LOC102190498/LOC102187932/LOC102187782/LOC102188418/BMP2/DAB2/BMP5	Process
GO:0000780	condensed nuclear chromosome, centromeric region	19	-0.654529096023872	-1.71933431551148	0.0069204152249135	0.0069204152249135	0.185350858950733	2359	tags=42%, list=17%, signal=35%	MIS18BP1/MIS12/AURKB/CCNB1/KMT5C/CENPE/NDC80/BUB1B	5	14	CENPC/CENPB/SS18L1/DSN1/AURKC	SGO1/SGO2/CENPE/BUB1B/REC8/BUB1/AURKA/KMT5C/MIS12/AURKB/CCNB1/MIS18BP1/NDC80/PLK1	Component
GO:0005231	excitatory extracellular ligand-gated ion channel activity	19	-0.65232483665769	-1.71354410879403	0.0069204152249135	0.0069204152249135	0.185350858950733	1353	tags=42%, list=10%, signal=38%	GRIA1/GLRB/CHRNE/CHRNA3/CHRNB2/TRPV1/CHRNA1/CHRNG	5	14	P2RX4/GRIA2/P2RX1/CHRNB1/CHRNA5	CHRNG/CHRND/CHRNA1/CHRNB2/GRIA1/P2RX7/GLRB/TRPV1/P2RX5/CHRNE/CHRNA3/CHRNB4/GLRA4/P2RX6	Function
GO:0046461	neutral lipid catabolic process	26	0.567553022154691	1.73097140942609	0.0069284064665127	0.0069284064665127	0.185350858950733	1148	tags=38%, list=8%, signal=35%	ABHD2/LOC100861279/FABP3/FABP5/LIPE/LIPC/APOA1/PNPLA2/MGLL/LOC102188887	18	8	FABP3/CPS1/LPL/LIPC/FABP1/ABHD12/LOC100861279/FABP5/APOA1/LOC102188073/LOC102188887/LIPE/ABHD2/ABHD6/MGLL/ABHD16A/DDHD2/PNPLA2	FABP6/FABP7/LOC106504012/LOC102188340/APOE/DAGLA/PNPLA4/LOC108635379	Process
GO:0046464	acylglycerol catabolic process	26	0.567553022154691	1.73097140942609	0.0069284064665127	0.0069284064665127	0.185350858950733	1148	tags=38%, list=8%, signal=35%	ABHD2/LOC100861279/FABP3/FABP5/LIPE/LIPC/APOA1/PNPLA2/MGLL/LOC102188887	18	8	FABP3/CPS1/LPL/LIPC/FABP1/ABHD12/LOC100861279/FABP5/APOA1/LOC102188073/LOC102188887/LIPE/ABHD2/ABHD6/MGLL/ABHD16A/DDHD2/PNPLA2	FABP6/FABP7/LOC106504012/LOC102188340/APOE/DAGLA/PNPLA4/LOC108635379	Process
GO:0035872	nucleotide-binding domain, leucine rich repeat containing receptor signaling pathway	26	0.565209488367086	1.72382390104358	0.0069284064665127	0.0069284064665127	0.185350858950733	1959	tags=35%, list=14%, signal=30%	NOD2/CASP8/NFKBIA/NOD1/TNFAIP3/CYLD/UBC/RELA/LOC108633174	15	11	CASP8/NOD1/TAB1/UBA52/TNFAIP3/RPS27A/LOC108633174/ITCH/RNF34/UBC/CYLD/NOD2/NFKBIA/RELA/IKBKG	UBE2N/MAP3K7/TAB2/RIPK2/TRAF6/C16H1orf106/MAP2K6/OTULIN/IRAK2/TAB3/IRAK1	Process
GO:0002070	epithelial cell maturation	11	0.750090803132865	1.81570581725468	0.00696055684454756	0.00696055684454756	0.185350858950733	1335	tags=45%, list=10%, signal=41%	TFCP2L1/ESR2/GJA1/TMEM79/PGR	8	3	TFCP2L1/TMEM79/HOXA5/RFX3/GJA1/ESR2/PGR/TYMS	HIF1A/FEM1B/GPAT4	Process
GO:0000145	exocyst	11	0.739084548337371	1.78906354837883	0.00696055684454756	0.00696055684454756	0.185350858950733	63	tags=18%, list=0%, signal=18%	LOC108638483/EXOC3L4	9	2	SEPT2/EXOC3L1/EXOC3L2/EXOC3/STXBP6/EXOC3L4/LOC108638483/EXOC2/EXOC8	EXOC1/EXOC5	Component
GO:0019087	transformation of host cell by virus	8	0.797081242566883	1.76295986318738	0.00697674418604651	0.00697674418604651	0.185350858950733	1848	tags=62%, list=14%, signal=54%	LOC102189034/LOC102177976/MMP9/MYC/HYAL2	7	1	HNRNPA1/LOC102177976/LOC102189034/MMP9/MYC/HYAL2/TYMS	INSR	Process
GO:0002274	myeloid leukocyte activation	507	0.255116081017459	1.22552059426019	0.00699300699300699	0.00699300699300699	0.185350858950733	2626	tags=26%, list=19%, signal=22%	HBBC/LOC102175876/LOC108635143/NR4A3/AMPD3/CX3CL1/BAC5/BAC7.5/ALAD/LTF/LOC102176354/MAP34-B/SLC2A3/GCA/LOC102169231/FABP5/MMP9/LOC102174044/SLC11A1/NDRG1/RAB44/PFKL/LOC102182683/LOC108633536/VNN1/ANPEP/CXCR2/LOC102178679/LOC102182395/NFASC/KIT/C3/LOC102182115/RAB3D/GHDC/LOC102172255/AZU1/ACTR1B/CD36/LOC102187810/CTSB/LOC102185401/RELB/STXBP2/ORMDL3/SLC27A2/AGP/LOC102168424/PECAM1/CAT/HMOX2/STK10/…	280	227	CCT8/NIT2/CD47/AHSG/PSMD2/MME/ARMC8/DNAJC13/PFKL/CDA/DDOST/CAB39/SLC11A1/TMBIM1/CXCR1/CXCR2/XRCC5/PSMD14/GCA/PPIE/CAP1/STXBP3/PSMA5/CD58/S100A9/LOC102169149/S100A8/S100A13/ILF2/LOC102173932/HSPA6/CREG1/IMPDH1/PIK3CG/KMT2E/PSMC2/CD36/LOC100860959/LOC108633303/CEP290/BIN2/LOC102168424/ANO6/PTPRB/CCT2/RAP1B/GNS/CD63/LTA4H/APAF1/TOM1/LOC108636029/MGST1/OLR1/C3AR1/SLC2A3/LTBR/SYNGR1/LOC102173645/ARSA/…	PTX3/RAP2B/SUCNR1/GYG1/PDXK/LOC102186806/TRPM2/PADI2/FGR/PTAFR/STK11IP/IDH1/TNFAIP6/JUN/PGM1/BCL10/AGL/CSF1/ADORA3/RAP1A/NRAS/NOTCH2/CTSS/S100A11/LAMTOR2/NCSTN/SLAMF1/CD244/FCER1G/LOC102184859/LOC102185698/PTPRN2/AOC1/CLEC5A/CDK13/PSMA2/NPY/FGL2/GLIPR1/CAND1/ARHGAP9/RAB5B/CKAP4/LRMP/DERA/CLEC12A/CLEC4D/CRACR2A/CECR1/XRCC6/NFAM1/MANBA/NFKB1/SNCA/ATP8A1/CXCL8/STBD1/PLAC8/HPSE/BST1/CAMK4/SLCO4C1/HAV…	Process
GO:0010875	positive regulation of cholesterol efflux	14	0.664221681740942	1.71297909645509	0.00702576112412178	0.00702576112412178	0.185350858950733	619	tags=29%, list=5%, signal=27%	ABCG1/ABCA1/PPARG/NFKBIA	9	5	ABCG1/LRP1/ABCA7/ABCA1/NR1H3/NR1H2/NFKBIA/PPARG/SIRT1	ADIPOQ/PTCH1/PLTP/APOE/GPS2	Process
GO:0090025	regulation of monocyte chemotaxis	24	-0.624119160441451	-1.70873936403597	0.00706713780918728	0.00706713780918728	0.185350858950733	1258	tags=33%, list=9%, signal=30%	LOC102178953/LOC102168874/SLAMF8/AIF1/TNFSF18/CXCL10/GREM1/LOC102175889	10	14	ANO6/SLIT2/CREB3/HMGB1/LYN/LOC102179713/LOC102179993/PLA2G7/CXCL12/MOSPD2	LOC102168874/S100A14/SLAMF8/CXCL10/GREM1/NOV/TNFSF18/CCL5/CCL1/LOC102175889/LGMN/LOC102178953/AIF1/SERPINE1	Process
GO:0030628	pre-mRNA 3'-splice site binding	7	-0.79922534900463	-1.66754110266376	0.00706713780918728	0.00706713780918728	0.185350858950733	3	tags=29%, list=0%, signal=29%	U2AF1L4/LOC108634621	4	3	U2AF1/SLU7/U2AF2/MSTRG.18445	U2AF1L4/ZRSR2/LOC108634621	Function
GO:0048753	pigment granule organization	24	-0.60276946448459	-1.650287279556	0.00706713780918728	0.00706713780918728	0.185350858950733	1475	tags=25%, list=11%, signal=22%	RAB32/RAB38/ASIP/SHROOM2/GPR143/LOC102189471	11	13	PMEL/AP3D1/AP1M1/AP3B1/RAB29/HPS4/BLOC1S3/TRAPPC6A/BLOC1S5/DTNBP1/HPS1	SNAPIN/BLOC1S1/RAB32/BLOC1S6/ASIP/AP1G1/KIF13A/BCL2/LYST/RAB38/GPR143/SHROOM2/LOC102189471	Process
GO:0061037	negative regulation of cartilage development	24	-0.601650260597914	-1.64722307666213	0.00706713780918728	0.00706713780918728	0.185350858950733	2948	tags=58%, list=22%, signal=46%	LTBP3/WNT9A/NKX3-2/ADAMTS12/EFEMP1/SOX9/TGFB2/PTHLH/NOG/ADAMTS7/GLI2/RFLNB/GREM1/CHADL	6	18	LEP/BMP4/GDF5/SNAI2/RFLNA/RARA	GLI2/RARG/PTHLH/CHADL/NKX3-2/WNT9A/TGFBR1/GREM1/EFEMP1/WNT11/TGFB2/NOG/RFLNB/SOX9/ADAMTS12/ADAMTS7/RARB/LTBP3	Process
GO:0010817	regulation of hormone levels	471	-0.315140844711872	-1.33502218140356	0.00706713780918728	0.00706713780918728	0.185350858950733	2090	tags=26%, list=15%, signal=23%	LOC102170758/TSPOAP1/VSNL1/KCNC2/ILDR2/GHRH/SRD5A1/PPP3CA/PPP3CB/MCU/RDH10/PIM3/CHGA/GLRX/CORIN/SYT9/KIF5B/SNAP23/LOC102185066/ADIPOQ/TBX3/ADORA1/NKX3-1/LTBP4/LOC102190745/SNAP25/MPC2/TRPA1/RBP1/LOC102188874/STX1A/NPY/MEF2C/HSD11B2/NR3C1/HSD17B3/ADORA3/SLC9B2/VDR/AVPR1A/DAB2/ACHE/FGFR4/TNFSF11/GPER1/IL1RN/PTPRN/DYNLL1/LIF/MAP4K4/MYO5A/KCNMA1/INHBA/FFAR4/TRERF1/LOC102179192/TTR/SOX4/AQP1/FGB/BTK/C…	212	259	ADCY5/SNX4/ECE2/GHSR/MME/SERP1/CPA3/AGTR1/FAM3B/PFKL/RUNX1/COLQ/ECE1/WNT4/KDM1A/EIF4E2/LOC102177672/CREB1/INHBB/ACVR1C/DPP4/CAPN10/BMP8B/LOC102191099/LOC102184867/LOC102190572/PTGER3/STXBP3/SLC16A1/ATP1A1/UBE2Q1/BGLAP/ALDH9A1/AKR1B1/LEP/IGFBP3/SRI/LOC102180455/LOC108635899/STARD3NL/ABCB1/TAC1/PON3/NPFF/RAPGEF3/MYH9/LOC108636029/KCNA5/CACNA1C/PLA2G6/NPY1R/HADH/AIMP1/BMPR1B/SRD5A3/CLOCK/LOC10218011…	ITSN1/TIAM1/CASR/ADIPOQ/PEX5L/LOC102180704/TIPARP/P2RY1/LOC102169223/RBP1/BACE2/TRPM2/NR0B2/IRS1/INHA/PTPRN/DHRS9/LRP2/LOC102179328/PASK/PER2/SLC2A1/SCP2/DIO1/LOC102190840/GFI1/ADORA3/RAP1A/NGF/3BHSD/ARNT/CRABP2/ILDR2/MPC2/PTPRN2/TRPV6/INHBA/GCK/NPY/CRHR2/AQP1/CFTR/LOC102174202/KCNC2/PFKM/VDR/AVPR1A/LOC102170758/LOC102185066/IGF1/CRY1/TM7SF3/SLCO1C1/GNB3/LOC102177333/LOC102169002/PIM3/ANXA5/ENPEP…	Process
GO:0034383	low-density lipoprotein particle clearance	27	0.569882885746761	1.74173135488754	0.00707547169811321	0.00707547169811321	0.185350858950733	959	tags=26%, list=7%, signal=24%	HMOX1/NCEH1/NPC1/LOC108634593/CD36/LIPC/DGAT2	20	7	AP2M1/NCEH1/LDLRAP1/CD36/LOC100860959/LOC108633303/HMOX1/CLTA/NPC2/LIPC/COMMD1/DGAT2/SCARB1/AP2S1/CLTC/AP2B1/NPC1/EHD1/AP2A2/LOC108634593	ADIPOQ/SOAT2/WASH1/LDLR/LOC108637540/SOAT1/LIPA	Process
GO:0043537	negative regulation of blood vessel endothelial cell migration	28	0.557099730903385	1.72092211665638	0.00707547169811321	0.00707547169811321	0.185350858950733	3277	tags=50%, list=24%, signal=38%	ANGPT2/DLL4/KLF4/RGCC/THBS1/MMRN2/NOTCH1/CARD10/FGF2/HDAC5/MECP2/PIK3R2/STARD13/MEOX2	22	6	MEOX2/ACVRL1/CARD10/TBXA2R/PIK3R2/KLF4/DLL4/THBS1/SPRED1/ITGB1BP1/NOTCH1/HMGB1/STARD13/RGCC/FGF2/JUP/HDAC5/RHOA/CSNK2B/ANGPT2/MMRN2/MECP2	PDCD10/MEF2C/VASH1/TGFB1/APOE/AGTR2	Process
GO:0005614	interstitial matrix	13	-0.744432693467795	-1.78440223526285	0.00707964601769911	0.00707964601769911	0.185350858950733	2450	tags=62%, list=18%, signal=50%	VWC2/COL14A1/IGF1/SMOC2/ECM2/TNC/MAMDC2/CCDC80	3	10	LOC102170698/VIT/VWA1	CCDC80/ADAMTSL4/VWC2/IGF1/MAMDC2/ECM2/TNC/SMOC2/COL14A1/EGFLAM	Component
GO:0071696	ectodermal placode development	13	-0.743045919400624	-1.78107814328385	0.00707964601769911	0.00707964601769911	0.185350858950733	1832	tags=46%, list=14%, signal=40%	TBX3/LOC102188874/AXIN1/TBX2/HDAC2/LOC102190430	2	11	FRS2/NRP1	CDC42/HDAC1/HDAC2/SIX4/SIX1/LOC102188874/LOC102190430/PROX1/TBX3/TBX2/AXIN1	Process
GO:0035435	phosphate ion transmembrane transport	13	-0.727698283554736	-1.74428992058794	0.00707964601769911	0.00707964601769911	0.185350858950733	1173	tags=38%, list=9%, signal=35%	SLC37A2/SLC37A4/SLC34A1/SLC20A1/ADAMTS8	3	10	SLC37A1/SLC34A2/SLC20A1	SLC25A3/SLC34A1/SLC34A3/SLC37A4/XPR1/SLC25A10/SLC20A2/SLC37A2/ADAMTS8/MSTRG.7836	Process
GO:0010463	mesenchymal cell proliferation	13	-0.72223253701305	-1.73118854764725	0.00707964601769911	0.00707964601769911	0.185350858950733	2315	tags=54%, list=17%, signal=45%	BMP2/DCHS1/BMP7/GPC3/HAND2/OSR1/SIX2	4	9	STAT1/MSX1/BMP4/FGFR2	HAND2/FGF7/SIX2/OSR1/BMP2/BMP7/DCHS1/FAT4/GPC3	Process
GO:0001846	opsonin binding	16	-0.684850026237829	-1.72047036218413	0.00707964601769911	0.00707964601769911	0.185350858950733	3024	tags=62%, list=22%, signal=49%	CFH/ITGAM/LOC108637766/LOC102172711/PTX3/LOC102189753/ITGB2/LOC102188588/LOC108634681/MEGF10	2	14	CALR/MASP2	PTX3/ITGB2/MEGF10/CD93/LOC108637766/CFH/C1QBP/PHB/LOC102189753/LOC102170693/ITGAM/LOC108634681/LOC102172711/LOC102188588	Function
GO:0043501	skeletal muscle adaptation	16	-0.68112386395357	-1.71110955101504	0.00707964601769911	0.00707964601769911	0.185350858950733	3893	tags=88%, list=29%, signal=62%	MYOD1/MYOC/LOC102169319/AR/MYOG/PPARGC1A/TRIM63/MSTN/ACTN3/CACNA1S/IL15/LOC108634554/IREB2/ACTA1	2	14	CFLAR/RPS6KB1	TRIM63/MSTN/PPARGC1A/LOC102169319/MYOD1/MYOG/MYOC/CACNA1S/IL15/IREB2/ACTA1/ACTN3/AR/LOC108634554	Process
GO:0002263	cell activation involved in immune response	531	0.273458686712041	1.32380322214346	0.00709219858156028	0.00709219858156028	0.185350858950733	2626	tags=26%, list=19%, signal=22%	HBBC/LOC102175876/LOC108635143/RORC/NR4A3/AMPD3/IL12A/BAC5/BAC7.5/ALAD/LTF/LOC102176354/MAP34-B/SLC2A3/GCA/LOC102169231/FABP5/MMP9/LOC102174044/SLC11A1/RAB44/PFKL/LOC102182683/PTK2B/LOC108633536/VNN1/ANPEP/CXCR2/GATA3/LOC102178679/LOC102182395/NFASC/KIT/C3/LOC102180492/LOC102182115/RAB3D/GHDC/LOC102172255/AZU1/ADA/ACTR1B/CD36/LOC102187810/TNFAIP3/CTSB/DOCK11/LOC102185401/RELB/STXBP2/ORMDL3/SLC27A…	300	231	CCT8/NIT2/CD47/AHSG/PSMD2/IL12A/MME/ARMC8/DNAJC13/ICOSLG/PFKL/PLCL2/CDA/DDOST/CAB39/DOCK10/SLC11A1/TMBIM1/CXCR1/CXCR2/XRCC5/PSMD14/GCA/PPIE/CAP1/STXBP3/PSMA5/CD58/RORC/S100A9/LOC102169149/S100A8/S100A13/ILF2/LOC102173932/HSPA6/CREG1/IMPDH1/PIK3CG/PSMC2/CD36/LOC100860959/LOC108633303/CEP290/BIN2/LOC102168424/ANO6/PTPRB/CCT2/RAP1B/GNS/LRP1/STAT6/CD63/LTA4H/APAF1/TOM1/MFNG/LOC108636029/MGST1/OLR1/C3…	RNF168/PTX3/RAP2B/SUCNR1/GYG1/PDXK/LOC102186806/TRPM2/PADI2/FGR/PTAFR/STK11IP/IDH1/HSPD1/TNFAIP6/PGM1/AGL/ADORA3/RAP1A/NRAS/NOTCH2/CTSS/S100A11/LAMTOR2/NCSTN/SLAMF6/SLAMF1/CD244/FCER1G/LOC102184859/LOC102185698/LOC102186356/SH2D1B/PTPRN2/AOC1/CLEC5A/CDK13/PSMA2/FGL2/GLIPR1/CAND1/ARHGAP9/RAB5B/CKAP4/LRMP/DERA/CLEC7A/CLEC12A/CLEC4E/CLEC4D/CRACR2A/CECR1/LGALS1/XRCC6/NFAM1/LEF1/MANBA/NFKB1/ATP8A1/STB…	Process
GO:0009617	response to bacterium	520	0.244789029471303	1.18392048379066	0.00709219858156028	0.00709219858156028	0.185350858950733	1987	tags=22%, list=15%, signal=19%	LOC102187672/NOD2/IL12A/ABCA1/LOC102169889/MSTRG.14196/HERC6/BAC5/ISG15/BAC7.5/LOC102181382/ALAD/LTF/PELI3/LOC102176354/TIMP4/MAP34-B/LOC102183280/LOC102175959/IRF5/LOC102169231/ABCG2/LOC102186681/LOC102175526/PGLYRP1/MMP9/LOC102174044/SLC11A1/LOC108638256/FGF10/MECOM/SHPK/LOC102182683/PTGER3/LOC102178311/CASP8/CAV1/IFIT3/PDE2A/LOC102170446/LOC102180587/LOC102182395/CEACAM20/EDN1/ARID5A/LOC102180…	262	258	IFNAR1/ADAMTS5/CD47/ABCC5/GHSR/MECOM/IL12A/LOC102175526/PLSCR4/LOC108633281/LOC102178311/EPHA2/ALPL/NCL/SP110/SLC11A1/CPS1/CASP8/TFPI/ZC3H12A/PTGER3/PTGFR/LOC108633177/LOC102169641/LOC102169350/S100A9/LOC102169149/S100A8/LOC102173932/NOS3/NRF1/IRF5/IGFBP3/NOD1/CAV1/CD36/LOC100860959/LOC108633303/TAC1/PAWR/S-LZ/IRAK3/CDK4/STAB2/KCNJ8/MGST1/LTBR/PLA2G6/ALPK1/BANK1/LOC102186197/HERC6/ABCG2/RBPJ/TLR1…	EPHA3/PROS1/CCDC80/CD80/CD86/CLDN1/ADIPOQ/THPO/B3GALT5/LOC102172669/CNR2/IL22RA1/FGR/PTAFR/FZD5/HSPD1/JUN/PDE4B/IL12RB2/ADGRL2/BCL10/GFI1/F3/LOC102175177/LOC102174895/LOC100861222/PTPN22/NGF/NOTCH2/LOC102173987/LOC102171395/S100A14/IL6R/SHC1/SLAMF8/ADAMTS4/FCER1G/LOC102184859/LOC102185698/LOC102186356/RARRES2/WASL/NPY/DCN/ABCD2/LOC102172037/TBK1/LOC102170758/IL23A/IGF1/LOC102180290/LOC102183941/C…	Process
GO:0071682	endocytic vesicle lumen	17	0.704481358286357	1.90873805853256	0.00710900473933649	0.00710900473933649	0.185350858950733	215	tags=29%, list=2%, signal=29%	HBBC/LOC102175876/LTF/LOC102176354/HPX	9	8	HSP90B1/CALR/LOC102175876/HBBC/HPX/HYOU1/APOA1/LOC102176354/LTF	SPARC/GNLY/HSPH1/LOC102176710/APOE/LOC102168428/LOC100860781/FTH1	Component
GO:0002507	tolerance induction	17	0.683289332496785	1.85131989453692	0.00710900473933649	0.00710900473933649	0.185350858950733	1179	tags=47%, list=9%, signal=43%	AIRE/LOC102187672/LOC102186681/LOC108638256/FOXP3/C3/TNFAIP3/LOC102187127	13	4	AIRE/C3AR1/C3/TNFAIP3/LYN/LOC102187672/LOC106503912/LOC108638256/LOC102186681/LOC102187127/LOC102184087/CCR4/FOXP3	HAVCR2/ACOD1/TGFB1/LOC102189615	Process
GO:0010874	regulation of cholesterol efflux	17	0.653992090310332	1.77194127008708	0.00710900473933649	0.00710900473933649	0.185350858950733	619	tags=24%, list=5%, signal=22%	ABCG1/ABCA1/PPARG/NFKBIA	9	8	ABCG1/LRP1/ABCA7/ABCA1/NR1H3/NR1H2/NFKBIA/PPARG/SIRT1	ADIPOQ/SREBF2/PTCH1/PLTP/LAMTOR1/APOE/GPS2/IRAK1	Process
GO:0098802	plasma membrane receptor complex	134	-0.425414566258015	-1.58880404711931	0.00718390804597701	0.00718390804597701	0.185856373313971	3134	tags=43%, list=23%, signal=34%	RAMP2/GRIN1/ITGAE/ITGA2/OLFM2/DIABLO/TGFBR2/IRS1/CNIH3/OLFM1/CPT1C/ITGAM/ITGA11/RAMP1/TRAF3/GRIN2D/VWC2/GRIK5/APBB1IP/BMP2/ITGA7/ITGB3/HFE2/CD3G/ITGAL/GNAT1/ITGA9/CALCRL/CD8A/SHISA6/GRIA1/CACNG4/LOC102176695/CD8B/GRIA3/CD40/CHRNE/GRIA4/CNTFR/IL12RB2/BMPR1A/CACNG5/CD3E/CHRNA3/SSTR2/TFR2/ITGB2/CD3D/CHRNB2/SHISA8/CALCR/LOC102180368/ITGB6/GRIN2C/CHRNA1/CHRNG/ITGAX/TFRC	49	85	LOC102175896/LOC102172205/IFNLR1/ACVR1C/ACVR1/ITGA6/ITGA10/RAMP3/ITGA5/ACVR1B/CSF2RB/EPS8/SHANK3/BMPR1B/TLR1/TLR6/IL12RB1/GABBR2/PTK2B/GRIN3A/B2M/LOC102168547/RNF31/HTRA2/ENG/ITGB1/ABHD12/GRIA2/CACNG7/SHISA7/DLG4/CHRNB1/ITGA3/SKAP1/ITGB4/ITGA1/CHRNA5/ABHD6/SACM1L/GABBR1/SORBS1/LOC108634020/IKBKB/CNIH2/SHANK2/TSPAN32/TOLLIP/IL13RA1/MSTRG.299	IL10RB/TFRC/ITGB2/CHRNG/CHRND/IRS1/ITGB6/CHRNA1/CALCRL/RAMP1/IL12RB2/HFE2/IL6R/CHRNB2/CD247/ITGB8/CALCR/VWC2/ITGA7/PTPN6/CD4/SHISA8/GRIA1/GRIN3B/OLFM2/INSR/TGFBR1/CNTFR/SYK/ITGA11/LOC102176695/CD8B/CD8A/EMILIN1/OLFM1/GRIN1/APBB1IP/ITGA8/BMP2/LIME1/CD40/SDCBP/TRAF6/CD3G/CD3D/CD3E/BIRC2/GRIA4/CNIH3/DIABLO/TLR2/GRIK5/CD79A/GRIN2D/CPT1C/ITGAE/CHRNE/SHISA6/RAMP2/ITGB3/CD79B/GRIN2C/SSTR2/CACNG5/CACNG4/…	Component
GO:0051249	regulation of lymphocyte activation	380	-0.33698064553837	-1.40858978524926	0.00718562874251497	0.00718562874251497	0.185856373313971	2421	tags=27%, list=18%, signal=23%	CLEC4G/TLR9/CD86/LOC108634220/LAX1/IGF1/CAMK4/JAK3/LOC102175174/LOC108633275/PNP/ZNF608/SOS2/TNFSF13B/SLC46A2/ADK/CD6/ITGAL/SOS1/LOC102181867/LOC102190745/IDO1/CORO1A/CD44/SPN/THY1/CTLA4/IL15/LOC102184859/MEF2C/PTPRC/ZC3H12D/LOC102186356/LOC102187998/TNFSF11/TNFSF13/BCL6/CD83/LOC102176695/LOC102178953/LGALS1/ARG1/CD40/LOC102177727/INHBA/CCDC88B/RAC2/BTK/TNFAIP8L2/ADAM8/GAL/CD3E/FLT3/IKZF1/NLRP3/G…	178	202	SOD1/NFKBIZ/CD47/HHLA2/IL12A/ICOSLG/RUNX1/RUNX3/SLC39A10/RIF1/MARCH7/DPP4/ZC3H12A/GLMN/VTCN1/RORC/ZBTB7B/LOC102173932/LEP/CAV1/GPNMB/TAC1/PAWR/STAT6/RNF41/FBXO7/LOC108636060/TNFRSF13C/LOC102184901/BANK1/CD38/TNIP2/NDFIP1/TCF3/PRELID1/IRF1/AP3D1/EBI3/TICAM1/TNFSF9/TNFSF14/PRDX2/DHPS/IL12RB1/LOC108636541/LOC108636544/LOC102181595/PDCD1LG2/SIT1/SHB/GSN/FYN/PRDM1/VNN1/MYB/TNFAIP3/ZFP36L1/LGALS3/BMP4/…	SAMSN1/BTLA/CD80/CD86/TFRC/DLG1/BCL6/PIK3CA/NCK1/LOC108633234/CDC42/ZNF683/LCK/INHA/IGFBP2/CTLA4/CD28/HSPD1/GLI2/BCL10/LOC102175177/LOC102174895/PTPN22/CD2/TNFAIP8L2/CHRNB2/SLAMF1/CD244/SLAMF7/LOC102184859/LOC102186356/SH2D1B/PAXIP1/EPHB6/BRAF/INHBA/GLI3/AHR/IKZF1/IL23A/TESPA1/IGF1/RAC2/LOC102183941/LOC102189932/PTPN6/CD4/LAG3/CD27/LGALS1/NFAM1/PDE5A/BST1/WHSC1/CAMK4/MEF2C/HAVCR2/CD74/LOC10217402…	Process
GO:0055074	calcium ion homeostasis	380	-0.333014181195852	-1.39200983850632	0.00718562874251497	0.00718562874251497	0.185856373313971	2572	tags=30%, list=19%, signal=25%	OXTR/MCUR1/NOS1/BDKRB2/GRIN2D/THADA/P2RX7/ADCYAP1R1/ADRA1B/CALM3/CAMK2D/JAK3/PROK2/LOC102177821/RASA3/ITGB3/EPOR/CCR9/GOT1/LOC102169978/LOC102170758/GHRH/LOC108633189/MCUB/MCU/ATP13A5/LOC102186539/PDE6A/HTR2A/TRPA1/IMMT/LOC102188874/CDH23/THY1/LOC102183471/CCR5/ATP2A1/ANK2/AKAP6/CCR6/LOC108633209/TPCN1/VDR/PTPRC/P2RY2/AVPR1A/OPRL1/TNFSF11/GRIA1/CCR10/GPER1/CAV3/SLC24A2/PTHLH/PRKCB/CASQ2/LOC102178…	174	206	ADCY5/AGTR1/TRPC1/CATSPER4/GPR3/HCRTR1/CXCR2/C2H2orf47/CXCR4/GPR17/PTGER3/LPAR3/S1PR1/SV2A/TMCO1/TRIM24/RAMP3/SRI/SNX10/HOXA3/CAV1/PIK3CG/CD36/LOC100860959/LOC108633303/TAC1/PAWR/NPFF/TMBIM6/CACNB3/DDIT3/HSP90B1/MYH9/C3AR1/KCNA5/CACNA1C/PLA2G6/CACNA1I/MCHR1/NPY1R/KDR/LOC102181582/LOC102182115/LOC102182395/LOC102182683/WFS1/CD38/PDE6B/ADRB2/ELANE/S1PR4/TBXA2R/MCOLN1/CACNA1A/CALR/F2RL3/ATP13A1/JAK2…	CASR/ATP13A3/ATP13A5/P2RY1/LOC102169223/ATP2C1/TRPM2/S100B/LOC102183471/SEPN1/LOC108637382/LCK/HTR2B/DBI/BOK/GPR35/TRPM8/SYPL2/GNAT2/CASQ2/S100A14/LOC102186539/CASQ1/TRPV6/TPT1/GCK/ADCYAP1R1/CACNA2D1/CALCR/TMTC2/ATP2B1/VDR/AVPR1A/LOC102170758/PVALB/KCTD17/PTHLH/ITPR2/CD4/ATF4/CAMK2D/ANK2/MCUB/RAP1GDS1/SNCA/PKD2/STIM2/PDGFRA/TMEM165/CXCL9/CXCL10/CXCL11/LETM1/ADRA1B/GRIA1/ANXA6/PDE6A/GNA15/EPOR/JAK…	Process
GO:0006575	cellular modified amino acid metabolic process	163	0.34347153626632	1.49125751696958	0.00719424460431655	0.00719424460431655	0.185856373313971	1306	tags=17%, list=10%, signal=15%	HBBC/PLA2G4E/LOC102175876/LOC102173702/LOC102190925/LOC102174170/DIO3/EGLN3/LOC102185621/LOC102175526/CPT1A/GCNT4/ALDH1L2/VNN1/LOC102174708/ALDH9A1/STAT5B/CTNS/SLC46A1/GSTO2/GSTM3/LIPC/LOC102175216/P4HB/LOC102179276/LOC106503993/PLOD3	77	86	SOD1/LOC102175526/SLC19A1/ALDH4A1/ATIC/ACADL/LOC102190925/LOC102185621/LOC102189813/LOC106503993/GSTM3/AHCYL1/ALDH9A1/SHMT2/ALDH1L2/MGST1/LPCAT3/LOC102179276/GPX3/PCYOX1L/SLC22A4/SERINC1/VNN1/LOC102173569/DUOX2/DUOX1/LIPC/PLA2G4E/LOC102175216/LPCAT4/SERINC5/GCNT4/MTHFD2/NAT8/PCYOX1/CRAT/ASS1/ABHD12/GSS/LOC102174322/LOC102175876/HBBC/MTHFR/ICMT/LOC102178383/LOC102179973/MGST2/ALDH5A1/SLC46A1/CTNS/…	PLA1A/PLOD2/PLA2G5/LOC108633234/SERINC2/IDH1/MMACHC/DIO1/CTH/LOC102179380/GCLM/LOC100861222/LOC108633298/LOC102190481/AHCYL2/GGCT/CROT/PLA2G12A/LOC108636234/CKMT2/DHFR/GAMT/LOC102189116/SLC22A5/SLC27A1/CARNMT1/TPO/PCMT1/MTHFD1L/SOD2/DIO2/GSTZ1/GATM/PLA2G4D/CHAC1/CHAC2/FPGS/KYAT1/PANK2/SLCO4A1/AHCY/PTDSS1/CPQ/SLC25A32/GDAP1/GGH/TG/OPLAH/FOLR2/LOC102176710/AASDHPPT/PARK7/PLA2G4A/LOC108637838/DPEP1/…	Process
GO:0071805	potassium ion transmembrane transport	126	-0.419253787395376	-1.54884102260503	0.0072463768115942	0.0072463768115942	0.186350296857326	2234	tags=31%, list=17%, signal=26%	KCNJ13/KCNG1/KCNH3/LRRC26/KCNC2/LOC102186539/SNAP25/KCNA3/KCNA7/SLC9A7/KCNF1/KCNIP2/SLC9A9/ATP4B/SLC24A2/KCNA4/KCNMA1/AQP1/ATP4A/KCNN2/KCNH1/KCNJ12/TMEM38A/KCNMB2/KCNQ1/KCNK2/KCNC1/LRRC55/P2RY12/CNGA3/KCNQ3/SLC12A2/LOC102186069/KCNA6/KCNJ3/LRRC38/KCNE5/KCNK3/KCNJ5	50	76	CPOX/KCNJ15/KCNE4/KCNQ4/KCNC4/KCNA2/KCND3/ATP1A1/KCNJ10/KCNH2/KCNMB4/MYH9/KCNJ8/KCNA5/KCNA1/LOC102180114/LOC102181107/KCNN1/TMEM38B/SLC24A5/SLC12A1/SLC12A6/HCN4/SLC24A1/KCNT1/SLC12A5/KCNB1/SLC9A8/KCNE3/ABCC8/FXYD2/GRIA2/SLC9A5/SLC12A4/HPN/KCNK6/ATP1B2/MYH10/KCNH4/KCNMB1/HCN1/SLC1A3/SLC12A7/SLC24A4/KCNK5/KCNG2/SLC12A9/KCNK4/TRPM5/TMEM175	SLC12A8/KCNMB3/KCNMB2/P2RY12/SLC9A9/ATP1B3/SLC9A1/KCNJ3/KCNJ13/GRIK3/KCNA3/KCNN3/HCN3/KCNJ9/LOC102186539/LOC102186069/KCND2/AQP1/KCNC2/KCNH3/ABCC9/KCNA6/PKD2/HCN2/SLC12A2/TMEM38A/SLC24A2/KCNK13/KCNN2/CNGA3/SLC9A2/KCNG3/KCNK3/KCNS3/KCNF1/LRRC26/ATP12A/MTMR6/SNAP25/SLC24A3/KCNG1/KCNB2/KCNQ3/KCNQ5/LRRC55/KCNA4/KCNJ11/KCNC1/GRIK4/KCNT2/ATP1B1/LRRC38/KCNK2/KCNH1/ATP4A/GRIK5/KCNJ14/KCNA7/KCNC3/KCNJ12/K…	Process
GO:0002366	leukocyte activation involved in immune response	528	0.272646334572869	1.31998598318793	0.0072463768115942	0.0072463768115942	0.186350296857326	2626	tags=26%, list=19%, signal=22%	HBBC/LOC102175876/LOC108635143/RORC/NR4A3/AMPD3/IL12A/BAC5/BAC7.5/ALAD/LTF/LOC102176354/MAP34-B/SLC2A3/GCA/LOC102169231/FABP5/MMP9/LOC102174044/SLC11A1/RAB44/PFKL/LOC102182683/PTK2B/LOC108633536/VNN1/ANPEP/CXCR2/GATA3/LOC102178679/LOC102182395/NFASC/KIT/C3/LOC102180492/LOC102182115/RAB3D/GHDC/LOC102172255/AZU1/ADA/ACTR1B/CD36/LOC102187810/TNFAIP3/CTSB/DOCK11/LOC102185401/RELB/STXBP2/ORMDL3/SLC27A…	297	231	CCT8/NIT2/CD47/AHSG/PSMD2/IL12A/MME/ARMC8/DNAJC13/ICOSLG/PFKL/PLCL2/CDA/DDOST/CAB39/DOCK10/SLC11A1/TMBIM1/CXCR1/CXCR2/XRCC5/PSMD14/GCA/PPIE/CAP1/STXBP3/PSMA5/CD58/RORC/S100A9/LOC102169149/S100A8/S100A13/ILF2/LOC102173932/HSPA6/CREG1/IMPDH1/PIK3CG/PSMC2/CD36/LOC100860959/LOC108633303/CEP290/BIN2/LOC102168424/ANO6/PTPRB/CCT2/RAP1B/GNS/STAT6/CD63/LTA4H/APAF1/TOM1/MFNG/LOC108636029/MGST1/OLR1/C3AR1/S…	RNF168/PTX3/RAP2B/SUCNR1/GYG1/PDXK/LOC102186806/TRPM2/PADI2/FGR/PTAFR/STK11IP/IDH1/HSPD1/TNFAIP6/PGM1/AGL/ADORA3/RAP1A/NRAS/NOTCH2/CTSS/S100A11/LAMTOR2/NCSTN/SLAMF6/SLAMF1/CD244/FCER1G/LOC102184859/LOC102185698/LOC102186356/SH2D1B/PTPRN2/AOC1/CLEC5A/CDK13/PSMA2/FGL2/GLIPR1/CAND1/ARHGAP9/RAB5B/CKAP4/LRMP/DERA/CLEC7A/CLEC12A/CLEC4E/CLEC4D/CRACR2A/CECR1/LGALS1/XRCC6/NFAM1/LEF1/MANBA/NFKB1/ATP8A1/STB…	Process
GO:0044242	cellular lipid catabolic process	164	0.338883957133718	1.47320727489039	0.00727272727272727	0.00727272727272727	0.186602870813397	2332	tags=32%, list=17%, signal=27%	LIPG/LOC102190925/PLCB1/ABHD2/LOC100861279/ACAD11/LOC102182510/FABP3/FABP5/CPT1A/HADHB/ACAA2/LOC102178311/ACOX1/LIPE/FAAH/ECI2/HADHA/PLA2G15/LOC102181962/BGLAP/LPIN3/LOC102172683/ACADVL/SLC27A2/SLC27A4/LIPC/LOC102175216/APOA1/PNPLA2/MGLL/LOC102188887/CPT1B/SPHK1/ALDH3A2/LOC102189109/ETFB/PRDX6/SESN2/LOC102187204/FABP1/SLC25A17/ACAA1/PHYH/MGST2/SMPD1/PLD2/LOC102188073/HEXA/GBA/GDPD3/CPT2	97	67	EHHADH/ACAD11/LOC108633281/LOC102178311/HACL1/FUCA1/SESN2/FABP3/PECR/CPS1/ACADL/PPT1/FAAH/LOC102172683/CPT2/LOC102190925/GBA/BGLAP/LEP/PEX5/SLC25A17/MCAT/CPT1B/HADH/SRD5A3/ACOX3/GM2A/ACER1/PNPLA6/LOC102186759/LPL/GALC/LOC102182510/LOC102181962/SLC27A2/LIPC/LOC102175216/HEXA/FABP1/HADHB/HADHA/LPIN1/SLC27A4/CRAT/PLCB1/PHYH/ABHD12/LOC102187204/LOC102189109/LPIN3/ACOT8/DECR1/LOC100861279/FABP5/SMPD1/…	ADIPOQ/PCCB/LOC102172669/PLA2G2C/SMPDL3B/MECR/LOC102182655/LOC106501968/LOC102179380/ABCD3/AOAH/PNPLA8/CROT/ABCD2/NAGA/BDH2/FABP6/HSD17B4/GCDH/ECHDC1/FABP7/PEX7/AIG1/ACAT2/PLA2G4D/IVD/ACOXL/LOC102187233/LOC102184252/PEX13/PCCA/ACBD5/LOC102176340/LOC102176622/LOC102176897/LOC102177638/LOC102190498/LOC102187932/LOC102187782/LOC102188418/GPCPD1/ENPP2/PEX2/NEU3/ACOT7/ACADS/LOC106504012/MT3/LOC1021883…	Process
GO:1902074	response to salt	29	0.546859030158766	1.68876849332495	0.0072992700729927	0.0072992700729927	0.186859223136047	822	tags=31%, list=6%, signal=29%	LOC102189034/ESR2/LOC102177976/NEFL/PTGER3/EDN1/MAPK13/GHSR/LOC106503022	21	8	GHSR/ZC3H12A/PTGER3/SNX27/NOS3/HNRNPA1/LOC108636199/HNRNPD/LOC102177976/LOC102189034/NEFL/ESR2/HSPA5/ZNF16/LOC106503022/EDN1/MAPK13/DAXX/SORBS1/LOC108634020/FMR1	HPCA/LMNB1/HSF1/TGFB1/PPP1R15A/PTGER4/DAB2/PITX3	Process
GO:0007160	cell-matrix adhesion	112	-0.430892193437152	-1.55830345719116	0.00737463126843658	0.00737463126843658	0.188361324967807	3564	tags=51%, list=26%, signal=38%	SGCE/TRPM7/ACTN2/COL13A1/LOC102174895/HPSE/EMILIN1/PEAK1/BCAM/ITGA2/ADAMTS13/FBLN5/LOC108634663/BCL2/LYVE1/ITGA11/SIRPA/SIGLEC1/ARHGAP6/PPFIA2/ITGA7/ITGB3/NID1/ACTN3/NID2/ITGAL/ADAMTS12/MKLN1/FERMT2/SRF/GP5/CD44/THY1/MSLN/HOXD3/THBS3/DDR1/LYPD5/ADAMTS9/LYPD3/FGB/ADAM8/TIAM1/ITGB2/ECM2/RHOD/PARVG/CCL21/FGA/CD34/NPNT/TRIP6/MADCAM1/LOC102175177/CNTN2/COL3A1/VWA2	44	68	ITGA6/TESK2/ITGA10/PIP5K1A/ADAM15/ZYX/CD63/TEK/FREM1/LOC108636602/PTK2B/PTPRK/CTGF/ACTN1/AJUBA/BCL2L11/LIMS1/ITGB1BP1/TSC1/ITGB1/LOC102190036/LAMA5/LOC108637403/TIMM10B/CD34/MIA/VTN/ITGA3/ITGA2B/PECAM1/ITGB4/ITGA1/WHAMM/STRC/PKD1/TAOK2/COL17A1/SORBS1/LOC108634020/ADAM9/DLC1/VCL/CTTN/L1CAM	TIAM1/GP5/ITGB2/RCC2/HOXD3/COL3A1/LOC102175177/LOC102174895/THBS3/CDK5/MKLN1/SGCE/PPFIA2/ITGA7/PARVG/NPNT/HPSE/MADCAM1/CCL21/ECM2/FERMT2/TRPM7/NID2/ITGA11/EMILIN1/ADAMTS13/ITGA8/SIGLEC1/SIRPA/CD44/ILK/LYVE1/THY1/CNTN2/PXN/FGB/FGA/FGG/LYPD3/LYPD5/BCAM/ITGB3/ITGA2/ADAMTS12/PEAK1/FBLN5/ADAMTS9/DAG1/DDR1/SRF/BCL2/MSLN/EMP2/ITGAL/TRIP6/RAC1/ADAM8/VWA2/COL13A1/ACTN2/NID1/ACTN3/RHOD/PPFIA1/ARHGAP6/LOC10…	Process
GO:0005125	cytokine activity	106	-0.431818664252376	-1.54569323430507	0.00744047619047619	0.00744047619047619	0.189614131264957	2315	tags=38%, list=17%, signal=32%	BMP2/CCL26/TIMP1/CCL22/IL11/MSTN/BMP7/ADIPOQ/LOC102181867/CXCL8/TGFB3/IL15/LOC106502311/TGFB2/TNFSF11/GDF6/IL1RN/CCL25/LIF/LOC102169932/INHBA/CRLF2/IL17C/WNT7A/LOC102190717/IL10/WNT2/CCL21/CCL24/SPP1/C5/IL1B/LOC102170772/CXCL10/CXCL14/INHA/GDF11/LOC102175889/CCL19/CXCL9	46	60	FAM3B/INHBB/BMP8B/LEP/FAM3C/KITLG/INHBE/AIMP1/LOC102181582/LOC102181854/LOC102182115/LOC102182395/LOC102182683/BMP3/GDF15/GDF1/LOC108636544/LOC102181595/IL33/CCL27/BMP4/IL17D/HMGB1/GDF5/TNFRSF11B/IL7/CNTF/FGF2/CX3CL1/LOC102181154/LOC102170310/LOC102169855/CCL16/LOC102174969/CXCL16/CSF3/CCL28/IL16/BMP6/EDN1/NRG1/CXCL12/CLCF1/NDP/LOC108634604/LOC102180492	ADIPOQ/INHA/MSTN/CSF1/INHBA/WNT2/NAMPT/GDF11/SPP1/CXCL8/CXCL9/CXCL10/CXCL11/IL17B/CXCL14/GDF9/LOC106502311/CCL25/CERS1/LOC102181867/LOC108636595/CCL19/CCL21/C5/TGFB3/IL1B/IL1RN/GDF7/TNFSF11/BMP2/BMP7/GDF6/IL18/IL10/TGFB2/LOC102190717/MIF/OSM/LIF/IL15/IL17C/CCL22/TGFB1/IL11/LOC102170772/CCL5/CCL1/LOC102175889/WNT5A/WNT7A/TNF/VEGFA/BMP5/CTF1/LOC102169932/CCL26/CCL24/GDF10/TIMP1/CRLF2	Function
GO:0048630	skeletal muscle tissue growth	5	-0.880264611595719	-1.66689337973209	0.00747663551401869	0.00747663551401869	0.189679280633591	209	tags=100%, list=2%, signal=98%	CHRND/DLL1/CRHR2/CHRNA1	0	5		CHRND/CHRNA1/CRHR2/DLL1/P2RX5	Process
GO:0030881	beta-2-microglobulin binding	5	-0.87860925148682	-1.66375874411202	0.00747663551401869	0.00747663551401869	0.189679280633591	754	tags=60%, list=6%, signal=57%	LOC102175634/LOC102179433/CD1E	1	4	FCGRT	LOC102179433/CD1E/LOC102175634/MSTRG.6609	Function
GO:0031262	Ndc80 complex	4	-0.908639149952963	-1.65097527338417	0.00757575757575758	0.00757575757575758	0.191575928596213	919	tags=75%, list=7%, signal=70%	SPC24/SPC25/NDC80	1	3	NUF2	SPC25/SPC24/NDC80	Component
GO:0005216	ion channel activity	302	-0.355666027866279	-1.45544707552063	0.00758533501896334	0.00758533501896334	0.191575928596213	2278	tags=30%, list=17%, signal=26%	MCOLN2/RASA3/TTYH1/ORAI1/CLCN5/KCNJ13/LRRIQ4/CACNB1/LOC102185237/KCNG1/KCNH3/TRPV2/LOC102169978/LRRC26/KCNC2/SLC26A3/ANO5/MCU/ASIC1/NCALD/GABRA2/SNAP25/KCNA3/TRPA1/ORAI3/LOC108633231/CACNG6/KCNA7/CACNA1S/LOC108636121/PKD1L2/KCNF1/KCNIP2/FAM26D/TPCN1/LOC108634554/GRIA1/CACNG4/SLC24A2/CLCN4/FXYD3/CLCN1/KCNA4/GRIA3/GLRB/CHRNE/GRIA4/KCNMA1/ASIC3/AQP1/CACNG5/SCN7A/CACNA2D1/CHRNA3/TRPM2/CALHM1/PEX5L/KC…	126	176	TRPC1/KCNJ15/CLCNKA/CLIC4/CATSPER4/KCNE4/CACNB4/SCN2A/SCN9A/KCNQ4/BSND/LOC102185525/LRRC8B/LRRC8C/KCNC4/KCNA2/KCND3/LOC102188370/KCNJ10/TMCO1/KCNH2/SCN8A/CACNB3/ANO6/KCNMB4/BEST3/SLC26A10/LOC108636011/LOC102172428/KCNJ8/ANO2/KCNA5/KCNA1/CACNA1C/CACNA1I/GABRB1/LOC102180114/LOC102181107/OTOP1/SLC26A2/LRRC8E/MCOLN1/CACNA1A/KCNN1/CLCN3/TMC1/TRPM6/GRIN3A/TMEM38B/FAM26E/GABRR2/PSEN1/SLC24A5/RYR3/HCN4/N…	DLG1/CLCN2/PEX5L/KCNMB3/KCNMB2/LRRIQ4/TRPM2/CHRNG/CHRND/ASIC4/KCNJ3/SCN3A/SCN7A/CHRNA1/ANO7/TRPM8/KCNJ13/GRIK3/MCOLN2/LOC102185237/LRRC8D/CLCC1/KCNA3/CHRNB2/KCNN3/HCN3/KCNJ9/ASIC3/CLCN1/TRPV6/KCND2/AQP1/CFTR/SLC26A3/CACNA2D1/KCNC2/ASIC1/KCNH3/LOC102171143/LOC102171493/LOC102172041/LOC102172606/DENND5B/ITPR2/KCNA6/LOC108636121/PKD2/STIM2/GABRA2/SLC26A1/GABRA1/GRIA1/ANXA6/PKD2L2/CATSPER3/VDAC1/GRIN…	Function
GO:0051965	positive regulation of synapse assembly	55	-0.519806153982544	-1.68795044299719	0.00771604938271605	0.00771604938271605	0.194442268866611	2881	tags=51%, list=21%, signal=40%	CBLN2/NLGN1/ADGRL2/FLRT3/AMIGO2/EFNA5/OXTR/LRRC4B/LRTM1/BHLHB9/ADGRL1/LRRTM1/FLRT1/SRPX2/ADGRL3/MUSK/WNT7A/LRRTM3/ADGRB2/THBS2/CLSTN3/SLITRK6/ADGRB1/EPHB3/LRRN1/EPHB2/CUX2/TPBG	16	39	IL1RAP/AMIGO1/LINGO4/ADGRE5/NRXN1/SLITRK1/SYNDIG1/BDNF/AGRN/NLGN2/NTRK3/AMIGO3/DLG5/SLITRK2/SLITRK4/MECP2	EPHB3/NLGN1/EPHB2/ADGRB2/ADGRL2/LRRN3/AMIGO2/CLSTN3/ADGRL3/EFNA5/ADGRL1/NTRK2/MUSK/TPBG/THBS2/FLRT2/LRRTM1/SLITRK5/SLITRK6/FLRT3/ADNP/ADGRB1/CLSTN1/CUX2/LRRC4B/ASIC2/PRKCA/OXTR/LRRN1/LRTM1/WNT7A/CBLN2/EEF2K/LRRTM3/VSTM5/FLRT1/NLGN3/BHLHB9/SRPX2	Process
GO:0090049	regulation of cell migration involved in sprouting angiogenesis	37	0.540105371541532	1.79386103147239	0.0078125	0.0078125	0.196434327745868	3277	tags=54%, list=24%, signal=41%	HMOX1/DLL4/GATA2/NR2E1/KLF4/CIB1/KIAA1462/THBS1/MMRN2/PIK3C2A/KDR/NOTCH1/PLK2/CARD10/FOXC2/FGF2/HDAC5/PIK3R2/STARD13/MEOX2	28	9	HDAC9/MEOX2/HDAC7/HMOX1/CARD10/KDR/TBXA2R/PIK3R2/KLF4/NR2E1/DLL4/THBS1/SPRED1/ITGB1BP1/NOTCH1/STARD13/NRP1/KIAA1462/PIK3C2A/FGF2/FOXC2/HDAC5/MAP3K3/PLK2/CIB1/RHOA/GATA2/MMRN2	PDCD10/ANXA1/RHOJ/AKT3/PTGS2/SPATA5/FBXW7/VEGFA/SRPX2	Process
GO:0071371	cellular response to gonadotropin stimulus	35	-0.563849054394388	-1.70008013553962	0.00802568218298555	0.00802568218298555	0.2008996181877	528	tags=40%, list=4%, signal=39%	PLAT/HSD17B3/INHBA/LOC102176897/LOC102190498/LOC102177638/EGR1/LOC102184252/LOC102187932/LOC102176340/EPHA3/LOC102176622/WT1/LOC102187782	10	25	PAWR/EPHA5/PAX8/NOTCH1/LOC102187204/LOC102189109/PGR/LOC102181832/LOC102182663/LOC102182376	EPHA3/GCLM/INHBA/PPARGC1A/EFNA5/EGR1/PPP2CA/HSD17B3/LOC102184252/LOC102176340/LOC102176622/LOC102176897/LOC102177638/LOC102190498/LOC102187932/LOC102187782/LOC102188418/WT1/HMGCS1/GATA6/SERPINE1/PLAT/STAR/AR/GATA1	Process
GO:0046164	alcohol catabolic process	35	-0.556747985832165	-1.67866946630172	0.00802568218298555	0.00802568218298555	0.2008996181877	1186	tags=34%, list=9%, signal=31%	NUDT3/TPI1/TRERF1/HSD3B7/LOC102173738/LOC102176897/LOC102190498/LOC102177638/LOC102187932/LOC102176340/LOC102176622/LOC102187782	16	19	SYNJ1/MIOX/LOC102186197/SRD5A3/SORD/SNX17/LOC102187204/LOC102189109/MTMR2/SCARB1/INPP5K/SCARF1/LOC102178217/LOC102183469/IMPA2/MTMR7	TPI1/LOC102173738/SYNJ2/INPP5E/LOC102176340/LOC102176622/LOC102176897/LOC102177638/LOC102190498/LOC102187932/LOC102187782/LOC102188418/IMPA1/MT3/APOE/TRERF1/NUDT3/HSD3B7/INPP5A	Process
GO:0043583	ear development	188	-0.372285920527191	-1.45191788846092	0.00805369127516779	0.00805369127516779	0.201154725026024	1599	tags=24%, list=12%, signal=22%	PDGFA/SOX9/GAS1/LRIG1/TGFB2/CDH1/PTK7/DDR1/KCNMA1/NOG/NTN1/MUSK/LOC102173415/GBX2/ATP2B2/GLI3/HES5/GLI2/FAM65B/PRRX2/ESRRB/ALDH1A3/CTHRC1/SHROOM2/KCNQ1/HPCA/KCNK2/GSC/TBX1/ATP2B2/PRRX1/LOC102188267/C1QB/CXCL14/SLITRK6/MYO7A/OSR1/SPARC/SIX2/FREM2/EPHB2/LGR5/TMIE/KCNK3/COL11A1/LOC102189471	85	103	SOD1/DVL3/SOX2/ECE1/KCNQ4/ROR1/PLPPR4/LOC102173932/VANGL2/HOXA1/HOXA2/HOXA13/BMPER/CEP290/ALG10/CDKN1B/LOC102178253/TRIOBP/CELSR1/RBPJ/MSX1/OTOP1/ADGRV1/PDGFRB/KIF3A/TMC1/NR4A3/WHRN/MYO6/HEY2/ATG5/TBX18/AHI1/TTC8/TSHR/BMP4/LRP10/BCL2L11/ALMS1/PAX8/MPV17/LOC102189594/NOTCH1/FGF9/ATP8A2/JAG1/GATA3/MYO3A/SDC4/FZD6/HEY1/EYA1/CHD7/MYC/BDNF/LOC102173865/USH1C/RPGRIP1L/CEBPA/HPN/MKS1/IFT20/ABR/MYO15A/FG…	OPA1/ZIC1/C1QB/EPHB2/HPCA/GLI2/INSIG2/MYO3B/PRKRA/GBX2/GFI1/COL11A1/INSIG1/GLI3/DFNA5/TWIST1/LGR5/LIN7A/COL2A1/LRIG3/IGF1/IFT27/WDR19/PDGFRA/IGFBP7/NKX3-2/SPARC/CXCL14/ANP32B/GAS1/ROR2/MUSK/SOBP/EYA4/DLL1/ESRRB/TGFB3/SIX1/SIX2/KCNK3/OSR1/PRRX2/TPRN/SLITRK6/FREM2/ITGA8/BMP2/TCF15/OSR2/CTHRC1/RDH10/MYO7A/DCHS1/C1QTNF5/MAPKAPK2/USH2A/TGFB2/PRRX1/HES5/DVL1/KCNK2/PROX1/PTPN11/FAT4/CDH1/TGFB1/NOG/PAFAH…	Process
GO:0007610	behavior	535	-0.308865002791873	-1.32248964014337	0.00808314087759815	0.00808314087759815	0.201444605349693	2358	tags=27%, list=17%, signal=23%	POMC/IGF1/CAMK4/ADM2/ABI2/ADRB3/SLC4A10/NLGN4X/LPAR5/QRFP/MEIS2/TMOD1/PROKR2/RELN/POU4F1/CHST10/VLDLR/LGI4/GHRH/SRD5A1/USP2/PPP3CB/HRH1/ASIC1/ADCY1/ADGRF1/ATXN1/FXN/DERL2/LOC102186539/APRT/HTR2A/IDO1/SNAP25/ATP8A1/CDH23/SRF/GPRC5B/DEAF1/NPY/MEF2C/BHLHB9/NTF4/NR3C1/GNB1L/AGTPBP1/LOC108637778/PNMT/AVPR1A/FOSL1/OPRL1/CEND1/LRRTM1/PPARA/CHL1/GRIA1/GPR176/IL1RN/LRRN4/LOC102179414/GLRB/ARC/SRPX2/SLC8A2…	237	298	SYNJ1/SOD1/RCAN1/ADCY5/GHSR/AGTR1/RUNX1/PUM1/HCRTR1/EPHA4/CREB1/ALS2/GLS/CACNB4/TANC1/DPP4/SCN9A/UBR3/HOXD10/GIGYF2/GJB4/PPT1/B4GALT2/TAL1/DAB1/LHX8/GPR88/SLC16A1/CIART/UBE2Q1/KCNJ10/LEP/GPR37/ADAM22/HOXA1/FOXP2/PRKAR2B/CD36/LOC100860959/LOC108633303/TAC1/ITGA5/C5H12orf10/LOC102190297/RASD2/EPS8/CACNA1C/PLA2G6/MCHR1/CELSR1/MAPK8IP2/SHANK3/NPY5R/NPY1R/USP46/KIT/UBA6/MAPK10/PJA2/GM2A/ADRB2/SCAMP4/A…	APP/LSAMP/CASR/FGF12/BCHE/KCNAB1/P2RY1/ZIC1/ADARB1/S100B/EPHB2/OPRD1/SERPINE2/ASIC4/ABI2/DBI/EN1/LYPD1/NR4A2/SLC4A10/HOXD9/FOXO6/JUN/NEGR1/GFI1/NGF/CHRNB2/LOC102186539/LMX1A/UCK2/GBX1/CDK5/BRAF/PTPRZ1/KCND2/AMPH/ADCY1/NPY/CRHR2/MET/LAMB1/RELN/ETV1/PDE1B/ZNF385A/AAAS/LOC102190935/ASIC1/LRRK2/AVPR1A/IGF1/KRAS/GPR19/LPAR5/CCND2/GALR3/LOC102180576/PPARA/ADM2/PDE5A/SNCA/ATP8A1/ADGRL3/GNRHR/CAMK4/MEF2C…	Process
GO:0051283	negative regulation of sequestering of calcium ion	46	-0.545233171669554	-1.69605783185727	0.00813008130081301	0.00813008130081301	0.202168147348063	1775	tags=37%, list=13%, signal=32%	HTR2A/TRPA1/CCR5/TPCN1/PTPRC/FKBP1A/LOC108634682/TRPM2/ANXA5/LOC102190717/JPH2/CCL21/LCK/TRPV1/XCR1/LOC108637382/CCL19	15	31	CATSPER4/DDIT3/MCOLN1/TRDN/RYR3/ERO1A/F2R/FGF2/PLCG2/NOL3/LOC102181154/GLP1R/ITPR3/RYR2/TPCN2	TRPM2/LOC108637382/LCK/HTR2B/ITPR2/ANXA5/PKD2/LETM1/ANXA6/CCL19/CCL21/IBTK/FKBP1B/HTR2A/FKBP1A/JPH2/TRPA1/LOC102190717/FASLG/PTPRC/TPCN1/P2RX7/JPH3/RYR1/TRPV1/CCR7/ITPR1/CCR5/XCR1/LOC108634682/RASA3	Process
GO:0008207	C21-steroid hormone metabolic process	31	-0.55590802700281	-1.6311384578885	0.00815660685154975	0.00815660685154975	0.202381974512137	528	tags=32%, list=4%, signal=31%	LOC102179192/LOC102176897/LOC102190498/LOC102177333/LOC102174710/LOC102177638/LOC102187932/LOC102176340/LOC102176622/LOC102187782	12	19	AKR1B1/STARD3NL/LOC102187204/LOC102189109/ADM/STARD3/STAT5B/LOC108633901/LOC102181382/LOC102182663/LOC102182376/LOC108635273	SCP2/LOC102177333/LOC102169002/LOC102176340/LOC102176622/LOC102176897/LOC102177638/LOC102190498/LOC102187932/LOC102187782/LOC102188418/FDX1/TSPOAP1/FDXR/SRD5A1/LOC102174710/STAR/LOC108634669/LOC102179192	Process
GO:0010506	regulation of autophagy	258	0.283416199943653	1.2921730650819	0.00823045267489712	0.00823045267489712	0.203766401057875	3464	tags=31%, list=26%, signal=24%	NOD2/UCHL1/ATP6V1C2/FEZ1/KIF25/CAMKK2/NPC1/LOC102177151/FOXO1/LOC108634593/LOC108634298/BCL2L1/NOD1/ADRB2/TNFAIP3/SEC22B/DAPK3/LOC108634592/C8H9orf72/PIP4K2C/AGER/LOC108635517/WDR6/DAP/GOLGA2/ATG7/NRBP2/RRAGB/TMEM59/PIM2/PLK3/SVIP/USP36/KDR/PSAP/ERN1/SREBF1/BNIP3/TP53/ADRA1A/ATG13/TICAM1/SESN2/SMURF1/DRAM1/CDK5R1/PLK2/CALCOCO2/CDC37/GBA/TRIM21/FYCO1/RAB5A/SLC38A9/CDC37/SNRNP70/PLEKHF1/KAT8/USP30/…	161	97	RUBCN/USP13/RAB5A/MUL1/PINK1/SESN2/RALB/RAB3GAP1/SH3BP4/ZC3H12A/RRAGC/KDM4A/PLK3/TMEM59/USP33/SH3GLB1/KIAA1324/GNAI3/SEC22B/MCL1/HAX1/GBA/LOC102173932/RHEB/LEP/NOD1/HGF/TOMM7/PIP4K2C/RNF41/DRAM1/FBXO7/UCHL1/KDR/ADRB2/LARS/DAPK3/TICAM1/CDC37/PIK3R2/C8H9orf72/RRAGA/ADRA1A/DAPK1/EEF1A1/TNFAIP3/KIF25/BMF/EIF2AK4/CHMP4A/MAP2K1/HTRA2/FEZ2/ATP6V1E2/ATP6V1C2/LRSAM1/GOLGA2/TSC1/HMGB1/FOXO1/PIP4K2A/SNX5/BC…	GSK3B/LAMP3/PIK3CA/LOC102183471/HTR2B/PIKFYVE/BOK/PRKAA2/DRAM2/PTPN22/UBQLN4/LAMTOR2/CDK5/MET/DCN/LRRK2/TBK1/DNM1L/TIGAR/WASH1/EP300/CISD2/SNCA/EXOC1/TBC1D14/LARP1/VDAC1/STK11/RAB8A/MTMR9/ATP6V1B2/LZTS1/MAP3K7/RRAGD/EPM2A/TAB2/SPTLC2/HIF1A/NEDD4/DAPK2/WDR41/LMX1B/GPSM1/TRIM13/OPTN/WAC/EEF1A2/ATP6V0D2/RIPK2/MTDH/ATP6V1C1/RB1CC1/PTK2/UVRAG/EIF4G2/LOC102191717/MFN2/PARK7/QSOX1/MTMR3/TPCN1/RAB33B/FBX…	Process
GO:0009895	negative regulation of catabolic process	256	0.295446060307378	1.34247753716026	0.00826446280991736	0.00826446280991736	0.204160690167831	3249	tags=31%, list=24%, signal=24%	FMN2/ALAD/LOC102176354/TIMP4/FEZ1/KIF25/GDNF/SLC11A1/NPC1/LOC102177151/LOC108634593/LOC108634298/BCL2L1/AGAP2/FHIT/TNFAIP3/FAM46C/LOC102169948/SEC22B/MAD2L1/ACACB/FURIN/EFNA1/PSMF1/EPHA4/NELL1/CIRBP/CIDEA/WDR6/MAD2L2/TIMP3/DAP/PTPN3/GOLGA2/CDK5RAP3/CNR1/ATG7/NRBP2/NOS2/PBK/LOC102183623/LOC102177091/SVIP/USP36/IRAK3/LOC102169182/FLNA/RELA/TP53/ADRA1A/LOC102189637/DDIT4/FMR1/PML/RILP/OS9/HDAC4/UBAC…	148	108	USP25/RUBCN/UBE2G2/PINK1/RPL11/EPHA4/SLC11A1/HDAC4/KDM4A/RPL5/LRIG2/FAM46C/SEC22B/MCL1/EFNA1/DEDD/HIPK2/LEP/PIK3CG/HGF/IRAK3/AGAP2/OS9/RNF41/TIMP3/LOC102177091/NAF1/MAD2L1/HNRNPD/LARS/HNRNPA0/CIRBP/PTBP1/SGTA/SIRT6/PLIN5/GIPC1/PBK/LOC108636541/RRAGA/RGP1/CCAR2/ADRA1A/LOC102169182/PTPN3/ALAD/FYN/CNR1/TNFAIP3/KIF25/SLIRP/PSEN1/BMF/CHMP4A/PAPD4/HTRA2/FEZ2/LRPPRC/ERLEC1/NBAS/GOLGA2/TSC1/UBAC2/MYCBP2/…	LAMP3/PIK3CA/DHX36/LOC102183471/HTR2B/SERPINE2/BOLL/DBI/THRAP3/YBX1/PTPN22/UBQLN4/FMC1/MET/LRRK2/ETFBKMT/TIGAR/WASH1/PPARA/SNCA/PPARGC1A/TBC1D14/ADRA1B/LARP1/SH3RF2/ELAVL1/PIN1/MTMR9/LZTS1/FBP1/RPS7/SNX3/UBE2J1/SYNCRIP/TAB2/QKI/ANXA2/SMAD3/STYX/PDCL3/IL1B/ATRAID/DAB2IP/WAC/LOC102184534/CSNK2A1/E2F1/LAPTM4B/PABPC1/AZIN1/SDCBP/PTK2/ADGRB1/EIF4G2/PDE3B/MYOG/ADORA1/MAPKAPK2/IL10/YOD1/TARDBP/DFFA/PARK…	Process
GO:0003199	endocardial cushion to mesenchymal transition involved in heart valve formation	4	0.916937629323086	1.64691707124462	0.00843881856540084	0.00843881856540084	0.208012707685415	1128	tags=100%, list=8%, signal=92%	HEY2/HEY1/EFNA1/ERG	4	0	ERG/EFNA1/HEY2/HEY1		Process
GO:0030900	forebrain development	351	-0.340769055267131	-1.41277640543966	0.00855745721271394	0.00855745721271394	0.208850642337433	2044	tags=25%, list=15%, signal=22%	VLDLR/KCNC2/GHRH/SRD5A1/GLI1/E2F1/ID4/KIF5B/POU1F1/TBX3/BCAN/SRF/CCR5/NPY/LHX6/PITX2/AXIN1/MEF2C/BCL11B/LRP8/MCPH1/HSD17B3/AGTPBP1/LOC108637516/ARX/AVPR1A/MAS1/HDAC2/STIL/CDH1/NDE1/RTN4RL2/LPAR1/SLC8A2/INHBA/DBI/DMRTA2/NOG/DNAH5/BMPR1A/AQP1/CDH2/IKZF1/GBX2/SSTR2/GLI3/HES5/GLI2/ALDH1A3/CDON/WNT7A/ADCYAP1/LEF1/NR4A2/CDK6/LMX1A/PITX1/CHRNB2/C25H16orf45/LOC102176897/GSC/LOC102190498/PEBP1/NR2F1/SCT/M…	157	194	C1H21orf91/ARL13B/AHSG/EIF2B5/SOX2/MECOM/TMEM108/PCNT/WNT4/KDM1A/ARID1A/ATIC/CREB1/NRP2/SATB2/INHBB/RAB3GAP1/CXCR4/ACVR1C/TTC21B/DLX2/KIF1A/POU3F1/MFSD2A/SZT2/EIF2B3/DAB1/LHX8/KCNC4/HSD17B7/TBX19/FOXP2/FRS2/SMARCC2/APAF1/RFX4/SLC2A3/PEX5/KCNA1/WNT7B/SHANK3/METTL14/SLIT2/RBPJ/EPHA5/UBA6/ANXA3/PRDM8/MSX1/PCSK1/PROP1/KIF3A/SMARCA4/XAB2/NR4A3/NEFM/NEFL/FYN/NR2E1/TTC8/PSEN1/AKAP5/ESR2/SYNE2/BMP4/NIN/T…	POU1F1/GSK3B/FBXO45/HES1/EPHB3/CHRD/P2RY12/RNF7/RYK/EPHB2/PGAP1/GLI2/DBI/ZEB2/NR4A2/SLC4A10/LRP2/COL3A1/GBX2/SLC2A1/STIL/DMRTA2/LRP8/DOCK7/WNT2B/CHRNB2/BCAN/LMX1A/CDK5/LOC108635911/PTPRZ1/INHBA/GLI3/NPY/CRHR2/AQP1/LAMB1/RELN/SEMA3A/CDK6/IKZF1/KCNC2/PHLDA1/SLC38A2/LRRK2/AVPR1A/GLI1/KRAS/MKL1/PITX2/LEF1/PPARGC1A/TACC3/NR2F1/MEF2C/NDST1/CSF1R/PFDN1/PITX1/LOC102171149/CEP120/INSR/NOTCH3/NFIB/VLDLR/DP…	Process
GO:0015691	cadmium ion transport	5	0.867947610389552	1.6717802611111	0.00856531049250535	0.00856531049250535	0.208850642337433	360	tags=40%, list=3%, signal=39%	SLC11A2/SLC11A1	4	1	SLC11A1/LOC102190297/SLC30A1/MSTRG.3384	LOC102190935	Process
GO:0070574	cadmium ion transmembrane transport	5	0.867947610389552	1.6717802611111	0.00856531049250535	0.00856531049250535	0.208850642337433	360	tags=40%, list=3%, signal=39%	SLC11A2/SLC11A1	4	1	SLC11A1/LOC102190297/SLC30A1/MSTRG.3384	LOC102190935	Process
GO:0060371	regulation of atrial cardiac muscle cell membrane depolarization	5	0.862699457524256	1.6616716344354	0.00856531049250535	0.00856531049250535	0.208850642337433	1103	tags=80%, list=8%, signal=74%	SCN3B/SCN2B/GJA1/GJA5	4	1	GJA5/GJA1/SCN3B/SCN2B	SCN1B	Process
GO:0030185	nitric oxide transport	5	0.861104115861831	1.65859879839202	0.00856531049250535	0.00856531049250535	0.208850642337433	545	tags=60%, list=4%, signal=58%	HBBC/LOC102175876/EDN1	3	2	LOC102175876/HBBC/EDN1	AQP1/LOC102176710	Process
GO:0097493	structural molecule activity conferring elasticity	17	-0.64910875948934	-1.66883124892671	0.00862068965517241	0.00862068965517241	0.208870928477531	1424	tags=47%, list=11%, signal=42%	EMILIN2/COL4A1/OBSL1/FBN1/MFAP5/FBN2/ELN/MYBPH	3	14	MYOM3/MYBPHL/MYBPC3	OBSL1/MYBPC1/MFAP5/FBN2/FBN1/EMILIN1/COL4A1/MYBPH/MYBPC2/EMILIN2/MYOM1/ELN/MYOM2/IGSF22	Function
GO:1901623	regulation of lymphocyte chemotaxis	18	-0.64779193179563	-1.67630146842394	0.00863557858376511	0.00863557858376511	0.208870928477531	1258	tags=44%, list=9%, signal=40%	LOC102178953/TMEM102/LOC102190717/PADI2/LOC102183941/CXCL10/CXCL14/LOC102175889	5	13	TNFSF14/PTK2B/CCL27/ADAM10/LOC102181154	PADI2/LOC102183941/CXCL10/CXCL14/LOC108633275/ADAM17/LOC102190717/CCL5/LOC102175889/TMEM102/CCR7/WNT5A/LOC102178953	Process
GO:0048048	embryonic eye morphogenesis	27	-0.612336806344586	-1.72526553184226	0.00865051903114187	0.00865051903114187	0.208870928477531	1874	tags=41%, list=14%, signal=35%	BMP7/EFEMP1/FZD5/AXIN1/TBX2/MFAP2/FBN1/ALDH1A3/FBN2/WNT16/SOX11	9	18	ARID1A/PHACTR4/SP3/SP1/FRS2/CITED2/STRA6/TFAP2A/TH	FZD5/HIPK1/WNT16/TWIST1/RARG/FBN2/FBN1/EFEMP1/SOX11/BMP7/PROX1/KDM2B/TBX2/ALDH1A3/WNT5A/AXIN1/RARB/MFAP2	Process
GO:0071372	cellular response to follicle-stimulating hormone stimulus	28	-0.598381531060296	-1.69954278273294	0.00865051903114187	0.00865051903114187	0.208870928477531	528	tags=36%, list=4%, signal=34%	INHBA/LOC102176897/LOC102190498/LOC102177638/EGR1/LOC102187932/LOC102176340/EPHA3/LOC102176622/LOC102187782	7	21	PAWR/EPHA5/NOTCH1/LOC102187204/LOC102189109/PGR/LOC102181832	EPHA3/GCLM/INHBA/PPARGC1A/EFNA5/EGR1/PPP2CA/LOC102176340/LOC102176622/LOC102176897/LOC102177638/LOC102190498/LOC102187932/LOC102187782/LOC102188418/HMGCS1/SERPINE1/PLAT/STAR/AR/GATA1	Process
GO:0000737	DNA catabolic process, endonucleolytic	14	-0.717072894645127	-1.75379273872469	0.00869565217391304	0.00869565217391304	0.208870928477531	1168	tags=14%, list=9%, signal=13%	ENDOG/SETMAR	8	6	KPNA1/LOC102178253/LOC102178051/DNASE2/HMGB1/FBXO18/DNASE1/CASP3	ENDOG/DFFA/DFFB/DICER1/MUS81/MSTRG.1498	Process
GO:0005892	acetylcholine-gated channel complex	9	-0.776754027581209	-1.71258697703688	0.00869565217391304	0.00869565217391304	0.208870928477531	1171	tags=56%, list=9%, signal=51%	CHRNE/CHRNA3/CHRNB2/CHRNA1/CHRNG	2	7	CHRNB1/CHRNA5	CHRNG/CHRND/CHRNA1/CHRNB2/CHRNE/CHRNA3/CHRNB4	Component
GO:0022848	acetylcholine-gated cation-selective channel activity	9	-0.776754027581209	-1.71258697703688	0.00869565217391304	0.00869565217391304	0.208870928477531	1171	tags=56%, list=9%, signal=51%	CHRNE/CHRNA3/CHRNB2/CHRNA1/CHRNG	2	7	CHRNB1/CHRNA5	CHRNG/CHRND/CHRNA1/CHRNB2/CHRNE/CHRNA3/CHRNB4	Function
GO:0016102	diterpenoid biosynthetic process	8	-0.780643370177153	-1.68259610381656	0.00874125874125874	0.00874125874125874	0.209520616828696	2499	tags=88%, list=18%, signal=71%	BCO1/RDH10/RBP1/ALDH1A3/DHRS9/CRABP2/ALDH1A2	1	7	LOC102170823	RBP1/DHRS9/CRABP2/ALDH1A2/RDH10/BCO1/ALDH1A3	Process
GO:0007520	myoblast fusion	26	-0.615445158688742	-1.71045986641248	0.00878734622144113	0.00878734622144113	0.209734701735743	1712	tags=46%, list=13%, signal=40%	CACNA1S/PITX2/MEF2C/LOC108634554/CAV3/CDON/NPHS1/DYRK1B/NTN3/LOC108633440/TMEM8C/ADAM12	7	19	TANC1/MYH9/CAST/CAPN2/MYH10/LOC108633901/LOC108635273	GSK3B/PLEKHO1/PITX2/MEF2C/NEO1/TMEM8C/ADGRB3/MYOD1/LOC102191717/CACNA1S/NOS1/NPHS1/DYRK1B/CAV3/LOC108633440/NTN3/ADAM12/CDON/LOC108634554	Process
GO:0005689	U12-type spliceosomal complex	26	-0.607090570561625	-1.68724059579171	0.00878734622144113	0.00878734622144113	0.209734701735743	3	tags=19%, list=0%, signal=19%	RBM41/SNRNP25/RNPC3/YBX1/LOC108634621	10	16	SF3B1/SF3B4/SNRPF/LSM7/SF3B5/SF3B6/SNRPB/SF3B3/SNRPD2/SNRPD3	YBX1/RNPC3/ZCRB1/PHF5A/DHX15/LOC102174478/PDCD7/SNRPG/SNRPE/ZMAT5/SNRNP35/SNRNP48/SNRNP25/ZRSR2/RBM41/LOC108634621	Component
GO:1904322	cellular response to forskolin	25	-0.601648478591935	-1.65215140164242	0.0088809946714032	0.0088809946714032	0.211255121336275	528	tags=32%, list=4%, signal=31%	LOC102176897/LOC102190498/LOC102177638/LOC102187932/CFTR/LOC102176340/LOC102176622/LOC102187782	10	15	ADCY5/PTGER3/GNAI3/GNAI1/ADCY6/EPHA5/LOC102187204/LOC102189109/HDAC8/LOC108633221	ADCY1/CFTR/AHR/EFNA5/ADCY3/LOC102176340/LOC102176622/LOC102176897/LOC102177638/LOC102190498/LOC102187932/LOC102187782/LOC102188418/FDX1/ADCY2	Process
GO:0016614	oxidoreductase activity, acting on CH-OH group of donors	119	-0.422942897551542	-1.54542004462206	0.00890207715133531	0.00890207715133531	0.211255121336275	2639	tags=35%, list=19%, signal=29%	ADHFE1/MDH2/DHDH/PTGR1/LOC102191395/BMP2/LDHAL6B/LOC108633807/LOC102170282/RDH10/FAM213B/LOC102185066/IDH2/KCNAB2/HSD11B2/LOC106503208/LOC102177153/HSD17B3/DHRS7C/GPD1/DHRS7B/IDH3A/HSD3B7/IDH1/DHRS9/LOC102173738/3BHSD/LOC102176897/LOC102190498/LOC102174841/LDH-A/LOC102189835/LOC102177638/HPGD/LOC102187932/BDH1/ALDH3A1/LOC102176340/LOC102176622/LOC102187782/AKR7A2/KCNAB1	48	71	EHHADH/LOC108633281/LOC102178311/LOC106503221/GPD2/LOC102172683/PHGDH/HSD17B7/AKR1B1/IMPDH1/SDR9C7/RDH5/MIOX/HADH/LOC102186197/CTBP1/LOC102186759/LOC102186117/ME1/RDH12/SORD/LOC102169480/HADHB/HADHA/LOC102177789/LOC102179751/ABCC4/CRYL1/LOC102187204/LOC102189109/TSTA3/DHRS3/PGD/H6PD/RDH13/DHRS11/ALDH3A2/GPD1L/CHDH/IMPDH2/HSD17B8/ZADH2/CYB5A/ME2/KDSR/VKORC1/ME3/NSDHL	BDH1/KCNAB1/LOC102172669/CBR3/IDH1/DHRS9/LOC108633807/AKR1A1/3BHSD/HIBADH/GPD1/LOC102185066/LDHB/BDH2/LOC102173738/LOC102177153/UGDH/HSD17B4/RDH8/CBR4/HPGD/LOC102174841/GRHPR/HSD17B3/PTGR1/LDHAL6B/RDH11/L2HGDH/HMGCR/SPR/MDH1/LOC102185579/LOC102176340/LOC102176622/LOC102176897/LOC102177638/LOC102190498/LOC102187932/LOC102187782/LOC102188418/BMP2/IDH3B/RDH10/ADHFE1/HSD17B12/KCNAB2/FAM213B/HSD11B1/L…	Function
GO:0070661	leukocyte proliferation	86	-0.447248363184793	-1.56939366760213	0.00891530460624071	0.00891530460624071	0.211255121336275	3253	tags=42%, list=24%, signal=32%	BAX/AZI2/CD40LG/CD27/CD180/BCL2/DOCK8/ITGAM/SLAMF6/RIPK2/P2RX7/LOC108633275/ZBTB32/ITGAL/PPP3CB/LOC102181867/IL15/MEF2C/PTPRC/TNFSF11/CD40/FKBP1A/HELLS/DOCK2/LOC108634682/FLT3/ITGB2/SLAMF1/LEF1/IL10/TNFSF18/CARD11/LOC102180368/LOC108637382/EPHB6/NPR3	37	49	PLCL2/SATB1/WNT4/SLC11A1/CXCR4/IMPDH1/PIK3CG/KIT/EBI3/TNFSF14/PRDX2/LOC102182127/LOC108636544/LOC102181595/IL33/SHB/FYN/F2RL1/HMGB1/TNFSF4/TNFRSF4/RC3H1/PSMB10/ATAD5/TP53/LOC102171917/GAPT/IL7R/PRKCD/IMPDH2/CCND3/MALT1/CXCL12/MSN/LOC108634604/LOC102180492/ELF4	ITGB2/LOC108637382/HSPD1/CSF1/NCSTN/SLAMF6/SLAMF1/EPHB6/TBK1/IL23A/CD27/WASH1/LEF1/MEF2C/LOC108633275/LOC102181867/LOC108636595/DOCK8/TLR4/FKBP1B/RC3H2/FLT3/TNFSF11/FKBP1A/CD40/RIPK2/IL10/TNFSF18/PTPRC/P2RX7/IL15/ZBTB32/TGFB1/CD79A/BAX/DOCK2/CD180/NPR3/AZI2/BCL2/ITGAL/ITGAM/LOC102180368/CARD11/HELLS/PPP3CB/CD151/CD40LG/LOC108634682	Process
GO:0048704	embryonic skeletal system morphogenesis	91	-0.447140554158227	-1.57202760273449	0.00892857142857143	0.00892857142857143	0.211255121336275	2096	tags=34%, list=15%, signal=29%	HOXC9/RDH10/BMP7/SLC39A1/HOXB2/TGFB3/LOC102188874/IRX5/AXIN1/TWIST2/MEF2C/GAS1/HOXD3/TBX15/TGFB2/MDFI/NOG/WNT9B/GLI3/PRRX2/SHOX2/ALX4/GSC/TBX1/PRRX1/MMP16/ALX1/OSR1/SOX11/SIX2/COL11A1	36	55	SATB2/DLX2/HOXD10/WDR60/HOXA1/HOXA2/HOXA3/HOXA4/HOXA5/HOXA6/HOXA7/HOXA11/CHST11/TULP3/SLC39A3/BMP4/MMP14/ASXL2/GRHL2/EYA1/FLVCR1/FOXC2/MEGF8/FUZ/HOXB8/HOXB7/HOXB6/HOXB5/HOXB3/PCGF2/EIF4A3/TFAP2A/RUNX2/IFT140/FGFR2/MEN1	DLG1/SHOX2/HOXD9/HOXD3/TWIST2/COL11A1/ALX3/TBX15/SLC39A1/GLI3/TWIST1/MYF5/ALX1/HOXC9/HOXC11/COL2A1/WDR19/PDGFRA/MEF2C/NDST1/WNT9A/TGFBR1/GAS1/MTHFD1L/TGFB3/SIX1/SMAD3/SIX2/OSR1/MYCN/SOX11/PRRX2/BMI1/LOC102188874/BMP7/MMP16/OSR2/RDH10/ALX4/TGFB2/PRRX1/IRX5/NOG/HOXB2/WNT9B/GSC/TGFBR2/HYAL1/MDFI/SMAD2/AXIN1/MED12/TBX1/LOC108633207/MSTRG.17498	Process
GO:0097433	dense body	6	0.832618324460668	1.7018219560382	0.00894854586129754	0.00894854586129754	0.211255121336275	805	tags=50%, list=6%, signal=47%	PIWIL2/SYBU/LOC102172205	4	2	LOC102172205/PIWIL2/ACTN1/SYBU	ACTG1/ACTB	Component
GO:0048706	embryonic skeletal system development	113	-0.426298546926776	-1.5381250842846	0.00896860986547085	0.00896860986547085	0.211255121336275	1967	tags=31%, list=15%, signal=27%	RDH10/SCX/BMP7/SLC39A1/HOXB2/TGFB3/LOC102188874/DEAF1/IRX5/AXIN1/TWIST2/MEF2C/GAS1/DMRT2/HOXD3/TBX15/TGFB2/MDFI/NOG/WNT9B/SULF1/GLI3/PRRX2/SHOX2/ALX4/GSC/TBX1/PRRX1/MMP16/ALX1/OSR1/SOX11/SIX2/COL11A1/DLK1	44	69	SATB2/DLX2/SP3/HOXD10/HOXD1/WDR60/HOXA1/HOXA2/HOXA3/HOXA4/HOXA5/HOXA6/HOXA7/HOXA9/HOXA11/SP1/CHST11/TULP3/SLC39A3/BMP4/MMP14/ASXL2/FGF9/GRHL2/EXT1/EYA1/FLVCR1/FOXC2/MEGF8/FUZ/MKS1/HOXB9/HOXB8/HOXB7/HOXB6/HOXB5/HOXB3/PCGF2/EIF4A3/TFAP2A/RUNX2/IFT140/FGFR2/MEN1	DLG1/SHOX2/HOXD9/HOXD3/TWIST2/COL11A1/ALX3/TBX15/SLC39A1/PBX1/GLI3/TWIST1/MYF5/ALX1/HOXC6/HOXC9/HOXC11/COL2A1/WDR19/PDGFRA/NKX3-2/TAPT1/MEF2C/NDST1/WNT9A/DMRT2/TGFBR1/GAS1/MTHFD1L/TGFB3/SIX1/SMAD3/SIX2/OSR1/MYCN/SOX11/PRRX2/BMI1/LOC102188874/BMP7/SULF2/MMP16/OSR2/RDH10/SULF1/SCX/ALX4/WNT11/TGFB2/PRRX1/IRX5/NOG/MBTD1/HOXB2/WNT9B/GSC/DLK1/TGFBR2/WNT5A/HYAL1/MDFI/SMAD2/AXIN1/RBP4/DEAF1/MED12/TBX1/LO…	Process
GO:0042180	cellular ketone metabolic process	69	-0.475588531301253	-1.61927158103394	0.00898203592814371	0.00898203592814371	0.211255121336275	2083	tags=30%, list=15%, signal=26%	LOC102170282/SRD5A1/PDSS1/IDO1/GLO1/KYNU/COQ10A/SLC37A2/GPD1/GPI/LOC102177329/LOC102173738/LOC102176897/LOC102190498/LOC102174710/LOC102177638/LOC102187932/LOC102176340/LOC102176622/LOC102187782/AKR7A2	28	41	CRYZL1/LOC108633281/LOC102178311/LOC106503221/COQ10B/GPD2/KYAT3/AKR1B1/LOC102186759/AADAT/LOC102187204/LOC102189109/ADM/COQ8A/COQ8B/STARD3/STAT5B/NMT1/AFMID/KDSR/LOC108633901/HAGH/LOC102181382/LOC102182663/LOC102182376/LOC108634544/LOC108634920/LOC108635273	LOC102172669/CBR3/KYNU/SCP2/GPD1/COQ10A/NDUFA9/LOC102173738/COQ2/CBR4/COQ3/HMGCR/KYAT1/RXRA/PDSS1/LOC102176340/LOC102176622/LOC102176897/LOC102177638/LOC102190498/LOC102187932/LOC102187782/LOC102188418/UBIAD1/PARK7/COQ5/TDO2/COQ9/GPI/LOC102177329/HSD17B1/FDXR/SRD5A1/LOC102174710/GLO1/COQ7/IDO1/STAR/SLC37A2/LOC102170282/MSTRG.849	Process
GO:0071391	cellular response to estrogen stimulus	15	0.657658033430493	1.73501924487924	0.00917431192660551	0.00917431192660551	0.213149696671586	2042	tags=53%, list=15%, signal=45%	SFRP1/ARID5A/LOC102180906/MYC/SRA1/NAIP/BCAS3/WBP2	15	0	TRIM24/SRA1/ESR1/CRHBP/ARID5A/MYC/BCAS3/PELP1/RARA/WBP2/NAIP/LOC102180906/SFR1/FAS/SFRP1		Process
GO:0097484	dendrite extension	7	0.805563544940349	1.70721744530229	0.00917431192660551	0.00917431192660551	0.213149696671586	1913	tags=57%, list=14%, signal=49%	TMEM108/BDNF/SH3GL2/CYFIP2	6	1	TMEM108/CYFIP1/LLPH/CYFIP2/SH3GL2/BDNF	STK11	Process
GO:0019732	antifungal humoral response	12	0.702064250314603	1.73766845531373	0.00919540229885057	0.00919540229885057	0.213149696671586	242	tags=42%, list=2%, signal=41%	BAC5/BAC7.5/LTF/MAP34-B/LOC102169231	8	4	TAC1/MAP34-B/LOC102169231/BAC7.5/BAC5/LOC102170003/LTF/FAM3A	RARRES2/NPY/LOC106502530/CHGA	Process
GO:0015248	sterol transporter activity	20	0.606128353388404	1.72774226118923	0.00919540229885057	0.00919540229885057	0.213149696671586	1114	tags=35%, list=8%, signal=32%	ABCG1/ABCA1/NPC1/LOC108634593/ABCG8/APOA1/ARV1	12	8	ABCG1/ABCA1/NPC2/ABCG8/SCP2D1/OSBPL2/ABCG4/APOA1/STARD5/NPC1/ARV1/LOC108634593	OSBPL6/SCP2/OSBPL3/STARD4/APOE/OSBPL7/OSBPL1A/STAR	Function
GO:0032368	regulation of lipid transport	96	0.397750180076656	1.56543289507136	0.00920245398773006	0.00920245398773006	0.213149696671586	1982	tags=27%, list=15%, signal=23%	LIPG/ATP8A2/ABCG1/ABCA1/NUCB2/PPARG/BMP6/EDN1/NFKBIA/APOC2/IGFBP3/ABCG8/LOC102172683/ACSL4/THBS1/NRG1/APOA1/ARV1/TAC1/RETN/LOC102184867/IRS2/LOC102191099/TP53/LOC102190572/TNFRSF11A	50	46	AGTR1/ABCG1/RUNX1/LDLRAP1/ERFE/LOC102172683/LOC102191099/LOC102184867/LOC102190572/LEP/IGFBP3/HBP1/TAC1/LRP1/PLA2G6/ABCA7/PRELID1/ACSL6/LOC102186759/MAPK9/ABCA1/NUS1/THBS1/ABCG8/COMMD1/IRS2/ATP8A2/DGAT1/NR1H3/CRY2/NUCB2/APOA1/P2RX4/AKT2/APOC2/NR1H2/TP53/NFKBIA/TMF1/PRKCD/PPARG/BMP6/EDN1/LIPG/TNFRSF11A/NRG1/SIRT1/ARV1/ACSL4/RETN	ADIPOQ/PLA2R1/SCP2/LOC102190840/REPIN1/ABCB4/CRY1/WASH1/SREBF2/PPARA/NFKB1/SPP1/ATP8A1/GDF9/NKX3-1/PTCH1/SYK/ACAT2/ANXA2/HRH2/C11H2orf40/IL1B/POMC/LOC108637177/TNFSF11/PLTP/P2RY2/LAMTOR1/MFN2/KDM5B/MIF/PTPN11/P2RX7/APOE/GPS2/NCOR1/ITGB3/C1QTNF1/MAP2K6/DAB2/TNF/ACSL5/GAL/AGTR2/IRAK1/LOC108635409	Process
GO:0006639	acylglycerol metabolic process	79	0.411353066847663	1.56475490995222	0.00920245398773006	0.00920245398773006	0.213149696671586	1366	tags=27%, list=10%, signal=24%	ABHD2/LOC100861279/LOC102182294/FABP3/FABP5/CPT1A/LOC108634205/CAV1/LIPE/CD36/LPIN3/LIPC/ACSL4/DGAT2/CAT/APOA1/PNPLA2/MGLL/LOC102188887/AGMO/SCD	47	32	GK5/FABP3/CPS1/DGKD/CAV1/CD36/LOC100860959/LOC108633303/AGMO/GPAT3/DGKQ/ACSL6/SLC22A4/LPL/SEL1L/LIPC/GPAT2/FABP1/LPIN1/ABHD12/LPIN3/LOC100861279/FABP5/DGAT1/CAT/DGAT2/APOA1/LOC102188073/LOC102188887/LIPE/SLC27A5/PLPP1/ABHD2/ABHD6/MGLL/ABHD16A/LMF1/LOC102182294/GPAM/SCD/DDHD2/SIRT1/LOC108634205/PNPLA2/CPT1A/ACSL4/LOC108634506	DBI/INSIG2/INSIG1/DGKA/MTTP/FABP6/FABP7/LOC106502530/PCK1/DGKZ/PTPN11/LOC106504012/LOC102188340/APOE/PGS1/APOH/IL6ST/CAV3/GPX1/LPIN2/APOBR/PLCE1/GPAT4/ACSL1/AGPAT5/DAGLA/LOC102176672/DGKK/GK/PNPLA4/LOC108633198/LOC108635379	Process
GO:0015935	small ribosomal subunit	79	0.410401973742506	1.56113702612916	0.00920245398773006	0.00920245398773006	0.213149696671586	178	tags=4%, list=1%, signal=4%	LOC102168959/LOC102168680/LOC102168617	39	40	EIF2A/MRPS15/RPS27/DAP3/LOC102168617/RPS23/RPS14/RPS15/RACK1/RPS28/RPS29/MRPS9/RPS27A/MRPS2/RPS21/RPS20/RPS3/LOC102177819/RPS25/RPS3A/RPS16/RPS19/MRPS23/RPS17/LOC108638514/MRPS18B/MRPS18A/RPS10/RPS18/LOC102168680/LOC102168959/LOC102183030/RPS24/LOC108633249/FAU/RPS4X/MCTS1/LOC102175427/MSTRG.12071	MRPS6/MRPS22/LOC102191473/RPS8/MRPS21/MRPS33/MRPL42/RPS26/MRPS35/LOC102174421/MRPS18C/RPS6/RPS7/RPS12/RPS27L/MRPS5/MRPS31/MRPS26/MRPS28/MRPL16/RPS13/MRPS14/LOC102171808/LOC102172558/MRPS12/RPS11/RPS9/RPS5/LOC108638228/MRPS7/MRPS27/MRPS36/MRPS11/MRPS24/RPSA/MRPS25/MRPS10/MRPS34/RPS15A/MRPS16	Component
GO:0048729	tissue morphogenesis	517	-0.310701739252843	-1.32859927640392	0.00925925925925926	0.00925925925925926	0.213149696671586	1978	tags=21%, list=15%, signal=18%	MESP2/RDH10/IRX2/ID4/TBX5/SOS1/SCX/PRKX/ROCK2/BMP7/B4GALT1/TBX3/NKX3-1/HOXB2/ETV4/SRF/MDM2/CD44/DEAF1/FZD5/PITX2/AXIN1/MEF2C/SEMA3E/SOX9/TEAD1/NR3C1/GCNT1/VDR/TGFB2/TBX2/COL4A1/MPP5/STIL/PTHLH/PTK7/TBX4/GPC3/DDR1/HAND2/FKBP1A/INHBA/LOC102177760/NOG/PLXNA1/WNT9B/SOX4/LGR4/BMPR1A/NTN1/ADAM8/LOC108634682/GBX2/GLI3/HES5/FMN1/GLI2/TPM1/ALDH1A3/MGP/HEYL/LOC102174762/CTHRC1/WNT7A/LEF1/ACTA1/TMEFF2/TNC/F…	237	280	ARL13B/IFT57/TP63/CRYGS/DVL3/CCDC39/NPHP3/RIPK4/AIRE/POFUT2/RUNX1/EPHA2/WNT4/ARID1A/PHACTR4/PAX3/EPHA4/WNT6/CXCR2/NRP2/CASP8/EPB41L5/CXCR4/ACVR1/BBS5/TRAF3IP1/LOC102169353/TAL1/WLS/CYR61/TGFBR3/GLMN/S1PR1/TMEM79/VANGL2/NOS3/PODXL/HOXA5/HOXA11/HOXA13/HGF/MYF6/CEP290/ITGA5/ACVRL1/FRS2/TIMELESS/APAF1/PKP2/TULP3/LOC102178253/SOX10/PDGFB/WNT7B/CELSR1/LOC108633277/LOC108636083/SHANK3/SLIT2/RBPJ/LIAS/KD…	CASR/HEG1/DLG1/OPA1/CHRD/PDCD10/SHOX2/ADARB1/CDC42/LOC108637382/MATN1/WNT10A/IGFBP5/FZD5/BMPR2/TMEFF2/GLI2/ZEB2/XIRP2/LRP2/NCKAP1/COL3A1/GBX2/HEYL/ARTN/STIL/TACSTD2/PRKACB/BCL10/LMO4/COL11A1/CSF1/RBM15/RHOC/NOTCH2/PBX1/WNT16/RALA/INHBA/GLI3/TBX20/MET/WNT2/SEMA3E/SEMA3A/TWIST1/AHR/FZD1/COBL/LGR5/MYF5/ALX1/TMTC3/RARG/VDR/PRICKLE1/MDM2/IGF1/TXNRD1/PTHLH/KRAS/MGP/SH3BP1/NUP50/BBS7/PITX2/LEF1/NPNT/PKD…	Process
GO:0000779	condensed chromosome, centromeric region	54	-0.524030141214091	-1.69429426784702	0.00934579439252336	0.00934579439252336	0.213149696671586	2443	tags=35%, list=18%, signal=29%	CENPN/MIS18BP1/CENPK/MIS12/AURKB/NUP43/HJURP/SKA2/CCNB1/SKA3/NDE1/NCAPD2/KMT5C/CENPE/SPC25/NDC80/BIRC5/BUB1B/CENPF	17	37	PMF1/NUF2/MAD2L1/CENPC/KNL1/CENPB/SS18L1/DSN1/CEBPB/NCAPD3/NSL1/KNTC1/AURKC/TEX14/CENPH/SKA1/CENPU	SGO1/ORC2/SGO2/SPC25/HJURP/ITGB3BP/CBX3/NCAPD2/CENPE/PINX1/NUP43/BUB1B/REC8/BUB1/CENPO/SKA3/AURKA/CENPF/CENPN/KMT5C/SKA2/MIS12/AURKB/NDEL1/BIRC5/SPDL1/BOD1/CCNB1/CENPK/MIS18BP1/NDC80/CREBBP/NDE1/PLK1/ZWINT/DYNLT3/CHAMP1	Component
GO:0060013	righting reflex	5	-0.875198173372698	-1.6572994323877	0.00934579439252336	0.00934579439252336	0.213149696671586	1201	tags=60%, list=9%, signal=55%	GLRB/SHANK1/ALDH1A3	2	3	FOXP2/USP46	GLRB/SHANK1/ALDH1A3	Process
GO:0090383	phagosome acidification	5	-0.868853281819206	-1.64528457050832	0.00934579439252336	0.00934579439252336	0.213149696671586	1400	tags=80%, list=10%, signal=72%	RAB38/RAB20/SLAMF8/RAB39A	1	4	RAB7A	SLAMF8/RAB20/RAB39A/RAB38	Process
GO:0016918	retinal binding	5	-0.868221250134848	-1.64408773785532	0.00934579439252336	0.00934579439252336	0.213149696671586	564	tags=80%, list=4%, signal=77%	LOC102179328/LOC102173738/ALDH1A2/OPN4	1	4	RLBP1	LOC102179328/LOC102173738/ALDH1A2/OPN4	Function
GO:0060666	dichotomous subdivision of terminal units involved in salivary gland branching	5	-0.865665722165598	-1.63924851951398	0.00934579439252336	0.00934579439252336	0.213149696671586	1100	tags=60%, list=8%, signal=55%	LOC102177760/PLXNA1/SEMA3A	2	3	NRP1/PLXND1	SEMA3A/PLXNA1/LOC102177760	Process
GO:0060789	hair follicle placode formation	5	-0.855299535023456	-1.61961882124748	0.00934579439252336	0.00934579439252336	0.213149696671586	1737	tags=60%, list=13%, signal=52%	LOC102188874/HDAC2/LOC102190430	0	5		CDC42/HDAC1/HDAC2/LOC102188874/LOC102190430	Process
GO:0031960	response to corticosteroid	232	-0.358406541413749	-1.42710297046931	0.00934579439252336	0.00934579439252336	0.213149696671586	1637	tags=24%, list=12%, signal=22%	PLAT/HSD11B2/NR3C1/LOC102174166/HSD17B3/LOC108637516/PNMT/DUSP1/AVPR1A/FOSL1/GPER1/IL1RN/PPARGC1B/ARG1/KCNMA1/HMBS/AQP1/LMNB1/SLIT3/LOC102175746/SSTR2/TPH2/MGP/SFRP4/ADCYAP1/AIF1/ACSBG1/EPHX1/CACNA1G/IL10/LOC102176897/FOS/LOC102190498/PEBP1/IL1B/MDK/C1QB/LOC102177638/ELN/CALCR/FIBIN/LOC102184252/HNMT/CRHR2/LOC102187932/SGK1/BCHE/BDH1/ALDH3A1/LOC102176340/SPARC/CCND1/LOC102176622/LOC102175889/LOC1…	92	140	GHSR/AGTR1/ALPL/CPS1/ACVR1/LOC102190925/GBA/BGLAP/KCNJ10/NOS3/CAV1/LOC102175560/ABCG2/SLIT2/LOC102180114/LOC102181107/LOC102182115/LOC102182395/LOC102182683/ANXA3/PCSK1/ADRB2/HDAC3/C3/JUNB/LOC108636544/LOC102181595/JAK2/NEFL/ALDOB/ALAD/AGP/PAPPA/CTGF/ZFP36L1/ESR2/BMP4/LIPC/MAP2K1/CDO1/BCL2L11/ZFP36L2/GGCX/UCN/NOTCH1/METTL21C/HMGB1/FOXO1/LOC102187204/LOC102189109/PCNA/LOC100861279/FBXO32/UCP3/ADM/…	BDH1/CLDN1/MFN1/PIK3CA/BCHE/S100B/C1QB/TRIM63/PTAFR/IGFBP2/HSPD1/HNMT/MSTN/LOC102179380/DPYD/NGF/IL6R/SHC1/LOC108635911/HNRNPA2B1/CRHR2/AQP1/SFRP4/RELN/ABCB4/AHR/CALCR/TPH2/ATP2B1/AVPR1A/IGF1/KRAS/MGP/EP300/PAM/SPARC/PPARGC1B/NR3C1/LMNB1/INSR/LOC102181867/KLF9/ANXA1/STC1/HSD17B3/CTSV/TXN/TLR4/HTR1B/BCKDHB/ARG1/SGK1/FOS/ARG2/HIF1A/PDCD7/LOC102184252/IL1B/IL1RN/SDC1/PTGS1/LOC106502686/RXRA/LOC10217…	Process
GO:0001963	synaptic transmission, dopaminergic	9	0.756735428814374	1.7347087079088	0.00936768149882904	0.00936768149882904	0.213218132586888	845	tags=44%, list=6%, signal=42%	DRD1/SLC6A4/RASD2/TH	6	3	RASD2/CRHBP/DRD1/SLC6A4/TH/ADORA2A	CDK5/SNCA/PARK7	Process
GO:0030017	sarcomere	173	-0.383153579392458	-1.4782789205018	0.00953678474114441	0.00953678474114441	0.216630342791007	2820	tags=36%, list=21%, signal=29%	TNNT1/TMOD4/TNNI2/TNNI3/TRIM63/MURC/NOS1/PDE4B/MYOM2/C28H10orf71/ABRA/KAT2B/SLC2A1/XIRP2/TMOD1/ACTN3/LMOD2/PPP3CA/PPP3CB/LOC106502520/FERMT2/LOC102181155/ANK3/BIN1/CACNA1S/ATP2A1/FBXL22/ANK2/PARVB/MYL1/MEF2C/ITGB1BP2/TNNT3/LOC108634554/ANK1/FHL3/CASQ2/TPM2/FKBP1A/MYOZ3/OBSL1/AK1/HOMER1/LOC108634682/ANKRD23/PPP2R5A/TPM1/KCNN2/MYOZ2/ANXA5/SPHKAP/ACTA1/LOC102181716/ACTC1/JPH2/SYNC/MMP2/CASQ1/FHOD3/L…	64	109	TRPC1/MYOM3/KLHL41/HDAC4/MYBPHL/S100A1/TPM3/DNAJB6/SRI/SCN8A/LRRC10/PYROXD1/KCNA5/CACNA1C/ARF1/OBSCN/SQSTM1/PGM5/ADRA1A/FBP2/HABP4/PSEN1/ACTN1/SYNE2/TMOD2/TMOD3/LOC102181869/FHL2/SPTBN1/NEBL/MYLK2/FBXO32/SMTNL1/MYBPC3/SCN3B/CRYAB/PSEN2/LMOD1/TNNI1/GRK3/ACTN4/HRC/LOC102180883/KRT19/JUP/SLC4A1/PDE4D/SYNM/PSMA6/AHNAK2/KLHL40/TNNC1/MYL3/TIMP4/HSPB1/ANKRD2/ANKRD1/SORBS2/PDLIM3/VCL/RYR2/CSRP3/AKAP4/FLNA	KY/KAT2B/CAPZB/TRIM63/LOC108637382/SYNC/SPHKAP/OBSL1/DES/MYL1/XIRP2/BIN1/FHL3/SLC2A1/PDE4B/CASQ2/TMOD4/CASQ1/C3H1orf226/LMOD2/PPP1R12A/MYBPC1/ABCC9/PARVB/ANXA5/MYOZ2/SYNPO2/ANK2/PPP3CA/MEF2C/MYOZ3/SYNPO/MYOT/TPM4/TPM2/TMOD1/MURC/TRIM32/SYNE1/FERMT2/TPM1/FBXL22/CAPN3/ACTC1/LOC106502520/HOMER1/KCNN2/ANKRD23/SLC8A1/FKBP1B/AK1/FKBP1A/MYL9/JPH2/TNNC2/ABRA/JPH1/PARVA/MYBPH/PPP2R5A/CACNA1S/PPP1R12B/TNNT…	Component
GO:0022900	electron transport chain	169	-0.38249575521438	-1.47099360255685	0.00960219478737997	0.00960219478737997	0.217019707311743	2922	tags=40%, list=22%, signal=31%	NDUFAB1/NDUFA1/LOC102168327/ETFRF1/NDUFA3/NDUFB1/ND4/FDX1/LOC102176290/ND4L/LOC102169976/LOC102173562/LOC102175794/LOC102187154/LOC102186286/LOC102179036/NDUFB6/LOC102188418/COQ9/LOC102171149/LOC108633170/PPARGC1A/NDUFS1/LOC102189751/LOC102179296/LOC102176914/LOC102168533/NDUFA5/DHDH/NDUFB5/LOC102188617/COX1/LOC102191395/LOC108633807/ND1/NDUFA12/NDUFV2/LOC102181181/LOC102170282/SRD5A1/NDUFB2/LOC1…	48	121	NDUFV3/ALDH4A1/LOC106503221/PINK1/LOC102187632/GPD2/LOC108635646/PHGDH/AKR1B1/IMMP2L/BID/LOC102186197/QDPR/GLDC/LACE1/HAAO/NDUFA8/LOC102187204/LOC102189109/TSTA3/BDNF/DEGS1/DHRS3/ETFDH/ALDH5A1/LOC102172837/ETFB/MYBBP1A/AOC2/SLC1A3/LOC102170554/CYB5A/ME2/LOC102181832/ACADSB/AIFM2/NOX4/SDHAF2/MECP2/TAZ/KEF96_p13/KEF96_p12/KEF96_p06/KEF96_p04/KEF96_p01/MSTRG.182/MSTRG.5020/MSTRG.6204	NDUFB4/NDUFB5/SDHB/NDUFS1/LOC102171556/SLC25A12/PDE11A/LOC108633807/NDUFA10/NDUFS5/AKR1A1/LOC102176290/NDUFS2/SDHC/NDUFB2/NDUFA5/LOC102173997/PMPCB/SLC25A13/NDUFA12/GPD1/LOC102185066/ETFRF1/NDUFA9/NDUFA6/LOC102189751/SNCA/PPARGC1A/UGDH/LOC108633170/NDUFA2/LOC102171149/LOC102168533/NDUFS7/LOC102173562/LOC102189116/NDUFA7/NDUFB7/NDUFB6/LOXL2/SOD2/GPX2/NDUFAF1/LOC102170877/LOC102179291/LOC102187496/…	Process
GO:0046456	icosanoid biosynthetic process	49	-0.536077919050993	-1.69521522519824	0.00961538461538462	0.00961538461538462	0.217019707311743	3135	tags=57%, list=23%, signal=44%	MGST3/BDKRB1/PTGS2/LOC102172669/LOC102188418/HPGDS/PTGES2/LTC4S/LOC102180520/LOC102180785/ALOX5AP/FAM213B/PTGIS/FCER1A/PLA2G5/LOC102176897/LOC102190498/CD74/LOC102177638/GGT1/HPGD/PTGES/FADS1/LOC102187932/LOC102179132/LOC102176340/LOC102176622/LOC102187782	13	36	LOC108633281/LOC102178311/LOC102172683/TBXAS1/PTGES3/LTA4H/LOC102187204/LOC102189109/GGT7/MGST2/ALOX12/SPHK1/EDN1	LOC102172669/PLA2G5/FCER1A/MGST3/PNPLA8/HPGDS/CD74/LTC4S/HPGD/SYK/PTGS1/PTGES2/PTGES/LOC106502686/ALOX5AP/LOC102176340/LOC102176622/LOC102176897/LOC102177638/LOC102190498/LOC102187932/LOC102187782/LOC102188418/PTGIS/LOC102180785/LOC102180520/FAM213B/PTGS2/PLA2G4A/MIF/LOC102179132/BDKRB1/ALOX5/FADS1/GGT5/GGT1	Process
GO:0042330	taxis	406	-0.326021848949143	-1.36834583052679	0.00962695547533093	0.00962695547533093	0.217019707311743	2591	tags=30%, list=19%, signal=25%	EFNA5/AMOT/ETV1/AMOT/GAB1/NRCAM/PDE4B/PTPRO/SEMA4A/LOC102173047/DOK4/BCAR1/CCL26/PROK2/CCL22/ITGB3/LOC108635183/PDLIM7/RELN/CCR9/LOC102177604/VLDLR/FCER1G/SEMA3B/CHGA/KIF5B/SPON2/SOS1/BMP7/ITGA9/CXCL8/CORO1A/ETV4/SPN/CCR5/LOC102184859/SEMA3E/CCR6/LOC102183372/BCL11B/PDGFA/GPC1/GFRA1/VAX1/GAS1/ARHGEF5/TGFB2/ARX/LOC106503997/FOSL1/NR4A1/BOC/TNFSF11/CHL1/CCR10/CCL25/LOC102178953/LPAR1/GPR35/LOC10217…	191	215	CXADR/RPL24/SIAH2/AGTR1/EPHA2/RAP1GAP/EPHA4/CXCR1/CXCR2/CREB1/KLF7/NRP2/CXCR4/CSF3R/DAB1/USP33/CYR61/S1PR1/PIP5K1A/S100A9/LOC102169149/S100A8/EFNA4/EFNA1/VANGL2/HOXA1/HOXA2/PIK3CG/HGF/SEMA3D/GPNMB/BIN2/ANO6/FRS2/STYK1/C3AR1/NTF3/IL17RA/PDGFB/WNT7B/AIMP1/UNC5C/BMPR1B/SLIT2/KIT/EPHA5/LOC102181582/LOC102181854/LOC102182115/LOC102182395/LOC102182683/LOC108633191/PDGFRB/AZU1/PIP5K1C/NRTN/PSPN/LOC10218…	APP/ALCAM/BOC/SEMA5B/EPHB3/PIK3CA/RYK/ACKR4/TRPM2/ITGB2/EPHB2/CNR2/PTAFR/GLI2/CHN1/GPR35/GPC1/GBX2/ARTN/PDE4B/LOC102175177/LOC102174895/SEMA6C/RAB13/IL6R/SHC1/EFNA3/SEMA4A/SLAMF8/SLAMF1/FCER1G/LOC102184859/LMX1A/GBX1/CDK5/ARHGEF5/RALA/GLI3/MET/NRCAM/RELN/SEMA3C/SEMA3E/SEMA3A/ISPD/ETV1/GRB10/NR4A1/NTN4/RAC2/PTPRO/LEF1/SPP1/PDGFRA/CXCL8/CXCL9/CXCL10/CXCL11/SPON2/FER/EFNA5/CSF1R/IL17B/HBEGF/GFRA3/CX…	Process
GO:0034105	positive regulation of tissue remodeling	35	-0.550517583289869	-1.65988397129021	0.00963081861958266	0.00963081861958266	0.217019707311743	2191	tags=40%, list=16%, signal=34%	ITGB3/PPP3CA/ROCK2/B4GALT1/IL15/VDR/TNFSF11/PPARGC1B/ADAM8/OSCAR/LOC102174762/SPP1/DLK1/TFRC	10	25	AHSG/LOC102172205/ERG/TMBIM1/LOC106502862/TMEM64/DEF8/PML/TNFRSF11A/MSTRG.299	TFRC/LOC102185698/VDR/IL23A/PPP3CA/SPP1/PPARGC1B/B4GALT1/SYK/ROCK2/TNFSF11/LOC102174762/IL18/IL15/BAX/OSCAR/ITGB3/PRKCA/PTGER4/DLK1/EGFR/ROCK1/ADAM8/LTBP3/ATP6AP1	Process
GO:0032354	response to follicle-stimulating hormone	33	-0.564582816117293	-1.67936693722831	0.00969305331179321	0.00969305331179321	0.217905647362631	528	tags=30%, list=4%, signal=29%	LOC102176897/LOC102190498/LOC102177638/EGR1/LOC102184252/LOC102187932/LOC102176340/EPHA3/LOC102176622/LOC102187782	10	23	GHSR/TGFBR3/ASNS/PAWR/EPHA5/NOTCH1/LOC102187204/LOC102189109/PGR/LOC102181832	EPHA3/GCLM/INHBA/PPARGC1A/EFNA5/EGR1/PPP2CA/LOC102184252/LOC102176340/LOC102176622/LOC102176897/LOC102177638/LOC102190498/LOC102187932/LOC102187782/LOC102188418/HMGCS1/SRD5A1/SERPINE1/PLAT/STAR/AR/GATA1	Process
GO:0006693	prostaglandin metabolic process	37	-0.553299380694702	-1.68098670413569	0.00970873786407767	0.00970873786407767	0.217905647362631	528	tags=27%, list=4%, signal=26%	LOC102176897/LOC102190498/CD74/LOC102177638/HPGD/PTGES/LOC102187932/LOC102176340/LOC102176622/LOC102187782	13	24	LOC108633281/LOC102178311/TBXAS1/PTGES3/PLAA/LOC102187204/LOC102189109/PDPN/SPHK1/ACOX1/EDN1/ABHD16A/ZADH2	LOC102172669/PNPLA8/TNFRSF1A/HPGDS/CD74/HPGD/PTGR2/PTGS1/PTGES2/PTGES/LOC106502686/LOC102176340/LOC102176622/LOC102176897/LOC102177638/LOC102190498/LOC102187932/LOC102187782/LOC102188418/PTGIS/FAM213B/PTGS2/MIF/BDKRB1	Process
GO:0010171	body morphogenesis	45	-0.544948209356085	-1.69350856575768	0.00975609756097561	0.00975609756097561	0.21853414022862	1900	tags=36%, list=14%, signal=31%	SCX/TGFB3/LOC102188874/TWIST2/TGFB2/GPC3/NOG/CDK2AP1/CDON/LEF1/TIPARP/LOC102181716/TBX1/MMP2/MAB21L2/CRISPLD1	16	29	RAB3GAP1/SSBP3/MSX1/FLVCR1/CRISPLD2/FUZ/STRA6/PAX9/CSRNP1/TFAP2A/DKK1/KAT6A/ARID5B/ATP6AP2/CLDN5/SPECC1L	LOC102180704/TIPARP/NCKAP1/TWIST2/BRAF/LEF1/PDGFRA/GATAD2A/TGFB3/LOC102188874/CRISPLD1/ASPH/SCX/TGFB2/ZNF281/PTPN11/CDK2AP1/MAB21L2/MMP2/TGFB1/RRAS/NOG/LOC102181716/PLEKHA1/TCF7L2/SGPL1/CDON/GPC3/TBX1	Process
GO:0022407	regulation of cell-cell adhesion	349	-0.339913193407592	-1.40734072831049	0.00979192166462668	0.00979192166462668	0.218737380535738	2347	tags=28%, list=17%, signal=23%	LAX1/IGF1/JAK3/LOC102175174/BMP2/LOC108633275/PNP/ZNF608/TNFSF13B/MYO10/ADK/MEX3B/CD6/ITGAL/BMP7/ADIPOQ/ANK3/LOC102181867/LOC102190745/IDO1/CORO1A/CD44/SPN/THY1/CCR5/CTLA4/IL15/LOC102184859/PTPRC/ZC3H12D/LOC102186356/PPARA/LOC102187998/LOC108635463/TNFSF11/BCL6/CD83/LOC102176695/CDH1/IL1RN/CCL25/LOC102178953/LGALS1/ARG1/CCDC88B/FGB/TNFAIP8L2/ADAM8/CD3E/IKZF1/NLRP3/GLI3/IL2RA/BTN2A2/CD244/GLI2/FAM…	160	189	NFKBIZ/CD47/HHLA2/IL12A/ICOSLG/RUNX1/RAP1GAP/WNT4/RUNX3/YTHDF2/EPB41L5/MARCH7/DPP4/ITGA6/ZC3H12A/PLPP3/PTGER3/GLMN/VTCN1/ZBTB7B/NOS3/PODXL/LEP/CAV1/GPNMB/PAWR/CD9/TNFRSF13C/ADRB2/NDFIP1/ELANE/IRF1/AP3D1/EBI3/TNFSF9/TNFSF14/ICAM1/PRDX2/DHPS/IL12RB1/LOC108636541/LOC108636544/LOC102181595/PDCD1LG2/JAK2/SHB/NR4A3/DMTN/KLF4/FYN/EPHA7/TBX18/VNN1/MYB/TNFAIP3/CITED2/PLG/LGALS3/BMP4/LOC102176691/METTL3/MA…	BTLA/CD80/CD86/TFRC/DLG1/BCL6/ADIPOQ/EPHB3/PIK3CA/NCK1/LOC108633234/CDC42/PTAFR/LCK/SERPINE2/IGFBP2/CTLA4/CD28/HSPD1/GLI2/BCL10/LOC102175177/LOC102174895/CELSR2/PTPN22/TNFAIP8L2/SLAMF1/CD244/LOC102184859/LOC102186356/EPHB6/GLI3/IKZF1/IL23A/TESPA1/IGF1/LOC102183941/PTPN6/CD4/LAG3/CD27/LGALS1/PPARA/PDE5A/LEF1/EFNA5/ADAM19/HAVCR2/CD74/FSTL3/NLRP3/ZNF608/VAV1/CCL25/CLEC4G/LOC108633275/RASAL3/JAK3/LOC…	Process
GO:0000777	condensed chromosome kinetochore	43	-0.537493625968102	-1.65439828014847	0.00980392156862745	0.00980392156862745	0.218737380535738	2443	tags=37%, list=18%, signal=31%	CENPN/MIS18BP1/CENPK/MIS12/NUP43/HJURP/SKA2/CCNB1/SKA3/NDE1/CENPE/SPC25/NDC80/BIRC5/BUB1B/CENPF	13	30	PMF1/NUF2/MAD2L1/CENPC/KNL1/DSN1/NCAPD3/NSL1/KNTC1/TEX14/CENPH/SKA1/CENPU	ORC2/SPC25/HJURP/ITGB3BP/CENPE/PINX1/NUP43/BUB1B/REC8/BUB1/CENPO/SKA3/CENPF/CENPN/SKA2/MIS12/NDEL1/BIRC5/SPDL1/BOD1/CCNB1/CENPK/MIS18BP1/NDC80/CREBBP/NDE1/PLK1/ZWINT/DYNLT3/CHAMP1	Component
GO:0031589	cell-substrate adhesion	148	-0.400533655391172	-1.51502890914556	0.00991501416430595	0.00991501416430595	0.220779667626246	3030	tags=42%, list=22%, signal=33%	SRC/ITGA2/ADAMTS13/SORBS3/FBLN5/LOC108634663/BCL2/LYVE1/LAMB1/ITGA11/SIRPA/SIGLEC1/ARHGAP6/PPFIA2/SMAD6/ITGA7/TTYH1/FZD7/ITGB3/NID1/ACTN3/NID2/ITGAL/MARCKS/ADAMTS12/MKLN1/PRKX/FERMT2/CORO1A/SRF/GP5/CD44/THY1/MSLN/ANTXR1/HOXD3/BVES/THBS3/DDR1/LYPD5/ADAMTS9/LYPD3/FGB/ADAM8/TIAM1/ITGB2/ECM2/RHOD/PARVG/FERMT3/CCL21/FGA/CD34/NPNT/TRIP6/MADCAM1/KIF14/LOC102175177/CNTN2/EPHB3/COL3A1/VWA2	57	91	EPB41L5/ITGA6/TESK2/ITGA10/PIP5K1A/ADAM15/EFNA1/EPHA1/ZYX/ITGA5/CD63/VWF/TEK/FREM1/LOC108636602/PTK2B/PTPRK/CTGF/ACTN1/TYRO3/AJUBA/BCL2L11/LIMS1/RAB1A/ITGB1BP1/TSC1/NRP1/ITGB1/LOC102190036/LAMA5/LOC108637403/ID1/TIMM10B/CD34/MIA/VTN/ITGA3/ITGA2B/PECAM1/ITGB4/ITGA1/WHAMM/STRC/PPARD/PKD1/TNFRSF12A/TAOK2/LOC106503599/COL17A1/SORBS1/LOC108634020/SFRP1/ADAM9/DLC1/VCL/CTTN/L1CAM	TIAM1/GP5/EPHB3/FNDC3B/ITGB2/RCC2/FZD7/HOXD3/COL3A1/LOC102175177/LOC102174895/THBS3/CDK5/MKLN1/MYO1G/LAMB1/SGCE/PPFIA2/ITGA7/PARVG/NPNT/HPSE/FER/MADCAM1/SORBS3/CCL21/ECM2/MARCKS/BVES/FERMT2/TRPM7/NID2/ITGA11/SMAD6/ANTXR1/EMILIN1/ADAMTS13/ITGA8/SIGLEC1/SIRPA/SRC/CD44/ILK/AKIP1/LYVE1/PARVA/THY1/CNTN2/VAMP3/LAMC1/KIF14/PXN/FGB/FGA/FGG/AXL/LYPD3/LYPD5/BCAM/TTYH1/ITGB3/ITGA2/ADAMTS12/PEAK1/FBLN5/ADAMT…	Process
GO:0051897	positive regulation of protein kinase B signaling	144	-0.397072141947613	-1.49194744565643	0.00998573466476462	0.00998573466476462	0.221916710069624	686	tags=17%, list=5%, signal=16%	CD28/C1QTNF1/LOC102169183/F10/CCL21/LOC102176897/FGF6/LOC102190498/LCK/NGFR/P2RY12/LOC102177638/HBEGF/CALCR/IGFBP5/FGF16/LOC102187932/IGF2/LOC102176340/FGF18/LOC102176622/CCL19/C1QTNF3/LOC102187782	59	85	LOC102175896/PINK1/HAX1/LEP/RAMP3/PIK3CG/HGF/KITLG/FRS2/ERBB3/RASD2/PDGFB/KIT/FGF5/PDGFRB/FGF1/NRG2/FGF22/MYDGF/PIK3R2/GDF15/TEK/FYN/ESR1/THBS1/NRXN1/ITGB1BP1/ENG/IRS2/FGF9/KL/GATA3/ITGB1/LOC102187204/LOC102189109/CPNE1/MTOR/PIK3CD/FAM132A/P2RX4/FGF2/CSF3/RARA/PIK3R1/FGF10/SEMA5A/IGF1R/MST1R/LOC100861326/CD19/HIP1/FGFR2/PIK3AP1/BAG4/NRG1/NOX4/F7/GAS6/LOC102187310	ITSN1/CD80/HCLS1/CD86/THPO/PIK3CA/P2RY12/LCK/IRS1/IGFBP5/CD28/F3/MET/CALCR/IGF1/FGF6/KLB/PDGFRA/BTC/HPSE/HBEGF/FGFR4/VAV1/INSR/TGFBR1/KIAA1161/CCL19/CCL21/LOC102169183/FAM110C/TNFAIP8L3/SPRY2/TNFSF11/LOC102176340/LOC102176622/LOC102176897/LOC102177638/LOC102190498/LOC102187932/LOC102187782/LOC102188418/SRC/TSPYL5/MTDH/STK3/ARFGEF1/PTK2/PTPRJ/ILK/IL18/CHI3L1/MYOC/PARK7/PTPN11/GAB1/AXL/TGFB1/MEIS3/…	Process
GO:0006572	tyrosine catabolic process	3	0.926636208662988	1.54722000786839	0.0101214574898785	0.0101214574898785	0.22404067617759	377	tags=67%, list=3%, signal=65%	FAH/HGD	2	1	HGD/FAH	GSTZ1	Process
GO:2001257	regulation of cation channel activity	133	-0.413726701454589	-1.54065938639542	0.0101302460202605	0.0101302460202605	0.22404067617759	2543	tags=38%, list=19%, signal=31%	NOS1/EHD3/CAPN1/PDE4B/CALM3/CAMK2D/CACNB1/KCNG1/RELN/HAMP/STAC3/LRRC26/KCNC2/KIF5B/ANK3/CRACR2A/CACNA1S/ANK2/AKAP6/MEF2C/KCNIP2/CTSS/OPRL1/LOC108634554/CACNG4/CASQ2/GPR35/ARC/MYO5A/FKBP1A/CACNG5/HOMER1/CACNA2D1/GAL/LOC108634682/STAC2/SHANK1/KCNQ1/HPCA/JPH2/RNF207/CASQ1/KCNC1/LRRC55/JPH4/LOC108637382/EPHB2/LRRC38/KCNE5/KCNAB1	54	79	PINK1/CACNB4/SNX27/S100A1/SRI/CAV1/CACNB3/ALG10/KCNA1/PLA2G6/MAPK8IP2/SHANK3/RASGRF2/ADRB2/CACNA1A/PTK2B/UBQLN1/DAPK1/STOM/TRDN/AKAP7/CALM1/BMP4/GNB5/CRHBP/NRXN1/CACNB2/PLCG1/MMP9/KCNE3/CABP1/PLCG2/HRC/CACNG7/MINK1/DLG4/NLGN2/VAMP2/HAP1/RGS9/PDE4D/HCN1/RASGRF1/STOML1/STAC/LOC102171745/NEDD4L/ADRB1/LOC102189370/PRKG1/IKBKB/CNIH2/FMR1/CLIC2	DLG1/FGF12/NLGN1/KCNAB1/EPHB2/SEPN1/LOC108637382/HPCA/SUMO1/GPR35/PDE4B/CASQ2/CTSS/CASQ1/C3H1orf226/RELN/CACNA2D1/KCNC2/STAC3/CRACR2A/CAMK2D/ANK2/PKD2/PPARGC1A/STIM2/MEF2C/CBARP/JSRP1/PLN/MYO5A/JPH4/HOMER1/CALM2/EHD3/FKBP1B/LRRC26/KCNRG/KIF5B/OPRL1/FKBP1A/JPH2/KCNG1/JPH1/ASPH/ARC/LRRC55/STIM1/KCNJ11/KCNC1/CNIH3/PARK7/RNF207/LRRC38/CACNA1S/NOS1/JPH3/HAMP/CALM3/SHANK1/ASIC2/PIRT/CACNB1/STAC2/CACNG5…	Process
GO:1904948	midbrain dopaminergic neuron differentiation	10	-0.742867996414989	-1.6934401880087	0.0102040816326531	0.0102040816326531	0.22404067617759	1058	tags=40%, list=8%, signal=37%	WNT9B/NR4A2/LMX1A/WNT2	2	8	DVL3/WNT3	RYK/NR4A2/LMX1A/WNT2/FZD1/WNT9B/WNT5A/RAC1	Process
GO:0001666	response to hypoxia	323	0.289735208078414	1.33701231578072	0.0102564102564103	0.0102564102564103	0.22404067617759	1633	tags=20%, list=12%, signal=18%	ALAS2/FMN2/HMOX1/ANGPTL4/ANGPT2/AQP3/DRD1/CX3CL1/ALAD/EGLN3/STC2/SLC11A2/LOC102176354/APOLD1/FOSL2/BDNF/LOC102182510/HILPDA/NOX4/MMP9/NDRG1/KCNA5/PTK2B/CAV1/CA9/FLT1/SFRP1/EDN1/UTS2/IGFBP3/PDGFB/ECE1/ADA/STAT5B/ADRB2/LCT/LOC102181962/TH/LOC102185401/MYOCD/LIPC/RGCC/THBS1/CAT/HMOX2/ALDOC/DPP4/P4HB/AGER/SLC29A1/CBS/UBC/TEK/NOS2/UCP3/KCNMB1/ENG/RYR2/NOL3/PLK3/CPEB2/TGFBR3/MYC/KDR/CITED2	161	162	BACH1/AGTR1/TRPC1/CBS/PINK1/HP1BP3/ECE1/CREB1/LCT/CXCR4/DPP4/PDK1/NFE2L2/ERCC3/PLK3/TGFBR3/NOS3/HIPK2/NRF1/HILPDA/LEP/IGFBP3/CAV1/GNGT1/ACVRL1/LOC102190297/GPR182/APAF1/HSP90B1/HMOX1/APOLD1/PHB2/KCNA5/PDGFB/SOD3/RBPJ/KDR/CPEB2/CD38/ADRB2/UBE2B/ZNF354A/ACSL6/LONP1/ANGPTL4/UBA52/TEK/CA9/PTK2B/AQP3/UBQLN1/ALAD/RNF146/CITED2/PGF/LOC102182510/LOC102181962/ZFP36L1/LIPC/THBS1/MMP14/AJUBA/DRD1/EPAS1/RPS2…	CASR/FAM162A/TFRC/OPA1/MFN1/PLOD2/S100B/SLC9A1/OPRD1/NPPC/HSPD1/NR4A2/LOC102175177/LOC102174895/ARNT/CHRNB2/SHC1/PKLR/LMNA/USF1/KCND2/AQP1/TWIST1/LOC102190935/MDM2/IGF1/MB/TXN2/DNM1L/ITPR2/TNFRSF1A/TIGAR/MIEF1/RBX1/EP300/PPARA/NDNF/PDE5A/CAMK2D/PPARGC1A/TACC3/PAM/EGR1/LDLR/EPOR/PALLD/VLDLR/TGFBR1/LOXL2/NKX3-1/STC1/TLR4/CD24/PCMT1/FNDC1/SOD2/TGFB3/SLC8A3/ARG2/HIF1A/RORA/LOC106502530/SMAD3/LOC10218…	Process
GO:0043025	neuronal cell body	541	-0.306735967659592	-1.31456116024481	0.0103092783505155	0.0103092783505155	0.22404067617759	2049	tags=22%, list=15%, signal=20%	LOC102172711/KCNC2/GHRH/SRD5A1/LOC108633189/GNAT1/GLRX/DLGAP4/ERCC8/SOS1/SDC2/KCNIP1/CAMK2A/CAMK2N1/ADORA1/ENO2/GABRA2/RAB8A/HTR2A/BEGAIN/SNAP25/TGFB3/LOC102188874/PNOC/THY1/LOC102183471/YBX1/NPY/LOC108633209/GPC1/GFRA1/FRMD7/LRP8/LRP4/TGFB2/PNMT/ACHE/SHTN1/BOC/GRIA1/RTN4RL2/LOC102185163/LOC102175938/DLGAP3/FLRT1/LOC102178953/PTPRN/DBN1/GRIA3/LPAR1/ARG1/CD40/ARC/SLC8A2/ENDOG/GRIA4/MYO5A/KCNMA1/PC…	244	297	SOD1/CADM2/APOD/SERPINI1/SIAH2/XRN1/PDE9A/BTD/RAB5A/MUL1/RAP1GAP/EPHA4/MAP2/ALS2/TANC1/DYNC1I2/PDE1A/CYFIP1/KIF1A/GIGYF2/NCDN/PPT1/PTPRF/PLK3/DAB1/PTGER3/SH3GLB1/PTBP2/SORT1/AMIGO1/KCNC4/KCNA2/KCND3/LRIG2/RBM8A/SV2A/S100A5/BGLAP/DPP6/RHEB/CALD1/CAMK2B/LOC102180455/LOC108635899/PRKAR2B/TAC1/PPP1R9A/DDC/PAWR/NPFF/ACVRL1/SLC4A8/MCRS1/RAPGEF3/PTGES3/KCNA1/CACNA1C/PDGFB/PMM1/MAPK8IP2/KCNIP4/KDR/EPHA5/…	ITSN1/TIAM1/ALCAM/BOC/GSK3B/CASR/TNK2/CLCN2/KCNAB1/TRPM2/S100B/LOC102183471/CAPZB/CAMK2N1/CDC42/EPHB2/CNR2/HPCA/HTR2B/AGFG1/SERPINE2/INHA/PTPRN/BMPR2/TRAK2/HSPE1/ERMN/SLC4A10/SCN3A/PDE11A/DFNB59/ZNF804A/GPC1/RAB17/DLGAP3/GRIK3/YBX1/LRP8/NEGR1/IL6R/KCNN3/HCN3/ARHGEF2/ADCY10/CDK5/CHRM2/PTPRZ1/KCND2/NPY/HNRNPA2B1/CRHR2/AQP1/MET/CFTR/RELN/CALCR/AKAP9/COBL/KCNC2/ATP2B1/PDE1B/ZNF385A/PRPH/SLC38A2/LRRK2…	Component
GO:0022843	voltage-gated cation channel activity	99	-0.43730494155586	-1.55524711814316	0.0103550295857988	0.0103550295857988	0.22404067617759	2234	tags=36%, list=17%, signal=31%	KCNJ13/CACNB1/KCNG1/KCNH3/LRRC26/KCNC2/SNAP25/KCNA3/TRPA1/CACNG6/KCNA7/CACNA1S/KCNF1/KCNIP2/LOC108634554/CACNG4/KCNA4/KCNMA1/CACNG5/CACNA2D1/CALHM1/KCNH1/KCNJ12/KCNQ1/CACNA1G/KCNK2/KCNC1/LRRC55/CNGA3/GRIN2C/KCNQ3/KCNA6/KCNJ3/LRRC38/KCNK3/KCNJ5	38	61	KCNJ15/CATSPER4/CACNB4/KCNQ4/KCNC4/KCNA2/KCND3/KCNJ10/KCNH2/CACNB3/KCNJ8/KCNA5/KCNA1/CACNA1C/CACNA1I/LOC102180114/LOC102181107/CACNA1A/TMC1/GRIN3A/HCN4/NCS1/KCNT1/CACNB2/TMC2/KCNB1/ABCC8/KCNK6/CACNG7/KCNH4/HCN1/CACNA2D3/CACNA2D2/KCNG2/LOC108633901/TPCN2/GAS6/LOC108635273	KCNJ3/KCNJ13/KCNA3/HCN3/KCNJ9/KCND2/CACNA2D1/KCNC2/KCNH3/KCNA6/PKD2/CATSPER3/HCN2/CNGA3/KCNG3/KCNK3/KCNS3/KCNF1/LRRC26/GRIN1/SNAP25/KCNG1/KCNB2/TRPA1/KCNQ3/KCNQ5/LRRC55/KCNA4/KCNJ11/KCNC1/KCNT2/LRRC38/LOC102184834/KCNK2/KCNH1/CACNA1S/HVCN1/RYR1/GRIN2D/KCNJ14/KCNA7/KCNC3/CACNG6/KCNJ12/CACNA1G/CACNB1/GRIN2C/KCNJ2/KCNJ16/CACNG5/CACNG4/CACNG1/CALHM1/KCNIP2/KCNMA1/KCNK1/KCNJ5/KCNQ1/CNGA2/LOC108634554/…	Function
GO:1902850	microtubule cytoskeleton organization involved in mitosis	85	-0.456509875897932	-1.5978195160339	0.0104011887072808	0.0104011887072808	0.22404067617759	2080	tags=26%, list=15%, signal=22%	ARHGEF2/AURKB/CDC14A/SPAST/MCPH1/CCNB1/LOC108637516/STIL/NDE1/EML1/GPSM2/NUSAP1/KIF23/NEK2/CENPE/SPC25/NDC80/TTK/BIRC5/CDC20/KIF11/SAPCD2	33	52	SPICE1/PCNT/TUBGCP5/ESPL1/TUBGCP6/CDC14B/CDK5RAP2/RAB11A/DCTN1/GOLGA2/NSFL1C/TPX2/KIF3B/NUMA1/ZW10/CEP126/CHEK2/RAN/WDR62/AURKC/CLTC/PLK2/FGF10/TUBGCP4/DYNC1LI1/POC1A/RHOA/TUBGCP2/TNKS/MECP2/TUBGCP3/FLNA/MSTRG.4673	RCC1/SPC25/CDC20/STIL/CDC14A/GPSM2/ARHGEF2/LOC108635911/RACGAP1/DCTN2/ASUN/CENPE/TACC3/TTK/DYNLT1/NUSAP1/KIF23/SPAST/SAPCD2/MZT1/AURKA/MYBL2/LOC108637516/UBXN2B/WRAP73/NEK2/SPRY1/MAP9/ZNF207/PAFAH1B1/AURKB/NDEL1/BIRC5/SPDL1/CCNB1/KIF2A/EML1/CLASP2/EFHC1/KIFC1/NDC80/RALBP1/NDE1/SBDS/BCCIP/FAM175B/KIF11/DCTN6/MCPH1/ARHGEF10/TBCE/MAP10	Process
GO:0061029	eyelid development in camera-type eye	14	-0.700142762957641	-1.71238559275543	0.0104347826086957	0.0104347826086957	0.22404067617759	3256	tags=64%, list=24%, signal=49%	TWIST1/KMT2C/JUN/OSR2/SOS1/SRF/HDAC2/INHBA/SOX11	2	12	STRA6/TFAP2A	HDAC1/JUN/KMT2C/INHBA/TWIST1/HDAC2/SOS1/SOX11/OSR2/MAP3K1/EGFR/SRF	Process
GO:0031045	dense core granule	14	-0.691205331353321	-1.69052672350022	0.0104347826086957	0.0104347826086957	0.22404067617759	1928	tags=43%, list=14%, signal=37%	SYT9/AQP1/ADAM8/CADPS/SPX/CPE	6	8	SOD1/VPS13A/ACTN1/CRHBP/SYT5/SYT7	AQP1/SPX/C11H2orf40/SYT9/CPE/CADPS/ADAM8/SLC18A2	Component
GO:0032836	glomerular basement membrane development	9	-0.755994841918154	-1.66681713258413	0.0104347826086957	0.0104347826086957	0.22404067617759	2062	tags=78%, list=15%, signal=66%	NID1/LOC102183372/SULF1/COL4A3/NPHS1/COL4A4/WT1	1	8	MPV17	COL4A3/COL4A4/SULF2/SULF1/WT1/NPHS1/LOC102183372/NID1	Process
GO:0017085	response to insecticide	33	0.53959466661542	1.72194737318722	0.010443864229765	0.010443864229765	0.22404067617759	1193	tags=33%, list=9%, signal=30%	LOC102189034/SCN2B/ESR2/LOC102177976/NEFL/INHBB/MAPK13/LOC106503022/TH/LOC102182376/CPOX	22	11	CPOX/INHBB/ZC3H12A/NOS3/DDC/HNRNPA1/LOC108636199/LOC102177976/UBA52/LOC102189034/NEFL/ESR2/SCN2B/LOC106503022/LOC102170823/MAPK13/DAXX/LOC102183750/LOC102182663/LOC102182376/SIRT1/TH	PDXK/NR4A2/SCN3A/RELN/HSD17B3/HSF1/KIF1B/SCN1B/MAP1B/CCNB1/STAR	Process
GO:0030885	regulation of myeloid dendritic cell activation	8	-0.77767733325889	-1.67620311778337	0.0104895104895105	0.0104895104895105	0.22404067617759	591	tags=62%, list=4%, signal=60%	CLEC4D/CD37/CD2/IL10/LOC102183941	2	6	FLT3LG/TSPAN32	CD2/LOC102183941/CLEC4D/HAVCR2/IL10/CD37	Process
GO:0045842	positive regulation of mitotic metaphase/anaphase transition	8	-0.76934886741698	-1.6582519704199	0.0104895104895105	0.0104895104895105	0.22404067617759	402	tags=38%, list=3%, signal=36%	CDT1/CENPE/DLGAP5	3	5	ESPL1/RB1/NSMCE2	CUL3/CENPE/DLGAP5/CDT1/ANAPC11	Process
GO:1901970	positive regulation of mitotic sister chromatid separation	8	-0.76934886741698	-1.6582519704199	0.0104895104895105	0.0104895104895105	0.22404067617759	402	tags=38%, list=3%, signal=36%	CDT1/CENPE/DLGAP5	3	5	ESPL1/RB1/NSMCE2	CUL3/CENPE/DLGAP5/CDT1/ANAPC11	Process
GO:0000778	condensed nuclear chromosome kinetochore	11	-0.725617472490286	-1.67938644612274	0.010507880910683	0.010507880910683	0.22404067617759	2359	tags=55%, list=17%, signal=45%	MIS18BP1/MIS12/CCNB1/CENPE/NDC80/BUB1B	2	9	CENPC/DSN1	CENPE/BUB1B/REC8/BUB1/MIS12/CCNB1/MIS18BP1/NDC80/PLK1	Component
GO:0060900	embryonic camera-type eye formation	11	-0.720050803719427	-1.66650281468019	0.010507880910683	0.010507880910683	0.22404067617759	790	tags=45%, list=6%, signal=43%	WNT5A/TWIST1/ALDH1A3/WNT16/SOX11	5	6	ARID1A/PHACTR4/FRS2/STRA6/TFAP2A	WNT16/TWIST1/SOX11/PROX1/ALDH1A3/WNT5A	Process
GO:1904576	response to tunicamycin	4	0.898030680236819	1.61295818874319	0.0105485232067511	0.0105485232067511	0.22404067617759	316	tags=50%, list=2%, signal=49%	LOC102189034/LOC102177976	4	0	HNRNPA1/LOC102177976/LOC102189034/JAGN1		Process
GO:1904577	cellular response to tunicamycin	4	0.898030680236819	1.61295818874319	0.0105485232067511	0.0105485232067511	0.22404067617759	316	tags=50%, list=2%, signal=49%	LOC102189034/LOC102177976	4	0	HNRNPA1/LOC102177976/LOC102189034/JAGN1		Process
GO:0015114	phosphate ion transmembrane transporter activity	12	-0.730114280736943	-1.71579847711146	0.0105820105820106	0.0105820105820106	0.22404067617759	1173	tags=42%, list=9%, signal=38%	SLC37A2/SLC37A4/SLC34A1/SLC20A1/ADAMTS8	3	9	SLC37A1/SLC34A2/SLC20A1	SLC25A3/SLC34A1/SLC34A3/SLC37A4/XPR1/SLC20A2/SLC37A2/ADAMTS8/MSTRG.7836	Function
GO:1902259	regulation of delayed rectifier potassium channel activity	12	-0.71266689923994	-1.67479641566442	0.0105820105820106	0.0105820105820106	0.22404067617759	2197	tags=50%, list=16%, signal=42%	KCNG1/ANK3/AKAP6/KCNQ1/RNF207/KCNAB1	3	9	AKAP7/KCNE3/VAMP2	KCNAB1/SUMO1/C3H1orf226/KCNRG/KCNG1/RNF207/AKAP6/ANK3/KCNQ1	Process
GO:0099529	neurotransmitter receptor activity involved in regulation of postsynaptic membrane potential	12	-0.702420398768792	-1.65071671969357	0.0105820105820106	0.0105820105820106	0.22404067617759	1353	tags=50%, list=10%, signal=45%	GRIA1/CHRNE/CHRNA3/CHRNB2/CHRNA1/CHRNG	2	10	CHRNB1/CHRNA5	CHRNG/CHRND/CHRNA1/CHRNB2/GABRA1/GRIA1/GRIN1/CHRNE/CHRNA3/CHRNB4	Function
GO:1904315	transmitter-gated ion channel activity involved in regulation of postsynaptic membrane potential	12	-0.702420398768792	-1.65071671969357	0.0105820105820106	0.0105820105820106	0.22404067617759	1353	tags=50%, list=10%, signal=45%	GRIA1/CHRNE/CHRNA3/CHRNB2/CHRNA1/CHRNG	2	10	CHRNB1/CHRNA5	CHRNG/CHRND/CHRNA1/CHRNB2/GABRA1/GRIA1/GRIN1/CHRNE/CHRNA3/CHRNB4	Function
GO:0061003	positive regulation of dendritic spine morphogenesis	20	-0.621541165435729	-1.64550017075439	0.0105820105820106	0.0105820105820106	0.22404067617759	2159	tags=40%, list=16%, signal=34%	RELN/MARCKS/BHLHB9/LRP8/DBN1/DNM1L/TIAM1/CUX2	4	16	CAMK2B/ITPKA/ACTR2/BAIAP2	TIAM1/OPA1/MFN1/LRP8/RELN/DNM1L/CAPRIN2/DBN1/MARCKS/CAPRIN1/MFN2/CUX2/PAFAH1B1/EEF2K/BHLHB9/CASK	Process
GO:0052547	regulation of peptidase activity	346	0.276299051713343	1.28639198236696	0.0105820105820106	0.0105820105820106	0.22404067617759	2287	tags=24%, list=17%, signal=20%	LOC108635143/LOC102187672/LOC102175560/EGLN3/LTF/SLC11A2/TIMP4/LOC102175959/ITIH3/DHCR24/SPOCK2/LOC102186681/PERP/MMP9/LOC102174044/LOC108638256/ACVR1C/ACER2/LOC108633536/CASP8/CAV1/LOC102178679/LOC102169925/SFRP2/LOC102180906/NOD1/LOC102172255/PAWR/KLF4/ITIH2/CIDEB/LOC102185401/NLRP12/ARL6IP1/THBS1/FURIN/IFI6/PTTG1/BCL2L11/EFNA1/PSMF1/PSME4/EPHA4/F2R/LOC102187127/TNFRSF1B/RFFL/TIMP3/PI3/SERPINB5…	193	153	IFT57/TP63/AHSG/SOX2/SERPINI1/SIAH2/MUL1/PINK1/IFI6/PTMA/EPHA4/CASP8/CFLAR/STAT1/ACVR1C/PSMD14/TFPI/NRDC/DHCR24/CYR61/LAMTOR5/ECM1/S100A9/S100A8/EFNA1/LOC102173932/NOD1/CAV1/HGF/PAWR/CRADD/LOC102190297/APAF1/TIMP3/A2ML1/LOC102175560/ACRBP/BID/FBLN1/LOC106502160/LOC102180114/LOC102181107/CAST/PTTG1/CYFIP2/KIAA0141/SPOCK1/RACK1/PRELID1/TNFAIP8/TNFSF14/CDKN2D/BST2/LOC108636404/MAPK9/LOC108636541/ACE…	PROS1/FAM162A/LAMP3/TNFSF10/LXN/PCOLCE2/RNF7/LOC102186806/LOC102183471/RPS6KA1/LCK/COL4A3/SERPINE2/HSPE1/HSPD1/TANK/LRP2/PDE11A/BIN1/BOK/LOC102183480/BCL10/F3/NGF/EFNA3/ARHGEF2/LOC102173997/AQP1/FGL2/NR4A1/LOC102190935/MDM2/IGF1/CD27/BCL2L13/MKL1/EP300/MAPK12/LEF1/SNCA/LOC102174022/PPP2CA/NLRP3/FNIP1/LOC108633275/LOC108636449/WNT9A/SH3RF1/ANP32B/NKX3-1/AMBP/TNFSF15/MICAL1/AKIRIN2/MAP3K5/SPINT1/PS…	Process
GO:0051988	regulation of attachment of spindle microtubules to kinetochore	13	-0.706696345692435	-1.69394835822081	0.0106194690265487	0.0106194690265487	0.22404067617759	1514	tags=38%, list=11%, signal=34%	CCNB1/ECT2/NEK2/CENPE/SPAG5	3	10	KNSTRN/HNRNPU/BECN1	ECT2/RCC2/CDC42/RACGAP1/CENPE/APC/NEK2/SIRT2/SPAG5/CCNB1	Process
GO:0008135	translation factor activity, RNA binding	59	-0.49661948044043	-1.63275567024881	0.0107033639143731	0.0107033639143731	0.22404067617759	160	tags=3%, list=1%, signal=3%	SOX11/LOC108634721	34	25	EIF4A2/EIF2B5/GFM1/EIF2A/EIF4G3/EIF3I/EIF4E2/EIF4B/EIF3D/EIF3L/CPEB2/ETF1/LOC108636588/SECISBP2/EEF1A1/EIF2S1/EIF5B/MTIF2/EIF3E/COPS5/GCN1/DENR/EIF2B1/GATB/EIF4A1/EEFSEC/LOC102172503/GSPT1/TUFM/LOC102182187/EIF4H/GSPT2/EIF2S3/EIF1AX	EEF1B2/TSFM/EIF4E/LOC102191525/EIF3J/EIF2B4/SOX11/MTIF3/MTRF1/EEF1A2/EIF2S2/AGO2/EIF3F/EIF4G2/EIF2D/C17H12orf65/GTF2H3/EIF1/MRPL58/CPEB4/LOC102185505/CPEB1/EEF2K/EEF1G/LOC108634721	Function
GO:0007218	neuropeptide signaling pathway	59	-0.491117052148604	-1.61466511732558	0.0107033639143731	0.0107033639143731	0.22404067617759	2546	tags=49%, list=19%, signal=40%	LOC106503280/CRCP/GCAT/LOC102187883/POMC/LTB4R/QRFP/PROKR2/PNOC/NPY/RXFP4/OPRL1/LOC102179414/GLRB/GAL/NXPH4/LOC108635465/SSTR2/TACR1/ADCYAP1/NXPH2/GALR3/PROKR1/CPE/PDYN/SORCS2/SORCS3/UTS2R/GPR143	18	41	HCRTR1/GPR1/GPR88/SORT1/NPFF/MCHR1/NPY5R/NPY1R/KISS1R/TYRO3/LTB4R2/UCN/NTSR2/CYSLTR2/RAPGEF2/GLP1R/SORCS1/TACR2	OPRD1/NXPH2/RXFP4/NPY/NXPH4/GPR19/GCAT/GALR3/SORCS2/PNOC/LTB4R/TACR1/C11H2orf40/APLF/PROKR1/POMC/QRFP/PROKR2/PDYN/OPRL1/PENK/LOC102187883/GLRB/CPE/AGRP/GIPR/NXPH3/LOC106503280/LOC102179414/UTS2R/SSTR2/SSTR1/ADCYAP1/CRCP/SORCS3/PTGDR2/GAL/CYSLTR1/GPR143/GLRA4/LOC108635465	Process
GO:0032413	negative regulation of ion transmembrane transporter activity	59	-0.48466828191444	-1.59346323825989	0.0107033639143731	0.0107033639143731	0.22404067617759	2490	tags=34%, list=18%, signal=28%	THADA/TLR9/CALM3/CAMK2D/IGF1/HAMP/ANK3/LOC102186539/STK39/OPRL1/CAV3/CASQ2/GPR35/FKBP1A/LOC108634682/KCNQ1/OSR1/LOC108637382/EPHB2/KCNAB1	22	37	CAB39/SNX27/LOC102184120/SRI/CAV1/CACNB3/UBQLN1/TRDN/CALM1/GNB5/MMP9/KCNE3/AGRN/CABP1/YWHAE/STOML1/OXSR1/NEDD4L/LOC102189370/ANO9/FMR1/CLIC2	FGF12/KCNAB1/EPHB2/LOC108637382/SUMO1/STK39/GPR35/CASQ2/LOC102186539/IGF1/CAMK2D/PKD2/PPP2CA/CBARP/GRK6/PLN/GOPC/NEDD4/THADA/CALM2/FKBP1B/OSR1/KCNRG/OPRL1/FKBP1A/PARK7/HAMP/CALM3/SLC9A3R1/PRKCA/CAV3/TLR9/LOC102190016/ANK3/ACTN2/KCNQ1/LOC108634682	Process
GO:0004465	lipoprotein lipase activity	5	0.844278981218184	1.62619139539778	0.0107066381156317	0.0107066381156317	0.22404067617759	1101	tags=60%, list=8%, signal=55%	LIPG/LIPM/PNPLA2	5	0	LPL/LIPG/LIPM/LIPN/PNPLA2		Function
GO:0032310	prostaglandin secretion	5	0.84059718684392	1.61909977939851	0.0107066381156317	0.0107066381156317	0.22404067617759	1446	tags=80%, list=11%, signal=71%	LOC102177789/LOC102179751/NOS2/ABCC4	5	0	LEP/LOC102177789/LOC102179751/ABCC4/NOS2		Process
GO:1902495	transmembrane transporter complex	189	-0.371763024605277	-1.45134916414654	0.0107238605898123	0.0107238605898123	0.22404067617759	2786	tags=39%, list=21%, signal=31%	ATP1B1/OLFM1/PTPA/CPT1C/CATSPER3/ABCB8/KCNJ16/KCNJ2/GRIN2D/PDE4B/VWC2/GRIK5/ATP12A/CACNG1/LRRIQ4/CACNB1/STAC3/LRRC26/KCNC2/MCUB/MCU/KCNIP1/LOC102186539/SNAP25/KCNA3/CACNG6/CACNA1S/SHISA6/ATP2A1/KCNAB2/AKAP6/CATSPERB/KCNIP2/LOC108634554/GRIA1/CACNG4/KCNA4/CASQ2/GRIA3/GLRB/CHRNE/GRIA4/KCNMA1/FKBP1A/CACNG5/CACNA2D1/LOC108634682/CHRNA3/KCNH1/KCNMB2/KCNQ1/CACNA1G/SCN3A/CHRNB2/SHISA8/KCNK2/KCNC1/LRRC55…	82	107	CATSPER4/KCNE4/ABCB6/CACNB4/SCN2A/SCN9A/LRRC8B/LRRC8C/KCNC4/KCNA2/KCND3/ATP1A1/DPP6/KCNH2/SCN8A/CACNB3/ANO6/KCNMB4/KCNJ8/EPS8/SCNN1A/KCNA5/KCNA1/CACNA1C/CACNA1I/SHANK3/KCNIP4/ABCA7/CATSPERD/LRRC8E/CACNA1A/KCNN1/PTK2B/GRIN3A/TRDN/ABCD4/HSPA2/HCN4/ABCG8/LRRC8A/KCNT1/MICU2/TRPC4/CACNB2/ABHD12/KCNB1/KCNE3/ABCC8/SCN3B/SCN2B/FXYD2/ATP2A2/GRIA2/PKD1L3/KCNK6/CATSPERG/TRPM4/CACNG7/SHISA7/DLG4/CHRNB1/ATP1B…	KCNMB3/KCNMB2/LRRIQ4/KCNAB1/ATP1B3/SLC9A1/LOC108637382/CHRNG/CHRND/KCNJ3/SCN3A/CHRNA1/PDE4B/LRRC8D/KCNA3/CASQ2/CHRNB2/LOC102186539/LOC102186069/ABCB8/KCND2/CACNA2D1/AKAP9/VWC2/KCNC2/STAC3/ABCC9/KCNA6/SHISA8/MCUB/GRIA1/CATSPER3/GRIN3B/HCN2/OLFM2/CNGA3/FKBP1B/PTPA/LOC108637177/OLFM1/LRRC26/GRIN1/ATP12A/SNAP25/FKBP1A/KCNB2/ASPH/KCNQ3/KCNQ5/LRRC55/KCNA4/KCNJ11/KCNC1/SCN4B/GRIA4/KCNT2/CNIH3/ATP1B1/KCN…	Component
GO:0061035	regulation of cartilage development	60	-0.490513976801295	-1.62293762117347	0.0107361963190184	0.0107361963190184	0.22404067617759	2948	tags=48%, list=22%, signal=38%	LTBP3/THRB/WNT9A/NKX3-2/BMPR2/BMP2/SOX6/SCIN/PKDCC/ADAMTS12/SCX/EFEMP1/SOX9/TGFB2/AXIN2/GDF6/PTHLH/NOG/ADAMTS7/GLI3/GLI2/SHOX2/LOXL2/RFLNB/GREM1/FGF18/BMP1/SIX2/CHADL	19	41	CYR61/LEP/HOXA11/ACVRL1/BMPR1B/CTGF/BMP4/ZNF219/GDF5/SNAI2/ZBTB16/RFLNA/GLG1/RARA/MUSTN1/BMP6/RUNX2/LOC102181832/RELA	SHOX2/BMPR2/GLI2/LNPK/GLI3/SCIN/RARG/PTHLH/CHADL/NKX3-2/TAPT1/CARM1/WNT9A/TGFBR1/BMP1/LOXL2/GREM1/SMAD3/PKDCC/SIX2/EFEMP1/BMP2/GDF6/TRPS1/SCX/WNT11/SOX6/TGFB2/SMAD1/TGFB1/NOG/RFLNB/SOX9/AXIN2/FGF18/ADAMTS12/ADAMTS7/WNT5A/THRB/RARB/LTBP3	Process
GO:0030239	myofibril assembly	60	-0.485869617588905	-1.60757107577718	0.0107361963190184	0.0107361963190184	0.22404067617759	3063	tags=38%, list=23%, signal=30%	MYLK3/MYBPC2/PDGFRA/TMOD4/MURC/WDR1/MYOM2/NEURL2/TMOD1/LMOD2/SRF/CASQ2/MYOZ3/OBSL1/TPM1/MYOZ2/ACTA1/LOC102181716/ACTC1/CASQ1/FHOD3/MYBPH/TNNT2	21	39	MYOM3/CFLAR/KLHL41/MYBPHL/PDGFRB/OBSCN/ACTN1/TMOD2/TMOD3/ITGB1/NEBL/MYBPC3/LMOD1/MYH10/KRT19/PRKAR1A/XIRP1/FOXP1/MYH11/ANKRD1/CSRP3	OBSL1/CASQ2/TMOD4/CASQ1/LMOD2/MYBPC1/MYOZ2/PDGFRA/WDR1/MYOZ3/TMOD1/MURC/SIX4/TPM1/CAPN3/ACTC1/NEURL2/MYBPH/PROX1/TNNT2/MYL2/MYLK3/MYBPC2/LOC102181716/TCAP/ACTG1/MEF2A/CFL2/LMOD3/SRF/FHOD3/MYOM1/MYOM2/LDB3/MYOZ1/MYPN/ACTN2/ACTA1/IGSF22	Process
GO:0070663	regulation of leukocyte proliferation	202	-0.372896215561448	-1.46379997580591	0.0108108108108108	0.0108108108108108	0.225181483678279	2510	tags=33%, list=19%, signal=27%	RIPK2/PDE5A/CLEC4G/TLR9/CD86/IGF1/JAK3/PNP/SOS2/TNFSF13B/ADK/CD6/ITGAL/SOS1/LOC102190745/IDO1/CORO1A/CD44/SPN/CTLA4/IL15/LOC102184859/MEF2C/PTPRC/ZC3H12D/LOC102186356/LOC102187998/BCL6/LOC102176695/LOC102178953/ARG1/CD40/LOC102177727/CCDC88B/RAC2/BTK/GAL/CD3E/IL2RA/BTN2A2/CD244/TACR1/FAM65B/SLAMF1/AIF1/CD28/LOC102173969/RASAL3/LOC102190717/IL10/CHRNB2/LOC100861338/LOC108633234/TNFSF18/CARD11/IL1B…	92	110	HHLA2/ST6GAL1/IL12A/ICOSLG/SLC39A10/MARCH7/GLMN/VTCN1/ZBTB7B/LOC102173932/LEP/GPNMB/TAC1/PAWR/KITLG/LOC108636060/TNFRSF13C/LOC102184901/CD38/NDFIP1/TCF3/IRF1/EBI3/TICAM1/TNFSF9/DHPS/IL12RB1/LOC108636541/PDCD1LG2/PRDM1/TNFAIP3/LGALS3/BMP4/LOC102176691/RIPK3/NCK2/PELI1/IRS2/HMGB1/PRKCQ/PRNP/ITCH/ADA/SDC4/ZNF335/CEBPB/IL7/LYN/MAPK8IP1/RPS3/TNFSF4/TNFRSF4/RC3H1/KIAA0922/FLT3LG/TARM1/ATAD5/LOC10218767…	CD80/CD86/TFRC/DLG1/BCL6/NCK1/LOC108633234/IGFBP2/CTLA4/CD28/LOC102175177/LOC102174895/CSF1/PTPN22/CHRNB2/SLAMF1/CD244/LOC102184859/LOC102186356/AHR/IL23A/IGF1/RAC2/LOC102189932/PTPN6/CD4/PDE5A/BST1/MEF2C/HAVCR2/CD74/MZB1/CD320/CLEC4G/RASAL3/JAK3/SH3RF1/CD274/ANXA1/CCL19/SYK/TLR4/CD24/ARG1/ZC3H12D/ARG2/SOS2/GREM1/PNP/CD276/LOC102176695/TACR1/SOS1/IL1B/SOX11/TNFSF13B/LOC102177727/IL2RA/BMI1/CD40/R…	Process
GO:0060402	calcium ion transport into cytosol	63	-0.482993212845468	-1.60536329667924	0.0108359133126935	0.0108359133126935	0.225288689112412	1775	tags=37%, list=13%, signal=32%	HTR2A/TRPA1/CCR5/TPCN1/PTPRC/SLC8A2/FKBP1A/CACNA2D1/LOC108634682/TRPM2/CACNA1G/LOC102190717/JPH2/CCL21/LCK/TRPV1/JPH4/XCR1/FAM155A/GRIN2C/TRPV6/LOC108637382/CCL19	21	42	CATSPER4/PAWR/CACNB3/DDIT3/CACNA1C/CACNA1I/MCOLN1/ADRA1A/TRDN/RYR3/ERO1A/F2R/FGF2/PLCG2/NOL3/LOC102181154/TRPM1/GLP1R/ITPR3/RYR2/TPCN2	TRPM2/LOC108637382/LCK/HTR2B/TRPV6/CACNA2D1/ITPR2/PKD2/LETM1/CCL19/CCL21/IBTK/SLC8A3/JPH4/SLC8A1/FKBP1B/GRIN1/FAM155A/HTR2A/FKBP1A/JPH2/JPH1/TRPA1/LOC102190717/FASLG/PTPRC/TPCN1/P2RX7/JPH3/RYR1/SLC8A2/GRIN2D/TRPV1/CACNA1G/CCR7/GRIN2C/ITPR1/CCR5/XCR1/FAM155B/LOC108634682/RASA3	Process
GO:0050840	extracellular matrix binding	54	-0.506650087306586	-1.6381010770467	0.0109034267912773	0.0109034267912773	0.225860458399708	2375	tags=48%, list=18%, signal=40%	LOC106502806/ITGA7/RPSA/ITGB3/SDC1/NID1/ADAMTS15/ITGA9/OLFML2A/GPC1/DCN/ACHE/CTSS/LGALS1/LYPD5/LYPD3/TGFBI/CD248/SSC5D/SPP1/BGN/ELN/OLFML2B/SPARC/COL11A1/LRRC15	20	34	ADAMTS5/TINAGL1/NCL/ITGA6/CYR61/ECM1/SLIT2/ADGRG6/LGALS3/THBS1/THBS4/ITGB1/AGRN/ADGRG1/VTN/ITGA3/ITGA2B/ADAM9/SPOCK2/LOC102175427	LRRC15/GPC1/COL11A1/CTSS/OLFML2B/DCN/ITGA7/NTN4/LGALS1/SPP1/SPARC/TGFBI/ANXA2/SDC1/OLFML2A/LOC106502806/LYPD3/LYPD5/BCAM/SSC5D/ITGB3/ITGA2/ITGA9/RPSA/DAG1/FBLN2/VEGFA/ELN/ACHE/PLEKHA2/NID1/ADAMTS15/CD248/BGN	Function
GO:0031214	biomineral tissue development	54	-0.501707313328333	-1.62212010007615	0.0109034267912773	0.0109034267912773	0.225860458399708	2339	tags=39%, list=17%, signal=32%	IGF1/BMP2/LOC102170758/CLEC3B/PKDCC/ASPN/AXIN2/PPARA/GPC3/LGR4/ATP2B2/DDR2/TBX1/ATP2B2/NECTIN1/IFITM5/IBSP/LOC102179132/SLC20A1/HACD1/DLK1	22	32	ALPL/TUFT1/BGLAP/LEP/SNX10/HOXA3/GPNMB/ANO6/MEPE/SBNO2/CNNM4/SLC20A1/EIF2AK3/FOXO1/PHOSPHO1/FAM20A/MSX2/PTH1R/FGFR2/FBXL15/MINPP1/LOC102187310	ZBTB40/DDR2/LOC102170758/IGF1/PPARA/IBSP/ANXA6/ASPN/ANXA2/PKDCC/HACD1/BMP2/MTSS1/LGR4/WNT11/STIM1/NECTIN1/PTGS2/LOC102179132/AXIN2/DLK1/CLEC3B/ATP2B2/SBDS/FAM20C/TCF7L2/IFITM5/PHEX/GPC3/TBX1/MSTRG.18649/MSTRG.7836	Process
GO:0010965	regulation of mitotic sister chromatid separation	52	-0.506288035734685	-1.61685304209922	0.0111287758346582	0.0111287758346582	0.229460847240051	402	tags=15%, list=3%, signal=15%	CENPE/GEN1/NDC80/TTK/BIRC5/BUB1B/DLGAP5/CENPF	22	30	ESPL1/MAD2L1/RIOK2/PTTG1/IK/CDC23/CDK5RAP2/NEK6/RB1/NSMCE2/ANAPC15/ZW10/MAD2L2/TPR/TEX14/TRIP13/DYNC1LI1/LCMT1/MAD1L1/KLHL22/PCID2/MSTRG.4673	CUL3/HECW2/CENPE/TACC3/CHD1/TTK/DLGAP5/BUB1B/APC/BUB1/GEN1/RAD21/TERF1/ATM/CENPF/CIT/CDT1/ZNF207/CDC6/CDC27/ANAPC11/BIRC5/DUSP1/CCNB1/XRCC3/MAD2L1BP/NDC80/PSMG2/PLK1/BUB3	Process
GO:0019748	secondary metabolic process	53	-0.524311183547779	-1.68155982007947	0.0111464968152866	0.0111464968152866	0.229460847240051	1148	tags=26%, list=8%, signal=24%	MYO5A/LOC102179192/ASIP/LOC102176897/LOC102190498/LOC102177333/LOC102177638/LOC102184252/LOC102187932/CITED1/LOC102176340/LOC102176622/LOC102187782/AKR7A2	22	31	TRPC1/CBS/LOC106503221/AKR1B1/PON3/DDC/PMEL/MPST/ATN1/SQRDL/LOC102187204/LOC102189109/FMO2/LOC102168381/LOC102170554/LOC102170823/VHL/GSTO2/LOC102189370/AS3MT/TH/LOC108634544	OCA2/CTH/ARL1/LOC102177333/LOC102169002/BDH2/PAM/CBR4/HSD17B3/MYO5A/LOC102184252/LOC102176340/LOC102176622/LOC102176897/LOC102177638/LOC102190498/LOC102187932/LOC102187782/LOC102188418/ASIP/FMO1/ETHE1/BCL2/LOC102190016/ABCC2/STAR/CITED1/LOC102170282/LOC108634669/LOC102179192/MSTRG.849	Process
GO:0005179	hormone activity	50	-0.522842642917236	-1.65412301606489	0.0111821086261981	0.0111821086261981	0.229460847240051	2436	tags=52%, list=18%, signal=43%	LOC102187883/POMC/IGF1/ADM2/QRFP/HAMP/GHRH/ADIPOQ/PNOC/NPY/PTHLH/CCL25/INSL6/LOC102179414/INHBA/FBN1/GAL/ADCYAP1/ENHO/SCT/SPX/INHA/NPPC/PDYN/CRHR2/EDN3	15	35	INHBB/ERFE/LEP/NPFF/AMH/ANGPTL8/UCN/C1QTNF9/UTS2/FAM132A/METRNL/NMB/EDN1/APLN/RETN	ADIPOQ/NPPC/INHA/GUCA2A/INHBA/NPY/CRHR2/IGF1/PTHLH/SPX/ADM2/CCL25/PNOC/INSL6/STC1/ENHO/FBN1/C11H2orf40/POMC/QRFP/PDYN/EDN3/GHRH/PENK/LOC102187883/AGRP/HAMP/GAST/LOC106503280/LOC102179414/TRH/ADCYAP1/VGF/SCT/GAL	Function
GO:0051388	positive regulation of neurotrophin TRK receptor signaling pathway	6	0.809377357953702	1.65431881333866	0.0111856823266219	0.0111856823266219	0.229460847240051	28	tags=17%, list=0%, signal=17%	TMEM108	5	1	TMEM108/CYFIP1/SH3GLB1/CYFIP2/PPP2R5B	NGF	Process
GO:0030240	skeletal muscle thin filament assembly	5	-0.83930708733624	-1.58933508062635	0.011214953271028	0.011214953271028	0.229460847240051	728	tags=100%, list=5%, signal=95%	PROX1/TCAP/ACTA1/ACTC1	0	5		ACTC1/PROX1/TCAP/LMOD3/ACTA1	Process
GO:0050771	negative regulation of axonogenesis	49	-0.51540253485698	-1.62983438255029	0.0112179487179487	0.0112179487179487	0.229460847240051	1710	tags=29%, list=13%, signal=25%	THY1/CCR5/LRP4/LINGO1/NTN1/TRIM46/EFNB3/SPP1/NGFR/BCL11A/SEMA6C/FSTL4/EPHB2/SEMA3A	23	26	MAP2/DAB1/IFRD1/SLIT2/EPHA7/PSEN1/SEMA6D/SEMA4F/NRP1/ULK1/MAG/CDK5R1/OMG/AATK/SEMA5A/SEMA3G/RHOA/MBP/TSC2/SLIT1/RTN4R/PLXNA3/GDI1	RYK/EPHB2/TRAK2/SEMA6C/TRIM46/CDK5/SEMA3A/PTPRO/SPP1/RUFY3/FSTL4/BCL11A/RNF6/SPG20/PTK2/LRP4/THY1/MT3/EFNB3/NTN1/NGFR/LINGO1/WNT5A/CCR5/SYNGAP1/FGF13	Process
GO:0035914	skeletal muscle cell differentiation	48	-0.529644853888355	-1.66421478287746	0.0112903225806452	0.0112903225806452	0.229460847240051	1900	tags=35%, list=14%, signal=31%	SCX/MEF2C/VAX1/NR4A1/ATF3/SMYD1/DMRTA2/HLF/HEYL/CDON/FOS/EGR2/NGFR/EGR1/SOX8/BTG2/MEGF10	19	29	PAX3/KLHL41/HIVEP3/BCL9/MYF6/LEMD3/MAFF/CITED2/GTF3C5/NOTCH1/RB1/MYLK2/MYC/KLHL40/MED20/LOC102172682/ANKRD2/ANKRD1/EMD	SEPN1/HEYL/DMRTA2/MEF2D/MYF5/NR4A1/ANKRD33/MEF2C/EGR1/MEGF10/SAP30/FOS/SIX4/COPS2/SMYD1/SCX/MYOD1/BCL9L/MYOG/BTG2/ATF3/HLF/NGFR/ASB2/LEMD2/SOX8/VAX1/EGR2/CDON	Process
GO:0030071	regulation of mitotic metaphase/anaphase transition	47	-0.540334796421758	-1.68784216727357	0.0113268608414239	0.0113268608414239	0.229460847240051	402	tags=17%, list=3%, signal=17%	CENPE/GEN1/NDC80/TTK/BIRC5/BUB1B/DLGAP5/CENPF	20	27	ESPL1/MAD2L1/RIOK2/IK/CDC23/CDK5RAP2/NEK6/RB1/NSMCE2/ANAPC15/ZW10/MAD2L2/TPR/TEX14/TRIP13/DYNC1LI1/LCMT1/MAD1L1/KLHL22/PCID2	CUL3/HECW2/CENPE/CHD1/TTK/DLGAP5/BUB1B/APC/BUB1/GEN1/RAD21/TERF1/ATM/CENPF/CDT1/ZNF207/CDC6/ANAPC11/BIRC5/DUSP1/CCNB1/XRCC3/MAD2L1BP/NDC80/PSMG2/PLK1/BUB3	Process
GO:1901016	regulation of potassium ion transmembrane transporter activity	47	-0.524084508229713	-1.63708119125923	0.0113268608414239	0.0113268608414239	0.229460847240051	2339	tags=36%, list=17%, signal=30%	IGF1/KCNG1/LRRC26/KCNC2/ANK3/ANK2/AKAP6/STK39/CAV3/CASQ2/GAL/KCNQ1/RNF207/KCNC1/LRRC55/LRRC38/KCNAB1	18	29	CAB39/SNX27/CAV1/RAPGEF3/ALG10/KCNA1/DNM2/AKAP7/KCNE3/AGRN/WWP2/YWHAE/ATP1B2/VAMP2/OXSR1/AGER/NEDD4L/PRKG1	DLG1/KCNAB1/ATP1B3/SUMO1/STK39/CASQ2/C3H1orf226/AKAP9/KCNC2/IGF1/ANK2/NEDD4/LRRC26/KCNRG/KCNG1/LRRC55/KCNC1/ATP1B1/RNF207/LRRC38/FXYD1/AKAP6/CAV3/LOC108633809/ANK3/ACTN2/GAL/KCNQ1/FHL1	Process
GO:0003357	noradrenergic neuron differentiation	4	-0.906716915753081	-1.64748262051551	0.0113636363636364	0.0113636363636364	0.229460847240051	1142	tags=75%, list=8%, signal=69%	HAND2/SOX4/SOX11	0	4		HAND2/SOX11/PHOX2A/SOX4	Process
GO:0007283	spermatogenesis	365	0.272646108924678	1.27178176118976	0.0113636363636364	0.0113636363636364	0.229460847240051	1354	tags=16%, list=10%, signal=15%	TDRKH/PIWIL2/HOOK1/MAP7/DDX25/SYCE3/ABHD2/PCSK4/LOC102176354/HSPA2/C10H14orf39/SPAG6/SOX17/IQCG/MYCBPAP/ZMYND15/CNBD2/PVRL2/SPATA20/INHBB/BBS2/SPATA6/ACOX1/GHSR/CCDC36/KIT/GJB3/CCDC136/CCDC155/TDRD9/DNAH1/HMGB2/SYCP1/CABYR/IQCF1/CTSB/CNTD1/FOXA3/CIB1/LOC102172159/ADIG/PTTG1/LOC102175340/BCL2L11/LIMK2/CATSPER4/PSME4/PGM3/TYRO3/DPCD/HSF2BP/SHCBP1L/LOC102183137/ZFX/HOXA9/CNR1/TP63/LOC102187143	187	178	SOD1/KIAA1524/IQCG/TP63/GHSR/HSF2BP/EIF4G3/CATSPER4/PUM1/KHDRBS1/TSSK3/NCL/RHBDD1/INHBB/WDR33/GJB3/SCMH1/TESK2/SPATA6/HOOK1/LOC102184685/SYCP1/TDRKH/NUP210L/DEDD/C3H1orf111/SLC4A2/CCDC136/HOXA9/HOXA10/HOXA11/HERPUD2/IMMP2L/BTG1/TARBP2/TMBIM6/DHH/PRKAG1/B4GALNT1/ATN1/ACRBP/LOC108636082/SYCE3/METTL14/KIT/CLOCK/CCNI/PTTG1/UBE2B/PCSK4/TPGS1/CATSPERD/DNM2/SMARCA4/CALR/KLHL26/NEK1/HMGB2/CTSB/TDRD7/PIWI…	LOC102183454/BCL6/CLDN11/RSPH1/AGFG1/BARD1/LOC102181821/OCA2/INPP5B/MAST2/CELSR2/LOC102172676/LOC102172226/HORMAD1/LMNA/LOC102186069/MAEL/TPT1/LOC108635911/ASZ1/CFTR/SLC26A3/AKAP9/ZPBP/RACGAP1/GLI1/CFAP54/SYCP3/CCND2/MEI1/SREBF2/TTLL1/SPATA18/PAIP2/NME5/CATSPER3/DAZAP1/GAMT/STK11/GPX4/FSTL3/DBN1/RFX2/NANOS3/TSSK6/ADAMTS2/EQTN/INSL6/DMRT1/FANCG/TESK1/DNAJA1/AQP7/CTSV/MEI4/HSF2/GOPC/UBE2J1/MAS1/PAC…	Process
GO:0032559	adenyl ribonucleotide binding	365	0.269411540667494	1.25669383299216	0.0113636363636364	0.0113636363636364	0.229460847240051	1953	tags=18%, list=14%, signal=16%	MAPK10/LOC102190925/PDK4/DDX25/HCN1/ABCG1/ABCA1/LOC102190983/PRKCZ/MYO3A/ABCG2/SIK1/CNBD2/HADHB/PFKL/ACVR1C/HMGCL/PDE2A/SYN2/FLT1/WNK4/MAPK13/SRR/PIM1/LOC108635899/LOC102180455/RAPGEF3/MLKL/KCNJ8/NUAK2/AGAP2/MYO6/HADHA/ATP7B/TAP2/LOC102187810/ABCB1/DGKE/LOC102169948/ACADVL/MYH9/ACACB/DAPK3/BMPR1B/LOC102179397/MAP3K6/AARS/ABCA3/PDE4A/LOC102183623/ACLY/IRAK3/SPHK1/LOC102172393/SNRK/PDE3A/MKNK2/ERN1…	198	167	ABCC5/PRKCI/NEK11/ABCG1/SIK1/PFKL/PINK1/HMGCL/RUNX3/MAP3K6/TSSK3/ABCB6/STK36/CPS1/ACADL/MYO1B/ACVR1C/ACVR1/TLK1/PDK1/OLA1/LOC102190925/ABCA4/ATP1A1/PMVK/LOC102180455/LOC108635899/PRKAR2B/SRPK2/ABCB1/PDK4/ACVR1B/ACVRL1/PRKAG1/RAPGEF3/IRAK3/AGAP2/SYN3/MYH9/KCNJ8/PDE3A/LOC102173645/TBCK/BMPR1B/ABCG2/RFC1/LOC102173648/DCK/MAPK10/RARS/THG1L/ABCA7/MKNK2/DAPK3/MAP2K2/LONP1/MAP2K7/PDE4A/MYO9B/MAPK9/VCP/N…	POPDC2/GSK3B/LOC108636355/SMC4/P2RY1/ATP2C1/PDXK/ITM2C/STK17B/DBI/MCM6/ABCB11/LOC102183919/PDE11A/MAST2/MKNK1/SCP2/PDE4B/LOC102179380/PRKACB/ABCD3/LOC102186539/PRKAG2/ABCB8/STK17A/GCK/CFTR/PNPLA8/LOC102174202/CDK6/PEX1/SOAT2/PFKM/TWF1/TDG/YARS2/STK38L/FKBP4/MIEF1/MAPK12/MAPK11/ATP10D/PPIP5K2/ACOT12/CSNK1A1/TMEM173/HSPA4/STK11/CSNK1G3/MYO1F/INSR/GCDH/TSSK6/TGFBR1/FBP1/WNK2/SYK/BVES/MAP3K7/ENPP1/MA…	Function
GO:0008009	chemokine activity	32	-0.557999029480171	-1.64765746105579	0.0113821138211382	0.0113821138211382	0.229460847240051	602	tags=31%, list=4%, signal=30%	LOC102190717/CCL21/CCL24/C5/LOC102170772/CXCL10/CXCL14/LOC102175889/CCL19/CXCL9	15	17	LOC102181582/LOC102181854/LOC102182115/LOC102182395/LOC102182683/CCL27/CX3CL1/LOC102181154/LOC102170310/LOC102169855/CCL16/LOC102174969/CXCL16/CCL28/CXCL12	CXCL8/CXCL9/CXCL10/CXCL11/CXCL14/CCL25/CCL19/CCL21/C5/LOC102190717/CCL22/LOC102170772/CCL5/CCL1/LOC102175889/CCL26/CCL24	Function
GO:0034508	centromere complex assembly	32	-0.556440351129671	-1.64305500141356	0.0113821138211382	0.0113821138211382	0.229460847240051	2443	tags=38%, list=18%, signal=31%	CENPN/MIS18BP1/CENPK/MIS12/HJURP/MIS18A/OIP5/HELLS/CENPL/CENPW/CENPE/CENPF	10	22	POGZ/CENPC/KNL1/SMARCA5/CENPT/NPM1/CENPH/CENPQ/CENPU/RSF1	MIS18A/RBBP4/HJURP/ITGB3BP/CENPE/CENPP/CENPW/OIP5/CENPO/LOC102187615/CENPL/CENPF/CENPN/LOC102176453/MIS12/CENPV/LOC102178856/CENPK/MIS18BP1/HELLS/CENPI/RBBP7	Process
GO:0021545	cranial nerve development	32	-0.546385952243563	-1.61336640973884	0.0113821138211382	0.0113821138211382	0.229460847240051	2274	tags=41%, list=17%, signal=34%	TMEM126A/POU4F1/HOXB2/HOXD3/LPAR1/GLI3/CHRNB2/TBX1/EGR2/MAFB/SLITRK6/EPHB2/SEMA3A	15	17	RPL24/NRP2/KCNA2/KCNJ10/HOXA1/HOXA3/ERBB3/CITED2/NRP1/CHD7/HOXB3/SLC1A3/TFAP2A/ATP8B1/PLXNA3	ADARB1/EPHB2/HOXD3/CHRNB2/GLI3/SEMA3A/LPAR1/SIX4/SIX1/SLITRK6/POU4F1/MAFB/PHOX2A/HOXB2/EGR2/TMEM126A/TBX1	Process
GO:0030687	preribosome, large subunit precursor	24	0.564662820197669	1.70067501375112	0.0114678899082569	0.0114678899082569	0.230777970289999	3838	tags=58%, list=28%, signal=42%	CASP8/PES1/SAMD15/RRP1B/RRP1/ZNF622/BOP1/EIF6/WDR74/RRS1/FTSJ3/LAS1L/MDN1/WDR37	20	4	RRP1B/RRP1/ZNF593/AAMP/CASP8/EBNA1BP2/LOC102186858/MDN1/SAMD15/WDR37/EIF6/RRS1/BOP1/PES1/FTSJ3/LOC102170360/ZNF622/MAK16/WDR74/LAS1L	WDR12/RPF1/RRP15/NOC2L	Component
GO:0051209	release of sequestered calcium ion into cytosol	44	-0.536380422939823	-1.65948892465369	0.0114942528735632	0.0114942528735632	0.230896913408813	1775	tags=36%, list=13%, signal=32%	HTR2A/TRPA1/CCR5/TPCN1/PTPRC/FKBP1A/LOC108634682/TRPM2/LOC102190717/JPH2/CCL21/LCK/TRPV1/XCR1/LOC108637382/CCL19	15	29	CATSPER4/DDIT3/MCOLN1/TRDN/RYR3/ERO1A/F2R/FGF2/PLCG2/NOL3/LOC102181154/GLP1R/ITPR3/RYR2/TPCN2	TRPM2/LOC108637382/LCK/HTR2B/ITPR2/PKD2/LETM1/CCL19/CCL21/IBTK/FKBP1B/HTR2A/FKBP1A/JPH2/TRPA1/LOC102190717/FASLG/PTPRC/TPCN1/P2RX7/JPH3/RYR1/TRPV1/CCR7/ITPR1/CCR5/XCR1/LOC108634682/RASA3	Process
GO:0008038	neuron recognition	30	-0.559111987131749	-1.62496252060727	0.0116279069767442	0.0116279069767442	0.233166873563768	584	tags=23%, list=4%, signal=22%	EFNB3/NCAM1/EPHA3/CNTN2/EPHB3/EPHB2/SEMA3A	15	15	EPHA4/CXCR4/AMIGO1/CNR1/NRP1/BDNF/MEGF8/ARHGAP35/CDK5R1/SEMA5A/CNTN4/CRTAC1/ROBO3/NTM/L1CAM	APP/EPHA3/EPHB3/EPHB2/PTPRZ1/NRCAM/SEMA3A/EFNA5/PCDH12/NCAM1/CNTN2/EFNB3/NDN/WNT5A/CELSR3	Process
GO:0035456	response to interferon-beta	23	0.57976820110947	1.70962179791089	0.0116822429906542	0.0116822429906542	0.233841090098481	1119	tags=26%, list=8%, signal=24%	HCN1/LOC102175526/XAF1/IFIT3/LOC102170446/LOC102181595	16	7	IFNAR2/LOC102175526/UBE2G2/LOC102173932/IRF1/BST2/LOC108636404/LOC108636544/LOC102181595/HTRA2/LOC102170446/XAF1/HCN1/TREX1/ENTPD1/IFIT3	UBE2K/TMEM173/LOC108636449/LOC102181867/PNPT1/ACOD1/IKBKE	Process
GO:0071243	cellular response to arsenic-containing substance	22	0.575838566064825	1.6713429149669	0.0117370892018779	0.0117370892018779	0.23452311446696	1775	tags=36%, list=13%, signal=32%	LOC102189034/LOC102177976/MAPK13/LOC106503022/GSTO2/CPEB2/MYC/MKNK2	14	8	ZC3H12A/HNRNPA1/LOC108636199/CPEB2/LOC102177976/MKNK2/LOC102189034/MYC/LOC106503022/MAPK13/DAXX/GSTO2/LOC102189370/DDX3X	UROD/MET/ATF4/HSF1/HMBS/ATF3/LOC102190016/PPIF	Process
GO:0004622	lysophospholipase activity	19	0.611969223512964	1.7150287152339	0.0117924528301887	0.0117924528301887	0.23452311446696	1134	tags=26%, list=8%, signal=24%	PLA2G4E/PLA2G15/LIPC/LOC102175216/MGLL	12	7	PNPLA6/LIPC/PLA2G4E/LOC102175216/ABHD4/PNPLA7/ABHD12/LYPLAL1/PLA2G15/GDPD1/MGLL/GDPD3	PLBD1/PLA2G4D/PLB1/ENPP2/LYPLA1/PLA2G4A/GDE1	Function
GO:0005244	voltage-gated ion channel activity	115	-0.418996897628368	-1.52659575182409	0.0117994100294985	0.0117994100294985	0.23452311446696	2237	tags=39%, list=17%, signal=33%	CATSPER3/KCNJ16/KCNJ2/GRIN2D/VDAC1/CACNG1/CLCN5/KCNJ13/CACNB1/KCNG1/KCNH3/LRRC26/KCNC2/SNAP25/KCNA3/TRPA1/CACNG6/KCNA7/CACNA1S/KCNF1/KCNIP2/LOC108634554/CACNG4/CLCN4/CLCN1/KCNA4/KCNMA1/CACNG5/CACNA2D1/CALHM1/KCNH1/KCNJ12/KCNQ1/CACNA1G/KCNK2/KCNC1/LRRC55/CNGA3/GRIN2C/KCNQ3/KCNA6/KCNJ3/LRRC38/KCNK3/KCNJ5	48	67	KCNJ15/CLCNKA/CATSPER4/CACNB4/KCNQ4/BSND/KCNC4/KCNA2/KCND3/LOC102188370/KCNJ10/KCNH2/CACNB3/ANO6/KCNJ8/KCNA5/KCNA1/CACNA1C/CACNA1I/LOC102180114/LOC102181107/CACNA1A/CLCN3/TMC1/GRIN3A/HCN4/NCS1/KCNT1/CACNB2/TMC2/KCNB1/ABCC8/CLCN6/KCNK6/TRPM4/CACNG7/KCNH4/HCN1/CACNA2D3/CACNA2D2/KCNG2/LOC108633901/CLCN7/VDAC3/TPCN2/ANO1/GAS6/LOC108635273	CLCN2/KCNJ3/KCNJ13/KCNA3/HCN3/KCNJ9/CLCN1/KCND2/CACNA2D1/KCNC2/KCNH3/KCNA6/PKD2/CATSPER3/VDAC1/HCN2/CNGA3/KCNG3/KCNK3/KCNS3/KCNF1/LRRC26/GRIN1/SNAP25/KCNG1/KCNB2/TRPA1/KCNQ3/KCNQ5/LRRC55/KCNA4/KCNJ11/KCNC1/KCNT2/LRRC38/LOC102184834/KCNK2/KCNH1/CACNA1S/HVCN1/RYR1/GRIN2D/KCNJ14/KCNA7/KCNC3/CACNG6/KCNJ12/CACNA1G/CACNB1/GRIN2C/KCNJ2/KCNJ16/CACNG5/CACNG4/CACNG1/CALHM1/KCNIP2/KCNMA1/VDAC2/KCNK1/KCNJ5/K…	Function
GO:0022832	voltage-gated channel activity	115	-0.418996897628368	-1.52659575182409	0.0117994100294985	0.0117994100294985	0.23452311446696	2237	tags=39%, list=17%, signal=33%	CATSPER3/KCNJ16/KCNJ2/GRIN2D/VDAC1/CACNG1/CLCN5/KCNJ13/CACNB1/KCNG1/KCNH3/LRRC26/KCNC2/SNAP25/KCNA3/TRPA1/CACNG6/KCNA7/CACNA1S/KCNF1/KCNIP2/LOC108634554/CACNG4/CLCN4/CLCN1/KCNA4/KCNMA1/CACNG5/CACNA2D1/CALHM1/KCNH1/KCNJ12/KCNQ1/CACNA1G/KCNK2/KCNC1/LRRC55/CNGA3/GRIN2C/KCNQ3/KCNA6/KCNJ3/LRRC38/KCNK3/KCNJ5	48	67	KCNJ15/CLCNKA/CATSPER4/CACNB4/KCNQ4/BSND/KCNC4/KCNA2/KCND3/LOC102188370/KCNJ10/KCNH2/CACNB3/ANO6/KCNJ8/KCNA5/KCNA1/CACNA1C/CACNA1I/LOC102180114/LOC102181107/CACNA1A/CLCN3/TMC1/GRIN3A/HCN4/NCS1/KCNT1/CACNB2/TMC2/KCNB1/ABCC8/CLCN6/KCNK6/TRPM4/CACNG7/KCNH4/HCN1/CACNA2D3/CACNA2D2/KCNG2/LOC108633901/CLCN7/VDAC3/TPCN2/ANO1/GAS6/LOC108635273	CLCN2/KCNJ3/KCNJ13/KCNA3/HCN3/KCNJ9/CLCN1/KCND2/CACNA2D1/KCNC2/KCNH3/KCNA6/PKD2/CATSPER3/VDAC1/HCN2/CNGA3/KCNG3/KCNK3/KCNS3/KCNF1/LRRC26/GRIN1/SNAP25/KCNG1/KCNB2/TRPA1/KCNQ3/KCNQ5/LRRC55/KCNA4/KCNJ11/KCNC1/KCNT2/LRRC38/LOC102184834/KCNK2/KCNH1/CACNA1S/HVCN1/RYR1/GRIN2D/KCNJ14/KCNA7/KCNC3/CACNG6/KCNJ12/CACNA1G/CACNB1/GRIN2C/KCNJ2/KCNJ16/CACNG5/CACNG4/CACNG1/CALHM1/KCNIP2/KCNMA1/VDAC2/KCNK1/KCNJ5/K…	Function
GO:0072210	metanephric nephron development	29	-0.560057050632026	-1.61382507130159	0.011844331641286	0.011844331641286	0.234962406015038	2165	tags=52%, list=16%, signal=44%	TCF21/IRX2/LOC102183372/SOX9/LGR4/AQP1/TFAP2B/HES5/FMN1/CD34/GREM1/SOX8/OSR1/SIX2/WT1	10	19	WNT4/PDGFB/PDGFRB/BMP4/PAX8/CD34/FOXD1/GDNF/TFAP2A/PKD1	AQP1/PKD2/PDGFRA/TCF21/GREM1/FMN1/SIX2/OSR1/WT1/LGR4/KIF26B/HES5/SOX9/IRX1/IRX2/LOC102183372/TFAP2B/SOX8/MSTRG.10826	Process
GO:0051279	regulation of release of sequestered calcium ion into cytosol	78	-0.450898469009002	-1.5681324329921	0.011887072808321	0.011887072808321	0.234962406015038	2543	tags=38%, list=19%, signal=31%	NOS1/LOC102188617/CALM3/CAMK2D/ITGB3/LOC102186539/CORO1A/CACNA1S/THY1/ANK2/AKAP6/TGFB2/LOC108634554/GPER1/CASQ2/DHRS7C/MYO5A/FKBP1A/APLNR/DBI/LOC108634682/CXCR3/LOC102190717/JPH2/CASQ1/CEMIP/JPH4/CXCL10/LOC108637382/CXCL9	26	52	TRPC1/SRI/CACNA1C/LOC102181582/DIAPH1/F2RL3/PTK2B/TRDN/ATG5/CALM1/F2R/DRD1/METTL21C/PLCG1/CHD7/MS4A2/F2/EDNRA/NOL3/HRC/HAP1/PDE4D/CD19/LOC102189370/RYR2/CLIC2	SEPN1/LOC108637382/DBI/NGF/CASQ2/LOC102186539/CASQ1/PTPN6/CAMK2D/ANK2/SNCA/PKD2/CXCL9/CXCL10/CXCL11/JSRP1/PLN/MYO5A/CAPN3/JPH4/SLC8A1/CALM2/FKBP1B/LIME1/FKBP1A/JPH2/JPH1/ASPH/APLNR/THY1/TGFB2/LOC102190717/CACNA1S/NOS1/JPH3/LOC102188617/TGFB1/CALM3/BAX/DHRS7C/ITGB3/CEMIP/PRKD1/AKAP6/BDKRB1/PDPK1/CORO1A/GPER1/LOC102190016/CXCR3/LOC108634554/LOC108634682	Process
GO:0061326	renal tubule development	78	-0.447792995635455	-1.55733223327629	0.011887072808321	0.011887072808321	0.234962406015038	1715	tags=35%, list=13%, signal=30%	BMP2/DCHS1/TCF21/IRX2/CD44/MEF2C/SOX9/COL4A1/GPC3/NOG/WNT9B/LGR4/AQP1/TFAP2B/GLI3/HES5/FMN1/HEYL/NPNT/CALB1/GREM1/ADAMTS16/SOX8/OSR1/CITED1/WT1/LGR5	31	47	WNT4/WNT6/HOXA11/TIMELESS/WNT7B/FGF1/KLHL3/PSPN/AHI1/TTC8/PGF/BMP4/PAX8/NOTCH1/JAG1/GATA3/LAMA5/LOC108637403/HEY1/EYA1/MYC/COMMD5/ACAT1/CTNNBIP1/FGF2/WNK4/HDAC5/FOXD1/GDNF/PKD1/AQP11	DLG1/HEYL/TACSTD2/NOTCH2/PBX1/GLI3/AQP1/LGR5/NPNT/PKD2/MEF2C/PTCH1/TCF21/DLL1/SIX1/GREM1/FMN1/OSR1/COL4A1/GZF1/BMP2/CALB1/MTSS1/CD44/WT1/LGR4/WNT11/ILK/DCHS1/KIF26B/HES5/SPATA5/FAT4/IRX3/NOG/WNT9B/SOX9/ADAMTS16/IRX1/IRX2/TFAP2B/SMAD4/BCL2/SOX8/CITED1/GPC3/MSTRG.9063	Process
GO:0046651	lymphocyte proliferation	77	-0.454496126027192	-1.57598265890792	0.0119047619047619	0.0119047619047619	0.234962406015038	3253	tags=44%, list=24%, signal=34%	BAX/AZI2/CD40LG/CD27/CD180/BCL2/DOCK8/ITGAM/SLAMF6/RIPK2/P2RX7/LOC108633275/ZBTB32/ITGAL/PPP3CB/LOC102181867/IL15/MEF2C/PTPRC/CD40/FKBP1A/HELLS/DOCK2/LOC108634682/FLT3/ITGB2/SLAMF1/LEF1/IL10/TNFSF18/CARD11/LOC102180368/LOC108637382/EPHB6	32	45	PLCL2/SATB1/WNT4/SLC11A1/CXCR4/IMPDH1/PIK3CG/EBI3/TNFSF14/PRDX2/LOC108636544/LOC102181595/SHB/FYN/HMGB1/TNFSF4/TNFRSF4/RC3H1/PSMB10/ATAD5/TP53/GAPT/IL7R/PRKCD/IMPDH2/CCND3/MALT1/CXCL12/MSN/LOC108634604/LOC102180492/ELF4	ITGB2/LOC108637382/HSPD1/NCSTN/SLAMF6/SLAMF1/EPHB6/TBK1/IL23A/CD27/WASH1/LEF1/MEF2C/LOC108633275/LOC102181867/LOC108636595/DOCK8/TLR4/FKBP1B/RC3H2/FLT3/FKBP1A/CD40/RIPK2/IL10/TNFSF18/PTPRC/P2RX7/IL15/ZBTB32/CD79A/BAX/DOCK2/CD180/AZI2/BCL2/ITGAL/ITGAM/LOC102180368/CARD11/HELLS/PPP3CB/CD151/CD40LG/LOC108634682	Process
GO:0015849	organic acid transport	220	0.292531287201308	1.30572646748076	0.0119521912350598	0.0119521912350598	0.235076565186165	2024	tags=26%, list=15%, signal=22%	LOC102177789/LOC102179751/SLC13A5/MIP/SLC27A6/SLC16A11/LOC100861279/BDNF/FABP3/SLC26A9/TRPC4/SLC26A7/SLC7A8/CPT1A/SLC7A6/NMB/SLC11A1/SLC3A1/SLC6A17/SLC3A2/SLC51B/PLIN2/SLC38A11/SLC7A1/LOC102180151/MYO6/CD36/CTNS/SLC46A1/ATP8B1/SLC27A2/SLC27A4/LOC102182782/ACSL4/SLC38A10/SLC7A5/HNF1A/CPT1B/SERINC3/NOS2/SLC6A20/ABCC4/SLC43A2/EPRS/MYC/PSAP/SLC16A10/MFSD2A/LOC102189109/KISS1R/ACE2/CACNA1A/SLC25A20/LO…	121	99	SLC51A/SLCO2A1/SLC19A1/FABP3/SLC16A14/SLC11A1/GLS/CACNB4/SLC38A11/MFSD2A/SLC6A9/CPT2/SLC6A17/SLC16A4/SLC16A1/KCNJ10/LEP/CD36/LOC100860959/LOC108633303/SLC26A10/LOC108636011/GLS2/MIP/SLC25A17/CPT1B/LOC102191423/SLC26A2/LOC102182782/SLC23A1/KISS1R/LOC108636372/SLC27A6/ACSL6/GIPC1/CACNA1A/PLIN2/APBA1/SLC17A5/MYO6/SERINC1/SLC16A10/SLC38A6/SLC27A2/AQP9/SLC7A7/SLC7A8/SLC51B/SERINC5/SFXN5/SLC3A1/FABP1/S…	PLA2G5/SERINC2/ACSL3/ABCB11/LRP2/SLC25A12/OCA2/SLC1A7/ABCD3/MPC2/PNPLA8/SLC26A3/CROT/ABCB4/SLC25A13/SLC38A4/SLC38A2/SLC38A1/SLC16A7/SPX/SLCO1C1/LOC102172245/SLC6A13/SLC16A8/PPARA/SLC10A6/SLC26A1/LOC102174838/SLC6A7/BSG/SLC27A1/RAB3A/SLC1A1/ANXA1/NTRK2/MPC1/SLC10A1/NCOA1/RXRA/SLC25A15/LOC102176340/LOC102176622/LOC102176897/LOC102177638/LOC102190498/LOC102187932/LOC102187782/LOC102188418/SLC25A32/L…	Process
GO:0046942	carboxylic acid transport	220	0.292531287201308	1.30572646748076	0.0119521912350598	0.0119521912350598	0.235076565186165	2024	tags=26%, list=15%, signal=22%	LOC102177789/LOC102179751/SLC13A5/MIP/SLC27A6/SLC16A11/LOC100861279/BDNF/FABP3/SLC26A9/TRPC4/SLC26A7/SLC7A8/CPT1A/SLC7A6/NMB/SLC11A1/SLC3A1/SLC6A17/SLC3A2/SLC51B/PLIN2/SLC38A11/SLC7A1/LOC102180151/MYO6/CD36/CTNS/SLC46A1/ATP8B1/SLC27A2/SLC27A4/LOC102182782/ACSL4/SLC38A10/SLC7A5/HNF1A/CPT1B/SERINC3/NOS2/SLC6A20/ABCC4/SLC43A2/EPRS/MYC/PSAP/SLC16A10/MFSD2A/LOC102189109/KISS1R/ACE2/CACNA1A/SLC25A20/LO…	121	99	SLC51A/SLCO2A1/SLC19A1/FABP3/SLC16A14/SLC11A1/GLS/CACNB4/SLC38A11/MFSD2A/SLC6A9/CPT2/SLC6A17/SLC16A4/SLC16A1/KCNJ10/LEP/CD36/LOC100860959/LOC108633303/SLC26A10/LOC108636011/GLS2/MIP/SLC25A17/CPT1B/LOC102191423/SLC26A2/LOC102182782/SLC23A1/KISS1R/LOC108636372/SLC27A6/ACSL6/GIPC1/CACNA1A/PLIN2/APBA1/SLC17A5/MYO6/SERINC1/SLC16A10/SLC38A6/SLC27A2/AQP9/SLC7A7/SLC7A8/SLC51B/SERINC5/SFXN5/SLC3A1/FABP1/S…	PLA2G5/SERINC2/ACSL3/ABCB11/LRP2/SLC25A12/OCA2/SLC1A7/ABCD3/MPC2/PNPLA8/SLC26A3/CROT/ABCB4/SLC25A13/SLC38A4/SLC38A2/SLC38A1/SLC16A7/SPX/SLCO1C1/LOC102172245/SLC6A13/SLC16A8/PPARA/SLC10A6/SLC26A1/LOC102174838/SLC6A7/BSG/SLC27A1/RAB3A/SLC1A1/ANXA1/NTRK2/MPC1/SLC10A1/NCOA1/RXRA/SLC25A15/LOC102176340/LOC102176622/LOC102176897/LOC102177638/LOC102190498/LOC102187932/LOC102187782/LOC102188418/SLC25A32/L…	Process
GO:0051983	regulation of chromosome segregation	94	-0.437314553204249	-1.54424223818979	0.0120300751879699	0.0120300751879699	0.236196899571583	455	tags=17%, list=3%, signal=17%	CCNB1/DUSP1/AXIN2/ECT2/NEK2/CENPE/SPAG5/GEN1/NDC80/KIF2C/TTK/BIRC5/BUB1B/DLGAP5/MKI67/CENPF	41	53	PUM1/SFPQ/ESPL1/DDX11/MAD2L1/RIOK2/PTTG1/IK/CDC23/CDK5RAP2/KNSTRN/NEK6/RB1/NSMCE2/ANAPC15/NUMA1/ZW10/HNRNPU/MAD2L2/TPR/CSNK2A2/TEX14/BECN1/TRIP13/DYNC1LI1/CTNNB1/RAD18/CCDC36/CHTF18/RMI2/LCMT1/MAD1L1/SLF2/TNKS/FEN1/HDAC8/LOC108633221/KLHL22/PCID2/NAA10/MSTRG.4673	ECT2/RCC2/CDC42/CUL3/SGO2/HECW2/KIF2C/HORMAD1/RACGAP1/CENPE/TACC3/CHD1/SLF1/LOC102178535/TTK/DLGAP5/BUB1B/APC/BUB1/TTL/PUM2/GEN1/SMC6/CSNK2A1/RAD21/TERF1/RECQL4/ATM/CENPF/NEK2/CIT/CDT1/CTCF/SIRT2/ZNF207/SPAG5/AURKB/CDC6/CDC27/ANAPC11/BIRC5/AXIN2/DUSP1/CCNB1/XRCC3/MAD2L1BP/NDC80/PSMG2/PLK1/MKI67/BUB3/WAPL/LOC108635525	Process
GO:0008970	phospholipase A1 activity	10	0.745485594822974	1.73385483317826	0.0120772946859903	0.0120772946859903	0.236324285151172	976	tags=50%, list=7%, signal=46%	PLA2G4E/LIPG/LOC108634205/LIPC/LOC102175216	6	4	LIPC/PLA2G4E/LOC102175216/ABHD3/LIPG/LOC108634205	PLA1A/PLA2G4D/PLA2G4A/LOC102176672	Function
GO:0030099	myeloid cell differentiation	226	0.289675142272193	1.29411263507908	0.0120967741935484	0.0120967741935484	0.236324285151172	1638	tags=16%, list=12%, signal=14%	HBBC/LOC102168959/LOC102168680/ALAS2/LOC102175876/PLCB1/CDKN2B/ADGRF5/SLC11A2/DMTN/GATA2/LOC102175526/KLF2/MMP9/CASP8/PDE2A/GATA3/KIT/HHEX/LOC102172205/RELB/CIB1/FLI1/MYH9/SNX10/HOXB7/ZBTB16/MEIS1/IL31RA/VPS33A/TAL1/IRF4/TGFBR3/GAB3/CITED2/SNRK	124	102	LOC102175526/LOC102172205/PKNOX1/RUNX1/EPHA2/KDM1A/WASF2/CASP8/SP3/TAL1/TGFBR3/TSPAN2/EFNA4/LOC102173932/NCAPG2/HIPK2/SNX10/KMT2E/SP1/LOC102190297/MYH9/LTBR/RBPJ/KIT/STAP1/LYAR/MAEA/RPS14/HSPA9/TCF3/SBNO2/TNFSF9/SMARCA4/ACP5/DNASE2/JUNB/KLF2/CDKN2B/JAK2/DMTN/OSTM1/L3MBTL3/MYB/CITED2/BATF/PSEN1/ACTN1/BMP4/TMOD3/ACIN1/F2RL1/EPAS1/MEIS1/ID2/RB1/PLCB1/GATA3/PIP4K2A/NCOA6/MMP9/LYN/TCEA1/PDE2A/LOC10217…	HCLS1/TFRC/BCL6/THPO/CDC42/RHCE/ATPIF1/INHA/JUN/CSF1/NOTCH2/FCER1G/CLEC5A/BPGM/INHBA/CALCR/IKZF1/PDE1B/ZNF385A/LOC102190935/MB/PTPN6/EP300/LEF1/TET2/WDR1/CAMK4/MEF2C/CSF1R/SMAD5/EFNA2/CFD/LOC106502311/KLF1/JAK3/CCL19/ANXA2/GMPR2/LOC102177727/TNFSF11/SRC/LOC102174762/SPI1/TRAF6/LOC102176710/SOX6/BATF3/PTPN11/TLR2/IRF8/ZFPM1/IL17C/CBFA2T3/ETV2/TYROBP/RASGRP4/TGFB1/SPIB/IL11/OSCAR/EVI2B/PAFAH1B1/DHR…	Process
GO:0015141	succinate transmembrane transporter activity	3	0.925568369259878	1.54543701852021	0.0121457489878543	0.0121457489878543	0.236324285151172	109	tags=33%, list=1%, signal=33%	SLC13A5	2	1	SLC13A3/SLC13A5	SLC25A10	Function
GO:0015744	succinate transport	3	0.925568369259878	1.54543701852021	0.0121457489878543	0.0121457489878543	0.236324285151172	109	tags=33%, list=1%, signal=33%	SLC13A5	2	1	SLC13A3/SLC13A5	SLC25A10	Process
GO:0071422	succinate transmembrane transport	3	0.925568369259878	1.54543701852021	0.0121457489878543	0.0121457489878543	0.236324285151172	109	tags=33%, list=1%, signal=33%	SLC13A5	2	1	SLC13A3/SLC13A5	SLC25A10	Process
GO:0071229	cellular response to acid chemical	202	-0.370891464199438	-1.45593034647543	0.0121621621621622	0.0121621621621622	0.236324285151172	1626	tags=20%, list=12%, signal=18%	MEF2C/SOX9/TEAD1/CCNB1/AVPR1A/COL4A1/GRIA1/CDH1/PTK7/HAND2/WNT9B/AQP1/COL6A1/IREB2/RORB/FZD10/WNT2/LOC102176897/LOC102190498/TBX1/MMP2/SHMT1/P2RY6/IL1B/LDLR/COL5A2/LOC102190430/ALDH1A2/LOC102177638/ELN/EGR1/LOC102187932/OSR1/ZNF683/LOC102176340/EPHA3/LOC102176622/LOC102175889/LOC102187782/COL1A2/COL3A1	94	108	ADAMTS1/PINK1/ID3/SESN2/PID1/WNT6/CPS1/CREB1/SH3BP4/GJB3/ZC3H12A/RRAGC/PTGFR/LAMTOR5/LEP/HOXA1/HOXA2/PDK4/WNT10B/ADCY6/RAPGEF3/CDK4/PHB2/PDGFB/WNT7B/KDR/HNRNPD/LARS/AKAP8/KLF2/RRAGA/PTK2B/ABCA1/AGP/FYN/SESN1/SNW1/PTGDR/GNG2/UBR1/PTGER2/HTRA2/SETX/IPO5/PLCB1/LOC102187204/LOC102189109/PTK6/CEBPB/LYN/MYC/DGAT2/LOC102174322/SESN3/CAPN2/TNFSF4/MTOR/BRINP2/ABL2/GATSL3/TEAD2/ACACA/SREBF1/NME1/RARA/LOC10…	EPHA3/HES1/OPA1/CLDN1/COL6A1/ZNF683/PTAFR/COL16A1/FZD7/COL3A1/COL5A2/GCLM/LAMTOR2/AQP1/WNT2/ABCB4/COL1A2/RARG/COL2A1/AVPR1A/PHC1/WNT5B/LAMTOR3/PKD2/PPARGC1A/PDGFRA/MEF2C/GRIA1/EGR1/LDLR/EPOR/WNT9A/HAND2/RORB/NTRK2/TLR4/BRINP1/RRAGD/ACAT2/HIF1A/SIX1/ALDH1A2/LTK/NFATC4/LOC102187233/IL1B/OSR1/COL4A1/OPTN/LOC102176340/LOC102176622/LOC102176897/LOC102177638/LOC102190498/LOC102187932/LOC102187782/LOC10…	Process
GO:0072161	mesenchymal cell differentiation involved in kidney development	8	-0.763171899873539	-1.64493815527838	0.0122377622377622	0.0122377622377622	0.236977520989438	201	tags=38%, list=1%, signal=37%	TCF21/OSR1/SIX2	3	5	WNT4/STAT1/BMP4	TCF21/SIX2/OSR1/LOC102176871/AMER1	Process
GO:2001012	mesenchymal cell differentiation involved in renal system development	8	-0.763171899873539	-1.64493815527838	0.0122377622377622	0.0122377622377622	0.236977520989438	201	tags=38%, list=1%, signal=37%	TCF21/OSR1/SIX2	3	5	WNT4/STAT1/BMP4	TCF21/SIX2/OSR1/LOC102176871/AMER1	Process
GO:0016655	oxidoreductase activity, acting on NAD(P)H, quinone or similar compound as acceptor	61	-0.485505202993404	-1.60884849140315	0.0122887864823349	0.0122887864823349	0.237558102060277	4180	tags=57%, list=31%, signal=40%	CBR4/NDUFS2/ND5/NDUFC2/NDUFB10/NDUFAB1/NDUFA1/NDUFA3/NDUFB1/ND4/NDUFA13/ND4L/TP53I3/LOC102172669/NDUFB6/LOC102188418/NDUFS1/NDUFA5/NDUFB5/ND1/NDUFA12/NDUFV2/NDUFB2/NDUFS6/NDUFS3/NDUFC1/NQO1/LOC102173738/LOC102176897/LOC102190498/LOC102177638/LOC102187932/LOC102176340/LOC102176622/LOC102187782	12	49	CRYZL1/NDUFV3/LOC108633281/LOC102178311/NDUFA8/LOC102187204/LOC102189109/KEF96_p13/KEF96_p12/KEF96_p06/KEF96_p04/MSTRG.5020	NDUFB4/NDUFB5/LOC102172669/NDUFS1/NDUFA10/NDUFS5/CRYZ/NDUFS2/NDUFB2/NDUFA5/NDUFA12/NDUFA9/NDUFA6/LOC102173738/NDUFA2/NDUFS7/NDUFA7/NDUFB7/NDUFA13/CBR4/NDUFB6/TP53I3/LOC102176340/LOC102176622/LOC102176897/LOC102177638/LOC102190498/LOC102187932/LOC102187782/LOC102188418/NDUFS3/NDUFC1/NQO1/NDUFA3/NDUFS4/NDUFS6/NDUFB1/NDUFV2/NDUFB10/NDUFAB1/NDUFC2/NDUFV1/NDUFS8/NDUFA1/KEF96_p05/KEF96_p03/MSTRG.106/MS…	Function
GO:1905818	regulation of chromosome separation	55	-0.49593889838101	-1.61044704224466	0.0123456790123457	0.0123456790123457	0.237843375978817	402	tags=15%, list=3%, signal=14%	CENPE/GEN1/NDC80/TTK/BIRC5/BUB1B/DLGAP5/CENPF	24	31	ESPL1/MAD2L1/RIOK2/PTTG1/IK/CDC23/CDK5RAP2/NEK6/RB1/NSMCE2/ANAPC15/NUMA1/ZW10/MAD2L2/TPR/CSNK2A2/TEX14/TRIP13/DYNC1LI1/LCMT1/MAD1L1/KLHL22/PCID2/MSTRG.4673	CUL3/HECW2/CENPE/TACC3/CHD1/TTK/DLGAP5/BUB1B/APC/BUB1/GEN1/CSNK2A1/RAD21/TERF1/ATM/CENPF/CIT/CDT1/ZNF207/CDC6/CDC27/ANAPC11/BIRC5/DUSP1/CCNB1/XRCC3/MAD2L1BP/NDC80/PSMG2/PLK1/BUB3	Process
GO:0034702	ion channel complex	169	-0.375099726543538	-1.44255012126112	0.0123456790123457	0.0123456790123457	0.237843375978817	2218	tags=33%, list=16%, signal=28%	LRRIQ4/CACNB1/STAC3/LRRC26/KCNC2/MCUB/MCU/KCNIP1/SNAP25/KCNA3/CACNG6/CACNA1S/SHISA6/ATP2A1/KCNAB2/AKAP6/CATSPERB/KCNIP2/LOC108634554/GRIA1/CACNG4/KCNA4/CASQ2/GRIA3/GLRB/CHRNE/GRIA4/KCNMA1/FKBP1A/CACNG5/CACNA2D1/LOC108634682/CHRNA3/KCNH1/KCNMB2/KCNQ1/CACNA1G/SCN3A/CHRNB2/SHISA8/KCNK2/KCNC1/LRRC55/SCN4B/SCNN1B/GRIN2C/KCNQ3/KCNA6/LOC108637382/CHRNA1/KCNJ3/CHRNG/LRRC38/KCNE5/KCNAB1/KCNJ5	74	95	CATSPER4/KCNE4/CACNB4/SCN2A/SCN9A/LRRC8B/LRRC8C/KCNC4/KCNA2/KCND3/DPP6/KCNH2/SCN8A/CACNB3/ANO6/KCNMB4/KCNJ8/EPS8/SCNN1A/KCNA5/KCNA1/CACNA1C/CACNA1I/SHANK3/KCNIP4/CATSPERD/LRRC8E/CACNA1A/KCNN1/PTK2B/GRIN3A/TRDN/HSPA2/HCN4/LRRC8A/KCNT1/MICU2/TRPC4/CACNB2/ABHD12/KCNB1/KCNE3/ABCC8/SCN3B/SCN2B/GRIA2/PKD1L3/KCNK6/CATSPERG/TRPM4/CACNG7/SHISA7/DLG4/CHRNB1/KCNH4/KCNMB1/PDE4D/HCN1/CHRNA5/CATSPER2/ABHD6/CAC…	KCNMB3/KCNMB2/LRRIQ4/KCNAB1/LOC108637382/CHRNG/CHRND/KCNJ3/SCN3A/CHRNA1/PDE4B/LRRC8D/KCNA3/CASQ2/CHRNB2/KCND2/CACNA2D1/AKAP9/VWC2/KCNC2/STAC3/ABCC9/KCNA6/SHISA8/MCUB/GRIA1/CATSPER3/GRIN3B/HCN2/OLFM2/FKBP1B/PTPA/OLFM1/LRRC26/GRIN1/SNAP25/FKBP1A/KCNB2/ASPH/KCNQ3/KCNQ5/LRRC55/KCNA4/KCNJ11/KCNC1/SCN4B/GRIA4/KCNT2/CNIH3/KCNAB2/LRRC38/LOC102184834/KCNK2/KCNH1/CACNA1S/GLRB/SCN1B/RYR1/GRIK5/GRIN2D/KCNJ14…	Component
GO:0070141	response to UV-A	6	-0.830622848880606	-1.64816425824111	0.0126126126126126	0.0126126126126126	0.24257199008387	136	tags=33%, list=1%, signal=33%	PPID/CCND1	2	4	MME/GDF1	CERS1/PPID/EGFR/CCND1	Process
GO:0090244	Wnt signaling pathway involved in somitogenesis	4	0.885891983902885	1.5911558048343	0.0126582278481013	0.0126582278481013	0.242595260344581	565	tags=75%, list=4%, signal=72%	DKK1/SFRP1/SFRP2	3	1	SFRP2/DKK1/SFRP1	PPP2R3A	Process
GO:0071546	pi-body	4	0.876128641004745	1.5736198072079	0.0126582278481013	0.0126582278481013	0.242595260344581	42	tags=50%, list=0%, signal=50%	TDRKH/PIWIL2	3	1	TDRKH/PIWIL2/DDX4	ASZ1	Component
GO:0070206	protein trimerization	51	-0.505654647089644	-1.60724219130995	0.0126782884310618	0.0126782884310618	0.242595260344581	1961	tags=29%, list=14%, signal=25%	ASIC1/ALOX5AP/MSR1/ADIPOQ/C1QTNF2/TNFRSF9/ARG1/SKIL/COL6A1/C1QTNF1/COL6A2/C1QTNF3/COL1A2/C1QTNF6/LOC102173185	20	31	MGST1/WIZ/SIGMAR1/HTRA2/CLYBL/NUP58/CUBN/SLC1A2/TRIM21/LOC102170446/LOC102170165/LOC102169889/LOC102179935/DISP1/MLKL/TRIM27/TRIM4/OCM2/NELL1/OGT	ADIPOQ/SKIL/COL6A1/COL6A2/TRPM8/CD247/COL1A2/ASIC1/C1QTNF6/ATXN10/NUP54/C1QTNF2/PPP2CA/SCARA5/ARG1/PNPT1/EMILIN1/LCN2/ALOX5AP/HSF1/C1QTNF5/TNFRSF9/GNB1/MIF/NUP62/C1QTNF1/C1QTNF3/SMAD4/MSR1/TRAF2/LOC102173185	Process
GO:1904407	positive regulation of nitric oxide metabolic process	44	0.474196630595238	1.6463799639338	0.0127226463104326	0.0127226463104326	0.242813100134651	754	tags=18%, list=6%, signal=17%	HBBC/LOC102175876/DDAH1/KLF2/PTK2B/EDN1/KLF4/CD36	23	21	DDAH1/CD36/LOC100860959/LOC108633303/TLR6/TICAM1/ICAM1/DNM2/KLF2/MAPK9/LOC102182127/JAK2/PTK2B/KLF4/ESR1/LOC102175876/HBBC/MTOR/P2RX4/SMPD3/AKT2/HSP90AA1/EDN1	PTX3/ITGB2/C3H1orf226/NPY/LOC102183941/PKD2/INSR/TLR4/SOD2/SMAD3/IL1B/LOC102176710/TLR5/PTGS2/TLR2/TRPV1/HRH1/TNF/AIF1/DDAH2/AGTR2	Process
GO:0007286	spermatid development	124	0.353237552520254	1.45969037382973	0.0127388535031847	0.0127388535031847	0.242813100134651	1192	tags=18%, list=9%, signal=16%	HOOK1/DDX25/ABHD2/PCSK4/HSPA2/SPAG6/IQCG/ZMYND15/PVRL2/BBS2/KIT/CCDC136/DNAH1/HMGB2/SYCP1/CABYR/IQCF1/CIB1/LIMK2/CATSPER4/PSME4/LOC102183137	63	61	IQCG/CATSPER4/TSSK3/HOOK1/LOC102184685/SYCP1/NUP210L/CCDC136/BTG1/TARBP2/DHH/ACRBP/KIT/UBE2B/PCSK4/TPGS1/CATSPERD/SMARCA4/KLHL26/HMGB2/SLIRP/TTLL5/HSPA2/KNL1/BBS4/ALMS1/PSME4/KDM3A/CFAP157/ODF2/SPAG6/ADRM1/TBC1D20/CELF1/LIMK2/RAN/LOC108637952/BBS2/SIX5/ZMYND15/YBX2/SPEM1/SMARCE1/SPEF2/ROPN1L/NSUN2/TRIP13/ABHD2/CIB1/CATSPER2/TMF1/DNAH1/IQCF1/SLC26A6/EHMT2/RNF8/CABYR/SEC23IP/DDX25/TEX40/LOC10218313…	RSPH1/AGFG1/LOC102181821/OCA2/LOC102172676/LOC102172226/LOC108635911/CFTR/SLC26A3/ZPBP/SYCP3/MEI1/TTLL1/NME5/CATSPER3/STK11/RFX2/TSSK6/EQTN/INSL6/FANCG/GOPC/UBE2J1/PACRG/QKI/CCR6/PYGO1/CCNB1IP1/REC8/YTHDC2/TMSB10/STRBP/MKKS/LOC108637516/CEP57/CHD5/OSBP2/DYNLL1/PEBP1/CCDC63/GAPDHS/NECTIN2/SEPT4/BRIP1/PAFAH1B1/ZPBP2/KLHL10/MEIOC/LOC108638397/CATSPERB/TOPAZ1/CDYL/SRPK1/TNP2/NEURL1/ING2/DDIAS/LOC1021…	Process
[truncated: 759 more rows]
