# Supplementary material for: Transcriptome Dynamics and Regulatory Networks of Postnatal Muscle Development in Leizhou Black Goats
Source: Int J Mol Sci. 2025 Dec 21;27(1):88. doi: 10.3390/ijms27010088 (PMC12785553; doi:10.3390/ijms27010088)
Supplement: Supplementary file 1 [file ijms-27-00088-s001.zip › Supplementary Files S2 Functional Enrichment Analysis (GSEA and ORA) of DEGs Across Three Developmental Stages/GSEA/KEGG/time_expression_halfyear.vs.born/enrich.xls]

ID	Description	setSize	enrichmentScore	NES	pvalue	p.adjust	qvalues	rank	leading_edge	core_enrichment	UpGenes	DownGenes	UpGeneSet	DownGeneSet
chx04151	PI3K-Akt signaling pathway	311	-0.404006548224205	-1.70001495955022	0.00103950103950104	0.00103950103950104	0.0423500996716213	1478	tags=35%, list=22%, signal=29%	DDIT4/COL6A3/TP53/TNC/HSP90B1/LOC102179246/MCL1/COL6A6/LAMB3/LOC108636544/EFNA5/CREB3L2/CREB3L1/CSF1R/PPP2R1B/ITGAV/PDGFB/RELN/IFNAR1/CDK2/EPHA2/LAMC3/THBS2/BRCA1/ITGB3/BCL2/LPAR3/GNG4/EFNA1/COMP/PIK3AP1/LAMA4/HSP90AB1/NTF3/PTEN/ITGA8/FGFR4/LPAR6/CSF1/CREB5/ITGA1/THBS4/LAMB4/OSMR/MTCP1/NOS3/PIK3CD/IFNAR2/YWHAQ/IL2RA/FGF10/TLR4/COL4A4/TGFA/CHRM2/COL9A2/GNG12/YWHAZ/COL9A1/LPAR4/GNB5/COL4A2/SPP1/GNB…	100	211	100860790/100860943/100860957/100861036/100861216/100861234/100861365/100862660/102168391/102168742/102169319/102169839/102169841/102169895/102170135/102170356/102170540/102171295/102171557/102171591/102172617/102173122/102173163/102173438/102174268/102174446/102175277/102175285/102175546/102175660/102175843/102177369/102177705/102177853/102178032/102178126/102178396/102178527/102178669/102178739…	100860743/100860747/100860751/100860805/100860807/100860828/100860836/100860837/100860838/100860851/100860902/100860904/100860940/100860955/100860971/100861006/100861165/100861254/100861277/100861297/100861303/100861308/100861318/100861386/102168376/102168502/102168651/102168934/102168996/102169100/102169297/102169417/102169456/102169526/102169602/102169621/102169643/102169650/102169656/102170059…
chx05160	Hepatitis C	132	-0.444559419621636	-1.73022912257105	0.00112485939257593	0.00112485939257593	0.0423500996716213	1480	tags=35%, list=22%, signal=28%	CLDN5/TP53/IKBKE/E2F1/CLDN14/CFLAR/LOC108636544/PPP2R1B/FAS/IFNAR1/CDK2/IRF9/RIPK1/DDX58/CASP3/CASP8/PIK3CD/IFNAR2/YWHAQ/EIF2AK3/YWHAZ/CLDN11/SCARB1/EIF2AK2/AKT3/CLDN19/APAF1/CDK6/TLR3/CXCL10/CLDN20/PIK3R3/LOC102168687/CDKN1A/IRF7/PPP2R2C/OCLN/LDLR/E2F2/CLDN1/LOC102186893/MYC/MX2/RSAD2/MX1/LOC102190983	38	94	100860811/100860906/100861232/100861393/102168391/102169370/102170135/102170356/102170562/102170774/102171591/102173997/102174360/102175262/102175285/102175660/102176106/102177369/102178286/102178753/102180248/102181262/102182013/102182657/102182846/102184154/102184255/102185660/102186040/102186668/102187521/102187730/102188710/102188824/102188896/102189170/108634606/108638619	100846984/100860751/100860786/100860873/100860904/100861133/102168687/102169137/102169535/102169621/102169650/102169919/102170070/102170379/102170760/102170971/102171156/102171262/102171306/102171521/102171742/102171811/102172459/102172519/102172767/102172830/102173018/102174051/102174096/102174403/102174417/102174681/102175016/102175025/102175057/102175223/102176363/102176608/102177031/102177119…
chx05222	Small cell lung cancer	93	-0.457958389731263	-1.7103521417715	0.00118343195266272	0.00118343195266272	0.0423500996716213	1457	tags=38%, list=22%, signal=30%	TP53/LOC102179246/E2F1/LAMB3/ITGAV/CDK2/LAMC3/BCL2/LAMA4/PTEN/CASP3/LAMB4/TRAF5/PIK3CD/COL4A4/CKS2/COL4A2/LAMC1/ITGA2/AKT3/APAF1/COL4A5/CDK6/LAMA2/ITGA6/LAMB1/COL4A1/PIK3R3/CDKN1A/GADD45G/LAMA1/E2F2/GADD45A/MYC/NOS2	27	66	102168391/102169328/102169983/102170009/102170035/102170135/102170540/102170562/102171356/102171591/102173485/102173952/102173997/102175277/102175660/102176130/102181262/102181635/102182975/102183451/102184185/102184255/102185672/102187521/102188710/102189445/108634606	100846984/100860742/100860751/100860904/100860905/100861254/102168376/102169137/102169535/102169621/102169650/102170256/102170426/102170650/102171079/102171262/102171306/102171347/102171742/102171801/102171952/102171977/102172198/102172762/102172830/102172895/102173018/102174051/102174096/102174681/102174902/102176003/102176661/102176677/102176947/102177031/102177406/102177440/102177551/102177814…
chx04974	Protein digestion and absorption	92	-0.491612086119951	-1.83407918683726	0.00118906064209275	0.00118906064209275	0.0423500996716213	1131	tags=40%, list=17%, signal=34%	KCNQ1/DPP4/SLC3A1/SLC9A3/SLC38A2/SLC36A2/COL14A1/COL15A1/LOC102191423/COL4A4/COL9A2/COL3A1/CPA3/COL9A1/ATP1B3/MME/COL4A2/LOC108633809/ACE2/SLC16A10/COL28A1/ATP1A1/ELN/COL11A1/COL12A1/COL1A1/COL4A5/SLC3A2/COL13A1/COL4A1/COL5A2/COL21A1/COL17A1/SLC1A5/COL1A2/COL2A1/SLC7A8	22	70	102171644/102177438/102177443/102178669/102179479/102179846/102181135/102181735/102183405/102185162/102186069/102186539/102187334/102188013/102188098/102188580/102191254/106503435/108634427/108634775/108634845/108635386	100860743/100860828/100860925/100860938/100860940/102168373/102169447/102169547/102169643/102170840/102171079/102171260/102171347/102172853/102173692/102173746/102173817/102174197/102174414/102174703/102174838/102174913/102175894/102176019/102176156/102176416/102176550/102176677/102176947/102178089/102178401/102181685/102181964/102182838/102183207/102183561/102183732/102184205/102184475/102184608…
chx04512	ECM-receptor interaction	89	-0.51715380852278	-1.92064955600176	0.00119617224880383	0.00119617224880383	0.0423500996716213	1469	tags=45%, list=22%, signal=36%	COL6A3/TNC/LOC102179246/COL6A6/LAMB3/CD36/ITGAV/SDC4/RELN/LAMC3/THBS2/ITGB3/COMP/LAMA4/CD47/ITGA8/LOC108633303/ITGA1/THBS4/LAMB4/COL4A4/COL9A2/COL9A1/COL4A2/SPP1/LAMC1/ITGA2/LOC100860959/COL1A1/COL4A5/LAMA2/ITGA5/ITGA6/LAMB1/COL4A1/ITGA10/COL1A2/COL2A1/LAMA1/THBS1	19	70	100861216/102169839/102170540/102170928/102171617/102172699/102174446/102175843/102175890/102178403/102178669/102183451/102185463/102188539/102188580/102189672/108633363/108634708/108634775	100860743/100860805/100860828/100860940/100860958/100860959/100860971/102168376/102169172/102169403/102169417/102169643/102170256/102170822/102171074/102171079/102171100/102171155/102171347/102171801/102172198/102172761/102172966/102173608/102174073/102174902/102175332/102176003/102176587/102176661/102176677/102176727/102176947/102177440/102178060/102178401/102179198/102179246/102179674/102179675…
chx04115	p53 signaling pathway	75	-0.517589272586319	-1.87764869899	0.00122850122850123	0.00122850122850123	0.0423500996716213	1300	tags=45%, list=19%, signal=37%	SERPINE1/CASP9/CHEK1/ADGRB1/TP53/FAS/CDK2/PPM1D/SESN1/BCL2/PTEN/CASP3/CASP8/SHISA5/PERP/LOC102175959/CCNG2/APAF1/CCND3/BBC3/CHEK2/IGF1/CDK6/CCNB1/CDKN1A/GADD45G/PMAIP1/GTSE1/CCNB2/IGFBP3/GADD45A/CDK1/RRM2/THBS1	25	50	100860943/102168942/102171356/102173102/102173163/102173997/102175632/102176106/102177668/102181998/102182055/102182525/102183129/102183854/102184185/102184904/102185672/102188610/102190323/102190803/108635411/108635488/108636541/108638455/108638499	100846984/100860751/100860838/100860971/100861254/100861361/102168605/102169375/102169621/102169650/102169919/102170610/102171306/102171367/102172832/102174541/102174681/102175063/102175959/102176068/102176530/102177031/102178054/102178489/102178683/102179856/102179898/102179904/102180182/102180451/102180657/102180684/102181578/102183420/102183684/102184175/102184180/102184424/102184881/102185371…
chx05144	Malaria	47	-0.566830224735043	-1.90601771994787	0.00132275132275132	0.00132275132275132	0.0423500996716213	1164	tags=36%, list=17%, signal=30%	THBS2/CD40/COMP/ICAM1/MYD88/LOC108633303/THBS4/TLR4/LOC100860959/PECAM1/TLR2/THBS1/LOC102168959/LOC102175876/LOC102168680/HBBC/LOC102176710	17	30	100860746/100860811/100860816/100861185/100861190/100861228/100861232/100861293/102170997/102172115/102172335/102175177/102175889/102181186/102183941/102185602/102187901	100860747/100860819/100860955/100860958/100860959/100860971/102168680/102168959/102169438/102170076/102174883/102174895/102175045/102175876/102176710/102178438/102179674/102179675/102179808/102181113/102183082/102183249/102183288/102185011/102189010/102189962/102190117/102190652/102191364/108633303
chx04979	Cholesterol metabolism	42	-0.555978136395886	-1.83038308875548	0.00133689839572193	0.00133689839572193	0.0423500996716213	1507	tags=45%, list=22%, signal=35%	LIPC/APOC2/CD36/LCAT/ANGPTL4/LRP2/LOC108633303/APOA1/MYLIP/SCARB1/LIPA/LOC100860959/SOAT1/NCEH1/LOC102177672/NPC1/LDLR/LIPG/ABCG8	12	30	100860750/102169457/102171373/102173290/102175349/102176246/102176666/102180963/102181472/102187294/102191252/102191504	100860916/100860958/100860959/102169934/102170013/102170046/102170314/102173042/102173622/102174250/102174296/102177672/102178475/102179197/102180141/102181127/102181855/102182841/102186122/102186579/102186791/102187122/102189010/102189363/102189408/102189984/102190044/102190361/102191574/108633303
chx05143	African trypanosomiasis	31	-0.638385254624975	-1.95992055239631	0.00141442715700141	0.00141442715700141	0.0423500996716213	9	tags=39%, list=0%, signal=39%	FAS/PLCB4/LAMA4/ICAM1/MYD88/APOA1/F2RL1/LOC102168959/LOC102175876/LOC102168680/HBBC/LOC102176710	12	19	100860746/100860816/100861190/100861232/100861293/102170997/102175177/102178753/102180890/102188148/102189653/102189950	100860819/102168680/102168959/102169966/102172114/102174883/102174895/102175045/102175876/102175984/102176710/102177440/102178165/102180141/102180451/102180505/102181113/102184119/102187771
chx04610	Complement and coagulation cascades	76	-0.458469043544693	-1.66632465492337	0.00244498777506112	0.00244498777506112	0.0558726278686557	1721	tags=46%, list=26%, signal=35%	BDKRB1/PLAU/SERPINE1/FGG/PLAT/C7/CD55/C2/LOC102175833/PROCR/SERPING1/LOC102169209/C5AR1/BDKRB2/SERPINC1/F8/C5/SERPINA5/CFH/SERPINE2/LOC102188569/C1R/ITGAM/PROS1/VSIG4/C1S/PLG/C3AR1/PLAUR/CFB/F5/F2RL2/F3/TFPI/F2R	22	54	100860826/100861185/100861216/102169785/102170257/102170373/102170693/102171378/102173560/102174404/102174670/102175560/102178469/102178773/102180910/102181135/102183858/102183974/102184647/102185018/102186615/106502258	100861161/102169209/102169238/102169375/102171169/102171427/102172711/102173891/102174637/102175816/102175833/102175937/102176036/102176085/102178131/102178565/102178657/102178999/102179118/102179120/102179521/102179550/102180100/102180259/102181884/102182127/102182609/102183419/102184178/102184723/102184929/102185317/102185401/102185818/102186326/102186624/102186813/102187279/102187371/102187491…
chx02010	ABC transporters	51	-0.498936469905666	-1.71077835602844	0.00258732212160414	0.00258732212160414	0.0558726278686557	1785	tags=43%, list=27%, signal=32%	ABCC4/ABCB9/ABCB4/LOC102179751/ABCA4/LOC102183842/ABCA3/ABCB1/ABCC9/ABCC6/LOC102181811/LOC102178109/ABCA13/LOC102173859/ABCD2/ABCC2/ABCG1/ABCA2/ABCA6/ABCG2/ABCA10/ABCG8	17	34	100861157/102174986/102175208/102175224/102177770/102177789/102178414/102181156/102181759/102183293/102185549/102185675/102186159/102188929/108637248/108637259/108637289	100860857/102170612/102171298/102173435/102173859/102174202/102174250/102175509/102177279/102177563/102177837/102178034/102178109/102179197/102179446/102179626/102179751/102180638/102181173/102181242/102181811/102182661/102183428/102183842/102185649/102185888/102185895/102187656/102187702/102188922/102189408/102189489/106502019/108637249
chx03050	Proteasome	44	-0.517224137772672	-1.71613974473418	0.00267379679144385	0.00267379679144385	0.0558726278686557	2126	tags=55%, list=32%, signal=38%	PSMB4/PSMD11/POMP/PSMA3/PSMD7/PSMD3/PSMB7/PSMB1/PSMD2/PSMA2/PSMA4/PSMA5/PSMD1/PSMC6/PSMB3/PSMC4/PSMD6/PSMD8/PSMA1/PSMB2/PSME4/PSMD14/PSMA8/PSMD12	6	38	102173481/102173623/102176996/102187246/102190848/102191527	100860840/102168353/102169405/102172642/102174773/102175024/102175796/102176071/102176558/102176723/102178323/102179390/102180165/102180674/102180902/102181192/102181449/102181749/102182039/102182415/102183547/102183635/102184096/102184530/102185511/102185667/102186449/102186623/102187178/102187430/102187906/102187958/102188113/102189234/102190150/102190237/102191015/102191267
chx05033	Nicotine addiction	23	-0.624634040774357	-1.81477922403754	0.00284900284900285	0.00284900284900285	0.0558726278686557	1671	tags=57%, list=25%, signal=43%	GABRR2/GRIN2B/GRIN2D/LOC108633300/GRIA2/CACNA1A/GABRR1/GABRA1/GABRA3/GABRA2/GABRE/GRIN3A/GABRG1	3	20	102177097/102179250/102189138	102168302/102168378/102168441/102169266/102171059/102171854/102174657/102176240/102176535/102177187/102179745/102181789/102183675/102183947/102183962/102185727/102185850/102191614/108633300/108636054
chx00100	Steroid biosynthesis	18	-0.709761017533367	-1.96159008501775	0.00290275761973875	0.00290275761973875	0.0558726278686557	961	tags=61%, list=14%, signal=52%	LSS/DHCR24/LIPA/NSDHL/LBR/SOAT1/LOC102177400/LOC102190621/MSMO1/HSD17B7/SQLE	5	13	100861120/102170758/102171848/102173564/102181472	102169934/102172859/102173170/102175810/102177226/102177400/102179058/102180413/102180515/102186791/102187420/102187506/102190621
chx04940	Type I diabetes mellitus	40	0.50052574671446	1.97000489883474	0.00393700787401575	0.00393700787401575	0.0567208533608075	929	tags=42%, list=14%, signal=37%	IL1B/LOC102188986/LOC100860813/FASLG/LOC102185917/PRF1/LOC102181347/LOC102190745/CD28/LOC102170045/LOC102189356/IL12A/LOC102188267/LOC102177285/LOC102187356/LOC102180664/LOC102172138	26	14	100860813/100860816/100861232/100861293/102168389/102168905/102170045/102171130/102171703/102172138/102177285/102178753/102179142/102179937/102180584/102180664/102181347/102183314/102185917/102187356/102187998/102188267/102188986/102189356/102190745/108633505	100861238/102169753/102170848/102171032/102176782/102179143/102180451/102180548/102181202/102184760/102188814/102191726/108633459/108633460
chx05332	Graft-versus-host disease	39	0.623378730917425	2.43172571795646	0.00395256916996047	0.00395256916996047	0.0567208533608075	1446	tags=64%, list=22%, signal=51%	IL1B/LOC106503874/LOC102182573/LOC102182856/LOC102188986/LOC100860813/FASLG/LOC102185917/PRF1/LOC102181347/LOC102184229/LOC102190745/CD28/LOC102170045/LOC102189356/LOC102188267/LOC102177285/LOC102187356/LOC102180664/LOC102172138/LOC108638096/LOC102190217/LOC102183314/LOC102168905/LOC102179937	31	8	100860813/100860816/100861232/102168389/102168905/102170045/102171130/102171703/102172138/102177285/102178753/102179142/102179937/102180584/102180664/102181347/102182573/102182856/102183314/102184229/102185917/102187356/102187998/102188267/102188986/102189356/102190217/102190745/106503874/108633505/108638096	102169753/102176782/102180451/102181202/102184760/102188814/108633459/108633460
chx00980	Metabolism of xenobiotics by cytochrome P450	47	0.483476179828073	1.95757853737689	0.0040650406504065	0.0040650406504065	0.0567208533608075	1166	tags=40%, list=17%, signal=34%	LOC102174708/LOC102190481/LOC102173738/LOC108633298/ALDH3B1/GSTM3/LOC102172669/LOC102191547/LOC102190811/LOC102174170/LOC106503993/LOC102170282/GSTK1/LOC106503221,AKR7A2/MGST2/LOC102189813/HPGDS/DHDH/LOC100861197	32	15	100860945/100861197/100861222/102170282/102170554/102172669/102173702/102173738/102174170/102174708/102175171/102177153/102182297/102182665/102184252/102185021/102185988/102186197/102188075/102188913/102189370/102189813/102190016/102190481/102190811/102191223/102191547/106503221/106503993/108633281/108633298/108637838	100860758/102168375/102170823/102173507/102174444/102178311/102178383/102179701/102179973/102182294/102184041/102185621/102190488/106503208/108636034
chx05165	Human papillomavirus infection	319	-0.329731730136352	-1.38795816295742	0.0041407867494824	0.0041407867494824	0.0567208533608075	1469	tags=28%, list=22%, signal=23%	COL6A3/TP53/IKBKE/TNC/LOC102179246/E2F1/COL6A6/LAMB3/LOC108636544/PARD6A/CREB3L2/CREB3L1/PARD6B/PPP2R1B/MFNG/ITGAV/FAS/RELN/IFNAR1/NOTCH4/CDK2/IRF9/MAML2/LAMC3/THBS2/FZD8/ITGB3/COMP/LAMA4/PTEN/HES4/CASP3/ITGA8/CASP8/HEYL/ATP6V1A/IRF1/CREB5/ITGA1/THBS4/LAMB4/JAG1/PIK3CD/IFNAR2/FOXO1/LOC108633189/COL4A4/COL9A2/MAML3/LOC102188814/CCNA1/COL9A1/COL4A2/SPP1/FZD10/PTGER4/ATP6V0A1/LAMC1/WNT9B/EIF2AK2/ITG…	108	211	100860943/100860957/100861216/100861232/100861234/100861365/102168391/102168546/102168905/102169162/102169259/102169319/102169483/102169839/102170045/102170135/102170356/102170375/102170540/102170562/102170666/102170774/102171113/102171171/102171557/102171591/102171665/102171703/102172138/102172948/102173163/102173379/102173541/102174446/102174547/102175277/102175285/102175660/102175843/102176310…	100846984/100860743/100860751/100860805/100860828/100860902/100860904/100860905/100860940/100860971/100861297/100861308/102168376/102168790/102169296/102169417/102169419/102169449/102169526/102169621/102169643/102169650/102169703/102169753/102169919/102169982/102170070/102170199/102170256/102170617/102170760/102170921/102170971/102171074/102171079/102171306/102171347/102171404/102171521/102171742…
chx00532	Glycosaminoglycan biosynthesis - chondroitin sulfate / dermatan sulfate	19	-0.632801562008381	-1.76359535066459	0.00435413642960813	0.00435413642960813	0.0567208533608075	1146	tags=63%, list=17%, signal=53%	CHST14/B3GALT6/CSGALNACT1/CHST3/CHSY1/CHST11/UST/CHST7/CHST15/CHPF/DSE/CHSY3	4	15	102168320/102172516/102189205/108633379	102168453/102170413/102171342/102172247/102174473/102175464/102178593/102179262/102179324/102179349/102181823/102184407/102185714/102188252/102191357
chx00010	Glycolysis / Gluconeogenesis	58	0.410301094582501	1.73521063181834	0.00469483568075117	0.00469483568075117	0.0567208533608075	960	tags=34%, list=14%, signal=30%	LOC102173738/ALDH2/ALDOA/PGM1/FBP2/LOC102181016/PFKM/ALDH3B1/GAPDH/GCK/PKM/GPI/ACSS1/ENO3/PGAM2/BPGM/FBP1/TPI1/PDHA1/LDH-A	35	23	100860870/100860872/102168433/102168710/102168742/102169617/102169772/102169807/102170543/102173738/102174691/102176249/102176387/102177153/102177347/102178731/102179979/102181016/102181330/102183563/102184953/102185099/102185429/102185725/102185744/102185988/102186015/102186091/102186197/102187016/102187125/102187916/102189150/102189736/102189835	102168356/102171124/102174732/102174989/102175765/102175881/102178360/102179701/102179952/102181503/102181747/102182403/102186554/102187288/102187548/102187622/102187810/102188713/102188750/102189519/102190144/102190759/102190860
chx04720	Long-term potentiation	61	0.405792481874192	1.72526159085334	0.00505050505050505	0.00505050505050505	0.0567208533608075	709	tags=28%, list=11%, signal=25%	ADCY1/PPP1R1A/CALM3/PLCB1/ATF4/PPP3CB/CALML6/PPP3CA/CALM1/PRKCA/PPP3R1/CAMK2G/MAP2K2/PRKACA/CAMK2B/CAMK2A/CREBBP	37	24	102169370/102169697/102170985/102171428/102172164/102173379/102174360/102174475/102175285/102175934/102176303/102176762/102176770/102177097/102179767/102180724/102180890/102181064/102181571/102182602/102184033/102184607/102185007/102185072/102185084/102185715/102186040/102186668/102187248/102187383/102187824/102188148/102188824/102189653/102189950/102191283/108638619	100861292/102168378/102168790/102169966/102170858/102171059/102172114/102172519/102174543/102175984/102176930/102177187/102178145/102179926/102180505/102181789/102184768/102184919/102187180/102187484/102188092/102190520/108634353/108636054
chx04612	Antigen processing and presentation	71	0.486902445181526	2.12811509437799	0.0050761421319797	0.0050761421319797	0.0567208533608075	929	tags=34%, list=14%, signal=29%	HSPA6/LOC106503874/LOC102182573/LOC102182856/LOC102188986/CD74/LOC102178315/CD8B/HSP70.1/LOC100860813/CD4/LOC102185917/LOC102168342/LOC102181347/LOC102184229/LOC102190745/CD8A/LOC102170045/LOC102189356/LOC102188267/LOC102187356/CIITA/LOC102180664/LOC102172138	44	27	100860813/100860849/100861232/102168267/102168342/102168547/102168905/102170045/102170124/102171562/102171703/102172138/102172509/102177850/102178315/102179937/102180584/102180664/102181347/102182108/102182573/102182856/102183314/102183386/102184229/102184733/102185010/102185412/102185560/102185753/102185917/102187356/102187998/102188267/102188986/102189356/102190217/102190745/102191183/102191527…	100860851/100860882/100861006/102169753/102172434/102173295/102173831/102176782/102179390/102180638/102181173/102181202/102182240/102183747/102185465/102185663/102185733/102186065/102186695/102187277/102188814/102189385/102190225/102191267/106502275/108633459/108633460
chx05031	Amphetamine addiction	64	0.459176106026696	1.97584106229039	0.00515463917525773	0.00515463917525773	0.0567208533608075	668	tags=28%, list=10%, signal=26%	DRD1/FOSB/FOS/CALM3/ATF4/LOC108633215/PPP3CB/LOC102180115/CALML6/PPP3CA/CALM1/PRKCA/JUN/PPP3R1/CAMK2G/PRKACA/CAMK2B/CAMK2A	33	31	100860839/100860866/102168830/102169697/102169726/102170985/102171428/102171480/102171520/102172164/102173379/102175934/102176762/102176770/102177097/102177165/102179767/102180115/102180221/102180696/102180890/102181064/102181571/102182602/102184033/102185007/102185072/102185084/102185423/102185715/102187248/102188874/108633215	100861292/102168378/102168790/102169266/102169371/102170199/102171059/102171671/102172114/102174657/102174706/102175984/102177187/102179849/102180634/102180824/102181789/102183745/102183893/102185850/102186065/102187453/102187484/102187544/102189798/102189883/102190378/102190515/102191614/108633189/108636054
chx04658	Th1 and Th2 cell differentiation	77	0.436741982452763	1.97297711944485	0.00526315789473684	0.00526315789473684	0.0567208533608075	893	tags=38%, list=13%, signal=33%	CD3D/CD3E/FOS/CD3G/LOC102188986/JAG2/PPP3CB/IKBKG/MAPK11/LOC100860813/CD4/PPP3CA/JUN/PPP3R1/LOC102190745/NFATC1/RUNX3/LOC102176695/MAPK12/PRKCQ/LCK/LOC102189356/IL12A/LOC102188267/IFNGR2/IL12RB1/LOC102187356/PPP3CC/LOC102180664	45	32	100860813/100861293/102170124/102170884/102171520/102171591/102171746/102172253/102173900/102175448/102175660/102176415/102176695/102176770/102178783/102179767/102179937/102180664/102180670/102180926/102180958/102181262/102181421/102182602/102182846/102184033/102184510/102185423/102186040/102187356/102187998/102188180/102188267/102188824/102188986/102189170/102189174/102189356/102189630/102190711…	100860996/100861087/102169137/102169656/102170059/102170408/102171504/102172385/102172636/102172821/102174096/102176287/102176382/102177020/102177406/102180396/102180571/102181584/102181878/102181909/102182594/102182698/102182774/102184738/102185075/102185866/102186030/102188492/102189202/102189443/102189768/102191545
chx04621	NOD-like receptor signaling pathway	151	-0.378925138214144	-1.49518759278804	0.00553097345132743	0.00553097345132743	0.0567208533608075	1386	tags=30%, list=21%, signal=25%	DHX33/LOC108636544/TXN/IFNAR1/PLCB4/LOC102188617/LOC102173932/IRF9/RIPK1/RIPK3/ITPR2/NLRC4/BCL2/NLRP12/PRKCD/LOC102174264/NOD2/LOC102170144/HSP90AB1/MYD88/CASP8/MEFV/TNFAIP3/ITPR3/TRAF5/IFNAR2/TLR4/NLRP3/LOC102191717/LOC102181554/IRAK4/P2RX7/MAP1LC3B/NAIP/CARD6/GABARAPL1/IRF7/LOC102170003/ANTXR1/LOC102186893/BAC5/MAP34-B/LOC102190983/LOC102169231/MAP28/BAC7.5	60	91	100860816/100861190/100861232/100861246/102169457/102169512/102169658/102169684/102170035/102170774/102170987/102171213/102171272/102171382/102171591/102171696/102171902/102172617/102173290/102173485/102173536/102173747/102173952/102175496/102175660/102175889/102175938/102176666/102177369/102178286/102180926/102181220/102181262/102181325/102181421/102182395/102182439/102182833/102182846/102184255…	100860851/100860955/100860996/100861006/100861087/100861191/100861192/100861213/100861254/100861275/100861338/102168479/102168578/102169137/102169231/102169291/102169397/102169919/102169966/102170003/102170144/102170408/102170728/102170760/102170858/102170958/102171058/102171471/102171575/102171742/102171811/102172719/102172830/102172911/102173295/102173382/102173810/102173932/102174096/102174145…
chx04659	Th17 cell differentiation	92	0.448534926289901	2.07863050866582	0.0062111801242236	0.0062111801242236	0.0567208533608075	893	tags=34%, list=13%, signal=30%	CD3D/IL1B/CD3E/FOS/DUSP15/CD3G/LOC102188986/RORC/PPP3CB/RXRG/LOC108634606/IKBKG/MAPK11/LOC100860813/CD4/PPP3CA/JUN/PPP3R1/LOC102190745/NFATC1/LOC102176695/MAPK12/PRKCQ/LCK/LOC102189356/LOC102188267/IFNGR2/IL12RB1/LOC102187356/PPP3CC/LOC102180664	53	39	100860813/100860816/100860876/100861305/102169293/102170009/102170124/102170884/102171520/102171591/102171746/102172253/102173900/102175660/102176415/102176695/102176770/102176844/102178783/102179767/102179937/102180664/102180670/102180926/102180958/102181262/102181421/102182602/102182846/102182888/102184033/102184510/102185423/102186040/102187356/102187998/102188180/102188267/102188350/102188455…	100860851/100860902/100860996/100861006/100861019/100861087/100861300/100861391/102169137/102169656/102170059/102170408/102171504/102172385/102172821/102174096/102174109/102176382/102177406/102178020/102179824/102180571/102181878/102181909/102182006/102182698/102182774/102183199/102185866/102186154/102187231/102187767/102188086/102188109/102188492/102188711/102188755/102189572/102191364
chx04110	Cell cycle	125	-0.389314001418787	-1.50795150731183	0.00679501698754247	0.00679501698754247	0.0567208533608075	2054	tags=38%, list=31%, signal=27%	MCM5/BUB3/PTTG1/MCM3/RBL1/MCM7/ATR/MAD2L2/CDC14B/CDK7/CDC7/CHEK1/YWHAB/SKP2/PCNA/TP53/E2F1/CDC25B/PLK1/WEE1/CDK2/DBF4/CDC27/MCM6/YWHAQ/CDC25A/YWHAZ/ABL1/CCNA1/ORC1/CCND3/BUB1B/CHEK2/CDK6/MAD2L1/CCNB1/CDKN1A/BUB1/GADD45G/TTK/CDC6/E2F2/CCNB2/ESPL1/CDC20/GADD45A/CDK1/MYC	45	80	100861228/102169049/102169293/102169723/102169983/102170094/102170496/102170786/102170846/102171625/102172283/102172824/102173029/102173163/102173380/102175140/102175277/102175744/102176004/102176487/102176620/102177085/102177165/102177369/102177553/102178264/102179887/102181216/102181764/102182657/102183589/102184185/102185672/102186457/102186684/102187112/102187214/102187383/102187824/102188455…	100860751/100861019/100861361/102169080/102169535/102169621/102169650/102170324/102170377/102170423/102170548/102171262/102171306/102171390/102171483/102171678/102172276/102172459/102172567/102172729/102172762/102172895/102173018/102173134/102173842/102174417/102174738/102175223/102175548/102175608/102176047/102176051/102176363/102177194/102177959/102178035/102178277/102178285/102178489/102179111…
chx05340	Primary immunodeficiency	32	0.533973752755425	1.96860999796498	0.00711743772241993	0.00711743772241993	0.0567208533608075	863	tags=38%, list=13%, signal=33%	IGLL5,LOC106503064/CD3D/CD3E/CD8B/IKBKG/CD4/ORAI1/LOC102176695/CD8A/LCK/CD79A/CIITA	18	14	102170124/102170826/102171562/102171591/102171746/102171809/102172335/102172509/102173490/102174687/102176695/102182818/102184733/102185010/102185753/102190711/102191154/106503064	102169656/102171504/102171622/102175248/102176204/102176896/102180277/102180638/102181173/102183249/102184942/102189290/102189385/102191104
chx05330	Allograft rejection	36	0.534791356409756	2.05114255339947	0.0072202166064982	0.0072202166064982	0.0567208533608075	929	tags=44%, list=14%, signal=38%	LOC102188986/LOC100860813/FASLG/LOC102185917/PRF1/LOC102181347/LOC102190745/CD28/LOC102170045/LOC102189356/IL12A/LOC102188267/LOC102177285/LOC102187356/LOC102180664/LOC102172138	27	9	100860746/100860813/100861232/100861293/102168389/102168905/102170045/102171130/102171703/102172138/102172335/102177285/102178753/102179142/102179937/102180584/102180664/102181347/102183314/102185917/102187356/102187998/102188267/102188986/102189356/102190745/108633505	102169753/102176782/102180451/102181202/102183249/102184760/102188814/108633459/108633460
chx04710	Circadian rhythm	36	0.492566074080479	1.88919140670119	0.0072202166064982	0.0072202166064982	0.0567208533608075	1233	tags=39%, list=18%, signal=32%	PER3/NR1D1/RORC/BHLHE40/PER2/CRY2/BHLHE41/PRKAA2/LOC102180576/DBP/PER1/NR1D2/PRKAB2/LOC102188771	24	12	100860876/100861301/100861305/102169928/102171295/102172867/102173685/102173846/102175105/102176826/102178299/102178645/102178971/102179737/102180576/102181338/102181705/102183085/102184410/102184871/102187079/102187112/102188542/102188771	100860875/102169495/102174738/102180122/102180727/102184351/102186065/102187586/102187802/102188477/102189276/108633185
chx01200	Carbon metabolism	108	0.361276692274937	1.73700274005081	0.00735294117647059	0.00735294117647059	0.0567208533608075	1514	tags=43%, list=23%, signal=34%	ALDOA/FBP2/LOC102181016/GPT2/TKTL1/PFKM/GCSH/GAPDH/GCK/PKM/GPI/OGDH/PGP/ACSS1/ENO3/PGAM2/ACO2/FBP1/ACADS/SDHC/SDHA/SDHB/TPI1/PDHA1/LOC108634030/CAT/GPT/SUCLG2/AMT/DLAT/ECHS1/ACSS2/SDHD/ME2/PC/IDH3G/TKTL2/MDH2/GOT2/ALDH6A1/IDH3B/GLYCTK/SUCLA2/SUCLG1/CS/PGK1	64	44	100860855/100860863/100860872/100860881/100861063/102168433/102168710/102168734/102168803/102168850/102168943/102169772/102169807/102169810/102169957/102172823/102172956/102173475/102173681/102173716/102174691/102174799/102174863/102175221/102175849/102176249/102176387/102178128/102178731/102179922/102180069/102180265/102180872/102181016/102181480/102181902/102181903/102182321/102182885/102183107…	102168356/102168386/102170734/102171124/102171321/102171699/102171980/102172372/102173368/102173456/102173923/102174205/102175765/102175812/102175881/102176533/102176699/102176986/102177103/102177788/102179612/102179919/102181503/102182403/102184057/102184397/102184409/102184694/102186370/102186554/102187342/102187548/102187618/102187622/102187810/102188713/102189256/102190002/102190144/102190759…
chx05150	Staphylococcus aureus infection	61	-0.451772672171218	-1.59776351163747	0.00746268656716418	0.00746268656716418	0.0567208533608075	1304	tags=39%, list=19%, signal=32%	SELP/KRT24/C5AR1/KRT19/PTAFR/ICAM1/KRT25/C5/KRT18/CFH/LOC102188569/C1R/LOC102173987/ITGAM/C1S/PLG/C3AR1/CFB/LOC102170003/BAC5/MAP34-B/LOC102169231/MAP28/BAC7.5	26	35	100860746/100860813/100860826/100861185/102168294/102169131/102169416/102169785/102170693/102171378/102172115/102173560/102178766/102179515/102179937/102180664/102183858/102184859/102185698/102186356/102187356/102187998/102188267/102188986/102189356/102190745	100861172/100861191/100861192/100861213/100861275/102168858/102169231/102170003/102170076/102172711/102173987/102175816/102176085/102176997/102178657/102179550/102179972/102180100/102181113/102181566/102182455/102183419/102184178/102184723/102186813/102187279/102187545/102188569/102188588/102188835/102188881/102189289/102189753/102190817/106501743
chx05320	Autoimmune thyroid disease	38	0.488464025513408	1.90523158387931	0.00760456273764259	0.00760456273764259	0.0567208533608075	1446	tags=50%, list=22%, signal=39%	LOC102188986/LOC100860813/FASLG/LOC102185917/PRF1/LOC102181347/LOC102190745/CD28/LOC102170045/LOC102189356/LOC102188267/LOC102177285/LOC102187356/LOC102180664/LOC102172138/LOC102183314/LOC102168905/TG/LOC102179937	27	11	100750237/100860746/100860813/102168389/102168905/102170045/102171130/102171703/102172138/102172335/102177285/102178753/102179142/102179425/102179937/102180584/102180664/102181347/102183314/102185917/102187356/102187998/102188267/102188986/102189356/102190745/108633505	102169753/102174848/102176782/102180451/102181202/102182976/102183249/102184760/102188814/108633459/108633460
chx05164	Influenza A	138	-0.377348835462054	-1.47804164893867	0.00777777777777778	0.00777777777777778	0.0567208533608075	1385	tags=32%, list=21%, signal=26%	TLR7/LOC108636544/ADAR/ACTG1/FAS/KPNA2/IFNAR1/IRF9/NXT2/DDX58/ICAM1/MYD88/CASP3/CASP8/LOC102177855/PIK3CD/IFNAR2/TLR4/NLRP3/LOC102178813/IRAK4/LOC102175959/EIF2AK2/AKT3/APAF1/TNFSF10/TRIM25/LOC102178129/CCND3/PLG/CDK6/IFNGR1/TLR3/CXCL10/SLC25A5/PIK3R3/IFIH1/IRF7/TMPRSS2/LOC102186893/MX2/RSAD2/MX1/LOC102190983	59	79	100860813/100860816/100860975/100861190/100861232/100861293/100861351/102168391/102169789/102169823/102170135/102170562/102170774/102171272/102171591/102172154/102172345/102172509/102172629/102172640/102173290/102173997/102175285/102175496/102175660/102175889/102176106/102178286/102178753/102179831/102179937/102180248/102180664/102180670/102180890/102181262/102181421/102182846/102186040/102187165…	100846984/100860873/100860883/100860904/100860955/100861133/100861338/102168939/102169026/102169137/102169919/102170760/102171227/102171306/102171521/102171575/102171742/102171795/102171811/102172114/102172585/102173075/102173335/102173382/102173973/102174051/102174096/102174681/102174883/102175057/102175959/102176795/102177031/102177406/102177551/102177855/102178129/102178438/102178813/102179343…
chx00600	Sphingolipid metabolism	52	-0.474413619101316	-1.62837073434486	0.0078125	0.0078125	0.0567208533608075	1753	tags=48%, list=26%, signal=36%	PLPP3/ACER2/NEU4/CERS2/SGPP1/ACER1/ASAH1/CERK/SGMS2/B4GALT5/SGPL1/ACER3/CERS6/SPTLC1/B4GALT6/SMPD2/SPTLC2/UGCG/DEGS1/GLA/SPTLC3/HEXB/B4GALNT1/LOC102181993/UGT8	11	41	102169323/102169580/102170388/102170747/102173365/102174737/102179944/102179963/102183470/102187969/102189571	100861080/102168201/102169694/102169733/102170015/102171567/102172079/102173266/102173567/102174638/102174749/102174936/102175656/102176466/102177178/102177389/102178493/102178736/102179052/102179093/102180045/102180489/102181720/102181802/102181946/102181993/102182084/102182556/102183323/102183481/102183749/102183913/102184072/102184187/102184583/102186017/102187660/102188052/102188131/102189810…
chx00982	Drug metabolism - cytochrome P450	44	0.387792503276385	1.54220114913181	0.0078740157480315	0.0078740157480315	0.0567208533608075	576	tags=25%, list=9%, signal=23%	LOC102174708/LOC102190481/LOC102173738/LOC108633298/LOC108633215/LOC102180115/ALDH3B1/GSTM3/LOC102174170/LOC106503993/GSTK1	26	18	100861197/100861222/102170554/102173111/102173676/102173702/102173738/102174170/102174708/102175171/102177153/102180115/102182665/102185021/102185988/102186197/102188913/102189370/102189813/102190016/102190481/102191223/106503993/108633215/108633298/108637838	100860758/102169371/102171556/102173405/102173956/102174233/102174444/102178383/102179701/102179973/102182294/102184041/102185621/102187632/102188176/102190488/102191095/108636034
chx00620	Pyruvate metabolism	41	0.421984540728369	1.67160995026367	0.00793650793650794	0.00793650793650794	0.0567208533608075	1305	tags=37%, list=19%, signal=30%	LDHD/LOC102173738/ALDH2/PKM/ACSS1/ACYP2/PDHA1/LDH-A/DLAT/ACSS2/ME2/GLO1/PC/MDH2/LOC102177153	25	16	100860863/100860870/102168710/102168742/102169617/102169772/102170543/102172747/102172956/102173738/102174799/102176249/102176387/102177153/102178731/102179922/102181744/102184953/102184955/102185092/102185099/102186197/102187125/102188964/102189835	100861224/102170323/102171980/102172148/102172372/102174989/102176699/102178200/102178360/102179952/102181747/102183324/102184694/102187548/102188750/102189519
chx01040	Biosynthesis of unsaturated fatty acids	29	-0.531069939394299	-1.61283253487346	0.00841514726507714	0.00841514726507714	0.0567208533608075	1876	tags=62%, list=28%, signal=45%	LOC102181962/HSD17B12/SCD/HACD1/HACD3/LOC106502144/ACOX1/BAAT/ELOVL1/LOC102169696/SCD5/ELOVL6/HACD4/HACD2/FADS2/ELOVL5/ELOVL7/FADS1	5	24	102180523/102182233/102182369/102184912/102187120	100860763/100861282/102169696/102170231/102170380/102170734/102171133/102172142/102172444/102174570/102175106/102177113/102177788/102178247/102181762/102181962/102182633/102183078/102184764/102186599/102186887/102189456/102190073/106502144
chx00730	Thiamine metabolism	13	0.581739275981247	1.66638176508496	0.00852272727272727	0.00852272727272727	0.0567208533608075	1586	tags=62%, list=24%, signal=47%	LOC102190650/TPK1/THTPA/AK1/AK4/NTPCR/ACP1/NFS1	9	4	100860962/100861348/102169601/102177176/102182275/102188829/102189447/102190650/102190853	102177102/102179018/102181829/102182002
chx00190	Oxidative phosphorylation	131	0.470299430911487	2.33381847077134	0.00862068965517241	0.00862068965517241	0.0567208533608075	2021	tags=65%, list=30%, signal=46%	LOC102181181/ND4L/NDUFA13/LOC102170266/NDUFS6/ND1,CYTB,ND4,ND6,ND4,ND5,ND4/ATP5I/NDUFS7/NDUFA1/LOC102168533/NDUFA3/ND1,CYTB,ND4,ND6,ND4,ND5,ND5/LOC102175610/ATP6V1E2/NDUFS8/NDUFS3/ATP6V0E2/NDUFB7/ATP6V1G2/NDUFB10/ATP5G2/NDUFA11/NDUFA7/LOC102183616/SDHC/SDHA/SDHB/LOC102186286/ATP5J2/ATP5E/LOC102179291/ATP6,COX1,COX1/LOC102187154/NDUFB1/LOC102169976/NDUFV1/LHPP/ATP5D/NDUFS5/LOC102175794/NDUFA8/NDUF…	101	30	100860782/100860881/100861263/100861284/100861349/100861376/102168216/102168293/102168407/102168533/102168558/102168606/102168736/102169483/102169976/102170016/102170107/102170266/102170632/102170635/102170666/102170842/102171149/102171171/102171224/102171860/102171890/102171950/102172091/102172289/102172978/102173603/102173997/102174090/102174547/102175610/102175794/102176032/102176290/102176841…	100861078/102169296/102170877/102171404/102172376/102172556/102172639/102173562/102177162/102178477/102179296/102179346/102179638/102179797/102180353/102180792/102181518/102182700/102186053/102186141/102186280/102186995/102187496/102188021/102188675/102189904/106502862/108635087/1485862/1485863
chx04510	Focal adhesion	199	-0.357053417049761	-1.45047969831045	0.00862998921251348	0.00862998921251348	0.0567208533608075	1469	tags=31%, list=22%, signal=25%	COL6A3/CRK/TNC/LOC102179246/COL6A6/LAMB3/ACTG1/ITGAV/PDGFB/RELN/LAMC3/THBS2/ITGB3/SHC4/BCL2/COMP/LAMA4/PIP5K1B/PTEN/RAP1B/ITGA8/ITGA1/THBS4/LAMB4/PIK3CD/ACTN1/SRC/FYN/COL4A4/COL9A2/VAV3/COL9A1/SHC2/COL4A2/SPP1/PDGFRA/LAMC1/ITGA2/AKT3/PDGFD/PDGFRB/CCND3/CAV2/COL1A1/COL4A5/IGF1/KDR/LAMA2/ITGA5/PARVA/PAK1/ITGA6/LAMB1/COL4A1/ITGA10/CAV1/PIK3R3/COL1A2/MYL10/COL2A1/LAMA1/THBS1	64	135	100860957/100860973/100861163/100861216/102168391/102169839/102170035/102170129/102170135/102170356/102170485/102170540/102170985/102171022/102173438/102173485/102173952/102174268/102174360/102174446/102174457/102175206/102175280/102175583/102175843/102176334/102176451/102177274/102178097/102178149/102178574/102178669/102179669/102179831/102179873/102180890/102181064/102181186/102181571/102181692…	100860743/100860749/100860805/100860828/100860836/100860837/100860838/100860883/100860904/100860940/100860971/100861087/100861165/100861254/102168376/102168651/102168934/102169297/102169417/102169643/102169650/102169956/102170125/102170256/102170408/102170917/102170926/102171074/102171079/102171347/102171628/102171801/102172114/102172198/102172761/102172767/102172966/102173608/102174007/102174051…
chx04072	Phospholipase D signaling pathway	135	-0.377579352904634	-1.47425809879203	0.00896860986547085	0.00896860986547085	0.0575429605403644	1585	tags=36%, list=24%, signal=28%	PLD1/PLA2G4A/DNM3/CXCR1/RRAS2/ADCY4/ADCY3/PLA2G4E/PDGFB/ADCY7/PLCB4/RAPGEF3/SHC4/LPAR3/DGKD/FCER1A/PIP5K1B/DGKQ/RALB/LPAR6/PLCG1/PLCG2/DGKE/CXCR2/PIK3CD/FYN/LOC108633189/MS4A2/LPAR4/SHC2/PDGFRA/AKT3/CYTH1/PDGFD/PDGFRB/PLA2G4D/KITLG/SYK/AGTR1/PIK3CG/AGPAT4/AVPR1A/PIK3R3/ADCY8/ADCY6/PTGFR/KIT/F2R/AGT	43	92	100860943/102168391/102170135/102170356/102170580/102171388/102171922/102173151/102173200/102174268/102175216/102175285/102175743/102177137/102177271/102178739/102180724/102180890/102181375/102184154/102184173/102184366/102185018/102185175/102185660/102186040/102186668/102187080/102187410/102187521/102188104/102188148/102188710/102188824/102188874/102189196/102189492/102189653/102189677/102190402…	100860807/100860902/100860904/100860912/100861145/100861308/100861386/102168201/102168313/102168651/102168934/102168996/102169019/102169557/102169956/102169966/102170818/102170926/102171485/102171567/102171633/102172481/102172519/102172758/102172767/102173256/102173625/102174007/102174051/102174079/102174120/102174163/102174434/102174559/102174853/102175275/102176295/102176556/102177079/102177282…
chx04932	Non-alcoholic fatty liver disease	150	0.384857456676006	1.95786170841766	0.00961538461538462	0.00961538461538462	0.0591437441339975	1865	tags=57%, list=28%, signal=42%	IL1B/FOS/LOC102181181/ATF4/IRS1/LEP/LOC108634606/NDUFA13/MAPK11/NDUFS6/JUN/FASLG/NDUFS7/NDUFA1/MLXIP/LOC102168533/NDUFA3/LOC102175610/NDUFS8/MAPK12/NDUFS3/PPARA/NDUFB7/PRKAA2/NDUFB10/ADIPOQ/MLX/NDUFA11/TRAF2/NDUFA7/NR1H3/LOC102183616/SDHC/SDHA/SDHB/LOC102186286/LOC102179291/ATP6,COX1,COX1/LOC102187154/NDUFB1/RAC1/LOC102169976/NDUFV1/NDUFS5/MAPK14/PRKAB2/NDUFA8/NDUFB2/SDHD/NDUFB8/NDUFA6/LOC1021884…	99	51	100860782/100860794/100860816/100860881/100860906/100860908/100861042/100861232/100861263/100861284/100861301/100861349/100861376/100861392/100861393/102168216/102168391/102168407/102168533/102168736/102169928/102169976/102170016/102170135/102170635/102170842/102171149/102171224/102171295/102171520/102171860/102172091/102172289/102173125/102173438/102173997/102174090/102175557/102175610/102175660…	100846984/100860904/100860996/100861087/100861133/100861309/100861343/102168996/102169919/102170408/102170877/102171716/102172156/102172376/102173038/102173267/102173562/102173644/102174051/102174096/102176363/102177031/102177406/102177551/102178438/102179296/102179343/102179624/102179638/102179824/102180451/102180727/102180987/102182294/102182774/102184460/102185042/102185575/102186141/102187496…
chx05206	MicroRNAs in cancer	181	-0.365932200365686	-1.47515574813552	0.00969827586206897	0.00969827586206897	0.0591437441339975	1515	tags=32%, list=23%, signal=25%	MMP9/DDIT4/TP53/CRK/TNC/MCL1/E2F1/MIR224/CDC25B/EFNA5/FSCN1/PDGFB/EZH2/PDCD4/NOTCH4/MIR21/ABCB1/BRCA1/ITGB3/SHC4/BCL2/EFNA1/PTEN/CASP3/VIM/MIR27B/TIMP3/SOX4/PLCG1/PLCG2/MIR331/PIK3CD/MIR23B/CDC25A/MARCKS/ABL1/BMF/PDGFRA/PDGFRB/MIR7/CDK6/MMP16/STMN1/GLS2/ERBB3/ITGA5/RECK/SLC7A1/LOC102187109/PIK3R3/EZR/CDKN1A/KIF23/SLC45A3/E2F2/MYC/THBS1/HMOX1	67	114	100860957/100861228/102168365/102168391/102168557/102169016/102170135/102170356/102170562/102171022/102171933/102172159/102173122/102173163/102173240/102173472/102174268/102174446/102175206/102175277/102175285/102175335/102175660/102177165/102177435/102177770/102177853/102178126/102179053/102180254/102180534/102180890/102181186/102181989/102182530/102184154/102184185/102184252/102184724/102184858…	100860902/100860905/100860951/100860971/100860972/100861254/100861294/100861302/100861341/102168469/102168502/102169417/102169535/102169621/102169650/102169703/102170337/102170926/102171262/102171383/102171716/102172114/102172519/102172636/102172767/102173018/102173121/102173139/102173344/102173448/102174007/102174202/102174210/102174330/102175984/102176587/102176667/102177020/102177031/102177406…
chx04727	GABAergic synapse	72	-0.424961143182356	-1.53256393305101	0.00987654320987654	0.00987654320987654	0.0591437441339975	1359	tags=42%, list=20%, signal=34%	ADCY4/ADCY3/ADCY7/SLC12A5/CACNA1A/GNG4/GABRR1/SLC38A2/GABRA1/GABRA3/SRC/GABRA2/GNG12/GNB5/GNB4/GNG2/GNAI1/GNAI3/GLS2/GABRE/LOC102172245/CACNA1D/GABARAPL1/ADCY8/ADCY6/GABRG1/GNGT1/SLC38A1/GLUL/SLC6A13	21	51	100861058/100861246/102169841/102171922/102173379/102174074/102174784/102176151/102178807/102180724/102180890/102182439/102182581/102183232/102184123/102188104/102188363/102189138/102190485/102191246/106502450	100860765/100861292/102168302/102168441/102168745/102168790/102169019/102169557/102170665/102171285/102171854/102172114/102172245/102174574/102174706/102175543/102175984/102176240/102176535/102179745/102182890/102183579/102183675/102183947/102183962/102184507/102184919/102185427/102185469/102185727/102185804/102185858/102186068/102186081/102186145/102186689/102187070/102188116/102188907/102189040…
chx04977	Vitamin digestion and absorption	17	-0.603440902118441	-1.64817155080148	0.011611030478955	0.011611030478955	0.0656523417854075	1266	tags=53%, list=19%, signal=43%	FOLH1B/LOC102175184/PLB1/TCN2/SLC23A1/APOA1/SLC19A2/SCARB1/CUBN	3	14	102174981/102177770/102183931	102168627/102169784/102170190/102171250/102175184/102178475/102179988/102180141/102180405/102181516/102182413/102190665/102190723/102191550
chx05204	Chemical carcinogenesis - DNA adducts	40	0.395604590787767	1.55704873719117	0.0118110236220472	0.0118110236220472	0.0656523417854075	1166	tags=32%, list=17%, signal=27%	LOC102174708/LOC102190481/LOC108633298/GSTM3/LOC102172669/LOC102174170/LOC106503993/GSTK1/LOC102180722/MGST2/LOC102189813/HPGDS/LOC100861197	24	16	100860945/100861197/100861222/102170554/102172669/102173702/102174170/102174708/102175171/102180722/102182297/102182665/102184252/102185021/102188913/102189370/102189813/102190016/102190481/102191223/106503993/108633281/108633298/108637838	100860758/100860905/102168375/102169935/102170823/102174444/102178311/102178383/102179973/102181382/102182294/102183750/102184041/102185621/102190488/108636034
chx05235	PD-L1 expression and PD-1 checkpoint pathway in cancer	85	0.330750473801739	1.5221520354486	0.0119760479041916	0.0119760479041916	0.0656523417854075	558	tags=22%, list=8%, signal=21%	CD3D/CD3E/FOS/CD3G/PPP3CB/IKBKG/MAPK11/CD4/PPP3CA/JUN/PPP3R1/CD28/NFATC1/LOC102176695/MAP2K2/MAPK12/BATF3/PRKCQ/LCK	46	39	102168391/102169319/102169516/102170124/102170135/102170774/102170884/102171520/102171591/102171746/102173900/102173967/102175285/102175660/102176695/102176770/102177271/102178783/102179142/102179767/102180670/102180926/102180958/102181262/102181421/102182082/102182602/102182675/102182846/102183444/102184033/102184510/102185423/102186040/102186668/102187521/102188180/102188710/102188824/102189170…	100860747/100860819/100860902/100860904/100860955/100860996/100861297/100861391/102168321/102169137/102172519/102172547/102172767/102172830/102173007/102173036/102174051/102174096/102174419/102174883/102175136/102177406/102177551/102179284/102179343/102181878/102181909/102182698/102184789/102185042/102185812/102185891/102186154/102187180/102187234/102190308/102190520/106502631/108636847
chx03010	Ribosome	176	0.284976623672202	1.46198711636773	0.0120481927710843	0.0120481927710843	0.0656523417854075	1939	tags=34%, list=29%, signal=25%	LOC102186914/LOC102188153/LOC108636730/LOC102190439/RPL3L/RPL38/LOC108636640/RPS28/MRPL23/MRPS18A/MRPS15/LOC102182120/RPL28/RPS27L/LOC102169182/MRPS16/MRPL18/MRPL14/MRPS18C/MRPL36/MRPS2/LOC102187846/MRPS7/MRPL11/RPL36/UBA52/LOC102169908/LOC102184991/LOC102175291/MRPL34/MRPL28/MRPL2/MRPL21/FAU/MRPS5/MRPL15/MRPS6/LOC102174851/LOC102181565/LOC102183637/RPL36A/MRPS14/LOC102190997/MRPL12/MRPS9/RPL35/M…	107	69	100860776/100860777/100860783/100860903/100861004/102168437/102168620/102169094/102169182/102169908/102170087/102170167/102170171/102170432/102170453/102170654/102170909/102171095/102171217/102171233/102172449/102172548/102172630/102172673/102172713/102172754/102172851/102173349/102173666/102173922/102174024/102174421/102174645/102174851/102175291/102175432/102175839/102175871/102175931/102175991…	100860995/100861002/100861018/100861065/102168617/102168677/102169679/102170403/102171363/102171627/102171808/102171864/102172191/102172558/102173668/102173919/102174474/102175205/102175427/102176407/102177091/102177734/102177819/102178435/102178494/102178653/102179549/102180169/102180725/102180765/102181054/102181343/102182132/102182359/102182362/102183030/102183178/102184058/102184509/102184651…
chx05321	Inflammatory bowel disease	47	0.390854404545932	1.58255613306622	0.0121951219512195	0.0121951219512195	0.0656523417854075	1026	tags=32%, list=15%, signal=27%	IL1B/LOC102188986/RORC/LOC100860813/JUN/LOC102190745/NFATC1/LOC102189356/IL12A/LOC102188267/IFNGR2/IL12RB1/LOC102187356/LOC102180664/MAF	31	16	100860746/100860813/100860816/100860844/100860876/100861190/100861228/100861232/100861236/100861293/100861305/102169293/102172253/102175660/102176844/102179937/102180664/102185423/102187356/102187998/102188180/102188267/102188455/102188865/102188986/102189170/102189356/102190023/102190745/102191269/108637954	100860747/100860955/102169656/102172385/102172821/102174096/102176287/102176382/102180571/102182698/102186154/102186424/102188755/102189443/102189962/102191364
chx04660	T cell receptor signaling pathway	94	0.3712215305364	1.71884581789111	0.0128205128205128	0.0128205128205128	0.0656523417854075	629	tags=27%, list=9%, signal=24%	CD3D/CD3E/FOS/CD3G/CD8B/PPP3CB/IKBKG/MAPK11/CD4/PPP3CA/PAK4/JUN/PPP3R1/CD28/NFATC1/LOC102176695/CD8A/PAK6/MAP2K2/MAPK12/PRKCQ/NCK2/LCK/ITK/MAP3K14	53	41	100860746/100860973/100861232/102168391/102170124/102170135/102170356/102170884/102171520/102171591/102171746/102172335/102173178/102173490/102173900/102175285/102175660/102176528/102176695/102176770/102178485/102178783/102179142/102179425/102179767/102180601/102180926/102180958/102181262/102181421/102182530/102182602/102184033/102184154/102184510/102184554/102184733/102184966/102185010/102185423…	100860904/100860996/100861087/102168321/102169137/102170408/102171306/102172519/102172719/102173007/102173520/102174051/102174096/102176363/102176802/102176919/102177406/102177428/102177551/102179343/102179673/102180827/102181169/102181217/102181878/102181909/102182774/102183402/102185042/102185639/102186998/102187180/102188458/102188484/102188512/102188638/102189645/102189995/102190308/102190375…
chx04922	Glucagon signaling pathway	94	0.33476671978182	1.55005119297541	0.0128205128205128	0.0128205128205128	0.0656523417854075	960	tags=32%, list=14%, signal=28%	GCGR/CALM3/PLCB1/FBP2/PFKFB1/ATF4/PPP3CB/PFKM/PYGM/CALML6/PPP3CA/ADCY2/CALM1/PPP3R1/GYS1/GCK/PKM/CAMK2G/PPARA/PRKACA/CAMK2B/PGAM2/CAMK2A/PRKAA2/CREBBP/FBP1/PHKB/PPP3CC/PDHA1/LDH-A	54	40	100860870/100861288/100861301/100861393/102168710/102168742/102169697/102169807/102169928/102171295/102171428/102171922/102172164/102173379/102173930/102175235/102175697/102175934/102176762/102176770/102178731/102179737/102179767/102179979/102180221/102180535/102180907/102181338/102181705/102182602/102183305/102183771/102184033/102184953/102185007/102185072/102185084/102185139/102185429/102185715…	100860904/100861224/100861337/102168790/102169966/102170199/102170858/102171124/102172049/102172751/102173497/102174051/102174800/102178200/102178360/102179952/102180505/102180634/102180727/102180824/102183745/102183893/102184768/102184915/102185666/102186065/102186910/102187810/102187923/102188092/102188713/102188750/102189090/102189490/102190144/102190378/102190697/102190893/102191654/108633189
chx04614	Renin-angiotensin system	20	-0.581336626165961	-1.64162912898239	0.0129124820659971	0.0129124820659971	0.0656523417854075	1518	tags=50%, list=23%, signal=39%	ATP6AP2/AGTR2/LOC102171917/ANPEP/CPA3/MME/ACE2/AGTR1/ENPEP/AGT	6	14	102169420/102169760/102182324/102183601/106503207/106503748	102171917/102173692/102173817/102173826/102174163/102174648/102178165/102181198/102184608/102184949/102185784/102186394/102187651/102189288
chx05415	Diabetic cardiomyopathy	202	0.300559782395809	1.54318887186998	0.0138888888888889	0.0138888888888889	0.0689326622340976	1756	tags=48%, list=26%, signal=36%	PLN/PRKCZ/LOC102181181/PLCB1/LOC102181016/ND4L/IRS1/NDUFA13/MAPK11/ATP2A1/TNNI3/NDUFS6/PRKCA/ND1,CYTB,ND4,ND6,ND4,ND5,ND4/GYS1/GAPDH/NDUFS7/NDUFA1/LOC102168533/NDUFA3/ND1,CYTB,ND4,ND6,ND4,ND5,ND5/TBC1D4/CAMK2G/LOC102175610/NDUFS8/MAPK12/NDUFS3/PPARA/CAMK2B/NDUFB7/PTPA/CAMK2A/NDUFB10/RAC2/ATP2A2/ATP5G2/NDUFA11/NDUFA7/LOC102183616/SDHC/SDHA/SDHB/LOC106503207/LOC102186286/ATP5E/LOC102179291/VDAC1/AT…	136	66	100860775/100860782/100860872/100860881/100861228/100861263/100861284/100861349/100861351/100861376/100861393/102168216/102168293/102168391/102168407/102168533/102168606/102168710/102168736/102169293/102169457/102169976/102170016/102170135/102170148/102170632/102170635/102170705/102170842/102170985/102171149/102171224/102171860/102171890/102172091/102172289/102173276/102173290/102173438/102173603…	100860828/100860902/100860904/100860911/100860938/100860940/100860958/100860959/100860996/100861087/100861300/102168469/102168873/102168996/102169966/102170134/102170408/102170877/102171321/102171471/102171728/102171917/102172114/102172376/102173075/102173562/102174051/102174096/102174163/102174800/102175930/102175984/102176363/102177551/102178813/102179296/102179343/102179638/102180353/102180505…
chx04080	Neuroactive ligand-receptor interaction	207	-0.346469994714516	-1.41118379299274	0.0140692640692641	0.0140692640692641	0.0689326622340976	1541	tags=37%, list=23%, signal=30%	GRIN2B/CHRNB4/NPFF/GRIN2D/LOC108633300/AGTR2/GRIA2/CYSLTR2/CRHR2/ADRB3/PTH1R/APLNR/CYSLTR1/GAL/C5AR1/S1PR2/GPR83/ADRA2B/SSTR1/EDN1/GLP1R/BDKRB2/PTAFR/QRFP/LPAR3/HRH2/GABRR1/CALCRL/NPY1R/GRIK3/LPAR6/GABRA1/ADORA3/C5/CHRM3/GABRA3/GABRA2/CHRM2/HRH1/TAC1/P2RX4/LPAR4/TRH/P2RX7/CNR1/TAC4/PTGER4/PTGDR/P2RX1/F2RL1/PLG/CHRNA5/LEPR/ADORA1/EDNRB/EDNRA/AGTR1/C3AR1/GABRE/GPR156/HCRTR1/QRFPR/S1PR3/UTS2R/AVPR1A…	69	138	100860790/100860794/100860826/100860866/100860871/102168830/102171388/102171850/102172237/102172368/102173383/102174855/102175460/102175595/102176785/102177097/102177174/102177821/102178195/102179250/102179373/102179414/102179488/102179517/102179609/102179850/102179981/102180442/102180531/102180535/102180611/102181288/102181502/102181610/102181799/102182514/102182958/102183601/102183935/102184234…	100860755/100861156/100861318/102168263/102168302/102168378/102168399/102168518/102168661/102168674/102169145/102169266/102169345/102169456/102169770/102169991/102170026/102171059/102171427/102171574/102171854/102172207/102172265/102172679/102172953/102173324/102173610/102173625/102173972/102174144/102174145/102174156/102174163/102174648/102174657/102174668/102174787/102174848/102175860/102175912…
chx05202	Transcriptional misregulation in cancer	175	-0.355260796057529	-1.42505242554734	0.015233949945593	0.015233949945593	0.0720672026664865	1890	tags=37%, list=28%, signal=27%	LOC102190909/FUT8/ELK4/WNT16/LOC102178319/LYL1/SS18L1/KLF3/102185882/PLAU/LOC102186446/KDM6A/SPINT1/FLT1/PLAT/ID2/HOXA9/NR4A3/MMP9/ERG/NUPR1/TGFBR2/TP53/LOC102181641/CSF1R/PPARG/JUP/ARNT2/CD40/LOC102175252/CD86/PAX7/LMO2/RUNX1T1/FLI1/PAX8/FOXO1/PBX3/RUNX2/ETV5/SS18/PROM1/NFKBIZ/LOC102173987/CCNA1/ITGAM/CD14/CDK14/MYCN/ETV1/DUSP6/IGF1/MPO/HHEX/CDKN1A/GADD45G/WT1/SLC45A3/HOXA11/IGFBP3/IL1R2/GADD45A…	59	116	102168976/102169033/102169705/102169723/102169782/102169981/102169983/102170009/102170515/102170562/102170836/102171356/102171543/102172586/102173163/102173247/102173423/102173485/102173941/102173952/102174268/102175277/102175290/102175557/102175660/102176130/102176494/102177104/102177165/102177285/102177713/102178257/102178966/102178971/102179135/102180554/102181186/102182975/102183925/102184226…	100846984/100860835/100860837/100860838/100860911/100861008/100861165/100861300/100861303/100861309/102168371/102168469/102168820/102168980/102168994/102169266/102169300/102169369/102169549/102169621/102170426/102171085/102171262/102171353/102171834/102171993/102172033/102172220/102172327/102172450/102172845/102172997/102173236/102173292/102173725/102173973/102173987/102174096/102174376/102174536…
chx05200	Pathways in cancer	489	-0.297478507836015	-1.27301896816742	0.0152439024390244	0.0152439024390244	0.0720672026664865	1748	tags=33%, list=26%, signal=26%	EML4/NOTCH1/LPAR2/BDKRB1/PIM1/GNAI2/GLI1/RHOA/FGFR1/GNG11/STK4/TRAF3/CASP9/EPOR/NFKB2/PLD1/HEY2/VEGFC/SKP2/SLC2A1/HGF/CBL/MMP9/TGFBR2/FRAT1/TP53/CTNNA1/CRK/HSP90B1/LOC102179246/E2F1/LAMB3/RASGRP3/CSF1R/ADCY4/ADCY3/ITGAV/FAS/PPARG/JUP/PDGFB/ADCY7/IFNAR1/PLCB4/NOTCH4/IL6ST/CDK2/PPARD/ARNT2/LAMC3/LOC102178383/EDN1/FZD8/PLEKHG5/BDKRB2/BCL2/LPAR3/GNG4/HIF1A/LOC102185866/LAMA4/HSP90AB1/PTEN/IL12RB2/CAS…	187	302	100860827/100860957/100861197/100861222/100861228/100861293/102168391/102168515/102169259/102169293/102169302/102169319/102169328/102169370/102169529/102169556/102169697/102169841/102169895/102169967/102169983/102170009/102170035/102170129/102170135/102170356/102170375/102170540/102170562/102171022/102171330/102171356/102171428/102171520/102171591/102171665/102171922/102171933/102172018/102172164…	100846984/100860742/100860751/100860758/100860765/100860789/100860807/100860823/100860831/100860838/100860851/100860901/100860902/100860904/100860905/100860911/100860919/100860951/100861006/100861013/100861019/100861087/100861145/100861165/100861254/100861277/100861297/100861300/100861303/100861309/100861343/100861386/100861391/102168376/102168469/102168790/102169019/102169137/102169297/102169419…
chx04216	Ferroptosis	39	-0.491849554350233	-1.60260535755348	0.0160213618157543	0.0160213618157543	0.0744368171476064	1242	tags=36%, list=19%, signal=29%	SLC40A1/ACSL6/ACSL3/CP/LOC102172205/LOC102190935/SAT1/MAP1LC3B/LOC102190297,SLC11A2/SLC3A2/ACSL5/ACSL4/SLC39A8/HMOX1	16	23	100860752/100860867/102169129/102169457/102169975/102170945/102172197/102174119/102175938/102176666/102178853/102179132/102181998/102183764/102188775/106502794	100860804/100860951/102169291/102169621/102170247/102172205/102172487/102177304/102177866/102180090/102181277/102182451/102182487/102185694/102185791/102185857/102186174/102187344/102187568/102190030/102190297/102190777/102190935
chx04360	Axon guidance	174	-0.350772359421933	-1.40641265468463	0.0163220892274211	0.0163220892274211	0.0745487036970527	1829	tags=39%, list=27%, signal=29%	SEMA4C/SEMA5B/NFATC4/ARHGEF12/MYL9/GNAI2/EPHA1/RHOA/PLXNC1/SEMA3D/PLXNB3/GDF7/ENAH/EFNA5/PARD6A/CFL1/SEMA4F/PARD6B/EPHB2/EPHA2/SSH2/TRPC4/EPHB3/EFNA1/SRGAP2/EFNB2/LRRC4/SRGAP1/EPHB1/EPHB4/EFNB1/PLCG1/PLCG2/PIK3CD/NRP1/EPHA4/SRC/SEMA3G/FYN/SEMA6B/SEMA6D/ABL1/ROBO1/TRPC6/SEMA3E/ABLIM3/DPYSL5/EFNB3/GNAI1/GNAI3/DPYSL2/TRPC1/UNC5B/TRPC3/SEMA5A/PAK1/EPHA7/ABLIM1/NTN1/PIK3R3/UNC5D/ROBO2/CXCR4/SEMA6A/PLX…	65	109	100860973/102168391/102169556/102169825/102170135/102170184/102170271/102170782/102171022/102173240/102173388/102173438/102174785/102175214/102175934/102176310/102176762/102176770/102177028/102177271/102177680/102177760/102177853/102177903/102178040/102178126/102178149/102179156/102179767/102180197/102180375/102180601/102180890/102180958/102181007/102181171/102181186/102181196/102181692/102182014…	100860765/100861211/102168261/102168298/102168502/102168637/102168932/102169225/102169916/102169974/102170587/102170636/102170660/102170921/102171273/102171324/102171364/102171572/102171657/102171831/102171839/102172166/102172519/102173037/102173041/102173510/102173812/102173931/102174045/102174862/102174891/102175037/102175348/102175748/102175861/102176216/102176363/102176919/102177215/102177259…
chx04714	Thermogenesis	225	0.326517932746025	1.70621873395193	0.0166666666666667	0.0166666666666667	0.0748538011695906	1922	tags=51%, list=29%, signal=37%	ADCY1/ADCY9/NDUFAF2/PLIN1/LOC102181181/ND4L/NDUFA13/MAPK11/LOC102170266/ADCY2/NDUFS6/ND1,CYTB,ND4,ND6,ND4,ND5,ND4/ATP5I/NDUFS7/NDUFA1/LOC102168533/NDUFA3/ND1,CYTB,ND4,ND6,ND4,ND5,ND5/NDUFAF8/LOC102175610/NDUFS8/MAPK12/SMARCD3/NDUFS3/PRKACA/NDUFB7/PRKAA2/NDUFB10/SMARCA2/ATP5G2/NDUFA11/NDUFA7/LOC102183616/SDHC/SDHA/SDHB/LOC102186286/ATP5J2/ATP5E/LOC102179291/ATP6,COX1,COX1/ARID1B/LOC102187069/LOC10…	148	77	100860782/100860881/100860943/100861036/100861263/100861284/100861288/100861301/100861349/100861376/102168216/102168293/102168327/102168407/102168430/102168533/102168558/102168606/102168736/102169319/102169928/102169976/102170016/102170107/102170266/102170356/102170619/102170632/102170635/102170668/102170842/102171149/102171224/102171295/102171860/102171890/102171922/102172091/102172289/102172862…	100860801/100860883/100860889/100860902/100860996/100861297/100861308/100861309/102168790/102169019/102169557/102170199/102170862/102170877/102170949/102171131/102172135/102172156/102172376/102172519/102173497/102173562/102173944/102174381/102176359/102177304/102177799/102177866/102178103/102178735/102178872/102179296/102179346/102179638/102179926/102180282/102180353/102180634/102180727/102180747…
chx05208	Chemical carcinogenesis - reactive oxygen species	226	0.347592873232412	1.81257447319336	0.0172413793103448	0.0172413793103448	0.0749370645746736	1756	tags=49%, list=26%, signal=38%	LOC102174708/LOC102190481/LOC102187932/LOC108633298/FOS/LOC102177638/LOC102181181/ND4L/LOC102190498/LOC102176622/GSTM3/IKBKG/NDUFA13/MAPK11/LOC102172669/NDUFS6/VEGFA/JUN/ND1,CYTB,ND4,ND6,ND4,ND5,ND4/KEAP1/NDUFS7/NDUFA1/LOC102168533/NDUFA3/ND1,CYTB,ND4,ND6,ND4,ND5,ND5/LOC102191547/LOC102174170/LOC106503993/LOC102175610/NDUFS8/MAP2K2/MAPK12/NDUFS3/MAP3K14/SOD2/NDUFB7/NDUFB10/MAP2K7/ATP5G2/NDUFA11/N…	155	71	100860782/100860855/100860856/100860881/100860945/100860957/100861071/100861196/100861222/100861263/100861284/100861348/100861349/100861351/100861376/102168216/102168293/102168391/102168407/102168533/102168606/102168736/102169370/102169445/102169457/102169976/102170016/102170135/102170356/102170554/102170632/102170635/102170842/102171149/102171224/102171520/102171591/102171860/102171890/102172091…	100860758/100860904/100860951/100860996/100861087/100861391/102169137/102170408/102170823/102170877/102171471/102171728/102172156/102172376/102172519/102172767/102172831/102173075/102173562/102174051/102174096/102174434/102174444/102174768/102175981/102176556/102176737/102177406/102177551/102177814/102178311/102178383/102178813/102179296/102179343/102179638/102179973/102180353/102181655/102181747…
chx04910	Insulin signaling pathway	131	0.293734654529787	1.45763170692902	0.0172413793103448	0.0172413793103448	0.0749370645746736	1162	tags=29%, list=17%, signal=24%	CALM3/PPP1R3A/PRKCZ/PPP1R3C/FBP2/PPP1R3D/MKNK2/FLOT1/IRS1/PYGM/CRKL/CALML6/PRKAR2A/CALM1/RAPGEF1/GYS1/SH2B2/GCK/RHOQ/INPP5A/FLOT2/MAP2K2/PRKACA/INPPL1/PRKAA2/FBP1/PHKB/PRKAR1B/PPP1R3F/TSC2/SLC2A4/SOS1/LOC102189022/ARAF/TSC1/PRKAB2/SOS2/HRAS	77	54	100860908/100860943/100861234/100861288/100861301/102168391/102168742/102169319/102169370/102169434/102169697/102169928/102170129/102170135/102170356/102170609/102170985/102171295/102171428/102172164/102172686/102173122/102173379/102174315/102174360/102175206/102175235/102175285/102176334/102178739/102178924/102178945/102179737/102179979/102180355/102180932/102181064/102181338/102181571/102181705…	100860801/100860902/100860904/100861087/100861224/100861286/100861297/100861308/100861337/102168356/102168790/102168996/102169956/102170408/102170926/102172049/102172519/102174051/102174330/102174359/102174453/102176299/102176363/102177406/102177551/102178200/102178979/102179047/102179343/102179773/102179952/102180441/102180719/102180727/102182403/102182774/102184058/102184915/102185042/102185385…
chx00604	Glycosphingolipid biosynthesis - ganglio series	16	-0.592384973752633	-1.58777480705023	0.0178041543026706	0.0178041543026706	0.0761547786379896	1348	tags=50%, list=20%, signal=40%	ST6GALNAC5/ST3GAL5/ST8SIA1/SLC33A1/ST6GALNAC3/HEXB/B4GALNT1/LOC102181993	5	11	102169879/102170329/102174236/102182085/102182551	102173266/102178493/102180045/102180329/102181720/102181993/102182559/102183640/102187381/102190655/102190883
chx05146	Amoebiasis	97	-0.39001766536627	-1.46174265189893	0.0188902007083825	0.0188902007083825	0.0795376871931896	1416	tags=32%, list=21%, signal=26%	LOC102179246/LAMB3/LOC102180271/PLCB4/LAMC3/LAMA4/CASP3/LAMB4/PIK3CD/ACTN1/TLR4/LOC108633189/COL4A4/IL1R1/COL3A1/ITGAM/COL4A2/CD14/LAMC1/COL1A1/COL4A5/LAMA2/LAMB1/COL4A1/LOC102184299/PIK3R3/COL1A2/LAMA1/TLR2/IL1R2/NOS2	32	65	100860746/100860816/100860853/100861185/100861228/100861232/100861293/102168391/102168869/102170135/102170540/102172255/102173379/102174814/102175634/102175660/102176927/102178679/102179433/102180724/102180890/102182395/102183385/102183974/102188148/102188710/102188874/102189653/102189950/108633906/108634775/108634845	100860742/100860747/100860828/100860938/100860940/100860955/100861281/102168376/102168790/102169966/102170256/102171079/102171347/102171613/102171801/102172114/102173110/102174096/102174613/102174648/102174902/102175984/102176003/102176661/102176677/102176947/102176966/102177031/102177052/102177056/102177328/102177440/102177551/102177814/102178438/102179246/102179343/102179802/102180100/102180271…
chx04978	Mineral absorption	51	-0.445999106463114	-1.52926407301791	0.019404915912031	0.019404915912031	0.0803727285285512	1393	tags=45%, list=21%, signal=36%	SLC31A1/LOC102181017/LOC102188618/SLC40A1/SLC34A3/SLC9A3/SLC39A4/LOC102172205/SLC30A1/LOC108637967/LOC102190935/LOC102176524/ATP1B3/LOC108633809/LOC102190297,SLC11A2/ATP1A1/HMOX2/LOC100861136/STEAP2/SLC26A9/STEAP1/LOC102188072/HMOX1	20	31	100860752/100860858/102168628/102168898/102171644/102173747/102174093/102174631/102176093/102177443/102177594/102180651/102183008/102183405/102183524/102185993/102186069/102186539/102187334/102187815	100860951/100861136/100861296/102168373/102170516/102172205/102172831/102176524/102176902/102177954/102178423/102181017/102181964/102182451/102183561/102184475/102185359/102187344/102187722/102187945/102187972/102188072/102188357/102188618/102189453/102190297/102190935/102191550/102191649/108633809/108637967
chx00140	Steroid hormone biosynthesis	42	0.373245383969921	1.48376867371299	0.0196850393700787	0.0196850393700787	0.0803727285285512	577	tags=31%, list=9%, signal=28%	LOC102187932/LOC102177333/LOC102177638/LOC102179192/LOC102190498/LOC102176622/LOC108634669/COMT/LOC102177329/HSD17B8/LOC102169002/HSD17B3/LOC102173865	26	16	100860869/102169002/102170554/102172667/102173865/102174710/102176160/102176340/102176622/102177329/102177333/102177638/102179192/102180722/102182297/102182909/102184252/102185066/102187208/102187932/102188501/102189109/102189913/102190498/102191825/108634669	102168375/102169696/102170823/102179058/102180581/102181382/102182294/102182376/102182663/102183447/102186887/102187040/102187204/102188418/102191152/108634920
chx01212	Fatty acid metabolism	58	-0.425391319410429	-1.49260446645128	0.0215462610899873	0.0215462610899873	0.0866589605504596	1536	tags=41%, list=23%, signal=32%	SCD/HACD1/HACD3/PPT1/LOC106502144/ACOX1/FASN/ACSL6/ELOVL1/LOC102169696/SCD5/ACSL3/CPT1C/ELOVL6/HACD4/HACD2/ACAA2/FADS2/ACSL5/ACSL4/ELOVL5/ELOVL7/FADS1/CPT1A	16	42	100861103/102168724/102169989/102171856/102173897/102177588/102179380/102180069/102181437/102182369/102185243/102187120/102187210/102189913/102190925/102191221	100860763/100861224/100861282/100861286/102169696/102170231/102170380/102170734/102171133/102171980/102172142/102172372/102172444/102173497/102174887/102175106/102176568/102177113/102177304/102177788/102177866/102178247/102179598/102180988/102181277/102181762/102181987/102182633/102183078/102183474/102184764/102185694/102186599/102186887/102187923/102188105/102188776/102189046/102189456/102190073…
chx05215	Prostate cancer	92	-0.38983747654207	-1.45438410112748	0.0225921521997622	0.0225921521997622	0.0895292718752186	1691	tags=37%, list=25%, signal=28%	PLAU/FGFR1/CASP9/SPINT1/PLAT/MMP9/ERG/TP53/HSP90B1/E2F1/CREB3L2/CREB3L1/PDGFB/CDK2/BCL2/HSP90AB1/PTEN/CREB5/PIK3CD/FOXO1/ETV5/TGFA/PDGFRA/AKT3/PDGFD/PDGFRB/IGF1/PIK3R3/TCF7/CDKN1A/FGFR2/E2F2/IL1R2/TMPRSS2	32	60	100860827/100861197/102168391/102169370/102170135/102170356/102171591/102172311/102173163/102174268/102174360/102175277/102175285/102175660/102180221/102181262/102181392/102181989/102184154/102184185/102184966/102185072/102185660/102185672/102186040/102186668/102187383/102187521/102187824/102188710/102188824/108638619	100860751/100860838/100860851/100860901/100860902/100860904/100861006/100861165/100861254/102168469/102168651/102168934/102169137/102169535/102169621/102169650/102170199/102170938/102172450/102172519/102172767/102173018/102173736/102174007/102174051/102174096/102174681/102176363/102177198/102177406/102177551/102178111/102179343/102179454/102179898/102180102/102180282/102180351/102183745/102183886…
chx00750	Vitamin B6 metabolism	8	-0.696602717634937	-1.55143417092431	0.0260586319218241	0.0260586319218241	0.101305896319747	452	tags=50%, list=7%, signal=47%	LOC102188176/PSAT1/PDXK/LOC102187632	3	5	102170186/102171545/102180199	102168865/102171556/102187632/102188176/102190784
chx05014	Amyotrophic lateral sclerosis	348	0.206959902992526	1.14283629981602	0.0263157894736842	0.0263157894736842	0.101305896319747	1363	tags=27%, list=20%, signal=22%	NOS1/TUBA8/LOC102178119/DNAH10/LOC102173837/UBQLN4/NRG4/LOC102187765/DNAH8/LOC102177846/LOC102181181/ATF4/CHCHD10/ND4L/PPP3CB/PINK1/NDUFA13/MAPK11/PPP3CA/NDUFS6/PPP3R1/ND1,CYTB,ND4,ND6,ND4,ND5,ND4/NDUFS7/NDUFA1/LOC102168533/NDUFA3/ND1,CYTB,ND4,ND6,ND4,ND5,ND5/PRPH/LOC102175610/NDUFS8/MAPK12/NDUFS3/PARK2/DNAH11/NDUFB7/NUP93/ANXA11/NEFL/NXT1/NDUFB10/KIF5C/TOMM40/TOMM40L/LOC102181148/WDR41/ATP5G2/DC…	176	172	100860782/100860855/100860881/100861196/100861232/100861263/100861284/100861349/100861376/102168216/102168293/102168407/102168533/102168606/102168736/102169516/102169976/102170016/102170098/102170632/102170635/102170746/102170842/102171149/102171224/102171860/102171890/102171943/102172032/102172091/102172251/102172257/102172264/102172289/102172458/102172495/102172640/102172771/102172812/102173138…	100846984/100860742/100860796/100860840/100860883/100860902/100860996/100861094/100861133/100861254/102168257/102168273/102168353/102168360/102168378/102168953/102169026/102169141/102169203/102169311/102169405/102169621/102169649/102169727/102170175/102170363/102170421/102170877/102171059/102171251/102171314/102171396/102171561/102171645/102171834/102171914/102171959/102172085/102172156/102172376…
chx04514	Cell adhesion molecules	148	-0.34869130855258	-1.37027375473773	0.0268156424581006	0.0268156424581006	0.101776196727557	1832	tags=43%, list=27%, signal=32%	SDC1/LOC108638310/ESAM/CLDN15/ITGA9/CLDN4/SDC2/CNTNAP2/ICOSLG/NFASC/CLDN5/CADM3/ALCAM/NCAM1/CD34/NLGN1/CLDN14/NECTIN3/SLITRK6/NECTIN1/SELP/ITGAV/LOC102178567/SDC4/CD40/CD274/CNTN2/ICAM1/CD86/CD58/LRRC4/ITGA8/JAM2/C28H10orf54/CDH1/CDH5/LOC102188814/PDCD1/MAG/CLDN11/NLGN4X/SLITRK4/ITGAM/SLITRK1/F11R/LRRC4B/CLDN19/LOC102178303/NRXN1/SLITRK2/IGSF11/SLITRK5/ITGA6/VCAN/PTPRD/CLDN20/CDH2/PECAM1/MPZ/OCLN…	47	101	100860813/100861185/102168222/102168389/102168905/102169465/102169543/102170045/102170124/102170223/102170997/102171703/102172115/102172138/102172335/102172535/102173490/102175058/102175177/102175214/102177694/102179142/102179253/102179425/102179937/102180584/102180664/102181196/102181347/102181457/102183314/102184733/102185010/102185861/102185917/102186933/102187356/102187730/102187998/102188267…	100861223/102168238/102168274/102168321/102168630/102168988/102169753/102169922/102170076/102170227/102170273/102170345/102170379/102170451/102170914/102171011/102171121/102171839/102171990/102173039/102173248/102173346/102173482/102173982/102174054/102174073/102174308/102174403/102174567/102174895/102175186/102175323/102175451/102175521/102176608/102176614/102176782/102176887/102176934/102177119…
chx04928	Parathyroid hormone synthesis, secretion and action	98	0.292154864094924	1.37051383837564	0.0273972602739726	0.0273972602739726	0.102539453656973	574	tags=19%, list=9%, signal=18%	PDE4A/NR4A2/ADCY1/ADCY9/SLC34A1/FOS/EGR1/PDE4C/PLCB1/ATF4/RXRG/LOC108634606/MAFB/ADCY2/MEF2D/PRKCA/VDR/MMP24/PRKACA	44	54	100860858/102168287/102169370/102169808/102170009/102170758/102171320/102171520/102171922/102172018/102173379/102174260/102174360/102175290/102176054/102177417/102177594/102180150/102180221/102180558/102180703/102180724/102180890/102181317/102183183/102185072/102185175/102185462/102185686/102185783/102186040/102188104/102188148/102188309/102188762/102188824/102188874/102189445/102189653/102189950…	100860765/100860907/100860911/100861171/100861188/100861254/100861296/102168790/102169019/102169557/102169966/102170199/102170337/102170818/102170858/102171671/102172114/102172767/102172821/102173594/102174434/102175984/102176335/102176556/102177328/102177582/102179898/102180282/102180505/102180634/102181169/102183278/102183745/102183893/102183924/102184768/102184845/102184919/102185469/102185804…
chx04670	Leukocyte transendothelial migration	101	-0.37677975089484	-1.41922537898405	0.0280046674445741	0.0280046674445741	0.102578486566626	1827	tags=41%, list=27%, signal=30%	ESAM/CLDN15/MYL9/CLDN4/AFDN/GNAI2/RHOA/VASP/CTNND1/MMP9/CLDN5/CTNNA1/CLDN14/ACTG1/LOC102188617/RAPGEF3/ICAM1/RAP1B/MSN/JAM2/PLCG1/PLCG2/PIK3CD/ACTN1/CDH5/CLDN11/VAV3/ITGAM/F11R/CLDN19/GNAI1/GNAI3/MMP2/CLDN20/PIK3R3/EZR/PECAM1/CXCR4/OCLN/MYL10/CLDN1	32	69	100861163/100861185/102168391/102169465/102169556/102170135/102171022/102172115/102173438/102175177/102175938/102176291/102176451/102176528/102177271/102177274/102178097/102178149/102178188/102178574/102178978/102179831/102179873/102180890/102180926/102181692/102184510/102187730/102188026/102188710/102188896/102189174	100860765/100860883/100860996/102168469/102169916/102170379/102171728/102172114/102173818/102174054/102174403/102174543/102174643/102174891/102174895/102175144/102175348/102175451/102175930/102175984/102176608/102176772/102176802/102176930/102176966/102177024/102177119/102177428/102177551/102177753/102177814/102178033/102178060/102178087/102178145/102178787/102179140/102179343/102179802/102179808…
chx04740	Olfactory transduction	58	0.335178236319598	1.41750740345379	0.028169014084507	0.028169014084507	0.102578486566626	1554	tags=47%, list=23%, signal=36%	CALM3/GNG7/LOC102170952/RGS2/LOC102184626/CALML6/CALM1/CAMK2G/LOC102180040/PRKACA/CAMK2B/CAMK2A/CNGA3/SLC8A3/LOC102170675/SLC8A2/PDE1B/LOC102185806/GRK2/LOC108634038/LOC102183454/LOC102191610/GUCY2D/LOC102170396/LOC102181004/LOC102180464/LOC102179376	37	21	102168656/102168822/102169418/102169697/102170396/102170675/102170952/102171428/102171644/102172164/102173379/102174140/102175203/102175934/102176762/102177443/102179376/102180040/102180049/102180193/102180464/102180735/102181004/102183232/102183454/102184170/102184399/102184626/102185007/102185084/102185434/102185715/102185806/102187248/102190738/102191610/108634038	100861281/102168685/102168790/102168981/102169019/102169246/102170865/102171585/102172135/102178521/102179217/102180455/102180753/102181964/102182753/102185296/102186433/102187070/102189417/102189774/102190998
chx04912	GnRH signaling pathway	83	0.313489186506935	1.42721976807041	0.0290697674418605	0.0290697674418605	0.104447164422685	788	tags=28%, list=12%, signal=25%	ADCY1/ADCY9/CALM3/EGR1/PLCB1/ATF4/MAPK11/CALML6/ADCY2/CALM1/PRKCA/JUN/MAP3K4/LHB/CAMK2G/MAP2K2/MAPK12/PRKACA/CAMK2B/CAMK2A/MAP2K7/MAP2K6/CACNA1S	44	39	102169516/102169697/102170129/102170356/102171428/102171922/102172164/102172543/102173178/102173379/102173967/102175216/102175285/102175623/102175799/102175934/102176151/102176762/102180531/102180534/102180724/102180890/102180926/102184154/102184510/102185007/102185072/102185084/102185423/102185462/102185660/102185715/102186040/102186668/102187248/102188104/102188148/102188309/102188824/102188874…	100860755/100860996/100861087/100861171/100861292/102168790/102169019/102169557/102169966/102170408/102170858/102171471/102172114/102172519/102172767/102173036/102174434/102174706/102176556/102177328/102178930/102180505/102182774/102182890/102184364/102184768/102184810/102184919/102185469/102185858/102187180/102187530/102187595/102187867/102188092/102188638/102189798/102190520/108633189
chx05168	Herpes simplex virus 1 infection	379	-0.294783597071299	-1.2513600853152	0.0319258496395469	0.0319258496395469	0.11055330634278	1995	tags=33%, list=30%, signal=25%	ZNF304/PML/TNFRSF1A/NFKBIA/SRSF7/ALYREF/EIF2AK4/ZNF557/SRSF3/ZNF169/LOC102188624/ZNF436/LOC108638015/ZNF470/ZNF891/LOC102168713/ZNF514/TMEM173/ZNF599/TRAF3/BST2/ZNF792/CASP9/LOC102176031/ZNF550/LOC102179512/LOC102172654/ZNF382/LOC102174824/LOC108638022/LOC102180305/ZNF527/ZNF473/LOC102177207/ZNF177/TP53/IKBKE/ZNF180/LOC102187621/ZNF614/LOC102178939/ZNF268/LOC108636544/ZNF461/NECTIN1/PDIA3/FAS/LOC…	139	240	100860813/100860816/100860826/100860943/100861104/100861232/100861234/100861293/102168231/102168267/102168391/102168420/102168547/102168905/102169045/102169665/102169759/102170045/102170135/102170562/102170774/102170775/102170903/102170985/102170987/102171272/102171591/102171703/102171842/102172087/102172138/102172294/102172404/102172535/102172682/102173031/102173485/102173491/102173515/102173855…	100846984/100860747/100860819/100860882/100860902/100860904/100861049/100861133/100861254/100861308/102168251/102168289/102168439/102168569/102168664/102168693/102168713/102168757/102168810/102169137/102169214/102169215/102169327/102169417/102169506/102169621/102169753/102169788/102169844/102169894/102169919/102169990/102170284/102170351/102170449/102170760/102170900/102170906/102171000/102171058…
chx00650	Butanoate metabolism	19	0.506284628724572	1.60123680148467	0.0319488817891374	0.0319488817891374	0.11055330634278	1103	tags=37%, list=16%, signal=31%	ACSM3/ABAT/OXCT1/ALDH5A1/ACADS/BDH1/ECHS1	12	7	100861058/102169437/102171856/102180069/102180366/102180798/102180980/102182274/102185052/102185243/102188355/102190421	102171980/102172372/102176561/102177457/102178959/102179598/102189046
chx04742	Taste transduction	43	-0.454025884042093	-1.50347376303266	0.032	0.032	0.11055330634278	1496	tags=42%, list=22%, signal=33%	TAS2R3/LOC108633300/ADCY4/PLCB4/LOC102180455/CACNA1A/TAS1R3/GABRA1/ITPR3/TAS2R40/CHRM3/PDE1A/GABRA3/GABRA2/HCN4/ADCY8/SCNN1A/ADCY6	12	31	102169841/102171388/102173379/102176638/102180162/102180437/102182958/102185434/102186247/102188148/102189653/102191798	100861026/100861292/102168441/102168790/102169557/102169966/102170294/102171854/102175193/102175485/102177405/102178220/102180455/102180505/102183153/102183947/102183962/102184313/102184768/102184919/102185240/102185392/102185469/102185516/102186068/102186689/102189978/102190031/102190998/108633300/108633307
chx04810	Regulation of actin cytoskeleton	210	-0.322290314090225	-1.31548201488493	0.0377155172413793	0.0377155172413793	0.127712646545273	1779	tags=34%, list=27%, signal=26%	ARHGEF12/TMSB4X/MYL9/MYLK/ITGA9/LPAR2/BDKRB1/RHOA/FGFR1/PIP4K2C/MYH9/C7/ENAH/DIAPH2/CRK/RRAS2/CFL1/IQGAP1/ACTG1/ITGAV/PDGFB/WASF2/SSH2/ARPC5/BDKRB2/ABI2/ITGB3/CYFIP1/PIP5K1B/ITGA8/FGFR4/MSN/ARPC1B/ITGA1/ACTR3/ARPC3/C5/LOC108635132/PIK3CD/CHRM3/MYH10/ACTN1/SRC/FGF10/RGCC/CHRM2/GNG12/VAV3/LPAR4/ITGAM/PDGFRA/LOC108634517/TIAM1/ITGA2/AKT3/PDGFD/PDGFRB/SCIN/IQGAP2/ITGA5/PAK1/ITGA6/SPATA13/ITGA10/PIK3R…	79	131	100860973/100861163/100861185/102168391/102168557/102169193/102169370/102169556/102169839/102170135/102170746/102170985/102171022/102171274/102172115/102172311/102172607/102173438/102174268/102174360/102174457/102175206/102175285/102175326/102176070/102176451/102177274/102177435/102177493/102177680/102178097/102178149/102178396/102179249/102179273/102179809/102179831/102179873/102180150/102180368…	100860883/100860904/100861373/102168651/102168739/102168917/102168934/102169417/102169456/102169602/102169916/102170108/102170463/102170587/102170818/102170938/102171074/102171226/102171251/102171273/102171364/102171599/102171711/102172116/102172198/102172519/102172564/102172668/102172761/102172767/102173015/102173608/102174007/102174051/102174073/102174079/102174218/102174330/102174339/102174559…
chx00983	Drug metabolism - other enzymes	59	0.332285375414649	1.40790454388374	0.037914691943128	0.037914691943128	0.127712646545273	1166	tags=29%, list=17%, signal=24%	LOC102188073/LOC102174708/LOC102190481/LOC108633298/CES2/UCKL1/GSTM3/LOC102174170/LOC106503993/DUT/RRM2B/NME4/NME6/MGST2/LOC102189813/LOC102174355/LOC100861197	28	31	100860988/100861197/100861222/102168465/102168496/102171208/102173102/102173702/102174170/102174355/102174708/102175171/102175705/102180676/102182146/102185021/102188073/102188887/102188913/102189370/102189416/102189813/102190016/102190038/102190481/106503993/108633298/108637838	100860758/100861280/102168204/102169935/102170200/102174444/102174503/102174717/102175413/102175795/102176263/102178383/102178400/102179973/102181553/102182294/102183404/102184041/102184671/102185371/102185621/102185703/102185772/102187332/102188253/102190488/102191092/102191483/102191543/102191568/108636034
chx00565	Ether lipid metabolism	44	-0.444240369356223	-1.4739810043488	0.0387700534759358	0.0387700534759358	0.128873115356541	2191	tags=48%, list=33%, signal=32%	GDPD1/PLPP2/PLA2G12A/PLA2G12B/PLD2/PLPP3/PLD1/PLA2G4A/PLA2G4E/PLA2G5/ENPP2/PLB1/LPCAT1/PAFAH2/LOC102174470/PLA2G4D/EPT1/LPCAT2/PLA2G2C/ENPP6/UGT8	12	32	102172928/102175100/102175216/102176672/102182111/102185970/102186626/102187977/102188538/102190522/108633234/108634205	102168220/102169694/102169713/102171250/102171567/102172230/102172852/102173207/102174434/102174470/102174638/102176298/102176465/102176556/102176626/102178699/102178930/102178967/102181532/102181946/102182086/102183913/102184103/102184325/102184933/102185383/102186907/102187595/102187867/102188228/102189031/102189339
chx04261	Adrenergic signaling in cardiomyocytes	140	0.256939861763109	1.28498722964793	0.0392156862745098	0.0392156862745098	0.128873115356541	833	tags=26%, list=12%, signal=23%	ATP2B2/ADCY1/PLN/PPP1R1A/ADCY9/CALM3/PLCB1/ATF4/CACNA2D2/SCN4B/LOC102181869/MAPK11/ATP2A1/CALML6/ADCY2/TNNI3/SCN1B/CALM1/PRKCA/ATP2B1/CAMK2G/FXYD2/MAPK12/TPM2/PRKACA/ATP1B4/CACNB1/CAMK2B/TNNC1/CAMK2A/MYL3/ATP2A2/CACNA1S/CACNG6/SLC8A3/MYL2	68	72	100860775/100860954/100861259/100861365/102168898/102169508/102169697/102170148/102170985/102171428/102171557/102171644/102171922/102172164/102173379/102173472/102174093/102174960/102175068/102175908/102175934/102176151/102176303/102176552/102176762/102177443/102177705/102178206/102178827/102179249/102179435/102179850/102179873/102180221/102180724/102180890/102180926/102181064/102181571/102181869…	100860765/100860904/100860996/100861254/100861292/102168373/102168763/102168790/102169019/102169526/102169557/102169770/102169966/102170070/102170199/102170606/102170971/102171671/102172481/102172758/102172849/102173256/102174051/102174163/102174706/102174913/102175016/102176258/102176524/102176565/102177937/102178145/102179332/102179381/102180482/102180505/102180565/102180626/102180634/102181161…
chx04640	Hematopoietic cell lineage	83	0.309393878095224	1.40857508948782	0.0406976744186047	0.0406976744186047	0.132131954992553	683	tags=25%, list=10%, signal=23%	IL5RA/CD3D/IL1B/CD3E/IL9R/CD3G/CD2/LOC102188986/CD8B/CSF3/LOC100860813/CD4/IL11RA/CD5/LOC102190745/CD8A/GP1BA/FCER2/LOC102189356/LOC102188267/FLT3LG	41	42	100860813/100860816/100861232/102169895/102170124/102171507/102172197/102173566/102174471/102175546/102175634/102175890/102176927/102177962/102178527/102179433/102179937/102180664/102181435/102181457/102183451/102184367/102184733/102185010/102185602/102186615/102187356/102187998/102188267/102188986/102189319/102189356/102190466/102190711/102190745/102190905/102191154/102191440/102191479/108633363…	100860807/100860808/100860958/100860959/100861223/100861303/100861386/102169417/102170059/102170822/102172198/102172761/102172881/102173987/102175201/102175248/102175833/102176382/102176587/102177056/102179824/102180100/102180271/102180277/102181422/102182054/102182426/102183190/102184949/102185051/102185210/102185499/102185784/102186326/102186530/102186601/102187231/102187527/102191722/102191790…
chx05100	Bacterial invasion of epithelial cells	75	-0.384047005674143	-1.39319997292795	0.0417690417690418	0.0417690417690418	0.133995923469608	2178	tags=48%, list=32%, signal=33%	SEPT8/ACTR2/HCLS1/ITGB1/ARPC1A/SEPT2/WASF1/MAD2L2/RHOA/DNM3/CBL/CTNNA1/CRK/ELMO3/ACTG1/CD2AP/WASF2/ARHGEF26/ARPC5/SHC4/SEPT9/SEPT3/ARPC1B/ACTR3/ARPC3/PIK3CD/ELMO1/SRC/CDH1/SEPT6/SHC2/LOC108634517/CAV2/ITGA5/CAV1/PIK3R3	22	53	102168391/102170135/102170843/102173438/102174457/102175206/102176451/102178097/102178978/102179831/102181028/102181186/102182223/102182759/102186774/102188710/102189492/102189677/102189847/102190179/102190402/102191156	100860749/100860883/102168332/102169956/102170108/102170400/102170451/102170926/102172116/102172564/102173323/102174218/102174330/102175009/102175884/102176276/102176581/102176587/102177079/102177259/102177364/102177551/102177814/102178060/102179343/102179773/102179970/102181169/102181234/102181434/102182645/102182890/102183442/102183793/102184353/102184676/102185042/102185385/102185872/102186298…
chx05020	Prion disease	256	0.232511868751661	1.22020155099006	0.0444444444444444	0.0444444444444444	0.139607596010519	1369	tags=29%, list=20%, signal=24%	HSPA6/TUBA8/IL1B/LOC102178119/LOC102173837/RYR1/LOC102187765/EGR1/LOC102177846/LOC102181181/ATF4/ND4L/LOC102178315/PPP3CB/HSP70.1/NDUFA13/MAPK11/PPP3CA/LOC102183974/NDUFS6/PPP3R1/ND1,CYTB,ND4,ND6,ND4,ND5,ND4/NDUFS7/NDUFA1/LOC102168533/NDUFA3/ND1,CYTB,ND4,ND6,ND4,ND5,ND5/LOC102175610/NDUFS8/MAPK12/NDUFS3/PRKACA/NDUFB7/NDUFB10/RAC2/KIF5C/LOC102181148/ATP5G2/NDUFA11/NDUFA7/CACNA1S/LOC102183616/SDHC/…	142	114	100860782/100860816/100860849/100860881/100861196/100861232/100861263/100861284/100861349/100861351/100861376/102168216/102168293/102168391/102168407/102168533/102168606/102168736/102169457/102169975/102169976/102170016/102170135/102170632/102170635/102170842/102171149/102171224/102171272/102171860/102171890/102172091/102172289/102173138/102173290/102173379/102173438/102173603/102173623/102173837…	100846984/100860749/100860840/100860996/100861087/100861133/100861292/102168353/102168790/102168953/102169405/102170199/102170256/102170408/102170858/102170877/102171471/102171671/102171728/102172376/102172636/102172642/102172952/102173075/102173562/102174419/102174633/102174657/102174681/102174706/102174773/102175024/102175136/102175796/102175930/102176071/102176363/102176558/102176581/102176723…
chx05218	Melanoma	63	-0.408942550815557	-1.45285208353754	0.0445544554455446	0.0445544554455446	0.139607596010519	806	tags=30%, list=12%, signal=27%	HGF/TP53/E2F1/PDGFB/PTEN/PIK3CD/CDH1/FGF10/PDGFRA/AKT3/PDGFD/PDGFRB/IGF1/CDK6/PIK3R3/CDKN1A/GADD45G/E2F2/GADD45A	21	42	102168391/102169370/102170135/102170562/102171356/102173163/102173423/102174268/102174360/102175285/102178396/102179273/102180381/102181186/102186040/102186668/102187521/102188710/102188824/108636541/108638619	100846984/100860838/100860904/100861165/102168651/102168934/102169535/102169602/102169621/102169650/102170426/102170451/102171226/102171306/102171599/102172519/102172767/102173018/102174007/102174051/102174339/102177551/102178454/102179343/102179898/102179904/102180182/102180282/102183288/102183684/102183886/102184232/102184426/102185042/102185891/102186169/102186892/102187180/102188317/102188850…
chx05012	Parkinson disease	259	0.231738729139898	1.21732218575913	0.0454545454545455	0.0454545454545455	0.140790848594841	1352	tags=30%, list=20%, signal=25%	DRD1/TUBA8/LOC102178119/LOC102173837/LOC102187765/CALM3/LOC102177846/LOC102181181/ATF4/ND4L/LOC108633215/PINK1/LOC102180115/MAPT/NDUFA13/CALML6/NDUFS6/CALM1/ND1,CYTB,ND4,ND6,ND4,ND5,ND4/KEAP1/NDUFS7/NDUFA1/LOC102168533/NDUFA3/MFN2/ND1,CYTB,ND4,ND6,ND4,ND5,ND5/CAMK2G/LOC102175610/NDUFS8/UBB/NDUFS3/PARK2/PRKACA/CAMK2B/NDUFB7/UBE2G2/CAMK2A/NDUFB10/KIF5C/LOC102181148/ATP5G2/NDUFA11/NDUFA7/LOC10218361…	143	116	100860782/100860820/100860881/100860949/100861196/100861263/100861284/100861349/100861351/100861376/102168216/102168293/102168407/102168533/102168606/102168620/102168736/102168830/102169457/102169697/102169837/102169976/102170016/102170632/102170635/102170842/102171149/102171224/102171428/102171860/102171890/102172091/102172164/102172289/102172812/102173138/102173290/102173379/102173536/102173603…	100846984/100860765/100860840/100860921/100860948/100861087/100861133/100861281/100861316/102168341/102168353/102168790/102168931/102168953/102169368/102169371/102169405/102169621/102170408/102170858/102170877/102172156/102172376/102172642/102172952/102173038/102173075/102173516/102173562/102174633/102174681/102174773/102175024/102175303/102175767/102175796/102176071/102176558/102176723/102176737…
chx04672	Intestinal immune network for IgA production	34	0.383423028355865	1.43045145471707	0.0460992907801418	0.0460992907801418	0.141165292341104	893	tags=32%, list=13%, signal=28%	LOC102188986/CCR10/LOC100860813/LOC102190745/CD28/LOC102189356/MAP3K14/LOC102188267/LOC102187356/IL15/LOC102180664	18	16	100860746/100860813/102168389/102169556/102172335/102179142/102179937/102180664/102180957/102181252/102184001/102187356/102187998/102188267/102188986/102189356/102189617/102190745	100860848/100860886/102169916/102170227/102170273/102171722/102176270/102180190/102183190/102183249/102184760/102184942/102189290/102189744/102191364/108633225
chx04015	Rap1 signaling pathway	195	-0.319060719466333	-1.29570355819838	0.0472610096670247	0.0472610096670247	0.142578668894458	1728	tags=36%, list=26%, signal=28%	LPAR2/AFDN/GNAI2/RHOA/VASP/FGFR1/PRKCI/CTNND1/FLT1/VEGFC/PRKD2/GRIN2B/HGF/ENAH/CRK/RAPGEF2/RASGRP3/EFNA5/PARD6A/CSF1R/ADCY4/ADCY3/PARD6B/ACTG1/PDGFB/ADCY7/PLCB4/PRKD1/EPHA2/ARAP3/RAPGEF3/ITGB3/LPAR3/EFNA1/RALB/RAP1B/FGFR4/CSF1/PLCG1/SIPA1L2/PIK3CD/SRC/CDH1/FGF10/LOC108633189/SIPA1L1/VAV3/LPAR4/RAP1GAP/ITGAM/CNR1/PDGFRA/TIAM1/AKT3/PDGFD/PDGFRB/GNAI1/KITLG/GNAI3/TEK/IGF1/KDR/PIK3R3/ADCY8/FGFR2/ADCY…	70	125	100860957/100861185/100862660/102168391/102168515/102169516/102169697/102170135/102170732/102170746/102171428/102171922/102172115/102172164/102173438/102173967/102174216/102174268/102174360/102175206/102175285/102175326/102175583/102176334/102176451/102177853/102178126/102178149/102178396/102178783/102179273/102179669/102179831/102180381/102180406/102180724/102180890/102180926/102181179/102181186…	100860765/100860807/100860836/100860837/100860838/100860883/100860904/100860971/100860996/100861145/100861165/100861303/100861386/102168502/102168651/102168934/102168996/102169019/102169100/102169297/102169417/102169557/102169602/102169728/102169966/102170451/102170463/102170938/102171226/102171251/102171599/102172114/102172519/102172767/102173818/102174007/102174045/102174051/102174330/102174339…
chx05022	Pathways of neurodegeneration - multiple diseases	444	0.237507170148147	1.31785271689474	0.0476190476190476	0.0476190476190476	0.142578668894458	1352	tags=29%, list=20%, signal=24%	NOS1/TUBA8/IL1B/LOC102178119/DNAH10/LOC102173837/RYR1/AXIN1/LOC102187765/DNAH8/CALM3/WNT4/FZD7/LOC102177846/MAP3K10/LOC102181181/PLCB1/ATF4/ND4L/DVL1/ATXN1/PPP3CB/PINK1/MAPT/NDUFA13/MAPK11/ATP2A1/CALML6/PPP3CA/NDUFS6/CALM1/PRKCA/FZD9/FASLG/PPP3R1/ND1,CYTB,ND4,ND6,ND4,ND5,ND4/NDUFS7/NDUFA1/LOC102168533/NDUFA3/MFN2/ND1,CYTB,ND4,ND6,ND4,ND5,ND5/CAMK2G/PRPH/LOC102175610/NDUFS8/CDK5/UBB/MAP2K2/MAPK12/…	232	212	100860782/100860816/100860820/100860855/100860866/100860881/100861196/100861232/100861263/100861284/100861313/100861349/100861351/100861376/102168216/102168293/102168407/102168533/102168606/102168620/102168736/102169259/102169370/102169457/102169516/102169697/102169975/102169976/102170016/102170098/102170375/102170562/102170632/102170635/102170842/102171149/102171224/102171428/102171480/102171665…	100846984/100860742/100860796/100860840/100860902/100860905/100860996/100861087/100861094/100861133/100861254/100861292/100861343/102168257/102168341/102168353/102168378/102168873/102168931/102168953/102169141/102169203/102169266/102169311/102169368/102169405/102169419/102169649/102169703/102169727/102169919/102169966/102170175/102170408/102170421/102170617/102170760/102170858/102170877/102170921…
