# Supplementary material for: Transcriptome Dynamics and Regulatory Networks of Postnatal Muscle Development in Leizhou Black Goats
Source: Int J Mol Sci. 2025 Dec 21;27(1):88. doi: 10.3390/ijms27010088 (PMC12785553; doi:10.3390/ijms27010088)
Supplement: Supplementary file 1 [file ijms-27-00088-s001.zip › Supplementary Files S2 Functional Enrichment Analysis (GSEA and ORA) of DEGs Across Three Developmental Stages/GSEA/KEGG/time_expression_twoyear.vs.born/enrich.xls]

ID	Description	setSize	enrichmentScore	NES	pvalue	p.adjust	qvalues	rank	leading_edge	core_enrichment	UpGenes	DownGenes	UpGeneSet	DownGeneSet
chx05165	Human papillomavirus infection	319	-0.382678129905053	-1.47226143650048	0.00101522842639594	0.00101522842639594	0.0278084488610804	1269	tags=28%, list=19%, signal=23%	NRAS/EIF2AK2/FZD5/CDK2/IFNAR2/LOC108634846/ITGA4/CCND3/CASP3/AXIN2/WNT2/IBSP/LOC102172138/PTEN/ATP6V0D2/PPP2R1B/TRAF3/FN1/LOC102181867/ATP6V1A/ATP6V0A1/THBS3/TLR3/IKBKE/ITGB6/CCNA1/ITGA8/ITGA5/LAMA2/ITGA6/ITGA9/COL4A3/FZD8/COL6A2/FZD2/ISG15/E2F1/WNT2B/COL6A5/RELN/LAMC1/HEY1/COL6A1/MAML3/ITGB3/CCND2/TCF7/FZD1/AKT3/PPP2R2B/CREB3L1/COL9A1/FZD6/ITGA10/ITGAV/COL4A2/PIK3R3/COMP/LAMA4/ITGA2/PTGER4/LAMB4…	107	212	100860902/100860943/100860957/100861216/100861234/100861308/100861365/102168391/102168905/102169162/102169259/102169483/102169753/102170045/102170135/102170356/102170375/102170540/102170562/102170666/102170760/102170774/102171113/102171171/102171557/102171591/102171703/102172948/102173163/102173379/102173541/102173608/102174045/102174096/102174547/102174819/102175277/102175285/102175660/102176310…	100846984/100860743/100860751/100860805/100860828/100860904/100860905/100860940/100860971/100861232/100861297/102168376/102168546/102168790/102169296/102169319/102169417/102169419/102169449/102169526/102169621/102169643/102169650/102169703/102169839/102169919/102169982/102170070/102170199/102170256/102170617/102170921/102170971/102171074/102171079/102171306/102171347/102171404/102171521/102171665…
chx04151	PI3K-Akt signaling pathway	311	-0.475464143166559	-1.82821693730815	0.00101936799184506	0.00101936799184506	0.0278084488610804	1488	tags=38%, list=22%, signal=31%	LOC108637886/LOC108636544/EPHA2/LAMB3/MTCP1/CREB5/PIK3CD/LPAR2/GNG11/ITGA11/LOC102189040/TGFA/FGFR1/PDGFRB/TEK/NRAS/CDK2/VEGFC/IFNAR2/LOC108634846/ITGA4/CCND3/FLT4/IBSP/KDR/PTEN/NOS3/KITLG/PPP2R1B/FN1/GNG12/LOC102181867/CSF1R/THBS3/ITGB6/CSF1/ITGA8/EPOR/TLR4/ITGA5/LPAR1/LAMA2/ITGA6/ITGA9/EFNA5/PIK3CG/GNG2/COL4A3/COL6A2/YWHAQ/MYB/NGFR/BCL2/OSMR/COL6A5/YWHAZ/RELN/LAMC1/LPAR4/COL6A1/FGF16/ITGB3/PDGF…	102	209	100860790/100860837/100860902/100860943/100860957/100861036/100861165/100861216/100861234/100861308/100861365/100862660/102168391/102169602/102169656/102169895/102170135/102170356/102170540/102171226/102171295/102171557/102171591/102171716/102172617/102173121/102173122/102173163/102173438/102173608/102174096/102174268/102175248/102175277/102175285/102175546/102175660/102176382/102177369/102177705…	100860743/100860747/100860751/100860805/100860807/100860828/100860836/100860838/100860851/100860904/100860940/100860955/100860971/100861006/100861254/100861277/100861297/100861303/100861318/100861386/102168376/102168502/102168651/102168742/102168934/102168996/102169100/102169297/102169319/102169417/102169456/102169526/102169621/102169643/102169650/102169839/102169841/102170059/102170070/102170199…
chx04080	Neuroactive ligand-receptor interaction	207	-0.417670664670696	-1.56803521071167	0.00104058272632674	0.00104058272632674	0.0278084488610804	1290	tags=38%, list=19%, signal=31%	NPW/CHRNB2/PTGDR/S1PR5/CHRNB4/S1PR1/BDKRB1/AGTR2/P2RX4/GPR83/C5AR1/PTAFR/CYSLTR1/GRIK3/GRIA4/GRIK2/P2RX1/TAC4/GRIN2D/PDYN/RXFP4/LPAR1/SSTR2/SSTR1/AGTR1/HRH2/ADRB3/C3AR1/EDNRA/S1PR3/GABRE/GLRB/CHRNA5/BDKRB2/HTR4/LPAR4/F2RL1/EDNRB/GRIN2B/QRFP/P2RY13/GRIN2C/GABRR1/GABRA1/ADCYAP1/CHRM3/CALCRL/CHRM2/APLNR/TRH/S1PR2/PTGER4/GAL/P2RX7/ADORA3/GPR156/HRH1/GABRA2/PTGFR/LEPR/GABRG1/EDN3/GLP2R/ADORA1/GRIN3A/C…	59	148	100860790/100860794/100860826/100860871/102168302/102168830/102172237/102172368/102173383/102173610/102173972/102174848/102175595/102176785/102177174/102177821/102178195/102178500/102179381/102179488/102179517/102179609/102179981/102180535/102181288/102181502/102181610/102181742/102182514/102182788/102182958/102183812/102185018/102185098/102185309/102185727/102185992/102186068/102186338/102186689…	100860755/100860866/100861156/100861318/102168263/102168378/102168399/102168518/102168661/102168674/102169145/102169266/102169345/102169456/102169770/102169991/102170026/102171059/102171388/102171427/102171574/102171850/102171854/102172207/102172265/102172679/102172953/102173324/102173625/102174144/102174145/102174156/102174163/102174648/102174657/102174668/102174787/102174855/102175460/102175860…
chx05205	Proteoglycans in cancer	197	-0.418479872908352	-1.56302837693424	0.00104166666666667	0.00104166666666667	0.0278084488610804	1775	tags=39%, list=26%, signal=29%	FRS2/KRAS/PTCH1/PTPN6/CAV2/FAS/CD44/PDCD4/HBEGF/RPL10A,LOC108634775/CAV3/MSN/CAV1/WNT5A/ARHGEF12/PIK3CD/VAV3/ACTG1/FGFR1/PLCG2/RRAS2/NRAS/FZD5/ITPR2/LOC108634846/HCLS1/CASP3/CTSV/WNT2/KDR/CTSL/PRKCB/FN1/SDC1/PLAUR/PRKCG/TWIST2/TLR4/ITGA5/SDC2/HIF1A/PLCE1/FZD8/MIR21/FZD2/WNT2B/TWIST1/ITGB3/VAV2/HPSE/FZD1/DCN/AKT3/SRC/ERBB3/FZD6/ITGAV/PIK3R3/ITGA2/CCND1/PAK1/EZR/IGF1/WNT16/LUM/WNT9B/GPC3/TIAM1/MYC/…	64	133	100860902/100860957/100860996/100861165/100861216/102168391/102168469/102168557/102169259/102169370/102169655/102170135/102170356/102170485/102171022/102172948/102173163/102173379/102173438/102173608/102175285/102175970/102176310/102176601/102176762/102177945/102178753/102178984/102179053/102179249/102180150/102180167/102180890/102180926/102181064/102181269/102181571/102181692/102181773/102181989…	100860747/100860749/100860828/100860836/100860838/100860883/100860904/100860940/100860944/100860955/100860971/100861228/100861232/100861277/100861297/100861341/100861391/102168332/102168790/102169319/102169417/102169419/102169621/102169650/102169703/102170129/102170463/102170617/102170858/102170921/102170949/102170985/102171262/102171572/102171665/102172114/102172198/102172519/102172668/102172767…
chx04510	Focal adhesion	199	-0.483077862959178	-1.8055590227412	0.00104384133611691	0.00104384133611691	0.0278084488610804	1536	tags=40%, list=23%, signal=32%	RPL10A,LOC108634775/CAV3/PAK3/CAV1/LAMB3/PIP5K1B/PIK3CD/ITGA11/VAV3/ACTG1/PDGFRB/RAP1B/ACTN1/VEGFC/FYN/LOC108634846/ITGA4/CCND3/FLT4/IBSP/KDR/PTEN/PRKCB/FN1/PARVG/THBS3/PRKCG/ITGB6/ITGA8/ITGA5/LAMA2/ITGA6/ITGA9/COL4A3/COL6A2/BCL2/COL6A5/RELN/LAMC1/COL6A1/MYL10/ITGB3/VAV2/PDGFD/CCND2/AKT3/SRC/COL9A1/SHC2/ITGA10/ITGAV/COL4A2/PIK3R3/COMP/LAMA4/PDGFRA/ITGA2/LAMB4/PARVA/TNC/CCND1/PAK1/THBS2/COL6A3/IGF…	59	140	100860837/100860957/100861165/100861216/102168391/102170135/102170356/102170485/102170540/102170917/102171022/102173438/102173485/102173608/102173952/102174268/102174457/102174559/102174891/102175206/102175280/102175583/102176334/102176451/102176601/102177274/102178149/102179246/102179669/102179873/102180190/102180890/102181064/102181227/102181571/102181692/102181773/102181980/102181989/102182147…	100860743/100860749/100860805/100860828/100860836/100860838/100860883/100860904/100860940/100860971/100860973/100861087/100861163/100861254/102168376/102168651/102168934/102169297/102169417/102169643/102169650/102169839/102169956/102170035/102170125/102170129/102170256/102170408/102170926/102170985/102171074/102171079/102171347/102171628/102171801/102172114/102172198/102172761/102172767/102172966…
chx05206	MicroRNAs in cancer	181	-0.413538611328248	-1.53303897320757	0.00104931794333683	0.00104931794333683	0.0278084488610804	1900	tags=40%, list=28%, signal=29%	RHOA/MIR206/ST14/CRK/MIR30F/PLCG1/HDAC2/SIRT1/MIR133A/KRAS/SPRY2/MIRLET7A/CD44/PDCD4/MCL1/CCNE2/NOTCH2/VIM/MIR92A/MIR224/LOC106502019/PIK3CD/PTGS2/SLC7A1/PDGFRB/PLCG2/MIR143/NRAS/DNMT3A/MIRLET7I/CASP3/PTEN/PRKCB/HMOX1/MIR1/LOC102184252/PRKCG/GLS2/BMF/ITGA5/ABL1/EZH2/CDC25A/EFNA5/MIR21/E2F1/BCL2/MIR23B/ITGB3/CCND2/ERBB3/FSCN1/CDC25B/RECK/MIR7/PIK3R3/PDGFRA/TNC/MARCKS/SOX4/CCND1/MIR27B/EZR/SLC45A3/…	55	126	100860902/100860957/102168365/102168391/102168469/102168557/102169016/102170135/102170356/102170562/102171022/102171716/102171933/102172159/102173121/102173122/102173163/102174268/102175206/102175277/102175285/102175335/102175660/102177435/102177770/102178126/102178683/102179053/102180254/102180890/102181989/102182530/102184154/102184185/102184724/102184858/102184904/102185660/102186040/102187214…	100860905/100860951/100860971/100860972/100861228/100861254/100861294/100861302/100861341/102168502/102169417/102169535/102169621/102169650/102169703/102170337/102170926/102171262/102171383/102172114/102172519/102172636/102172767/102173018/102173139/102173240/102173344/102173448/102173472/102174007/102174202/102174210/102174330/102174446/102175984/102176587/102176667/102177020/102177031/102177165…
chx05160	Hepatitis C	132	-0.439224329724354	-1.58167421827972	0.00108225108225108	0.00108225108225108	0.0278084488610804	1644	tags=43%, list=25%, signal=33%	CASP9/EIF2AK4/GSK3B/IFNAR1/CLDN5/DDX58/CFLAR/YWHAH/YWHAB/KRAS/FAS/SOCS3/RIPK1/IRF9/TNFRSF1A/LOC102168687/LOC108637886/LOC108636544/PIK3CD/EIF2AK3/NRAS/EIF2AK2/CLDN4/CDK2/IFNAR2/CASP3/IRF7/PPP2R1B/TRAF3/LOC102181867/APAF1/TLR3/IKBKE/CLDN10/SCARB1/CLDN14/CLDN20/CLDN19/YWHAQ/E2F1/YWHAZ/AKT3/PPP2R2B/OCLN/PIK3R3/LOC102190983/RSAD2/LOC102186893/CCND1/MX1/MYC/CDK6/CLDN1/CLDN11/CXCL10/LDLR/E2F2	40	92	100860811/100860906/100861393/102168391/102169137/102169370/102170135/102170356/102170562/102170760/102170774/102171591/102174096/102175262/102175285/102175660/102176106/102177369/102178286/102178753/102180248/102181262/102181595/102182013/102182657/102182846/102184154/102184255/102185660/102186040/102187521/102187730/102188006/102188710/102188824/102188896/102189170/102191823/108634606/108638619	100846984/100860751/100860786/100860873/100860904/100861133/100861232/102168687/102169535/102169621/102169650/102169919/102170070/102170379/102170971/102171156/102171262/102171306/102171521/102171742/102171811/102172459/102172519/102172767/102172830/102173018/102173997/102174051/102174360/102174403/102174417/102174681/102175016/102175025/102175057/102175223/102176363/102176608/102177031/102177119…
chx05222	Small cell lung cancer	93	-0.488069133289069	-1.69640850000962	0.00112994350282486	0.00112994350282486	0.0278084488610804	1135	tags=35%, list=17%, signal=30%	CASP3/PTEN/TRAF3/FN1/APAF1/GADD45A/GADD45B/LAMA2/ITGA6/COL4A3/E2F1/BCL2/LAMC1/AKT3/ITGAV/COL4A2/PIK3R3/LAMA4/ITGA2/LAMB4/CCND1/LAMB1/MYC/NOS2/COL4A5/COL4A1/GADD45G/TRAF5/COL4A4/CDK6/LAMA1/CKS2/E2F2	30	63	102168391/102169137/102169328/102169983/102170009/102170135/102170540/102170562/102171356/102171591/102172895/102173485/102173952/102174096/102175277/102175660/102176130/102179246/102180684/102181262/102181635/102182975/102183451/102184185/102184255/102184914/102187521/102188710/102189445/108634606	100846984/100860742/100860751/100860904/100860905/100861254/102168376/102169535/102169621/102169650/102170035/102170256/102170426/102170650/102171079/102171262/102171306/102171347/102171742/102171801/102171952/102171977/102172198/102172762/102172830/102173018/102173997/102174051/102174681/102174902/102176003/102176661/102176677/102176947/102177031/102177406/102177440/102177551/102177814/102178060…
chx04512	ECM-receptor interaction	89	-0.619715365638102	-2.15118778180532	0.00113378684807256	0.00113378684807256	0.0278084488610804	1173	tags=52%, list=17%, signal=43%	LOC108634846/ITGA4/IBSP/FN1/SDC1/THBS3/ITGB6/ITGA8/ITGA5/LAMA2/ITGA6/ITGA9/COL4A3/COL6A2/FRAS1/COL6A5/RELN/LAMC1/LOC100860959/COL6A1/ITGB3/FREM2/COL9A1/ITGA10/ITGAV/COL4A2/COMP/LAMA4/ITGA2/LAMB4/TNC/THBS2/COL6A3/LAMB1/CHAD/COL4A5/COL2A1/COL4A1/THBS1/SPP1/COL9A2/COL4A4/LAMA1/COL6A6/COL1A1/COL1A2	13	76	100861216/102170540/102170928/102171155/102173608/102179246/102180190/102183451/102184914/102188580/102189672/102191119/108633363	100860743/100860805/100860828/100860940/100860958/100860959/100860971/102168376/102169172/102169403/102169417/102169643/102169839/102170256/102170822/102171074/102171079/102171100/102171347/102171617/102171801/102172198/102172699/102172761/102172966/102174073/102174446/102174902/102175332/102175843/102175890/102176003/102176587/102176661/102176677/102176727/102176947/102177440/102178060/102178401…
chx04974	Protein digestion and absorption	92	-0.607842314789827	-2.11166023912234	0.00113378684807256	0.00113378684807256	0.0278084488610804	986	tags=46%, list=15%, signal=39%	LOC102191423/COL22A1/MME/SLC38A2/COL28A1/ATP1A1/SLC9A3/COL4A3/COL6A2/LOC102186069/COL6A5/COL6A1/COL8A1/LOC108633809/ATP1B3/COL9A1/COL14A1/COL4A2/SLC1A5/KCNQ1/COL6A3/COL13A1/COL8A2/COL12A1/COL15A1/COL5A1/SLC7A8/COL4A5/LOC102187872/COL2A1/COL4A1/COL9A2/COL4A4/COL11A2/COL6A6/ELN/COL5A2/COL21A1/COL11A1/COL1A1/COL3A1/COL1A2	15	77	102171260/102177438/102177443/102179479/102179846/102181135/102183405/102184856/102185162/102185516/102187334/102188098/102188580/102191649/106503435	100860743/100860828/100860925/100860938/100860940/102168373/102169447/102169547/102169643/102170840/102171079/102171347/102171644/102172853/102173692/102173746/102173817/102174197/102174414/102174703/102174838/102174913/102175894/102176019/102176156/102176416/102176550/102176677/102176947/102178089/102178401/102178669/102181685/102181735/102181964/102182838/102183207/102183561/102183732/102184205…
chx04610	Complement and coagulation cascades	76	-0.489629295465877	-1.66701264790188	0.00115606936416185	0.00115606936416185	0.0278084488610804	1313	tags=43%, list=20%, signal=35%	FGB/PROCR/FGG/BDKRB1/SERPINE1/C5AR1/LOC102188588/PLAUR/F13A1/SERPINA5/C1R/C3AR1/PLAT/BDKRB2/PROS1/F5/CFH/ITGAM/C1QB/C1QC/ITGAX/SERPING1/VSIG4/C1S/SERPINF2/C1QA/TFPI/SERPINE2/F3/C5/F2R/LOC102188569/CFHR5	19	57	100860826/100861216/102169785/102170373/102171378/102174404/102175560/102178469/102178773/102179118/102179521/102180259/102181135/102183858/102183974/102185018/102185401/102191119/106502258	100861161/100861185/102169209/102169238/102169375/102170257/102170693/102171169/102171427/102172711/102173560/102173891/102174637/102174670/102175816/102175833/102175937/102176036/102176085/102178131/102178565/102178657/102178999/102179120/102179550/102180100/102180910/102181884/102182127/102182609/102183419/102184178/102184647/102184723/102184929/102185317/102185818/102186326/102186615/102186624…
chx04115	p53 signaling pathway	75	-0.51031509228797	-1.73065411152498	0.00116550116550117	0.00116550116550117	0.0278084488610804	1226	tags=35%, list=18%, signal=29%	CDK2/CCND3/SERPINE1/CASP3/PTEN/APAF1/GADD45A/GADD45B/SHISA5/PPM1D/BCL2/CHEK2/CCND2/IGFBP3/CCND1/IGF1/PMAIP1/CCNB1/GADD45G/THBS1/ADGRB1/CDK6/GTSE1/CDK1/CCNB2/RRM2	19	56	100860943/102168942/102171356/102173102/102173163/102175632/102176106/102177668/102178683/102180684/102182055/102183854/102184185/102184904/102188610/108635488/108636541/108638455/108638499	100846984/100860751/100860838/100860971/100861254/100861361/102168605/102169375/102169621/102169650/102169919/102170610/102171306/102171367/102172832/102173997/102174541/102174681/102175063/102175959/102176068/102176530/102177031/102178054/102178489/102179856/102179898/102179904/102180182/102180451/102180657/102181578/102181998/102182525/102183129/102183420/102183684/102184175/102184180/102184424…
chx00290	Valine, leucine and isoleucine biosynthesis	4	-0.91553451345042	-1.64623739528754	0.00176678445229682	0.00176678445229682	0.0389121757914765	128	tags=50%, list=2%, signal=49%	SDSL/BCAT1	2	2	102186149/102187618	102174196/102187342
chx04360	Axon guidance	174	-0.40360776531752	-1.49289594958741	0.00209643605870021	0.00209643605870021	0.042797576901896	1945	tags=45%, list=29%, signal=33%	EFNB1/NTN4/SEMA6B/GNAI2/RHOA/ABLIM3/PLCG1/LRRC4C/NFATC4/RAC3/KRAS/ENAH/PTCH1/SEMA4F/SEMA5B/MYL9/PLXNA2/SEMA3G/PAK3/BOC/EPHA2/WNT5A/ARHGEF12/UNC5D/PIK3CD/CFL1/SLIT3/PLCG2/NRAS/RGMA/FYN/PLXNC1/GDF7/SEMA6C/SRGAP2/SEMA3B/SEMA6D/SEMA3C/NRP1/ABLIM1/EPHB4/NTNG1/TRPC1/ABL1/EFNA5/EPHA7/SSH2/TRPC6/GNAI3/PLXNA4/SEMA5A/GNAI1/UNC5B/SRGAP1/SRC/TRPC3/EPHA3/DPYSL2/EPHB1/PIK3R3/EPHA5/LRRC4/CXCR4/NTN3/PAK1/ROBO2/S…	59	115	100861211/102168391/102169556/102169825/102170135/102170184/102170271/102170782/102171022/102171364/102172166/102173388/102173438/102173931/102174045/102174785/102174891/102175214/102176310/102176762/102176770/102177028/102177680/102177903/102178040/102178126/102178149/102179767/102180601/102180890/102180958/102181007/102181171/102181196/102181692/102182014/102182530/102182602/102183848/102184033…	100860765/100860973/102168261/102168298/102168502/102168637/102168932/102169225/102169916/102169974/102170587/102170636/102170660/102170921/102171273/102171324/102171572/102171657/102171831/102171839/102172519/102173037/102173041/102173240/102173510/102173812/102174862/102175037/102175348/102175748/102175861/102175934/102176216/102176363/102176919/102177215/102177259/102177271/102177280/102177330…
chx05146	Amoebiasis	97	-0.452903887106189	-1.58245598153871	0.00224215246636771	0.00224215246636771	0.042797576901896	1725	tags=46%, list=26%, signal=35%	CXCL8/LAMA3/LOC108634845/LOC102174648/COL4A6/LOC102183372/RPL10A,LOC108634775/LAMB3/PIK3CD/IL10/LOC102179433/ACTN1/LOC108634846/CASP3/PRKCB/FN1/PRKCG/PLCB2/TLR4/LAMA2/CD14/COL4A3/LAMC1/RAB7B/COL4A2/PIK3R3/IL1R1/ITGAM/LAMA4/LAMB4/LOC108633189/CD1E/GNA15/LOC102184299/LAMB1/NOS2/TLR2/COL4A5/COL4A1/COL4A4/IL1R2/LAMA1/COL1A1/COL3A1/COL1A2	30	67	100860816/100861281/100861293/102168391/102168869/102170135/102170540/102172255/102173379/102174096/102174814/102175660/102177328/102178679/102179246/102180271/102180724/102180890/102180906/102182115/102182395/102182683/102183385/102183974/102184478/102184914/102188148/102188710/102189950/108633906	100860742/100860746/100860747/100860828/100860853/100860938/100860940/100860955/100861185/100861228/100861232/102168376/102168790/102169966/102170256/102171079/102171347/102171613/102171801/102172114/102173110/102174613/102174648/102174902/102175634/102175984/102176003/102176661/102176677/102176927/102176947/102176966/102177031/102177052/102177056/102177440/102177551/102177814/102178438/102179343…
chx04514	Cell adhesion molecules	148	-0.407774944669898	-1.48503063086852	0.00319829424307036	0.00319829424307036	0.0572326338233644	2016	tags=49%, list=30%, signal=35%	CADM3/LOC102174895/LOC102187998/CLDN5/LOC102180664/CD276/ITGB2/LOC102189356/SELPLG/LOC102188814/CD58/SDC3/ICAM3/NEGR1/LRRC4C/NRXN3/CD34/IGSF11/ALCAM/NECTIN3/ICAM1/CDH5/NRXN1/JAM2/MAG/F11R/CLDN4/C28H10orf54/ITGA4/CD274/SELP/LOC102172138/CD22/SDC1/SLITRK1/NLGN1/ITGA8/PECAM1/NTNG1/ITGA6/LOC102175177/SDC2/CLDN10/ITGA9/CLDN14/CLDN20/CLDN19/SLITRK2/CD86/OCLN/ITGAV/VCAN/SLITRK5/ITGAM/CD40/MADCAM1/LRRC4/…	43	105	100860813/102168389/102168905/102169465/102169543/102169753/102170045/102170124/102170223/102170997/102171703/102175058/102175214/102176782/102177694/102178303/102179142/102179253/102180190/102180584/102181063/102181196/102181202/102181347/102181457/102183314/102184733/102185010/102185861/102186933/102187730/102188006/102188896/102188986/102189067/102189829/102190745/102191361/108633333/108633459…	100861185/100861223/102168222/102168238/102168274/102168321/102168630/102168988/102169922/102170076/102170227/102170273/102170345/102170379/102170451/102170914/102171011/102171121/102171839/102171990/102172115/102172138/102172335/102172535/102173039/102173248/102173346/102173482/102173490/102173982/102174054/102174073/102174308/102174403/102174567/102174895/102175177/102175186/102175323/102175451…
chx04810	Regulation of actin cytoskeleton	210	-0.401859474180829	-1.50765459041609	0.00417972831765935	0.00417972831765935	0.0703954242974207	1511	tags=33%, list=23%, signal=27%	PAK3/LOC108635132/MSN/PIP5K1B/ARHGEF12/PIK3CD/CFL1/LPAR2/ITGA11/VAV3/ACTG1/FGFR1/PDGFRB/RRAS2/NRAS/CYFIP1/ACTN1/MYH10/BDKRB1/ITGA4/SPATA13/NCKAP1L/FN1/GNG12/ARPC3/ITGB6/ACTR3/ITGA8/ITGA5/LPAR1/ITGA6/ITGA9/ARPC5/ARPC1B/SSH2/BDKRB2/LOC108634517/ABI2/LPAR4/FGF16/MYL10/ITGB3/VAV2/PDGFD/AKT3/SRC/CHRM3/FGF18/ITGA10/CHRM2/ITGAV/PIK3R3/ITGAM/PDGFRA/ITGA2/FGFR4/CXCR4/ITGAX/PAK1/EZR/SCIN/FGFR2/IQGAP2/MYLK4…	72	138	102168391/102168557/102169193/102169370/102169556/102169602/102170135/102170746/102171022/102171226/102171251/102171274/102171364/102173438/102173608/102174268/102174457/102174559/102174891/102175206/102175285/102176070/102176451/102177274/102177334/102177435/102177493/102177680/102178149/102179249/102179521/102179809/102179873/102180150/102180190/102180259/102180368/102180975/102181007/102181064…	100860883/100860904/100860973/100861163/100861185/100861373/102168651/102168739/102168917/102168934/102169417/102169456/102169839/102169916/102170108/102170463/102170587/102170818/102170938/102170985/102171074/102171273/102171599/102171711/102172115/102172116/102172198/102172311/102172519/102172564/102172607/102172668/102172761/102172767/102173015/102174007/102174051/102174073/102174079/102174218…
chx00980	Metabolism of xenobiotics by cytochrome P450	47	0.475990915664394	1.85052243301819	0.00505050505050505	0.00505050505050505	0.079319177063538	593	tags=28%, list=9%, signal=25%	LOC102174708/LOC102190481/LOC102173702/LOC102174170/GSTM3/LOC108633298/LOC102191547/LOC106503993/LOC102173738/MGST2/GSTK1/LOC102189813/LOC102172669	29	18	100861197/102170282/102170554/102172669/102173702/102173738/102174170/102174708/102175171/102178311/102182294/102182297/102182665/102184041/102185021/102185621/102185988/102186197/102188075/102188913/102189370/102189813/102190481/102190488/102191223/102191547/106503993/108633281/108633298	100860758/100860945/100861222/102168375/102170823/102173507/102174444/102177153/102178383/102179701/102179973/102184252/102190016/102190811/106503208/106503221/108636034/108637838
chx04110	Cell cycle	125	-0.420966214235158	-1.51459631988551	0.00539374325782093	0.00539374325782093	0.079319177063538	2047	tags=43%, list=31%, signal=31%	CDKN1C/ORC4/TGFB3/GSK3B/PCNA/TGFB2/MCM7/YWHAH/YWHAB/HDAC2/RBL1/BUB3/SKP2/DBF4B/CDK7/PKMYT1/CCNE2/DBF4/CHEK1/MAD2L1/CDK2/CCND3/ORC1/PLK1/CDC27/GADD45A/WEE1/GADD45B/CCNA1/ABL1/CDC25A/MCM6/YWHAQ/E2F1/YWHAZ/LOC102174738/CHEK2/CDC7/CCND2/CDC25B/CCND1/BUB1/MYC/CCNB1/ESPL1/GADD45G/CDK6/CDC6/BUB1B/CDK1/CCNB2/TTK/E2F2/CDC20	43	82	102169049/102169080/102169293/102169723/102169983/102170094/102170846/102171625/102172283/102172567/102172824/102172895/102173029/102173163/102173380/102175140/102175277/102175744/102176620/102177085/102177369/102177553/102178264/102179887/102181216/102181764/102182657/102183062/102183223/102183589/102184185/102186457/102186469/102186684/102187112/102187214/102187383/102187824/102188455/102188771…	100860751/100861019/100861228/100861361/102169535/102169621/102169650/102170324/102170377/102170423/102170496/102170548/102170786/102171262/102171306/102171390/102171483/102171678/102172276/102172459/102172729/102172762/102173018/102173134/102173842/102174417/102174738/102175223/102175548/102175608/102176004/102176047/102176051/102176363/102176487/102177165/102177194/102177959/102178035/102178277…
chx05218	Melanoma	63	-0.479779605149152	-1.59507855081371	0.00589622641509434	0.00589622641509434	0.079319177063538	1394	tags=32%, list=21%, signal=25%	PIK3CD/FGFR1/PDGFRB/NRAS/PTEN/GADD45A/GADD45B/E2F1/FGF16/PDGFD/AKT3/FGF18/PIK3R3/PDGFRA/CDH1/CCND1/IGF1/GADD45G/CDK6/E2F2	20	43	100861165/102168391/102169370/102169602/102170135/102170562/102171226/102171356/102173163/102173423/102174268/102175285/102186040/102186892/102187521/102188710/102188824/102188850/108636541/108638619	100846984/100860838/100860904/102168651/102168934/102169535/102169621/102169650/102170426/102170451/102171306/102171599/102172519/102172767/102173018/102174007/102174051/102174339/102174360/102177551/102178396/102178454/102179273/102179343/102179898/102179904/102180182/102180282/102180381/102181186/102183288/102183684/102183886/102184232/102184426/102185042/102185891/102186169/102186668/102187180…
chx00983	Drug metabolism - other enzymes	59	0.42686273083242	1.72636474258348	0.00613496932515337	0.00613496932515337	0.079319177063538	1052	tags=36%, list=16%, signal=30%	LOC102188073/LOC102174708/LOC102190481/LOC102173702/LOC102174170/CES2/GSTM3/LOC108633298/LOC106503993/MGST2/UCKL1/LOC102188887/LOC102189813/RRM2B/NME4/DUT/LOC102184041/LOC102175171/NME6/LOC102174355/GSTO2	31	28	100861197/102168204/102168465/102168496/102171208/102173102/102173702/102174170/102174355/102174708/102175171/102175705/102180676/102182146/102182294/102184041/102184671/102185021/102185621/102188073/102188253/102188887/102188913/102189370/102189416/102189813/102190038/102190481/102190488/106503993/108633298	100860758/100860988/100861222/100861280/102169935/102170200/102174444/102174503/102174717/102175413/102175795/102176263/102178383/102178400/102179973/102181553/102183404/102185371/102185703/102185772/102187332/102190016/102191092/102191483/102191543/102191568/108636034/108637838
chx05144	Malaria	47	-0.514686280495718	-1.6333258623074	0.00621890547263682	0.00621890547263682	0.079319177063538	2021	tags=64%, list=30%, signal=45%	TGFB3/LOC102174895/TGFB2/ITGB2/THBS4/CXCL8/MYD88/TLR9/ICAM1/IL10/LOC108633303/SELP/SDC1/THBS3/LOC102168959/PECAM1/TLR4/LOC102175177/SDC2/LOC100860959/LOC102175889/COMP/CD40/THBS2/LOC102168680/LOC102175876/TLR2/HBBC/THBS1/LOC102176710	7	40	100860811/100860816/100861293/102170997/102183941/102185602/102187901	100860746/100860747/100860819/100860955/100860958/100860959/100860971/100861185/100861190/100861228/100861232/102168680/102168959/102169438/102170076/102172115/102172335/102174883/102174895/102175045/102175177/102175876/102175889/102176710/102178438/102179674/102179675/102179808/102181113/102181186/102183082/102183249/102183288/102185011/102189010/102189962/102190117/102190652/102191364/108633303
chx04670	Leukocyte transendothelial migration	101	-0.434332437990884	-1.5234473588162	0.00667408231368187	0.00667408231368187	0.079319177063538	2068	tags=48%, list=31%, signal=33%	VAV1/RAP1A/LOC102174895/CLDN5/ITGB2/GNAI2/RHOA/LOC102175938/CTNNA1/PLCG1/SIPA1/MYL9/MSN/ICAM1/CDH5/PIK3CD/VAV3/ACTG1/PLCG2/JAM2/F11R/RAP1B/ACTN1/CLDN4/ITGA4/NCF2/PRKCB/PRKCG/PECAM1/LOC102175177/CLDN10/CLDN14/CLDN20/CLDN19/LOC102188617/GNAI3/GNAI1/MYL10/VAV2/OCLN/PIK3R3/ITGAM/CXCR4/EZR/CLDN1/NCF4/CLDN11/MMP2	29	72	100860996/102168391/102168469/102169465/102169556/102170135/102171022/102173438/102174643/102174891/102176291/102176451/102176528/102177274/102178149/102178978/102179873/102180890/102180926/102181692/102184383/102184510/102184810/102187730/102188006/102188710/102188896/102189174/106502495	100860765/100860883/100861163/100861185/102169916/102170379/102171728/102172114/102172115/102173818/102174054/102174403/102174543/102174895/102175144/102175177/102175348/102175451/102175930/102175938/102175984/102176608/102176772/102176802/102176930/102176966/102177024/102177119/102177271/102177428/102177551/102177753/102177814/102178033/102178060/102178087/102178097/102178145/102178188/102178574…
chx04658	Th1 and Th2 cell differentiation	77	0.383271344294161	1.66183228822727	0.00704225352112676	0.00704225352112676	0.079319177063538	1057	tags=32%, list=16%, signal=28%	MAPK10/IL12A/LOC100860813/IKBKG/CD3D/JAG2/MAPK11/RUNX3/CD3E/CD3G/PRKCQ/CD4/IL12RB1/MAPK12/PPP3CB/JUN/PPP3R1/STAT5B/NFATC1/PPP3CA/LAT/PPP3CC/FOS/MAPK14/MAF	45	32	100860813/100860996/100861293/102169137/102169656/102170124/102170884/102171520/102171591/102172253/102172821/102173900/102174096/102175448/102175660/102176382/102176415/102176695/102176770/102178783/102179767/102180670/102180926/102180958/102181262/102181421/102182602/102182774/102182846/102184033/102184510/102185423/102186040/102188180/102188824/102188986/102189170/102189174/102189630/102190711…	100861087/102170059/102170408/102171504/102171746/102172385/102172636/102176287/102177020/102177406/102179937/102180396/102180571/102180664/102181584/102181878/102181909/102182594/102182698/102184738/102185075/102185866/102186030/102187356/102187998/102188267/102188492/102189202/102189356/102189443/102189768/102191545
chx05150	Staphylococcus aureus infection	61	-0.477682069755367	-1.58157969247998	0.00710059171597633	0.00710059171597633	0.079319177063538	1596	tags=48%, list=24%, signal=37%	LOC102172711/LOC102176997/ICAM1/LOC102189753/IL10/FGG/SELP/C5AR1/PTAFR/LOC102188588/C1R/C3AR1/KRT25/BAC5/CFH/KRT24/MAP34-B/ITGAM/C1QB/LOC102173987/C1QC/LOC102170003/C1S/C1QA/LOC102169231/BAC7.5/C5/LOC102188569/MAP28	14	47	100860813/100860826/102168294/102169131/102169416/102169785/102171378/102178766/102179515/102181566/102183858/102186356/102188986/102190745	100860746/100861172/100861185/100861191/100861192/100861213/100861275/102168858/102169231/102170003/102170076/102170693/102172115/102172711/102173560/102173987/102175816/102176085/102176997/102178657/102179550/102179937/102179972/102180100/102180664/102181113/102182455/102183419/102184178/102184723/102184859/102185698/102186813/102187279/102187356/102187545/102187998/102188267/102188569/102188588…
chx05217	Basal cell carcinoma	58	-0.474046712541262	-1.562472490452	0.00720288115246098	0.00720288115246098	0.079319177063538	1244	tags=40%, list=19%, signal=33%	HHIP/PTCH2/FZD5/AXIN2/WNT2/KIF7/GLI3/GADD45A/GADD45B/GLI1/FZD8/FZD2/WNT2B/LEF1/TCF7/FZD1/BMP2/FZD6/GLI2/WNT16/WNT9B/FZD10/GADD45G	15	43	102169259/102170375/102170562/102171356/102172948/102176310/102177435/102177945/102181468/102182444/102184724/102184896/102187819/102189698/108637658	100846984/100860789/100860831/100860901/102169419/102169621/102169703/102170426/102170617/102170921/102171572/102171665/102173736/102174961/102175498/102175724/102175836/102176363/102176768/102178142/102178293/102178402/102178446/102179898/102179904/102180102/102180281/102180348/102180448/102182009/102183205/102183684/102184122/102185507/102187048/102187776/102188011/102188083/102188317/102188440…
chx01040	Biosynthesis of unsaturated fatty acids	29	-0.572963308964826	-1.65234995571194	0.00796812749003984	0.00796812749003984	0.0844963227013971	1714	tags=55%, list=26%, signal=41%	ELOVL2/HACD4/ELOVL1/HACD3/HACD2/HSD17B12/ELOVL4/LOC106502144/SCD5/BAAT/ELOVL7/ELOVL5/FADS2/ELOVL6/HACD1/FADS1	8	21	102170734/102180523/102181962/102182233/102182369/102184764/102184912/102187120	100860763/100861282/102169696/102170231/102170380/102171133/102172142/102172444/102174570/102175106/102177113/102177788/102178247/102181762/102182633/102183078/102186599/102186887/102189456/102190073/106502144
chx05330	Allograft rejection	36	0.474183408766535	1.74520882544577	0.00862068965517241	0.00862068965517241	0.0869864163675176	952	tags=42%, list=14%, signal=36%	IL12A/LOC100860813/LOC102170045/LOC102181347/PRF1/LOC102168905/LOC102177285/FASLG/LOC102169753/LOC108633459/LOC102183314/LOC102176782/LOC108633505/LOC108633460/LOC102181202	21	15	100860813/100861293/102168389/102168905/102169753/102170045/102171130/102171703/102176782/102177285/102178753/102179142/102180584/102181202/102181347/102183314/102188986/102190745/108633459/108633460/108633505	100860746/100861232/102172138/102172335/102179937/102180451/102180664/102183249/102184760/102185917/102187356/102187998/102188267/102188814/102189356
chx05204	Chemical carcinogenesis - DNA adducts	40	0.501210134187178	1.92632334150304	0.00881057268722467	0.00881057268722467	0.0869864163675176	593	tags=30%, list=9%, signal=28%	LOC102174708/LOC102190481/LOC102173702/LOC102174170/GSTM3/LOC108633298/LOC106503993/LOC102181382/MGST2/GSTK1/LOC102189813/LOC102172669	25	15	100861197/102170554/102172669/102173702/102174170/102174708/102175171/102178311/102180722/102181382/102182294/102182297/102182665/102184041/102185021/102185621/102188913/102189370/102189813/102190481/102190488/102191223/106503993/108633281/108633298	100860758/100860905/100860945/100861222/102168375/102169935/102170823/102174444/102178383/102179973/102183750/102184252/102190016/108636034/108637838
chx05332	Graft-versus-host disease	39	0.494782667284128	1.86919519070345	0.00917431192660551	0.00917431192660551	0.0871320114040427	1303	tags=49%, list=19%, signal=39%	LOC100860813/LOC102170045/LOC102181347/PRF1/LOC102168905/LOC102177285/IL1B/FASLG/LOC102182573/LOC102169753/LOC108633459/LOC102183314/LOC102176782/LOC108633505/LOC108633460/LOC102181202/LOC106503874/LOC102190745/LOC102188986	24	15	100860813/100860816/102168389/102168905/102169753/102170045/102171130/102171703/102176782/102177285/102178753/102179142/102180584/102181202/102181347/102182573/102182856/102183314/102188986/102190745/106503874/108633459/108633460/108633505	100861232/102172138/102179937/102180451/102180664/102184229/102184760/102185917/102187356/102187998/102188267/102188814/102189356/102190217/108638096
chx00982	Drug metabolism - cytochrome P450	44	0.459922677556669	1.7656711239004	0.00943396226415094	0.00943396226415094	0.0871320114040427	863	tags=39%, list=13%, signal=34%	LOC102174708/LOC102190481/LOC102173702/LOC102174170/GSTM3/LOC108633298/LOC102173111/LOC106503993/LOC102173738/LOC102180115/MGST2/LOC108633215/GSTK1/LOC102189813/FMO2/LOC102184041/LOC102175171	26	18	100861197/102170554/102173111/102173676/102173702/102173738/102174170/102174708/102175171/102180115/102182294/102182665/102184041/102185021/102185621/102185988/102186197/102188913/102189370/102189813/102190481/102190488/102191223/106503993/108633215/108633298	100860758/100861222/102169371/102171556/102173405/102173956/102174233/102174444/102177153/102178383/102179701/102179973/102187632/102188176/102190016/102191095/108636034/108637838
chx00970	Aminoacyl-tRNA biosynthesis	47	0.43840526106304	1.70439969262429	0.0101010101010101	0.0101010101010101	0.0903774587985114	1360	tags=38%, list=20%, signal=31%	KEF96_t12/FARS2/AARS/TARSL2/LARS2/GATB/CARS/TARS2/SARS/KEF96_t05/FARSA/GARS/AARS2/QARS/CARS2/MARS/VARS/KARS	29	18	100861378/102169010/102169537/102169829/102169856/102170188/102170371/102170720/102171023/102171179/102171889/102172650/102173437/102174367/102174910/102177077/102177555/102179148/102179760/102182177/102182456/102183828/102183845/102183922/102187362/102191336/102191612/64986303/64986314	102169284/102170038/102170283/102172678/102175915/102176662/102177266/102178168/102178192/102178730/102179695/102179742/102180155/102181366/102182835/102187861/102190826/64986313
chx03265	Virion - Lyssavirus	4	-0.865015461795428	-1.55539827258153	0.0106007067137809	0.0106007067137809	0.0919742336889445	733	tags=75%, list=11%, signal=67%	NGFR/NCAM1/CHRNA1	1	3	102175058	102177818/102181818/102190168
chx04940	Type I diabetes mellitus	40	0.42616861753297	1.63791292189487	0.013215859030837	0.013215859030837	0.101736574939888	817	tags=38%, list=12%, signal=33%	IL12A/LOC100860813/LOC102170045/LOC102181347/PRF1/LOC102168905/LOC102177285/IL1B/FASLG/LOC102169753/LOC108633459/LOC102183314/LOC102176782/LOC108633505/LOC108633460	22	18	100860813/100860816/100861293/102168389/102168905/102169753/102170045/102171130/102171703/102176782/102177285/102178753/102179142/102180584/102181202/102181347/102183314/102188986/102190745/108633459/108633460/108633505	100861232/100861238/102170848/102171032/102172138/102179143/102179937/102180451/102180548/102180664/102184760/102185917/102187356/102187998/102188267/102188814/102189356/102191726
chx00190	Oxidative phosphorylation	131	0.334258169193592	1.59673938132244	0.0136986301369863	0.0136986301369863	0.101736574939888	1702	tags=46%, list=25%, signal=35%	LOC102170266/ND4L/ND1,CYTB,ND4,ND6,ND4,ND5,ND5/LOC102181181/ND1,CYTB,ND4,ND6,ND4,ND5,ND4/NDUFS7/NDUFA13/ATP6V1E2/ATP6V0E2/ATP5I/NDUFA1/NDUFB7/NDUFS8/NDUFA3/COX1,ATP6,COX1/ATP6V1C2/LOC102168533/SDHB/NDUFS6/ATP8/ATP6V0C/NDUFA11/LOC102179291/SDHA/NDUFA7/NDUFB10/ATP6,COX1,ATP6/NDUFA8/ND3/ND1,CYTB,ND4,ND6,CYTB/ATP6V1E1/LOC102183616/TCIRG1/SDHC/ATP5G2/NDUFS5/ATP6V1F/NDUFB9/LOC108635646/ND2/ATP5E/ATP6V0…	90	41	100860782/100860881/100861284/100861349/100861376/102168216/102168407/102168533/102168558/102168606/102168736/102169483/102169976/102170016/102170107/102170266/102170632/102170635/102170666/102170842/102171149/102171171/102171224/102171860/102171950/102172091/102172289/102172978/102174090/102174547/102175610/102175794/102176032/102176290/102176914/102176937/102177332/102177419/102177927/102178477…	100861078/100861263/102168293/102169296/102170877/102171404/102171890/102172376/102172556/102172639/102173562/102173603/102173997/102176841/102177162/102178499/102179296/102179346/102179638/102179797/102180353/102180792/102181518/102184488/102185581/102186053/102186141/102186463/102186995/102187358/102187496/102188021/102188675/102189432/102189904/102191135/102191741/106502862/108635087/108638252…
chx05033	Nicotine addiction	23	-0.571338411893474	-1.57497006978535	0.0136986301369863	0.0136986301369863	0.101736574939888	1433	tags=57%, list=21%, signal=45%	GRIA3/GRIA1/CHRNB2/GRIA4/GRIN2D/GABRE/GRIN2B/GRIN2C/GABRR1/GABRA1/GABRA2/GABRG1/GRIN3A	3	20	102168302/102185727/102189138	102168378/102168441/102169266/102171059/102171854/102174657/102176240/102176535/102177097/102177187/102179250/102179745/102181789/102183675/102183947/102183962/102185850/102191614/108633300/108636054
chx04612	Antigen processing and presentation	71	0.362990414667083	1.52226006687512	0.0136986301369863	0.0136986301369863	0.101736574939888	1704	tags=45%, list=25%, signal=34%	HSPA6/LOC100860813/LOC102170045/LOC102181347/LOC102178315/LOC102168905/HSP70.1/CD4/LOC102182573/HSPA2/LOC102169753/LOC108633459/LOC102183314/LOC102176782/LOC108633505/LOC108633460/CD8B/LOC102181202/LOC106503874/RFX5/LOC102190745/B2M/LOC102177850/LOC102188986/LOC102171703/CD8A/TAP2/LOC102168547/LOC102180584/NFYC/LGMN/CTSB	37	34	100860813/100860849/102168267/102168342/102168547/102168905/102169753/102170045/102170124/102171562/102171703/102173295/102176782/102177850/102178315/102180584/102180638/102181202/102181347/102182108/102182573/102182856/102183314/102183386/102184733/102185010/102185412/102185560/102186695/102188986/102190745/102191183/102191527/106503874/108633459/108633460/108633505	100860851/100860882/100861006/100861232/102172138/102172434/102172509/102173831/102179390/102179937/102180664/102181173/102182240/102183747/102184229/102185465/102185663/102185733/102185753/102185917/102186065/102187277/102187356/102187998/102188267/102188814/102189356/102189385/102190217/102190225/102191267/102191658/106502275/108638096
chx01250	Biosynthesis of nucleotide sugars	39	0.423792486331106	1.60100773467772	0.0137614678899083	0.0137614678899083	0.101736574939888	581	tags=21%, list=9%, signal=19%	LOC102189920/LOC108635102/MIOX/UAP1L1/GALK2/MPI/PGM1/GFPT1	23	16	102168393/102171423/102172661/102172896/102173959/102175034/102175855/102175965/102177984/102180808/102181448/102182884/102183563/102185429/102187774/102188203/102188457/102188934/102189150/102189736/102189920/102190759/108635102	102168356/102170134/102170331/102170656/102170886/102171581/102171772/102172736/102174732/102177249/102178496/102179951/102180172/102181740/102182403/102185360
chx00532	Glycosaminoglycan biosynthesis - chondroitin sulfate / dermatan sulfate	19	-0.617752727720393	-1.64316972449187	0.0138888888888889	0.0138888888888889	0.101736574939888	796	tags=47%, list=12%, signal=42%	CHST15/CHSY1/CHPF/XYLT1/CHST3/CHST7/CHSY3/DSE/UST	3	16	102168320/102188252/102189205	102168453/102170413/102171342/102172247/102172516/102174473/102175464/102178593/102179262/102179324/102179349/102181823/102184407/102185714/102191357/108633379
chx05168	Herpes simplex virus 1 infection	379	-0.331270678314182	-1.282326508356	0.0142131979695431	0.0142131979695431	0.101736574939888	2062	tags=38%, list=31%, signal=28%	CASP9/PDIA3/LOC102176259/EIF2AK4/LOC102174870/ZNF10/MB21D1/IFNAR1/BST2/LOC106503164/ZNF514/ZNF783/LOC102187998/LOC102184710/DDX58/LOC102180664/LOC102189578/LOC102185862/LOC102190927/LOC102189356/LOC102180305/LOC102188814/LOC102191323/ZNF304/LOC108633305/LOC102179466/LOC102172654/LOC102175793/ZNF180/LOC102191318/MYD88/FAS/LOC102178939/SOCS3/IRF9/ZNF473/LOC106501731/ZNF157/TNFRSF1A/LOC102175070/TLR…	133	246	100860813/100860816/100860826/100860902/100860943/100861234/100861293/100861308/102168231/102168267/102168391/102168420/102168547/102168905/102169045/102169137/102169665/102169753/102169759/102169894/102170045/102170135/102170562/102170760/102170774/102170903/102170987/102171268/102171272/102171591/102171703/102171842/102172294/102172404/102172461/102172682/102173485/102173491/102173515/102173855…	100846984/100860747/100860819/100860882/100860904/100861049/100861104/100861133/100861232/100861254/102168251/102168289/102168439/102168569/102168664/102168693/102168713/102168757/102168810/102169214/102169215/102169327/102169417/102169506/102169621/102169788/102169844/102169919/102169990/102170284/102170351/102170449/102170775/102170900/102170906/102170985/102171000/102171058/102171128/102171331…
chx04912	GnRH signaling pathway	83	0.348559815279174	1.52764226212941	0.0155038759689922	0.0155038759689922	0.105467371678133	709	tags=24%, list=11%, signal=22%	PLCB1/PLA2G4E/MAPK10/ADCY9/ADCY1/CALM1/CAMK2B/MAPK11/CALM3/ATF4/LOC102175216/ADCY8/MAP2K2/MAP3K4/PRKCA/CAMK2G/MAPK12/JUN/MAP2K7/ADCY2	44	39	100860996/100861292/102169516/102169697/102170356/102171428/102171922/102172164/102172543/102173178/102173379/102173967/102175216/102175285/102175623/102175799/102176151/102176762/102177328/102180724/102180890/102180926/102182774/102184154/102184510/102184810/102184919/102185007/102185072/102185084/102185423/102185660/102185715/102186040/102187248/102187595/102188104/102188148/102188309/102188824…	100860755/100861087/100861171/102168790/102169019/102169557/102169966/102170129/102170408/102170858/102171471/102172114/102172519/102172767/102173036/102174434/102174706/102175934/102176556/102178930/102180505/102180531/102180534/102182890/102184364/102184768/102185462/102185469/102185858/102186668/102187180/102187530/102187867/102188092/102188638/102188874/102189653/102190520/108633189
chx05202	Transcriptional misregulation in cancer	175	-0.380224560558864	-1.4073268656442	0.0157232704402516	0.0157232704402516	0.105467371678133	1763	tags=33%, list=26%, signal=25%	HDAC2/ETV4/JUP/CXCL8/FUT8/BCL2A1/GRIA3/LOC108633408/SUPT3H/ELK4/102185882/LMO2/LOC108636012/HHEX/LOC102181641/PROM1/DOT1L/SPINT1/RUNX1T1/SS18/NUPR1/CSF1R/TGFBR2/GADD45A/GADD45B/CCNA1/LOC102178319/NFKBIZ/ETV5/CD14/NGFR/PLAT/CD86/CCND2/MYCN/IGFBP3/PBX3/ITGAM/CD40/TMPRSS2/LOC102173987/DUSP6/MLF1/ETV1/PAX7/ARNT2/HOXA11/IGF1/WNT16/SLC45A3/MPO/MYC/CDK14/GADD45G/IL1R2/HPGD/WT1/LOC108634619	65	110	100860837/100861165/100861309/102168469/102168976/102169033/102169300/102169705/102169723/102169782/102169983/102170009/102170515/102170562/102170836/102171356/102171543/102171834/102172586/102173163/102173247/102173423/102173485/102173952/102174096/102174268/102175277/102175557/102175660/102176130/102176494/102176652/102177104/102177285/102177713/102178257/102178462/102178465/102178966/102178971…	100846984/100860835/100860838/100860911/100861008/100861300/100861303/102168371/102168820/102168980/102168994/102169266/102169369/102169549/102169621/102169981/102170426/102171085/102171262/102171353/102171993/102172033/102172220/102172327/102172450/102172845/102172997/102173236/102173292/102173725/102173941/102173973/102173987/102174376/102174536/102174541/102174701/102175252/102175267/102175290…
chx04145	Phagosome	154	-0.382614143147235	-1.4014480370685	0.0158394931362196	0.0158394931362196	0.105467371678133	1128	tags=30%, list=17%, signal=25%	NCF2/CTSV/LOC102172138/CTSL/ATP6V0D2/ATP6V1A/ATP6V0A1/THBS3/TLR4/ITGA5/PLA2R1/SCARB1/CD14/LOC102188617/C1R/LOC100860959/MRC2/RAB7B/ITGB3/CD209/TUBB6/ITGAV/ITGAM/CTSS/COMP/ITGA2/COLEC12/LOC102178426/TUBA1A/LOC102173987/TUBB2A/THBS2/TUBA1C/MRC1/COLEC11/MPO/DYNC1I1/TLR2/LOC102172952/LOC102188569/THBS1/NCF4/TFRC/MSR1/ATP6V0A4/MARCO	58	96	100860813/100860826/102168869/102168905/102169483/102169753/102170045/102170666/102171171/102171662/102171703/102173438/102173608/102173624/102173837/102174188/102174547/102174628/102174814/102175187/102175190/102175491/102175838/102175986/102176291/102176404/102176782/102176937/102177846/102178062/102178119/102178477/102179221/102180584/102180638/102180974/102181148/102181202/102181336/102181347…	100860747/100860883/100860932/100860955/100860958/100860959/100860971/100861185/102168505/102168670/102168953/102169296/102169417/102170149/102171371/102171404/102171561/102171570/102171728/102171895/102172138/102172197/102172198/102172254/102172556/102172952/102173110/102173297/102173831/102173946/102173987/102174590/102175746/102175814/102175930/102175938/102176587/102177056/102177162/102177286…
chx04659	Th17 cell differentiation	92	0.375398934410714	1.67587232520101	0.0166666666666667	0.0166666666666667	0.108452950558214	1014	tags=29%, list=15%, signal=25%	RORC/MAPK10/LOC100860813/DUSP15/IKBKG/CD3D/MAPK11/RXRG/IL1B/CD3E/CD3G/PRKCQ/CD4/LOC108634606/IL12RB1/MAPK12/PPP3CB/JUN/PPP3R1/STAT5B/NFATC1/PPP3CA/LAT/PPP3CC/FOS/MAPK14/RXRB	54	38	100860813/100860816/100860876/100860902/100860996/102169137/102169293/102169656/102170009/102170124/102170884/102171520/102171591/102172253/102172821/102173900/102174096/102175660/102176382/102176415/102176695/102176770/102176844/102178783/102179767/102180670/102180926/102180958/102181262/102181421/102182006/102182602/102182774/102182846/102182888/102184033/102184510/102185423/102186040/102188180…	100860851/100861006/100861019/100861087/100861300/100861305/100861391/102170059/102170408/102171504/102171746/102172385/102174109/102177406/102178020/102179824/102179937/102180571/102180664/102181878/102181909/102182698/102183199/102185866/102186154/102187231/102187356/102187767/102187998/102188086/102188109/102188267/102188492/102188711/102189356/102189572/102190023/102191364
chx05320	Autoimmune thyroid disease	38	0.397276015511153	1.48768799052965	0.0181818181818182	0.0181818181818182	0.115683147262095	952	tags=37%, list=14%, signal=32%	LOC100860813/LOC102170045/LOC102181347/PRF1/LOC102168905/LOC102177285/FASLG/LOC102169753/LOC108633459/LOC102183314/LOC102176782/LOC108633505/LOC108633460/LOC102181202	22	16	100750237/100860813/102168389/102168905/102169753/102170045/102171130/102171703/102174848/102176782/102177285/102178753/102179142/102180584/102181202/102181347/102183314/102188986/102190745/108633459/108633460/108633505	100860746/102172138/102172335/102179425/102179937/102180451/102180664/102182976/102183249/102184760/102185917/102187356/102187998/102188267/102188814/102189356
chx04137	Mitophagy - animal	68	0.357850880941656	1.51762528319899	0.0189873417721519	0.0189873417721519	0.118182081510877	1086	tags=34%, list=16%, signal=29%	MAPK10/PINK1/ATF4/FIS1/UBB/MFN2/PARK2/BNIP3/ATG9A/TFEB/ATG9B/UBA52/JUN/USP30/RHOT2/UBC/TOMM7/OPTN/BCL2L13/SQSTM1/BCL2L1/RAB7A/CSNK2B	37	31	100861246/100861340/102168620/102168869/102170480/102170809/102172251/102172458/102172812/102173423/102174096/102174171/102174419/102174886/102175373/102178036/102178199/102179275/102180684/102181325/102182082/102182439/102182774/102183091/102184366/102184456/102185072/102185423/102185629/102186625/102187139/102187800/102188101/102190384/102190728/102190832/106502794	100860911/100861087/100861391/102168939/102169291/102169369/102169621/102170408/102172519/102173018/102173110/102173325/102173601/102174274/102174573/102175136/102175484/102179131/102181474/102182224/102182890/102184507/102185575/102185857/102185873/102186668/102187180/102188676/102190712/102191203/102191461
chx03010	Ribosome	176	0.294244952771861	1.45498310617637	0.0208333333333333	0.0208333333333333	0.126913027248973	1836	tags=35%, list=27%, signal=26%	LOC102186914/LOC102188153/LOC108636730/LOC102169182/RPL38/RPS28/LOC102168617/MRPS18A/MRPS15/RPL3L/MRPL14/MRPS2/UBA52/LOC102184991/MRPL23/LOC102190439/LOC102182120/RPL36/FAU/RPL28/MRPS16/RPS27L/LOC102190997/RPS21/MRPS7/MRPL2/RPS2/RPL36A/MRPL34/MRPL11/RPL27A/MRPS18C/MRPS9/LOC102181565/MRPL10/RPL30/LOC102169908/LOC102177091/MRPL17/MRPL21/LOC108636640/RPL23A/MRPS5/MRPL33/LOC102183122/MRPL9/MRPL18/LOC…	111	65	100860776/100860777/100860783/100860995/100861004/102168437/102168617/102168620/102169094/102169182/102169908/102170087/102170171/102170453/102170654/102170909/102171095/102171217/102171233/102171627/102172449/102172548/102172630/102172673/102172713/102172754/102172851/102173349/102173666/102173922/102174024/102174421/102174645/102175291/102175432/102175839/102175871/102175931/102175991/102176011…	100860903/100861002/100861018/100861065/102168677/102169679/102170167/102170403/102170432/102171363/102171808/102171864/102172191/102172558/102173668/102173919/102174474/102174851/102175205/102175427/102176407/102177734/102177819/102178435/102178494/102178653/102179549/102180169/102180725/102180765/102181054/102181343/102182359/102182362/102183030/102183178/102183637/102184058/102184465/102184509…
chx04710	Circadian rhythm	36	0.407231060357595	1.49879398433704	0.021551724137931	0.021551724137931	0.128554143980641	287	tags=17%, list=4%, signal=16%	RORC/PER3/NR1D1/CRY2/BHLHE40/PER2	24	12	100860876/102169928/102171295/102172867/102173685/102173846/102175105/102176826/102178299/102178645/102178971/102179737/102180576/102181338/102181705/102183085/102184410/102184871/102187112/102187802/102188542/102188771/102189276/108633185	100860875/100861301/100861305/102169495/102174738/102180122/102180727/102184351/102186065/102187079/102187586/102188477
chx00100	Steroid biosynthesis	18	-0.589354034472584	-1.55527359366566	0.0222222222222222	0.0222222222222222	0.12984843060031	511	tags=56%, list=8%, signal=51%	LSS/LBR/NSDHL/LIPA/SOAT1/LOC102177400/MSMO1/HSD17B7/LOC102190621/SQLE	4	14	100861120/102171848/102172859/102173564	102169934/102170758/102173170/102175810/102177226/102177400/102179058/102180413/102180515/102181472/102186791/102187420/102187506/102190621
chx00600	Sphingolipid metabolism	52	-0.465679010883256	-1.50607843659136	0.0244498777506112	0.0244498777506112	0.140007721014027	1216	tags=35%, list=18%, signal=29%	SPTLC1/SMPD2/SGMS2/B4GALT6/SPTLC3/SGPL1/DEGS2/UGCG/ACER3/CERS6/GLA/SPTLC2/HEXB/DEGS1/B4GALNT1/LOC102181993/UGT8/NEU4	15	37	102168201/102169323/102169580/102170388/102170747/102173365/102174737/102179944/102179963/102180045/102183323/102183913/102187969/102188131/102189571	100861080/102169694/102169733/102170015/102171567/102172079/102173266/102173567/102174638/102174749/102174936/102175656/102176466/102177178/102177389/102178493/102178736/102179052/102179093/102180489/102181720/102181802/102181946/102181993/102182084/102182556/102183470/102183481/102183749/102184072/102184187/102184583/102186017/102187660/102188052/102189810/108634534
chx05208	Chemical carcinogenesis - reactive oxygen species	226	0.30651703001228	1.55184911785066	0.0263157894736842	0.0263157894736842	0.147737765466297	1617	tags=38%, list=24%, signal=30%	LOC102174708/LOC102190481/MAPK10/LOC102173702/LOC102174170/GSTM3/LOC108633298/LOC102191547/IKBKG/LOC106503993/CAT/MAPK11/KEAP1/ND4L/LOC102187932/ND1,CYTB,ND4,ND6,ND4,ND5,ND5/MGST2/LOC102181181/ND1,CYTB,ND4,ND6,ND4,ND5,ND4/MAP2K2/NDUFS7/NDUFA13/MAP3K14/LOC102189813/LOC102172669/VEGFA/MAPK12/NDUFA1/JUN/MAP2K7/NDUFB7/NDUFS8/NDUFA3/VDAC3/COX1,ATP6,COX1/LOC102175171/LOC102168533/SDHB/LOC102189109/NDUF…	138	88	100860782/100860855/100860881/100860957/100860996/100861071/100861196/100861284/100861348/100861349/100861351/100861376/102168216/102168391/102168407/102168533/102168606/102168736/102169137/102169370/102169457/102169976/102170016/102170135/102170356/102170554/102170632/102170635/102170842/102171149/102171224/102171520/102171591/102171860/102172091/102172289/102172669/102173178/102173290/102173438…	100860758/100860856/100860904/100860945/100860951/100861087/100861222/100861263/100861391/102168293/102169445/102170408/102170823/102170877/102171471/102171728/102171890/102172156/102172376/102172519/102172767/102172831/102173075/102173562/102173603/102173771/102174051/102174216/102174360/102174434/102174444/102174768/102175981/102176340/102176556/102176622/102176737/102176841/102177271/102177406…
chx04714	Thermogenesis	225	0.254682686638147	1.28024353730738	0.027027027027027	0.027027027027027	0.148005060467141	1626	tags=38%, list=24%, signal=30%	PLIN1/ADCY9/ADCY1/MAPK11/LOC102170266/NDUFAF2/ND4L/ADCY8/ND1,CYTB,ND4,ND6,ND4,ND5,ND5/MGLL/LOC102181181/ND1,CYTB,ND4,ND6,ND4,ND5,ND4/NDUFS7/NDUFA13/ATP5I/CPT1B/TSC2/SMARCC2/MAPK12/RPS6KA2/NDUFA1/NDUFB7/NDUFS8/NDUFA3/CREB3/ADCY2/COX1,ATP6,COX1/NDUFAF8/LOC102172862/LOC102168533/TSC1/SDHB/NDUFS6/ATP8/SMARCA2/NDUFA11/MAPK14/LOC102179291/SDHA/NDUFA7/NDUFAF3/NDUFB10/LOC102187069/ATP6,COX1,ATP6/NDUFA8/N…	141	84	100860782/100860801/100860881/100860889/100860902/100860943/100860996/100861036/100861284/100861308/100861309/100861349/100861376/102168216/102168327/102168407/102168430/102168533/102168558/102168606/102168736/102169928/102169976/102170016/102170107/102170266/102170356/102170619/102170632/102170635/102170668/102170842/102171131/102171149/102171224/102171295/102171860/102171922/102172091/102172289…	100860883/100861263/100861288/100861297/100861301/102168293/102168790/102169019/102169319/102169557/102170199/102170862/102170877/102170949/102171890/102172135/102172156/102172376/102172519/102173054/102173497/102173562/102173603/102173944/102176359/102176841/102177304/102177799/102177866/102178103/102178499/102178735/102178872/102179296/102179346/102179638/102179831/102179926/102180282/102180353…
chx03040	Spliceosome	134	0.316166574220383	1.52725651082115	0.0273972602739726	0.0273972602739726	0.148005060467141	1876	tags=37%, list=28%, signal=27%	HSPA6/LOC102189034/LOC102178315/HSP70.1/LSM3/SART1/LOC102179628/HSPA2/PRPF40B/PCBP1/SNRNP200/CTNNBL1/PQBP1/SNRPD3/SF3A1/DDX42/DHX16/SNRNP70/ZMAT2/THOC1/SYF2/SRSF5/LOC102174476/LOC102174442/BUD31/DDX23/LOC102177850/SNU13/SF3A3/LSM7/CHERP/SF3B5/DHX38/U2SURP/U2AF1/HNRNPM/FUS/CWC15/PRPF6/SF3B2/DDX39B/EFTUD2/SNRPA/RBM17/PRPF18/SNRPD1/LSM4/PPIE/SNRPC/TCERG1	74	60	100860849/100860983/100861023/100861322/100861400/102168224/102168690/102168897/102169742/102169864/102170158/102170258/102171482/102171624/102171834/102172047/102172177/102172962/102173179/102173920/102173942/102174364/102174441/102174442/102174476/102174754/102175470/102175797/102175851/102176083/102176537/102176910/102177101/102177229/102177395/102177850/102177883/102177938/102178204/102178300…	100860966/100860998/100861007/100861041/100861302/100861346/102168839/102168900/102170169/102170653/102171027/102171069/102171075/102171199/102171331/102171935/102172272/102172646/102172728/102172949/102173222/102173272/102173400/102174478/102175516/102175614/102175883/102176790/102177473/102177568/102177636/102177830/102177976/102178140/102178934/102179247/102179347/102180256/102180278/102180637…
chx05418	Fluid shear stress and atherosclerosis	139	0.286196870652117	1.38935459568137	0.0285714285714286	0.0285714285714286	0.151489835700362	661	tags=18%, list=10%, signal=17%	LOC102174708/ASS1/LOC102190481/MAPK10/PRKCZ/LOC102173702/LOC102174170/GSTM3/LOC108633298/IKBKG/LOC106503993/CALM1/MAPK11/CALM3/KEAP1/IL1B/MGST2/KLF2/LOC102189813/SUMO3/VEGFA/MAPK12/JUN/MAP2K7/ACVR2B	62	77	100860816/100860879/100860957/100860996/100861197/100861211/102168391/102168469/102169516/102169697/102170135/102170427/102170997/102171295/102171428/102171520/102171591/102172164/102172251/102173178/102173438/102173536/102173702/102173978/102174096/102174170/102174268/102174708/102175171/102175569/102175660/102175799/102176275/102176291/102178149/102180703/102180926/102181262/102181338/102182688…	100860749/100860758/100860789/100860836/100860851/100860883/100860904/100860918/100860926/100860951/100861006/100861087/100861222/100861232/100861241/100861254/100861580/102169417/102169621/102170408/102171728/102172156/102172719/102173240/102173771/102174051/102174054/102174444/102174875/102174895/102175177/102175290/102175889/102175912/102176581/102176737/102177406/102177551/102177814/102178048…
chx05224	Breast cancer	133	-0.381304956897636	-1.37437203794974	0.0312837108953614	0.0312837108953614	0.157179379372598	1455	tags=29%, list=22%, signal=23%	TNFSF11/WNT5A/PIK3CD/FGFR1/NRAS/FZD5/BRCA2/AXIN2/WNT2/FLT4/PTEN/GADD45A/GADD45B/FZD8/FZD2/E2F1/WNT2B/HEY1/FGF16/LEF1/TCF7/FZD1/AKT3/FGF18/FZD6/SHC2/PIK3R3/CCND1/KIT/IGF1/HEYL/WNT16/WNT9B/MYC/FZD10/GADD45G/CDK6/E2F2	43	90	100860902/100861165/102168391/102169259/102169370/102169602/102170135/102170356/102170375/102170562/102171226/102171356/102171520/102172948/102173121/102175285/102176310/102177417/102177435/102177474/102177945/102181989/102182444/102182675/102184154/102184724/102184896/102185423/102185660/102186040/102186892/102187521/102187819/102188710/102188824/102188850/102189484/102189630/102189677/102189698…	100846984/100860823/100860838/100860901/100860904/100860911/100861297/100861386/102169302/102169319/102169419/102169535/102169621/102169650/102169703/102169956/102170426/102170617/102170921/102170926/102171262/102171306/102171599/102171665/102172519/102172636/102172767/102173018/102173344/102173736/102174051/102174339/102174360/102174961/102175498/102175599/102175724/102176335/102176363/102176768…
chx00650	Butanoate metabolism	19	0.519489153229203	1.58926546277815	0.0319148936170213	0.0319148936170213	0.157179379372598	530	tags=26%, list=8%, signal=24%	ACSM3/ABAT/OXCT1/HMGCL/ALDH5A1	12	7	100861058/102169437/102171856/102172372/102180069/102180980/102182274/102185052/102185243/102188355/102189046/102190421	102171980/102176561/102177457/102178959/102179598/102180366/102180798
chx04340	Hedgehog signaling pathway	51	-0.458922225275127	-1.47767559988192	0.0320197044334975	0.0320197044334975	0.157179379372598	1732	tags=45%, list=26%, signal=34%	PTCH1/GAS1/DHH/BOC/CSNK1G1/EVC2/CSNK1G3/GRK3/HHIP/PTCH2/ARRB1/KIF7/GPR161/LRP2/GLI3/GLI1/BCL2/CCND2/CCND1/HHAT/CDON/GLI2/EVC	15	36	102169860/102171467/102173379/102177365/102180576/102180735/102181468/102182522/102184396/102184871/102187802/102188094/102189276/102190287/102191394	100861254/102168427/102168587/102168732/102168790/102169650/102169685/102170381/102171572/102173331/102175836/102176363/102178142/102178293/102178402/102180657/102181092/102181496/102183823/102185296/102185507/102186433/102186950/102187048/102187079/102187999/102188011/102188788/102188797/102188923/102189204/102189417/102189937/102190361/102190596/108636574
chx05219	Bladder cancer	37	-0.484827333714039	-1.47072549064016	0.032133676092545	0.032133676092545	0.157179379372598	873	tags=24%, list=13%, signal=21%	DAPK1/E2F1/SRC/CDH1/CCND1/MYC/THBS1/MMP2/E2F2	13	24	100860957/102168469/102169370/102171933/102173163/102175285/102176318/102177602/102181989/102186040/102188824/108636541/108638619	100860971/102169535/102169621/102169650/102169967/102170451/102171262/102171306/102172519/102172767/102173018/102174360/102178438/102179898/102182890/102183886/102184364/102185182/102185462/102186169/102186668/102187180/102190520/102191054
chx04727	GABAergic synapse	72	-0.423393145372027	-1.43007643690693	0.0326340326340326	0.0326340326340326	0.157179379372598	1064	tags=35%, list=16%, signal=30%	PRKCB/ADCY3/ADCY7/GNG12/PRKCG/GLS2/CACNA1D/SLC38A2/GNG2/GABRE/GNAI3/GNAI1/GABRR1/GABRA1/SRC/ADCY6/GNB4/GABRA2/GABRG1/LOC102172245/GNG4/GNGT1/GLUL/SLC38A1/SLC6A13	25	47	100861058/100861246/100861292/102168302/102171922/102173379/102174074/102174784/102176151/102180724/102180890/102182439/102182581/102183232/102184919/102185727/102186068/102186145/102186689/102188104/102188363/102189138/102189798/102190164/102191246	100860765/102168441/102168745/102168790/102169019/102169557/102169841/102170665/102171285/102171854/102172114/102172245/102174574/102174706/102175543/102175984/102176240/102176535/102178807/102179745/102182890/102183579/102183675/102183947/102183962/102184123/102184507/102185427/102185469/102185804/102185858/102186081/102187070/102188116/102188907/102189040/102189312/102190485/102190729/102191069…
chx04932	Non-alcoholic fatty liver disease	150	0.300527325313839	1.456613186853	0.0333333333333333	0.0333333333333333	0.157179379372598	1949	tags=50%, list=29%, signal=36%	MAPK10/LEP/MLXIP/MAPK11/ATF4/IL1B/FASLG/LOC102181181/LOC108634606/IRS1/NDUFS7/NDUFA13/NR1H3/MAPK12/NDUFA1/JUN/NDUFB7/NDUFS8/NDUFA3/COX1,ATP6,COX1/SREBF1/TRAF2/LOC102168533/SDHB/NDUFS6/CEBPA/FOS/NDUFA11/MAPK14/LOC108635517/LOC102179291/SDHA/NDUFA7/PIK3R2/NDUFB10/NDUFA8/MLX/ND1,CYTB,ND4,ND6,CYTB/LOC102183616/RAC1/SDHC/NDUFS5/NDUFB9/GSK3A/LOC108635646/DDIT3/ADIPOR1/SDHD/NDUFV1/NDUFA2/NDUFV3/NDUFS3/L…	100	50	100860782/100860794/100860816/100860881/100860906/100860908/100860996/100861042/100861284/100861309/100861349/100861376/100861392/100861393/102168216/102168391/102168407/102168533/102168736/102169928/102169976/102170016/102170135/102170635/102170842/102171149/102171224/102171295/102171520/102171716/102171860/102172091/102172289/102173125/102173267/102173438/102173644/102174090/102174096/102175557…	100846984/100860904/100861087/100861133/100861232/100861263/100861301/100861343/102168996/102169919/102170408/102170877/102172156/102172376/102173038/102173562/102173997/102174051/102176363/102176841/102177031/102177406/102177551/102178438/102179296/102179343/102179624/102179638/102179824/102180451/102180727/102180987/102184460/102185042/102185575/102186141/102187496/102187548/102187711/102188021…
chx04061	Viral protein interaction with cytokine and cytokine receptor	80	-0.415927266381522	-1.4238005159229	0.0334872979214781	0.0334872979214781	0.157179379372598	1574	tags=38%, list=23%, signal=29%	IL18R1/TNFRSF1A/IL6R/CCL24/IL10/CCR5/LOC102179993/IL6ST/IL18RAP/CSF1R/CSF1/CX3CR1/CCR6/LTA/LOC102178953/ACKR3/LOC102174969/CCL26/IL20RB/ACKR4/TNFSF10/LOC102175889/CXCR4/IL2RA/LOC102170772/CXCL14/LOC102179590/CXCL10/IL10RA/CXCL9	27	53	100860874/102168936/102169556/102169576/102169656/102170801/102171272/102174569/102174776/102179245/102179713/102181154/102182115/102182229/102182395/102182683/102184001/102187309/102187541/102189703/102190717/102191447/106503905/108633275/108635488/108636573/108638455	100860746/100860873/100861190/100861232/100861236/100861303/102169070/102169855/102169916/102170059/102170310/102170772/102173115/102173335/102173357/102173628/102173693/102174690/102174844/102174969/102175293/102175889/102175959/102176270/102178219/102178438/102178497/102178672/102178953/102179590/102179824/102179993/102180440/102180548/102181252/102181582/102181854/102182694/102185051/102187225…
chx00051	Fructose and mannose metabolism	32	0.433926464440945	1.56208137113829	0.0352941176470588	0.0352941176470588	0.162988115449915	834	tags=31%, list=12%, signal=27%	PFKFB2/FBP2/PFKFB1/ALDOA/PFKM/MPI/PFKFB4/KHK/ALDOB/FBP1	20	12	102168393/102168433/102171830/102173930/102173959/102175765/102178003/102180808/102184448/102185744/102186015/102186091/102186213/102187016/102187622/102188203/102188457/102188810/102189736/102190759	102168356/102169167/102170613/102170656/102172736/102173368/102178496/102181740/102182403/102187190/102187810/102190144
chx04922	Glucagon signaling pathway	94	0.302828171813984	1.34459330308806	0.036036036036036	0.036036036036036	0.163772795351743	900	tags=22%, list=13%, signal=20%	GCGR/PLCB1/FBP2/CALM1/CAMK2B/PFKFB1/PFKM/CALM3/ATF4/PYGM/CPT1B/CAMK2G/GYS1/PPP3CB/PPP3R1/CREB3/ADCY2/CREBBP/PPP3CA/FBP1/PPP3CC	46	48	100861224/100861393/102168710/102169697/102169928/102171295/102171428/102171922/102172049/102172164/102172751/102173379/102173930/102175235/102175697/102176762/102176770/102179737/102179767/102179979/102180221/102180535/102180907/102181338/102181705/102182602/102183305/102183771/102184033/102184953/102185007/102185072/102185084/102185429/102185715/102185744/102186015/102186091/102187210/102187248…	100860870/100860904/100861288/100861301/100861337/102168742/102168790/102169807/102169966/102170199/102170858/102171124/102173497/102174051/102174800/102175934/102178200/102178360/102178731/102179952/102180505/102180634/102180727/102180824/102183745/102183893/102184768/102184915/102185139/102185666/102186065/102186910/102187810/102187923/102188092/102188713/102188750/102188874/102189090/102189490…
chx04613	Neutrophil extracellular trap formation	165	-0.361598816923584	-1.33289546359022	0.0377754459601259	0.0377754459601259	0.168995416137405	1493	tags=30%, list=22%, signal=24%	LOC108636046/LOC108636012/PADI4/LOC108633254/PIK3CD/LOC102184017/ACTG1/LOC102181641/TLR8/FGB/PLCG2/FGG/LOC102181640/CLCN5/NCF2/SELP/C5AR1/LOC108633413/PRKCB/LOC102178813/PRKCG/PLCB2/AZU1/LOC106503503/TLR4/LOC102178319/LOC102188617/BAC5/ITGB3/AKT3/SRC/LOC102182181/PIK3R3/LOC102191766/LOC102191717/SYK/MAP34-B/ITGAM/LOC102173987/LOC102170003/SLC25A5/LOC102169231/MPO/BAC7.5/C5/TLR2/MAP28/NCF4/TLR7	61	104	100860826/100860902/100860996/100861351/100861370/102168391/102168873/102169457/102169782/102170135/102171395/102172214/102172226/102172676/102173247/102173290/102173438/102173518/102174096/102175285/102175660/102176028/102176291/102176666/102177869/102178149/102178257/102178318/102178535/102180254/102180554/102180890/102180926/102181263/102183137/102183280/102183306/102183451/102184131/102184143…	100860747/100860883/100860904/100860909/100860955/100861185/100861191/100861192/100861213/100861275/102169231/102169417/102169966/102169981/102170003/102170076/102171227/102171353/102171676/102171728/102171944/102172114/102172115/102172719/102173075/102173292/102173987/102174051/102174120/102174447/102174648/102175252/102175890/102175930/102175938/102175984/102177165/102177551/102177790/102178319…
chx05214	Glioma	71	-0.420393516550513	-1.41768543843883	0.0385514018691589	0.0385514018691589	0.169813462484392	1394	tags=31%, list=21%, signal=25%	PIK3CD/TGFA/PDGFRB/PLCG2/NRAS/PTEN/PRKCB/CAMK1D/GADD45A/PRKCG/GADD45B/E2F1/CAMK4/AKT3/SHC2/PIK3R3/PDGFRA/CCND1/IGF1/GADD45G/CDK6/E2F2	29	42	100860902/100861165/102168391/102169370/102169697/102170135/102170356/102170562/102171356/102171428/102172164/102173163/102174268/102175285/102176762/102180890/102184154/102185007/102185084/102185660/102185715/102186040/102187248/102187521/102188710/102188824/102189677/108636541/108638619	100846984/100860838/100860904/102169535/102169621/102169650/102169956/102170426/102170926/102171306/102172114/102172519/102172767/102173018/102174007/102174051/102174360/102174671/102175934/102175984/102177551/102179343/102179773/102179898/102179904/102180182/102180337/102181878/102183684/102183886/102184232/102184426/102185042/102185318/102185891/102185926/102186169/102186668/102187180/102187484…
chx05340	Primary immunodeficiency	32	0.430382892587663	1.54932495263676	0.0392156862745098	0.0392156862745098	0.170122275385433	1563	tags=44%, list=23%, signal=34%	IGLL5,LOC106503064/AIRE/IKBKG/CD3D/CD3E/CD4/CD8B/CD79A/ORAI1/UNG/RFX5/IL7R/CD8A/TAP2	17	15	102169656/102170124/102170826/102171562/102171591/102171809/102174687/102175248/102176695/102180638/102182818/102184733/102184942/102185010/102190711/102191154/106503064	102171504/102171622/102171746/102172335/102172509/102173490/102176204/102176896/102180277/102181173/102183249/102185753/102189290/102189385/102191104
chx05012	Parkinson disease	259	0.236017808876945	1.21273472036403	0.0416666666666667	0.0416666666666667	0.178057083006023	1483	tags=32%, list=22%, signal=26%	DRD1/MAPK10/LOC102173837/LOC102178119/TUBA8/KIF5C/LOC102177846/UCHL1/PINK1/CALM1/CAMK2B/LOC102187765/CALM3/ATF4/LOC102181148/KEAP1/ND4L/UBB/LOC102180115/MAPT/ND1,CYTB,ND4,ND6,ND4,ND5,ND5/UBE2G2/MFN2/LOC102181181/ND1,CYTB,ND4,ND6,ND4,ND5,ND4/NDUFS7/NDUFA13/PARK2/LOC108633215/CAMK2G/UBA52/NDUFA1/KLC2/NDUFB7/NDUFS8/NDUFA3/VDAC3/COX1,ATP6,COX1/UBC/PSMD4/LOC102168533/SDHB/NDUFS6/ATP8/NDUFA11/LOC102179…	143	116	100860782/100860820/100860881/100860921/100860948/100860949/100861196/100861281/100861284/100861349/100861351/100861376/102168216/102168407/102168533/102168606/102168620/102168736/102168830/102169405/102169457/102169697/102169837/102169976/102170016/102170632/102170635/102170842/102171149/102171224/102171428/102171860/102172091/102172164/102172289/102172642/102172812/102173138/102173290/102173379…	100846984/100860765/100860840/100861087/100861133/100861263/100861316/102168293/102168341/102168353/102168790/102168931/102168953/102169368/102169371/102169621/102170408/102170858/102170877/102171890/102172156/102172376/102172952/102173038/102173075/102173516/102173562/102173603/102173997/102174633/102174681/102174773/102175024/102175303/102175767/102175796/102175934/102176558/102176723/102176737…
chx00480	Glutathione metabolism	59	0.346664892605983	1.40201991145816	0.0429447852760736	0.0429447852760736	0.180820148530836	863	tags=27%, list=13%, signal=24%	LOC102174708/LOC102190481/LOC102173702/LOC102174170/GGT7/GSTM3/LOC108633298/LOC106503993/PRDX6/MGST2/GSTK1/LOC102189813/RRM2B/LOC102184041/OPLAH/LOC102175171	28	31	100860867/100861197/102169500/102170247/102173102/102173702/102174170/102174708/102175171/102175220/102175786/102180237/102181442/102182665/102184041/102185021/102185621/102187188/102188913/102189370/102189416/102189813/102190481/102190488/102190676/102191223/106503993/108633298	100860758/100861222/102168943/102171321/102173008/102174444/102176986/102178383/102178577/102179973/102180090/102180650/102181787/102182719/102182731/102182996/102183522/102184023/102184631/102185371/102185784/102186174/102188950/102189207/102189539/102190002/102190016/102190033/102190911/108636034/108637838
chx04720	Long-term potentiation	61	0.339912050517765	1.39105905649315	0.0445859872611465	0.0445859872611465	0.184613992352999	900	tags=28%, list=13%, signal=24%	PLCB1/ADCY1/PPP1R1A/CALM1/CAMK2B/CALM3/ATF4/ADCY8/MAP2K2/PRKCA/CAMK2G/PPP3CB/RPS6KA2/PPP3R1/CREBBP/PPP3CA/PPP3CC	32	29	100861292/102169370/102169697/102171428/102172164/102173379/102174475/102175285/102176303/102176762/102176770/102179767/102180724/102180890/102181064/102181571/102182602/102184033/102184919/102185007/102185072/102185084/102185715/102186040/102187248/102187383/102187824/102188148/102188824/102189950/102191283/108638619	102168378/102168790/102169966/102170858/102170985/102171059/102172114/102172519/102174360/102174543/102175934/102175984/102176930/102177097/102177187/102178145/102179926/102180505/102181789/102184607/102184768/102186668/102187180/102187484/102188092/102189653/102190520/108634353/108636054
chx05200	Pathways in cancer	489	-0.309197584996155	-1.20546738050626	0.045135406218656	0.045135406218656	0.184613992352999	1394	tags=28%, list=21%, signal=24%	PIK3CD/LPAR2/GNG11/PLD1/PPARD/PTGS2/CASP7/LOC102189040/TGFA/FGFR1/PDGFRB/PLCG2/NRAS/HHIP/PTCH2/FZD5/ETS1/CDK2/BRCA2/VEGFC/IFNAR2/RUNX1T1/LOC102179973/BDKRB1/IL6ST/CCND3/CASP3/AXIN2/WNT2/FLT4/RASGRP3/KIF7/PTEN/PRKCB/ADCY3/KITLG/HMOX1/TRAF3/ADCY7/FN1/GNG12/APAF1/CSF1R/GLI3/TGFBR2/GADD45A/PRKCG/PLCB2/GADD45B/CCNA1/EPOR/GLI1/SLC2A1/LPAR1/ABL1/LAMA2/ITGA6/DAPK1/VHL/AGTR1/HIF1A/IFNGR1/GNG2/COL4A3/FZD8/…	184	305	100860827/100860902/100860957/100861165/100861197/100861293/100861309/102168391/102168469/102168515/102169137/102169259/102169293/102169328/102169370/102169529/102169556/102169602/102169656/102169697/102169895/102169983/102170009/102170135/102170356/102170375/102170540/102170562/102170760/102170766/102171022/102171226/102171312/102171356/102171428/102171520/102171591/102171716/102171722/102171922…	100846984/100860742/100860751/100860758/100860765/100860789/100860807/100860823/100860831/100860838/100860851/100860901/100860904/100860905/100860911/100860919/100860951/100861006/100861013/100861019/100861087/100861145/100861222/100861228/100861254/100861277/100861297/100861300/100861303/100861343/100861386/100861391/102168376/102168790/102169019/102169297/102169302/102169319/102169419/102169535…
chx04725	Cholinergic synapse	97	-0.387090353685282	-1.35250207168478	0.0459641255605381	0.0459641255605381	0.185355702779338	1440	tags=38%, list=21%, signal=30%	CREB5/PIK3CD/GNG11/KCNJ14/LOC102189040/CHRNB2/NRAS/CHRNB4/FYN/ITPR2/PRKCB/ADCY3/ADCY7/GNG12/PRKCG/PLCB2/CACNA1D/PIK3CG/GNG2/BCL2/GNAI3/GNAI1/CAMK4/PIK3R6/AKT3/CHRM3/CREB3L1/CHRM2/PIK3R3/ADCY6/GNB4/KCNQ1/GNG4/GNGT1/KCNJ3/CHRNA3/KCNQ3	34	63	100861292/102168391/102170135/102171520/102171922/102173379/102174425/102176151/102176762/102177328/102180221/102180670/102180724/102180890/102182581/102183232/102183979/102184919/102185072/102185084/102185715/102185975/102186040/102186145/102187521/102187843/102188104/102188148/102188710/102188824/102189138/102189798/102189950/102190164	100860765/100860904/100861254/102168441/102168748/102168790/102168940/102169019/102169456/102169557/102169841/102169966/102170199/102170665/102170858/102172114/102172481/102172519/102172758/102173256/102174051/102174574/102174706/102174913/102175543/102175934/102175984/102176650/102177462/102177551/102179250/102179343/102179673/102180505/102183745/102183893/102184123/102184380/102184665/102184768…
chx04120	Ubiquitin mediated proteolysis	144	0.285415939538092	1.39370015719867	0.046875	0.046875	0.18640350877193	1368	tags=30%, list=20%, signal=24%	AIRE/CDC34/RHOBTB1/KEAP1/UBB/UBE2G2/TRIM32/CUL7/MGRN1/PARK2/ANAPC11/UBA52/ANAPC2/CUL4A/ANAPC10/FBXO2/NHLRC1/LOC102174361/UBC/STUB1/UBOX5/WWP1/HERC1/UBE3B/FZR1/TCEB2/NEDD4/CUL5/ANAPC15/UBE2R2/ANAPC13/WWP2/FANCL/CUL2/UBE2M/UBE2G1/ANAPC16/BIRC3/LOC102186637/SYVN1/UBE2B/CUL3/LOC102188771	81	63	100861107/102168620/102168669/102169049/102169206/102170094/102170429/102170756/102170779/102170826/102171307/102171356/102171442/102171666/102172283/102172307/102172567/102172799/102172812/102173071/102173121/102173163/102173485/102173633/102173916/102173952/102173985/102173988/102174361/102174504/102175217/102175351/102175569/102175571/102175744/102176645/102177553/102177914/102178199/102178264…	100860797/100861089/102168931/102169462/102170035/102170170/102170185/102170194/102170324/102170381/102170548/102170786/102171156/102171483/102171806/102171866/102172762/102172830/102173331/102173973/102174098/102174738/102174822/102174917/102175608/102175767/102176068/102176174/102176743/102178285/102178666/102179100/102180057/102180822/102181564/102181578/102181617/102181876/102181994/102182239…
chx04933	AGE-RAGE signaling pathway in diabetic complications	103	-0.381826538727591	-1.33778927288851	0.0492721164613662	0.0492721164613662	0.191330717646507	1473	tags=32%, list=22%, signal=25%	ICAM1/PRKCD/PIK3CD/PLCG2/NRAS/VEGFC/LOC108634846/SERPINE1/CASP3/NOS3/PRKCB/FN1/TGFBR2/PLCB2/LOC102175177/AGTR1/PLCE1/COL4A3/BCL2/AKT3/LOC102175889/COL4A2/PIK3R3/CCND1/F3/COL4A5/COL4A1/COL4A4/MMP2/COL1A1/AGT/COL3A1/COL1A2	36	67	100860816/100860957/100860996/102168391/102168873/102169016/102169293/102169343/102170135/102170997/102173438/102174096/102175277/102175660/102176415/102180670/102180890/102180926/102181655/102182774/102183869/102184510/102185423/102186040/102186420/102187521/102188148/102188180/102188309/102188455/102188710/102188824/102189099/102189170/102189174/102191659	100846984/100860828/100860904/100860938/100860940/100861019/100861087/100861228/100861232/100861254/100861300/102169375/102169650/102169966/102170408/102171079/102171306/102171347/102171471/102172114/102172519/102174051/102174163/102174895/102175177/102175889/102175912/102175938/102176677/102176947/102177031/102177551/102178048/102178131/102178438/102178972/102179343/102180337/102180505/102181113…
chx04730	Long-term depression	55	0.33782622625076	1.36525732950305	0.0494505494505494	0.0494505494505494	0.191330717646507	509	tags=18%, list=8%, signal=17%	PLCB1/PLA2G4E/NOS1/CRHR1/GNAO1/RYR1/GNAZ/LOC102175216/MAP2K2/PRKCA	19	36	100861165/102169370/102175216/102175285/102177328/102179229/102180890/102182013/102182753/102185490/102186040/102186145/102187595/102188148/102188824/102189950/102191647/106501838/108638619	100860765/100860838/102168378/102168441/102169266/102169406/102169692/102169966/102170070/102170818/102170858/102171059/102172114/102172135/102172519/102174360/102175016/102175984/102178930/102180505/102182533/102184168/102184639/102184768/102185175/102185804/102186668/102187180/102187867/102188092/102188874/102189653/102190520/108633189/108635583/108637886
