# Supplementary material for: Transcriptome Dynamics and Regulatory Networks of Postnatal Muscle Development in Leizhou Black Goats
Source: Int J Mol Sci. 2025 Dec 21;27(1):88. doi: 10.3390/ijms27010088 (PMC12785553; doi:10.3390/ijms27010088)
Supplement: Supplementary file 1 [file ijms-27-00088-s001.zip › Supplementary Files S2 Functional Enrichment Analysis (GSEA and ORA) of DEGs Across Three Developmental Stages/GSEA/KEGG/time_expression_twoyear.vs.halfyear/enrich.xls]

ID	Description	setSize	enrichmentScore	NES	pvalue	p.adjust	qvalues	rank	leading_edge	core_enrichment	UpGenes	DownGenes	UpGeneSet	DownGeneSet
chx04974	Protein digestion and absorption	92	-0.564912811428668	-2.01406602276577	0.0014792899408284	0.0014792899408284	0.0770417422867514	633	tags=33%, list=9%, signal=30%	COL24A1/SLC8A2/COL8A1/COL4A5/LOC108634775,RPL10A/COL6A1/COL4A3/LOC108634845/KCNQ1/COL15A1/COL6A2/LOC108634427/COL6A3/COL9A2/COL5A2/COL4A4/COL21A1/COL8A2/ELN/LOC102187872/LOC102186069/COL5A1/COL22A1/COL6A6/COL6A5/COL11A1/COL11A2/COL1A2/COL1A1/COL3A1	31	61	102169547/102171260/102173692/102173746/102174197/102174414/102176019/102176156/102176550/102177438/102179479/102181135/102181685/102183561/102184205/102184608/102184856/102184949/102185162/102185516/102186297/102186504/102187334/102187568/102187830/102188580/102190327/102191134/102191423/102191649/106503435	100860743/100860828/100860925/100860938/100860940/102168373/102169447/102169643/102170840/102171079/102171347/102171644/102172853/102173817/102174703/102174838/102174913/102175894/102176416/102176677/102176947/102177443/102178089/102178401/102178669/102179846/102181735/102181964/102182838/102183207/102183405/102183732/102184475/102185378/102185420/102185669/102186069/102186539/102186825/102187872…
chx04512	ECM-receptor interaction	89	-0.515529191210613	-1.83131332205625	0.00148148148148148	0.00148148148148148	0.0770417422867514	1105	tags=45%, list=16%, signal=38%	ITGB3/SDC1/RELN/ITGA4/LAMA3/ITGA9/GP5/CD44/LAMB4/LOC102183372/HMMR/COL4A1/LAMA4/COMP/THBS3/ITGAV/FN1/COL4A5/LOC108634775,RPL10A/COL6A1/COL4A3/TNC/FRAS1/THBS2/COL6A2/SPP1/COL6A3/GP1BA/GP1BB/NPNT/COL9A2/COL4A4/IBSP/ITGB6/CHAD/COL6A6/FREM2/COL6A5/COL1A2/COL1A1	31	58	100860958/100860959/100860971/100861216/102169403/102170540/102170928/102171100/102171155/102171801/102172761/102173608/102175332/102176587/102178060/102179246/102179675/102180190/102183451/102184914/102185415/102185499/102186321/102186530/102187050/102188580/102189672/102191119/102191175/108633303/108633363	100860743/100860805/100860828/100860940/102168376/102169172/102169417/102169643/102169839/102170256/102170822/102171074/102171079/102171347/102171617/102172198/102172699/102172966/102174073/102174446/102174902/102175843/102175890/102176003/102176661/102176677/102176727/102176947/102177440/102178401/102178403/102178669/102179198/102179674/102181695/102182426/102182645/102183190/102183372/102185011…
chx04640	Hematopoietic cell lineage	83	-0.512301815697653	-1.80321452703903	0.00149700598802395	0.00149700598802395	0.0770417422867514	1533	tags=53%, list=23%, signal=41%	THPO/ITGA2/CD59/CD5/IL3RA/TNF/ITGAM/CD37/CR2/IL1R1/IL11/ITGB3/EPOR/LOC102173987/CD3G/ITGA4/LOC102179937/LOC102190745/GP5/CD8A/CD44/CD22/LOC102187998/CD8B/LOC102181422/CD3E/FLT3/IL2RA/CD3D/LOC102175634/LOC102187356/CD2/LOC102188986/LOC102188267/CD7/GP1BA/GP1BB/IL1B/LOC102179433/LOC102180664/CD24/LOC102189356/CD1E/TFRC	30	53	100860807/100860808/100860813/100860958/100860959/100861223/100861386/102169895/102171507/102172761/102172881/102175248/102175546/102175833/102176382/102176587/102177056/102180271/102180277/102182054/102183451/102184949/102185499/102185602/102185784/102186326/102186530/102191479/108633303/108633363	100860816/100861232/100861303/102169417/102170059/102170124/102170822/102172197/102172198/102173566/102173987/102174471/102175201/102175634/102175890/102176927/102177962/102178527/102179433/102179824/102179937/102180100/102180664/102181422/102181435/102181457/102182426/102183190/102184367/102184733/102185010/102185051/102185210/102186601/102186615/102187231/102187356/102187527/102187998/102188267…
chx03265	Virion - Lyssavirus	4	-0.939331384564517	-1.68247004683876	0.00200803212851406	0.00200803212851406	0.0770417422867514	217	tags=75%, list=3%, signal=73%	NGFR/NCAM1/CHRNA1	0	4		102175058/102177818/102181818/102190168
chx04979	Cholesterol metabolism	42	0.629891587611404	2.11978334323293	0.00244498777506112	0.00244498777506112	0.0770417422867514	534	tags=31%, list=8%, signal=29%	LIPG/ANGPTL4/ABCA1/NCEH1/NPC1/ANGPTL8/APOC2/ABCG8/CD36/MYLIP/CIDEB/LIPC/APOA1	28	14	100860750/100860916/100860958/100860959/102170013/102170046/102173042/102173622/102174296/102176666/102177672/102178475/102179197/102180141/102180963/102181127/102181855/102182841/102186122/102187122/102189010/102189363/102189408/102189984/102190044/102191504/102191574/108633303	102169457/102169934/102170314/102171373/102173290/102174250/102175349/102176246/102181472/102186579/102186791/102187294/102190361/102191252
chx02010	ABC transporters	51	0.552176629293144	1.93836364733566	0.00259067357512953	0.00259067357512953	0.0770417422867514	738	tags=37%, list=11%, signal=33%	LOC102177789/LOC102181811/ABCG1/LOC102179751/ABCA1/ABCG2/ABCA6/ABCA10/ABCG8/TAP2/ABCB1/LOC102185549/LOC102178109/LOC102173859/ABCC8/ABCA3/108637249/ABCC4/LOC102183842	30	21	100860857/100861157/102170612/102173435/102173859/102174986/102175208/102175224/102177279/102177563/102177789/102177837/102178109/102179197/102179751/102180638/102181242/102181759/102181811/102183842/102185549/102185649/102185675/102185888/102186159/102189408/102189489/108637248/108637249/108637289	102171298/102174202/102174250/102175509/102177770/102178034/102178414/102179446/102179626/102181156/102181173/102182661/102183293/102183428/102185895/102187656/102187702/102188922/102188929/106502019/108637259
chx03320	PPAR signaling pathway	70	0.462831646320054	1.71281925399985	0.00274725274725275	0.00274725274725275	0.0770417422867514	700	tags=29%, list=10%, signal=26%	LOC102190925/ANGPTL4/SLC27A6/LOC100861279/FABP3/FABP5/CPT1A/PPARG/ACOX1/PCK2/PLIN2/CD36/LOC102172683/SLC27A2/SLC27A4/ACSL4/APOA1/UBC/CPT1B/SCD	43	27	100860750/100860763/100860846/100860863/100860906/100860916/100860958/100860959/100861245/100861279/100861309/102170734/102171595/102171863/102172683/102172839/102173339/102174518/102176568/102176613/102177672/102177788/102178199/102179598/102179952/102180059/102180141/102180988/102181277/102184423/102184694/102184764/102185442/102186875/102187210/102187289/102187923/102189445/102190047/102190552…	100861393/102168742/102170009/102170215/102171133/102173125/102173497/102173729/102175106/102175985/102176561/102177259/102177304/102177866/102179380/102181437/102181497/102182266/102182369/102184385/102184966/102185694/102187769/102190690/102191252/108633198/108634606
chx04510	Focal adhesion	199	-0.393489803294542	-1.53694482235118	0.00275482093663912	0.00275482093663912	0.0770417422867514	1638	tags=39%, list=24%, signal=30%	VEGFB/VAV1/COL4A2/MET/JUN/MYLK3/SRC/ITGA2/PPP1CB/MAPK1/PPP1R12B/PDGFRA/BCL2/LAMA1/RAPGEF1/TNXB/LAMB1/ITGA11/LOC108634846/RAC3/AKT1/ELK1/IGF1/BCAR1/ITGA7/SOS2/ITGB3/RELN/XIAP/ITGA4/LAMA3/SOS1/ROCK2/ARHGAP5/ITGA9/MYLPF/PARVB/LAMB4/LOC102183372/PDGFA/FLT4/COL4A1/LAMA4/CAV3/COMP/THBS3/PRKCB/ITGAV/FN1/HRAS/RAC2/COL4A5/LOC108634775,RPL10A/PRKCG/COL6A1/COL4A3/TNC/THBS2/COL6A2/PARVG/SPP1/COL6A3/CCND2/COL…	71	128	100860749/100860836/100860837/100860971/100861087/100861165/100861216/102169297/102170135/102170408/102170485/102170540/102170917/102171801/102172761/102173608/102174079/102174330/102174543/102174559/102174891/102176581/102176587/102176601/102176966/102177024/102177274/102177551/102178060/102179246/102179343/102179669/102179673/102179675/102179773/102179802/102180190/102181169/102181227/102181571…	100860743/100860805/100860828/100860838/100860883/100860904/100860940/100860957/100860973/100861163/100861254/102168376/102168391/102168651/102168934/102169417/102169643/102169650/102169839/102169956/102170035/102170125/102170129/102170256/102170356/102170926/102170985/102171022/102171074/102171079/102171347/102171628/102172114/102172198/102172767/102172966/102173438/102173485/102173952/102174007…
chx05322	Systemic lupus erythematosus	106	-0.444975727578915	-1.61138136974486	0.00291120815138282	0.00291120815138282	0.0770417422867514	1238	tags=38%, list=18%, signal=31%	LOC108636046/LOC102182458/CD86/LOC102180554/LOC106503503/LOC102173987/LOC102172711/LOC102171353/LOC102179937/LOC108636047/C1S/LOC102190745/LOC102171944/LOC102178319/LOC102184859/LOC106501929/GRIN2B/LOC102187998/LOC102178257/CD40/LOC102172226/LOC102184017/LOC102189753/LOC108636012/LOC108633254/LOC102169981/LOC102173247/LOC102188588/CD28/LOC102187356/IL10/LOC102188986/LOC102188569/LOC102188267/C5/C…	33	73	100860813/100860826/102168777/102169782/102173292/102173400/102173518/102175252/102176085/102176966/102178847/102179521/102179802/102180259/102180587/102182848/102183137/102183280/102184572/102185049/102185323/102186170/102186446/102186786/102190909/102191007/102191542/106501778/106502044/106503495/106503501/106503803/108633413	100860746/100861232/102168389/102169981/102170693/102171353/102171395/102171676/102171944/102172226/102172335/102172676/102172711/102173247/102173987/102174648/102177790/102178257/102178318/102178319/102178535/102178901/102179142/102179187/102179469/102179758/102179937/102180554/102180664/102181640/102181641/102182181/102182458/102183249/102183306/102183419/102183743/102183974/102184017/102184760…
chx05146	Amoebiasis	97	-0.430883916818568	-1.54399368928702	0.00292825768667643	0.00292825768667643	0.0770417422867514	1021	tags=33%, list=15%, signal=28%	LOC108633189/LAMA3/ADCY1/CXCL8/TGFB3/LOC102188874/LAMB4/LOC102183372/TGFB2/COL4A1/LAMA4/PRKCB/ARG1/FN1/COL4A5/LOC108634775,RPL10A/PRKCG/ITGB2/COL4A3/LOC108634845/LOC102175634/PLCB2/RAB7B/IL10/IL1B/COL4A4/LOC102179433/GNA15/CD1E/COL1A2/COL1A1/COL3A1	35	62	100860742/100861281/100861293/102168869/102170135/102170540/102171801/102172255/102174096/102174613/102176966/102177031/102177056/102177328/102177551/102178679/102179246/102179343/102179802/102180271/102180505/102180906/102182115/102182395/102182683/102184478/102184914/102185034/102185042/102187050/102188148/102188710/102188740/108633473/108633906	100860746/100860747/100860816/100860828/100860853/100860938/100860940/100860955/100861185/100861228/100861232/102168376/102168391/102168790/102169966/102170256/102171079/102171347/102171613/102172114/102173110/102173379/102174648/102174814/102174902/102175634/102175660/102175984/102176003/102176661/102176677/102176927/102176947/102177052/102177440/102177814/102178438/102179433/102180100/102180724…
chx03040	Spliceosome	134	0.418932528869893	1.73638240858393	0.00334448160535117	0.00334448160535117	0.0770417422867514	2476	tags=47%, list=37%, signal=30%	LOC102189034/HSPA2/LOC102177976/LOC106503022/SLU7/LOC102179628/SF3A3/SRSF5/SART1/SYF2/LOC102177850/FUS/DDX42/LOC102174476/EFTUD2/PRPF18/SF3A2/ALYREF/LSM4/DHX38/PRPF40B/DHX8/DDX46/CRNKL1/SNRNP70/SNRNP200/SF3B2/PRPF6/SF3A1/HSPA6/EIF4A3/LSM3/THOC1/SNRPD1/PRPF8/PQBP1/DHX16/HNRNPU/RBMX/XAB2/SRSF7/PRPF40A/SNRPA/U2AF1/CHERP/RBM22/SNU13/MAGOH/PRPF31/SF3B3/MAGOHB/PRPF4/SNRPD2/HNRNPC/PPIL1/HNRNPA1/CCDC12/U…	95	39	100860966/100860983/100860998/100861007/100861023/100861041/100861302/102168224/102168897/102169742/102169864/102170158/102170169/102170653/102171069/102171199/102171624/102171834/102172047/102172177/102172272/102172646/102172728/102172962/102173179/102173222/102173272/102173400/102173920/102173942/102174364/102174441/102174442/102174476/102174754/102175470/102175516/102175614/102175797/102175851…	100860849/100861322/100861346/100861400/102168690/102168839/102168900/102170258/102171027/102171075/102171331/102171482/102171935/102172949/102174478/102175883/102177229/102177473/102177568/102177830/102178140/102178934/102179347/102179471/102181158/102182240/102182598/102183161/102184951/102185205/102185565/102186123/102187281/102188143/102188775/102189812/102190204/102190526/108633172
chx04061	Viral protein interaction with cytokine and cytokine receptor	80	-0.451513256774381	-1.5856914515876	0.00447093889716841	0.00447093889716841	0.0770417422867514	1174	tags=40%, list=17%, signal=33%	CCL26/LOC108633275/CCL22/IL22RA1/CCR9/IL10RA/CXCL8/CCR5/CCR6/ACKR3/CCR10/CCL25/LOC102178953/IL2RA/IL18R1/CXCR3/LOC102190717/LTA/IL10/CCL21/CCL24/ACKR4/IL18RAP/LOC102170772/CX3CR1/XCR1/CCR8/CXCL10/CXCL14/LOC102175889/CCL19/CXCL9	31	49	102169556/102169576/102169656/102169855/102169916/102170310/102170801/102174569/102174969/102175959/102176270/102178219/102179245/102179590/102179713/102179993/102181154/102181582/102181854/102182115/102182395/102182683/102188811/102189634/102189703/102189744/102191447/106503905/108635488/108636573/108638455	100860746/100860873/100860874/100861190/100861232/100861236/100861303/102168936/102169070/102170059/102170772/102171272/102173115/102173335/102173357/102173628/102173693/102174690/102174776/102174844/102175293/102175889/102178438/102178497/102178672/102178953/102179824/102180440/102180548/102181252/102182229/102182694/102184001/102185051/102187225/102187274/102187309/102187541/102187851/102188086…
chx05323	Rheumatoid arthritis	77	-0.451326721528401	-1.5687973282763	0.0045662100456621	0.0045662100456621	0.0770417422867514	1248	tags=39%, list=19%, signal=32%	CTSL/CD86/TNFSF13B/IL11/ITGAL/LOC102179937/CXCL8/LOC102190745/TGFB3/CTLA4/IL15/LTB/TGFB2/LOC102187998/TNFSF11/TNFSF13/ITGB2/ANGPT1/CD28/LOC102187356/LOC102188986/FOS/LOC102188267/IL1B/LOC102170772/ATP6V1G2/LOC102180664/LOC102189356/ATP6V0A4/LOC102175889	29	48	100860813/100860837/102169100/102169483/102169556/102170666/102174547/102176937/102177162/102178477/102179590/102179797/102181113/102181154/102181518/102181582/102182115/102182395/102182683/102182700/102182930/102183473/102186280/102186995/102189904/102191322/102191393/106502862/108633881	100860747/100860816/100860848/100860886/100860955/100860957/100861185/100861190/100861228/100861232/102168389/102169296/102170772/102171171/102171272/102171404/102171520/102172115/102172556/102175889/102176335/102178438/102179142/102179425/102179937/102180664/102180957/102184367/102184760/102185051/102185423/102185465/102186053/102186643/102187356/102187358/102187998/102188267/102188986/102189356…
chx05143	African trypanosomiasis	31	0.634086126443208	1.97615221159319	0.00477326968973747	0.00477326968973747	0.0770417422867514	78	tags=23%, list=1%, signal=22%	HBBC/LOC102168959/LOC102168680/LOC102175876/PLCB1/IL12A/THOP1	14	17	100861293/102168680/102168959/102170997/102174883/102175045/102175876/102178165/102180141/102180451/102180505/102181113/102187771/102188148	100860746/100860816/100860819/100861190/100861232/102169966/102172114/102174895/102175177/102175984/102176710/102177440/102178753/102180890/102184119/102189653/102189950
chx05140	Leishmaniasis	64	-0.486159424950993	-1.62506658532637	0.00483091787439614	0.00483091787439614	0.0770417422867514	1563	tags=48%, list=23%, signal=38%	PTGS2/JUN/MAPK1/TNF/ITGAM/ELK1/LOC102188617/LOC108637962/LOC102173987/IFNGR2/ITGA4/LOC102179937/LOC102190745/TGFB3/LOC102184859/TGFB2/LOC102187998/PRKCB/LOC102175938/NCF2/ITGB2/LOC102187356/IL10/LOC102188986/MARCKSL1/FOS/LOC102188267/IL1B/LOC102180664/LOC102189356/NCF4	18	46	100860742/100860780/100860813/100860826/100860996/100861293/102169137/102171575/102174096/102174883/102178060/102180670/102181421/102182698/102185161/102188824/102189170/102189174	100860746/100860747/100860816/100860905/100860955/100861185/100861228/100861232/102170129/102170440/102171472/102171520/102171728/102172114/102172719/102172830/102173987/102175660/102175930/102175938/102176291/102177432/102179937/102180100/102180664/102180926/102182846/102183190/102184510/102184859/102185423/102185698/102186040/102187356/102187405/102187998/102188267/102188617/102188986/102189356…
chx00010	Glycolysis / Gluconeogenesis	58	-0.509075352240103	-1.68738876767587	0.00483870967741936	0.00483870967741936	0.0770417422867514	1165	tags=45%, list=17%, signal=37%	PFKP/LDHAL6B/PKLR/LOC102181016/BPGM/PDHA1/ENO2/PGM1/LOC102177153/HK2/ACSS1/DLAT/ENO3/TPI1/GAPDH/GPI/ENO1/GCK/LOC102173738/ALDH3B1/PGAM2/LDH-A/PKM/LOC102189835/ALDH3A1/PGK1	17	41	102169772/102171124/102174732/102174989/102175765/102179952/102181503/102182403/102185744/102186197/102186554/102187288/102187622/102187810/102189519/102189736/102190759	100860870/100860872/102168356/102168433/102168710/102168742/102169617/102169807/102170543/102173738/102174691/102175881/102176249/102176387/102177153/102177347/102178360/102178731/102179701/102179979/102181016/102181330/102181747/102183563/102184953/102185099/102185429/102185725/102185988/102186015/102186091/102187016/102187125/102187548/102187916/102188713/102188750/102189150/102189835/102190144…
chx03050	Proteasome	44	0.564905662974622	1.91276395454228	0.00496277915632754	0.00496277915632754	0.0770417422867514	2175	tags=68%, list=32%, signal=46%	PSMF1/PSME4/PSMD2/PSMC1/PSMD4/PSMB3/PSMB2/ADRM1/PSMD7/PSMC3/PSMC2/PSMB1/PSMD11/PSMD3/PSMA7/PSMC5/PSMD9/PSMB4/PSMB10/PSMD8/PSMD1/PSMD13/PSME2/PSMD12/PSMC4/PSMA4/PSMB9/PSMA3/POMP/PSMB7	39	5	100860840/102168353/102169405/102172642/102173481/102173623/102174773/102175024/102175796/102176071/102176558/102176723/102176996/102178323/102180674/102180902/102181192/102181449/102181749/102182039/102182415/102183547/102183635/102184096/102184530/102185511/102185667/102186449/102186623/102187246/102187430/102187906/102187958/102189234/102190150/102190237/102190848/102191015/102191527	102179390/102180165/102187178/102188113/102191267
chx00970	Aminoacyl-tRNA biosynthesis	47	0.501721706513354	1.72554945117236	0.00498753117206983	0.00498753117206983	0.0770417422867514	1606	tags=43%, list=24%, signal=33%	KEF96_t12/WARS/MARS/CARS/SARS/VARS/AARS/GARS/HARS/EPRS/TARSL2/EARS2/TARS2/KEF96_t03/FARS2/QARS/KEF96_t05/FARSB/FARSA/VARS2	33	14	100861378/102169284/102169537/102169829/102169856/102170283/102170371/102170720/102171023/102171179/102171889/102172678/102173437/102174367/102174910/102175915/102177077/102177555/102178168/102178730/102179148/102179760/102182177/102183828/102183845/102183922/102187362/102187861/102190826/102191612/64986303/64986313/64986314	102169010/102170038/102170188/102172650/102176662/102177266/102178192/102179695/102179742/102180155/102181366/102182456/102182835/102191336
chx04672	Intestinal immune network for IgA production	34	-0.597246024270246	-1.76777431751248	0.00512820512820513	0.00512820512820513	0.0770417422867514	1209	tags=59%, list=18%, signal=48%	CD86/TNFSF13B/CCR9/ITGA4/LOC102179937/LOC102190745/IL15/LOC102187998/TNFSF13/CCR10/CCL25/CD40/CD28/LOC102187356/IL10/LOC102188986/LOC102188267/LOC102180664/MADCAM1/LOC102189356	11	23	100860813/102169556/102169916/102170273/102171722/102176270/102180190/102184942/102189290/102189617/102189744	100860746/100860848/100860886/102168389/102170227/102172335/102179142/102179937/102180664/102180957/102181252/102183190/102183249/102184001/102184760/102187356/102187998/102188267/102188986/102189356/102190745/102191364/108633225
chx05310	Asthma	16	-0.71427892667496	-1.8441239845767	0.00517241379310345	0.00517241379310345	0.0770417422867514	1020	tags=75%, list=15%, signal=64%	FCER1G/LOC102179937/LOC102190745/LOC102187998/FCER1A/CD40/LOC102187356/IL10/LOC102188986/LOC102188267/LOC102180664/LOC102189356	2	14	100860813/102171633	100860746/100861232/102168313/102172335/102179937/102180664/102183249/102187356/102187998/102188267/102188986/102189356/102190745/102191004
chx05205	Proteoglycans in cancer	197	-0.3917530155129	-1.52810640218233	0.00549450549450549	0.00549450549450549	0.077942108017296	1687	tags=37%, list=25%, signal=29%	VEGFA/LOC102169319/HIF1A/HPSE/TWIST1/KRAS/VAV1/MET/SRC/ITGA2/PRKACB/PPP1CB/NRAS/MAPK1/PPP1R12B/FZD8/TNF/WNT9A/BRAP,DDX5/MIR21/LOC108634846/AKT1/GAB1/ELK1/CTSL/CAMK2D/PRKACA/IGF1/SOS2/FZD7/HCLS1/ITGB3/SDC1/SOS1/SDC2/ROCK2/CAMK2A/ANK3/MDM2/CD44/FZD5/ANK2/TWIST2/GPC1/DCN/TGFB2/ANK1/CAV3/PRKCB/GPC3/ITGAV/FN1/PLCE1/LUM/HRAS/WNT9B/LOC108634775,RPL10A/TIAM1/PRKCG/WNT7A/FZD10/FZD2/WNT2/MMP2/WNT2B/VAV2/HB…	70	127	100860749/100860836/100860902/100860971/100860996/100861165/100861216/100861297/100861341/102168332/102168469/102169259/102169621/102169703/102170135/102170485/102170617/102170949/102171262/102172668/102173448/102173608/102175285/102175970/102176581/102176587/102176601/102176762/102176768/102176772/102177031/102177551/102178060/102178984/102179053/102179343/102179898/102180150/102180167/102180337…	100860747/100860828/100860838/100860883/100860904/100860940/100860944/100860955/100860957/100861228/100861232/100861277/100861391/102168391/102168557/102168790/102169319/102169370/102169417/102169419/102169650/102169655/102170129/102170356/102170463/102170858/102170921/102170985/102171022/102171572/102171665/102172114/102172198/102172519/102172767/102172948/102173163/102173379/102173438/102174051…
chx05204	Chemical carcinogenesis - DNA adducts	40	0.513290210085749	1.70759971285725	0.00744416873449132	0.00744416873449132	0.096416464616066	440	tags=25%, list=7%, signal=24%	LOC102173702/LOC102174170/LOC102181382/LOC102185621/LOC102182294/LOC102184041/LOC102178311/LOC102174708/GSTO2/GSTM3	24	16	102170554/102170823/102173702/102174170/102174708/102175171/102178311/102178383/102179973/102181382/102182294/102182297/102182665/102183750/102184041/102185021/102185621/102188913/102189370/102189813/102190488/106503993/108633281/108636034	100860758/100860905/100860945/100861197/100861222/102168375/102169935/102172669/102174444/102180722/102184252/102190016/102190481/102191223/108633298/108637838
chx00071	Fatty acid degradation	40	0.493889876724161	1.64305921894826	0.00744416873449132	0.00744416873449132	0.096416464616066	806	tags=32%, list=12%, signal=29%	LOC102190925/CPT1A/HADHB/ACAA2/ACOX1/ALDH9A1/HADHA/LOC102172683/ACADVL/ACSL4/LOC102172133/CPT1B/ALDH3A2	24	16	102170570/102170734/102171856/102172133/102172372/102172683/102174989/102176568/102177588/102177788/102179598/102180988/102181277/102181987/102183474/102184764/102186197/102187210/102187923/102188776/102189046/102189519/102190777/102190925	102169617/102170543/102171980/102172857/102173497/102173738/102177153/102177304/102177866/102178259/102179380/102180069/102181437/102185243/102185694/102187125
chx05217	Basal cell carcinoma	58	-0.471044321574346	-1.56133054528079	0.00806451612903226	0.00806451612903226	0.0996303467699349	1448	tags=52%, list=22%, signal=41%	APC/GSK3B/WNT5A/FZD4/TCF7L1/BAX/GADD45G/FZD8/WNT9A/DVL2/BMP2/FZD7/GLI1/FZD5/AXIN1/AXIN2/GADD45B/WNT9B/GLI3/GLI2/PTCH2/WNT7A/LEF1/FZD10/FZD2/WNT2/HHIP/WNT2B/WNT16/FZD9	15	43	100860789/102169259/102169621/102169703/102170426/102170617/102173736/102176768/102177435/102179898/102179904/102182444/102187819/102191742/108637658	100846984/100860831/100860901/102169419/102170375/102170562/102170921/102171356/102171572/102171665/102172948/102174961/102175498/102175724/102175836/102176310/102176363/102177945/102178142/102178293/102178402/102178446/102180102/102180281/102180348/102180448/102181468/102182009/102183205/102183684/102184122/102184724/102184896/102185507/102187048/102187776/102188011/102188083/102188317/102188440…
chx04310	Wnt signaling pathway	156	-0.3839529334229	-1.45359949273429	0.00848656294200849	0.00848656294200849	0.0996303467699349	1631	tags=36%, list=24%, signal=28%	APCDD1L/SOST/TLE4/JUN/PPP3R1/PRKACB/TLE3/CXXC4/FZD8/WNT9A/CTNND2/DVL2/RAC3/FBXW11/ROR2/CAMK2D/PRKACA/FZD7/NOTUM/PPP3CA/PPP3CB/DAAM1/ROCK2/CAMK2A/LOC102181663/WIF1/FRAT2/FZD5/AXIN1/LOC102170232/AXIN2/FOSL1/LRP6/PRKCB/WNT9B/LGR4/RAC2/PRKCG/NKD2/SFRP4/WNT7A/SERPINF1/LEF1/FRZB/PLCB2/FZD10/FZD2/WNT2/LOC102174738/CCND2/WNT2B/WNT16/FZD9/CCND1/WISP1/LGR5	54	102	100860770/100861087/102169259/102169344/102169503/102169621/102169703/102170408/102170617/102171262/102173591/102173712/102173736/102174419/102174518/102176017/102176762/102176768/102177435/102177509/102177885/102179895/102179984/102180505/102180958/102181169/102181296/102182082/102182092/102182190/102182444/102182554/102182774/102182879/102184871/102185417/102186146/102187799/102187819/102188148…	100860772/100860901/100861019/102168244/102168539/102168790/102169293/102169419/102169650/102169966/102170182/102170232/102170271/102170322/102170375/102170565/102170921/102171243/102171665/102172040/102172114/102172413/102172719/102172948/102173064/102173379/102173438/102174709/102174738/102174743/102174961/102175136/102175498/102175529/102175724/102175934/102175968/102175984/102176068/102176122…
chx01524	Platinum drug resistance	77	0.406909185760269	1.53325782204156	0.00869565217391304	0.00869565217391304	0.0996303467699349	440	tags=17%, list=7%, signal=16%	LOC102173702/LOC102174170/CDKN1A/LOC102185621/BBC3/LOC102184041/BRCA1/CASP8/LOC102174708/BCL2L1/ATP7B/GSTO2/GSTM3	41	36	102169621/102169919/102170135/102170760/102171367/102172730/102173121/102173702/102174170/102174681/102174708/102175171/102176106/102176180/102177031/102177551/102178383/102179343/102179898/102179973/102180451/102180684/102181124/102181726/102183524/102184041/102185021/102185042/102185621/102185993/102187521/102188710/102188824/102188830/102188913/102189370/102189813/102190488/106503993/108636034…	100846984/100860758/100860904/100861197/100861222/100861254/102168391/102170035/102170516/102170562/102170905/102171330/102172156/102173163/102173474/102173485/102173952/102173997/102174051/102174444/102175063/102178753/102179626/102180077/102180187/102181989/102184966/102185834/102186040/102188973/102189930/102190016/102190481/102190803/108633298/108637838
chx04621	NOD-like receptor signaling pathway	151	0.361281737271423	1.53830505222752	0.0102389078498294	0.0102389078498294	0.106632169255019	576	tags=18%, list=9%, signal=17%	MAPK10/PLCB1/NOD2/LOC102190983/BAC5/BAC7.5/MAP34-B/LOC102169231/LOC102182683/CASP8/GABARAPL1/MAP28/IRF7/LOC102182395/MAPK13/LOC102186893/NFKBIA/BCL2L1/LOC102182115/NOD1/HSP90AB1/LOC102181554/TNFAIP3/CTSB/NLRP12/MAP1LC3B/LOC102181595	75	76	100860851/100860996/100861006/100861087/100861191/100861192/100861213/100861246/100861275/102168479/102169137/102169231/102169291/102169919/102170003/102170144/102170408/102170760/102170774/102170987/102171213/102171471/102171575/102171591/102171696/102171811/102173295/102173932/102174096/102174883/102175057/102175496/102176666/102177369/102177406/102178407/102180505/102180538/102180684/102181169…	100860816/100860955/100861190/100861232/100861254/100861338/102168578/102169397/102169457/102169512/102169658/102169684/102169966/102170035/102170728/102170858/102170958/102171058/102171272/102171382/102171742/102171902/102172617/102172719/102172830/102172911/102173290/102173382/102173485/102173536/102173747/102173810/102173952/102174145/102174264/102174365/102174753/102175660/102175889/102175938…
chx00561	Glycerolipid metabolism	51	0.468649978321682	1.64515126702534	0.0103626943005181	0.0103626943005181	0.106632169255019	1494	tags=43%, list=22%, signal=34%	LIPG/DGKI/DGKH/ALDH9A1/DGKE/LPIN3/LIPC/DGAT2/PLPP4/PNPLA2/MGLL/ALDH3A2/PLPP2/PLPP3/LCLAT1/DGKQ/LPIN1/GPAT3/GPAT2/AKR1B1/DGKG/GLA	33	18	100860750/100860889/100860912/100861225/102169156/102171485/102171567/102174409/102174853/102174989/102175409/102175656/102175743/102176082/102176096/102176295/102176386/102177282/102180010/102180603/102180745/102181127/102181346/102181946/102182420/102183908/102183913/102183921/102187190/102189384/102189519/102191574/102191623	100861270/102169617/102170215/102170543/102170580/102173200/102173368/102173798/102175275/102181375/102181747/102182744/102184173/102185364/102187080/102187125/102188869/108633198
chx04141	Protein processing in endoplasmic reticulum	166	0.321245575715993	1.37645011442424	0.0103806228373702	0.0103806228373702	0.106632169255019	1828	tags=39%, list=27%, signal=29%	MAPK10/HSPA2/FBXO2/SEC13/HSP90AB1/P4HB/STT3A/DERL1/SVIP/MAN1A1/LOC102177850/XBP1/SEC63/SSR1/ATXN3/ERN1/SEC61A1/SEL1L/MOGS/DDOST/UGGT2/SYVN1/EIF2AK2/RPN2/NPLOC4/PLAA/CALR/CRYAB/OS9/NSFL1C/PRKCSH/SEC24C/RPN1/SIL1/SEC31A/ERO1A/HSPA5/WFS1/EIF2AK3/SEC62/PDIA3/SAR1A/PDIA4/UBE2G2/SEC23B/HSPA6/DNAJC10/ATF6B/HYOU1/CAPN2/VIMP/VCP/DDIT3/HERPUD1/PDIA6/HSP90B1/UBE4B/DNAJB2/SEC61B/DAD1/ATF6/LOC102182048/SSR4/M…	110	56	100860851/100860882/100860963/100861006/100861084/100861087/100861133/100861159/100861354/100861372/102168403/102168717/102168848/102168931/102169074/102169206/102169311/102169492/102169902/102170349/102170408/102170514/102170888/102171307/102171521/102171576/102171662/102171671/102171687/102171725/102171806/102171985/102172300/102172355/102172812/102173038/102173178/102173297/102173539/102173765…	100846984/100860849/100861089/100861098/100861254/100861313/102168669/102169056/102169058/102170126/102170562/102170648/102171509/102171587/102171866/102171951/102172156/102172345/102172817/102173946/102173988/102174143/102174738/102174894/102174917/102175767/102175914/102176037/102176065/102176834/102177549/102178963/102179863/102180324/102181159/102181328/102181822/102182240/102182375/102183636…
chx04650	Natural killer cell mediated cytotoxicity	115	-0.404032147962367	-1.48215772601719	0.0114942528735632	0.0114942528735632	0.114135914498891	1137	tags=43%, list=17%, signal=36%	LOC102185698/KRAS/VAV1/LOC108635363/PPP3R1/NRAS/MAPK1/SH2D1B/TNF/LOC108636749,ULBP1/RAC3/LOC108636739,ULBP1/SOS2/LOC102170874/TYROBP/LCP2/IFNGR2/FCER1G/ITGAL/LOC102177708/PPP3CA/PPP3CB/SOS1/LOC102181867/ULBP1/LOC102189946/NCR3/LOC102176695/PRKCB/HCST/HRAS/RAC2/LOC108635170,ULBP1/LOC102182573/PRKCG/CD48/LOC108635630/CD244/ITGB2/LOC108638096/LOC102179822/LOC102184229/LCK/LOC102190217/LOC102183941/V…	39	76	102170135/102170313/102171130/102175057/102175285/102175959/102176106/102177031/102177285/102177551/102178303/102178567/102178783/102179343/102179673/102179773/102180337/102180451/102181113/102181595/102181878/102182304/102182698/102184329/102184810/102185042/102185735/102188710/102188824/102189645/102190520/102191552/106504020/108634694/108635488/108636544/108638310/108638455/108638619	100860893/100861185/100861232/102168391/102169370/102169956/102170356/102170874/102170926/102171153/102171746/102172114/102172115/102172519/102173335/102173438/102173900/102174120/102174360/102175151/102175978/102175984/102176695/102176770/102176802/102177271/102177428/102177708/102178123/102178149/102178569/102178753/102179767/102179822/102180827/102180890/102181175/102181867/102182573/102182602…
chx00534	Glycosaminoglycan biosynthesis - heparan sulfate / heparin	22	-0.621485875566939	-1.70390612390761	0.0119453924914676	0.0119453924914676	0.114789340410368	509	tags=32%, list=8%, signal=30%	B3GAT3/LOC102184089/HS3ST3A1/HS6ST2/XYLT1/NDST3/EXTL1	11	11	102169088/102172900/102174617/102176690/102182809/102183286/102183844/102187918/102188252/102189205/102191357	102171771/102172516/102174299/102176640/102178172/102178593/102180112/102182004/102182243/102184089/106502605
chx04145	Phagosome	154	-0.380023405744858	-1.43876607104018	0.0126582278481013	0.0126582278481013	0.117605502109003	1287	tags=31%, list=19%, signal=25%	NOS1/TUBB2A/LOC102188617/CD209/CTSL/MRC1/ITGB3/LOC102173987/LOC102187765/TUBA1A/MSR1/LOC102179937/LOC102190745/CORO1A/MARCO/LOC102184859/MPO/LOC102186356/CTSS/LOC102187998/COMP/THBS3/LOC102175938/ITGAV/LOC102172952/NCF2/CLEC7A/LOC102175746/ITGB2/THBS2/LOC102187356/RAB7B/MRC2/LOC102188986/LOC102188569/LOC102188267/TUBA1C/COLEC11/ATP6V1G2/LOC102180664/LOC102185917/LOC102189356/LOC102178426/ATP6V0A4…	74	80	100860813/100860826/100860932/100860958/100860959/100860971/102168869/102168905/102168953/102169483/102169753/102170045/102170666/102171561/102171662/102171703/102171895/102173297/102173608/102173624/102173831/102173837/102174547/102174590/102174628/102175187/102175190/102175814/102175838/102175986/102176587/102176782/102176937/102177056/102177162/102177286/102178060/102178062/102178119/102178475…	100860747/100860883/100860955/100861185/102168505/102168670/102169296/102169417/102170149/102171171/102171371/102171404/102171570/102171728/102172138/102172197/102172198/102172254/102172556/102172952/102173110/102173438/102173946/102173987/102174188/102174814/102175491/102175746/102175930/102175938/102176291/102176404/102177410/102177846/102178409/102178426/102178700/102179221/102179674/102179831…
chx04923	Regulation of lipolysis in adipocytes	54	0.4384113755393	1.54527019042049	0.0131926121372032	0.0131926121372032	0.117605502109003	901	tags=28%, list=13%, signal=24%	ADCY8/LOC100861279/LOC108634205/PTGER3/LIPE/LOC102174470/ADRB2/ADCY5/ADCY4/TSHR/PNPLA2/MGLL/NPY1R/IRS2/ADCY6	29	25	100860765/100860801/100860889/100861279/102169557/102170135/102172135/102174470/102174848/102176082/102177551/102178500/102179343/102179381/102182753/102184919/102185042/102185469/102185804/102186285/102186447/102187521/102187558/102188710/102189798/102190552/108634205/108635583/108637286	100860904/100860905/102168391/102168790/102168996/102169019/102170328/102171922/102173379/102174051/102175460/102176672/102180724/102181248/102181801/102183371/102184858/102185858/102188104/102188874/102189031/102190690/102190893/106503668/108633189
chx04072	Phospholipase D signaling pathway	135	0.342480404912154	1.41962662347906	0.0134228187919463	0.0134228187919463	0.117605502109003	1134	tags=23%, list=17%, signal=19%	PLA2G4E/ADCY8/PLCB1/DGKI/LPAR3/PTK2B/CXCR2/KIT/DGKH/RAPGEF3/PDGFB/ADCY5/ADCY4/DGKE/LOC102175216/RAPGEF4/F2R/SHC4/SPHK1/PDGFRB/PLPP2/MS4A2/ADCY6/PLPP3/PLCG1/ARF1/DGKQ/PLD2/LPAR6/KITLG/PTGFR	70	65	100860807/100860902/100860912/100860943/100861145/100861308/100861386/102168201/102169557/102170135/102170818/102171485/102171567/102171633/102173151/102173256/102173625/102174079/102174163/102174559/102174853/102175216/102175285/102175743/102176295/102176556/102177079/102177282/102177551/102178145/102178660/102178739/102179343/102179673/102179773/102180337/102180505/102181169/102181878/102181946…	100860904/102168313/102168391/102168651/102168934/102168996/102169019/102169956/102169966/102170356/102170580/102170926/102171388/102171922/102172481/102172519/102172758/102172767/102173200/102174007/102174051/102174120/102174268/102174434/102175275/102177137/102177271/102178432/102178438/102178930/102179970/102180724/102180890/102181375/102183333/102184154/102184173/102184187/102184366/102184511…
chx03008	Ribosome biogenesis in eukaryotes	76	0.398619292743717	1.50626788103723	0.0142857142857143	0.0142857142857143	0.120898838004101	2084	tags=47%, list=31%, signal=33%	LOC102169948/RPP38/POP1/LOC102175592/KEF96_r01/UTP6/NOL6/EIF6/GNL3/PWP2/DKC1/XRN1/POP4/UTP14A/POP5/FCF1/CSNK2A2/TBL3/RBM28/UTP18/MDN1/RPP40/CSNK2B/XRN2/POP7/IMP4/GNL2/GAR1/LSG1/EFL1/NHP2/FBL/RIOK2/SNU13/GTPBP4/NXT2	55	21	102168897/102168926/102168960/102169710/102169767/102169948/102171424/102171455/102171526/102171621/102171656/102172390/102172876/102173160/102173679/102174122/102174252/102174356/102174419/102175279/102175514/102175592/102176450/102177017/102177450/102177754/102178771/102179666/102179684/102180252/102180446/102180807/102180832/102182082/102182095/102182735/102182945/102183105/102183221/102183260…	102171062/102171405/102171795/102172640/102174025/102175136/102177675/102180415/102180940/102181320/102182069/102184270/102186192/102186802/102188731/102188839/102189562/102190324/102190464/108635911/108637516
chx04340	Hedgehog signaling pathway	51	-0.478978392164822	-1.55399198459676	0.0146103896103896	0.0146103896103896	0.120898838004101	1697	tags=49%, list=25%, signal=37%	C25H16orf52/EVC/SPOP/GSK3B/SMURF2/CSNK1G3/PRKACB/ARRB1/BCL2/HHATL/FBXW11/PRKACA/SPOPL/GLI1/GAS1/BOC/GLI3/GLI2/CDON/PTCH2/GPR161/HHIP/EVC2/CCND2/CCND1	13	38	102168427/102169685/102170381/102177365/102182522/102184396/102184871/102185296/102186950/102187802/102189276/102190287/102191394	100861254/102168587/102168732/102168790/102169650/102169860/102171467/102171572/102173331/102173379/102175836/102176363/102178142/102178293/102178402/102180576/102180657/102180735/102181092/102181468/102181496/102183823/102185507/102186433/102187048/102187079/102187999/102188011/102188094/102188788/102188797/102188923/102189204/102189417/102189937/102190361/102190596/108636574
chx00983	Drug metabolism - other enzymes	59	0.421493421851432	1.51803384094512	0.0158730158730159	0.0158730158730159	0.127796969902233	651	tags=24%, list=10%, signal=22%	LOC102173702/LOC102174170/LOC102185621/LOC102182294/LOC102184041/LOC102174708/GSTO2/GSTM3/UPP1/LOC102188887/CES2/NME7/LOC106503993/UMPS	36	23	102168204/102170200/102171208/102173102/102173702/102174170/102174355/102174503/102174708/102174717/102175171/102175413/102175705/102176263/102178383/102178400/102179973/102182294/102184041/102184671/102185021/102185621/102187332/102188073/102188253/102188887/102188913/102189370/102189416/102189813/102190488/102191092/102191483/102191543/106503993/108636034	100860758/100860988/100861197/100861222/100861280/102168465/102168496/102169935/102174444/102175795/102180676/102181553/102182146/102183404/102185371/102185703/102185772/102190016/102190038/102190481/102191568/108633298/108637838
chx04080	Neuroactive ligand-receptor interaction	207	-0.345618551688677	-1.35656773211677	0.0164835164835165	0.0164835164835165	0.129219810660254	1451	tags=42%, list=22%, signal=34%	THRB/LEPR/LOC106503280/CHRM3/CHRM2/PTGER4/RXFP2/GABRA1/OXTR/BDKRB2/GRIN2D/VIPR1/LOC102187883/GRIK5/P2RX7/ADCYAP1R1/ADRA1B/POMC/LTB4R/ADM2/ADRB3/LOC102177821/QRFP/GABRR1/VIPR2/GHRH/HRH1/ADORA1/GABRA2/HTR2A/CALCRL/PNOC/NPY/NR3C1/ADORA3/RXFP4/P2RY2/AVPR1A/MAS1/OPRL1/GRIN2B/GRIA1/LYNX1/QRFPR/LOC102179414/GRIA3/LPAR1/GPR35/GLRB/CHRNE/S1PR2/PRLR/GRIA4/APLNR/HTR4/GRM4/NPW/GRIK2/GAL/CHRNA3/P2RY13/SSTR2/T…	81	126	100860794/100860826/102168302/102168378/102168518/102168830/102169145/102169345/102169770/102170026/102171427/102171854/102172265/102172679/102173324/102173610/102173625/102173972/102174144/102174163/102174848/102175860/102175912/102176240/102176785/102177799/102177975/102178091/102178195/102178500/102179381/102179488/102179550/102179745/102180347/102180535/102181288/102181502/102181742/102181834…	100860755/100860790/100860866/100860871/100861156/100861318/102168263/102168399/102168661/102168674/102169266/102169456/102169991/102171059/102171388/102171574/102171850/102172207/102172237/102172368/102172953/102173383/102174145/102174156/102174648/102174657/102174668/102174787/102174855/102175460/102175595/102176185/102176535/102177001/102177097/102177174/102177187/102177769/102177821/102178536…
chx01250	Biosynthesis of nucleotide sugars	39	0.462216812995003	1.54201907535357	0.0169491525423729	0.0169491525423729	0.129463162469407	1320	tags=38%, list=20%, signal=31%	LOC102189920/LOC108635102/MIOX/UAP1L1/PMM2/PGM3/GALK2/GALT/NAGK/HK3/PMM1/HK1/GMPPB/GFPT1/TGDS	26	13	102168393/102170134/102170331/102170886/102171581/102172736/102172896/102174732/102175034/102175855/102175965/102177984/102178496/102180808/102181448/102181740/102182403/102182884/102187774/102188203/102188457/102188934/102189736/102189920/102190759/108635102	102168356/102170656/102171423/102171772/102172661/102173959/102177249/102179951/102180172/102183563/102185360/102185429/102189150
chx04060	Cytokine-cytokine receptor interaction	221	-0.339485274721723	-1.34452099686769	0.019047619047619	0.019047619047619	0.138358037215588	1177	tags=32%, list=18%, signal=27%	BMP2/CCL26/LOC108633275/TNFSF13B/CCL22/IL22RA1/IL11/LOC106503617/EPOR/CCR9/IL10RA/MSTN/IFNGR2/TNFRSF19/BMP7/LOC102181867/CXCL8/AMHR2/TGFB3/CCR5/IL15/LTB/CCR6/TGFB2/TNFRSF9/ACKR3/TNFSF11/TNFSF13/GDF6/CCR10/IL1RN/CCL25/LOC102178953/LIF/CD40/LOC102169932/PRLR/CNTFR/INHBA/IL12RB2/BMPR1A/CRLF2/IL17C/IL2RA/IL18R1/IL27RA/CXCR3/LOC102190717/LTA/IL10/CCL21/CCL24/ACKR4/EDA/TNFSF18/NGFR/IL1B/IL18RAP/LOC1021…	95	126	100860789/100860793/100860794/100860884/100860896/100860926/100861211/100861250/100861293/102169402/102169556/102169576/102169656/102169855/102169916/102170310/102170503/102170801/102171312/102171722/102172253/102172733/102173695/102173944/102174109/102174569/102174882/102174969/102175057/102175228/102175248/102175546/102175959/102176101/102176270/102176275/102176382/102176401/102176795/102177022…	100860746/100860790/100860816/100860831/100860848/100860859/100860873/100860874/100860886/100860887/100860918/100860960/100861190/100861228/100861232/100861236/100861240/100861241/100861261/100861300/100861303/100861318/100862660/102168488/102168936/102169022/102169070/102169607/102169777/102169932/102170059/102170124/102170772/102171152/102171272/102171712/102172335/102173115/102173240/102173335…
chx04936	Alcoholic liver disease	126	0.345394342206383	1.42711523126868	0.0192307692307692	0.0192307692307692	0.138358037215588	942	tags=25%, list=14%, signal=22%	MAPK10/LOC102190925/IL12A/MLYCD/LOC102182294/NOX4/CPT1A/CAMKK2/LOC102182683/FOXO1/CASP8/ACOX1/LOC102182395/MAPK13/IL17RA/NFKBIA/C3/LOC102182115/ALDH9A1/LPIN3/ACADVL/ACACB/LOC102181595/LOC108635517/CPT1B/SCD/ALDH3A2/RELA/SREBF1/IKBKB/TICAM1	68	58	100860763/100860826/100860908/100860996/100861087/100861224/100861286/100861293/102169137/102169919/102170408/102170734/102170760/102170774/102171575/102171591/102171811/102173026/102173178/102173644/102173736/102173967/102174096/102174883/102174989/102176085/102177031/102177056/102177406/102177420/102177788/102178200/102178407/102179550/102179737/102180451/102180603/102180824/102181338/102181595…	100860816/100860901/100860904/100860955/100861232/100861288/100861301/100861392/100861393/102169516/102169617/102169650/102169658/102169928/102170543/102170693/102171295/102171742/102172156/102172711/102172719/102172830/102173125/102173497/102173738/102173798/102174051/102175106/102175660/102175799/102176363/102177153/102177432/102178140/102178438/102178657/102178753/102179380/102180102/102180248…
chx05144	Malaria	47	0.429315526408272	1.47652605290229	0.0199501246882793	0.0199501246882793	0.138358037215588	36	tags=11%, list=1%, signal=11%	HBBC/LOC102168959/LOC102168680/LOC102175876/IL12A	18	29	100860811/100860958/100860959/100860971/100861293/102168680/102168959/102170997/102174883/102175045/102175876/102179675/102179808/102181113/102183288/102185602/102189010/108633303	100860746/100860747/100860816/100860819/100860955/100861185/100861190/100861228/100861232/102169438/102170076/102172115/102172335/102174895/102175177/102175889/102176710/102178438/102179674/102181186/102183082/102183249/102183941/102185011/102187901/102189962/102190117/102190652/102191364
chx00190	Oxidative phosphorylation	131	-0.387424875565451	-1.43737665860065	0.0199714693295292	0.0199714693295292	0.138358037215588	2379	tags=54%, list=35%, signal=36%	COX1,ATP6,COX1/NDUFS4/NDUFA11/ND1,CYTB,ND4,ND6,ND5,ND4,ND5/NDUFA6/NDUFA7/NDUFS8/NDUFV1/ATP5C1/NDUFA4/ATP5J/LOC102183616/NDUFS2/LOC100861263/SDHC/ATP5E/NDUFC2/NDUFB10/NDUFAB1/NDUFA1/ATP5H/LHPP/ATP5F1/NDUFA3/NDUFB1/ATP5G2/NDUFA13/LOC102176290/ND4L/LOC102169976/NDUFB8/LOC102173562/LOC102175794/LOC102187154/NDUFB11/LOC102186286/ATP5D/ATP5J2/ATP6V0D2/LOC102179036/ATP5B/LOC108638252/LOC102191741/NDUFB6…	30	101	100861078/102168736/102169483/102170266/102170666/102172978/102174547/102176937/102177162/102178477/102179638/102179797/102181518/102182700/102183643/102186280/102186995/102189904/102191393/106502862/108633881/108635646/1485857/1485859/1485860/1485861/1485862/1485863/1485867/1485868	100860782/100860881/100861263/100861284/100861349/100861376/102168216/102168293/102168407/102168533/102168558/102168606/102169296/102169976/102170016/102170107/102170632/102170635/102170842/102170877/102171149/102171171/102171224/102171404/102171860/102171890/102171950/102172091/102172289/102172376/102172556/102172639/102173562/102173603/102173997/102174090/102175610/102175794/102176032/102176290…
chx04914	Progesterone-mediated oocyte maturation	87	0.374032549079914	1.45474536966259	0.0209580838323353	0.0209580838323353	0.141893246998825	903	tags=21%, list=13%, signal=18%	MAPK10/ADCY8/MAPK13/ADCY5/ADCY4/HSP90AB1/CCNB3/MAD2L1/CDC25C/STK10/MAD2L2/PGR/MAD1L1/IGF1R/CPEB2/ANAPC4/ADCY6/ANAPC2	48	39	100860765/100860851/100860996/100861006/100861087/100861165/102169557/102169571/102170094/102170135/102170324/102170408/102170846/102172283/102172567/102173255/102174475/102175599/102175608/102176051/102177551/102177553/102178264/102178285/102179238/102179343/102181216/102181731/102182774/102183223/102183442/102184919/102185042/102185469/102185804/102186469/102186684/102187214/102187521/102188710…	100860751/100860838/100860904/100861361/102168388/102168391/102168790/102169019/102169049/102169370/102170057/102170548/102170786/102171259/102171678/102171922/102172519/102172729/102173379/102174051/102174360/102175744/102176273/102176487/102179213/102179856/102179926/102180724/102180926/102184510/102184607/102185858/102186040/102188104/102188170/102190390/102190893/102191283/108634353
chx00053	Ascorbate and aldarate metabolism	13	0.632996310614599	1.59408028256811	0.0221729490022173	0.0221729490022173	0.14678232906731	1026	tags=38%, list=15%, signal=33%	MIOX/KL/ALDH9A1/ALDH3A2/LOC102186117	7	6	102174355/102174989/102186117/102186879/102188205/102188934/102189519	102169617/102170543/102171772/102181747/102185703/102187125
chx04260	Cardiac muscle contraction	81	-0.414505200663332	-1.45766559393015	0.0237741456166419	0.0237741456166419	0.150595998297148	1806	tags=48%, list=27%, signal=36%	SLC8A1/LOC102176290/LOC102169976/LOC102173562/LOC102187154/LOC102186286/LOC102179036/LOC102191741/LOC102171149/LOC108633170/ATP1B1/LOC102179296/TNNI3/LOC102168533/CACNG1/CACNB1/LOC102181181/LOC102170877/ATP1B4/LOC106502520/LOC102188675/LOC102186539/LOC102175610/CACNG6/CACNA1S/ATP2A1/SLC9A7/CACNG4/CASQ2/SLC8A2/TPM2/CACNG5/CACNA2D1/LOC108635087/TPM1/ACTC1/LOC102186069/MYL4/TNNT2	23	58	100860954/100861292/102172849/102174706/102174960/102175068/102175908/102176258/102179332/102179435/102180565/102181869/102182201/102182803/102183561/102186691/102187334/102189986/102191649/108635646/1485859/1485862/1485868	100860775/100861263/102168373/102168533/102168763/102169976/102170209/102170606/102170877/102171149/102171644/102172289/102172376/102172525/102173472/102173562/102175610/102176151/102176290/102176552/102177443/102178206/102178827/102179036/102179249/102179291/102179296/102179873/102180482/102180626/102181161/102181181/102181964/102183035/102183405/102183616/102185134/102185261/102186069/102186286…
chx00860	Porphyrin metabolism	25	0.553511721645804	1.63412249957351	0.0239808153477218	0.0239808153477218	0.150595998297148	970	tags=36%, list=14%, signal=31%	ALAS2/HMOX1/ALAD/BLVRA/HMOX2/CPOX/EPRS/EARS2/MMAB	11	14	100860951/102168486/102172266/102174355/102175385/102177077/102177459/102181017/102183845/102186555/102189453	100861215/100861387/102168499/102172401/102172487/102172983/102174631/102176914/102179346/102179765/102181751/102185703/102186822/102187796
chx04151	PI3K-Akt signaling pathway	311	-0.309248549017636	-1.27529660283193	0.0242656449553001	0.0242656449553001	0.150595998297148	1533	tags=30%, list=23%, signal=24%	ITGA2/PHLPP1/NRAS/PCK1/LOC102189040/GHR/MAPK1/IRS1/PDGFRA/IL3RA/BCL2/LAMA1/OSM/CHRM2/TNXB/LAMB1/ITGA11/LOC108634846/GNG5/EFNA5/AKT1/GNB3/GNB4/IGF1/JAK3/ITGA7/SOS2/CREB3L4/LPAR5/ITGB3/EPOR/RELN/PPP2CB/GNG10/PRKAA2/ITGA4/LAMA3/SOS1/LOC102181867/ITGA9/MDM2/LAMB4/LOC102183372/PDGFA/NTF4/NR4A1/FGFR4/FLT4/COL4A1/LAMA4/COMP/THBS3/CREB3L1/LPAR1/ITGAV/PRLR/FN1/HRAS/COL4A5/LOC108634775,RPL10A/FLT3/PPP2R5A/…	138	173	100860807/100860836/100860837/100860851/100860902/100860943/100860971/100861006/100861036/100861165/100861216/100861234/100861297/100861308/100861365/100861386/102168502/102169100/102169297/102169602/102169621/102169656/102169895/102170135/102170199/102170540/102170938/102171226/102171262/102171306/102171339/102171557/102171591/102171599/102171671/102171716/102171801/102172279/102172459/102172761…	100860743/100860747/100860751/100860790/100860805/100860828/100860838/100860904/100860940/100860955/100860957/100861254/100861277/100861303/100861318/100862660/102168376/102168391/102168651/102168742/102168934/102168996/102169319/102169417/102169456/102169526/102169643/102169650/102169839/102169841/102170059/102170070/102170256/102170356/102170665/102170971/102171074/102171079/102171295/102171347…
chx05332	Graft-versus-host disease	39	-0.508412118723011	-1.54580607678745	0.0254668930390492	0.0254668930390492	0.154825579592931	489	tags=38%, list=7%, signal=36%	LOC102182573/LOC108638096/CD28/LOC102187356/LOC102188986/LOC102188267/LOC102184229/IL1B/LOC102190217/LOC102180664/LOC106503874/LOC102185917/LOC102189356/LOC102182856/LOC102172138	17	22	100860813/102168905/102169753/102170045/102171130/102171703/102176782/102177285/102180451/102180584/102181202/102181347/102183314/102188814/108633459/108633460/108633505	100860816/100861232/102168389/102172138/102178753/102179142/102179937/102180664/102182573/102182856/102184229/102184760/102185917/102187356/102187998/102188267/102188986/102189356/102190217/102190745/106503874/108638096
chx03250	Viral life cycle - HIV-1	63	0.400526736394496	1.47799552782575	0.0260416666666667	0.0260416666666667	0.15515350877193	1192	tags=27%, list=18%, signal=22%	MX2/LOC102169889/ELL2/MX1/FEZ1/FURIN/LOC102170165/LOC100860961/MAP1S/HGS/SERINC3/LOC102179935/PPIA/NELFE/NELFCD/SMARCB1/LOC102184324	42	21	100860835/100860961/102169889/102169916/102170165/102171350/102172344/102172632/102173377/102173581/102175538/102176450/102176671/102177649/102179935/102180436/102181244/102181336/102182624/102183511/102184021/102184319/102184324/102184365/102184470/102184658/102185459/102186045/102186747/102187990/102188145/102188607/102188635/102189213/102190226/102190521/102191035/106502235/106502272/108633208…	100861362/102170124/102170515/102171706/102171795/102171943/102173185/102173236/102176074/102178327/102178551/102178672/102181660/102184382/102185044/102185736/102187383/102187824/102188942/108635911/108637516
chx04612	Antigen processing and presentation	71	-0.425536596005069	-1.45327910937438	0.0266457680250784	0.0266457680250784	0.155639883407579	949	tags=32%, list=14%, signal=28%	LOC102179937/LOC102190745/CD8A/CTSS/LOC102187998/CD8B/LOC102182573/LOC108638096/LOC102187356/LOC102188986/IFI30/LOC102168342/LOC102188267/LOC102184229/LOC102190217/CD74/LOC102180664/LOC106503874/LOC102185917/LOC102189356/CIITA/LOC102182856/LOC102172138	33	38	100860813/100860851/100860882/100861006/102168267/102168547/102168905/102169753/102170045/102171562/102171703/102173295/102173831/102176782/102177850/102178315/102180584/102180638/102181202/102181347/102183314/102183386/102185412/102185663/102185733/102186065/102186695/102187277/102188814/102191527/108633459/108633460/108633505	100860849/100861232/102168342/102170124/102172138/102172434/102172509/102179390/102179937/102180664/102181173/102182108/102182240/102182573/102182856/102183747/102184229/102184733/102185010/102185465/102185560/102185753/102185917/102187356/102187998/102188267/102188986/102189356/102189385/102190217/102190225/102190745/102191183/102191267/102191658/106502275/106503874/108638096
chx00982	Drug metabolism - cytochrome P450	44	0.434464945268551	1.47109321306131	0.0272952853598015	0.0272952853598015	0.156367727870928	440	tags=25%, list=7%, signal=24%	LOC102173702/LOC102174170/LOC102185621/LOC102182294/LOC102187632/LOC102173111/LOC102184041/LOC102174708/LOC102169371/GSTO2/GSTM3	23	21	102169371/102170554/102173111/102173676/102173702/102174170/102174708/102175171/102178383/102179973/102182294/102182665/102184041/102185021/102185621/102186197/102187632/102188913/102189370/102189813/102190488/106503993/108636034	100860758/100861197/100861222/102171556/102173405/102173738/102173956/102174233/102174444/102177153/102179701/102180115/102185988/102188176/102190016/102190481/102191095/102191223/108633215/108633298/108637838
chx01210	2-Oxocarboxylic acid metabolism	18	-0.597871430467518	-1.57130063340218	0.0278260869565217	0.0278260869565217	0.156400846250162	1846	tags=61%, list=28%, signal=44%	ACO2/CS/GPT2/GOT2/BCAT2/GOT1/IDH2/GOT1L1/GPT/IDH3A/IDH1	1	17	102190411	100861063/102168803/102168850/102168943/102172823/102173681/102173979/102174196/102175221/102181480/102181902/102184057/102185952/102186149/102186370/102190002/102190495
chx00140	Steroid hormone biosynthesis	42	-0.486408633011419	-1.5044443391479	0.03035413153457	0.03035413153457	0.167450667140025	1024	tags=36%, list=15%, signal=30%	SRD5A1/LOC102185066/HSD11B2/HSD17B3/LOC102179192/LOC102177329/3BHSD/LOC102190498/LOC102177333/LOC102174710/LOC102177638/LOC102184252/LOC102187932/LOC102176340/LOC102176622	17	25	102169696/102170554/102170823/102173865/102176160/102179058/102180581/102181382/102182294/102182297/102182376/102182663/102187040/102187204/102189109/102189913/108634920	100860869/102168375/102169002/102172667/102174710/102176340/102176622/102177329/102177333/102177638/102179192/102180722/102182909/102183447/102184252/102185066/102186887/102187208/102187932/102188418/102188501/102190498/102191152/102191825/108634669
chx05226	Gastric cancer	131	-0.371294074908365	-1.37753012366869	0.0313837375178317	0.0313837375178317	0.169982731436294	1758	tags=39%, list=26%, signal=29%	TGFB1/SHC2/CTNNA3/LOC108634606/TCF7L1/LOC102169319/LOC102174202/BAX/KRAS/MET/GADD45G/NRAS/MAPK1/TGFBR2/E2F3/FZD8/BCL2/WNT9A/DVL2/AKT1/GAB1/SOS2/FZD7/E2F1/SOS1/TGFB3/FRAT2/FZD5/AXIN1/TGFB2/AXIN2/LRP6/CDH1/GADD45B/HRAS/WNT9B/LOC106502019/CCNE2/WNT7A/LEF1/FZD10/FZD2/WNT2/FGF6/WNT2B/WNT16/FGF16/E2F2/FZD9/FGF18/CCND1	46	85	100860902/100861297/102169259/102169602/102169621/102169703/102170135/102170426/102170617/102170938/102171226/102171262/102171599/102172895/102173736/102174339/102175277/102175285/102176768/102177435/102177551/102179343/102179773/102179898/102179904/102180076/102181726/102182444/102183288/102183886/102184185/102185042/102185649/102186892/102187521/102187819/102188710/102188824/102188850/102189445…	100846984/100860751/100860901/100860904/100861019/100861228/100861254/100861300/102168391/102169293/102169319/102169370/102169419/102169535/102169650/102169956/102170009/102170356/102170375/102170451/102170562/102170921/102170926/102171356/102171665/102171952/102172519/102172767/102172948/102173018/102174051/102174202/102174360/102174961/102175498/102175724/102176310/102176363/102177417/102177945…
chx04933	AGE-RAGE signaling pathway in diabetic complications	103	-0.392019754400221	-1.41369972031608	0.0322108345534407	0.0322108345534407	0.171347108620747	762	tags=22%, list=11%, signal=20%	TGFB2/COL4A1/PRKCB/LOC102175938/NOX1/FN1/PLCE1/HRAS/COL4A5/LOC108634775,RPL10A/COL4A3/LOC108634845/PLCB2/MMP2/IL1B/COL4A4/EGR1/LOC102175177/CCND1/LOC102175889/COL1A2/COL1A1/COL3A1	41	62	100860996/100861087/102168873/102169016/102170135/102170408/102170997/102171306/102171471/102174096/102174163/102175277/102175912/102176415/102177031/102177551/102179343/102180337/102180505/102180670/102181113/102181655/102181878/102182609/102182774/102183869/102184479/102184915/102185042/102185338/102185645/102185866/102186154/102186420/102187521/102188148/102188710/102188824/102189170/102189174…	100846984/100860816/100860828/100860904/100860938/100860940/100860957/100861019/100861228/100861232/100861254/100861300/102168391/102169293/102169343/102169375/102169650/102169966/102171079/102171347/102172114/102172519/102173438/102174051/102174895/102175177/102175660/102175889/102175938/102176677/102176947/102178048/102178131/102178438/102178972/102180890/102180926/102182645/102184364/102184510…
chx05031	Amphetamine addiction	64	-0.429470160559311	-1.4355735413132	0.0386473429951691	0.0386473429951691	0.201979650371798	1580	tags=50%, list=24%, signal=39%	GRIN1/JUN/PPP3R1/PRKACB/PPP1CB/GRIN2D/CALM3/CAMK2D/PRKACA/CAMK4/LOC108633215/CREB3L4/LOC108633189/PPP3CA/PPP3CB/CAMK2A/LOC102188874/STX1A/GRIN2B/HDAC2/GRIA1/PRKCB/CREB3L1/GRIA3/ARC/GRIA4/PRKCG/FOS/CALML6/FOSB/PDYN/GRIN2C	21	43	100861292/102168378/102168830/102169371/102169726/102170199/102171671/102174706/102176762/102179849/102180221/102180634/102180696/102180824/102181571/102185007/102186065/102189798/102190378/102190515/102191614	100860839/100860866/102168790/102169266/102169697/102170985/102171059/102171428/102171480/102171520/102172114/102172164/102173379/102174657/102175934/102175984/102176770/102177097/102177165/102177187/102179767/102180115/102180890/102181064/102181789/102182602/102183745/102183893/102184033/102185072/102185084/102185423/102185715/102185850/102187248/102187453/102187484/102187544/102188874/102189883…
chx04730	Long-term depression	55	0.393143580930176	1.39181004225995	0.0394736842105263	0.0394736842105263	0.202741427070398	762	tags=16%, list=11%, signal=15%	PLA2G4E/GNAO1/PLCB1/CRHR1/GRIA2/LOC102175216/ITPR3/IGF1R/GUCY1B3	25	30	100860765/100861165/102168378/102168441/102169406/102169692/102170818/102172135/102175216/102175285/102177328/102180505/102182533/102182753/102184639/102184768/102185804/102186145/102187595/102188148/102188824/102190520/102191647/108635583/108638619	100860838/102169266/102169370/102169966/102170070/102170858/102171059/102172114/102172519/102174360/102175016/102175984/102178930/102179229/102180890/102182013/102184168/102185175/102185490/102186040/102186668/102187180/102187867/102188092/102188874/102189653/102189950/106501838/108633189/108637886
chx04970	Salivary secretion	78	0.363016789678412	1.37642506940166	0.0405797101449275	0.0405797101449275	0.204889526690714	968	tags=29%, list=14%, signal=26%	ADCY8/PLCB1/ATP2B3/LOC108633237/BAC5/BAC7.5/MAP34-B/LOC102169231/FXYD2/MAP28/ADRB2/ADCY5/ADCY4/LOC102169350/LOC102169641/ITPR3/GUCY1B3/S-LZ/RYR3/ADRA1D/ADCY6/ADRA1A/CD38	35	43	100860864/100861191/100861192/100861213/100861275/102168898/102169231/102169350/102169406/102169557/102169641/102169692/102169770/102170003/102170265/102172135/102172881/102179381/102180505/102182753/102182788/102183561/102184768/102184919/102185007/102185469/102186459/102187334/102187558/102188148/102189798/102191052/102191649/106502068/108633237	102168373/102168790/102169019/102169697/102169848/102169966/102170858/102171428/102171764/102171922/102172037/102172114/102172164/102173379/102173836/102174093/102175984/102176524/102179249/102179850/102180651/102180724/102180890/102183405/102184168/102184534/102185490/102185858/102186069/102186276/102186539/102187248/102187815/102188092/102188104/102188357/102188874/102189653/102189950/106503668…
chx05418	Fluid shear stress and atherosclerosis	139	0.307665462009888	1.28753992471041	0.0440677966101695	0.0440677966101695	0.218792744573298	543	tags=15%, list=8%, signal=14%	MAPK10/HMOX1/LOC102173702/LOC102174170/LOC102185621/PRKCZ/KLF2/MMP9/LOC102184041/CAV1/LOC102174708/EDN1/MAPK13/PDGFB/CAV2/HSP90AB1/GSTO2/GSTM3/SDC4/PECAM1/BMPR1B	66	73	100860749/100860789/100860836/100860851/100860879/100860926/100860951/100860996/100861006/100861087/100861211/102168469/102169621/102170135/102170408/102170997/102171591/102172251/102173178/102173702/102174054/102174096/102174170/102174708/102175171/102175569/102175912/102176275/102176581/102176737/102177406/102177551/102178383/102179343/102179454/102179808/102179973/102181113/102181145/102181169…	100860758/100860816/100860883/100860904/100860918/100860957/100861197/100861222/100861232/100861241/100861254/100861580/102168391/102169417/102169516/102169697/102170427/102171295/102171428/102171520/102171728/102172156/102172164/102172719/102173240/102173438/102173536/102173771/102173978/102174051/102174268/102174444/102174875/102174895/102175177/102175290/102175660/102175799/102175889/102176291…
chx05165	Human papillomavirus infection	319	-0.300511354145562	-1.23695992399961	0.0460947503201024	0.0460947503201024	0.225104647809991	1137	tags=22%, list=17%, signal=19%	SOS2/CREB3L4/FZD7/ITGB3/RELN/PPP2CB/LOC108633189/E2F1/ITGA4/LAMA3/SOS1/LOC102181867/ITGA9/LOC102188874/MDM2/FZD5/LAMB4/AXIN1/LOC102183372/AXIN2/COL4A1/MPP5/HDAC2/LAMA4/COMP/THBS3/CREB3L1/ITGAV/RBPJL/FN1/HRAS/WNT9B/COL4A5/LOC108634775,RPL10A/PPP2R5A/HES5/COL6A1/CCNE2/COL4A3/HEYL/PPP2R2B/WNT7A/TNC/THBS2/CDK6/COL6A2/FZD10/FZD2/WNT2/SPP1/COL6A3/CCND2/WNT2B/COL9A2/ATP6V1G2/PKM/COL4A4/IBSP/WNT16/LOC102…	144	175	100860902/100860943/100860971/100861216/100861234/100861297/100861308/100861365/102168905/102169162/102169259/102169449/102169483/102169621/102169703/102169753/102169919/102169982/102170045/102170135/102170199/102170540/102170617/102170666/102170760/102170774/102171113/102171306/102171521/102171557/102171591/102171703/102171801/102171811/102172636/102172761/102173344/102173608/102173736/102174045…	100846984/100860743/100860751/100860805/100860828/100860904/100860905/100860940/100860957/100861232/102168376/102168391/102168546/102168790/102169296/102169319/102169417/102169419/102169526/102169643/102169650/102169839/102170070/102170256/102170356/102170375/102170562/102170921/102170971/102171074/102171079/102171171/102171347/102171404/102171665/102171742/102172138/102172198/102172519/102172556…
chx05133	Pertussis	71	-0.413044720216496	-1.41061725069792	0.0470219435736677	0.0470219435736677	0.225928863011001	512	tags=24%, list=8%, signal=22%	LOC102189753/LOC102175746/NLRP3/IRF8/ITGB2/LOC102188588/IL10/SERPING1/LOC100861338/FOS/LOC102188569/C5/CALML6/IL1B/C1QB/C1QC/C1QA	32	39	100860742/100860765/100860826/100860996/100861087/100861293/102170408/102170774/102171575/102171811/102174096/102174883/102176085/102176587/102177031/102177056/102178060/102178469/102179118/102181169/102181582/102182774/102182808/102184789/102185007/102185804/102187833/102188583/102188824/102189174/108635583/108636847	100860746/100860816/100860955/100861185/100861232/100861338/100861343/102169697/102170587/102170693/102171428/102171520/102172164/102172711/102172830/102173382/102175660/102175746/102177432/102178438/102180100/102180632/102180926/102181884/102183419/102184462/102184510/102185423/102186040/102186813/102187248/102187279/102187545/102188569/102188588/102188835/102189289/102189753/102190023
chx04925	Aldosterone synthesis and secretion	86	-0.392644536992548	-1.38632517112706	0.0482654600301659	0.0482654600301659	0.228222643083324	1271	tags=41%, list=19%, signal=33%	ADCY2/LOC102176524/CALM3/CAMK2D/POMC/PRKACA/CAMK4/CAMK1/CREB3L4/ORAI1/DAGLB/LOC108633189/ADCY1/ATP1B4/CAMK2A/LOC102186539/LOC102188874/CACNA1S/NR4A1/PRKCB/DAGLA/CREB3L1/PRKCG/NR4A2/ATP2B2/PLCB2/CACNA1G/3BHSD/CALML6/LDLR/LOC102174710/CAMK1D/LOC102186069/KCNK3/KCNJ5	29	57	100860801/100861292/102168898/102169016/102169557/102170199/102171671/102174163/102174706/102175981/102176762/102177328/102178475/102179217/102180221/102180505/102180634/102183561/102184768/102184919/102185007/102185469/102185724/102186065/102186447/102188148/102189798/102190378/102191649	100860869/102168373/102168790/102168976/102169019/102169697/102169739/102169808/102169966/102170586/102170858/102171428/102171809/102171922/102172114/102172164/102173379/102173707/102174093/102174216/102174671/102174710/102175934/102175984/102176151/102176524/102180724/102180890/102182514/102183405/102183745/102183893/102185072/102185084/102185318/102185438/102185715/102185858/102186069/102186539…
chx04015	Rap1 signaling pathway	195	0.28296598478356	1.23399312754649	0.05	0.05	0.232730263157895	845	tags=18%, list=13%, signal=17%	ADCY8/ANGPT2/GNAO1/PLCB1/RAP1GAP/LPAR3/FGF9/PRKCZ/PARD6B/SIPA1L1/FGF10/FGF5/FLT1/MAPK13/KIT/RAPGEF3/PDGFB/ADCY5/ARAP3/ADCY4/ID1/AFDN/THBS1/EFNA1/RAPGEF4/F2R/PFN4/PARD6A/TEK/CNR1/TLN1/IGF1R/PFN2/KDR/VASP/PDGFRB	90	105	100860765/100860807/100860836/100860837/100860971/100860996/100861145/100861165/100861386/102168502/102169100/102169297/102169557/102169602/102169728/102170135/102170732/102170746/102170938/102171226/102171251/102171599/102173967/102174045/102174330/102174339/102174543/102175285/102175553/102175981/102177551/102177799/102178060/102178126/102178145/102178774/102178783/102179047/102179343/102179482…	100860838/100860883/100860904/100860957/100861185/100861303/100862660/102168391/102168515/102168651/102168934/102168996/102169019/102169417/102169516/102169697/102169966/102170451/102170463/102171428/102171922/102172114/102172115/102172164/102172519/102172767/102173438/102173818/102174007/102174051/102174216/102174268/102174360/102174487/102175144/102175206/102175326/102175583/102175984/102176334…
