# Supplementary material for: Transcriptome Dynamics and Regulatory Networks of Postnatal Muscle Development in Leizhou Black Goats
Source: Int J Mol Sci. 2025 Dec 21;27(1):88. doi: 10.3390/ijms27010088 (PMC12785553; doi:10.3390/ijms27010088)
Supplement: Supplementary file 1 [file ijms-27-00088-s001.zip › Supplementary Files S2 Functional Enrichment Analysis (GSEA and ORA) of DEGs Across Three Developmental Stages/ORA/GO/time_expression_halfyear.vs.born/enrich.xls]

ID	Description	GeneRatio	BgRatio	pvalue	p.adjust	qvalue	geneID	Count	UpGenes	DownGenes	UpGeneSet	DownGeneSet	RichFactor	category
GO:0030016	myofibril	84/3242	211/16167	2.77090553919629e-11	2.77090553919629e-11	1.5292044189574e-07	ABCC9/ABRA/ACTC1/ACTN1/ACTN3/AKAP4/ANK1/ANKRD23/ANXA5/ATP2A1/C28H10orf71/C3H1orf226/CAPN3/DES/DNAJB6/FBP2/FBXO32/FHL3/GRK3/GYS1/HRC/JPH1/JPH2/KCNA5/KCNJ8/LDB3/LMOD1/LMOD3/LOC102181155/LOC102181716/LOC102181869/LOC102190650/LOC108634554/MMP2/MTM1/MYBPC1/MYBPC2/MYH10/MYH13/MYH7B/MYL4/MYLK2/MYOM1/MYOZ1/MYOZ3/MYPN/NOS1/OBSCN/PAK1/PARVA/PARVB/PLEC/PPP1R12B/PPP1R1A/PPP3CA/PPP3CB/RYR1/S100A1/SCN3B/SCN8A…	84	58	26	LOC102190650/DES/XIRP2/FHL3/TMOD4/S100A1/DNAJB6/PPP1R1A/MYBPC1/PARVB/SYNPO2/PPP3CA/MYOZ3/SYNPO/OBSCN/TPM2/FBP2/TRIM32/CAPN3/LOC102181869/ANKRD23/SVIL/MYLK2/MYH7B/JPH2/TNNC2/ABRA/JPH1/PLEC/PPP1R12B/LMOD1/TNNI1/NOS1/RYR1/GYS1/HRC/MYBPC2/TNNI3/TNNT1/MYH13/LOC102181155/TCAP/SYNM/LMOD3/MYOM1/STUB1/ATP2A1/ANK1/C28H10orf71/LDB3/SYNPO2L/MYOZ1/PPP3CB/MYPN/ACTN3/TNNI2/LOC108634554/MTM1	TRPC1/TRIM63/C3H1orf226/SRI/SCN8A/ABCC9/KCNJ8/KCNA5/ANXA5/ACTN1/TMOD2/TMOD3/ACTC1/FBXO32/PARVA/SCN3B/GRK3/MMP2/MYH10/LOC102181716/SLC4A1/MYL4/TWF2/TIMP4/PAK1/AKAP4	1.98524110387655	Component
GO:0030017	sarcomere	74/3242	178/16167	3.75564415890357e-11	3.75564415890357e-11	1.5292044189574e-07	ABCC9/ABRA/ACTC1/ACTN1/ACTN3/AKAP4/ANK1/ANKRD23/ANXA5/ATP2A1/C28H10orf71/C3H1orf226/CAPN3/DES/DNAJB6/FBP2/FBXO32/FHL3/GRK3/HRC/JPH1/JPH2/KCNA5/LDB3/LMOD1/LMOD3/LOC102181155/LOC102181716/LOC102181869/LOC108634554/MMP2/MTM1/MYBPC1/MYBPC2/MYL4/MYLK2/MYOM1/MYOZ1/MYOZ3/MYPN/NOS1/OBSCN/PAK1/PARVA/PARVB/PPP1R12B/PPP3CA/PPP3CB/RYR1/S100A1/SCN3B/SCN8A/SLC4A1/SRI/STUB1/SYNM/SYNPO/SYNPO2/SYNPO2L/TCAP/TIMP4/…	74	51	23	DES/XIRP2/FHL3/TMOD4/S100A1/DNAJB6/MYBPC1/PARVB/SYNPO2/PPP3CA/MYOZ3/SYNPO/OBSCN/TPM2/FBP2/TRIM32/CAPN3/LOC102181869/ANKRD23/MYLK2/JPH2/TNNC2/ABRA/JPH1/PPP1R12B/LMOD1/TNNI1/NOS1/RYR1/HRC/MYBPC2/TNNI3/TNNT1/LOC102181155/TCAP/SYNM/LMOD3/MYOM1/STUB1/ATP2A1/ANK1/C28H10orf71/LDB3/SYNPO2L/MYOZ1/PPP3CB/MYPN/ACTN3/TNNI2/LOC108634554/MTM1	TRPC1/TRIM63/C3H1orf226/SRI/SCN8A/ABCC9/KCNA5/ANXA5/ACTN1/TMOD2/TMOD3/ACTC1/FBXO32/PARVA/SCN3B/GRK3/MMP2/LOC102181716/SLC4A1/MYL4/TIMP4/PAK1/AKAP4	2.07313768030554	Component
GO:0043292	contractile fiber	86/3242	220/16167	4.99224810312554e-11	4.99224810312554e-11	1.5292044189574e-07	ABCC9/ABRA/ACTC1/ACTN1/ACTN3/AKAP4/ANK1/ANKRD23/ANXA5/ATP2A1/C28H10orf71/C3H1orf226/CAPN3/DES/DNAJB6/FBP2/FBXO32/FHL3/GJA1/GRK3/GYS1/HRC/JPH1/JPH2/KCNA5/KCNJ8/LDB3/LMOD1/LMOD3/LOC102181155/LOC102181716/LOC102181869/LOC102190650/LOC108634554/MMP2/MTM1/MYBPC1/MYBPC2/MYH10/MYH13/MYH7B/MYL4/MYLK2/MYOM1/MYOZ1/MYOZ3/MYPN/NOS1/OBSCN/PAK1/PARVA/PARVB/PECAM1/PLEC/PPP1R12B/PPP1R1A/PPP3CA/PPP3CB/RYR1/S100A1…	86	58	28	LOC102190650/DES/XIRP2/FHL3/TMOD4/S100A1/DNAJB6/PPP1R1A/MYBPC1/PARVB/SYNPO2/PPP3CA/MYOZ3/SYNPO/OBSCN/TPM2/FBP2/TRIM32/CAPN3/LOC102181869/ANKRD23/SVIL/MYLK2/MYH7B/JPH2/TNNC2/ABRA/JPH1/PLEC/PPP1R12B/LMOD1/TNNI1/NOS1/RYR1/GYS1/HRC/MYBPC2/TNNI3/TNNT1/MYH13/LOC102181155/TCAP/SYNM/LMOD3/MYOM1/STUB1/ATP2A1/ANK1/C28H10orf71/LDB3/SYNPO2L/MYOZ1/PPP3CB/MYPN/ACTN3/TNNI2/LOC108634554/MTM1	TRPC1/TRIM63/C3H1orf226/SRI/SCN8A/ABCC9/KCNJ8/KCNA5/ANXA5/GJA1/ACTN1/TMOD2/TMOD3/ACTC1/FBXO32/PARVA/SCN3B/GRK3/MMP2/MYH10/LOC102181716/SLC4A1/MYL4/PECAM1/TWF2/TIMP4/PAK1/AKAP4	1.94936066401211	Component
GO:0031252	cell leading edge	124/3242	362/16167	1.18977154106991e-10	1.18977154106991e-10	2.73334356672113e-07	ABCA7/ABI2/ABLIM1/ABLIM3/ACTC1/ACTN1/ACTR3/ADORA1/AJUBA/AMOTL1/ANK1/ANTXR1/ANXA2/APC/ARAP3/ARHGAP1/ARHGAP31/ARPC3/ARPC5/ATF4/ATN1/ATP2B1/BMX/CARMIL1/CDH1/CDH2/CDK5/CDK6/CIB1/CIT/COBL/CORO1B/CTNNA3/CXCR4/CYFIP1/DDX58/DLC1/DPP4/EEF1A1/EPHA2/EPS8/EPS8L1/EPS8L2/EZR/FAM65B/FAP/FLOT1/FLOT2/FRMD4B/GABARAPL1/GABRA2/GDPD2/GPER1/HCN1/HIP1R/IFIT5/ITGA5/ITGA8/ITGB3/KCNA2/KCNC3/KCNJ11/KIF18A/KITLG/KLHL2/LAYN/…	124	30	94	CDK5/MYO1G/COBL/ATP2B1/ATN1/ATF4/PARVB/ABCA7/PDE4A/APC/PSD4/KCNJ11/AMOTL1/PRKCZ/NF2/MTSS1L/FLOT2/MAPT/FAM65B/FLOT1/SH2B2/GPER1/ANK1/CTNNA3/EPS8L2/GDPD2/MTM1/SCRIB/MSTRG.10768/MSTRG.8964	TIAM1/PHLDB2/ARHGAP31/S100B/EPHA2/ABI2/ACTR3/CXCR4/DPP4/FAP/CYFIP1/SSX2IP/KCNA2/S100A11/PODXL/PTPRZ1/SGCE/CDK6/KITLG/ITGA5/RAPGEF3/EPS8/GABARAPL1/PKD2/GABRA2/PTPN13/LDB2/ABLIM3/ARAP3/DDX58/EEF1A1/PTPRK/TIAM2/EZR/ACTN1/PLEK2/TMOD3/ANXA2/ACTC1/AJUBA/PLEKHH2/ANTXR1/SPATA13/ITGA8/VIM/LOC108633189/LOC102190430/SRC/PLCG1/PTPRJ/ARHGAP1/SLC1A2/KIF18A/PARVA/LAYN/ADORA1/PLEKHG5/PDPN/ARPC5/TRPV4/CIT/ARPC3/H…	1.70816391218844	Component
GO:0072358	cardiovascular system development	148/3242	472/16167	2.52281030662427e-09	2.52281030662427e-09	3.98402963334582e-06	ADAMTS9/ADGRA2/ADGRF5/ADM2/ADRA2B/AGTR1/AHR/ANGPT2/ANTXR1/ANXA2/APOLD1/ARHGEF15/B9D1/BMPER/CALCRL/CASP8/CAV1/CDH2/CDH5/CITED2/CLEC14A/CLIC4/COL1A2/COL3A1/COL4A1/CRKL/CXCR4/DLL4/E2F7/E2F8/EDNRA/EFNA1/EFNB2/EGR1/EIF2AK3/ELK3/ELN/EMCN/ENPEP/EPHA2/EPHB3/EPHB4/ERRFI1/ETS1/FGF10/FGFR2/FOSL1/FOXM1/FOXO1/FOXS1/FZD8/GATA6/GJA1/GJC1/GPC3/GPLD1/HEY1/HHEX/HIF1A/HMOX1/HOXA1/HPGD/HPSE/IGF1/ITGA5/ITGB3/JAG1/JUN…	148	22	126	SPEG/JUN/LEP/NR4A1/ADM2/EGR1/STK11/NEDD4/PPP3R1/RXRA/FOXS1/CRKL/GPLD1/TNNI3/NXN/NDUFS6/VEGFA/NFATC1/NPRL3/PPP3CB/VEGFB/LOC108634606	EPHB3/AGTR1/EPHA2/CLIC4/NRP2/CASP8/CXCR4/CALCRL/COL3A1/TAL1/TGFBR3/S1PR1/EFNA1/NOS3/HOXA1/BMPER/CAV1/NRCAM/SEMA3E/AHR/MEOX2/COL1A2/E2F7/ITGA5/RAPGEF3/PRICKLE1/PTPRB/ELK3/IGF1/HMOX1/APOLD1/FOXM1/ENPEP/EMCN/PKD2/PDGFRA/KDR/HPSE/PDGFRB/LOX/HPGD/TEK/ZFAND5/RECK/NTRK2/SYK/GJA1/PRDM1/TCF21/CITED2/RHOJ/HIF1A/ANXA2/DLL4/THBS1/SPRED1/MMP14/NOX5/ADRA2B/LTBP1/NRXN1/EIF2AK3/ANTXR1/COL4A1/EFNB2/SLITRK5/FOXO1/…	1.56363774192537	Process
GO:0045121	membrane raft	117/3242	352/16167	3.03479920524052e-09	3.03479920524052e-09	3.98402963334582e-06	ACE2/ADAM17/ADCY2/ADCY6/ANXA13/ANXA2/ATP1A1/ATP1B3/ATP2B1/ATP2B2/CASP3/CASP8/CAV1/CAV2/CD14/CD177/CD2/CD4/CD8A/CDH1/CDH2/CHRNA3/CNR1/CPE/DLC1/DRD1/EDNRB/EFNB1/EZR/F2R/FCER1A/FLOT1/FLOT2/FYN/GJA1/GNAI1/GNAI3/GPM6B/GRK3/HPSE/HSP70.1/HYAL2/IRS1/ITGA1/ITGAM/KCNA5/KCND3/KCNQ1/KCNQ3/KDR/KIF18A/LAMTOR2/LCK/LDLR/LOC100860959/LOC102172271/LOC102173987/LOC102175526/LOC102177379/LOC102178315/LOC102186356/LO…	117	33	84	LCK/IRS1/KCND3/CD2/LAMTOR2/LOC102186356/ATP2B1/CD4/MLC1/LOC108636372/SLC34A1/SLC27A1/NEDD4/DRD1/RHOQ/CD8A/RGS7/PRKCZ/NF2/LOC108637850/NOS1/FLOT2/RANGRF/SGCA/MAPT/PRKCA/ADCY2/PRKAR2A/ATP2B2/FLOT1/HSP70.1/LOC102178315/MSTRG.18649	LOC102175526/TRPC1/ATP1B3/CASP8/SDPR/TFPI/LRP8/S1PR1/GNAI3/ATP1A1/LOC102173987/FCER1A/NOS3/CAV2/CAV1/PRKAR2B/GNAI1/LOC100860959/LOC108633303/TUBA1A/ADCY6/STAT6/SLC2A3/KCNA5/PACSIN2/KDR/HPSE/CD14/LDLR/TEK/STOM/GJA1/FYN/SMPD2/CNR1/EZR/ANXA2/F2R/MAL/LOC102172271/ADAM17/EDNRB/LOC108633189/LOC102190430/SRC/SULF1/LYN/ANXA13/KCNQ3/MS4A2/KIF18A/SERPINH1/PDE2A/PDPN/GRK3/P2RX7/SCARB1/TLR2/CPE/PLLP/CDH1/CD1…	1.65752323902193	Component
GO:0098857	membrane microdomain	117/3242	352/16167	3.03479920524052e-09	3.03479920524052e-09	3.98402963334582e-06	ACE2/ADAM17/ADCY2/ADCY6/ANXA13/ANXA2/ATP1A1/ATP1B3/ATP2B1/ATP2B2/CASP3/CASP8/CAV1/CAV2/CD14/CD177/CD2/CD4/CD8A/CDH1/CDH2/CHRNA3/CNR1/CPE/DLC1/DRD1/EDNRB/EFNB1/EZR/F2R/FCER1A/FLOT1/FLOT2/FYN/GJA1/GNAI1/GNAI3/GPM6B/GRK3/HPSE/HSP70.1/HYAL2/IRS1/ITGA1/ITGAM/KCNA5/KCND3/KCNQ1/KCNQ3/KDR/KIF18A/LAMTOR2/LCK/LDLR/LOC100860959/LOC102172271/LOC102173987/LOC102175526/LOC102177379/LOC102178315/LOC102186356/LO…	117	33	84	LCK/IRS1/KCND3/CD2/LAMTOR2/LOC102186356/ATP2B1/CD4/MLC1/LOC108636372/SLC34A1/SLC27A1/NEDD4/DRD1/RHOQ/CD8A/RGS7/PRKCZ/NF2/LOC108637850/NOS1/FLOT2/RANGRF/SGCA/MAPT/PRKCA/ADCY2/PRKAR2A/ATP2B2/FLOT1/HSP70.1/LOC102178315/MSTRG.18649	LOC102175526/TRPC1/ATP1B3/CASP8/SDPR/TFPI/LRP8/S1PR1/GNAI3/ATP1A1/LOC102173987/FCER1A/NOS3/CAV2/CAV1/PRKAR2B/GNAI1/LOC100860959/LOC108633303/TUBA1A/ADCY6/STAT6/SLC2A3/KCNA5/PACSIN2/KDR/HPSE/CD14/LDLR/TEK/STOM/GJA1/FYN/SMPD2/CNR1/EZR/ANXA2/F2R/MAL/LOC102172271/ADAM17/EDNRB/LOC108633189/LOC102190430/SRC/SULF1/LYN/ANXA13/KCNQ3/MS4A2/KIF18A/SERPINH1/PDE2A/PDPN/GRK3/P2RX7/SCARB1/TLR2/CPE/PLLP/CDH1/CD1…	1.65752323902193	Component
GO:1901342	regulation of vasculature development	114/3242	344/16167	5.84549685535548e-09	5.84549685535548e-09	6.71462994042807e-06	ADAM12/ADAMTS1/ADAMTS9/ADGRA2/ADM2/AGO1/AGTR1/AKT3/ANGPT2/ANXA1/ANXA3/BAC5/BAC7.5/BMP7/BMPER/BTG1/C3AR1/C5/CD40/CDH5/CHGA/CHI3L1/CIB1/COL4A2/CTH/CTSH/CXCL10/CXCR2/CXCR3/CXCR4/DLL4/E2F2/EFNA1/EFNB2/EGR1/EPHA2/EPHB4/EPN1/ETS1/F3/FOXJ2/FOXO4/GATA6/GPER1/HEY1/HHEX/HIF1A/HIF1AN/HMOX1/HOXA5/HSPB6/HTATIP2/HYAL1/IGF2/IL1B/ISM1/ITGA5/ITGB3/KDR/KIT/LEP/LOC100860959/LOC102169231/LOC102170003/LOC102173049/LO…	114	22	92	WNT4/AGO1/S100A1/LEP/FOXJ2/ADM2/EGR1/IL1B/BMP7/UTS2/HSPB6/PAK4/EPN1/PRKCA/LOC108638200/VEGFA/NFATC1/GPER1/HIF1AN/VEGFB/CXCR3/FOXO4	ADAMTS1/AGTR1/EPHA2/E2F2/LOC102186814/CXCR2/CXCR4/CTH/F3/EFNA1/NOS3/HOXA5/BMPER/LOC100860959/LOC108633303/SEMA3E/TWIST1/MEOX2/BTG1/ITGA5/RAPGEF3/HMOX1/C3AR1/KIT/KDR/CXCL10/ANXA3/SPARC/LOC102174022/SEMA6A/TEK/ANXA1/C5/TNFAIP3/SASH1/RHOJ/HIF1A/DLL4/THBS1/SPRED1/THBS4/RHOB/COL4A2/EFNB2/STARD13/RGCC/ISM1/NRP1/PPP1R16B/PLCG1/CD40/HEY1/SULF1/WT1/PDGFD/CHI3L1/AKT3/SH2B3/CDH5/LOC102173683/ITGB3/UTS2R/PLK…	1.65258130926933	Process
GO:0001944	vasculature development	143/3242	461/16167	1.02192988362711e-08	1.02192988362711e-08	1.04344419696663e-05	ADAMTS9/ADGRA2/ADGRF5/ADM2/ADRA2B/AGTR1/AHR/ANGPT2/ANTXR1/ANXA2/APOLD1/ARHGEF15/B9D1/BMPER/CALCRL/CASP8/CAV1/CDH2/CDH5/CITED2/CLEC14A/CLIC4/COL1A2/COL3A1/COL4A1/CRKL/CXCR4/DLL4/E2F7/E2F8/EDNRA/EFNA1/EFNB2/EGR1/EIF2AK3/ELK3/ELN/EMCN/ENPEP/EPHA2/EPHB3/EPHB4/ERRFI1/ETS1/FGF10/FGFR2/FOSL1/FOXM1/FOXO1/FOXS1/FZD8/GATA6/GJA1/GJC1/GPC3/GPLD1/HEY1/HHEX/HIF1A/HMOX1/HOXA1/HPGD/HPSE/IGF1/ITGA5/ITGB3/JAG1/JUN…	143	19	124	JUN/LEP/NR4A1/ADM2/EGR1/STK11/NEDD4/PPP3R1/RXRA/FOXS1/CRKL/GPLD1/TNNI3/VEGFA/NFATC1/NPRL3/PPP3CB/VEGFB/LOC108634606	EPHB3/AGTR1/EPHA2/CLIC4/NRP2/CASP8/CXCR4/CALCRL/COL3A1/TAL1/TGFBR3/S1PR1/EFNA1/NOS3/HOXA1/BMPER/CAV1/NRCAM/SEMA3E/AHR/MEOX2/COL1A2/E2F7/ITGA5/RAPGEF3/PRICKLE1/PTPRB/ELK3/IGF1/HMOX1/APOLD1/FOXM1/ENPEP/EMCN/PKD2/PDGFRA/KDR/HPSE/PDGFRB/LOX/HPGD/TEK/ZFAND5/RECK/NTRK2/SYK/GJA1/PRDM1/TCF21/CITED2/RHOJ/HIF1A/ANXA2/DLL4/THBS1/SPRED1/MMP14/NOX5/ADRA2B/LTBP1/NRXN1/EIF2AK3/ANTXR1/COL4A1/EFNB2/FOXO1/JAG1/NRP…	1.54686188997178	Process
GO:0009897	external side of plasma membrane	97/3242	283/16167	1.19453775664656e-08	1.19453775664656e-08	1.09771732794995e-05	ABCG1/ADA/ANO1/ANTXR1/ANXA1/ANXA5/C28H10orf54/CCL19/CD14/CD2/CD27/CD274/CD3E/CD4/CD40/CD5/CD74/CD83/CD8A/CD8B/CD9/CDH5/CLEC14A/CTSV/CUBN/CXCL10/CXCR3/CXCR4/DLK1/ENOX2/ENPEP/EPHA5/F3/FCER1A/FOLR2/GSR/HYAL2/ICAM1/IL12RB2/IL1R1/IL1RL1/IL2RA/IL31RA/ITGA1/ITGA2/ITGA5/ITGA6/ITGAM/ITGB3/KCNJ5/KDR/KIT/LDLR/LOC100860959/LOC102168948/LOC102172205/LOC102173987/LOC102174322/LOC102183941/LOC102183943/LOC10218…	97	24	73	LOC102190650/CD2/VTCN1/RORC/SLAMF1/SLAMF7/LOC102186356/LOC102183941/CD4/CD27/CD74/CCL19/CD8B/CD8A/CD3E/TNFRSF9/TNFRSF18/LOC102190745/SPN/CD5/CXCR3/ENOX2/MSTRG.14196/MSTRG.299	LOC102172205/ABCG1/SERPINE2/CXCR4/LOC102168948/ITGA6/IL12RB2/TGFBR3/F3/PLPPR4/S1PR1/LOC102173987/FCER1A/NRCAM/LOC100860959/LOC108633303/ITGA5/LOC102189932/LOC102183943/CD9/LOC102184901/ANXA5/ENPEP/PDGFRA/KIT/KDR/EPHA5/CXCL10/CD14/ICAM1/LDLR/CD274/TMC1/ANXA1/CTSV/TLR4/THBS1/IL1R1/IL1RL1/ANTXR1/IL2RA/CUBN/PRND/ADA/CD40/MS4A2/FOLR2/LOC102174322/MCAM/TMEM123/PDPN/P2RX7/TLR2/CDH5/TRPV1/P2RX1/ITGB3/PEC…	1.70923480031303	Component
GO:0007565	female pregnancy	91/3242	264/16167	2.46993470655504e-08	2.46993470655504e-08	2.06339999887325e-05	ABCC2/ABCG2/ACE2/ACSL4/ADRA2B/AKR1B1/ALAS2/ANGPT2/AR/BCL2/CD38/CDH1/CITED2/CLIC5/CNR1/COMT/CTSV/EPN1/ESR1/ETS1/FOS/FOSL1/FOSL2/GJA1/HIF1A/HPGD/HSD17B7/HSF1/IGF1/IGF2/IGFBP2/IGFBP3/IGFBP5/IL11RA/IL1B/KLF9/LAMB1/LEP/LOC100860959/LOC102169002/LOC102171143/LOC102172428/LOC102176622/LOC102177333/LOC102177638/LOC102179192/LOC102184087/LOC102187127/LOC102187672/LOC102187932/LOC102188418/LOC102190430/LOC…	91	33	58	WNT4/IGFBP5/LEP/VDR/TEAD4/LOC102177333/LOC102169002/LOC108636372/IL11RA/ESR1/FOS/IL1B/RXRA/LOC102176622/LOC102177638/LOC102190498/LOC102187932/PLEC/HSF1/RGS2/NOS1/EPN1/MAPT/STC2/SLC38A3/CLIC5/VEGFA/PRDX3/AR/LOC108634606/LOC108634669/LOC102179192/COMT	PTAFR/SERPINE2/IGFBP2/TFCP2L1/HSD17B7/NOS3/AKR1B1/IGFBP3/LAMB1/LOC100860959/LOC108633303/SLC38A2/SLC38A1/IGF1/LOC102171143/LOC102172428/ABCG2/PPAT/CD38/PAM/HPGD/KLF9/RECK/STC1/CTSV/GJA1/PRDM1/CNR1/CITED2/HIF1A/ADRA2B/FOSL2/VIM/LOC102188418/LOC102190430/MMP2/CDH1/VMP1/LOC102187672/LOC106503912/LOC108638256/LOC102187127/LOC102184087/PTGER4/PRLR/BCL2/ABCC2/STOX2/ANGPT2/ETS1/FOSL1/IGF2/ALAS2/ACE2/ACS…	1.71891298861533	Process
GO:0050715	positive regulation of cytokine secretion	61/3242	156/16167	3.05699639774932e-08	3.05699639774932e-08	2.34101566248698e-05	AGTR1/ARID5A/BAC5/BAC7.5/C5/CCL19/CD14/CD2/CD274/CD58/CLEC5A/CRTAM/DDX58/F2R/F2RL1/HYAL2/IFIH1/IL17RA/IL17RB/IL1B/IL1RAP/IL1RL1/LOC100860781/LOC100860959/LOC102169231/LOC102170003/LOC102170446/LOC102171142/LOC102184087/LOC102184867/LOC102187127/LOC102187672/LOC102190572/LOC102191099/LOC102191717/LOC106503912/LOC108633303/LOC108635143/LOC108635409/LOC108638256/MAP34-B/MAPK11/MBP/CD34/NLRP3/NOD2/P2…	61	8	53	CD2/VTCN1/SLAMF1/MAPK11/CCL19/IL1B/CRTAM/PRKCZ	IL1RAP/AGTR1/IFIH1/LOC102191099/LOC102184867/LOC102190572/CD58/CLEC5A/LOC100860959/LOC108633303/TWIST1/IL17RA/CD14/NLRP3/DDX58/TEK/CD274/SYK/TLR4/C5/F2RL1/F2R/ARID5A/IL1RL1/POSTN/RGCC/SRC/LOC102170446/LOC102191717/P2RX7/TLR2/NOD2/LOC102187672/LOC106503912/LOC108638256/LOC102187127/LOC102184087/PTGER4/SCAMP5/IL17RB/HYAL2/MAP34-B/LOC102169231/BAC7.5/BAC5/LOC102170003/LOC102171142/MBP/LOC100860781/U…	1.94994186874199	Process
GO:0031674	I band	52/3242	126/16167	3.92185509800719e-08	3.92185509800719e-08	2.77229109357108e-05	ACTC1/ACTN1/ACTN3/AKAP4/ANK1/ANKRD23/ANXA5/ATP2A1/C28H10orf71/C3H1orf226/CAPN3/DES/DNAJB6/FBP2/FBXO32/FHL3/GRK3/HRC/JPH1/JPH2/KCNA5/LDB3/LOC108634554/MTM1/MYBPC1/MYBPC2/MYOM1/MYOZ1/MYOZ3/MYPN/NOS1/OBSCN/PAK1/PARVA/PARVB/PPP1R12B/PPP3CA/PPP3CB/RYR1/S100A1/SCN3B/SCN8A/SLC4A1/SRI/STUB1/SYNM/SYNPO/SYNPO2/SYNPO2L/TCAP/TRIM63/XIRP2	52	37	15	DES/XIRP2/FHL3/S100A1/DNAJB6/MYBPC1/PARVB/SYNPO2/PPP3CA/MYOZ3/SYNPO/OBSCN/FBP2/CAPN3/ANKRD23/JPH2/JPH1/PPP1R12B/NOS1/RYR1/HRC/MYBPC2/TCAP/SYNM/MYOM1/STUB1/ATP2A1/ANK1/C28H10orf71/LDB3/SYNPO2L/MYOZ1/PPP3CB/MYPN/ACTN3/LOC108634554/MTM1	TRIM63/C3H1orf226/SRI/SCN8A/KCNA5/ANXA5/ACTN1/ACTC1/FBXO32/PARVA/SCN3B/GRK3/SLC4A1/PAK1/AKAP4	2.05801827208366	Component
GO:1903522	regulation of blood circulation	94/3242	278/16167	4.22681929745774e-08	4.22681929745774e-08	2.7744460501358e-05	ACE2/ADA/ADORA1/ADORA3/ADRA2B/AGTR1/AHR/AKAP9/ALOX5/ATP1A1/ATP2A1/ATP2B1/ATP2B2/AVPR1A/AVPR2/BDKRB2/C3H1orf226/CACNA2D2/CAV1/CD38/CHGA/CHRM2/CHRM3/CTNNA3/DES/DRD1/EHD3/F2R/F2RL1/FGF13/FOXN4/GCH1/GJA1/GJC1/HCN4/HIF1A/HRC/HRH1/ICAM1/IRX5/KCNA5/KCND3/KCNE5/KCNIP2/KCNJ12/KCNJ5/KCNK1/KCNK3/KCNQ1/LEP/LOC102184867/LOC102190572/LOC102191099/LOC108635409/MMP2/ATP2B2/MYL4/NOS1/NOS2/NOS3/NPY1R/P2RX1/P2RX4/P…	94	37	57	DES/PER2/KCND3/S100A1/LEP/AKAP9/ATP2B1/SPX/TRDN/PLN/DRD1/PRKCQ/SNTA1/SCN2B/SCN4B/RGS2/UTS2/NOS1/PEBP1/IRX5/SCN1B/RYR1/HRC/TNNI3/RANGRF/KCNJ12/THRA/PRKCA/CACNA2D2/ATP2B2/ATP2A1/KCNIP2/THRB/CTNNA3/FGF13/AVPR2/MSTRG.18649	AGTR1/TRPC1/PTAFR/LOC102191099/LOC102184867/LOC102190572/ADORA3/ATP1A1/C3H1orf226/RGS4/NOS3/CHRM2/SRI/CAV1/PIK3CG/AHR/TAC1/AVPR1A/PKP2/KCNA5/NPY1R/PDE5A/CD38/ICAM1/STC1/GJA1/HIF1A/GCH1/RYR3/HCN4/F2RL1/F2R/ADRA2B/EHD3/KCNK3/ADA/SCN3B/ADORA1/FOXN4/P2RX4/MMP2/NOS2/P2RX1/GJC1/MYL4/UTS2R/CHGA/BDKRB2/HRH1/ALOX5/CHRM3/KCNK1/KCNJ5/KCNQ1/ACE2/KCNE5/LOC108635409	1.68616272928603	Process
GO:0051272	positive regulation of cellular component movement	162/3242	550/16167	5.69418644436521e-08	5.69418644436521e-08	3.48036655809043e-05	ADAM17/ADAMTS1/ADGRA2/ADORA3/AKT3/ALDOA/AMOTL1/ANXA1/ANXA3/APC/ARHGEF39/BCL2/BMP2/BMP7/C3AR1/C3H1orf226/CAPN7/CARMIL1/CCL19/CCL26/CD274/CD40/CD74/CEMIP/CHST3/CIB1/CLDN7/CPNE3/CRKL/CSF1/CTSH/CXCL10/CXCL16/CXCR2/CXCR4/DAB2/DRD1/EDNRA/EGR1/ETS1/F2R/F2RL1/F3/FAM110C/FAM65B/FAM83H/FGF10/FOXO4/GJA1/GPER1/GPI/GPLD1/GTSE1/HIF1A/HMOX1/HSPA5/HYAL1/ICAM1/IGF1/IGF2/IGFBP5/IL1B/IL1R1/IRS1/ITGA2/ITGA5/ITGA6/IT…	162	42	120	IRS1/IGFBP5/JUN/S100A14/SLAMF1/WASH1/SYNPO2/CD74/EGR1/MAP2K2/CCL19/SEMA4D/TRIM32/FAM110C/DRD1/APC/IL1B/BMP7/AMOTL1/LOC102190717/UTS2/TNFRSF18/CRKL/GPLD1/GPI/ZNF580/CLDN7/TMEM102/PRKCA/LOC108638200/LOC100861326/FAM65B/VEGFA/TBC1D24/ALDOA/SPN/GPER1/ZNF703/VEGFB/FOXO4/PHPT1/FAM83H	TIAM1/ADAMTS1/LOC102172205/CAPN7/PTAFR/CXCR2/NRP2/CXCR4/ITGA6/F3/S1PR1/CSF1/ADORA3/C3H1orf226/NOS3/LOC102184120/PODXL/PTPRZ1/LAMB1/TWIST1/TAC1/KITLG/ITGA5/RAPGEF3/IGF1/HMOX1/C3AR1/NTF3/GTSE1/PDGFRA/KIT/KDR/CXCL10/ANXA3/SPARC/PDGFRB/SEMA6A/ICAM1/TEK/CD274/ANXA1/ARHGEF39/GJA1/SASH1/RHOJ/HIF1A/SEMA6D/THBS1/MMP14/THBS4/F2RL1/F2R/IL1R1/RHOB/ADAM17/HSPA5/POSTN/NRP1/BMP2/SRC/PLCG1/CD40/PREX1/SNAI1/CPNE3…	1.46882059334866	Process
GO:0006954	inflammatory response	133/3242	433/16167	6.38460909037626e-08	6.38460909037626e-08	3.48036655809043e-05	ADAM17/ADORA1/ADORA3/AFAP1L2/AGTR1/ALOX5/ANXA1/AZU1/BAC5/BAC7.5/BDKRB2/BDNF/BMP2/C3AR1/C5/C5AR2/CCL19/CCL22/CCL26/CD14/CD27/CD40/CD6/CD8A/CDO1/CHI3L1/CHST2/CSPG4/CXCL10/CXCR2/CXCR4/EPHA2/EPHX2/F11R/F2R/F3/FOLR2/FOS/GJA1/HCN1/HIF1A/HMOX1/HRH1/HYAL1/ICAM1/IKBKG/IL1B/IL1RAP/IL2RA/IL31RA/IL5RA/ITGAM/KCNJ10/KIT/LIPA/LOC100860781/LOC102168295/LOC102168948/LOC102169149/LOC102169231/LOC102170003/LOC10217…	133	29	104	SLAMF8/SLAMF1/LOC102186356/NOD1/LOC102175560/CD27/PRDX2/CCL19/FOS/LOC102187233/IL1B/CD8A/RXRA/MAPKAPK2/LOC102190717/TNFRSF9/TNFRSF18/MYLK3/CCL22/LOC108638538/LOC102186111/IL5RA/XCR1/LOC102190745/SPN/CD6/IKBKG/LOC108634606/MSTRG.299	NFKBIZ/NRROS/IL1RAP/MECOM/PTX3/AGTR1/LOC102175526/CHST2/EPHA2/PTAFR/SLC11A1/CXCR2/CXCR4/LOC102168948/F3/ADORA3/LOC102173987/S100A9/LOC102169149/S100A8/KCNJ10/F11R/PIK3CG/TAC1/HMOX1/LOC102171143/LOC102172428/C3AR1/KIT/CXCL10/CD14/AZU1/NLRP3/ICAM1/ANXA1/LOC102175959/EPHX2/NTRK2/SYK/S1PR3/TLR4/C5/GJA1/VNN1/HIF1A/PTGDR/THBS1/F2R/CDO1/NLRC4/ADAM17/IL2RA/BMP2/SIGLEC1/CD40/LYN/MS4A2/BDNF/FOLR2/ADORA1/CH…	1.5317227839571	Process
GO:0031256	leading edge membrane	53/3242	131/16167	6.43847879875835e-08	6.43847879875835e-08	3.48036655809043e-05	ABCA7/ADORA1/ANK1/ANTXR1/APC/ATF4/ATP2B1/BMX/CIB1/DDX58/DLC1/EEF1A1/EPHA2/EPS8/EPS8L1/EPS8L2/FAM65B/FAP/GABARAPL1/GABRA2/GPER1/HCN1/HIP1R/IFIT5/ITGA8/ITGB3/KCNC3/KCNJ11/LOC108633910/MAPT/CDC37/CDC37/CDC37/CDC37/CDC37/MTSS1L/MYO1G/NF2/PACSIN1/PDE4A/PDPN/PLEK2/PSD4/PTPRJ/PTPRK/PTPRZ1/SGCE/SLC1A2/SLC39A6/SPATA13/SRC/TIAM1/TRPV4	53	17	36	MYO1G/ATP2B1/ATF4/ABCA7/PDE4A/APC/PSD4/KCNJ11/NF2/MTSS1L/MAPT/FAM65B/GPER1/ANK1/EPS8L2/MSTRG.10768/MSTRG.8964	TIAM1/EPHA2/FAP/PTPRZ1/SGCE/EPS8/GABARAPL1/GABRA2/DDX58/EEF1A1/PTPRK/PLEK2/ANTXR1/SPATA13/ITGA8/SRC/PTPRJ/SLC1A2/ADORA1/PDPN/TRPV4/HIP1R/KCNC3/EPS8L1/ITGB3/HCN1/CIB1/PACSIN1/SLC39A6/LOC108633910/IFIT5/DLC1/BMX/MSTRG.12419/MSTRG.3211/MSTRG.7105	2.01753464782365	Component
GO:2000147	positive regulation of cell motility	157/3242	533/16167	9.10288849929558e-08	9.10288849929558e-08	4.64726412858774e-05	ADAM17/ADAMTS1/ADGRA2/ADORA3/AKT3/ALDOA/AMOTL1/ANXA1/ANXA3/APC/ARHGEF39/BCL2/BMP2/BMP7/C3AR1/CAPN7/CARMIL1/CCL19/CCL26/CD274/CD40/CD74/CEMIP/CIB1/CLDN7/CPNE3/CRKL/CSF1/CTSH/CXCL10/CXCL16/CXCR2/CXCR4/DAB2/DRD1/EDNRA/EGR1/ETS1/F2R/F2RL1/F3/FAM110C/FAM65B/FAM83H/FGF10/FOXO4/GJA1/GPER1/GPI/GPLD1/GTSE1/HIF1A/HMOX1/HSPA5/HYAL1/ICAM1/IGF1/IGF2/IGFBP5/IL1B/IL1R1/IRS1/ITGA2/ITGA5/ITGA6/ITGB3/JUN/KDR/KIT/K…	157	42	115	IRS1/IGFBP5/JUN/S100A14/SLAMF1/WASH1/SYNPO2/CD74/EGR1/MAP2K2/CCL19/SEMA4D/TRIM32/FAM110C/DRD1/APC/IL1B/BMP7/AMOTL1/LOC102190717/UTS2/TNFRSF18/CRKL/GPLD1/GPI/ZNF580/CLDN7/TMEM102/PRKCA/LOC108638200/LOC100861326/FAM65B/VEGFA/TBC1D24/ALDOA/SPN/GPER1/ZNF703/VEGFB/FOXO4/PHPT1/FAM83H	TIAM1/ADAMTS1/LOC102172205/CAPN7/PTAFR/CXCR2/NRP2/CXCR4/ITGA6/F3/S1PR1/CSF1/ADORA3/NOS3/LOC102184120/PODXL/PTPRZ1/LAMB1/TWIST1/TAC1/KITLG/ITGA5/RAPGEF3/IGF1/HMOX1/C3AR1/NTF3/GTSE1/PDGFRA/KIT/KDR/CXCL10/ANXA3/SPARC/PDGFRB/SEMA6A/ICAM1/TEK/CD274/ANXA1/ARHGEF39/GJA1/SASH1/RHOJ/HIF1A/SEMA6D/THBS1/MMP14/THBS4/F2RL1/F2R/IL1R1/RHOB/ADAM17/HSPA5/POSTN/NRP1/BMP2/SRC/PLCG1/CD40/PREX1/SNAI1/CPNE3/SNAI2/MYC/…	1.46888863682923	Process
GO:0001568	blood vessel development	132/3242	433/16167	1.16037494367341e-07	1.16037494367341e-07	5.61222895194951e-05	ADAMTS9/ADGRA2/ADGRF5/ADM2/ADRA2B/AGTR1/AHR/ANGPT2/ANTXR1/ANXA2/APOLD1/BMPER/CALCRL/CASP8/CAV1/CDH2/CDH5/CITED2/CLEC14A/CLIC4/COL1A2/COL3A1/COL4A1/CRKL/CXCR4/DLL4/E2F7/E2F8/EDNRA/EFNA1/EFNB2/EGR1/EIF2AK3/ELK3/ELN/EMCN/ENPEP/EPHA2/EPHB3/EPHB4/ETS1/FGF10/FGFR2/FOSL1/FOXM1/FOXO1/FOXS1/FZD8/GATA6/GJA1/GJC1/GPC3/GPLD1/HEY1/HHEX/HIF1A/HMOX1/HOXA1/HPGD/HPSE/ITGA5/ITGB3/JAG1/JUN/KDR/KIF7/LAMA1/LEP/LOC102…	132	16	116	JUN/LEP/NR4A1/ADM2/EGR1/NEDD4/PPP3R1/RXRA/FOXS1/CRKL/GPLD1/TNNI3/VEGFA/NPRL3/VEGFB/LOC108634606	EPHB3/AGTR1/EPHA2/CLIC4/NRP2/CASP8/CXCR4/CALCRL/COL3A1/TAL1/TGFBR3/S1PR1/EFNA1/NOS3/HOXA1/BMPER/CAV1/NRCAM/SEMA3E/AHR/MEOX2/COL1A2/E2F7/ITGA5/RAPGEF3/PRICKLE1/PTPRB/ELK3/HMOX1/APOLD1/FOXM1/ENPEP/EMCN/PKD2/PDGFRA/KDR/HPSE/PDGFRB/LOX/HPGD/TEK/RECK/NTRK2/SYK/GJA1/PRDM1/TCF21/CITED2/HIF1A/ANXA2/DLL4/THBS1/SPRED1/MMP14/NOX5/ADRA2B/LTBP1/NRXN1/EIF2AK3/ANTXR1/COL4A1/EFNB2/FOXO1/JAG1/NRP1/FZD8/POFUT1/NOV…	1.52020607129577	Process
GO:0008015	blood circulation	129/3242	422/16167	1.35970529563264e-07	1.35970529563264e-07	6.24748801624891e-05	ACE2/ACSM3/ACTC1/ADCY6/ADM2/ADORA1/ADRA2B/AGTR1/AHR/ALOX5/AR/ATP1A1/AVPR1A/AVPR2/AZU1/BDKRB2/C3AR1/CAV1/CD38/CHGA/CHRM3/CNR1/COL1A2/CXCL10/CXCR2/CXCR4/DLL4/DRD1/EDNRA/EDNRB/ELN/ENPEP/EPHX2/ESR2/F11R/F2R/F2RL1/F5/FLI1/GCGR/GCH1/GJA1/GJC1/GPER1/GUCY1A3/GUCY1B3/HCN4/HIF1A/HMGCR/HMOX1/HRH1/ICAM1/ITGA1/KCNA5/KCNE5/KCNJ5/KCNJ8/KCNQ1/KDR/LEP/LOC100860959/LOC102168295/LOC102168680/LOC102168959/LOC1021848…	129	30	99	PER2/LEP/SPX/PPARA/ADM2/TRDN/DRD1/PRKCQ/MYLK2/SNTA1/PTP4A3/SCN2B/SCN4B/RGS2/LOC102190717/UTS2/TNNI1/NOS1/MYLK3/SCN1B/TNNI3/TCAP/GCGR/VEGFA/ACSM3/GPER1/VEGFB/TNNI2/AR/AVPR2	MME/AGTR1/PTAFR/CXCR2/CXCR4/STK39/LOC102191099/LOC102184867/LOC102190572/TGFBR3/ATP1A1/F11R/NOS3/CAV1/LOC100860959/LOC108633303/AHR/MEOX2/TAC1/COL1A2/TRHDE/ADCY6/AVPR1A/HMOX1/PKP2/KCNJ8/PDE3A/C3AR1/KCNA5/NPY1R/PDE5A/ENPEP/KDR/CXCL10/CD38/AZU1/ICAM1/TEK/EPHX2/GJA1/CNR1/ESR2/HIF1A/GCH1/PTGDR/DLL4/ACTC1/HCN4/F2RL1/F2R/HMGCR/LVRN/ADRA2B/TBC1D8/EDNRB/POSTN/LOC108633189/LOC102190430/SRC/PTPRJ/PDE2A/SCN…	1.52438156190521	Process
GO:0002764	immune response-regulating signaling pathway	110/3242	348/16167	1.77245324414791e-07	1.77245324414791e-07	7.35155080679106e-05	ACTR3/ARPC1B/ARPC3/ARPC5/BCL2/C3AR1/C5AR2/CACNB4/CASP8/CD14/CD38/CD3D/CD3E/CD3G/CD4/CD40/CLEC4D/COLEC12/CTSH/CTSS/CYLD/DDX58/ELMO1/FCER1A/FCGRT/FOS/FYN/GPLD1/IFIH1/IKBKG/IRAK4/IRF7/ITGAM/JUN/KIT/KLHL6/LCK/LOC100860959/LOC102169889/LOC102170313/LOC102173185/LOC102173987/LOC102176695/LOC102178303/LOC102179935/LOC102180291/LOC102181155/LOC102183941/LOC102184087/LOC102184901/LOC102186356/LOC102187127…	110	32	78	ZNF683/LCK/JUN/S100A14/S100A1/LOC102186356/MYO1G/SKAP2/NOD1/LOC102183941/CD4/PPP3CA/STK11/PGLYRP2/FOS/LOC102176695/PPP3R1/PRKCQ/CD3G/CD3D/CD3E/MAPKAPK2/GPLD1/LOC102181155/SKAP1/LOC102190745/NFATC1/SH2B2/PPP3CB/MUC6/IKBKG/MSTRG.14196	NFKBIZ/KLHL6/PTAFR/CASP8/MARCO/ACTR3/CACNB4/IFIH1/WIPF1/LOC102173987/CTSS/S100A9/S100A8/FCER1A/TRIL/ELMO1/LOC100860959/LOC108633303/IRAK4/LOC102189932/CLEC4D/LOC102180291/C3AR1/LOC102184901/KIT/CD38/CD14/DDX58/SYK/TLR4/FYN/TNFAIP3/SPG21/SRC/PLCG1/CD40/LY96/LYN/MS4A2/PTPRJ/LOC102169889/LOC102179935/PIK3CD/ARPC5/ARPC3/SCARB1/TLR2/PLCG2/CYLD/NOD2/PGLYRP1/C5AR2/FCGRT/LOC102187672/LOC106503912/LOC1086…	1.57626731051501	Process
GO:0048514	blood vessel morphogenesis	110/3242	348/16167	1.77245324414791e-07	1.77245324414791e-07	7.35155080679106e-05	ADAMTS9/ADGRA2/ADGRF5/ADM2/ADRA2B/AHR/ANGPT2/ANXA2/APOLD1/BMPER/CALCRL/CASP8/CAV1/CDH2/CITED2/CLEC14A/CLIC4/COL3A1/COL4A1/CXCR4/DLL4/E2F7/E2F8/EDNRA/EFNA1/EFNB2/EIF2AK3/ELK3/EMCN/ENPEP/EPHA2/EPHB3/EPHB4/ETS1/FGF10/FGFR2/FOXM1/FZD8/GJA1/GJC1/GPLD1/HEY1/HHEX/HIF1A/HMOX1/HOXA1/HPGD/HPSE/ITGA5/ITGB3/JAG1/JUN/KDR/LAMA1/LEP/LOC102174322/LOC108634606/LOX/MCAM/MEOX2/MMP14/MMP2/MMRN2/CD34/MYH10/NEDD4/NOS3…	110	13	97	JUN/LEP/NR4A1/ADM2/NEDD4/PPP3R1/RXRA/GPLD1/TNNI3/VEGFA/NPRL3/VEGFB/LOC108634606	EPHB3/EPHA2/CLIC4/NRP2/CASP8/CXCR4/CALCRL/COL3A1/TAL1/TGFBR3/S1PR1/EFNA1/NOS3/HOXA1/BMPER/CAV1/NRCAM/SEMA3E/AHR/MEOX2/E2F7/ITGA5/PTPRB/ELK3/HMOX1/APOLD1/FOXM1/ENPEP/EMCN/PKD2/PDGFRA/KDR/HPSE/PDGFRB/LOX/HPGD/TEK/NTRK2/SYK/GJA1/PRDM1/TCF21/CITED2/HIF1A/ANXA2/DLL4/THBS1/SPRED1/MMP14/NOX5/ADRA2B/NRXN1/EIF2AK3/COL4A1/EFNB2/JAG1/NRP1/FZD8/POFUT1/NOV/HEY1/PTPRJ/WT1/LOC102174322/PARVA/MCAM/EDNRA/MMP2/TBX…	1.57626731051501	Process
GO:0045177	apical part of cell	127/3242	416/16167	1.83999295679707e-07	1.83999295679707e-07	7.35155080679106e-05	ABCB1/ABCC2/ABCC6/ABCG2/ABCG8/ADAM17/ADGRF5/AMOTL1/ANO1/ANXA1/ANXA13/ASPM/ATP1A1/ATP2B1/ATP2B2/ATP8B1/C5AR2/CAV1/CD300LG/CD9/CDH1/CDH2/CDH23/CIB1/CLDN1/CLDND1/CUBN/DAB2/DPP4/DUOX1/ENPEP/ERBB3/EZR/F2RL2/FAM65B/FAP/FAT4/FLOT1/FZD6/GJA1/GPR143/HIP1R/HSD11B1/HSP70.1/HYAL2/IFIT5/IGFBP2/ITGA8/ITGB3/JAG1/KCNA1/KCNA5/KCNE4/KCNJ10/KCNK1/LDLR/LOC100860959/LOC102172205/LOC102172271/LOC102173865/LOC102174322…	127	25	102	PATJ/NOD1/ATP2B1/PFKM/MLC1/SLC34A1/SLC12A2/VLDLR/SLC9A2/PLEC/LOC102173865/AMOTL1/PRKCZ/PEBP1/PRKCA/ZMYND10/ATP2B2/FAM65B/FLOT1/HSP70.1/LOC102178315/SHROOM2/LOC102189471/SCRIB/MSTRG.18649	CLDND1/UPK1B/CLDN1/LOC102172205/KCNE4/IGFBP2/DPP4/FAP/STK39/ATP1A1/KCNJ10/NOS3/PODXL/SNX10/CAV1/LOC100860959/LOC108633303/ABCB1/LOC102190297/LOC102190935/RAPGEF3/ERBB3/MGST1/SCNN1A/CD9/KCNA5/KCNA1/ENPEP/ABCG2/PROM1/PDGFRB/SLC23A1/LDLR/LOC108636404/LOC108636449/TEK/ANXA1/STC1/GJA1/EZR/DUOX1/F2RL2/MAL/LOC102172271/ABCG8/ADAM17/SAPCD2/JAG1/ITGA8/CUBN/FZD6/ANXA13/SLCO2B1/LOC102174322/SLC26A9/PDPN/HSD…	1.5223931393252	Component
GO:0030018	Z disc	46/3242	111/16167	2.02209016030315e-07	2.02209016030315e-07	7.47352822541492e-05	ACTN1/ACTN3/AKAP4/ANK1/ANXA5/C28H10orf71/C3H1orf226/CAPN3/DES/DNAJB6/FBP2/FBXO32/FHL3/GRK3/HRC/JPH1/JPH2/KCNA5/LDB3/MYBPC1/MYBPC2/MYOM1/MYOZ1/MYOZ3/MYPN/NOS1/OBSCN/PAK1/PARVA/PARVB/PPP1R12B/PPP3CA/PPP3CB/S100A1/SCN3B/SCN8A/SLC4A1/SRI/STUB1/SYNM/SYNPO/SYNPO2/SYNPO2L/TCAP/TRIM63/XIRP2	46	32	14	DES/XIRP2/FHL3/S100A1/DNAJB6/MYBPC1/PARVB/SYNPO2/PPP3CA/MYOZ3/SYNPO/OBSCN/FBP2/CAPN3/JPH2/JPH1/PPP1R12B/NOS1/HRC/MYBPC2/TCAP/SYNM/MYOM1/STUB1/ANK1/C28H10orf71/LDB3/SYNPO2L/MYOZ1/PPP3CB/MYPN/ACTN3	TRIM63/C3H1orf226/SRI/SCN8A/KCNA5/ANXA5/ACTN1/FBXO32/PARVA/SCN3B/GRK3/SLC4A1/PAK1/AKAP4	2.06657552061624	Component
GO:0071900	regulation of protein serine/threonine kinase activity	147/3242	498/16167	2.03317634998401e-07	2.03317634998401e-07	7.47352822541492e-05	ADAM17/ADORA1/ADRA2B/AJUBA/APC/AXIN1/BMP2/BMP7/C27H8orf4/C5/CASP3/CAV1/CCL19/CCNB1/CCND3/CD40/CD74/CDC25A/CDC6/CDK1/CDK6/CDKN1A/CDKN2C/CEMIP/CIB1/CKS2/CRKL/CSPG4/CXCR4/DAB2/DAZAP2/DTNBP1/DUSP22/DUSP4/DUSP6/DUSP7/EIF2AK2/EPHA4/ERN1/F2R/FAM20A/FCER1A/FEM1A/FGF10/FZD10/FZD8/GADD45A/GADD45G/GHR/HHEX/HMGCR/HYAL2/IGF1/IGF2/IKBKG/IL1B/INCA1/ITGA1/KISS1R/KIT/KITLG/LAMTOR2/LOC100860781/LOC102169149/LOC102…	147	39	108	MUL1/LOC102183919/CDKN2C/LAMTOR2/NOD1/MAPK11/SYNPO2/CD74/STK11/KISS1R/RGS14/MAP2K2/FEM1A/PRDX2/SLC27A1/TESK1/CCL19/MAP3K4/APC/IL1B/BMP7/MADD/TEAD1/MAPKAPK2/RGS2/CRKL/MAP3K10/INCA1/PRKCA/GHR/DUSP7/PRKAR2A/DUSP22/DTNBP1/VEGFA/AXIN1/IKBKG/MSTRG.10768/MSTRG.8964	TIAM1/MAP3K13/LOC102172205/EPHA4/RALB/CXCR4/STK39/STIL/GADD45A/LPAR3/PSRC1/LOC102169149/FCER1A/RGS4/MDFIC/CAV1/PRKAR2B/PIK3CG/CDK6/KITLG/DUSP6/DAZAP2/IGF1/NTF3/PDE5A/SNCA/PKD2/KIT/PDGFRB/SPRY4/S1PR2/SYK/GADD45G/CKS2/TLR4/C5/PKIB/MARCKS/TNFAIP3/SASH1/THBS1/SPRED1/AJUBA/F2R/HMGCR/ADRA2B/EIF2AK2/NRXN1/SPRED2/SPDYA/ADAM17/RGCC/FZD8/MAP3K8/BMP2/TRIB3/SRC/PKIG/CD40/LYN/PTPRJ/PDGFD/ADORA1/P2RX7/FZD10/NO…	1.47198850924983	Process
GO:0009612	response to mechanical stimulus	89/3242	268/16167	2.39804013634247e-07	2.39804013634247e-07	8.4756641256153e-05	AFAP1/ANGPT2/ANKRD23/ASNS/ATP1A1/ATP2B2/BDNF/BMP2/CASP8/CAV1/CCNB1/CD40/CHI3L1/COL11A1/COL2A1/COL3A1/CXCL10/CXCR4/EDNRA/EGR1/EIF2AK2/ENPP1/ENTPD1/ETS1/ETV1/F3/FAM65B/FMR1/FOS/FOSL1/FOSL2/FYN/GADD45A/GJA1/GPI/HIF1A/HSP70.1/IGF1/IGF2/IGFBP2/IL1B/IRF1/ITGA2/JUN/KCNA1/KCNA5/KIT/LCK/LOC100860959/LOC102175959/LOC102178315/LOC108633303/LOC108638538/LTBP1/MAG/MGP/MMP14/MMP2/ATP2B2/MYC/MYD88/MYH10/NOS1/NO…	89	18	71	LCK/JUN/EGR1/PKD2L2/SLC12A2/FOS/ANKRD23/IL1B/NOS1/GPI/TCAP/PRKCA/LOC108638538/ATP2B2/FAM65B/HSP70.1/LOC102178315/MSTRG.18649	RCAN1/SERPINE2/IGFBP2/CASP8/CXCR4/COL3A1/GADD45A/F3/COL11A1/ATP1A1/NOS3/CAV1/LOC100860959/LOC108633303/ETV1/ASNS/COL2A1/SLC38A2/IGF1/TIMP3/MGP/KCNA5/KCNA1/PKD2/KIT/CXCL10/AFAP1/IRF1/TMC1/LOC102175959/NTRK2/TLR4/GJA1/FYN/SMPD2/ENPP1/HIF1A/THBS1/MMP14/LTBP1/EIF2AK2/NRXN1/FOSL2/BMP2/SRC/CD40/MYC/BDNF/PDE2A/CHI3L1/TRPV4/P2RX7/EDNRA/PIEZO1/MMP2/MAG/NOS2/MYH10/CCNB1/ITGA2/PTGER4/MYD88/PRKCD/PSPH/ENTPD1…	1.65604311876767	Process
GO:0001525	angiogenesis	82/3242	242/16167	2.73464446437352e-07	2.73464446437352e-07	8.84657051362029e-05	ADGRA2/ADM2/ADRA2B/AHR/ANGPT2/ANXA2/APOLD1/BMPER/CALCRL/CASP8/CAV1/CLEC14A/CLIC4/COL4A1/CXCR4/DLL4/E2F7/E2F8/EDNRA/EFNA1/EFNB2/EIF2AK3/ELK3/EMCN/ENPEP/EPHA2/EPHB3/EPHB4/ETS1/FGF10/FGFR2/FZD8/GPLD1/HEY1/HIF1A/HMOX1/HPSE/ITGA5/ITGB3/JAG1/JUN/KDR/LEP/LOC108634606/MCAM/MEOX2/MMP14/MMP2/MMRN2/CD34/MYH10/NOS3/NOV/NOX5/NR4A1/NRCAM/NRP1/NRP2/NRXN1/PARVA/PDGFRA/PDGFRB/PECAM1/PLXND1/POFUT1/PPP3R1/PRKX/PTPR…	82	10	72	JUN/LEP/NR4A1/ADM2/PPP3R1/RXRA/GPLD1/VEGFA/VEGFB/LOC108634606	EPHB3/EPHA2/CLIC4/NRP2/CASP8/CXCR4/CALCRL/TAL1/S1PR1/EFNA1/NOS3/BMPER/CAV1/NRCAM/SEMA3E/AHR/MEOX2/E2F7/ITGA5/PTPRB/ELK3/HMOX1/APOLD1/ENPEP/EMCN/PDGFRA/KDR/HPSE/PDGFRB/TEK/TCF21/HIF1A/ANXA2/DLL4/THBS1/MMP14/NOX5/ADRA2B/NRXN1/EIF2AK3/COL4A1/EFNB2/JAG1/NRP1/FZD8/POFUT1/NOV/HEY1/PARVA/MCAM/EDNRA/MMP2/TBX4/MYH10/ITGB3/PECAM1/RNF213/FGF10/SEMA5A/CLEC14A/VHL/PLXND1/EPHB4/FGFR2/ADGRA2/ANGPT2/MMRN2/E2F8/E…	1.68972066013735	Process
GO:0003012	muscle system process	96/3242	296/16167	2.86058840152111e-07	2.86058840152111e-07	8.84657051362029e-05	ACTC1/ACTN3/ADORA1/AR/ATP1A1/ATP2A1/BDKRB2/CAMTA2/CD38/CHGA/CHRM3/CLCN1/CXCR4/DES/DRD1/EDNRA/EDNRB/FBXO32/GAMT/GATA6/GATM/GJA1/GJC1/GUCY1A3/HCN4/HMOX1/HRC/IGF1/IL1B/ITGA1/JSRP1/KCNA5/KCNE5/KCNIP2/KCNJ12/KCNJ5/KCNJ8/KCNQ1/LEP/LMOD1/LMOD3/LOC102181155/LOC102181716/LOC108634554/MB/MSTN/MYBPC1/MYBPC2/MYH13/MYL10/MYL4/MYLK2/MYOM1/NDUFS6/NEDD4L/NOS1/NOS3/NPY1R/P2RX4/P2RX6/PDE5A/PKP2/PPP3CA/RGS2/RYR1/RY…	96	52	44	DES/MSTN/TMOD4/CLCN1/LEP/STAC3/MYBPC1/MB/PPP3CA/GAMT/JSRP1/TPM2/TRDN/DRD1/IL1B/MYLK2/SNTA1/TNNC2/SNTB1/SCN2B/SCN4B/RGS2/UTS2/LMOD1/TNNI1/NOS1/SCN1B/RYR1/HRC/MYBPC2/TNNI3/TNNT1/CAMTA2/MYH13/LOC102181155/KCNJ12/SGCA/TCAP/SCN4A/NDUFS6/SYNM/LMOD3/MYOM1/ATP2A1/TRIM72/KCNIP2/VEGFB/ACTN3/TNNI2/AR/LOC108634554/P2RX6	TIAM1/TRIM63/CXCR4/ATP1A1/NOS3/SGCE/IGF1/HMOX1/PKP2/KCNJ8/KCNA5/NPY1R/PDE5A/CD38/TLR4/GJA1/GATM/TMOD2/TMOD3/ACTC1/RYR3/HCN4/EDNRB/SULF1/FBXO32/SCN3B/ADORA1/P2RX4/GUCY1A3/EDNRA/TRPV1/LOC102181716/GJC1/MYL4/ITGA1/CHGA/BDKRB2/GATA6/NEDD4L/MYL10/CHRM3/KCNJ5/KCNQ1/KCNE5	1.61731997265618	Process
GO:0015849	organic acid transport	89/3242	269/16167	2.88805566595851e-07	2.88805566595851e-07	8.84657051362029e-05	ABCC2/ACE2/ACSL3/ACSL4/ACSL5/ANXA1/APBA1/ATP8B1/BDKRB2/BDNF/CACNA1A/CACNB4/CLN8/CPT1A/FABP3/FOLR2/GLS2/KCNJ10/KISS1R/LEP/LOC100860959/LOC100861279/LOC102172245/LOC102174322/LOC102176622/LOC102177638/LOC102187932/LOC102188418/LOC102190498/LOC102191423/LOC108633303/LOC108634606/LOC108636372/MFSD2A/MID1IP1/MYC/NOS2/NTRK2/OCA2/PAK1/PPARA/PRKCD/RXRA/SERINC1/SERINC2/SERINC3/SERINC4/SERINC5/SLC10A6/SLC1…	89	23	66	SERINC2/LEP/SPX/PPARA/KISS1R/LOC108636372/SLC27A1/RXRA/LOC102176622/LOC102177638/LOC102190498/LOC102187932/STARD10/SLC27A5/SERINC4/SLC38A3/SLC6A1/CLN8/THRSP/MID1IP1/LOC108634606/SLC6A8/SLC7A4	SLCO2A1/FABP3/SLC16A14/ACSL3/SLC11A1/CACNB4/OCA2/MFSD2A/SLC6A9/KCNJ10/LOC100860959/LOC108633303/SLC38A2/SLC38A1/SLC16A7/GLS2/LOC102172245/SLC6A13/SLC25A17/SLC10A6/LOC102191423/SLC23A1/SLC27A6/CACNA1A/APBA1/ANXA1/NTRK2/SERINC1/SLC16A10/SLC38A6/SLC7A8/SERINC5/SLC27A4/SLC7A1/LOC102188418/SERINC3/LOC100861279/MYC/SLC1A2/BDNF/SLCO2B1/FOLR2/LOC102174322/SLC26A9/SLC19A2/SLC15A4/SLC7A5/SLC7A6/NOS2/SLC43A…	1.64988682464585	Process
GO:0046942	carboxylic acid transport	89/3242	269/16167	2.88805566595851e-07	2.88805566595851e-07	8.84657051362029e-05	ABCC2/ACE2/ACSL3/ACSL4/ACSL5/ANXA1/APBA1/ATP8B1/BDKRB2/BDNF/CACNA1A/CACNB4/CLN8/CPT1A/FABP3/FOLR2/GLS2/KCNJ10/KISS1R/LEP/LOC100860959/LOC100861279/LOC102172245/LOC102174322/LOC102176622/LOC102177638/LOC102187932/LOC102188418/LOC102190498/LOC102191423/LOC108633303/LOC108634606/LOC108636372/MFSD2A/MID1IP1/MYC/NOS2/NTRK2/OCA2/PAK1/PPARA/PRKCD/RXRA/SERINC1/SERINC2/SERINC3/SERINC4/SERINC5/SLC10A6/SLC1…	89	23	66	SERINC2/LEP/SPX/PPARA/KISS1R/LOC108636372/SLC27A1/RXRA/LOC102176622/LOC102177638/LOC102190498/LOC102187932/STARD10/SLC27A5/SERINC4/SLC38A3/SLC6A1/CLN8/THRSP/MID1IP1/LOC108634606/SLC6A8/SLC7A4	SLCO2A1/FABP3/SLC16A14/ACSL3/SLC11A1/CACNB4/OCA2/MFSD2A/SLC6A9/KCNJ10/LOC100860959/LOC108633303/SLC38A2/SLC38A1/SLC16A7/GLS2/LOC102172245/SLC6A13/SLC25A17/SLC10A6/LOC102191423/SLC23A1/SLC27A6/CACNA1A/APBA1/ANXA1/NTRK2/SERINC1/SLC16A10/SLC38A6/SLC7A8/SERINC5/SLC27A4/SLC7A1/LOC102188418/SERINC3/LOC100861279/MYC/SLC1A2/BDNF/SLCO2B1/FOLR2/LOC102174322/SLC26A9/SLC19A2/SLC15A4/SLC7A5/SLC7A6/NOS2/SLC43A…	1.64988682464585	Process
GO:0050708	regulation of protein secretion	144/3242	489/16167	3.15609271203541e-07	3.15609271203541e-07	9.35575191038002e-05	AGTR1/ANO1/ANXA1/ANXA5/APOA1/ARID5A/BAC5/BAC7.5/BAIAP3/C5/C5AR2/CACNA1A/CACNA2D2/CAPN10/CCL19/CD14/CD2/CD274/CD38/CD40/CD58/CHGA/CLEC5A/CNR1/CPT1A/CRTAM/DDX58/DPP4/EPHA5/EZR/F2R/F2RL1/GCK/GJA1/GLUL/GPER1/GPI/GPLD1/GPR27/HIF1A/HMGCR/HYAL2/IFIH1/IGF1/IL17RA/IL17RB/IL1B/IL1R2/IL1RAP/IL1RL1/INHBB/IRS1/KCNA5/KCNJ11/KCNQ1/KCNS3/LEP/LOC100860781/LOC100860959/LOC102169231/LOC102170003/LOC102170144/LOC102…	144	37	107	NR0B2/IRS1/PER2/CD2/VTCN1/SLAMF1/LOC102186356/LEP/GCK/PFKM/MAPK11/PPP3CA/CCL19/IL1B/KCNS3/PRKCQ/MADD/KCNJ11/CRTAM/PFKFB2/TNFRSF9/UTS2/PRKCZ/NOS1/GPLD1/GPI/SSC5D/NR1D1/PRKCA/CACNA2D2/LOC102190745/MYOM1/BAIAP3/GPER1/PPP3CB/SIRT3/PHPT1	TIAM1/IL1RAP/AGTR1/PFKL/INHBB/DPP4/IFIH1/CAPN10/P3H1/LOC102191099/LOC102184867/LOC102190572/LOC102170144/CD58/SYT11/CLEC5A/SRI/LOC102180455/LOC100860959/LOC108633303/TWIST1/RAPGEF3/IGF1/KCNA5/IL17RA/ANXA5/EPHA5/CD38/PAM/CD14/NLRP3/CACNA1A/DDX58/TEK/CD274/ANXA1/SYK/TLR4/C5/GJA1/RFX6/CNR1/EZR/HIF1A/PCK2/F2RL1/F2R/HMGCR/ARID5A/IL1R2/IL1RL1/RAB11FIP5/NRXN1/RSAD2/POSTN/RGCC/LOC102190430/SRC/CD40/SYBU/…	1.46848684633813	Process
GO:0003779	actin binding	94/3242	289/16167	3.27379519344924e-07	3.27379519344924e-07	9.40139211803022e-05	ABLIM1/ABRA/ACTC1/ACTN1/ACTN3/ADSSL1/AIF1L/AJUBA/ANLN/ANTXR1/ANXA2/ARPC1B/ARPC5/CGN/COBL/COBLL1/CORO1B/CORO6/CXCR4/CYFIP1/EPS8/EPS8L1/EPS8L2/EZR/FHL3/FMN2/FMNL1/GAS2L3/HIP1R/KIF18A/KLHL2/LASP1/LIMA1/LMOD3/LOC102170144/LOC102181106/LOC102181716/LOC102188914/LOC102189471/LOC108635132/LSP1/MAPT/MARCKS/MEFV/MKL1/MSN/MSRB2/MTSS1L/MYBPC1/MYBPC2/MYH10/MYL4/MYO10/MYO16/MYO1B/MYOM1/MYOZ1/MYOZ3/MYPN/NOD2/N…	94	36	58	XIRP2/FHL3/CGN/S100A4/COBL/MYBPC1/MKL1/SYNPO2/MYOZ3/SYNPO/TPM2/PACRG/SPTB/TLN2/MYO16/MSRB2/SVIL/TNNC2/ABRA/MTSS1L/MYBPC2/TNNI3/CORO6/MAPT/ADSSL1/LMOD3/MYOM1/SYNPO2L/MYOZ1/MYPN/PKNOX2/ACTN3/EPS8L2/LSP1/SHROOM2/LOC102189471	MYO1B/CXCR4/COBLL1/WIPF1/CYFIP1/LOC102170144/NOS3/ANLN/SCIN/LIMA1/GAS2L3/EPS8/TRIOBP/SNCA/MARCKS/EZR/SIPA1L1/ACTN1/TMOD2/ANXA2/SPTBN5/ACTC1/AJUBA/PLEKHH2/ANTXR1/AIF1L/KIF18A/PARVA/TRPC6/ARPC5/TRPV4/HIP1R/KLHL2/NOD2/EPS8L1/NOS2/SLC6A4/MYH10/LOC102181716/LASP1/SLC4A1/FMNL1/MYL4/MYO10/TWF2/TULP1/MEFV/LOC102188914/ARPC1B/ABLIM1/FMN2/CORO1B/SPTBN2/SHROOM4/LOC102181106/MSN/PLS3/LOC108635132	1.62198352505715	Function
GO:0045765	regulation of angiogenesis	100/3242	314/16167	4.29097892723429e-07	4.29097892723429e-07	0.000119490417973701	ADAM12/ADAMTS1/ADAMTS9/ADGRA2/ADM2/AGO1/AGTR1/AKT3/ANGPT2/ANXA1/ANXA3/BAC5/BAC7.5/BMPER/BTG1/C3AR1/C5/CD40/CDH5/CHGA/CHI3L1/CIB1/COL4A2/CTSH/CXCL10/CXCR2/CXCR3/CXCR4/DLL4/E2F2/EFNA1/EPHA2/EPN1/ETS1/F3/FOXJ2/FOXO4/GATA6/HHEX/HIF1A/HMOX1/HOXA5/HSPB6/HTATIP2/HYAL1/IGF2/IL1B/ISM1/ITGA5/ITGB3/KDR/LEP/LOC100860959/LOC102169231/LOC102170003/LOC102173049/LOC102173683/LOC102174022/LOC102186814/LOC10863330…	100	16	84	AGO1/S100A1/LEP/FOXJ2/ADM2/IL1B/UTS2/HSPB6/PAK4/EPN1/PRKCA/LOC108638200/VEGFA/VEGFB/CXCR3/FOXO4	ADAMTS1/AGTR1/EPHA2/E2F2/LOC102186814/CXCR2/CXCR4/F3/EFNA1/NOS3/HOXA5/BMPER/LOC100860959/LOC108633303/SEMA3E/TWIST1/MEOX2/BTG1/ITGA5/RAPGEF3/HMOX1/C3AR1/KDR/CXCL10/ANXA3/SPARC/LOC102174022/SEMA6A/TEK/ANXA1/C5/TNFAIP3/SASH1/RHOJ/HIF1A/DLL4/THBS1/SPRED1/THBS4/RHOB/COL4A2/STARD13/RGCC/ISM1/NRP1/PPP1R16B/PLCG1/CD40/SULF1/CHI3L1/AKT3/SH2B3/CDH5/LOC102173683/ITGB3/UTS2R/PLK2/SEMA5A/CIB1/CTSH/CHGA/WARS/…	1.58813266954031	Process
GO:0045860	positive regulation of protein kinase activity	153/3242	529/16167	4.55096441676553e-07	4.55096441676553e-07	0.000123002846310722	ADAM17/ADORA1/ADRA2B/AFAP1L2/AGAP2/AGTR1/AJUBA/AXIN1/AZU1/BDNF/BMP2/C27H8orf4/C5/CACUL1/CAMKK2/CCL19/CCNB1/CCND3/CD4/CD40/CD74/CDC6/CDK1/CDK5/CDKN1A/CEMIP/CHI3L1/CHRNA3/CIB1/CKS2/CLSPN/CRKL/CSF1/CSPG4/CXCR4/DAB2/DAZAP2/DGKQ/DUSP6/DUSP7/ECT2/EFNA1/EGR1/EIF2AK2/EPHA4/ERBB3/ERN1/F2R/FAM150B/FAM20A/FCER1A/FGF10/FGF13/FYN/FZD10/FZD8/GADD45A/GADD45G/GHR/HSPH1/IGF1/IGF2/IKBKG/IL1B/ITGA1/ITGB3/KIF14/KISS…	153	42	111	MUL1/PINK1/STRADB/LOC102183919/LAMTOR2/CDK5/LEP/NOD1/CD4/MAPK11/CD74/EGR1/STK11/KISS1R/MAP2K2/PRDX2/SLC27A1/VLDLR/CCL19/FAM150B/MAP3K4/IL1B/ZFP91/MADD/TEAD1/MAPKAPK2/PRKCZ/CRKL/MT3/PAK4/MAP3K10/SBK2/GHR/LOC108638538/DUSP7/PRKAR2A/VEGFA/AXIN1/CACUL1/NEURL1/FGF13/IKBKG	TIAM1/MAP3K13/ECT2/AGTR1/LOC102172205/EPHA4/SLC11A1/RALB/MAP3K19/CXCR4/STK39/CLSPN/TAL1/STIL/LRP8/GADD45A/LPAR3/PSRC1/CSF1/LOC102169149/EFNA1/FCER1A/MDFIC/PRKAR2B/PIK3CG/KITLG/DUSP6/DAZAP2/AGAP2/ERBB3/IGF1/NTF3/PDE5A/SNCA/PKD2/KIT/DGKQ/PDGFRB/AZU1/S1PR2/LOC102175959/SYK/GADD45G/CKS2/TLR4/C5/MARCKS/FYN/SASH1/THBS1/AJUBA/RIPK3/F2R/ADRA2B/EIF2AK2/NRXN1/SPDYA/ADAM17/HSPH1/RGCC/FZD8/MAP3K8/BMP2/SRC/CD…	1.442288652364	Process
GO:0030335	positive regulation of cell migration	149/3242	513/16167	4.89102646694704e-07	4.89102646694704e-07	0.000128417025733677	ADAM17/ADAMTS1/ADGRA2/ADORA3/AKT3/ALDOA/AMOTL1/ANXA1/ANXA3/APC/ARHGEF39/BCL2/BMP2/BMP7/C3AR1/CAPN7/CARMIL1/CCL19/CCL26/CD274/CD40/CD74/CEMIP/CIB1/CPNE3/CRKL/CSF1/CTSH/CXCL10/CXCL16/CXCR2/CXCR4/DAB2/DRD1/EDNRA/EGR1/ETS1/F2R/F2RL1/F3/FAM110C/FAM65B/FAM83H/FGF10/FOXO4/GJA1/GPER1/GPI/GPLD1/GTSE1/HIF1A/HMOX1/HSPA5/HYAL1/ICAM1/IGF1/IGF2/IGFBP5/IL1B/IL1R1/IRS1/ITGA2/ITGA5/ITGA6/ITGB3/JUN/KDR/KIT/KITLG/L…	149	39	110	IRS1/IGFBP5/JUN/S100A14/SLAMF1/WASH1/SYNPO2/CD74/EGR1/CCL19/SEMA4D/TRIM32/FAM110C/DRD1/APC/IL1B/BMP7/AMOTL1/LOC102190717/UTS2/TNFRSF18/CRKL/GPLD1/GPI/ZNF580/TMEM102/PRKCA/LOC108638200/LOC100861326/FAM65B/VEGFA/TBC1D24/ALDOA/SPN/GPER1/ZNF703/VEGFB/FOXO4/FAM83H	TIAM1/ADAMTS1/CAPN7/PTAFR/CXCR2/NRP2/CXCR4/ITGA6/F3/S1PR1/CSF1/ADORA3/NOS3/LOC102184120/PODXL/PTPRZ1/LAMB1/TAC1/KITLG/ITGA5/RAPGEF3/IGF1/HMOX1/C3AR1/NTF3/GTSE1/PDGFRA/KIT/KDR/CXCL10/ANXA3/SPARC/PDGFRB/SEMA6A/ICAM1/TEK/CD274/ANXA1/ARHGEF39/GJA1/SASH1/RHOJ/HIF1A/SEMA6D/THBS1/MMP14/THBS4/F2RL1/F2R/IL1R1/RHOB/ADAM17/HSPA5/POSTN/NRP1/BMP2/SRC/PLCG1/CD40/PREX1/SNAI1/CPNE3/SNAI2/MYC/PTPRJ/MCAM/PDGFD/AKT…	1.4483893777215	Process
GO:0002791	regulation of peptide secretion	154/3242	534/16167	5.05691213703817e-07	5.05691213703817e-07	0.000129084336129658	ADORA1/AGTR1/ANO1/ANXA1/ANXA5/APOA1/ARID5A/AVPR1A/BAC5/BAC7.5/BAIAP3/C5/C5AR2/CACNA1A/CACNA2D2/CAPN10/CCL19/CD14/CD2/CD274/CD38/CD40/CD58/CD74/CHGA/CLCF1/CLEC5A/CNR1/CPT1A/CRTAM/DDX58/DPP4/EPHA5/EZR/F2R/F2RL1/GCK/GJA1/GLUL/GPER1/GPI/GPLD1/GPR27/HIF1A/HMGCR/HYAL2/IFIH1/IGF1/IL17RA/IL17RB/IL1B/IL1R2/IL1RAP/IL1RL1/INHBB/IRS1/KCNA5/KCNJ11/KCNQ1/KCNS3/LEP/LOC100860781/LOC100860959/LOC102169231/LOC1021…	154	39	115	NR0B2/IRS1/PER2/CD2/VTCN1/SLAMF1/LOC102186356/LEP/GCK/PFKM/MAPK11/PPP3CA/CD74/CCL19/IL1B/KCNS3/PRKCQ/MADD/KCNJ11/CRTAM/PFKFB2/TNFRSF9/UTS2/PRKCZ/NOS1/GPLD1/GPI/SSC5D/NR1D1/PRKCA/CACNA2D2/LOC102190745/MYOM1/BAIAP3/GPER1/PPP3CB/SCT/SIRT3/PHPT1	TIAM1/IL1RAP/PEX5L/AGTR1/PFKL/INHBB/DPP4/IFIH1/CAPN10/P3H1/LOC102191099/LOC102184867/LOC102190572/LOC102170144/CD58/S100A9/S100A8/SYT11/CLEC5A/SRI/LOC102180455/LOC100860959/LOC108633303/TWIST1/RAPGEF3/AVPR1A/IGF1/KCNA5/IL17RA/ANXA5/EPHA5/CD38/PAM/CD14/NLRP3/CACNA1A/DDX58/TEK/CD274/ANXA1/SYK/TLR4/C5/GJA1/RFX6/CNR1/EZR/HIF1A/PCK2/F2RL1/F2R/HMGCR/ARID5A/IL1R2/IL1RL1/RAB11FIP5/NRXN1/PAX8/RSAD2/POSTN/…	1.43812253498673	Process
GO:0006875	cellular metal ion homeostasis	156/3242	544/16167	6.21062199649635e-07	6.21062199649635e-07	0.000154249587565898	ABCG2/AGTR1/ALAS2/ATF4/ATP13A3/ATP13A5/ATP1A1/ATP1B3/ATP2A1/ATP2B1/ATP2B2/ATP2B4/ATP6V1A/AVPR1A/BCL2/BDKRB2/BOK/BSND/C3AR1/C5/C5AR2/CACNA1A/CALCR/CALM1/CALM3/CAPN3/CATSPER4/CAV1/CCDC115/CCL19/CCR10/CCR8/CD38/CD4/CD40/CDH23/CEMIP/CIB2/CP/CXCL10/CXCR2/CXCR3/CXCR4/DISC1/DRD1/EDNRA/EDNRB/EFHC1/EPHX2/ESR1/F2R/F2RL1/F2RL2/FAM155A/FIS1/FZD9/GCK/GJA1/GPER1/GPR17/HCRTR1/HEXB/HIF1A/HMOX1/HMOX2/HRC/IL1B/ITG…	156	50	106	ATP13A5/CATSPER4/LCK/BSND/GCK/ATP2B1/VDR/CD4/ATF4/MCHR1/CCL19/TRDN/PLN/ESR1/CALM1/CAPN3/DRD1/IL1B/TPT1-2/JPH2/JPH1/LOC102190717/MFN2/UTS2/NOS1/NR3C2/JPH3/MT3/NOL3/RYR1/CALM3/HRC/TNNI3/CCR10/PRKCA/STC2/CIB2/CCR8/XCR1/ATP2B2/ATP2A1/FZD9/FIS1/GPER1/CXCR3/MSTRG.14652/MSTRG.18544/MSTRG.18649/MSTRG.299/MSTRG.5763	ATP6V1A/ATP13A3/CP/AGTR1/TRPC1/ATP1B3/LOC102172205/S100B/HCRTR1/SLC11A1/CXCR2/SLC39A10/CXCR4/LOC100861136/GPR17/CCDC115/BOK/LPAR3/SLC30A7/S1PR1/ATP1A1/S100A9/S100A8/SRI/CAV1/PIK3CG/LOC100860959/LOC108633303/TAC1/CALCR/LOC102190297/LOC102190935/AVPR1A/HMOX1/ITPR2/C3AR1/KCNA5/NPY1R/MCUB/RAP1GDS1/SNCA/ABCG2/PKD2/PDGFRA/KDR/TMEM165/CXCL10/CD38/CACNA1A/SCARA5/STC1/EPHX2/S1PR3/C5/GJA1/HIF1A/SLC24A5/RYR…	1.43002004935225	Process
GO:0098609	cell-cell adhesion	103/3242	329/16167	7.17782064516242e-07	7.17782064516242e-07	0.000173579984022903	ADGRL1/AJUBA/AMIGO1/BCL2/BMP5/BMP7/CADM2/CADM4/CD177/CD2/CD200/CD58/CD6/CD93/CDH1/CDH2/CDH23/CDH5/CDH6/CDON/CLDN1/CLDN11/CLDN12/CLDN19/CLDN20/CLDN7/CNTN4/COL13A1/CRTAM/CTNNA3/EMCN/EZR/FAT1/FAT4/FBLIM1/FLRT3/GCNT1/GLDN/GYPC/ICAM1/IL1B/ITGA5/ITGA6/ITGA8/ITGAM/ITGB3/JAM2/KIT/LAMB1/LEP/LIMS1/LOC100860959/LOC102169925/LOC102180368/LOC102184087/LOC102187127/LOC102187672/LOC102188497/LOC102190430/LOC106…	103	17	86	GYPC/AMIGO1/CD2/LEP/GCNT1/SEMA4D/IL1B/BMP7/MMP24/CRTAM/FBLIM1/CLDN7/SPN/LOC102180368/CTNNA3/CD6/SCRIB	JAM2/CADM2/CD200/CLDN1/CLDN11/ITGA6/CLDN19/CD58/S100A9/S100A8/NECTIN4/MPZ/NRCAM/LAMB1/PIK3CG/LOC100860959/LOC108633303/CLDN12/ITGA5/PKP2/EMCN/PDGFRA/KIT/PCDH12/PCDHB14/LOC106502335/LOC102188497/MEGF10/ICAM1/ADGRL1/TEK/SYK/VNN1/PERP/CLDN20/EZR/GLDN/AJUBA/THBS4/NRXN1/LIMS1/STXBP1/FLRT3/ITGA8/CD93/SIGLEC1/LOC102190430/SRC/NOV/PARVA/MCAM/PDPN/FAT4/PCDH18/CDH5/CDH1/MAG/CD177/CADM4/VMP1/LOC102187672/LO…	1.56119716712075	Process
GO:0001816	cytokine production	55/3242	148/16167	9.8994598953861e-07	9.8994598953861e-07	0.000233258528709097	AVPR2/CCL19/CD4/CHGA/CHI3L1/CXCR3/F2RL1/FGFR4/GADD45G/HIF1A/IL12RB2/IL1B/IL1RAP/IL31RA/IRAK4/IRF7/IRF9/KIT/LEP/LIPA/LOC100860959/LOC100861279/LOC102169149/LOC102176691/LOC102191717/LOC106502311/LOC108633303/MS4A2/MYD88/NLRC4/NLRP3/NOD1/NOD2/NOS2/NOX5/PIK3CD/PIK3CG/PNP/PRKCD/PTAFR/RAB1A/RGCC/RNF19B/RORC/S100A8/S100A9/S1PR3/SLAMF1/SLC11A1/SPN/TLR2/TLR4/TNFAIP8/TNFSF4/VTCN1	55	13	42	RNF19B/VTCN1/RORC/SLAMF1/LEP/NOD1/CD4/LOC106502311/CCL19/IL1B/SPN/CXCR3/AVPR2	IL1RAP/PTAFR/SLC11A1/IL12RB2/S100A9/LOC102169149/S100A8/PIK3CG/LOC100860959/LOC108633303/IRAK4/KIT/NLRP3/FGFR4/TNFAIP8/GADD45G/S1PR3/TLR4/HIF1A/PNP/LOC102176691/IRF9/NOX5/F2RL1/NLRC4/RAB1A/RGCC/LOC100861279/MS4A2/LOC102191717/CHI3L1/TNFSF4/PIK3CD/TLR2/NOD2/NOS2/IL31RA/CHGA/MYD88/PRKCD/LIPA/IRF7	1.85317913533521	Process
GO:0001726	ruffle	59/3242	163/16167	1.12341827996399e-06	1.12341827996399e-06	0.000246918532601552	ABCA7/ACTN1/ANXA2/APC/ARAP3/ARHGAP1/BMX/CDK6/CIB1/CIT/COBL/CYFIP1/DDX58/DLC1/EEF1A1/EPS8/EPS8L1/EPS8L2/EZR/FAP/FRMD4B/HIP1R/IFIT5/ITGA5/ITGB3/KIF18A/LAYN/LOC102177379/LOC102190430/LOC108633189/LOC108633910/CDC37/CDC37/CDC37/CDC37/CDC37/MTM1/MTSS1L/MYH10/MYO10/NF2/PACSIN1/PAK1/PDE4A/PDPN/PECAM1/PLCG1/PODXL/PSD4/PTPRJ/PTPRZ1/S100A11/S100B/SH2B2/SPATA13/SRC/TIAM1/TMOD3/TRPV4	59	12	47	COBL/ABCA7/PDE4A/APC/PSD4/NF2/MTSS1L/SH2B2/EPS8L2/MTM1/MSTRG.10768/MSTRG.8964	TIAM1/S100B/FAP/CYFIP1/S100A11/PODXL/PTPRZ1/CDK6/ITGA5/EPS8/ARAP3/DDX58/EEF1A1/EZR/ACTN1/TMOD3/ANXA2/SPATA13/LOC108633189/LOC102190430/SRC/PLCG1/PTPRJ/ARHGAP1/KIF18A/LAYN/PDPN/TRPV4/CIT/HIP1R/EPS8L1/MYH10/ITGB3/PECAM1/MYO10/LOC102177379/CIB1/FRMD4B/PACSIN1/LOC108633910/IFIT5/DLC1/PAK1/BMX/MSTRG.12419/MSTRG.3211/MSTRG.7105	1.80501508195729	Component
GO:2001233	regulation of apoptotic signaling pathway	128/3242	433/16167	1.13491395329053e-06	1.13491395329053e-06	0.000246918532601552	ACAA2/ACSL5/AGAP2/APAF1/AR/ATF3/ATF4/BCL2/BDKRB2/BMF/BMP5/BOK/BUB1/CASP8/CAV1/CD74/CFAP43/COL2A1/CTH/CTSH/CYLD/DAB2/DAPK1/DFNA5/EIF2AK3/EYA2/FGF10/FIS1/FYN/FZD9/G2E3/GNAI3/GPER1/HELLS/HIF1A/HIP1R/HMOX1/HSPH1/HYAL2/ICAM1/IFI6/IGF1/IKBKG/IL1B/INCA1/ING2/INHBA/INHBB/ITGA6/LCK/LOC102172271/LOC102172279/LOC102175526/LOC102175959/LOC102178813/LOC102184087/LOC102186814/LOC102187127/LOC102187672/LOC10650…	128	44	84	MUL1/PINK1/WNT4/LCK/STRADB/NR4A2/INHBA/ATF4/MKL1/CD74/NME5/LOC106502311/PRDX2/TMEM161A/TRIM32/TRAF1/PHIP/NCK2/IL1B/TPT1-2/NDUFS3/PTPMT1/MADD/MFN2/ATF3/NOL3/INCA1/TMEM102/UBB/PCGF2/LOC108638538/MOAP1/PPP1R13B/SIVA1/VEGFA/FZD9/FIS1/GPER1/ING2/PELI3/PIDD1/AR/IKBKG/MSTRG.5763	TNFSF10/LOC102175526/PTTG1IP/IFI6/LOC102186814/CASP8/INHBB/ITGA6/BOK/CTH/GNAI3/MLLT11/S100A9/S100A8/NOS3/DFNA5/CAV1/COL2A1/AGAP2/APAF1/IGF1/TIMP3/HMOX1/PRELID1/ICAM1/LOC102175959/DAPK1/FYN/VNN1/TNFAIP3/HIF1A/BMF/THBS1/RIPK3/BUB1/MAL/LOC102172271/EIF2AK3/YWHAQ/HSPH1/NRP1/SIGLEC1/SRC/SERINC3/EYA2/SNAI1/TP53INP1/YWHAZ/LOC102172279/SNAI2/MYC/TNFSF4/HIP1R/CYLD/PLAUR/LOC102187672/LOC106503912/LOC108638…	1.47413922065044	Process
GO:0032970	regulation of actin filament-based process	110/3242	360/16167	1.14557279436467e-06	1.14557279436467e-06	0.000246918532601552	ABI2/ACTR3/AKAP9/ALDOA/ANKRD23/APOA1/ARHGAP28/ARHGEF15/ARPC1B/ARPC3/ARPC5/ATP1A1/BAIAP2L2/BST1/C3H1orf226/C8H9orf72/CARMIL1/CAV1/CCL26/CDC42EP3/CDC42EP4/CDK5/CELSR1/CIT/CORO1B/CSF3/CTNNA3/CTSV/CYFIP1/DIXDC1/DLC1/ELN/EPHA5/EPS8/F11R/F2RL1/FCHSD1/FGF13/FZD10/GPM6B/HCN4/HIP1R/ICAM1/ITGB3/KANK4/KISS1R/LIMA1/LIMCH1/LMOD1/LMOD3/LOC102177379/LOC102184901/LOC102189471/LOC102189932/LOC108634517/LOC1086364…	110	30	80	WNT4/CDK5/AKAP9/WASH1/BAIAP2L2/SYNPO2/LIMCH1/SYNPO/KISS1R/TESK1/PLN/ANKRD23/RHOQ/NCK2/PRKCQ/MYLK2/MFN2/LMOD1/NF2/MYLK3/RANGRF/CSF3/LMOD3/ALDOA/SYNPO2L/CTNNA3/SHROOM2/FGF13/PHPT1/LOC102189471	PHLDB2/ABI2/ACTR3/MYO3B/CYFIP1/KANK4/S1PR1/ATP1A1/F11R/C3H1orf226/RGS4/SRI/CAV1/SEMA3E/SCIN/TAC1/LIMA1/RAPGEF3/PKP2/EPS8/LOC102189932/NTF3/TRIOBP/CELSR1/LOC102184901/PDGFRA/EPHA5/BST1/PAM/PDGFRB/FCHSD1/ICAM1/LOC108636404/LOC108636449/C8H9orf72/TEK/STC1/CTSV/TMOD3/HCN4/F2RL1/CDC42EP3/PLEKHH2/RGCC/NRP1/PREX1/APOA1/DIXDC1/PDPN/ARPC5/CIT/ARPC3/HIP1R/FZD10/TLR2/PPM1E/ARHGEF15/MYH10/ITGB3/PECAM1/CDC42E…	1.52372506683117	Process
GO:0050707	regulation of cytokine secretion	74/3242	219/16167	1.15539771555251e-06	1.15539771555251e-06	0.000246918532601552	AGTR1/ANXA1/APOA1/ARID5A/BAC5/BAC7.5/C5/C5AR2/CCL19/CD14/CD2/CD274/CD58/CLEC5A/CRTAM/DDX58/EZR/F2R/F2RL1/HYAL2/IFIH1/IL17RA/IL17RB/IL1B/IL1R2/IL1RAP/IL1RL1/LOC100860781/LOC100860959/LOC102169231/LOC102170003/LOC102170144/LOC102170446/LOC102171142/LOC102184087/LOC102184867/LOC102186356/LOC102187127/LOC102187672/LOC102190572/LOC102190745/LOC102191099/LOC102191717/LOC106503912/LOC108633303/LOC108635…	74	12	62	CD2/VTCN1/SLAMF1/LOC102186356/MAPK11/CCL19/IL1B/CRTAM/TNFRSF9/PRKCZ/SSC5D/LOC102190745	IL1RAP/AGTR1/IFIH1/LOC102191099/LOC102184867/LOC102190572/LOC102170144/CD58/SYT11/CLEC5A/LOC100860959/LOC108633303/TWIST1/IL17RA/CD14/NLRP3/DDX58/TEK/CD274/ANXA1/SYK/TLR4/C5/EZR/F2RL1/F2R/ARID5A/IL1R2/IL1RL1/POSTN/RGCC/SRC/LOC102170446/APOA1/LOC102191717/TNFSF4/P2RX7/TLR2/NOD2/C5AR2/LOC102187672/LOC106503912/LOC108638256/LOC102187127/LOC102184087/PTGER4/SCAMP5/IL17RB/HYAL2/MAP34-B/LOC102169231/BA…	1.68501601412962	Process
GO:0015711	organic anion transport	129/3242	438/16167	1.27926760405061e-06	1.27926760405061e-06	0.00026717718142014	ABCA7/ABCB1/ABCC2/ABCG1/ABCG2/ABCG8/ACE2/ACSL3/ACSL4/ACSL5/ANXA1/APBA1/APOA1/ATP10D/ATP8B1/ATP8B2/ATP9A/BDKRB2/BDNF/BEST1/CA14/CA3/CA5B/CACNA1A/CACNB4/CLN8/CPT1A/FABP3/FOLR2/GJA1/GLS2/HBBC/KCNJ10/KISS1R/LDLR/LEP/LOC100860959/LOC100861279/LOC102172245/LOC102174322/LOC102175315/LOC102175526/LOC102175876/LOC102176622/LOC102176710/LOC102177638/LOC102178813/LOC102183874/LOC102184907/LOC102186611/LOC10…	129	30	99	SERINC2/CA14/LEP/SPX/PPARA/ABCA7/KISS1R/LOC108636372/SLC25A23/SLC27A1/RXRA/LOC102176622/LOC102177638/LOC102190498/LOC102187932/ATP9A/CA3/SLCO5A1/STARD10/LOC102186611/SLC27A5/SERINC4/SLC38A3/SLC6A1/CLN8/THRSP/MID1IP1/LOC108634606/SLC6A8/SLC7A4	SLC33A1/LOC102175526/PLSCR4/SLCO2A1/ABCG1/FABP3/SLC16A14/ACSL3/SLC11A1/CACNB4/OCA2/MFSD2A/SLC6A9/SLC25A24/ATP8B2/KCNJ10/LOC100860959/LOC108633303/ABCB1/SLC38A2/SLC38A1/SLC16A7/GLS2/SLC2A3/LOC102172245/SLC6A13/SLC25A17/ABCG2/ATP10D/SLC10A6/LOC102191423/SLC23A1/PRELID1/SLC27A6/LDLR/CACNA1A/APBA1/ANXA1/NTRK2/SERINC1/GJA1/SLC16A10/LOC102184907/LOC102183874/SLC22A3/TMEM30B/SLC38A6/SLC7A8/SERINC5/ABCG8…	1.46869639069406	Process
GO:0038187	pattern recognition receptor activity	15/3242	22/16167	1.3325478546774e-06	1.3325478546774e-06	0.000272120298744647	CD14/COLEC12/LOC100860959/LOC102169889/LOC102173185/LOC102179935/LOC108633303/LY96/MARCO/PGLYRP1/PGLYRP2/PTAFR/SCARB1/TLR2/TLR4	15	1	14	PGLYRP2	PTAFR/MARCO/LOC100860959/LOC108633303/CD14/TLR4/LY96/LOC102169889/LOC102179935/SCARB1/TLR2/PGLYRP1/COLEC12/LOC102173185	3.40004766978857	Function
GO:0050714	positive regulation of protein secretion	94/3242	298/16167	1.50463725991801e-06	1.50463725991801e-06	0.000300583141397808	AGTR1/ANO1/ARID5A/BAC5/BAC7.5/BAIAP3/C5/CAPN10/CCL19/CD14/CD2/CD274/CD38/CD58/CLEC5A/CRTAM/DDX58/EZR/F2R/F2RL1/GCK/GJA1/GLUL/GPER1/GPI/GPLD1/GPR27/HIF1A/HYAL2/IFIH1/IGF1/IL17RA/IL17RB/IL1B/IL1RAP/IL1RL1/LOC100860781/LOC100860959/LOC102169231/LOC102170003/LOC102170446/LOC102171142/LOC102184087/LOC102184867/LOC102187127/LOC102187672/LOC102190572/LOC102190745/LOC102191099/LOC102191717/LOC106503912/L…	94	22	72	NR0B2/CD2/VTCN1/SLAMF1/GCK/PFKM/MAPK11/CCL19/IL1B/PRKCQ/CRTAM/PFKFB2/PRKCZ/GPLD1/GPI/LOC102190745/MYOM1/BAIAP3/GPER1/PPP3CB/SIRT3/PHPT1	IL1RAP/AGTR1/IFIH1/CAPN10/LOC102191099/LOC102184867/LOC102190572/CD58/CLEC5A/SRI/LOC100860959/LOC108633303/TWIST1/IGF1/IL17RA/CD38/CD14/NLRP3/DDX58/TEK/CD274/SYK/TLR4/C5/GJA1/RFX6/EZR/HIF1A/PCK2/F2RL1/F2R/ARID5A/IL1RL1/POSTN/RGCC/SRC/SYBU/LOC102170446/LOC102191717/TNFSF4/GLUL/P2RX7/TLR2/NOD2/LOC102187672/LOC106503912/LOC108638256/LOC102187127/LOC102184087/MYH10/PTGER4/SCAMP5/GPR27/IL17RB/HYAL2/MA…	1.57299744544133	Process
GO:0032587	ruffle membrane	32/3242	71/16167	1.59190485727543e-06	1.59190485727543e-06	0.00031125037858935	ABCA7/APC/BMX/CIB1/DDX58/DLC1/EEF1A1/EPS8/EPS8L1/EPS8L2/FAP/HIP1R/IFIT5/ITGB3/LOC108633910/CDC37/CDC37/CDC37/CDC37/CDC37/MTSS1L/NF2/PACSIN1/PDE4A/PDPN/PSD4/PTPRJ/PTPRZ1/SPATA13/SRC/TIAM1/TRPV4	32	9	23	ABCA7/PDE4A/APC/PSD4/NF2/MTSS1L/EPS8L2/MSTRG.10768/MSTRG.8964	TIAM1/FAP/PTPRZ1/EPS8/DDX58/EEF1A1/SPATA13/SRC/PTPRJ/PDPN/TRPV4/HIP1R/EPS8L1/ITGB3/CIB1/PACSIN1/LOC108633910/IFIT5/DLC1/BMX/MSTRG.12419/MSTRG.3211/MSTRG.7105	2.24754324838606	Component
GO:0007169	transmembrane receptor protein tyrosine kinase signaling pathway	137/3242	473/16167	1.65707527428875e-06	1.65707527428875e-06	0.000317242700538176	ACTR3/ADAM17/ANGPT2/APC/ARID5B/ARPC1B/ARPC3/ARPC5/ATP6V0A1/ATP6V1E2/BAIAP2L2/BDKRB2/BDNF/BMX/BTC/CASP3/CAV2/CD3E/CD4/CD7/CD8A/CD8B/CHRNA3/CLNK/CNKSR1/COL4A1/COL4A2/CPNE3/CSF1/CSPG4/CSRNP1/CUL5/DGKD/DGKQ/DOK1/DOK4/EFNA1/EFNB1/EFNB2/EFNB3/EIF2AK3/ELMO1/EPHA2/EPHA4/EPHA5/EPHA7/EPHB3/EPHB4/EPS8/ERBB3/FAM83A/FAT4/FGF10/FGFR2/FGFR4/FLRT1/FLRT3/FOXO1/FOXO4/FYN/GAREM1/GHR/GPLD1/IGF1/IGF2/IL31RA/IRS1/ITGB…	137	39	98	CNKSR1/LCK/IRS1/SH2D2A/CD4/BAIAP2L2/BTC/CLNK/RGS14/MATK/NRTN/PHIP/APC/LOC102176695/ATP6V1E2/RHOQ/NCK2/CD8B/CD8A/PLCB1/FAM83A/CD3E/CUL5/MAPKAPK2/PRKCZ/GPLD1/DOK4/NTF4/PRKCA/GHR/NRG4/VEGFA/STUB1/SH2B2/VEGFB/POLR2L/FOXO4/MSTRG.10768/MSTRG.8964	TIAM1/LOC102173333/EPHB3/EPHA2/EPHA4/NRP2/ACTR3/DGKD/NGEF/PIK3R3/CSF1/EFNA1/ELMO1/CAV2/PTPN12/PDK4/PTPRR/ERBB3/IGF1/EPS8/NTF3/PDGFRA/KIT/KDR/EPHA5/DGKQ/PDGFRB/SHC2/FGFR4/TEK/ZFAND5/NTRK2/SYK/FYN/EPHA7/SIPA1L1/SHC4/SPRED1/DOK1/EIF2AK3/ADAM17/SH2D3C/COL4A2/COL4A1/EFNB2/FOXO1/FLRT3/NRP1/PTPRA/SOGA1/SRC/PLCG1/CPNE3/SULF1/LYN/SLA/PTPRJ/BDNF/PDGFD/ARPC5/ARPC3/LOC106503022/FAT4/SHCBP1/MMP2/EFNB3/ATP6V0A…	1.44436133569313	Process
GO:0071902	positive regulation of protein serine/threonine kinase activity	106/3242	347/16167	1.80699304459743e-06	1.80699304459743e-06	0.000334127511447494	ADAM17/ADORA1/ADRA2B/AJUBA/AXIN1/BMP2/C27H8orf4/C5/CCL19/CCNB1/CCND3/CD40/CD74/CDC6/CDK1/CEMIP/CIB1/CKS2/CRKL/CSPG4/CXCR4/DAB2/DAZAP2/DUSP6/DUSP7/EIF2AK2/EPHA4/ERN1/F2R/FAM20A/FCER1A/FGF10/FZD10/FZD8/GADD45A/GADD45G/GHR/IGF1/IGF2/IKBKG/IL1B/ITGA1/KISS1R/KIT/KITLG/LAMTOR2/LOC100860781/LOC102169149/LOC102172205/LOC102183919/LOC102184087/LOC102187127/LOC102187672/LOC106503912/LOC108638256/LPAR3/LTF/…	106	24	82	MUL1/LOC102183919/LAMTOR2/NOD1/MAPK11/CD74/STK11/KISS1R/MAP2K2/PRDX2/SLC27A1/CCL19/MAP3K4/IL1B/MADD/TEAD1/MAPKAPK2/CRKL/MAP3K10/GHR/DUSP7/VEGFA/AXIN1/IKBKG	TIAM1/MAP3K13/LOC102172205/EPHA4/RALB/CXCR4/STK39/STIL/GADD45A/LPAR3/PSRC1/LOC102169149/FCER1A/MDFIC/PIK3CG/KITLG/DUSP6/DAZAP2/IGF1/NTF3/PDE5A/SNCA/PKD2/KIT/PDGFRB/S1PR2/SYK/GADD45G/CKS2/TLR4/C5/MARCKS/SASH1/THBS1/AJUBA/F2R/ADRA2B/EIF2AK2/NRXN1/SPDYA/ADAM17/RGCC/FZD8/MAP3K8/BMP2/SRC/CD40/PDGFD/ADORA1/P2RX7/FZD10/NOD2/LOC102187672/LOC106503912/LOC108638256/LOC102187127/LOC102184087/CDC6/ERN1/FAM20…	1.52332587242016	Process
GO:0002793	positive regulation of peptide secretion	102/3242	331/16167	1.81799046892966e-06	1.81799046892966e-06	0.000334127511447494	ADORA1/AGTR1/ANO1/ARID5A/BAC5/BAC7.5/BAIAP3/C5/CAPN10/CCL19/CD14/CD2/CD274/CD38/CD58/CLCF1/CLEC5A/CRTAM/DDX58/EZR/F2R/F2RL1/GCK/GJA1/GLUL/GPER1/GPI/GPLD1/GPR27/HIF1A/HYAL2/IFIH1/IGF1/IL17RA/IL17RB/IL1B/IL1RAP/IL1RL1/IRS1/LOC100860781/LOC100860959/LOC102169231/LOC102170003/LOC102170446/LOC102171142/LOC102184087/LOC102184867/LOC102187127/LOC102187672/LOC102190572/LOC102190745/LOC102191099/LOC102191…	102	24	78	NR0B2/IRS1/CD2/VTCN1/SLAMF1/GCK/PFKM/MAPK11/CCL19/IL1B/PRKCQ/CRTAM/PFKFB2/PRKCZ/GPLD1/GPI/LOC102190745/MYOM1/BAIAP3/GPER1/PPP3CB/SCT/SIRT3/PHPT1	IL1RAP/PEX5L/AGTR1/IFIH1/CAPN10/LOC102191099/LOC102184867/LOC102190572/CD58/S100A9/S100A8/CLEC5A/SRI/LOC100860959/LOC108633303/TWIST1/IGF1/IL17RA/CD38/CD14/NLRP3/DDX58/TEK/CD274/SYK/TLR4/C5/GJA1/RFX6/EZR/HIF1A/PCK2/F2RL1/F2R/ARID5A/IL1RL1/POSTN/RGCC/SRC/SYBU/LOC102170446/LOC102191717/ADORA1/TNFSF4/GLUL/P2RX7/TLR2/NOD2/RASL10B/LOC102187672/LOC106503912/LOC108638256/LOC102187127/LOC102184087/MYH10/…	1.53669828217635	Process
GO:0006820	anion transport	154/3242	545/16167	1.88413557281454e-06	1.88413557281454e-06	0.000338728384344818	ABCA7/ABCB1/ABCC2/ABCC6/ABCC9/ABCG1/ABCG2/ABCG8/ACE2/ACSL3/ACSL4/ACSL5/ANO1/ANO2/ANO5/ANXA1/APBA1/APOA1/ATP10D/ATP8B1/ATP8B2/ATP9A/BDKRB2/BDNF/BEST1/BEST3/BSND/CA14/CA3/CA5B/CACNA1A/CACNB4/CLCN1/CLCN4/CLIC4/CLIC5/CLN8/CPT1A/ENPP1/FABP3/FOLR2/GABRA2/GABRE/GJA1/GLS2/HBBC/IP6K2/KCNJ10/KISS1R/LDLR/LEP/LOC100860959/LOC100861279/LOC102171143/LOC102172245/LOC102172428/LOC102174322/LOC102175315/LOC102175…	154	38	116	SERINC2/BSND/CA14/CLCN1/LEP/SPX/PPARA/ABCA7/KISS1R/LOC108636372/SLC34A1/SLC12A2/SLC25A23/SLC27A1/RXRA/LOC102176622/LOC102177638/LOC102190498/LOC102187932/ATP9A/CA3/SLCO5A1/STARD10/LOC102186611/SLC27A5/SERINC4/SLC38A3/SLC6A1/CLIC5/CLN8/THRSP/ANO5/MID1IP1/LOC108634606/CLCN4/SLC6A8/SLC7A4/MSTRG.7836	SLC33A1/LOC102175526/PLSCR4/SLCO2A1/ABCG1/CLIC4/FABP3/SLC16A14/ACSL3/SLC11A1/CACNB4/OCA2/MFSD2A/SLC6A9/LRRC8B/LRRC8C/LRRC8D/SLC25A24/LOC102188370/ATP8B2/KCNJ10/LOC100860959/LOC108633303/ABCB1/SLC38A2/SLC38A1/BEST3/SLC16A7/GLS2/LOC102171143/LOC102172428/ABCC9/SLC2A3/ANO2/LOC102172245/SLC6A13/SLC25A17/ABCG2/GABRA2/ATP10D/SLC10A6/LOC102191423/SLC23A1/PRELID1/SLC27A6/LDLR/CACNA1A/APBA1/ANXA1/NTRK2/SE…	1.4090962085925	Process
GO:0008016	regulation of heart contraction	72/3242	214/16167	1.91674480946552e-06	1.91674480946552e-06	0.000338728384344818	ACE2/ADA/ADORA1/ADORA3/AKAP9/ATP1A1/ATP2A1/ATP2B1/ATP2B2/AVPR1A/C3H1orf226/CACNA2D2/CAV1/CHGA/CHRM2/CTNNA3/DES/EHD3/FGF13/FOXN4/GCH1/GJA1/GJC1/HCN4/HRC/IRX5/KCNA5/KCND3/KCNE5/KCNIP2/KCNJ12/KCNJ5/KCNK1/KCNK3/KCNQ1/LOC102184867/LOC102190572/LOC102191099/LOC108635409/ATP2B2/MYL4/NOS1/NOS2/NOS3/P2RX4/PDE5A/PEBP1/PIK3CG/PKP2/PLN/PRKCA/RANGRF/RGS2/RGS4/RYR1/RYR3/S100A1/SCN1B/SCN2B/SCN3B/SCN4B/SNTA1/SPX…	72	32	40	DES/KCND3/S100A1/AKAP9/ATP2B1/SPX/TRDN/PLN/SNTA1/SCN2B/SCN4B/RGS2/UTS2/NOS1/PEBP1/IRX5/SCN1B/RYR1/HRC/TNNI3/RANGRF/KCNJ12/THRA/PRKCA/CACNA2D2/ATP2B2/ATP2A1/KCNIP2/THRB/CTNNA3/FGF13/MSTRG.18649	TRPC1/LOC102191099/LOC102184867/LOC102190572/ADORA3/ATP1A1/C3H1orf226/RGS4/NOS3/CHRM2/SRI/CAV1/PIK3CG/TAC1/AVPR1A/PKP2/KCNA5/PDE5A/STC1/GJA1/GCH1/RYR3/HCN4/EHD3/KCNK3/ADA/SCN3B/ADORA1/FOXN4/P2RX4/NOS2/GJC1/MYL4/CHGA/KCNK1/KCNJ5/KCNQ1/ACE2/KCNE5/LOC108635409	1.67778053238165	Process
GO:0050727	regulation of inflammatory response	114/3242	380/16167	1.99063936482119e-06	1.99063936482119e-06	0.000345149585995809	ACE2/ADA/ADAMTS12/ADORA1/ADORA3/AGTR1/ANXA1/APOA1/BCL6B/BST1/C1R/C1S/C3AR1/C5/C5AR2/C7H5orf30/CALCRL/CD47/CD6/CDH5/CFB/CFH/CFP/CLCF1/CNR1/CPB2/CPN2/CTSS/EDNRA/EDNRB/ESR1/ETS1/FANCD2/FCER1A/FEM1A/FNDC4/GGT1/GPER1/GPR17/GPS2/HYAL2/IL17B/IL17RA/IL17RB/IL1B/IL1R1/IL1R2/IL1RL1/IL2RA/ITGA2/LDLR/LEP/LOC100860781/LOC100861279/LOC102168295/LOC102169149/LOC102173987/LOC102175560/LOC102180290/LOC102183974/L…	114	26	88	SLAMF8/LOC102186356/LEP/NAPEPLD/LOC102180290/LOC102175560/PPARA/FEM1A/PGLYRP2/ESR1/UACA/IL1B/FNDC4/CPB2/SHARPIN/NLRX1/LOC102190717/GPS2/METRNL/PRKCA/LOC102190745/SPN/GPER1/CD6/LOC102183974/GGT1	PROS1/CD47/CPN2/AGTR1/S100B/SMPDL3B/STK39/CALCRL/GPR17/ADORA3/LOC102173987/CTSS/S100A9/LOC102169149/S100A8/FCER1A/PIK3CG/TAC1/C3AR1/C1R/C1S/IL17RA/PDE5A/SNCA/BST1/C7H5orf30/IL17B/NLRP3/LDLR/PBK/TEK/ANXA1/TLR4/C5/CNR1/TNFAIP3/IL1R2/IL1R1/IL1RL1/EDNRB/IL2RA/ADA/NOV/LOC100861279/PDE2A/PSMA1/APOA1/LOC102191717/ADORA1/CFH/SUSD4/TNFSF18/TNFSF4/EDNRA/TLR2/NOD2/CDH5/PGLYRP1/C5AR2/LOC102187672/LOC10650391…	1.49602097470697	Process
GO:0032147	activation of protein kinase activity	109/3242	361/16167	2.38208393465303e-06	2.38208393465303e-06	0.000405372178353235	ADORA1/ADRA2B/AFAP1L2/AGAP2/AGTR1/AXIN1/BMP2/C5/CAMKK2/CCL19/CCNB1/CD74/CDK1/CDKN1A/CHI3L1/CHRNA3/CKS2/CLSPN/CRKL/CSPG4/CXCR4/DAB2/DAZAP2/DGKQ/DUSP6/DUSP7/ECT2/EIF2AK2/ERBB3/ERN1/F2R/FAM150B/FAM20A/FCER1A/FGF10/FGF13/GADD45A/GADD45G/GHR/IGF1/IGF2/IKBKG/IL1B/ITGA1/ITGB3/KIF14/KISS1R/KIT/LAMTOR2/LEP/LOC100860781/LOC102172205/LOC102175959/LOC102183919/LOC102184087/LOC102187127/LOC102187672/LOC106503…	109	35	74	MUL1/PINK1/STRADB/LOC102183919/LAMTOR2/LEP/NOD1/MAPK11/CD74/STK11/KISS1R/MAP2K2/PRDX2/VLDLR/CCL19/FAM150B/MAP3K4/IL1B/ZFP91/MADD/MAPKAPK2/PRKCZ/CRKL/MT3/PAK4/MAP3K10/SBK2/GHR/LOC108638538/DUSP7/PRKAR2A/VEGFA/AXIN1/FGF13/IKBKG	MAP3K13/ECT2/AGTR1/LOC102172205/SLC11A1/MAP3K19/CXCR4/STK39/CLSPN/GADD45A/LPAR3/FCER1A/MDFIC/PRKAR2B/DUSP6/DAZAP2/AGAP2/ERBB3/IGF1/NTF3/KIT/DGKQ/S1PR2/LOC102175959/SYK/GADD45G/CKS2/TLR4/C5/THBS1/RIPK3/F2R/ADRA2B/EIF2AK2/SPDYA/RGCC/MAP3K8/BMP2/SRC/ADORA1/CHI3L1/KIF14/P2RX7/CAMKK2/NOD2/LOC102187672/LOC106503912/LOC108638256/LOC102187127/LOC102184087/ITGB3/ERN1/FAM20A/CCNB1/ITGA1/FGF10/DAB2/PRLR/NTR…	1.50569054702733	Process
GO:0035150	regulation of tube size	58/3242	163/16167	2.59148452625145e-06	2.59148452625145e-06	0.00043133614826447	ACE2/ADCY6/ADORA1/ADRA2B/AGTR1/AHR/ALOX5/AVPR1A/AVPR2/BDKRB2/CAV1/CD38/CHGA/CHRM3/DRD1/EDNRA/EDNRB/EPHX2/ESR2/F2R/F2RL1/GCH1/GJA1/GPER1/GUCY1A3/HIF1A/HMGCR/HMOX1/HRH1/ICAM1/ITGA1/KCNA5/KDR/LEP/LOC102184867/LOC102190572/LOC102191099/LOC108635409/MANF/MMP2/NOS1/NOS2/NOS3/NPY1R/P2RX1/P2RX4/PDE5A/PER2/PRKCQ/PTAFR/PTGDR/RGS2/SCPEP1/SNTA1/TGFBR3/UTS2/UTS2R/WNT9B	58	10	48	PER2/LEP/DRD1/PRKCQ/SNTA1/RGS2/UTS2/NOS1/GPER1/AVPR2	AGTR1/PTAFR/LOC102191099/LOC102184867/LOC102190572/TGFBR3/NOS3/CAV1/AHR/ADCY6/AVPR1A/HMOX1/KCNA5/NPY1R/PDE5A/KDR/CD38/ICAM1/EPHX2/GJA1/ESR2/HIF1A/GCH1/PTGDR/F2RL1/F2R/HMGCR/ADRA2B/EDNRB/ADORA1/P2RX4/GUCY1A3/EDNRA/MMP2/SCPEP1/NOS2/P2RX1/WNT9B/UTS2R/ITGA1/CHGA/BDKRB2/MANF/HRH1/ALOX5/CHRM3/ACE2/LOC108635409	1.77442160599191	Process
GO:0005911	cell-cell junction	114/3242	382/16167	2.62853185425771e-06	2.62853185425771e-06	0.00043133614826447	ABCB1/ABCC2/ABI2/ACTN1/AJUBA/AKR1B1/AMOTL1/ANKRD23/ANXA5/APC/AQP3/ATP1A1/BAIAP2L2/CADM2/CADM4/CD2/CD200/CD3E/CD53/CDC42EP4/CDH1/CDH2/CDH5/CGN/CLDN1/CLDN11/CLDN12/CLDN19/CLDN20/CLDN7/CNKSR1/COL13A1/COL17A1/CRTAM/CTNNA3/CXCR4/CYTH1/DDX58/DES/DPP4/ECT2/F11R/FABP7/FAT1/FGF13/FLOT1/FLOT2/FLRT1/FLRT3/FRMD4B/GJA1/GJC1/GJC3/GYPC/HEPACAM/ITGA6/KCNA5/KCNJ11/KEAP1/KIT/LAMA1/LCK/LIMS1/LIN7B/LOC102176695/LOC1…	114	40	74	CNKSR1/LCK/DES/GYPC/PATJ/CD2/CGN/BAIAP2L2/MLC1/MAP2K2/KEAP1/OBSCN/FABP7/TLN2/TGM1/APC/ANKRD23/LOC102176695/VAMP5/STARD10/KCNJ11/CRTAM/CD3E/SCN4B/AMOTL1/PRKCZ/SCN1B/LIN7B/FLOT2/CLDN7/RANGRF/SGCA/SKAP1/FLOT1/UBN1/CTNNA3/SHROOM2/FGF13/LOC102189471/SCRIB	TIAM1/CADM2/CD200/CLDN1/ECT2/CLDN11/ABI2/CXCR4/DPP4/ITGA6/CLDN19/SSX2IP/CD53/ATP1A1/F11R/NECTIN4/AKR1B1/PODXL/STEAP1/ABCB1/CLDN12/RAP1B/PKP2/KCNA5/PACSIN2/ANXA5/KIT/PCDH12/PCDH1/DDX58/TEK/TJP2/AQP3/GJA1/PTPRK/CLDN20/ACTN1/AJUBA/LIMS1/SAPCD2/FLRT3/PLCG1/NOV/NDRG1/PTPRJ/TRPC6/PLEKHG5/P2RX7/CDH5/CDH1/CADM4/MYH10/PMP22/SLC4A1/GJC1/CYTH1/CDC42EP4/OCLN/MARVELD2/PDZD2/LOC102177379/FRMD4B/PRKCD/PTK7/CDH2…	1.48818840415877	Component
GO:0051047	positive regulation of secretion	143/3242	502/16167	2.708718935798e-06	2.708718935798e-06	0.000436696515411201	ACSL3/ADORA1/ADORA3/AGTR1/ANO1/ARID5A/AVPR1A/BAC5/BAC7.5/BAIAP3/C5/CADPS/CADPS2/CAPN10/CCL19/CD14/CD177/CD2/CD274/CD38/CD58/CDK5/CLCF1/CLEC5A/CPB2/CRTAM/DAB2/DDX58/DPYSL2/DTNBP1/EDNRB/EZR/F2R/F2RL1/FCER1A/FGFR4/GCK/GJA1/GLUL/GPER1/GPI/GPLD1/GPR27/HIF1A/HYAL2/IFIH1/IGF1/IL17RA/IL17RB/IL1B/IL1RAP/IL1RL1/INHA/INHBA/INHBB/IRS1/ITGAM/KCNQ1/KISS1R/LEP/LOC100860781/LOC100860959/LOC102169231/LOC102170003…	143	35	108	PINK1/NR0B2/IRS1/CD2/VTCN1/SLAMF1/CDK5/LEP/INHBA/GCK/PFKM/MAPK11/KISS1R/CCL19/IL1B/CPB2/PRKCQ/CRTAM/PFKFB2/MFN2/PRKCZ/GPLD1/GPI/PRKCA/CADPS/SLC6A1/DTNBP1/LOC102190745/MYOM1/BAIAP3/GPER1/PPP3CB/SCT/SIRT3/PHPT1	IL1RAP/PEX5L/AGTR1/PTAFR/RHBDD1/ACSL3/INHA/INHBB/IFIH1/CAPN10/LOC102191099/LOC102184867/LOC102190572/ADORA3/CD58/S100A9/S100A8/FCER1A/CLEC5A/CADPS2/SRI/LOC100860959/LOC108633303/TWIST1/SCIN/TAC1/AVPR1A/IGF1/IL17RA/SNCA/CD38/CD14/NLRP3/FGFR4/DDX58/TEK/CD274/DPYSL2/SYK/TLR4/C5/GJA1/RFX6/EZR/HIF1A/PCK2/F2RL1/F2R/ARID5A/IL1RL1/STXBP1/NCS1/EDNRB/POSTN/RGCC/SRC/SYBU/MS4A2/LOC102170446/SYT9/LOC102191717…	1.42052456429679	Process
GO:0051493	regulation of cytoskeleton organization	142/3242	498/16167	2.76723780443111e-06	2.76723780443111e-06	0.000438438947961589	ABI2/ACTR3/AKAP9/ALDOA/ANKRD23/APC/APOA1/ARHGAP28/ARHGEF15/ARPC1B/ARPC3/ARPC5/AURKA/BAIAP2L2/BORA/BST1/C8H9orf72/CAPN6/CARMIL1/CAV1/CCL26/CCNF/CDC42EP3/CDC42EP4/CDK5/CDK5RAP2/CELSR1/CEP250/CIB1/CIT/CKAP2/CORO1B/CSF3/CTSV/CYFIP1/CYLD/DIXDC1/DLC1/ELN/EPHA5/EPS8/F11R/F2RL1/FAM65B/FBXW5/FCHSD1/FGF13/FZD10/GDA/GNAI1/GNAI3/GPM6B/HIP1R/HSP70.1/HSPH1/ICAM1/ITGB3/KANK4/KATNBL1/KIF11/KIF18A/KIFC1/KISS1R/LI…	142	39	103	WNT4/CDK5/AKAP9/WASH1/BAIAP2L2/SYNPO2/LIMCH1/SYNPO/KISS1R/TESK1/CDK5RAP2/APC/ANKRD23/RHOQ/NCK2/PRKCQ/STMN3/CEP250/RGS2/MFN2/LMOD1/NF2/MYLK3/RANGRF/CSF3/MAPT/LMOD3/FAM65B/HSP70.1/LOC102178315/ALDOA/SYNPO2L/MYPN/MID1IP1/SHROOM2/FGF13/FBXW5/PHPT1/LOC102189471	PHLDB2/STMN1/ABI2/ACTR3/MYO3B/CYFIP1/STIL/KANK4/S1PR1/PSRC1/GNAI3/S100A9/S100A8/F11R/RGS4/CAV1/GNAI1/SEMA3E/SCIN/TAC1/LIMA1/RAPGEF3/EPS8/LOC102189932/NTF3/TRIOBP/CELSR1/LOC102184901/SNCA/PDGFRA/EPHA5/BST1/TACC3/PAM/PDGFRB/FCHSD1/ICAM1/LOC108636404/LOC108636449/C8H9orf72/TEK/GDA/CTSV/TMOD3/KATNBL1/F2RL1/CDC42EP3/PLEKHH2/BORA/HSPH1/CKAP2/RGCC/NRP1/AURKA/PREX1/TMEM67/KIF18A/APOA1/DIXDC1/ARPC5/NEK2/T…	1.42192087288079	Process
GO:2000484	positive regulation of interleukin-8 secretion	17/3242	28/16167	2.88401813189182e-06	2.88401813189182e-06	0.000449196758098405	BAC5/BAC7.5/CD14/CD2/CD58/F2R/F2RL1/HYAL2/LOC102169231/LOC102170003/LOC102184087/LOC102187127/LOC102187672/LOC106503912/LOC108638256/MAP34-B/TLR2	17	1	16	CD2	CD58/CD14/F2RL1/F2R/TLR2/LOC102187672/LOC106503912/LOC108638256/LOC102187127/LOC102184087/HYAL2/MAP34-B/LOC102169231/BAC7.5/BAC5/LOC102170003	3.02766149643077	Process
GO:0043410	positive regulation of MAPK cascade	152/3242	541/16167	3.12205362139608e-06	3.12205362139608e-06	0.000478167159908558	ABCA7/ADAM17/ADORA1/ADRA2B/AJUBA/AR/AXIN1/BMP2/BMPER/C5/CALCR/CAV2/CCL19/CCL22/CCL26/CD27/CD4/CD40/CD74/CDH2/CDK1/CDON/CHI3L1/CIB1/CRKL/CSPG4/CXCR4/DAB2/DFNA5/DIXDC1/DOK4/DUSP22/DUSP6/DUSP7/EDNRA/EFNA1/EIF2AK2/EPHA4/ERN1/ESR1/ESR2/F2R/F2RL1/FAM150B/FCER1A/FGF10/FGFR2/FGFR4/FZD10/FZD7/FZD8/GADD45A/GADD45G/GAREM1/GHR/GPER1/HCRTR1/HMGCR/ICAM1/IGF1/IGF2/IGFBP3/IKBKG/IL1B/ITGA1/ITGB3/JUN/KDR/KISS1R/KI…	152	46	106	MUL1/FZD7/LOC102183919/JUN/LAMTOR2/SLAMF1/LOC102186356/LEP/NOD1/CD4/CD27/MAPK11/CD74/ABCA7/KISS1R/MAP2K2/PRDX2/CCL19/FAM150B/ESR1/MAP3K4/IL1B/PLCB1/MADD/MAPKAPK2/LOC102190717/PRKCZ/CRKL/DOK4/MT3/CCL22/MAP3K10/PRKCA/LOC108638200/GHR/PDE8A/DUSP7/DUSP22/LOC100861326/LOC102190745/VEGFA/AXIN1/GPER1/VEGFB/AR/IKBKG	TIAM1/MAP3K13/LOC102172205/HCRTR1/EPHA4/MARCO/CXCR4/STK39/GADD45A/LPAR3/LOC102169149/EFNA1/FCER1A/IGFBP3/DFNA5/BMPER/MDFIC/CAV2/PIK3CG/LOC100860959/LOC108633303/CALCR/KITLG/DUSP6/RAP1B/IGF1/NTF3/PDE5A/PDGFRA/KIT/KDR/PDGFRB/FGFR4/LMNB1/S1PR2/ICAM1/TEK/NTRK2/SYK/GADD45G/TLR4/C5/SASH1/ESR2/PELI2/THBS1/AJUBA/F2RL1/F2R/HMGCR/ADRA2B/EIF2AK2/NRXN1/ADAM17/NRP1/FZD8/MAP3K8/BMP2/SRC/CD40/LOC102169889/LOC10…	1.40107940946063	Process
GO:0035296	regulation of tube diameter	56/3242	157/16167	3.5155943994357e-06	3.5155943994357e-06	0.000521071971257617	ACE2/ADCY6/ADORA1/ADRA2B/AGTR1/AHR/ALOX5/AVPR1A/AVPR2/BDKRB2/CAV1/CD38/CHGA/CHRM3/DRD1/EDNRA/EDNRB/EPHX2/ESR2/F2R/F2RL1/GCH1/GJA1/GPER1/GUCY1A3/HIF1A/HMGCR/HMOX1/HRH1/ICAM1/ITGA1/KCNA5/KDR/LEP/LOC102184867/LOC102190572/LOC102191099/LOC108635409/MANF/MMP2/NOS1/NOS2/NOS3/NPY1R/P2RX1/P2RX4/PDE5A/PER2/PRKCQ/PTAFR/PTGDR/RGS2/SCPEP1/SNTA1/UTS2/UTS2R	56	10	46	PER2/LEP/DRD1/PRKCQ/SNTA1/RGS2/UTS2/NOS1/GPER1/AVPR2	AGTR1/PTAFR/LOC102191099/LOC102184867/LOC102190572/NOS3/CAV1/AHR/ADCY6/AVPR1A/HMOX1/KCNA5/NPY1R/PDE5A/KDR/CD38/ICAM1/EPHX2/GJA1/ESR2/HIF1A/GCH1/PTGDR/F2RL1/F2R/HMGCR/ADRA2B/EDNRB/ADORA1/P2RX4/GUCY1A3/EDNRA/MMP2/SCPEP1/NOS2/P2RX1/UTS2R/ITGA1/CHGA/BDKRB2/MANF/HRH1/ALOX5/CHRM3/ACE2/LOC108635409	1.77870858988515	Process
GO:0097746	regulation of blood vessel diameter	56/3242	157/16167	3.5155943994357e-06	3.5155943994357e-06	0.000521071971257617	ACE2/ADCY6/ADORA1/ADRA2B/AGTR1/AHR/ALOX5/AVPR1A/AVPR2/BDKRB2/CAV1/CD38/CHGA/CHRM3/DRD1/EDNRA/EDNRB/EPHX2/ESR2/F2R/F2RL1/GCH1/GJA1/GPER1/GUCY1A3/HIF1A/HMGCR/HMOX1/HRH1/ICAM1/ITGA1/KCNA5/KDR/LEP/LOC102184867/LOC102190572/LOC102191099/LOC108635409/MANF/MMP2/NOS1/NOS2/NOS3/NPY1R/P2RX1/P2RX4/PDE5A/PER2/PRKCQ/PTAFR/PTGDR/RGS2/SCPEP1/SNTA1/UTS2/UTS2R	56	10	46	PER2/LEP/DRD1/PRKCQ/SNTA1/RGS2/UTS2/NOS1/GPER1/AVPR2	AGTR1/PTAFR/LOC102191099/LOC102184867/LOC102190572/NOS3/CAV1/AHR/ADCY6/AVPR1A/HMOX1/KCNA5/NPY1R/PDE5A/KDR/CD38/ICAM1/EPHX2/GJA1/ESR2/HIF1A/GCH1/PTGDR/F2RL1/F2R/HMGCR/ADRA2B/EDNRB/ADORA1/P2RX4/GUCY1A3/EDNRA/MMP2/SCPEP1/NOS2/P2RX1/UTS2R/ITGA1/CHGA/BDKRB2/MANF/HRH1/ALOX5/CHRM3/ACE2/LOC108635409	1.77870858988515	Process
GO:0070372	regulation of ERK1 and ERK2 cascade	93/3242	300/16167	3.87361883527427e-06	3.87361883527427e-06	0.000565024100784367	ABCA7/ACE2/ADAM17/ATF3/BMP2/BMPER/CALCR/CAMK2N1/CAV1/CCL19/CCL22/CCL26/CD4/CD74/CHI3L1/CIB1/CLCF1/CNKSR3/CRKL/DAB2/DUSP26/DUSP4/DUSP6/EDNRA/EPHA2/EPHA7/ERRFI1/ESR1/ESR2/EZR/F2R/F2RL1/FAM150B/FGF10/FGFR2/FGFR4/GAREM1/GPER1/HCRTR1/HMGCR/ICAM1/IGF1/IL1B/ITGB3/JUN/KDR/LOC100860959/LOC100861326/LOC102170144/LOC102174969/LOC102184087/LOC102187127/LOC102187672/LOC102190717/LOC102190745/LOC106503912/LOC1…	93	30	63	JUN/SLAMF1/NOD1/CD4/CD74/ABCA7/RGS14/CCL19/WNK2/FAM150B/ESR1/STYX/IL1B/LOC102190717/PRKCZ/ATF3/CRKL/MT3/CCL22/PRKCA/LOC108638200/PDE8A/LOC100861326/LOC102190745/VEGFA/GPER1/DUSP26/TBC1D10C/VEGFB/SIRT3	TIAM1/EPHA2/CAMK2N1/HCRTR1/MARCO/LOC102170144/BMPER/CAV1/LOC100860959/LOC108633303/CALCR/DUSP6/PTPRR/RAP1B/IGF1/TIMP3/PDGFRA/KDR/PDGFRB/FGFR4/SEMA6A/ICAM1/TEK/SYK/TLR4/EPHA7/CNKSR3/EZR/ESR2/SPRED1/F2RL1/F2R/HMGCR/NRXN1/ADAM17/NRP1/BMP2/SRC/LYN/PDGFD/CHI3L1/ERRFI1/EDNRA/TLR2/NOD2/LOC102174969/LOC102187672/LOC106503912/LOC108638256/LOC102187127/LOC102184087/MYH10/ITGB3/FGF10/DAB2/CIB1/GAREM1/CCL26/…	1.54588834053054	Process
GO:0098657	import into cell	142/3242	501/16167	3.94175016552502e-06	3.94175016552502e-06	0.00056597827212226	ABCA7/ACTR3/ADORA1/ANKFY1/ANXA1/ANXA3/APOA1/ARHGAP1/ARHGAP27/ARPC1B/ARPC3/ARPC5/ATP1A1/ATP9A/C8H9orf72/CALCRL/CARMIL1/CAV1/CAV2/CD14/CD3G/CD47/CD9/CD93/CDK5/CLN8/CNTN2/COLEC12/CUBN/CXCL16/CXCR2/DAB2/DPYSL2/EEA1/EHD4/ELMO1/EPN1/EZR/FAM155A/FLOT1/FNBP1L/FOLR2/FYN/GHR/GLUL/GRK3/HBBC/HCN4/HIP1R/HSPH1/ITGAM/ITGB3/KCND3/KCNJ10/KCNJ5/KCNJ8/LDLR/LDLRAD3/LEP/LOC100860781/LOC100860959/LOC102168948/LOC10217…	142	28	114	KCND3/LOC102186356/CDK5/LEP/MYO1G/EEA1/MICALL1/MLC1/ABCA7/SLC34A1/VLDLR/NEDD4/SLC9A2/ATP9A/TUB/CD3G/MAPKAPK2/LRP3/EPN1/SSC5D/LOC102181155/GHR/FLOT1/CLN8/SYP/SCRIB/MSTRG.14196/MSTRG.299	CD47/PTX3/SLC11A1/CXCR2/SLC39A10/MARCO/ACTR3/LOC102168948/WIPF1/CALCRL/LRP8/FNBP1L/SNX7/ATP1A1/LOC102173987/KCNJ10/STEAP2/SNX10/ELMO1/CAV2/CAV1/LOC100860959/LOC108633303/LOC102190297/LOC102190935/LOC102171143/LOC102172428/KCNJ8/LOC102183943/NECAP1/CD9/PACSIN2/SNCA/ANXA3/SPARC/CD14/MEGF10/LDLR/SCARA5/SCARA3/C8H9orf72/ANXA1/DPYSL2/SYK/FYN/EZR/SLC22A3/EHD4/THBS1/HCN4/MERTK/RAB1A/RAB20/FAM155A/HSPH1/…	1.41340637663599	Process
GO:0015718	monocarboxylic acid transport	53/3242	147/16167	4.41459722991898e-06	4.41459722991898e-06	0.000621056649605363	ABCC2/ACSL3/ACSL4/ACSL5/ANXA1/APBA1/ATP8B1/BDKRB2/CACNA1A/CACNB4/CPT1A/FABP3/KISS1R/LEP/LOC100860959/LOC100861279/LOC102172245/LOC102176622/LOC102177638/LOC102187932/LOC102188418/LOC102190498/LOC108633303/LOC108634606/LOC108636372/MFSD2A/MID1IP1/MYC/NOS2/PAK1/PPARA/RXRA/SLC10A6/SLC16A10/SLC16A14/SLC16A2/SLC16A6/SLC16A7/SLC16A9/SLC25A17/SLC27A1/SLC27A4/SLC27A5/SLC27A6/SLC38A3/SLC6A1/SLC6A13/SLCO2A…	53	18	35	LEP/SPX/PPARA/KISS1R/LOC108636372/SLC27A1/RXRA/LOC102176622/LOC102177638/LOC102190498/LOC102187932/STARD10/SLC27A5/SLC38A3/SLC6A1/THRSP/MID1IP1/LOC108634606	SLCO2A1/FABP3/SLC16A14/ACSL3/CACNB4/MFSD2A/LOC100860959/LOC108633303/SLC16A7/LOC102172245/SLC6A13/SLC25A17/SLC10A6/SLC27A6/CACNA1A/APBA1/ANXA1/SLC16A10/SLC27A4/LOC102188418/LOC100861279/MYC/SLCO2B1/NOS2/SLC16A6/STARD5/BDKRB2/ATP8B1/ACSL5/ABCC2/SLC16A9/PAK1/CPT1A/SLC16A2/ACSL4	1.79793903989727	Process
GO:0010876	lipid localization	90/3242	289/16167	4.48551931655848e-06	4.48551931655848e-06	0.000621056649605363	ABCA10/ABCA3/ABCA6/ABCA7/ABCB1/ABCC2/ABCG1/ABCG2/ABCG8/ACSL3/ACSL4/ACSL5/ANXA1/APOA1/ATP10D/ATP8B1/ATP8B2/ATP9A/B4GALNT1/BDKRB2/CAV1/CHKA/CLN8/CPT1A/CRY2/DGAT2/ENPP1/FABP3/FITM1/FITM2/GM2A/HEXB/IL1B/INHBA/KIAA1109/KISS1R/LDAH/LDLR/LEP/LHB/LIPG/LOC100860959/LOC100861279/LOC102171143/LOC102172428/LOC102175526/LOC102176622/LOC102177638/LOC102178109/LOC102181993/LOC102187932/LOC102188073/LOC102188418…	90	30	60	NRIP1/LEP/INHBA/SPX/PPARA/ABCA7/KISS1R/PLIN5/SLC27A1/FITM1/IL1B/MFSD2B/RXRA/LOC102176622/LOC102177638/LOC102190498/LOC102187932/ATP9A/CRY2/DGAT2/KIAA1109/LOC102188073/LHB/SLC27A5/SPNS2/CLN8/THRSP/MID1IP1/LOC108634606/LOC108635379	LOC102175526/PLSCR4/SLCO2A1/ABCG1/FABP3/ACSL3/MFSD2A/ATP8B2/CAV1/LOC100860959/LOC108633303/ABCB1/B4GALNT1/LOC102171143/LOC102172428/SLC25A17/ABCG2/ATP10D/SLC10A6/GM2A/PRELID1/SLC27A6/LDLR/ANXA1/ENPP1/TMEM30B/ABCG8/LDAH/SLC27A4/LOC108637177/LOC102188418/FITM2/LOC100861279/SLCO2B1/APOA1/SOAT1/P2RX7/SCARB1/NOS2/PITPNC1/ABCA10/ABCA6/LOC102178109/HEXB/LOC102181993/STARD5/BDKRB2/NPC1/LIPG/ATP8B1/VPS4B/…	1.55296294952281	Process
GO:0030027	lamellipodium	60/3242	173/16167	4.52809344185353e-06	4.52809344185353e-06	0.000621056649605363	ABI2/ABLIM1/ABLIM3/ACTC1/ACTN1/ACTR3/AJUBA/AMOTL1/ANTXR1/APC/ARAP3/ARHGAP31/ARPC3/ARPC5/CARMIL1/CDH1/CDH2/CDK5/CIB1/CORO1B/CTNNA3/CYFIP1/DPP4/EPHA2/FAP/FLOT1/FLOT2/GDPD2/ITGB3/KCNA2/KITLG/KLHL2/LOC108634517/MTSS1L/MYH10/MYO10/MYO1G/NEDD9/PAK1/PARVA/PARVB/PDPN/PKD2/PLCG1/PLEK2/PLEKHG5/PLEKHH2/PLXND1/PODXL/PTPN13/PTPRZ1/RAPGEF3/SCRIB/SLC39A6/SPATA13/TIAM2/TMOD3/TRPV4/TWF2/VAMP7	60	11	49	CDK5/MYO1G/PARVB/APC/AMOTL1/MTSS1L/FLOT2/FLOT1/CTNNA3/GDPD2/SCRIB	ARHGAP31/EPHA2/ABI2/ACTR3/DPP4/FAP/CYFIP1/KCNA2/PODXL/PTPRZ1/KITLG/RAPGEF3/PKD2/PTPN13/ABLIM3/ARAP3/TIAM2/ACTN1/PLEK2/TMOD3/ACTC1/AJUBA/PLEKHH2/ANTXR1/SPATA13/PLCG1/PARVA/PLEKHG5/PDPN/ARPC5/TRPV4/ARPC3/KLHL2/CDH1/MYH10/ITGB3/MYO10/CIB1/TWF2/PLXND1/NEDD9/CARMIL1/SLC39A6/CDH2/ABLIM1/PAK1/CORO1B/LOC108634517/VAMP7	1.72950401700228	Component
GO:0060135	maternal process involved in female pregnancy	37/3242	91/16167	5.22297634029345e-06	5.22297634029345e-06	0.000705829465182071	ACE2/AKR1B1/ALAS2/ANGPT2/AR/CDH1/CITED2/CNR1/CTSV/ESR1/GJA1/HIF1A/HSD17B7/IL11RA/LOC100860959/LOC102171143/LOC102172428/LOC102184087/LOC102187127/LOC102187672/LOC106503912/LOC108633303/LOC108634606/LOC108636372/LOC108638256/PAM/PPAT/PRDM1/PRDX3/RGS2/RXRA/STC1/STC2/STOX2/VDR/VIM/WNT4	37	11	26	WNT4/VDR/LOC108636372/IL11RA/ESR1/RXRA/RGS2/STC2/PRDX3/AR/LOC108634606	HSD17B7/AKR1B1/LOC100860959/LOC108633303/LOC102171143/LOC102172428/PPAT/PAM/STC1/CTSV/GJA1/PRDM1/CNR1/CITED2/HIF1A/VIM/CDH1/LOC102187672/LOC106503912/LOC108638256/LOC102187127/LOC102184087/STOX2/ANGPT2/ALAS2/ACE2	2.02757421480432	Process
GO:0006865	amino acid transport	41/3242	105/16167	5.56063003982229e-06	5.56063003982229e-06	0.000740569035051847	ACE2/APBA1/BDNF/CACNA1A/CACNB4/CLN8/GLS2/KCNJ10/LOC102172245/LOC102191423/MYC/NTRK2/OCA2/PAK1/PRKCD/SERINC1/SERINC2/SERINC3/SERINC4/SERINC5/SLC11A1/SLC15A4/SLC16A10/SLC1A2/SLC25A22/SLC38A1/SLC38A2/SLC38A3/SLC38A6/SLC3A2/SLC43A2/SLC6A1/SLC6A13/SLC6A8/SLC6A9/SLC7A1/SLC7A4/SLC7A5/SLC7A6/SLC7A8/TRPV1	41	7	34	SERINC2/SERINC4/SLC38A3/SLC6A1/CLN8/SLC6A8/SLC7A4	SLC11A1/CACNB4/OCA2/SLC6A9/KCNJ10/SLC38A2/SLC38A1/GLS2/LOC102172245/SLC6A13/LOC102191423/CACNA1A/APBA1/NTRK2/SERINC1/SLC16A10/SLC38A6/SLC7A8/SERINC5/SLC7A1/SERINC3/MYC/SLC1A2/BDNF/SLC15A4/SLC7A5/SLC7A6/SLC43A2/TRPV1/PRKCD/PAK1/SLC3A2/SLC25A22/ACE2	1.94720190358685	Process
GO:0031253	cell projection membrane	94/3242	307/16167	6.10916366442132e-06	6.10916366442132e-06	0.000801999981810499	ABCA7/ABCB1/ABCC2/ACE2/ADCY6/ADORA1/ANK1/ANTXR1/APC/ATF4/ATP2B1/ATP8B1/BMX/CIB1/CUBN/DDX58/DLC1/DPP4/DRD1/EEF1A1/EHD3/EPS8/EPS8L1/EPS8L2/EVC/EZR/FAM65B/FAP/FZD9/GABARAPL1/GABRA2/GNGT1/GPER1/GPI/HCN1/HIP1R/IFIT5/ITGA8/ITGB3/KCNC3/KCNJ11/KCNK1/LOC100860959/LOC100861136/LOC102174322/LOC102175286/LOC102190297/LOC102190935/LOC108633303/LOC108633910/LOC108638200/MAPT/MCHR1/MSN/CDC37/CDC37/GPR157/CDC37/…	94	25	69	NAPEPLD/ATP2B1/ATF4/MCHR1/ABCA7/SLC34A1/PDE4A/DRD1/APC/PSD4/KCNJ11/NF2/MTSS1L/GPI/MAPT/LOC108638200/FAM65B/FZD9/GPER1/ANK1/TBC1D10C/EPS8L2/MSTRG.10768/MSTRG.18544/MSTRG.8964	TIAM1/DPP4/FAP/LOC100861136/PODXL/PTPRZ1/LOC100860959/LOC108633303/ABCB1/SGCE/GNGT1/LOC102190297/LOC102190935/ADCY6/RAPGEF3/EPS8/GABARAPL1/SCNN1A/PKD2/GABRA2/EVC/PROM1/DDX58/EEF1A1/EZR/PLEK2/SPTBN5/TMEM17/ANTXR1/EHD3/SLC27A4/SPATA13/ITGA8/CUBN/SRC/TMEM67/PTPRJ/SLC1A2/LOC102174322/ADORA1/PDPN/TRPV4/HIP1R/SCARB1/TMEM231/KCNC3/EPS8L1/ITGB3/HCN1/MYO10/SLC9A3/CIB1/PACSIN1/SLC39A6/ATP8B1/LOC108633910/A…	1.52688351381602	Component
GO:0030029	actin filament-based process	136/3242	481/16167	7.18724853393838e-06	7.18724853393838e-06	0.000930239876964894	ABI2/ACTC1/ACTN1/ACTN3/ACTR3/AGAP2/ANTXR1/ANXA1/ARHGAP26/ARPC1B/ARPC3/ARPC5/ATP1A1/ATXN3/BAIAP2L2/BCL2/CAPN10/CAPN3/CARMIL1/CDK5/COBL/COBLL1/CORO1B/CORO6/DES/DLC1/DTNBP1/ELMO1/ELN/EPS8/EZR/F11R/FAT1/FGF10/FHL3/FMN2/FMNL1/FMNL2/FNBP1L/FRMD3/GAS2L3/GDPD2/GJA1/GJC1/IQSEC1/KCNA5/KCNE5/KCNJ5/KCNJ8/KCNQ1/KIT/LDB3/LIMA1/LMOD1/LMOD3/LOC102172205/LOC102181106/LOC102181155/LOC102181716/LOC102188914/LOC1086…	136	48	88	DES/FHL3/TMOD4/CDK5/COBL/MYBPC1/WASH1/BAIAP2L2/MKL1/PARVB/MYOZ3/OBSCN/TPM2/FRMD3/TRIM32/CAPN3/RHOQ/NCK2/MSRB2/SNTA1/TNNC2/SCN2B/SCN4B/PRKCZ/LMOD1/TNNI1/NF2/MYLK3/SCN1B/PAK4/MYBPC2/SBK2/TNNI3/TNNT1/CORO6/LOC102181155/TCAP/LMOD3/IQSEC1/DTNBP1/MYOM1/SH2B2/LDB3/MYOZ1/MYPN/ACTN3/TNNI2/GDPD2	LOC102172205/ABI2/MYO1B/ACTR3/FMNL2/COBLL1/WIPF1/CAPN10/SSX2IP/FNBP1L/S1PR1/ATP1A1/S100A9/F11R/ELMO1/SCIN/LIMA1/AGAP2/GAS2L3/PKP2/KCNJ8/EPS8/KCNA5/TRIOBP/PACSIN2/PDGFRA/KIT/PDGFRB/ARHGAP26/S1PR2/ANXA1/GJA1/MARCKS/EZR/SIPA1L1/ACTN1/PLEK2/RHOJ/TMOD2/TMOD3/SPTBN5/ACTC1/ANTXR1/RAP2A/NRP1/SRC/PREX1/PARVA/SCN3B/NUAK2/PDPN/ARPC5/TRPV4/ARPC3/SPIRE2/RFLNB/MYH10/LOC102181716/GJC1/FMNL1/MYL4/FGF10/MAGEL2/AT…	1.40997125821308	Process
GO:0002757	immune response-activating signal transduction	98/3242	325/16167	8.03075833009608e-06	8.03075833009608e-06	0.00101491055955863	ACTR3/ARPC1B/ARPC3/ARPC5/BCL2/C3AR1/C5AR2/CACNB4/CASP8/CD14/CD38/CD3D/CD3E/CD3G/CD4/CLEC4D/COLEC12/CTSS/CYLD/DDX58/ELMO1/FYN/GPLD1/IFIH1/IKBKG/IRAK4/IRF7/ITGAM/KLHL6/LCK/LOC100860959/LOC102169889/LOC102170313/LOC102173185/LOC102173987/LOC102176695/LOC102178303/LOC102179935/LOC102180291/LOC102181155/LOC102183941/LOC102184087/LOC102184901/LOC102186356/LOC102187127/LOC102187672/LOC102189932/LOC10219…	98	26	72	ZNF683/LCK/S100A14/S100A1/LOC102186356/MYO1G/SKAP2/NOD1/LOC102183941/CD4/STK11/PGLYRP2/LOC102176695/PRKCQ/CD3G/CD3D/CD3E/MAPKAPK2/GPLD1/LOC102181155/SKAP1/LOC102190745/SH2B2/MUC6/IKBKG/MSTRG.14196	NFKBIZ/KLHL6/PTAFR/CASP8/MARCO/ACTR3/CACNB4/IFIH1/WIPF1/LOC102173987/CTSS/S100A9/S100A8/TRIL/ELMO1/LOC100860959/LOC108633303/IRAK4/LOC102189932/CLEC4D/LOC102180291/C3AR1/LOC102184901/CD38/CD14/DDX58/SYK/TLR4/FYN/TNFAIP3/SPG21/SRC/PLCG1/LY96/LYN/PTPRJ/LOC102169889/LOC102179935/PIK3CD/ARPC5/ARPC3/SCARB1/TLR2/PLCG2/CYLD/NOD2/PGLYRP1/C5AR2/LOC102187672/LOC106503912/LOC108638256/LOC102187127/LOC102184…	1.50369287714137	Process
GO:2000482	regulation of interleukin-8 secretion	20/3242	38/16167	8.12882620778033e-06	8.12882620778033e-06	0.00101491055955863	ANXA1/BAC5/BAC7.5/C5AR2/CD14/CD2/CD58/F2R/F2RL1/HYAL2/LOC102169231/LOC102170003/LOC102184087/LOC102187127/LOC102187672/LOC106503912/LOC108638256/MAP34-B/SSC5D/TLR2	20	2	18	CD2/SSC5D	CD58/CD14/ANXA1/F2RL1/F2R/TLR2/C5AR2/LOC102187672/LOC106503912/LOC108638256/LOC102187127/LOC102184087/HYAL2/MAP34-B/LOC102169231/BAC7.5/BAC5/LOC102170003	2.6245982012403	Process
GO:0032956	regulation of actin cytoskeleton organization	95/3242	313/16167	8.17276200881695e-06	8.17276200881695e-06	0.00101491055955863	ABI2/ACTR3/ALDOA/ANKRD23/APOA1/ARHGAP28/ARHGEF15/ARPC1B/ARPC3/ARPC5/BAIAP2L2/BST1/C8H9orf72/CARMIL1/CCL26/CDC42EP3/CDC42EP4/CDK5/CELSR1/CIT/CORO1B/CSF3/CTSV/CYFIP1/DIXDC1/DLC1/ELN/EPHA5/EPS8/F11R/F2RL1/FCHSD1/FZD10/GPM6B/HIP1R/ICAM1/ITGB3/KANK4/KISS1R/LIMA1/LIMCH1/LMOD1/LMOD3/LOC102177379/LOC102184901/LOC102189471/LOC102189932/LOC108634517/LOC108636404/LOC108636449/MAGEL2/MFN2/MYLK3/MYO3B/NCK2/NF…	95	24	71	WNT4/CDK5/WASH1/BAIAP2L2/SYNPO2/LIMCH1/SYNPO/KISS1R/TESK1/ANKRD23/RHOQ/NCK2/PRKCQ/MFN2/LMOD1/NF2/MYLK3/CSF3/LMOD3/ALDOA/SYNPO2L/SHROOM2/PHPT1/LOC102189471	PHLDB2/ABI2/ACTR3/MYO3B/CYFIP1/KANK4/S1PR1/F11R/RGS4/SEMA3E/SCIN/TAC1/LIMA1/RAPGEF3/EPS8/LOC102189932/NTF3/TRIOBP/CELSR1/LOC102184901/PDGFRA/EPHA5/BST1/PAM/PDGFRB/FCHSD1/ICAM1/LOC108636404/LOC108636449/C8H9orf72/TEK/CTSV/TMOD3/F2RL1/CDC42EP3/PLEKHH2/RGCC/NRP1/PREX1/APOA1/DIXDC1/ARPC5/CIT/ARPC3/HIP1R/FZD10/TLR2/PPM1E/ARHGEF15/ITGB3/PECAM1/CDC42EP4/PTGER4/SEMA5A/MAGEL2/NTRK3/LOC102177379/PRKCD/TWF2…	1.51354624704113	Process
GO:0036379	myofilament	16/3242	27/16167	8.84885967325394e-06	8.84885967325394e-06	0.00108421817470185	ACTC1/ACTN3/LMOD1/LMOD3/MYOM1/OBSCN/TMOD2/TMOD3/TMOD4/TNNC2/TNNI1/TNNI2/TNNI3/TNNT1/TPM2/TRIM32	16	13	3	TMOD4/OBSCN/TPM2/TRIM32/TNNC2/LMOD1/TNNI1/TNNI3/TNNT1/LMOD3/MYOM1/ACTN3/TNNI2	TMOD2/TMOD3/ACTC1	2.955103159915	Component
GO:0045087	innate immune response	142/3242	509/16167	9.78390106907351e-06	9.78390106907351e-06	0.00118301186056803	ATG9A/BAC5/BAC7.5/BMX/C1S/CAMK2G/CCL19/CCL22/CCL26/CD58/CDC42EP4/CFB/CFP/CHGA/CITED1/CLDN1/CLEC4D/CLEC5A/COLEC12/CXCL16/CYLD/DAPK1/DDX58/EBF1/EGR1/FYN/GCH1/IFI30/IFI35/IFI6/IFIH1/IFIT2/IFIT3/IFNAR2/IFNGR1/IFNLR1/IKBKG/IP6K2/IRAK4/IRF1/IRF7/IRF9/ISG15/LCK/LCN2/LOC100860781/LOC102168687/LOC102169149/LOC102169231/LOC102169889/LOC102170003/LOC102170144/LOC102170313/LOC102170446/LOC102171143/LOC102172…	142	25	117	LCK/RNF19B/ATG9A/SLAMF7/LOC102182573/LOC102182856/LOC102183941/EGR1/MATK/PGLYRP2/CCL19/TRIM32/LOC108636744/RAET1E/LOC102176695/LOC102190717/CCL22/SSC5D/LOC102186111/LOC102188452/LOC102176375/LOC102190745/CAMK2G/IKBKG/MSTRG.14196	IFNAR2/CLDN1/PTX3/MX2/MX1/S100B/IFNLR1/IFI6/PTAFR/TRIM62/LOC102186814/SLC11A1/IFIH1/LOC102170144/LOC102181554/CD58/LOC102173987/LOC102169149/CLEC5A/PIK3CG/TAC1/IRAK4/LOC102171143/LOC102172428/CLEC4D/C1S/SNCA/EBF1/IRF1/LOC108636404/LOC108636449/IFI30/DDX58/TRIM14/DAPK1/SYK/TLR4/FYN/VNN1/IFNGR1/STX11/GCH1/IRF9/SERINC5/RAB11FIP5/NLRC4/RSAD2/STXBP1/LCN2/RAB20/VIM/MRC1/SRC/SERINC3/LYN/MYC/SLA/LOC10217…	1.3911917381034	Process
GO:0044089	positive regulation of cellular component biogenesis	142/3242	510/16167	1.09237493693539e-05	1.09237493693539e-05	0.0012793335279457	ABI2/ACE2/ACTR3/ADGRB2/ADGRL1/ADGRL2/AHR/AJUBA/AKAP9/AMIGO1/ANLN/APC/APOA1/ARHGEF15/ARPC1B/ARPC3/ARPC5/ATMIN/BAIAP2L2/BDNF/BMF/BMP7/CARMIL1/CAV1/CBLN2/CCL19/CCL26/CDC42EP3/CDC42EP4/CDK5RAP2/CDT1/CHGA/CLDN1/CNOT6L/COBL/CSF3/CUL4A/CYFIP1/EPHB3/EPN1/EPS8L1/EPS8L2/ESR1/F2RL1/FAM65B/FLOT1/FLRT1/FLRT3/FMR1/FNBP1L/FOSL1/GDA/HIP1R/HSF1/HSP70.1/HYAL1/ICAM1/IL1RAP/JUN/KDR/KISS1R/KIT/LDB2/LIMCH1/LIMS1/LMOD1…	142	51	91	PINK1/WNT4/ADGRB2/JUN/AMIGO1/AKAP9/COBL/WASH1/BAIAP2L2/SYNPO2/LIMCH1/SYNPO/KISS1R/LOC106502311/TESK1/CCL19/CDK5RAP2/TPBG/ESR1/MNS1/APC/RHOQ/NCK2/PRKCQ/PIP4K2A/SYNDIG1/BMP7/HSF1/RGS2/LMOD1/NF2/ATMIN/MYLK3/EPN1/PIP4K2B/CSF3/MAPT/PRKCA/LOC108638200/LMOD3/ZMYND10/FAM65B/FLOT1/HSP70.1/LOC102178315/VEGFA/STUB1/NEURL1/SYNPO2L/EPS8L2/CUL4A	PHLDB2/IL1RAP/CLDN1/EPHB3/ABI2/RALB/ACTR3/MYO3B/WDR75/CYFIP1/TAL1/ADGRL2/FNBP1L/PLPPR5/PSRC1/ANLN/CAV1/LOC100860959/LOC108633303/TWIST1/AHR/SCIN/TAC1/RAPGEF3/KIT/KDR/CNOT6L/LDB2/ICAM1/ADGRL1/TEK/GDA/NTRK2/TLR4/PLEK2/BMF/AJUBA/PSMC6/F2RL1/CDC42EP3/NRXN1/LIMS1/SLITRK5/RGCC/FLRT3/NRP1/SRC/TMEM67/SPIDR/PTPRJ/BDNF/APOA1/ARPC5/ARPC3/P2RX7/HIP1R/PIEZO1/CDT1/PSMC4/LRRC4B/EPS8L1/PPM1E/SPAG5/ARHGEF15/MYH10…	1.38846391116595	Process
GO:1904018	positive regulation of vasculature development	68/3242	208/16167	1.09701065482756e-05	1.09701065482756e-05	0.0012793335279457	ADAM12/ADM2/AGTR1/AKT3/ANGPT2/ANXA1/ANXA3/BAC5/BAC7.5/BMPER/BTG1/C3AR1/C5/CD40/CDH5/CHI3L1/CIB1/CTH/CTSH/CXCR2/CXCR3/CXCR4/EFNB2/EGR1/EPHB4/ETS1/F3/GATA6/GPER1/HIF1A/HIF1AN/HMOX1/HSPB6/HYAL1/IGF2/IL1B/ITGA5/ITGB3/KDR/KIT/LOC102169231/LOC102170003/LOC102173683/LOC108638200/MAP34-B/CD34/NOS3/NRP1/PAK4/PDGFD/PLCG1/PLK2/PPP1R16B/PRKCA/RAPGEF3/RHOB/RHOJ/S100A1/SASH1/SEMA5A/TEK/THBS1/TLR3/TWIST1/UTS2/U…	68	14	54	S100A1/ADM2/EGR1/IL1B/UTS2/HSPB6/PAK4/PRKCA/LOC108638200/VEGFA/GPER1/HIF1AN/VEGFB/CXCR3	AGTR1/CXCR2/CXCR4/CTH/F3/NOS3/BMPER/TWIST1/BTG1/ITGA5/RAPGEF3/HMOX1/C3AR1/KIT/KDR/ANXA3/TEK/ANXA1/C5/SASH1/RHOJ/HIF1A/THBS1/RHOB/EFNB2/NRP1/PPP1R16B/PLCG1/CD40/PDGFD/CHI3L1/AKT3/CDH5/LOC102173683/ITGB3/UTS2R/PLK2/SEMA5A/CIB1/CTSH/HYAL1/MAP34-B/LOC102169231/BAC7.5/BAC5/LOC102170003/GATA6/EPHB4/ADAM12/TLR3/ANGPT2/ETS1/IGF2/MSTRG.10826	1.63027926730888	Process
GO:0043123	positive regulation of I-kappaB kinase/NF-kappaB signaling	50/3242	140/16167	1.09981650941953e-05	1.09981650941953e-05	0.0012793335279457	AJUBA/CASP8/CCL19/CD4/CD40/CD74/CTH/F2R/F2RL1/FYN/GJA1/IFIT5/IKBKG/IL1B/IRAK4/LITAF/LOC100860959/LOC102169149/LOC102169889/LOC102173185/LOC102175959/LOC102176375/LOC102179935/LOC102188452/LOC102188481/LOC102190745/LOC102191717/LOC108633303/LOC108638538/LTF/MUL1/MYD88/NOD1/NOD2/PELI1/PELI2/PINK1/PPM1A/RIPK1/S100A4/S100B/SHARPIN/TLR3/TLR4/TNFSF10/TRAF3IP2/TRIM25/TRIM32/TRIM38/TRIM62	50	16	34	MUL1/PINK1/S100A4/NOD1/CD4/CD74/CCL19/TRIM32/PPM1A/IL1B/SHARPIN/LOC108638538/LOC102188452/LOC102176375/LOC102190745/IKBKG	TNFSF10/S100B/TRIM62/CASP8/CTH/LOC102169149/LOC100860959/LOC108633303/IRAK4/LOC102175959/TLR4/GJA1/FYN/TRAF3IP2/PELI2/AJUBA/F2RL1/F2R/PELI1/CD40/LOC102169889/LOC102179935/LOC102191717/NOD2/TRIM25/MYD88/LTF/RIPK1/TRIM38/LITAF/IFIT5/TLR3/LOC102188481/LOC102173185	1.78097735084163	Process
GO:0031012	extracellular matrix	87/3242	285/16167	1.51564228310014e-05	1.51564228310014e-05	0.00170580895022176	ADAMTS1/ADAMTS10/ADAMTS12/ADAMTS2/ADAMTS5/ADAMTS9/ADAMTSL5/ANXA2/APLP1/BMP7/CHADL/CHI3L1/COCH/COL11A1/COL12A1/COL14A1/COL15A1/COL17A1/COL1A2/COL28A1/COL2A1/COL3A1/COL4A1/COL4A2/COL4A4/COL4A5/COL5A2/CPZ/CRISPLD2/DGCR6L/EGFL6/ELN/EMID1/ENTPD1/F3/FBLN5/FBN2/FBN3/FLRT1/FLRT3/GPLD1/HPSE/HTRA1/IGF1/IL1RL1/ITGA6/LAMA1/LAMB1/LAMC1/LAMC3/LOC102172205/LOC102175526/LOX/LTBP1/LUM/MATN2/MGP/MMP19/MMP28/MMRN1/…	87	13	74	WNT4/CHADL/ADAMTSL5/BMP7/GPLD1/APLP1/SSC5D/PHOSPHO1/VEGFA/SPN/HTRA1/VWA2/DGCR6L	ADAMTS5/ADAMTS1/LOC102175526/LOC102172205/COL4A4/SERPINE2/ITGA6/COL3A1/COL5A2/P3H1/TGFBR3/F3/COL11A1/PTPRZ1/LAMB1/COL28A1/COL1A2/LUM/COL2A1/MMP19/IGF1/TIMP3/MGP/MMRN1/HPSE/CPZ/VCAN/SPARC/LOX/FBN2/ADAMTS10/FBN3/ADAMTS2/COL15A1/PXDN/COL12A1/ANXA2/NID2/THBS1/THBS4/IL1RL1/LTBP1/OLFML2A/LAMC3/COL4A2/COL4A1/POSTN/FLRT3/COL14A1/MATN2/NOV/TECTA/CHI3L1/LAMC1/EMID1/CRISPLD2/MMP28/NTN1/TIMP2/ADAMTS12/COCH/F…	1.52226695671937	Component
GO:0006979	response to oxidative stress	123/3242	433/16167	1.53128981619333e-05	1.53128981619333e-05	0.00170580895022176	ABCC2/ADA/AGAP3/AKR1B1/ALDH3B1/ANXA1/ATF4/BCL2/BTG1/BTG3/CA3/CAMK2G/CAMKK2/CASP3/CCL19/CD38/CLN8/CYGB/DAPK1/DGKK/DHCR24/ECT2/ETS1/F3/FANCD2/FOS/FOSL1/FOXO1/FYN/GATM/GSR/GUCY1B3/HBBC/HIF1A/HMOX1/HMOX2/HSF1/HYAL1/HYAL2/IDH1/IL1B/IL1R1/JUN/KCNA5/KLF6/LCK/LCN2/LOC100860959/LOC102170313/LOC102175876/LOC102176354/LOC102176622/LOC102176710/LOC102177638/LOC102187932/LOC102188418/LOC102190297/LOC102190498…	123	40	83	PINK1/LCK/NR4A2/PDK1/JUN/AGAP3/MB/ATF4/NME5/RGS14/PRDX2/TMEM161A/PSIP1/CCL19/FOS/UACA/IL1B/LOC102176622/LOC102177638/LOC102190498/LOC102187932/ROMO1/CA3/HSF1/NOS1/PEBP1/MT3/ZNF580/PCGF2/MAPT/PRKCA/STC2/PRDX3/CLN8/CAMK2G/ALDH3B1/NDUFS8/DGKK/TXNRD2/MSTRG.5020	BTG3/RBM11/RCAN1/ECT2/IDH1/DHCR24/F3/SLC25A24/NOS3/AKR1B1/LOC100860959/LOC108633303/PON2/BTG1/LOC102190297/LOC102190935/STAT6/HMOX1/MGST1/KCNA5/NPTXR/SNCA/PKD2/PDGFRA/CD38/PDGFRB/SCARA3/ANXA1/MELK/SIGMAR1/DAPK1/TLR4/FYN/PTPRK/VNN1/TNFAIP3/HIF1A/GATM/THBS1/MMP14/NOX5/IL1R1/RHOB/LCN2/FOXO1/NET1/LOC102188418/KLF6/SRXN1/SRC/PLCG1/ADA/TP53INP1/PRR5L/LOC102176710/LOC102175876/HBBC/TRPC6/PDGFD/PPP1R15B/…	1.41655565734378	Process
GO:0043062	extracellular structure organization	102/3242	346/16167	1.53446456477246e-05	1.53446456477246e-05	0.00170580895022176	ABCA7/ABCG1/ACSL3/ADAM12/ADAMTS2/ADAMTS20/ADAMTS4/ADAMTS5/ADAMTS9/AGTR1/ANXA2/APLP1/APOA1/BMP1/CD47/CDH1/COL11A1/COL12A1/COL13A1/COL14A1/COL1A2/COL2A1/COL3A1/COL4A1/COL4A2/COL4A4/COL5A2/COL9A1/CRISPLD2/CSGALNACT1/CTSK/CTSS/CTSV/EGFL6/ELN/ERO1B/F11R/FBLN5/FBN2/FECH/FLOT1/GPM6B/HTRA1/ITGA1/ITGA10/ITGA2/ITGA5/ITGA6/ITGA8/ITGAM/ITGB3/JAM2/KDR/LAMA1/LAMB1/LAMC1/LAMC3/LIPG/LMX1B/LOC102174022/LOC1021755…	102	12	90	LOC102175560/WASH1/ABCA7/LOC108636372/LOC102188073/APLP1/FLOT1/FECH/NOXO1/LOC102180368/HTRA1/LOC108635379	ADAMTS5/JAM2/CD47/AGTR1/NPHP3/ABCG1/COL4A4/ACSL3/ITGA6/COL3A1/COL5A2/P3H1/COL11A1/ITGA10/CTSS/CTSK/F11R/ADAMTS4/LAMB1/COL1A2/MYF5/LUM/ITGA5/COL2A1/ADAMTS20/MMP19/PDGFRA/KDR/VCAN/SPARC/LOC102174022/LOX/FBN2/ADAMTS2/RECK/BMP1/CTSV/PXDN/COL12A1/ANXA2/NID2/THBS1/MMP14/OLFML2A/LMX1B/LAMC3/COL4A2/COL4A1/POSTN/ITGA8/COL14A1/MMP16/SULF1/COL9A1/WT1/SERPINH1/APOA1/SOAT1/LAMC1/SCARB1/TLL1/CRISPLD2/MMP2/CDH1…	1.47007841445194	Process
GO:0032757	positive regulation of interleukin-8 production	27/3242	61/16167	1.540699149198e-05	1.540699149198e-05	0.00170580895022176	AFAP1L2/BAC5/BAC7.5/CD14/CD2/CD58/DDX58/F2R/F2RL1/HYAL2/IL1B/LOC102169231/LOC102170003/LOC102180785/LOC102184087/LOC102187127/LOC102187672/LOC106503912/LOC108638256/MAP34-B/NOD2/PTGER4/RIPK1/TLR2/TLR3/TLR4/ZNF580	27	3	24	CD2/IL1B/ZNF580	CD58/CD14/DDX58/TLR4/F2RL1/F2R/LOC102180785/TLR2/NOD2/LOC102187672/LOC106503912/LOC108638256/LOC102187127/LOC102184087/PTGER4/HYAL2/MAP34-B/LOC102169231/BAC7.5/BAC5/LOC102170003/RIPK1/AFAP1L2/TLR3	2.20724406104307	Process
GO:0072507	divalent inorganic cation homeostasis	135/3242	484/16167	1.62553346229499e-05	1.62553346229499e-05	0.00177830916363851	AGTR1/ATF4/ATP13A3/ATP13A5/ATP2A1/ATP2B1/ATP2B2/ATP2B4/AVPR1A/BCL2/BDKRB2/BOK/C3AR1/C5/C5AR2/CACNA1A/CALCR/CALM1/CALM3/CAPN3/CATSPER4/CAV1/CCL19/CCR10/CCR8/CD38/CD4/CD40/CDH23/CEMIP/CIB2/CXCL10/CXCR2/CXCR3/CXCR4/DISC1/DRD1/EDNRA/EDNRB/EFHC1/EPHX2/ESR1/F2R/F2RL1/F2RL2/FAM155A/FAM20A/FIS1/FZD9/GCK/GJA1/GPER1/GPR17/HCRTR1/HEXB/HRC/IL1B/ITGB3/ITPR2/ITPR3/JPH1/JPH2/JPH3/KCNA1/KCNA5/KCNK3/KDR/LCK/LOC10…	135	47	88	ATP13A5/CATSPER4/LCK/S100A14/GCK/ATP2B1/VDR/CD4/ATF4/MCHR1/CCL19/TRDN/PLN/ESR1/CALM1/CAPN3/DRD1/IL1B/TPT1-2/JPH2/JPH1/LOC102190717/MFN2/UTS2/NOS1/JPH3/MT3/NOL3/RYR1/CALM3/HRC/TNNI3/CCR10/PRKCA/STC2/CIB2/CCR8/XCR1/ATP2B2/ATP2A1/FZD9/FIS1/GPER1/CXCR3/MSTRG.18544/MSTRG.18649/MSTRG.5763	ATP13A3/AGTR1/TRPC1/S100B/HCRTR1/SLC11A1/CXCR2/SLC39A10/CXCR4/GPR17/BOK/LPAR3/SLC30A7/S1PR1/S100A9/S100A8/SRI/SNX10/CAV1/PIK3CG/LOC100860959/LOC108633303/TAC1/CALCR/TMTC2/AVPR1A/ITPR2/C3AR1/KCNA5/KCNA1/NPY1R/MCUB/RAP1GDS1/SNCA/PKD2/PDGFRA/KDR/TMEM165/CXCL10/CD38/CACNA1A/STC1/EPHX2/S1PR3/C5/GJA1/SLC24A5/RYR3/F2RL1/F2R/F2RL2/KCNK3/FAM155A/EDNRB/LPAR6/LOC108633189/LOC102190430/PLCG1/CD40/TRPC6/ATP2B…	1.39092859218623	Process
GO:0036120	cellular response to platelet-derived growth factor stimulus	16/3242	28/16167	1.68019817284034e-05	1.68019817284034e-05	0.00181648669336176	CORO1B/ERRFI1/FYN/GJA1/HYAL1/ITGB3/LTBP1/MTSS1L/MYC/MYH10/PDGFD/PDGFRA/PDGFRB/SNAI2/SRC/YES1	16	1	15	MTSS1L	PDGFRA/PDGFRB/GJA1/FYN/LTBP1/SRC/SNAI2/MYC/PDGFD/ERRFI1/MYH10/ITGB3/HYAL1/YES1/CORO1B	2.84956376134661	Process
GO:0042383	sarcolemma	50/3242	142/16167	1.71491636866909e-05	1.71491636866909e-05	0.00183246265587284	ABCC9/ACTN1/ALOX5/ANK1/ANXA1/ANXA2/ANXA5/ATP1A1/CAPN3/CAV1/CAV2/CDH2/CIB1/CIB2/CLCN1/DES/DTNBP1/EDNRA/ESR1/EZR/FLOT1/KCNJ11/KCNJ12/KCNJ5/KCNJ8/KCNQ1/LOC100860959/LOC108633303/LOC108634554/LOC108636372/MSN/NOS1/NOS3/OBSCN/PDE9A/PLEC/PPP3CB/PPP3R1/PRKCQ/RTN2/RYR1/SCN1B/SGCA/SLC30A1/SLC38A2/SNTA1/SRI/SYNM/TRIM72/VDR	50	26	24	DES/CLCN1/VDR/LOC108636372/OBSCN/ESR1/CAPN3/PPP3R1/PRKCQ/SNTA1/PLEC/KCNJ11/NOS1/SCN1B/RYR1/RTN2/KCNJ12/SGCA/SYNM/CIB2/DTNBP1/FLOT1/TRIM72/ANK1/PPP3CB/LOC108634554	PDE9A/ATP1A1/NOS3/SRI/CAV2/CAV1/LOC100860959/LOC108633303/SLC38A2/ABCC9/KCNJ8/ANXA5/ANXA1/EZR/ACTN1/ANXA2/SLC30A1/EDNRA/CIB1/CDH2/ALOX5/KCNJ5/KCNQ1/MSN	1.75589316280161	Component
GO:0045785	positive regulation of cell adhesion	119/3242	418/16167	1.87806005062244e-05	1.87806005062244e-05	0.00197101146308901	ADA/ANXA1/APC/APOA1/AZU1/BMP7/CARMIL1/CAV1/CCL19/CD27/CD274/CD3E/CD4/CD47/CD5/CD6/CD74/CD83/CDH1/CDK6/CIB1/CITED2/CRKL/CSF1/CYLD/DAB2/DHPS/DISC1/DPP4/DUSP26/EDIL3/EFNB1/EFNB2/EFNB3/EGFL6/EPHB4/ETS1/FLOT1/FLOT2/FYN/GLI2/HHLA2/HSPH1/HYAL1/ICAM1/IGF1/IGF2/IGFBP2/IL1B/IL2RA/ITGA2/ITGA5/ITGA6/ITGB3/KDR/LCK/LEP/LIMS1/LOC100860781/LOC100860959/LOC100861326/LOC102176691/LOC102176695/LOC102177379/LOC10218…	119	35	84	WNT4/LCK/VTCN1/SLAMF1/LEP/LOC102183941/CD4/CD27/CD74/DHPS/CCL19/APC/LOC102176695/NCK2/IL1B/PRKCQ/BMP7/CD3E/LOC102190717/PRKCZ/TNFRSF18/CRKL/FLOT2/TMEM102/SKAP1/PRKCA/LOC108638200/LOC100861326/FLOT1/VEGFA/SPN/DUSP26/CD6/CD5/MSTRG.299	NFKBIZ/CD47/HHLA2/RAP1GAP/PTAFR/IGFBP2/GLI2/DPP4/ITGA6/CSF1/PODXL/CAV1/LOC100860959/LOC108633303/CDK6/ITGA5/IGF1/TRIOBP/KDR/EDIL3/AZU1/NLRP3/ICAM1/TEK/CD274/ANXA1/SYK/FYN/VNN1/MYB/CITED2/THBS1/PNP/LOC102176691/LIMS1/EFNB2/HSPH1/IL2RA/NRP1/NET1/SRC/ADA/PREX1/LYN/PTPRJ/APOA1/TNFSF18/TNFSF4/PDPN/PIEZO1/CYLD/NOD2/CDH1/LOC102187672/LOC106503912/LOC108638256/LOC102187127/LOC102184087/EFNB3/MYH10/SLC4A1…	1.41966902703453	Process
GO:0043299	leukocyte degranulation	133/3242	477/16167	1.90899006501274e-05	1.90899006501274e-05	0.00197101146308901	ACLY/ADORA3/ALDH3B1/ALOX5/AMPD3/ANXA2/ANXA3/APAF1/ARPC5/ATP6V0A1/AZU1/BAC5/BAC7.5/BRI3/BST1/C3AR1/CCT2/CD14/CD177/CD47/CD58/CD93/CEP290/CFP/CHGA/CHI3L1/CKAP4/CLEC4D/CLEC5A/COPB1/CPNE3/CPPED1/CREG1/CRISPLD2/CTSH/CTSS/CXCR2/DEGS1/EEF1A1/FABP5/FRMPD3/GLA/GM2A/GPI/GYG1/HBBC/HEXB/HK3/HMOX2/HPSE/HSPA6/IDH1/ITGAM/KIT/LAIR1/LAMTOR2/LCN2/LOC100860959/LOC102169149/LOC102169231/LOC102170003/LOC102171142/LOC…	133	13	120	GYG1/PGM1/LAMTOR2/HSPA6/CEP290/SLC44A2/PKM/GPI/ORMDL3/LOC102186111/BRI3/TBC1D10C/ALDH3B1	CD47/PTX3/MME/PDXK/PFKL/PADI2/PTAFR/SLC11A1/CXCR2/IDH1/PSMD14/PSMA5/ADORA3/CD58/CTSS/S100A11/S100A9/LOC102169149/S100A8/CREG1/CLEC5A/PIK3CG/LOC100860959/LOC108633303/PTPRB/CCT2/RAP1B/APAF1/CKAP4/LRMP/MGST1/CLEC4D/C3AR1/SLC2A3/PGM2/KIT/ANXA3/PLAC8/HPSE/BST1/GM2A/CD14/AZU1/HK3/LOC108636404/LOC108636449/STOM/EEF1A1/VNN1/STX11/ANXA2/PYGL/PNP/LOC102176691/LCN2/NHLRC3/CD93/PYGB/CPNE3/FABP5/TCN1/LOC1021…	1.3904317934034	Process
GO:0046883	regulation of hormone secretion	94/3242	315/16167	1.92696472774107e-05	1.92696472774107e-05	0.00197101146308901	ADORA1/ADRA2B/AGTR1/ANO1/ANXA1/ANXA5/AVPR1A/BAIAP3/CACNA1A/CACNA2D2/CAPN10/CD38/CHGA/CHRNA3/CLCF1/CNR1/CPT1A/CRY2/DAB2/DPP4/EPHA5/FGFR4/FST/GCK/GJA1/GLUL/GPER1/GPLD1/GPR27/HIF1A/HMGCR/IGFBP3/IL1B/INHA/INHBA/INHBB/IRS1/KCNA5/KCNJ11/KCNQ1/KCNS3/KISS1R/LEP/LOC102180455/LOC102184867/LOC102187810/LOC102190430/LOC102190572/LOC102190745/LOC102191099/LOC108635409/MADD/MFN2/MYH10/NOS1/NOS2/NOV/NPY1R/NR0B2…	94	29	65	NR0B2/IRS1/PER2/LEP/INHBA/GCK/PFKM/PPP3CA/KISS1R/IL1B/KCNS3/MADD/CRY2/KCNJ11/PFKFB2/MFN2/UTS2/NOS1/GPLD1/NR1D1/PRKCA/CACNA2D2/LOC102190745/BAIAP3/GPER1/PPP3CB/SCT/SIRT3/PHPT1	TIAM1/PEX5L/AGTR1/PFKL/INHA/INHBB/DPP4/CAPN10/LOC102191099/LOC102184867/LOC102190572/IGFBP3/SRI/LOC102180455/TAC1/RAPGEF3/AVPR1A/KCNA5/NPY1R/ANXA5/EPHA5/CD38/FGFR4/CACNA1A/ANXA1/GJA1/RFX6/CNR1/HIF1A/PCK2/HMGCR/ADRA2B/RAB11FIP5/NRXN1/PAX8/LOC102190430/SYBU/NOV/SYT9/ADORA1/GLUL/RASL10B/NOS2/MYH10/FST/PTGER4/DAB2/CHRNA3/CHGA/GPR27/TRH/SOX4/SFRP1/RAB11FIP1/NRG1/CLCF1/CPT1A/ANO1/KCNQ1/TMEM27/SYTL4/RET…	1.48810551981434	Process
GO:1904951	positive regulation of establishment of protein localization	128/3242	456/16167	1.93037205147893e-05	1.93037205147893e-05	0.00197101146308901	ACSL3/AGTR1/ANO1/ANXA13/ARID5A/BAC5/BAC7.5/BAIAP3/BCL2/C5/CAPN10/CASP8/CCL19/CCT2/CD14/CD2/CD274/CD38/CD58/CDH1/CDK5/CEMIP/CEP290/CIB1/CLEC5A/CNST/CRTAM/DDX58/ECT2/EZR/F2R/F2RL1/FIS1/FYN/GCK/GJA1/GLUL/GPER1/GPI/GPLD1/GPR27/GTSE1/HIF1A/HYAL2/IFIH1/IGF1/IL17RA/IL17RB/IL1B/IL1RAP/IL1RL1/ITGAM/LEP/LOC100860781/LOC100860959/LOC102169231/LOC102170003/LOC102170446/LOC102171142/LOC102173865/LOC102184087/…	128	32	96	NR0B2/CD2/VTCN1/SLAMF1/CDK5/LEP/GCK/CEP290/PFKM/MAPK11/CCL19/PPM1A/UACA/IL1B/PRKCQ/PTP4A3/LOC102173865/CRTAM/PFKFB2/CNST/PRKCZ/GPLD1/GPI/PPP1R13B/LOC102190745/MYOM1/BAIAP3/FIS1/GPER1/PPP3CB/SIRT3/PHPT1	IL1RAP/ECT2/AGTR1/ACSL3/CASP8/IFIH1/WIPF1/CAPN10/LOC102191099/LOC102184867/LOC102190572/CD58/LOC102184120/CLEC5A/SRI/LOC100860959/LOC108633303/TWIST1/RAPGEF3/CCT2/IGF1/IL17RA/GTSE1/CD38/CD14/NLRP3/DDX58/TEK/CD274/SYK/TLR4/C5/STOM/GJA1/RFX6/FYN/EZR/HIF1A/TMEM30B/PCK2/F2RL1/F2R/ARID5A/IL1RL1/YWHAQ/POSTN/RGCC/SRC/YWHAZ/SYBU/ANXA13/PRR5L/LOC102170446/LOC102191717/TNFSF4/GLUL/P2RX7/TLR2/NOD2/CDH1/LOC1…	1.39978570732816	Process
GO:0035690	cellular response to drug	112/3242	390/16167	2.16558536644627e-05	2.16558536644627e-05	0.00218687799295268	ABCC2/ABCG2/ADCY1/ADCY2/ADCY6/AGTR1/AHR/AKR1B1/ANXA1/ATF4/CDH1/CERS1/CHRM2/CHRM3/CHRNA3/CIB2/COL2A1/CXCR4/DDX11/DRD1/ECT2/EGR1/ELN/EPHA5/ERRFI1/ESR2/ETS1/F3/FBXO32/FMR1/FOLR2/FOXO1/FYN/GDF1/GNAI1/GNAI3/GPLD1/GUCY1B3/HIF1A/HOXA1/HSF1/HSPA5/IGF1/IGFALS/IL1B/ITPR2/KCNJ11/KCNQ1/KDR/KLF6/KLF9/LCN2/LOC102174322/LOC102176622/LOC102177638/LOC102177976/LOC102187932/LOC102188418/LOC102190498/LOC106503022/L…	112	37	75	PINK1/MSTN/SLAMF8/ADCY1/NOD1/DDX11/ATF4/PPP3CA/EGR1/GDF1/CERS1/DRD1/IL1B/METTL21C/PLCB1/LOC102176622/LOC102177638/LOC102190498/LOC102187932/LY6E/HSF1/KCNJ11/MFN2/RGS8/GPLD1/MT3/RYR1/ZNF580/PCGF2/ADCY2/CIB2/VEGFA/IGFALS/PPP3CB/LOC108634554/LOC108635525/MSTRG.299	ECT2/AGTR1/TRIM63/PTAFR/CXCR4/F3/GNAI3/NOS3/CHRM2/AKR1B1/HOXA1/GNAI1/AHR/ADCY6/COL2A1/RAPGEF3/RAP1B/STAT6/TIMELESS/IGF1/ITPR2/SOX10/ABCG2/KDR/PPAT/EPHA5/LOC102177976/KLF9/ANXA1/SIGMAR1/FYN/TNFAIP3/ESR2/HIF1A/RAD51/THBS1/RYR3/RHOB/HSPA5/LCN2/RAP2A/FOXO1/NET1/LOC102188418/KLF6/SRC/TP53INP1/SPIDR/FBXO32/MYC/PDE2A/FOLR2/LOC102174322/TRPC6/PDGFD/ERRFI1/P2RX7/P2RX4/GUCY1B3/LOC106503022/NOD2/CDH1/PPM1E/…	1.43208845442035	Process
GO:0070482	response to oxygen levels	116/3242	407/16167	2.25345863477996e-05	2.25345863477996e-05	0.00225088030682255	ADA/ADAM17/ADORA1/AGTR1/AJUBA/ALAS2/ALDH2/ALKBH5/ALOX5/ANGPT2/APAF1/APOLD1/AQP3/ARNT2/ATF4/ATP6V1A/BCL2/BDKRB2/BDNF/BMP2/BMP7/CAMK2G/CASP3/CAV1/CCDC115/CCNB1/CD38/CITED2/CXCR4/CYGB/DPP4/DRD1/EDNRA/EGR1/ELN/ETS1/FMN2/FOSL2/FOXO1/GATA6/GGCX/GNGT1/HIF1A/HIF1AN/HIF3A/HMOX1/HMOX2/IGF1/IGFBP3/IL1B/ITPR2/JAG2/KCNA5/KCNK3/KDR/LDLR/LEP/LOC102176354/LOC102184907/LOC102190297/LOC102190935/LOC102191717/MB/MF…	116	32	84	PINK1/NR4A2/PDK1/LEP/MB/ATF4/PPARA/EGR1/VLDLR/DRD1/IL1B/PRKCQ/BMP7/MFN2/UTS2/ALDH2/NOS1/MT3/NOL3/RYR1/ALKBH5/STC2/JAG2/VEGFA/STUB1/HIF1AN/CAMK2G/VEGFB/TXNRD2/MSTRG.14173/MSTRG.299/MSTRG.5020	ATP6V1A/AGTR1/PLOD2/TRPC1/S100B/CXCR4/DPP4/CCDC115/TGFBR3/UCK2/NOS3/IGFBP3/CAV1/TWIST1/GNGT1/LOC102190297/LOC102190935/APAF1/IGF1/HMOX1/ITPR2/APOLD1/KCNA5/PDE5A/PDGFRA/KDR/CD38/TACC3/PAM/PDGFRB/LDLR/TEK/STC1/AQP3/TLR4/LOC102184907/CITED2/HIF1A/THBS1/MMP14/AJUBA/GGCX/FOSL2/KCNK3/ADAM17/FOXO1/RGCC/BMP2/SRC/ADA/MYC/NDRG1/BDNF/LOC102191717/ADORA1/PDPN/MSI1/EDNRA/MMP2/LOC102176354/HIF3A/NOS2/CYGB/CCNB…	1.4212811880918	Process
GO:0006936	muscle contraction	75/3242	240/16167	2.37371586792779e-05	2.37371586792779e-05	0.00229424201651163	ACTC1/ACTN3/ATP1A1/BDKRB2/CD38/CHRM3/CLCN1/CXCR4/DES/DRD1/EDNRA/EDNRB/GAMT/GJA1/GJC1/HCN4/HRC/ITGA1/JSRP1/KCNA5/KCNE5/KCNIP2/KCNJ12/KCNJ5/KCNJ8/KCNQ1/LMOD1/LMOD3/LOC102181155/LOC102181716/LOC108634554/MB/MYBPC1/MYBPC2/MYH13/MYL10/MYL4/MYLK2/MYOM1/NDUFS6/NEDD4L/NOS1/NPY1R/P2RX6/PKP2/RYR1/RYR3/SCN1B/SCN2B/SCN3B/SCN4A/SCN4B/SGCA/SNTA1/SNTB1/STAC3/SULF1/SYNM/TCAP/TLR4/TMOD2/TMOD3/TMOD4/TNNC2/TNNI1/TN…	75	44	31	DES/TMOD4/CLCN1/STAC3/MYBPC1/MB/GAMT/JSRP1/TPM2/TRDN/DRD1/MYLK2/SNTA1/TNNC2/SNTB1/SCN2B/SCN4B/UTS2/LMOD1/TNNI1/NOS1/SCN1B/RYR1/HRC/MYBPC2/TNNI3/TNNT1/MYH13/LOC102181155/KCNJ12/SGCA/TCAP/SCN4A/NDUFS6/SYNM/LMOD3/MYOM1/TRIM72/KCNIP2/VEGFB/ACTN3/TNNI2/LOC108634554/P2RX6	TRIM63/CXCR4/ATP1A1/PKP2/KCNJ8/KCNA5/NPY1R/CD38/TLR4/GJA1/TMOD2/TMOD3/ACTC1/RYR3/HCN4/EDNRB/SULF1/SCN3B/EDNRA/TRPV1/LOC102181716/GJC1/MYL4/ITGA1/BDKRB2/NEDD4L/MYL10/CHRM3/KCNJ5/KCNQ1/KCNE5	1.55835518198643	Process
GO:2001234	negative regulation of apoptotic signaling pathway	75/3242	240/16167	2.37371586792779e-05	2.37371586792779e-05	0.00229424201651163	ACAA2/AGAP2/AR/BCL2/BDKRB2/BMF/BMP5/BOK/CASP8/CD74/CFAP43/COL2A1/CTH/DAB2/DAPK1/EYA2/FGF10/FYN/FZD9/G2E3/GNAI3/HELLS/HIF1A/HMOX1/HSPH1/ICAM1/IFI6/IGF1/IKBKG/IL1B/ING2/ITGA6/LOC102172279/LOC102175959/LOC102178813/LOC106502311/LOC108638538/MADD/MFN2/MKL1/TPT1/NDUFS3/NME5/NOL3/NONO/NOS3/NR4A2/NRG1/NRP1/PCGF2/PELI3/PHIP/PINK1/PLAUR/PRDX2/PRELID1/PTTG1IP/RIPK1/SLC25A5/SNAI1/SNAI2/SRC/STRADB/THBS1/TMEM…	75	27	48	PINK1/WNT4/STRADB/NR4A2/MKL1/CD74/NME5/LOC106502311/PRDX2/TMEM161A/TRIM32/PHIP/IL1B/TPT1-2/NDUFS3/MADD/MFN2/NOL3/PCGF2/LOC108638538/VEGFA/FZD9/ING2/PELI3/AR/IKBKG/MSTRG.5763	TNFSF10/PTTG1IP/IFI6/CASP8/ITGA6/BOK/CTH/GNAI3/NOS3/COL2A1/AGAP2/IGF1/HMOX1/PRELID1/ICAM1/LOC102175959/DAPK1/FYN/VNN1/TNFAIP3/HIF1A/BMF/THBS1/HSPH1/NRP1/SRC/EYA2/SNAI1/LOC102172279/SNAI2/TNFSF4/PLAUR/FGF10/DAB2/G2E3/BDKRB2/RIPK1/TMEM14A/BMP5/ACAA2/BCL2/CFAP43/HELLS/NRG1/UNC5B/NONO/LOC102178813/SLC25A5	1.55835518198643	Process
GO:0010952	positive regulation of peptidase activity	63/3242	193/16167	2.39327655846662e-05	2.39327655846662e-05	0.00229424201651163	ANTXR1/APAF1/BCL2L13/BOK/CASP3/CASP8/CAV1/CTSH/DAPK1/DLC1/EFNA1/EIF2AK3/EPHA4/F2R/F3/FIS1/FYN/GPER1/HIP1R/HSF1/LCK/LOC102172271/LOC102175959/LOC102180758/LOC102184087/LOC102184299/LOC102187127/LOC102187672/LOC102190297/LOC102190935/LOC102191717/LOC106503912/LOC108638256/LOC108638538/LYN/MAL/MAPK12/MAPT/MBP/MEFV/MMP14/SLC11A2/MUL1/MYC/NLRC4/NLRP3/NOD1/P2RX1/PDE11A/PERP/PIDD1/PINK1/PMAIP1/PRELID1/P…	63	15	48	MUL1/PINK1/LCK/PDE11A/NOD1/BCL2L13/MAPK12/UACA/HSF1/MAPT/LOC108638538/FIS1/GPER1/PIDD1/LOC102180758	TNFSF10/EPHA4/CASP8/PSMD14/BOK/F3/S100A9/S100A8/EFNA1/CAV1/LOC102190297/LOC102190935/APAF1/SNCA/NLRP3/PRELID1/LOC102175959/DAPK1/FYN/PERP/MMP14/F2R/MAL/LOC102172271/NLRC4/PSME4/EIF2AK3/ANTXR1/LYN/MYC/LOC102191717/TBC1D10A/HIP1R/LOC102187672/LOC106503912/LOC108638256/LOC102187127/LOC102184087/P2RX1/CTSH/RIPK1/MBP/PMAIP1/LOC102184299/MEFV/DLC1/CASP3/MSTRG.3384	1.62779484294541	Process
GO:0051048	negative regulation of secretion	82/3242	268/16167	2.39673392790218e-05	2.39673392790218e-05	0.00229424201651163	ACSL4/ADA/ADORA1/ADRA2B/ANXA1/ANXA5/APOA1/AVPR2/C5/C5AR2/CBARP/CD74/CHGA/CNR1/COMT/CRY2/ENTPD1/ERBB3/EZR/F2R/F2RL1/FMR1/FST/GCK/GNAI3/HMGCR/HRH2/IGFBP3/IL1B/IL1R2/INHA/INHBA/INHBB/IRS1/KCNJ11/KCNQ1/LEP/LOC102170144/LOC102180455/LOC102184087/LOC102186356/LOC102187127/LOC102187672/LOC102187810/LOC102190430/LOC106503912/LOC108633189/LOC108638256/MADD/CD34/NLRP3/NOS1/NOV/NPY1R/NRG1/PFKL/PPP3CA/PTGER4…	82	22	60	IRS1/SLAMF1/LOC102186356/LEP/INHBA/GCK/SPX/PPP3CA/CD74/CBARP/IL1B/MADD/CRY2/KCNJ11/TNFRSF9/UTS2/NOS1/SSC5D/SCT/COMT/AVPR2/SYP	PFKL/INHA/INHBB/STK39/LOC102170144/GNAI3/SYT11/IGFBP3/LOC102180455/RAP1B/ERBB3/NPY1R/ANXA5/SNCA/NLRP3/ANXA1/C5/CNR1/EZR/F2RL1/F2R/HMGCR/HRH2/ADRA2B/IL1R2/RAB11FIP5/RSAD2/RGCC/LOC108633189/LOC102190430/ADA/NOV/APOA1/ADORA1/TNFSF4/SLC30A1/C5AR2/LOC102187672/LOC106503912/LOC108638256/LOC102187127/LOC102184087/UTS2R/FST/PTGER4/STXBP6/CHGA/TRH/VPS4B/ENTPD1/SFRP1/RAB11FIP1/NRG1/SRGN/KCNQ1/ACSL4/SYTL4/F…	1.52579253639268	Process
GO:0050920	regulation of chemotaxis	65/3242	201/16167	2.49639691756194e-05	2.49639691756194e-05	0.00236500760611131	ADAM17/ADGRA2/ANGPT2/AZU1/BST1/C3AR1/C5/C5AR2/CCL19/CCL26/CD74/CORO1B/CSF1/CXCL10/CXCR2/CXCR3/CXCR4/EDNRA/EFNB2/F2RL1/F3/FAM65B/FGF10/GJA1/IL1B/ITGA2/KDR/LOC102172952/LOC102183941/LOC102184087/LOC102187127/LOC102187672/LOC102190717/LOC106503912/LOC108638256/LYN/MOSPD2/NOD2/NOV/NRP1/NTF3/NTRK3/P2RX4/PADI2/PDGFD/PDGFRA/PDGFRB/PRKCA/PTPRJ/S100A14/S1PR1/SEMA5A/SLAMF1/SLAMF8/SLIT1/SNAI2/ST6GAL1/THBS1/…	65	16	49	S100A14/SLAMF8/SLAMF1/LOC102183941/CD74/CCL19/IL1B/LOC102190717/ZNF580/TMEM102/PRKCA/FAM65B/VEGFA/SLIT1/VEGFB/CXCR3	TIAM1/ST6GAL1/PADI2/CXCR2/CXCR4/F3/S1PR1/CSF1/C3AR1/NTF3/PDGFRA/KDR/CXCL10/BST1/PDGFRB/AZU1/C5/GJA1/THBS1/THBS4/F2RL1/ADAM17/EFNB2/NRP1/NOV/LYN/SNAI2/PTPRJ/PDGFD/TNFSF18/P2RX4/EDNRA/NOD2/C5AR2/LOC102187672/LOC106503912/LOC108638256/LOC102187127/LOC102184087/ITGA2/FGF10/SEMA5A/NTRK3/LOC102172952/CCL26/ADGRA2/ANGPT2/CORO1B/MOSPD2	1.61262625797601	Process
GO:0051015	actin filament binding	47/3242	133/16167	2.72337563378025e-05	2.72337563378025e-05	0.00255371313457589	ACTN1/ACTN3/ADSSL1/AIF1L/AJUBA/ANTXR1/ANXA2/ARPC1B/ARPC5/CORO1B/CORO6/CYFIP1/EPS8L1/EPS8L2/EZR/FMNL1/HIP1R/LASP1/LIMA1/LOC102181106/LOC102181716/LOC102189471/MARCKS/MYBPC1/MYBPC2/MYH10/MYL4/MYO10/MYO16/MYO1B/MYOM1/MYPN/PKNOX2/PLS3/SCIN/SHROOM2/SHROOM4/SIPA1L1/SLC6A4/SPTB/SVIL/TNNC2/TNNI3/TPM2/TRIOBP/TRPV4/TULP1	47	17	30	MYBPC1/TPM2/SPTB/MYO16/SVIL/TNNC2/MYBPC2/TNNI3/CORO6/ADSSL1/MYOM1/MYPN/PKNOX2/ACTN3/EPS8L2/SHROOM2/LOC102189471	MYO1B/CYFIP1/SCIN/LIMA1/TRIOBP/MARCKS/EZR/SIPA1L1/ACTN1/ANXA2/AJUBA/ANTXR1/AIF1L/ARPC5/TRPV4/HIP1R/EPS8L1/SLC6A4/MYH10/LOC102181716/LASP1/FMNL1/MYL4/MYO10/TULP1/ARPC1B/CORO1B/SHROOM4/LOC102181106/PLS3	1.76223022083277	Function
GO:0042119	neutrophil activation	131/3242	472/16167	2.79048573605741e-05	2.79048573605741e-05	0.00259021164016812	ACLY/ALDH3B1/ALOX5/AMPD3/ANXA2/ANXA3/APAF1/ARPC5/ATP6V0A1/AZU1/BAC5/BAC7.5/BRI3/BST1/C3AR1/CCT2/CD14/CD177/CD47/CD58/CD93/CEP290/CFP/CHI3L1/CKAP4/CLEC4D/CLEC5A/COPB1/CPNE3/CPPED1/CREG1/CRISPLD2/CTSH/CTSS/CXCR2/DEGS1/EEF1A1/F2RL1/FABP5/FRMPD3/GLA/GM2A/GPI/GYG1/HBBC/HEXB/HK3/HMOX2/HPSE/HSPA6/IDH1/ITGAM/LAIR1/LAMTOR2/LCN2/LOC100860959/LOC102169149/LOC102169231/LOC102170003/LOC102171142/LOC102175876/…	131	13	118	GYG1/PGM1/LAMTOR2/HSPA6/CEP290/SLC44A2/PKM/GPI/ORMDL3/LOC102186111/BRI3/TBC1D10C/ALDH3B1	CD47/PTX3/MME/PDXK/PFKL/PADI2/PTAFR/SLC11A1/CXCR2/IDH1/PSMD14/PSMA5/CD58/CTSS/S100A11/S100A9/LOC102169149/S100A8/CREG1/CLEC5A/LOC100860959/LOC108633303/PTPRB/CCT2/RAP1B/APAF1/CKAP4/LRMP/MGST1/CLEC4D/C3AR1/SLC2A3/PGM2/ANXA3/PLAC8/HPSE/BST1/GM2A/CD14/AZU1/HK3/LOC108636404/LOC108636449/SYK/STOM/EEF1A1/VNN1/STX11/ANXA2/PYGL/PNP/LOC102176691/F2RL1/LCN2/NHLRC3/CD93/PYGB/PREX1/CPNE3/FABP5/TCN1/LOC102180…	1.38403070400151	Process
GO:0002283	neutrophil activation involved in immune response	129/3242	464/16167	2.93772632700033e-05	2.93772632700033e-05	0.0026996158773382	ACLY/ALDH3B1/ALOX5/AMPD3/ANXA2/ANXA3/APAF1/ARPC5/ATP6V0A1/AZU1/BAC5/BAC7.5/BRI3/BST1/C3AR1/CCT2/CD14/CD177/CD47/CD58/CD93/CEP290/CFP/CHI3L1/CKAP4/CLEC4D/CLEC5A/COPB1/CPNE3/CPPED1/CREG1/CRISPLD2/CTSH/CTSS/CXCR2/DEGS1/EEF1A1/FABP5/FRMPD3/GLA/GM2A/GPI/GYG1/HBBC/HEXB/HK3/HMOX2/HPSE/HSPA6/IDH1/ITGAM/LAIR1/LAMTOR2/LCN2/LOC100860959/LOC102169149/LOC102169231/LOC102170003/LOC102171142/LOC102175876/LOC102…	129	13	116	GYG1/PGM1/LAMTOR2/HSPA6/CEP290/SLC44A2/PKM/GPI/ORMDL3/LOC102186111/BRI3/TBC1D10C/ALDH3B1	CD47/PTX3/MME/PDXK/PFKL/PADI2/PTAFR/SLC11A1/CXCR2/IDH1/PSMD14/PSMA5/CD58/CTSS/S100A11/S100A9/LOC102169149/S100A8/CREG1/CLEC5A/LOC100860959/LOC108633303/PTPRB/CCT2/RAP1B/APAF1/CKAP4/LRMP/MGST1/CLEC4D/C3AR1/SLC2A3/PGM2/ANXA3/PLAC8/HPSE/BST1/GM2A/CD14/AZU1/HK3/LOC108636404/LOC108636449/SYK/STOM/EEF1A1/VNN1/STX11/ANXA2/PYGL/PNP/LOC102176691/LCN2/NHLRC3/CD93/PYGB/CPNE3/FABP5/TCN1/LOC102180785/PTPRJ/LO…	1.38639874811206	Process
GO:0036119	response to platelet-derived growth factor	16/3242	29/16167	3.05077333131839e-05	3.05077333131839e-05	0.00275098643123635	CORO1B/ERRFI1/FYN/GJA1/HYAL1/ITGB3/LTBP1/MTSS1L/MYC/MYH10/PDGFD/PDGFRA/PDGFRB/SNAI2/SRC/YES1	16	1	15	MTSS1L	PDGFRA/PDGFRB/GJA1/FYN/LTBP1/SRC/SNAI2/MYC/PDGFD/ERRFI1/MYH10/ITGB3/HYAL1/YES1/CORO1B	2.75130294198983	Process
GO:1901615	organic hydroxy compound metabolic process	123/3242	439/16167	3.05350040305616e-05	3.05350040305616e-05	0.00275098643123635	ABCG1/ACER3/ACLY/ACOX2/ACSS1/AGTR1/AKR1B1/ALDH1A1/ALDH2/ALDH3B1/APOA1/ATP2B2/ATP8B1/BCL2/CBR4/CHKA/CITED1/CLN8/COMT/CPQ/CUBN/DHCR24/DIO1/DIO3/DRD1/DUOX1/FDFT1/FECH/FGFR4/FGL1/GCH1/GCNT4/GGPS1/GPD1/GRK3/HIF1A/HMGCR/HSD17B7/IGF1/INPP5A/INSIG1/IP6K2/ITPKB/ITPKC/LBR/LDLR/LEP/LIPA/LOC100860781/LOC102169002/LOC102169371/LOC102170282/LOC102171143/LOC102172428/LOC102173738/LOC102173865/LOC102176622/LOC10…	123	47	76	LOC102188098/NR0B2/NR4A2/PER2/LEP/NAPEPLD/GPD1/VDR/LOC102177333/LOC102169002/LOC102173738/SLC34A1/CBR4/FDFT1/ALDH1A1/DRD1/LOC102187233/RXRA/PLCB1/ACSS1/LOC102176622/LOC102177638/LOC102190498/LOC102187932/LY6E/LOC102173865/PFKFB2/ALDH2/LOC102188073/MT3/SLC27A5/PPIP5K1/LOC102178217/ACOX2/ATP2B2/FECH/PGP/INPP5A/CLN8/ALDH3B1/LOC102170282/LOC108634606/LOC108634669/LOC102179192/COMT/LOC108635379/MSTRG.…	AGTR1/TRPC1/ABCG1/PDXK/LSS/PTAFR/LOC102177672/LOC102179328/OCA2/DIO1/DHCR24/HSD17B7/INSIG1/AKR1B1/LOC102177400/IGF1/LOC102171143/LOC102172428/SNCA/SRD5A3/FGFR4/SNCAIP/LDLR/PLPP6/MOXD1/SPTLC2/RDH12/RDH11/HIF1A/GCH1/DUOX1/HMGCR/GCNT4/RETSAT/CUBN/LOC102188418/SLCO4A1/PLCG1/CPQ/SQLE/ACER3/LOC102190621/APOA1/LBR/ITPKB/TNFSF4/SOAT1/NR5A2/GRK3/SCARB1/MSMO1/PLCG2/ITPKC/ACLY/DIO3/VHL/IP6K2/LOC102183469/NP…	1.39719498776733	Process
GO:0050867	positive regulation of cell activation	99/3242	339/16167	3.08420797029614e-05	3.08420797029614e-05	0.00275167456113289	ADA/ADORA3/ANXA1/BCL2/BST1/CAPN3/CAV1/CCL19/CD177/CD2/CD27/CD274/CD38/CD3E/CD4/CD40/CD47/CD5/CD6/CD74/CD83/CDKN1A/CLCF1/CLEC4D/CYLD/DHPS/DPP4/EFNB1/EFNB2/EFNB3/EPHB4/F2RL1/FCER1A/FGF10/FLOT2/FYN/GLI2/HHLA2/HSPH1/IGF1/IGF2/IGFBP2/IL1B/IL1RL1/IL2RA/ITGAM/LCK/LEP/LOC102176691/LOC102176695/LOC102183941/LOC102184087/LOC102184901/LOC102187127/LOC102187672/LOC102189932/LOC102190717/LOC106503912/LOC10863…	99	27	72	LCK/CD2/VTCN1/SLAMF1/LEP/LOC102183941/CD4/CD27/CD74/DHPS/CCL19/CAPN3/LOC102176695/MSH2/NCK2/IL1B/PRKCQ/CD3E/LOC102190717/PRKCZ/FLOT2/PAGR1/SPN/CD6/CD5/MSTRG.14196/MSTRG.299	NFKBIZ/CD47/HHLA2/PTAFR/IGFBP2/SLC39A10/GLI2/DPP4/ADORA3/FCER1A/CAV1/TAC1/STAT6/IGF1/LOC102189932/CLEC4D/LOC102184901/BST1/CD38/PDGFRB/NLRP3/CD274/ANXA1/SYK/TLR4/FYN/PRDM1/VNN1/MYB/THBS1/PNP/LOC102176691/MMP14/F2RL1/IL1RL1/PELI1/STXBP1/EFNB2/HSPH1/IL2RA/SRC/ADA/CD40/TOX/LYN/MS4A2/PTPRJ/TNFSF4/PDPN/CYLD/NOD2/CD177/LOC102187672/LOC106503912/LOC108638256/LOC102187127/LOC102184087/EFNB3/SLC4A1/FGF10/…	1.45630360369705	Process
GO:0001501	skeletal system development	134/3242	486/16167	3.19597548778272e-05	3.19597548778272e-05	0.00282397429234242	ACTN3/ADAMTS4/ANXA2/ARID5A/ARID5B/AXIN1/BARX2/BMP1/BMP2/BMP5/BMP7/CDH11/CHI3L1/CHST11/CITED2/COL11A1/COL12A1/COL13A1/COL1A2/COL2A1/COL3A1/COL5A2/COL9A1/CSGALNACT1/CSRNP1/DEAF1/DLK1/EIF2AK3/EPHA2/ESR1/ETS2/EVC/EXTL1/FAT4/FBN2/FGFR2/FLI1/FST/GDF10/GDF11/GHR/GLI2/GPLD1/HAPLN3/HEXB/HIF1A/HOXA1/HOXA11/HOXA5/HOXA6/HOXB9/HOXC11/HOXD1/HOXD8/HYAL1/HYAL2/IGF1/IGF2/INHA/INSIG1/IRX5/JAG2/KIT/LEP/LOC102181993…	134	35	99	EXTL1/HOXD8/HOXD1/MEF2D/LEP/HOXC11/VDR/GDF11/TEAD4/PITX1/WNT9A/SEMA4D/ESR1/LOC102187233/PKDCC/PIP4K2A/BMP7/OSR2/GPLD1/IRX5/RYR1/SPNS2/PHOSPHO1/PCGF2/THRA/PRKCA/GHR/JAG2/VEGFA/AXIN1/BARX2/ACTN3/DEAF1/LOC108634554/MSTRG.14173	ETS2/EPHA2/INHA/SATB2/GLI2/COL3A1/COL5A2/P3H1/TAL1/COL11A1/ADAMTS4/INSIG1/NOS3/HOXA1/HOXA5/HOXA6/HOXA11/TWIST1/COL1A2/MYF5/LUM/COL2A1/IGF1/CHST11/MGP/PAPSS1/PDGFRA/KIT/EVC/VCAN/SPARC/PDGFRB/FBN2/ZFAND5/BMP1/STC1/COL12A1/RIPPLY2/CITED2/MTHFD1L/HIF1A/ANXA2/THBS1/MMP14/ARID5A/EIF2AK3/MYCN/POSTN/PAX1/BMP2/LOC102190430/SRC/SNAI1/MMP16/NOV/SULF1/SNAI2/MYC/RECQL4/COL9A1/SERPINH1/SCUBE2/CHI3L1/TRPV4/P2RX…	1.37494383134934	Process
GO:0010631	epithelial cell migration	32/3242	80/16167	3.27093736761487e-05	3.27093736761487e-05	0.00283388290341653	ADGRA2/ANLN/APOA1/CLEC14A/CORO1B/DPP4/EFNB2/EPHB4/FAP/FGF10/GPLD1/KDR/KIT/MMRN2/MYH10/NANOS1/NOS3/NOV/NR4A1/NRP1/PECAM1/PKN1/PLEKHG5/PLXND1/PRKX/PTP4A3/RXRA/S100A2/SCARB1/STARD13/VEGFA/VHL	32	8	24	S100A2/NR4A1/PKN1/RXRA/PTP4A3/GPLD1/VEGFA/NANOS1	DPP4/FAP/NOS3/ANLN/KIT/KDR/EFNB2/STARD13/NRP1/NOV/APOA1/PLEKHG5/SCARB1/MYH10/PECAM1/FGF10/CLEC14A/VHL/PLXND1/EPHB4/ADGRA2/MMRN2/CORO1B/PRKX	1.99469463294263	Process
GO:0051222	positive regulation of protein transport	120/3242	427/16167	3.28096653211876e-05	3.28096653211876e-05	0.00283388290341653	ACSL3/AGTR1/ANO1/ANXA13/ARID5A/BAC5/BAC7.5/BAIAP3/C5/CAPN10/CCL19/CD14/CD2/CD274/CD38/CD58/CDH1/CDK5/CEMIP/CEP290/CIB1/CLEC5A/CNST/CRTAM/DDX58/ECT2/EZR/F2R/F2RL1/FIS1/FYN/GCK/GJA1/GLUL/GPER1/GPI/GPLD1/GPR27/GTSE1/HIF1A/HYAL2/IFIH1/IGF1/IL17RA/IL17RB/IL1B/IL1RAP/IL1RL1/ITGAM/LEP/LOC100860781/LOC100860959/LOC102169231/LOC102170003/LOC102170446/LOC102171142/LOC102173865/LOC102184087/LOC102184120/LOC…	120	30	90	NR0B2/CD2/VTCN1/SLAMF1/CDK5/LEP/GCK/CEP290/PFKM/MAPK11/CCL19/PPM1A/UACA/IL1B/PRKCQ/LOC102173865/CRTAM/PFKFB2/CNST/PRKCZ/GPLD1/GPI/LOC102190745/MYOM1/BAIAP3/FIS1/GPER1/PPP3CB/SIRT3/PHPT1	IL1RAP/ECT2/AGTR1/ACSL3/IFIH1/WIPF1/CAPN10/LOC102191099/LOC102184867/LOC102190572/CD58/LOC102184120/CLEC5A/SRI/LOC100860959/LOC108633303/TWIST1/RAPGEF3/IGF1/IL17RA/GTSE1/CD38/CD14/NLRP3/DDX58/TEK/CD274/SYK/TLR4/C5/STOM/GJA1/RFX6/FYN/EZR/HIF1A/TMEM30B/PCK2/F2RL1/F2R/ARID5A/IL1RL1/POSTN/RGCC/SRC/SYBU/ANXA13/PRR5L/LOC102170446/LOC102191717/TNFSF4/GLUL/P2RX7/TLR2/NOD2/CDH1/LOC102187672/LOC106503912/L…	1.40142480066227	Process
GO:0046598	positive regulation of viral entry into host cell	13/3242	21/16167	3.29970443450504e-05	3.29970443450504e-05	0.00283388290341653	CD4/CD74/LOC102169889/LOC102173185/LOC102179935/LOC102184087/LOC102187127/LOC102187672/LOC102190745/LOC106503912/LOC108638256/TMPRSS2/TRIM38	13	3	10	CD4/CD74/LOC102190745	TMPRSS2/LOC102169889/LOC102179935/LOC102187672/LOC106503912/LOC108638256/LOC102187127/LOC102184087/TRIM38/LOC102173185	3.0870274081255	Process
GO:0043312	neutrophil degranulation	128/3242	461/16167	3.36152497030784e-05	3.36152497030784e-05	0.00286024493087597	ACLY/ALDH3B1/ALOX5/AMPD3/ANXA2/ANXA3/APAF1/ARPC5/ATP6V0A1/AZU1/BAC5/BAC7.5/BRI3/BST1/C3AR1/CCT2/CD14/CD177/CD47/CD58/CD93/CEP290/CFP/CHI3L1/CKAP4/CLEC4D/CLEC5A/COPB1/CPNE3/CPPED1/CREG1/CRISPLD2/CTSH/CTSS/CXCR2/DEGS1/EEF1A1/FABP5/FRMPD3/GLA/GM2A/GPI/GYG1/HBBC/HEXB/HK3/HMOX2/HPSE/HSPA6/IDH1/ITGAM/LAIR1/LAMTOR2/LCN2/LOC100860959/LOC102169149/LOC102169231/LOC102170003/LOC102171142/LOC102175876/LOC102…	128	13	115	GYG1/PGM1/LAMTOR2/HSPA6/CEP290/SLC44A2/PKM/GPI/ORMDL3/LOC102186111/BRI3/TBC1D10C/ALDH3B1	CD47/PTX3/MME/PDXK/PFKL/PADI2/PTAFR/SLC11A1/CXCR2/IDH1/PSMD14/PSMA5/CD58/CTSS/S100A11/S100A9/LOC102169149/S100A8/CREG1/CLEC5A/LOC100860959/LOC108633303/PTPRB/CCT2/RAP1B/APAF1/CKAP4/LRMP/MGST1/CLEC4D/C3AR1/SLC2A3/PGM2/ANXA3/PLAC8/HPSE/BST1/GM2A/CD14/AZU1/HK3/LOC108636404/LOC108636449/STOM/EEF1A1/VNN1/STX11/ANXA2/PYGL/PNP/LOC102176691/LCN2/NHLRC3/CD93/PYGB/CPNE3/FABP5/TCN1/LOC102180785/PTPRJ/LOC102…	1.38460364976495	Process
GO:0055074	calcium ion homeostasis	127/3242	457/16167	3.44897788432497e-05	3.44897788432497e-05	0.00289817773839888	AGTR1/ATF4/ATP13A3/ATP13A5/ATP2A1/ATP2B1/ATP2B2/ATP2B4/AVPR1A/BCL2/BDKRB2/BOK/C3AR1/C5/C5AR2/CACNA1A/CALCR/CALM1/CALM3/CAPN3/CATSPER4/CAV1/CCL19/CCR10/CCR8/CD38/CD4/CD40/CDH23/CEMIP/CIB2/CXCL10/CXCR2/CXCR3/CXCR4/DISC1/DRD1/EDNRA/EDNRB/EFHC1/EPHX2/ESR1/F2R/F2RL1/F2RL2/FAM155A/FAM20A/FIS1/FZD9/GCK/GJA1/GPER1/GPR17/HCRTR1/HEXB/HRC/IL1B/ITGB3/ITPR2/ITPR3/JPH1/JPH2/JPH3/KCNA5/KCNK3/KDR/LCK/LOC10086078…	127	46	81	ATP13A5/CATSPER4/LCK/S100A14/GCK/ATP2B1/VDR/CD4/ATF4/MCHR1/CCL19/TRDN/PLN/ESR1/CALM1/CAPN3/DRD1/IL1B/TPT1-2/JPH2/JPH1/LOC102190717/MFN2/UTS2/NOS1/JPH3/NOL3/RYR1/CALM3/HRC/TNNI3/CCR10/PRKCA/STC2/CIB2/CCR8/XCR1/ATP2B2/ATP2A1/FZD9/FIS1/GPER1/CXCR3/MSTRG.18544/MSTRG.18649/MSTRG.5763	ATP13A3/AGTR1/TRPC1/S100B/HCRTR1/CXCR2/CXCR4/GPR17/BOK/LPAR3/S1PR1/SRI/SNX10/CAV1/PIK3CG/LOC100860959/LOC108633303/TAC1/CALCR/TMTC2/AVPR1A/ITPR2/C3AR1/KCNA5/NPY1R/MCUB/RAP1GDS1/SNCA/PKD2/PDGFRA/KDR/TMEM165/CXCL10/CD38/CACNA1A/STC1/EPHX2/S1PR3/C5/GJA1/SLC24A5/RYR3/F2RL1/F2R/F2RL2/KCNK3/FAM155A/EDNRB/LPAR6/LOC108633189/LOC102190430/PLCG1/CD40/TRPC6/ATP2B4/SLC30A1/TRPV4/P2RX7/P2RX4/EDNRA/PLCG2/C5AR2…	1.38581082266802	Process
GO:0002685	regulation of leukocyte migration	64/3242	199/16167	3.46986218739432e-05	3.46986218739432e-05	0.00289817773839888	ADA/ADAM17/ADORA1/ADORA3/ANXA1/BMP5/BST1/C3AR1/C5/C5AR2/CCL19/CD74/CSF1/CXCL10/CXCR2/EDNRA/F2RL1/FAM65B/HMOX1/ICAM1/IL1B/IL1R1/ITGA2/ITGB3/KITLG/LOC102168295/LOC102183941/LOC102184087/LOC102187127/LOC102187672/LOC102190717/LOC106503912/LOC108638256/LRCH1/LYN/MMP14/MOSPD2/MSN/MYD88/NOD2/NOV/P2RX4/PADI2/PDGFD/PECAM1/PLCB1/PTAFR/PTGER4/PTPRJ/RIPK3/S100A14/SLAMF1/SLAMF8/SPN/THBS1/THBS4/TLR2/TMEM102/T…	64	16	48	S100A14/SLAMF8/SLAMF1/LOC102183941/CD74/CCL19/IL1B/PLCB1/LOC102190717/TNFRSF18/ZNF580/TMEM102/FAM65B/VEGFA/SPN/VEGFB	PADI2/PTAFR/CXCR2/CSF1/ADORA3/KITLG/HMOX1/C3AR1/CXCL10/BST1/ICAM1/ANXA1/C5/THBS1/MMP14/RIPK3/THBS4/F2RL1/IL1R1/ADAM17/LRCH1/ADA/NOV/LYN/PTPRJ/PDGFD/ADORA1/TNFSF18/TNFSF4/P2RX4/EDNRA/TLR2/NOD2/C5AR2/LOC102187672/LOC106503912/LOC108638256/LOC102187127/LOC102184087/LOC102168295/ITGB3/PECAM1/ITGA2/PTGER4/MYD88/BMP5/MSN/MOSPD2	1.60377457925035	Process
GO:0019915	lipid storage	19/3242	38/16167	3.52457480081529e-05	3.52457480081529e-05	0.00289817773839888	APOA1/B4GALNT1/CAV1/CRY2/DGAT2/ENPP1/FITM1/FITM2/GM2A/HEXB/IL1B/KIAA1109/LDAH/LOC100860959/LOC102181993/LOC108633303/NRIP1/PLIN5/SOAT1	19	7	12	NRIP1/PLIN5/FITM1/IL1B/CRY2/DGAT2/KIAA1109	CAV1/LOC100860959/LOC108633303/B4GALNT1/GM2A/ENPP1/LDAH/FITM2/APOA1/SOAT1/HEXB/LOC102181993	2.49336829117829	Process
GO:2001236	regulation of extrinsic apoptotic signaling pathway	57/3242	172/16167	3.53225786214938e-05	3.53225786214938e-05	0.00289817773839888	ACSL5/AGAP2/AR/ATF3/BCL2/BMP5/CASP8/CAV1/CFAP43/COL2A1/CYLD/DAB2/DAPK1/EYA2/FGF10/FYN/GPER1/HMOX1/HYAL2/ICAM1/IFI6/IGF1/IL1B/INHBA/ITGA6/LOC102172271/LOC102172279/LOC102175959/LOC102186814/LOC106502311/LOC108638538/MADD/MAL/NOL3/NOS3/NRG1/NRP1/PELI3/PHIP/PIDD1/PMAIP1/PRDX2/RIPK1/SFRP1/SIGLEC1/SNAI2/SRC/SRPX/STRADB/THBS1/TIMP3/TNFAIP3/TNFSF10/TNFSF4/TRAF1/UNC5B/VEGFA	57	16	41	STRADB/INHBA/LOC106502311/PRDX2/TRAF1/PHIP/IL1B/MADD/ATF3/NOL3/LOC108638538/VEGFA/GPER1/PELI3/PIDD1/AR	TNFSF10/IFI6/LOC102186814/CASP8/ITGA6/NOS3/CAV1/COL2A1/AGAP2/IGF1/TIMP3/HMOX1/ICAM1/LOC102175959/DAPK1/FYN/TNFAIP3/THBS1/MAL/LOC102172271/NRP1/SIGLEC1/SRC/EYA2/LOC102172279/SNAI2/TNFSF4/CYLD/FGF10/DAB2/HYAL2/RIPK1/BMP5/PMAIP1/BCL2/ACSL5/CFAP43/SFRP1/NRG1/UNC5B/SRPX	1.65258130926933	Process
GO:0001666	response to hypoxia	103/3242	357/16167	3.71293058426636e-05	3.71293058426636e-05	0.00298330157256056	ADA/ADAM17/ADORA1/AGTR1/AJUBA/ALAS2/ALKBH5/ANGPT2/APAF1/APOLD1/AQP3/ARNT2/BCL2/BDKRB2/BDNF/BMP2/BMP7/CAMK2G/CASP3/CAV1/CCNB1/CD38/CITED2/CXCR4/CYGB/DPP4/DRD1/EDNRA/EGR1/ELN/ETS1/FMN2/FOSL2/GATA6/GNGT1/HIF1A/HIF1AN/HIF3A/HMOX1/HMOX2/IGF1/IGFBP3/IL1B/ITPR2/JAG2/KCNA5/KCNK3/KDR/LDLR/LEP/LOC102176354/LOC102190297/LOC102190935/LOC102191717/MB/MFN2/MMP14/MMP2/MSI1/JAG2/TFRC/SLC11A2/TACC3/ND1,CYTB,ND4,N…	103	29	74	PINK1/NR4A2/PDK1/LEP/MB/PPARA/EGR1/VLDLR/DRD1/IL1B/PRKCQ/BMP7/MFN2/UTS2/NOS1/MT3/NOL3/RYR1/ALKBH5/STC2/JAG2/VEGFA/STUB1/HIF1AN/CAMK2G/VEGFB/MSTRG.14173/MSTRG.299/MSTRG.5020	AGTR1/PLOD2/TRPC1/S100B/CXCR4/DPP4/TGFBR3/NOS3/IGFBP3/CAV1/TWIST1/GNGT1/LOC102190297/LOC102190935/APAF1/IGF1/HMOX1/ITPR2/APOLD1/KCNA5/PDE5A/KDR/CD38/TACC3/PAM/LDLR/TEK/STC1/AQP3/TLR4/CITED2/HIF1A/THBS1/MMP14/AJUBA/FOSL2/KCNK3/ADAM17/RGCC/BMP2/SRC/ADA/MYC/NDRG1/BDNF/LOC102191717/ADORA1/MSI1/EDNRA/MMP2/LOC102176354/HIF3A/NOS2/CYGB/CCNB1/ARNT2/BDKRB2/VHL/PRKCD/TRH/GATA6/PMAIP1/BCL2/HMOX2/ELN/SFRP1/C…	1.43875033048383	Process
GO:0070252	actin-mediated cell contraction	31/3242	77/16167	3.72165806355635e-05	3.72165806355635e-05	0.00298330157256056	ACTC1/ACTN3/ATP1A1/DES/GJA1/GJC1/KCNA5/KCNE5/KCNJ5/KCNJ8/KCNQ1/LOC102181155/LOC102181716/MYBPC1/MYBPC2/MYL4/NEDD4L/PARVA/PDPN/PKP2/SCN1B/SCN2B/SCN3B/SCN4B/SNTA1/TCAP/TNNC2/TNNI1/TNNI2/TNNI3/TNNT1	31	15	16	DES/MYBPC1/SNTA1/TNNC2/SCN2B/SCN4B/TNNI1/SCN1B/MYBPC2/TNNI3/TNNT1/LOC102181155/TCAP/ACTN3/TNNI2	ATP1A1/PKP2/KCNJ8/KCNA5/GJA1/ACTC1/PARVA/SCN3B/PDPN/LOC102181716/GJC1/MYL4/NEDD4L/KCNJ5/KCNQ1/KCNE5	2.0076471954942	Process
GO:0034341	response to interferon-gamma	59/3242	180/16167	3.73339858880001e-05	3.73339858880001e-05	0.00298330157256056	CAMK2G/CCL19/CCL22/CCL26/CD58/CDC42EP4/CITED1/CLDN1/CXCL16/DAPK1/GCH1/IFI30/IFNGR1/IRF1/IRF7/IRF9/LOC102169889/LOC102170144/LOC102170446/LOC102173185/LOC102173987/LOC102174969/LOC102176375/LOC102179935/LOC102181554/LOC102184087/LOC102186111/LOC102186814/LOC102187127/LOC102187672/LOC102188452/LOC102190717/LOC102190745/LOC102190983/LOC102191717/LOC106503912/LOC108636404/LOC108636449/LOC108638256/ME…	59	8	51	CCL19/LOC102190717/CCL22/LOC102186111/LOC102188452/LOC102176375/LOC102190745/CAMK2G	CLDN1/PTAFR/TRIM62/LOC102186814/SLC11A1/LOC102170144/LOC102181554/CD58/LOC102173987/SNCA/IRF1/LOC108636404/LOC108636449/IFI30/DAPK1/TLR4/IFNGR1/STX11/GCH1/IRF9/RAB11FIP5/STXBP1/RAB20/VIM/MRC1/MYC/LOC102170446/LOC102169889/LOC102179935/LOC102191717/LOC102190983/TLR2/TRIM25/LOC102174969/LOC102187672/LOC106503912/LOC108638256/LOC102187127/LOC102184087/NOS2/CXCL16/PECAM1/CDC42EP4/PRKCD/SEC61A1/TRIM38…	1.63454143532799	Process
GO:0042578	phosphoric ester hydrolase activity	93/3242	316/16167	3.8345558638392e-05	3.8345558638392e-05	0.00302282284189479	ADORA1/ATP1A1/BDKRB2/CA3/CAMK2G/CDC25A/CHRM3/CTDNEP1/CTDSPL/DLGAP5/DUSP11/DUSP13/DUSP18/DUSP22/DUSP26/DUSP4/DUSP6/DUSP7/EDNRA/ENPP1/ENPP6/EPHX2/EYA2/F2RL2/FBP2/GPLD1/INPP5A/LCK/LOC102180455/LOC102181716/LOC102187810/LOC102190650/LPIN2/MINPP1/MTM1/MTMR3/NAPEPLD/NT5C1A/NT5M/PALD1/PDE11A/PDE1A/PDE2A/PDE3A/PDE4A/PDE5A/PDE8A/PDE9A/PDP2/PFKFB1/PFKFB2/PFKL/PGP/PHOSPHO1/PHPT1/PLCB1/PLCG1/PLCG2/PLPP6/PLPP…	93	41	52	LCK/LOC102190650/PTPN4/PDE11A/NT5C1A/PPM1J/PPP1R3A/NAPEPLD/PPP3CA/PPM1K/PDE4A/PLPPR2/FBP2/PTPN21/PPM1A/PPP3R1/PLCB1/PPP1R3D/CA3/TMEM55A/PTP4A3/PTPMT1/PFKFB2/MTMR3/GPLD1/TULP2/CTDNEP1/NT5M/PHOSPHO1/PDE8A/DUSP7/DUSP22/PGP/INPP5A/DUSP26/DUSP13/CAMK2G/PPP3CB/PFKFB1/PHPT1/MTM1	PDE9A/PFKL/SMPDL3B/PDE1A/PLPPR5/PLPPR4/ATP1A1/PTPRZ1/LOC102180455/PTPN12/DUSP6/PTPRR/PTPRB/PPM1H/PDE3A/PDE5A/PTPN13/PLPP6/EPHX2/SMPD2/PTPRK/ENPP1/DLGAP5/F2RL2/DUSP11/PTPRA/PLCG1/EYA2/PTPRJ/PDE2A/ADORA1/DUSP18/EDNRA/PLCG2/PDP2/PPM1E/PPM1D/LOC102181716/PTPN9/BDKRB2/CTDSPL/PPM1M/CDC25A/SACM1L/LPIN2/PSPH/MINPP1/DUSP4/ENPP6/PALD1/CHRM3/LOC102187810	1.4676155131619	Function
GO:0001505	regulation of neurotransmitter levels	101/3242	349/16167	3.84864557705162e-05	3.84864557705162e-05	0.00302282284189479	ABAT/ACTN1/AGTPBP1/ALDH5A1/APBA1/ARL6IP1/ATP2B2/BAIAP3/C3H1orf226/CACNA1A/CADPS/CADPS2/CAV1/CDK5/CELSR1/CHKA/CHRNA3/CLN8/DRD1/DTNBP1/DVL1/ENPP6/ESR1/FMR1/GABRA2/GCH1/GLA/GLUL/GPER1/GPM6B/HBBC/HDC/HNMT/HRH1/ICA1/ICAM1/IGF1/IL1B/KCNC3/KCNC4/KCNJ10/LIN7B/LOC100860959/LOC102169002/LOC102169371/LOC102175876/LOC102176061/LOC102176710/LOC102177333/LOC102179192/LOC102180785/LOC102183941/LOC102188472/LOC1…	101	30	71	PER2/KCNC4/CDK5/LOC102183941/LOC102177333/LOC102169002/AGTPBP1/ESR1/DRD1/IL1B/LOC102176061/RGS2/DVL1/NOS1/PEBP1/ALDH5A1/LIN7B/SYT3/CADPS/ATP2B2/DTNBP1/BAIAP3/ABAT/GPER1/CLN8/SYN1/LOC108634669/LOC102179192/SCRIB/MSTRG.18649	PTX3/HNMT/SLC6A9/SYT11/KCNJ10/C3H1orf226/RGS4/NOS3/CADPS2/CAV1/LOC100860959/LOC108633303/ICA1/RAP1B/IGF1/CELSR1/SNCA/PKD2/GABRA2/SNCAIP/ICAM1/CACNA1A/APBA1/NTRK2/TLR4/MOXD1/STX11/SLC22A3/ACTN1/GCH1/HDC/NRXN1/STXBP1/RIMS2/LOC102180785/SYT13/SLC1A2/LOC102176710/LOC102175876/HBBC/SYT9/GLUL/SLC30A1/SDSL/P2RX7/P2RX4/TLR2/KCNC3/NOS2/SLC6A4/TRPV1/PTGER4/CHRNA3/HRH1/TRH/SYN2/ARL6IP1/SYT17/ENPP6/LOC102188…	1.44315299374789	Process
GO:0034121	regulation of toll-like receptor signaling pathway	28/3242	67/16167	3.92668193681134e-05	3.92668193681134e-05	0.00305797799360954	CAV1/CD14/ESR1/F2RL1/FLOT1/GPS2/IRF1/IRF7/LOC100860959/LOC102169889/LOC102173185/LOC102179935/LOC108633303/LTF/LY96/LYN/MFHAS1/NFKBIL1/NOD2/NR1D1/PELI1/PIK3AP1/RSAD2/SMPDL3B/TLR2/TLR3/TLR4/TNFAIP3	28	5	23	ESR1/GPS2/NR1D1/FLOT1/NFKBIL1	SMPDL3B/CAV1/LOC100860959/LOC108633303/CD14/IRF1/TLR4/TNFAIP3/F2RL1/PELI1/RSAD2/LY96/LYN/LOC102169889/LOC102179935/TLR2/NOD2/LTF/PIK3AP1/MFHAS1/TLR3/IRF7/LOC102173185	2.08400931799976	Process
GO:0030198	extracellular matrix organization	89/3242	300/16167	4.03030204959986e-05	4.03030204959986e-05	0.00311229870791745	ADAM12/ADAMTS2/ADAMTS20/ADAMTS4/ADAMTS5/ADAMTS9/ANXA2/APLP1/BMP1/CD47/CDH1/COL11A1/COL12A1/COL13A1/COL14A1/COL1A2/COL2A1/COL3A1/COL4A1/COL4A2/COL4A4/COL5A2/COL9A1/CRISPLD2/CSGALNACT1/CTSK/CTSS/CTSV/EGFL6/ELN/ERO1B/F11R/FBLN5/FBN2/FLOT1/GPM6B/HTRA1/ITGA1/ITGA10/ITGA2/ITGA5/ITGA6/ITGA8/ITGAM/ITGB3/JAM2/KDR/LAMA1/LAMB1/LAMC1/LAMC3/LMX1B/LOC102174022/LOC102175560/LOC102178129/LOC102178303/LOC10218036…	89	8	81	LOC102175560/WASH1/LOC108636372/APLP1/FLOT1/NOXO1/LOC102180368/HTRA1	ADAMTS5/JAM2/CD47/NPHP3/COL4A4/ITGA6/COL3A1/COL5A2/P3H1/COL11A1/ITGA10/CTSS/CTSK/F11R/ADAMTS4/LAMB1/COL1A2/MYF5/LUM/ITGA5/COL2A1/ADAMTS20/MMP19/PDGFRA/KDR/VCAN/SPARC/LOC102174022/LOX/FBN2/ADAMTS2/RECK/BMP1/CTSV/PXDN/COL12A1/ANXA2/NID2/THBS1/MMP14/OLFML2A/LMX1B/LAMC3/COL4A2/COL4A1/POSTN/ITGA8/COL14A1/MMP16/SULF1/COL9A1/WT1/SERPINH1/LAMC1/TLL1/CRISPLD2/MMP2/CDH1/ITGB3/LOC102178303/PECAM1/TIMP2/ITGA…	1.47939851943245	Process
GO:0070665	positive regulation of leukocyte proliferation	51/3242	150/16167	4.17421202014344e-05	4.17421202014344e-05	0.00315072401886683	ADA/ANXA1/BCL2/BST1/CCL19/CD274/CD38/CD3E/CD4/CD40/CD6/CD74/CDKN1A/CLCF1/CSF1/DHPS/EFNB1/FGF10/HHLA2/IGF1/IGF2/IGFBP2/IL1B/IL2RA/KITLG/LEP/LOC102176691/LOC102176695/LOC102184087/LOC102187127/LOC102187672/LOC102190717/LOC106503912/LOC108638256/LYN/TFRC/MYD88/NCK2/PELI1/PNP/PRKCQ/SLAMF1/SLC39A10/SLC4A1/SPN/ST6GAL1/SYK/TAC1/TLR4/TNFSF4/VTCN1	51	16	35	VTCN1/SLAMF1/LEP/CD4/CD74/DHPS/CCL19/LOC102176695/NCK2/IL1B/PRKCQ/CD3E/LOC102190717/SPN/CD6/MSTRG.299	HHLA2/ST6GAL1/IGFBP2/SLC39A10/CSF1/TAC1/KITLG/IGF1/BST1/CD38/CD274/ANXA1/SYK/TLR4/PNP/LOC102176691/PELI1/IL2RA/ADA/CD40/LYN/TNFSF4/LOC102187672/LOC106503912/LOC108638256/LOC102187127/LOC102184087/SLC4A1/FGF10/MYD88/CDKN1A/BCL2/CLCF1/IGF2/EFNB1	1.69549043800123	Process
GO:0050731	positive regulation of peptidyl-tyrosine phosphorylation	65/3242	204/16167	4.17424454128958e-05	4.17424454128958e-05	0.00315072401886683	ADAM17/ADORA1/ADRA2B/AFAP1L2/BDNF/CAV2/CD3E/CD4/CD40/CD74/CLCF1/CSF3/CSPG4/CTF1/DGKQ/EFNA1/EHD4/EPHA4/ERBB3/FAM150B/FCER1A/FGF10/FYN/GHR/HSF1/HSPH1/ICAM1/IGF1/IGF2/IL31RA/ITGA5/ITGB3/KIT/KITLG/LCK/LEP/LOC100860959/LOC106502311/LOC108633303/LRP8/LYN/NEURL1/NOD2/NRG1/NRP1/NTF3/PARP14/PARP9/PDGFRA/PECAM1/PTGER4/PTPRZ1/SEMA4D/SRC/STK11/SYK/TAL1/THBS4/TLR4/TNFRSF18/TNFSF18/VEGFA/VEGFB/VLDLR/YES1	65	18	47	LCK/LEP/CD4/CD74/STK11/LOC106502311/VLDLR/SEMA4D/FAM150B/HSF1/CD3E/TNFRSF18/CSF3/GHR/VEGFA/CTF1/NEURL1/VEGFB	PARP9/PARP14/EPHA4/TAL1/LRP8/EFNA1/FCER1A/PTPRZ1/CAV2/LOC100860959/LOC108633303/KITLG/ITGA5/ERBB3/IGF1/NTF3/PDGFRA/KIT/DGKQ/ICAM1/SYK/TLR4/FYN/EHD4/THBS4/ADRA2B/ADAM17/HSPH1/NRP1/SRC/CD40/LYN/BDNF/ADORA1/TNFSF18/NOD2/ITGB3/PECAM1/IL31RA/FGF10/PTGER4/CSPG4/YES1/AFAP1L2/NRG1/CLCF1/IGF2	1.58891116594695	Process
GO:0009595	detection of biotic stimulus	14/3242	24/16167	4.1829199746468e-05	4.1829199746468e-05	0.00315072401886683	CRTAM/LOC102190745/LY96/NAIP/NLRC4/NLRP3/NOD1/NOD2/PGLYRP1/PGLYRP2/SCARB1/SSC5D/TLR2/TLR4	14	5	9	NOD1/PGLYRP2/CRTAM/SSC5D/LOC102190745	NLRP3/TLR4/NLRC4/LY96/SCARB1/TLR2/NOD2/PGLYRP1/NAIP	2.90892967304133	Process
GO:0042326	negative regulation of phosphorylation	135/3242	493/16167	4.25924322325129e-05	4.25924322325129e-05	0.00318213036705039	ACE2/ACTN3/AJUBA/APC/ATF3/ATXN1/BDKRB2/BMP7/C8H9orf72/CAMK2N1/CAMK2N2/CASP3/CAV1/CCNB1/CDK6/CDKN1A/CDKN2C/CFAP43/CIB1/CNKSR3/CRKL/CTDSPL/DAB2/DBNDD2/DGKQ/DOK1/DRD1/DTNBP1/DUSP22/DUSP26/DUSP4/DUSP6/DUSP7/DVL1/EFNA1/ENPP1/ERRFI1/EZR/F2RL1/FEM1A/FLRT1/FLRT3/FOXM1/FOXO1/GADD45A/GADD45G/GMFB/GPER1/GPS2/HHEX/HMGCR/HSPH1/HYAL2/IGF1/IGFBP3/IL1B/INCA1/INHA/INHBA/JUN/LOC100861279/LOC102170144/LOC102177379/…	135	45	90	PINK1/MSTN/CDKN2C/JUN/INHBA/PPP1R1A/WASH1/PPARA/RGS14/FEM1A/LRRC19/TESK1/WNK2/SEMA4D/DRD1/APC/NCK2/IL1B/PMEPA1/BMP7/DBNDD2/RGS2/PRKCZ/DVL1/ATF3/CRKL/NF2/NOS1/PEBP1/INCA1/GPS2/MAPT/PRKCA/DUSP7/PRKAR2A/DUSP22/DTNBP1/ATXN1/GPER1/PRDX3/DUSP26/TBC1D10C/ACTN3/PFKFB1/SIRT3	PARP14/CAMK2N2/MECOM/WWTR1/LRRC3/S100B/CAMK2N1/PID1/INHA/STK39/GADD45A/LOC102170144/EFNA1/RGS4/LRRC4/IGFBP3/CAV1/PRKAR2B/TWIST1/CDK6/DUSP6/PTPRR/IGF1/TIMP3/NTF3/FOXM1/SNCA/DGKQ/SPRY4/SEMA6A/PBK/C8H9orf72/GADD45G/TLR4/PKIB/ENPP1/TNFAIP3/CNKSR3/EZR/GMFB/SPRED1/AJUBA/F2RL1/HMGCR/DOK1/SPRED2/NCS1/HSPH1/FOXO1/FLRT3/TRIB3/PKIG/PREX1/LOC100861279/PREX2/LYN/MYC/PTPRJ/PRR5L/PDE2A/PPP1R15B/ERRFI1/P2RX7/LRR…	1.36553638664937	Process
GO:0071229	cellular response to acid chemical	73/3242	236/16167	4.40843364626325e-05	4.40843364626325e-05	0.00326703104684874	ADAMTS1/ADCY6/ALDH2/AVPR1A/BCL2/BRINP1/BRINP2/CCNB1/CDH1/CLDN1/COL1A2/COL2A1/COL3A1/COL4A1/COL5A2/CPT1A/DGAT2/EGR1/ELN/FOLR2/FYN/FZD10/FZD7/GNG2/HIF1A/HOXA1/HSF1/IL1B/KDR/LAMTOR2/LDLR/LEP/LOC102174322/LOC102176622/LOC102177638/LOC102187233/LOC102187932/LOC102188418/LOC102190430/LOC102190498/LYN/MFN2/MMP2/MYC/NEURL1/NTRK2/NTRK3/PDGFD/PDGFRA/PDK4/PHC1/PID1/PINK1/PKD2/PLCB1/PTAFR/PTGDR/PTGER4/PTGFR/…	73	22	51	PINK1/ZNF683/FZD7/LAMTOR2/LEP/PHC1/EGR1/WNT9A/LOC102187233/IL1B/PLCB1/LOC102176622/LOC102177638/LOC102190498/LOC102187932/HSF1/DGAT2/TEAD1/MFN2/ALDH2/VEGFA/NEURL1	ADAMTS1/CLDN1/PTAFR/PID1/COL3A1/COL5A2/PTGFR/HOXA1/PDK4/COL1A2/ADCY6/COL2A1/RAPGEF3/AVPR1A/PKD2/PDGFRA/KDR/LDLR/NTRK2/TLR4/BRINP1/FYN/SESN1/HIF1A/PTGDR/GNG2/COL4A1/LOC102188418/LOC102190430/SRC/LYN/MYC/FOLR2/LOC102174322/PDGFD/TNFSF4/BRINP2/FZD10/MMP2/CDH1/WNT9B/CCNB1/PTGER4/NTRK3/TWF2/PTK7/YES1/BCL2/ELN/SFRP1/CPT1A	1.54250750216962	Process
GO:0002275	myeloid cell activation involved in immune response	135/3242	494/16167	4.72224379615353e-05	4.72224379615353e-05	0.00347159480761434	ACLY/ADORA3/ALDH3B1/ALOX5/AMPD3/ANXA2/ANXA3/APAF1/ARPC5/ATP6V0A1/AZU1/BAC5/BAC7.5/BRI3/BST1/C3AR1/CCT2/CD14/CD177/CD47/CD58/CD93/CEP290/CFP/CHGA/CHI3L1/CKAP4/CLEC4D/CLEC5A/COPB1/CPNE3/CPPED1/CREG1/CRISPLD2/CTSH/CTSS/CXCR2/DEGS1/EEF1A1/FABP5/FRMPD3/GLA/GM2A/GPI/GYG1/HBBC/HEXB/HK3/HMOX2/HPSE/HSPA6/IDH1/ITGAM/KIT/LAIR1/LAMTOR2/LCN2/LOC100860959/LOC102169149/LOC102169231/LOC102170003/LOC102171142/LOC…	135	14	121	GYG1/PGM1/LAMTOR2/SLAMF1/HSPA6/CEP290/SLC44A2/PKM/GPI/ORMDL3/LOC102186111/BRI3/TBC1D10C/ALDH3B1	CD47/PTX3/MME/PDXK/PFKL/PADI2/PTAFR/SLC11A1/CXCR2/IDH1/PSMD14/PSMA5/ADORA3/CD58/CTSS/S100A11/S100A9/LOC102169149/S100A8/CREG1/CLEC5A/PIK3CG/LOC100860959/LOC108633303/PTPRB/CCT2/RAP1B/APAF1/CKAP4/LRMP/MGST1/CLEC4D/C3AR1/SLC2A3/PGM2/KIT/ANXA3/PLAC8/HPSE/BST1/GM2A/CD14/AZU1/HK3/LOC108636404/LOC108636449/SYK/STOM/EEF1A1/VNN1/STX11/ANXA2/PYGL/PNP/LOC102176691/LCN2/NHLRC3/CD93/PYGB/CPNE3/FABP5/TCN1/LOC…	1.36277214295169	Process
GO:0002696	positive regulation of leukocyte activation	95/3242	326/16167	4.83233500130096e-05	4.83233500130096e-05	0.003524334549821	ADA/ADORA3/ANXA1/BCL2/BST1/CAV1/CCL19/CD177/CD2/CD27/CD274/CD38/CD3E/CD4/CD40/CD47/CD5/CD6/CD74/CD83/CDKN1A/CLCF1/CLEC4D/CYLD/DHPS/DPP4/EFNB1/EFNB2/EFNB3/EPHB4/F2RL1/FCER1A/FGF10/FLOT2/FYN/GLI2/HHLA2/HSPH1/IGF1/IGF2/IGFBP2/IL1B/IL1RL1/IL2RA/ITGAM/LCK/LEP/LOC102176691/LOC102176695/LOC102183941/LOC102184087/LOC102184901/LOC102187127/LOC102187672/LOC102189932/LOC102190717/LOC106503912/LOC108638256/L…	95	26	69	LCK/CD2/VTCN1/SLAMF1/LEP/LOC102183941/CD4/CD27/CD74/DHPS/CCL19/LOC102176695/MSH2/NCK2/IL1B/PRKCQ/CD3E/LOC102190717/PRKCZ/FLOT2/PAGR1/SPN/CD6/CD5/MSTRG.14196/MSTRG.299	NFKBIZ/CD47/HHLA2/PTAFR/IGFBP2/SLC39A10/GLI2/DPP4/ADORA3/FCER1A/CAV1/TAC1/STAT6/IGF1/LOC102189932/CLEC4D/LOC102184901/BST1/CD38/NLRP3/CD274/ANXA1/SYK/TLR4/FYN/PRDM1/VNN1/MYB/THBS1/PNP/LOC102176691/MMP14/F2RL1/IL1RL1/PELI1/STXBP1/EFNB2/HSPH1/IL2RA/SRC/ADA/CD40/TOX/LYN/MS4A2/TNFSF4/CYLD/NOD2/CD177/LOC102187672/LOC106503912/LOC108638256/LOC102187127/LOC102184087/EFNB3/SLC4A1/FGF10/MYD88/CD83/CDKN1A/…	1.45319010835544	Process
GO:0097435	supramolecular fiber organization	107/3242	376/16167	4.93668578688123e-05	4.93668578688123e-05	0.00357209008864261	ABI2/ACTC1/ACTN1/ACTR3/ADAMTS2/AKAP9/ANXA2/APC/ARPC1B/ARPC3/ARPC5/AXIN1/BAIAP2L2/BCL2/CAPN3/CARMIL1/CAV1/CCDC88C/CIB1/COBL/COBLL1/COL11A1/COL12A1/COL14A1/COL1A2/COL2A1/COL3A1/COL5A2/CORO1B/DES/DVL1/ELN/EPS8/EZR/FAT1/FBXO5/FGF13/FMN2/GDPD2/KIF18A/KIF24/KIF2C/KRT9/LDB3/LIMA1/LMOD1/LMOD3/LMX1B/LOC100860959/LOC102169802/LOC102172205/LOC102181106/LOC102181716/LOC102188914/LOC108633303/LOC108634517/LOC…	107	33	74	DES/TMOD4/AKAP9/COBL/MYBPC1/WASH1/BAIAP2L2/MYOZ3/OBSCN/TPM2/TRDN/CAPN3/APC/NCK2/MSRB2/STMN3/DVL1/LMOD1/MYLK3/MYBPC2/TCAP/KRT9/MAPT/CCDC88C/LMOD3/MYOM1/AXIN1/LDB3/MYOZ1/MYPN/GDPD2/FGF13/MTM1	LOC102172205/STMN1/ABI2/MYO1B/ACTR3/COBLL1/WIPF1/COL3A1/COL5A2/P3H1/KIF2C/COL11A1/CAV1/LOC100860959/LOC108633303/SCIN/COL1A2/LUM/LIMA1/COL2A1/PKP2/EPS8/TRIOBP/SNCA/PDGFRA/TACC3/PDGFRB/LOX/ADAMTS2/KIF24/COL12A1/MARCKS/FBXO5/EZR/ACTN1/TMOD2/TMOD3/ANXA2/ACTC1/RIPK3/LMX1B/VIM/SRC/PREX1/COL14A1/KIF18A/SERPINH1/ARPC5/TRPV4/ARPC3/SPIRE2/RFLNB/MYH10/LOC102181716/MAGEL2/CIB1/LOC102169802/NEDD9/RIPK1/CARMI…	1.41909791040466	Process
GO:0032736	positive regulation of interleukin-13 production	12/3242	19/16167	5.05820074891712e-05	5.05820074891712e-05	0.00363142208372092	IL17RA/IL17RB/IL1RAP/LOC102184087/LOC102187127/LOC102187672/LOC106503912/LOC108638256/NLRP3/PRKCZ/TLR4/TNFSF4	12	1	11	PRKCZ	IL1RAP/IL17RA/NLRP3/TLR4/TNFSF4/LOC102187672/LOC106503912/LOC108638256/LOC102187127/LOC102184087/IL17RB	3.14951784148836	Process
GO:0016324	apical plasma membrane	95/3242	327/16167	5.49078849804804e-05	5.49078849804804e-05	0.00391143072933165	ABCB1/ABCC2/ABCC6/ABCG2/ABCG8/ADAM17/AMOTL1/ANO1/ANXA1/ANXA13/ASPM/ATP1A1/ATP2B1/ATP2B2/ATP8B1/CAV1/CD300LG/CD9/CDH2/CIB1/CLDN1/CLDND1/CUBN/DAB2/DPP4/DUOX1/ENPEP/ERBB3/EZR/F2RL2/FAM65B/GJA1/GPR143/HIP1R/HSP70.1/HYAL2/IGFBP2/ITGB3/JAG1/KCNA1/KCNA5/KCNE4/KCNJ10/KCNK1/LOC102172205/LOC102172271/LOC102174322/LOC102178315/LOC102181106/LOC102189471/LOC102190297/LOC102190935/LOC108636404/LOC108636449/MAL…	95	19	76	NOD1/ATP2B1/PFKM/MLC1/SLC34A1/SLC12A2/SLC9A2/PLEC/AMOTL1/PRKCZ/ZMYND10/ATP2B2/FAM65B/HSP70.1/LOC102178315/SHROOM2/LOC102189471/SCRIB/MSTRG.18649	CLDND1/UPK1B/CLDN1/LOC102172205/KCNE4/IGFBP2/DPP4/STK39/ATP1A1/KCNJ10/PODXL/CAV1/ABCB1/LOC102190297/LOC102190935/ERBB3/SCNN1A/CD9/KCNA5/KCNA1/ENPEP/ABCG2/PROM1/PDGFRB/SLC23A1/LOC108636404/LOC108636449/TEK/ANXA1/STC1/GJA1/EZR/DUOX1/F2RL2/MAL/LOC102172271/ABCG8/ADAM17/JAG1/CUBN/ANXA13/SLCO2B1/LOC102174322/SLC26A9/PDPN/ASPM/HIP1R/SCARB1/SLC7A5/SLC6A4/MYH10/CD300LG/ITGB3/OCLN/MARVELD2/DAB2/OSMR/SLC9A…	1.44874610190787	Component
GO:0006874	cellular calcium ion homeostasis	121/3242	436/16167	5.57959483469502e-05	5.57959483469502e-05	0.00392561980407906	AGTR1/ATF4/ATP13A3/ATP13A5/ATP2A1/ATP2B1/ATP2B2/ATP2B4/AVPR1A/BCL2/BDKRB2/BOK/C3AR1/C5/C5AR2/CACNA1A/CALCR/CALM1/CALM3/CAPN3/CATSPER4/CAV1/CCL19/CCR10/CCR8/CD38/CD4/CD40/CDH23/CEMIP/CIB2/CXCL10/CXCR2/CXCR3/CXCR4/DISC1/DRD1/EDNRA/EDNRB/EFHC1/EPHX2/ESR1/F2R/F2RL1/F2RL2/FAM155A/FIS1/FZD9/GCK/GJA1/GPER1/GPR17/HCRTR1/HEXB/HRC/IL1B/ITGB3/ITPR2/ITPR3/JPH1/JPH2/JPH3/KCNA5/KCNK3/KDR/LCK/LOC100860781/LOC10…	121	45	76	ATP13A5/CATSPER4/LCK/GCK/ATP2B1/VDR/CD4/ATF4/MCHR1/CCL19/TRDN/PLN/ESR1/CALM1/CAPN3/DRD1/IL1B/TPT1-2/JPH2/JPH1/LOC102190717/MFN2/UTS2/NOS1/JPH3/NOL3/RYR1/CALM3/HRC/TNNI3/CCR10/PRKCA/STC2/CIB2/CCR8/XCR1/ATP2B2/ATP2A1/FZD9/FIS1/GPER1/CXCR3/MSTRG.18544/MSTRG.18649/MSTRG.5763	ATP13A3/AGTR1/TRPC1/S100B/HCRTR1/CXCR2/CXCR4/GPR17/BOK/LPAR3/S1PR1/SRI/CAV1/PIK3CG/LOC100860959/LOC108633303/TAC1/CALCR/AVPR1A/ITPR2/C3AR1/KCNA5/NPY1R/MCUB/RAP1GDS1/SNCA/PKD2/PDGFRA/KDR/TMEM165/CXCL10/CD38/CACNA1A/STC1/EPHX2/S1PR3/C5/GJA1/SLC24A5/RYR3/F2RL1/F2R/F2RL2/KCNK3/FAM155A/EDNRB/LPAR6/PLCG1/CD40/TRPC6/ATP2B4/SLC30A1/TRPV4/P2RX7/P2RX4/EDNRA/PLCG2/C5AR2/LOC102174969/TRPV1/MYH10/TAC4/ITGB3/U…	1.3839337762962	Process
GO:0051259	protein complex oligomerization	143/3242	530/16167	5.59614415369575e-05	5.59614415369575e-05	0.00392561980407906	ACACB/ALDH5A1/ALDOA/AMFR/ANXA2/ANXA5/APAF1/APC/AR/AXIN1/BOK/C1QTNF6/C1QTNF7/CAMK2G/CAV1/CAV2/CBR4/CCDC88C/CD3D/CD3E/CD3G/CD74/CDH1/CDH2/CHRNA3/CLDN1/COL1A2/COLEC12/CPT1A/CRABP1/CTH/CUBN/DECR1/DGKD/DHPS/ECT2/EHD3/EHD4/EIF2AK3/ENTPD1/FAM65B/FIS1/FLOT1/GCH1/GJA1/GLUL/HBBC/HCN1/HMGCR/HMOX1/HSD17B8/HSF1/IRS1/KCNA2/KCNA5/KCNC3/KCNIP2/KCNJ10/KCNJ12/KEAP1/LCN2/LGI1/LIMS1/LNX1/LOC102169889/LOC102170144/LO…	143	55	88	IRS1/RXRG/NOD1/PFKM/LOC102175560/MLC1/CD74/PCBD2/STK11/SLC34A1/KEAP1/DHPS/CBR4/PLN/APC/RXRA/LOC102176622/LOC102177638/LOC102190498/LOC102187932/LZTS3/DECR1/SHARPIN/HSF1/CD3G/CD3D/CD3E/TNFRSF9/PRKCZ/ALDH5A1/AMFR/NOL3/RYR1/KCNJ12/MAPT/CRABP1/CCDC88C/SLC6A1/FAM65B/FLOT1/LOC102190745/HSD17B8/AXIN1/ALDOA/TRIM72/FIS1/VWA2/KCNIP2/LGI1/CAMK2G/PRF1/AR/LOC102175701/LOC108634606/P2RX6	CLDN1/ECT2/PFKL/BOK/DGKD/CTH/LOC102170144/KCNA2/SYT11/KCNJ10/CAV2/CAV1/COL1A2/APAF1/HMOX1/C1QTNF6/MGST1/KCNA5/ANXA5/PKD2/LNX1/PPAT/C1QTNF7/PAM/NLRP3/SCARA5/TEK/SIGMAR1/STOM/GJA1/MARCKS/TNFAIP3/GCH1/ANXA2/EHD4/SPTBN5/RYR3/RIPK3/THBS4/HMGCR/NLRC4/NRXN1/LIMS1/EIF2AK3/EHD3/RRM2/LCN2/OLFM1/CUBN/LOC102188418/SLC1A2/LOC102176710/LOC102175876/HBBC/LOC102170446/LOC102169889/LOC102179935/PARVA/GLUL/ACACB/L…	1.34547798354149	Process
GO:0002446	neutrophil mediated immunity	130/3242	475/16167	6.02151565874101e-05	6.02151565874101e-05	0.00419201209735319	ACLY/ADAM17/ALDH3B1/ALOX5/AMPD3/ANXA2/ANXA3/APAF1/ARPC5/ATP6V0A1/AZU1/BAC5/BAC7.5/BRI3/BST1/C3AR1/CCT2/CD14/CD177/CD47/CD58/CD93/CEP290/CFP/CHI3L1/CKAP4/CLEC4D/CLEC5A/COPB1/CPNE3/CPPED1/CREG1/CRISPLD2/CTSH/CTSS/CXCR2/DEGS1/EEF1A1/FABP5/FRMPD3/GLA/GM2A/GPI/GYG1/HBBC/HEXB/HK3/HMOX2/HPSE/HSPA6/IDH1/IRAK4/ITGAM/LAIR1/LAMTOR2/LCN2/LOC100860959/LOC102169149/LOC102169231/LOC102170003/LOC102171142/LOC102…	130	13	117	GYG1/PGM1/LAMTOR2/HSPA6/CEP290/SLC44A2/PKM/GPI/ORMDL3/LOC102186111/BRI3/TBC1D10C/ALDH3B1	CD47/PTX3/MME/PDXK/PFKL/PADI2/PTAFR/SLC11A1/CXCR2/IDH1/PSMD14/PSMA5/CD58/CTSS/S100A11/S100A9/LOC102169149/S100A8/CREG1/CLEC5A/LOC100860959/LOC108633303/IRAK4/PTPRB/CCT2/RAP1B/APAF1/CKAP4/LRMP/MGST1/CLEC4D/C3AR1/SLC2A3/PGM2/ANXA3/PLAC8/HPSE/BST1/GM2A/CD14/AZU1/HK3/LOC108636404/LOC108636449/STOM/EEF1A1/VNN1/STX11/ANXA2/PYGL/PNP/LOC102176691/ADAM17/LCN2/NHLRC3/CD93/PYGB/CPNE3/FABP5/TCN1/LOC102180785…	1.36479106464496	Process
GO:0042585	germinal vesicle	9/3242	12/16167	6.31187785242674e-05	6.31187785242674e-05	0.00436111544532532	AURKA/AURKB/MARCKS/NLRP5/NLRP5/NLRP5/PGRMC1/PRKACA/PRKAR2A	9	2	7	PRKACA/PRKAR2A	MARCKS/AURKA/AURKB/PGRMC1/MSTRG.10786/MSTRG.14684/MSTRG.6745	3.74005243676743	Component
GO:0051260	protein homooligomerization	93/3242	320/16167	6.44638489440439e-05	6.44638489440439e-05	0.00442081226458369	ACACB/ALDH5A1/ALDOA/ANXA5/APAF1/APC/AXIN1/C1QTNF7/CAV1/CBR4/CCDC88C/CD3D/CD3E/CD3G/CDH1/CLDN1/COLEC12/CPT1A/CRABP1/CTH/CUBN/DECR1/DGKD/DHPS/ECT2/EHD3/EHD4/EIF2AK3/ENTPD1/FAM65B/FIS1/FLOT1/GCH1/GLUL/HCN1/HMOX1/HSF1/KCNJ10/KCNJ12/LCN2/LGI1/LNX1/LOC102170144/LOC102175560/LOC102175701/LOC102176622/LOC102177638/LOC102187810/LOC102187932/LOC102188418/LOC102190498/LOC108634606/LZTS3/MAPT/MARCKS/MGST1/MS…	93	41	52	RXRG/PFKM/LOC102175560/PCBD2/SLC34A1/DHPS/CBR4/PLN/APC/RXRA/LOC102176622/LOC102177638/LOC102190498/LOC102187932/LZTS3/DECR1/SHARPIN/HSF1/CD3G/CD3D/CD3E/TNFRSF9/ALDH5A1/RYR1/KCNJ12/MAPT/CRABP1/CCDC88C/SLC6A1/FAM65B/FLOT1/AXIN1/ALDOA/TRIM72/FIS1/VWA2/LGI1/PRF1/LOC102175701/LOC108634606/P2RX6	CLDN1/ECT2/PFKL/DGKD/CTH/LOC102170144/SYT11/KCNJ10/CAV1/APAF1/HMOX1/MGST1/ANXA5/PKD2/LNX1/PPAT/C1QTNF7/PAM/SCARA5/SIGMAR1/STOM/MARCKS/GCH1/EHD4/SPTBN5/RYR3/RIPK3/THBS4/NLRC4/EIF2AK3/EHD3/LCN2/CUBN/LOC102188418/SLC1A2/GLUL/ACACB/P2RX4/TDO2/CDH1/SRR/TRPV1/P2RX1/RNF213/HCN1/RIPK1/SCUBE3/COLEC12/ENTPD1/MSR1/CPT1A/LOC102187810	1.44927031924738	Process
GO:0051251	positive regulation of lymphocyte activation	82/3242	275/16167	6.54948416995785e-05	6.54948416995785e-05	0.00445824536481341	ADA/ANXA1/BCL2/BST1/CAV1/CCL19/CD27/CD274/CD38/CD3E/CD4/CD40/CD47/CD5/CD6/CD74/CD83/CDKN1A/CLCF1/CYLD/DHPS/DPP4/EFNB1/EFNB2/EFNB3/EPHB4/FGF10/FLOT2/FYN/GLI2/HHLA2/HSPH1/IGF1/IGF2/IGFBP2/IL1B/IL2RA/LCK/LEP/LOC102176691/LOC102176695/LOC102183941/LOC102184087/LOC102184901/LOC102187127/LOC102187672/LOC102189932/LOC102190717/LOC106503912/LOC108638256/LYN/MMP14/MSH2/MSTRG.14196/TFRC/MYB/MYD88/NCK2/NFKB…	82	25	57	LCK/VTCN1/SLAMF1/LEP/LOC102183941/CD4/CD27/CD74/DHPS/CCL19/LOC102176695/MSH2/NCK2/IL1B/PRKCQ/CD3E/LOC102190717/PRKCZ/FLOT2/PAGR1/SPN/CD6/CD5/MSTRG.14196/MSTRG.299	NFKBIZ/CD47/HHLA2/IGFBP2/SLC39A10/GLI2/DPP4/CAV1/TAC1/STAT6/IGF1/LOC102189932/LOC102184901/BST1/CD38/NLRP3/CD274/ANXA1/SYK/TLR4/FYN/PRDM1/VNN1/MYB/PNP/LOC102176691/MMP14/PELI1/EFNB2/HSPH1/IL2RA/SRC/ADA/CD40/TOX/LYN/TNFSF4/CYLD/NOD2/LOC102187672/LOC106503912/LOC108638256/LOC102187127/LOC102184087/EFNB3/SLC4A1/FGF10/MYD88/CD83/CDKN1A/YES1/BCL2/EPHB4/CLCF1/IGF2/PDCD1/EFNB1	1.48695418092087	Process
GO:0002253	activation of immune response	109/3242	387/16167	6.69979584369596e-05	6.69979584369596e-05	0.00452702923494317	ACTR3/ARPC1B/ARPC3/ARPC5/BCL2/C1R/C1S/C3AR1/C5AR2/CACNB4/CASP8/CD14/CD38/CD3D/CD3E/CD3G/CD4/CFB/CFH/CFP/CLEC4D/COLEC12/CTSS/CYLD/DDX58/ELMO1/FYN/GPLD1/IFIH1/IKBKG/IRAK4/IRF7/ITGAM/KLHL6/LCK/LOC100860959/LOC102169889/LOC102170313/LOC102171142/LOC102173185/LOC102173987/LOC102176695/LOC102178303/LOC102179935/LOC102180291/LOC102181155/LOC102183941/LOC102184087/LOC102184901/LOC102186356/LOC102187127/L…	109	26	83	ZNF683/LCK/S100A14/S100A1/LOC102186356/MYO1G/SKAP2/NOD1/LOC102183941/CD4/STK11/PGLYRP2/LOC102176695/PRKCQ/CD3G/CD3D/CD3E/MAPKAPK2/GPLD1/LOC102181155/SKAP1/LOC102190745/SH2B2/MUC6/IKBKG/MSTRG.14196	NFKBIZ/KLHL6/PTAFR/CASP8/MARCO/ACTR3/CACNB4/IFIH1/WIPF1/LOC102173987/CTSS/S100A9/S100A8/TRIL/ELMO1/LOC100860959/LOC108633303/IRAK4/LOC102189932/CLEC4D/LOC102180291/C3AR1/C1R/C1S/LOC102184901/CD38/CD14/DDX58/SYK/TLR4/MB21D1/FYN/TNFAIP3/SPG21/NLRC4/RGCC/SRC/PLCG1/LY96/LYN/PTPRJ/LOC102169889/LOC102179935/CFH/PIK3CD/ARPC5/ARPC3/SCARB1/TLR2/PLCG2/CYLD/NOD2/PGLYRP1/C5AR2/LOC102187672/LOC106503912/LOC10…	1.40453304257588	Process
GO:0046890	regulation of lipid biosynthetic process	68/3242	219/16167	6.9428993130355e-05	6.9428993130355e-05	0.00463945427583095	ABCG1/ACSL3/ACSL5/ADGRF5/AGAP2/ANXA1/APOA1/ATP1A1/AVPR1A/BMP2/BMP5/BRCA1/CTDNEP1/DAB2/DGAT2/DGKQ/DKK3/DKKL1/EGR1/ELOVL5/ELOVL6/FABP3/FABP5/FDFT1/FGFR4/FITM2/GGPS1/GPER1/GPLD1/HMGCR/HRH1/IDH1/IGF1/IGF2/IL1B/INSIG1/LDLR/LEP/LOC102176622/LOC102177400/LOC102177638/LOC102182663/LOC102187932/LOC102188418/LOC102190498/LPCAT1/LSS/MID1IP1/MLXIPL/NR1D1/ORMDL3/PDK4/PLIN5/PRKCD/SCARB1/SIK1/SLC27A1/SLC45A3/SM…	68	22	46	WNT4/WDTC1/LEP/VDR/EGR1/STK11/PLIN5/SLC27A1/FDFT1/IL1B/LOC102176622/LOC102177638/LOC102190498/LOC102187932/DGAT2/GPLD1/CTDNEP1/ORMDL3/NR1D1/GPER1/THRSP/MID1IP1	ABCG1/SIK1/LSS/FABP3/ACSL3/IDH1/ATP1A1/INSIG1/PDK4/LOC102177400/AVPR1A/AGAP2/IGF1/ELOVL6/DGKQ/FGFR4/LDLR/ANXA1/SMPD2/HMGCR/LOC102188418/BMP2/TRIB3/FITM2/SNAI1/FABP5/SNAI2/SQLE/DKK3/APOA1/SLC45A3/SCARB1/DKKL1/BRCA1/DAB2/LPCAT1/PRKCD/HRH1/ELOVL5/ADGRF5/BMP5/MLXIPL/ACSL5/LOC102182663/GGPS1/IGF2	1.54839309406505	Process
GO:2000377	regulation of reactive oxygen species metabolic process	71/3242	231/16167	6.9671529846671e-05	6.9671529846671e-05	0.00463945427583095	ACE2/AGTR1/BCL2/BMP7/BST1/C3H1orf226/CAV1/CD177/CDKN1A/ESR1/ESR2/F2RL1/FBLN5/FOXM1/FOXO1/FYN/GADD45A/GCH1/GLA/GNAI3/HBBC/HIF1A/HRH1/ICAM1/IGF1/IL1B/ITGAM/LEP/LOC100860959/LOC102169889/LOC102173185/LOC102175876/LOC102176354/LOC102176622/LOC102176710/LOC102177638/LOC102179935/LOC102183941/LOC102187932/LOC102188418/LOC102190498/LOC108633303/LOC108633910/MAPT/MFN2/CD34/MT3/MYCN/NOX5/NOXO1/P2RX4/PDGFR…	71	18	53	PINK1/LEP/LOC102183941/PLIN5/PRDX2/ESR1/IL1B/LOC102176622/LOC102177638/LOC102190498/LOC102187932/BMP7/ROMO1/MFN2/MT3/MAPT/NOXO1/SIRT3	PTX3/AGTR1/PID1/GADD45A/GNAI3/C3H1orf226/CAV1/LOC100860959/LOC108633303/IGF1/FOXM1/SNCA/PKD2/BST1/PDGFRB/ICAM1/SYK/TLR4/FYN/ESR2/HIF1A/GCH1/THBS1/RIPK3/NOX5/F2RL1/MYCN/FOXO1/LOC102188418/LOC102176710/LOC102175876/HBBC/LOC102169889/LOC102179935/SLC25A33/P2RX4/TLR2/LOC102176354/CD177/TRPV1/PTGER4/FBLN5/PRKCD/HRH1/RIPK1/CDKN1A/BCL2/LOC108633910/ITGAM/ACE2/LOC102173185/GLA/MSTRG.10826	1.53271990193643	Process
GO:0044325	ion channel binding	45/3242	130/16167	7.0841169202895e-05	7.0841169202895e-05	0.00468340331042236	ABCC9/ACTN1/ACTN3/AKAP9/BAG2/CAV1/CBARP/CDH5/CIB1/EPN1/FGF13/FMR1/FYN/HRC/KCNAB1/KCND3/KCNE4/KCNE5/KCNIP2/KCNJ11/KCNQ1/KCNQ3/LOC102183216/LOC102184120/LOC108634554/LRRC55/LYN/NEDD4L/NOS1/PHPT1/PKD2/PKP2/RANGRF/RAPGEF3/RIMS2/SCN3B/SCN4B/SNTA1/SRC/SRI/TCAP/TRDN/TRPC1/YES1/YWHAZ	45	17	28	KCND3/AKAP9/CBARP/TRDN/SNTA1/KCNJ11/SCN4B/NOS1/HRC/EPN1/RANGRF/TCAP/KCNIP2/ACTN3/FGF13/PHPT1/LOC108634554	KCNAB1/TRPC1/KCNE4/LOC102184120/SRI/CAV1/RAPGEF3/PKP2/ABCC9/PKD2/FYN/ACTN1/SRC/YWHAZ/RIMS2/LYN/KCNQ3/LRRC55/SCN3B/CDH5/CIB1/BAG2/YES1/NEDD4L/LOC102183216/KCNQ1/KCNE5/FMR1	1.72617804773881	Function
GO:0009187	cyclic nucleotide metabolic process	22/3242	49/16167	7.14935378284946e-05	7.14935378284946e-05	0.00469277131761472	ADCY1/ADCY2/ADCY6/ADCY8/ADCY9/AMPD2/ATP2B2/CACNB4/EPHA2/GUCY1A3/GUCY1B3/LOC102180455/MB21D1/ATP2B2/PDE11A/PDE1A/PDE2A/PDE3A/PDE4A/PDE5A/PDE8A/PDE9A	22	8	14	PDE11A/ADCY1/PDE4A/ADCY2/PDE8A/ATP2B2/ADCY9/MSTRG.18649	PDE9A/EPHA2/CACNB4/PDE1A/AMPD2/LOC102180455/ADCY6/PDE3A/PDE5A/MB21D1/ADCY8/PDE2A/GUCY1A3/GUCY1B3	2.23894295534377	Process
GO:0090132	epithelium migration	32/3242	83/16167	7.65617455043638e-05	7.65617455043638e-05	0.00498980245056436	ADGRA2/ANLN/APOA1/CLEC14A/CORO1B/DPP4/EFNB2/EPHB4/FAP/FGF10/GPLD1/KDR/KIT/MMRN2/MYH10/NANOS1/NOS3/NOV/NR4A1/NRP1/PECAM1/PKN1/PLEKHG5/PLXND1/PRKX/PTP4A3/RXRA/S100A2/SCARB1/STARD13/VEGFA/VHL	32	8	24	S100A2/NR4A1/PKN1/RXRA/PTP4A3/GPLD1/VEGFA/NANOS1	DPP4/FAP/NOS3/ANLN/KIT/KDR/EFNB2/STARD13/NRP1/NOV/APOA1/PLEKHG5/SCARB1/MYH10/PECAM1/FGF10/CLEC14A/VHL/PLXND1/EPHB4/ADGRA2/MMRN2/CORO1B/PRKX	1.92259723657121	Process
GO:0001935	endothelial cell proliferation	14/3242	25/16167	7.75284507895326e-05	7.75284507895326e-05	0.00501722294583113	APOA1/BMPER/EPHA2/ERN1/HMOX1/MMP14/CD34/NOS2/NOX5/PRKX/SCARB1/SEMA5A/TEK/VEGFA	14	1	13	VEGFA	EPHA2/BMPER/HMOX1/TEK/MMP14/NOX5/APOA1/SCARB1/NOS2/ERN1/SEMA5A/PRKX/MSTRG.10826	2.79257248611968	Process
GO:0009266	response to temperature stimulus	63/3242	200/16167	7.92129594804923e-05	7.92129594804923e-05	0.00508060401627866	ABCC2/ACOT11/ADORA1/ANO1/ATP2B1/ATXN3/BCL2/C27H8orf4/CASP8/CD14/CKM/CPB2/CXCL10/CXCR4/EIF2AK3/F3/FOS/FOSL2/FOXO1/HMOX1/HSF1/HSP70.1/HSPA6/HSPB2/IGF1/IL1B/IL1R1/LOC102170313/LOC102176354/LOC102178315/LOC106504020/LXN/MAPT/METRNL/MMP24/MSTN/ND1,CYTB,ND4,ND6/NOS1/NOS3/NR2F6/PEBP1/PLAC8/PRKACA/PRKCD/PRKCQ/PSIP1/RGS7/SCARA5/SLC27A1/ST8SIA1/STUB1/TAC1/TAC4/TFEC/THBS1/THRA/TLR4/TMEM135/TP53INP1/TRH/TRPV…	63	27	36	MSTN/ACOT11/HSPA6/ATP2B1/PRKACA/NR2F6/SLC27A1/PSIP1/FOS/IL1B/CPB2/PRKCQ/MMP24/HSF1/HSPB2/RGS7/NOS1/PEBP1/CKM/THRA/MAPT/METRNL/HSP70.1/LOC102178315/VEGFA/STUB1/MSTRG.5020	LXN/CASP8/CXCR4/F3/NOS3/TFEC/TAC1/IGF1/HMOX1/ST8SIA1/CXCL10/PLAC8/CD14/SCARA5/TLR4/THBS1/IL1R1/EIF2AK3/FOSL2/FOXO1/TP53INP1/ADORA1/TRPV4/LOC102176354/TRPV1/TAC4/ATXN3/PRKCD/TRH/LOC106504020/LOC102170313/BCL2/ABCC2/C27H8orf4/TMEM135/ANO1	1.57082202344232	Process
GO:0051235	maintenance of location	53/3242	161/16167	7.96135887086966e-05	7.96135887086966e-05	0.00508060401627866	ADCY6/AKAP9/APOA1/ASPM/ATP2A1/B4GALNT1/CAV1/CD4/CDK5/CRY2/DGAT2/ENPP1/EZR/FBN2/FITM1/FITM2/GET4/GM2A/HEXB/HSPA5/IL1B/INSIG1/KEAP1/KIAA1109/LDAH/LOC100860959/LOC102181993/LOC102184087/LOC102186814/LOC102187127/LOC102187672/LOC106503912/LOC108633303/LOC108638256/MSTRG.14652/TACC3/NFKBIL1/NRIP1/PEX5L/PINK1/PKD2/PLIN5/S100A8/S100A9/SCIN/SLC30A7/SOAT1/SRGN/SRI/TACC3/TAF3/THRA/TWF2	53	18	35	NRIP1/PINK1/CDK5/AKAP9/CD4/PLIN5/KEAP1/FITM1/IL1B/TAF3/CRY2/DGAT2/KIAA1109/THRA/NFKBIL1/ATP2A1/GET4/MSTRG.14652	PEX5L/LOC102186814/SLC30A7/S100A9/S100A8/INSIG1/SRI/CAV1/LOC100860959/LOC108633303/SCIN/ADCY6/B4GALNT1/PKD2/TACC3/GM2A/FBN2/ENPP1/EZR/LDAH/HSPA5/FITM2/APOA1/SOAT1/ASPM/LOC102187672/LOC106503912/LOC108638256/LOC102187127/LOC102184087/HEXB/LOC102181993/TWF2/SRGN/MSTRG.4673	1.64159651468881	Process
GO:0032946	positive regulation of mononuclear cell proliferation	49/3242	146/16167	8.47091476048973e-05	8.47091476048973e-05	0.00536849988087661	ADA/ANXA1/BCL2/BST1/CCL19/CD274/CD38/CD3E/CD4/CD40/CD6/CD74/CDKN1A/CLCF1/CSF1/DHPS/EFNB1/FGF10/HHLA2/IGF1/IGF2/IGFBP2/IL1B/IL2RA/LEP/LOC102176691/LOC102176695/LOC102184087/LOC102187127/LOC102187672/LOC102190717/LOC106503912/LOC108638256/TFRC/MYD88/NCK2/PELI1/PNP/PRKCQ/SLAMF1/SLC39A10/SLC4A1/SPN/ST6GAL1/SYK/TAC1/TLR4/TNFSF4/VTCN1	49	16	33	VTCN1/SLAMF1/LEP/CD4/CD74/DHPS/CCL19/LOC102176695/NCK2/IL1B/PRKCQ/CD3E/LOC102190717/SPN/CD6/MSTRG.299	HHLA2/ST6GAL1/IGFBP2/SLC39A10/CSF1/TAC1/IGF1/BST1/CD38/CD274/ANXA1/SYK/TLR4/PNP/LOC102176691/PELI1/IL2RA/ADA/CD40/TNFSF4/LOC102187672/LOC106503912/LOC108638256/LOC102187127/LOC102184087/SLC4A1/FGF10/MYD88/CDKN1A/BCL2/CLCF1/IGF2/EFNB1	1.6736307707909	Process
GO:0042609	CD4 receptor binding	7/3242	8/16167	8.56037133833009e-05	8.56037133833009e-05	0.00538803473566126	CD74/FYN/LCK/LOC102175526/LOC102190745/PLSCR4/SPG21	7	3	4	LCK/CD74/LOC102190745	LOC102175526/PLSCR4/FYN/SPG21	4.363394509562	Function
GO:0061061	muscle structure development	130/3242	479/16167	9.05010123710795e-05	9.05010123710795e-05	0.00559703343823917	ACTC1/ACTN1/ADAM12/ARID5B/ASB2/ATF3/AVPR1A/AXIN1/BARX2/BCL9L/BMP2/CACNA2D2/CACNB4/CAPN3/CAV1/CAV2/CCNB1/CDH2/CDK5/CDON/CHODL/CITED2/COL11A1/COL3A1/CTF1/CXCL10/DES/DLL4/DTNBP1/EBF1/EDNRB/EGR1/ELN/ERBB3/ETV1/EVC/FGF10/FGFR2/FHL3/FOS/FZD1/GATA6/HEY1/HEYL/HMGCR/HSPB2/IGF1/IGF2/IGFBP5/ITGA8/JAG1/JPH1/KCNAB1/KIAA1161/LDB3/LMOD1/LMOD3/LOC102181716/LOC102191717/LOC108634554/LOC108634606/LY6E/MAPK12/MEF2D…	130	65	65	WNT4/SPEG/DES/IGFBP5/XIRP2/MSTN/FHL3/TMOD4/MEF2D/RXRG/SMARCD3/CDK5/NR4A1/POU6F1/STAC3/MYBPC1/TEAD4/MKL1/MAPK12/PPP3CA/MYOZ3/EGR1/PITX1/OBSCN/KIAA1161/TRDN/VGLL2/FOS/CAPN3/VAMP5/RXRA/METTL21C/SVIL/MYLK2/JPH1/LY6E/BCL9L/HSPB2/ZBTB18/ATF3/LMOD1/TNNI1/NOS1/MYLK3/NOL3/RYR1/MYBPC2/TNNI3/SGCA/TCAP/ASB2/LMOD3/CACNA2D2/DTNBP1/VEGFA/MYOM1/AXIN1/CTF1/TRIM72/LDB3/MYOZ1/MYPN/BARX2/LOC108634554/LOC108634606	CHODL/RCAN1/KCNAB1/SIK1/PLEKHM3/CACNB4/TANC1/COL3A1/HEYL/TGFBR3/S1PR1/COL11A1/SRI/CAV2/CAV1/MEOX2/ETV1/SGCE/FZD1/MYF5/AVPR1A/ERBB3/IGF1/PKP2/NTF3/PDGFRA/CXCL10/EVC/EBF1/PDGFRB/MEGF10/TCF21/CITED2/ACTN1/MYEF2/TMOD2/TMOD3/DLL4/ACTC1/HMGCR/TMEM8C/EDNRB/JAG1/ITGA8/BMP2/HEY1/MYC/WT1/LOC102191717/MYH10/LOC102181716/CCNB1/FGF10/MESP1/ZBTB42/CDH2/GATA6/RNF165/ELN/ADAM12/FGFR2/NRG1/ARID5B/CDON/IGF2	1.35339406201744	Process
GO:0050796	regulation of insulin secretion	60/3242	189/16167	9.06989962454687e-05	9.06989962454687e-05	0.00559703343823917	ANO1/BAIAP3/CACNA1A/CACNA2D2/CAPN10/CD38/CHGA/CNR1/CPT1A/DPP4/EPHA5/GCK/GJA1/GLUL/GPER1/GPLD1/GPR27/HIF1A/HMGCR/IL1B/INHBB/IRS1/KCNA5/KCNJ11/KCNQ1/KCNS3/LEP/LOC102180455/LOC102187810/LOC102190430/LOC102190745/MYH10/NOS1/NOS2/NOV/NR0B2/NR1D1/NRXN1/PCK2/PER2/PFKFB2/PFKL/PFKM/PHPT1/PPP3CA/PPP3CB/PRKCA/RAPGEF3/RFX6/SFRP1/SIRT3/SOX4/SRI/SYBU/SYT9/SYTL4/TIAM1/TMEM27/TRH/UTS2	60	23	37	NR0B2/IRS1/PER2/LEP/GCK/PFKM/PPP3CA/IL1B/KCNS3/KCNJ11/PFKFB2/UTS2/NOS1/GPLD1/NR1D1/PRKCA/CACNA2D2/LOC102190745/BAIAP3/GPER1/PPP3CB/SIRT3/PHPT1	TIAM1/PFKL/INHBB/DPP4/CAPN10/SRI/LOC102180455/RAPGEF3/KCNA5/EPHA5/CD38/CACNA1A/GJA1/RFX6/CNR1/HIF1A/PCK2/HMGCR/NRXN1/LOC102190430/SYBU/NOV/SYT9/GLUL/NOS2/MYH10/CHGA/GPR27/TRH/SOX4/SFRP1/CPT1A/ANO1/KCNQ1/TMEM27/SYTL4/LOC102187810	1.5830909785259	Process
GO:0034446	substrate adhesion-dependent cell spreading	17/3242	34/16167	9.0751441372595e-05	9.0751441372595e-05	0.00559703343823917	ANTXR1/EFNA1/EPHB3/FNDC3B/FZD7/ITGA8/ITGB3/KIF14/LAMB1/LAMC1/LOC106503599/NRP1/PARVA/RAB1A/SFRP1/SRC/TEK	17	1	16	FZD7	EPHB3/FNDC3B/EFNA1/LAMB1/TEK/RAB1A/ANTXR1/NRP1/ITGA8/SRC/PARVA/LAMC1/KIF14/ITGB3/LOC106503599/SFRP1	2.49336829117829	Process
GO:0098858	actin-based cell projection	61/3242	193/16167	9.1650923691053e-05	9.1650923691053e-05	0.00561482500928346	ABI2/ACTC1/ADCY6/AKR1B1/ANTXR1/ARL4C/ATP8B1/CDH23/CDK5/CEACAM16/CIB1/CIB2/CLIC5/CTSV/CYFIP1/EPHA4/EPS8/EPS8L2/EZR/FAM65B/FGF13/FMN2/FMR1/FZD9/HYAL2/ITGA6/ITGB3/KCNJ10/KITLG/LOC102168295/LOC102168948/LOC102172669/LOC102178303/MSN/MTM1/MYO10/MYO1B/MYO1G/MYO3B/NEDD4/NF2/PDGFRA/PDPN/PLS3/PODXL/PROM1/PTPRZ1/RAPGEF3/SCARB1/SLC27A4/SPATA13/SPN/STARD10/TBC1D10A/TBC1D10C/TEK/TIAM2/TMC1/TRIOBP/TRPV4/TWF2	61	15	46	LOC102172669/CDK5/MYO1G/NEDD4/STARD10/NF2/CIB2/FAM65B/CLIC5/SPN/FZD9/TBC1D10C/EPS8L2/FGF13/MTM1	EPHA4/ABI2/MYO1B/LOC102168948/MYO3B/ITGA6/CYFIP1/ARL4C/KCNJ10/AKR1B1/PODXL/PTPRZ1/KITLG/ADCY6/RAPGEF3/EPS8/TRIOBP/PDGFRA/PROM1/TEK/TMC1/CTSV/TIAM2/EZR/ACTC1/ANTXR1/SLC27A4/SPATA13/PDPN/TBC1D10A/TRPV4/SCARB1/CEACAM16/LOC102168295/ITGB3/LOC102178303/MYO10/CIB1/TWF2/HYAL2/ATP8B1/CDH23/FMN2/MSN/PLS3/FMR1	1.57611881618524	Component
GO:0006937	regulation of muscle contraction	52/3242	158/16167	9.31469988155227e-05	9.31469988155227e-05	0.00563712410923077	ACE2/ACTN3/ADA/ADORA1/ADRA2B/AKAP9/ATP1A1/ATP2A1/C3H1orf226/CALCRL/CAV1/CHGA/CHRM2/CHRM3/CHRNA3/CTNNA3/EHD3/F2R/FGF13/GPER1/GUCY1A3/HCN4/HRC/HSPB6/ITGA2/KCNA1/KCNQ1/KIT/LCK/MYLK2/NOS1/P2RX1/P2RX4/PDE5A/PIK3CG/PKP2/PLN/PPP1R12B/PRKCA/PTAFR/PTGER4/RANGRF/RGS2/RYR1/SPX/SRI/STC1/TNNC2/TNNI1/TNNI2/TNNI3/TNNT1	52	23	29	LCK/AKAP9/SPX/PLN/MYLK2/TNNC2/RGS2/PPP1R12B/TNNI1/NOS1/HSPB6/RYR1/HRC/TNNI3/TNNT1/RANGRF/PRKCA/ATP2A1/GPER1/CTNNA3/ACTN3/TNNI2/FGF13	PTAFR/CALCRL/ATP1A1/C3H1orf226/CHRM2/SRI/CAV1/PIK3CG/PKP2/KCNA1/PDE5A/KIT/STC1/HCN4/F2R/ADRA2B/EHD3/ADA/ADORA1/P2RX4/GUCY1A3/P2RX1/ITGA2/PTGER4/CHRNA3/CHGA/CHRM3/KCNQ1/ACE2	1.64120444482621	Process
GO:0016528	sarcoplasm	26/3242	63/16167	9.44157367025918e-05	9.44157367025918e-05	0.00563712410923077	ANK1/ATP2A1/C3H1orf226/DTNBP1/FABP3/HRC/ITPR2/JPH1/JPH2/JPH3/JSRP1/LOC108634554/NOL3/NOS1/PLEC/PLN/RASD1/RTN2/RYR1/RYR3/S100A1/SPOCK1/SRI/THBS1/THBS4/TRDN	26	17	9	S100A1/JSRP1/TRDN/PLN/JPH2/JPH1/PLEC/NOS1/JPH3/NOL3/RYR1/RTN2/HRC/DTNBP1/ATP2A1/ANK1/LOC108634554	FABP3/C3H1orf226/SRI/ITPR2/SPOCK1/THBS1/RYR3/THBS4/RASD1	2.05801827208366	Component
GO:0043542	endothelial cell migration	26/3242	63/16167	9.44157367025918e-05	9.44157367025918e-05	0.00563712410923077	ADGRA2/APOA1/CLEC14A/CORO1B/DPP4/EFNB2/EPHB4/FAP/GPLD1/KDR/MMRN2/MYH10/NOS3/NOV/NR4A1/NRP1/PECAM1/PLEKHG5/PLXND1/PRKX/PTP4A3/S100A2/SCARB1/STARD13/VEGFA/VHL	26	5	21	S100A2/NR4A1/PTP4A3/GPLD1/VEGFA	DPP4/FAP/NOS3/KDR/EFNB2/STARD13/NRP1/NOV/APOA1/PLEKHG5/SCARB1/MYH10/PECAM1/CLEC14A/VHL/PLXND1/EPHB4/ADGRA2/MMRN2/CORO1B/PRKX	2.05801827208366	Process
GO:0097164	ammonium ion metabolic process	67/3242	217/16167	9.4468643434188e-05	9.4468643434188e-05	0.00563712410923077	ABHD3/ACER3/AGTR1/AKR1B1/APOA1/ATP2B2/CBR4/CDS1/CHKA/COMT/CPT1A/CPT1C/DHPS/DRD1/ENPP6/FABP5/GCH1/GPLD1/HDC/HNMT/LOC102169002/LOC102169371/LOC102170282/LOC102176622/LOC102177333/LOC102177638/LOC102179192/LOC102180785/LOC102187932/LOC102188418/LOC102190498/LOC108634352/LOC108634360/LOC108634669/LPCAT1/LPCAT2/LPIN2/MBOAT2/MFSD2A/MOXD1/PAOX/PAOX/PAOX/PAOX/PAOX/PAOX/ATP2B2/PAOX/PAOX/PAOX/PAOX,ZNF560/P…	67	27	40	NR4A2/LOC102177333/LOC102169002/SLC44A2/DHPS/SLC27A1/CBR4/DRD1/LOC102176622/LOC102177638/LOC102190498/LOC102187932/STARD10/GPLD1/TMEM86B/PHOSPHO1/ATP2B2/LOC102170282/LOC108634669/LOC102179192/COMT/MSTRG.12413/MSTRG.13398/MSTRG.13760/MSTRG.18649/MSTRG.5670/MSTRG.6994	AGTR1/HNMT/MFSD2A/AKR1B1/SNCA/CDS1/SNCAIP/SMPD2/MOXD1/SPTLC2/GCH1/HDC/PLA2G4D/MBOAT2/SPTLC3/LOC102188418/FABP5/LOC102180785/ACER3/APOA1/LPCAT2/CPT1C/LPCAT1/TRH/ABHD3/LPIN2/ENPP6/CHKA/CPT1A/LOC108634352/LOC108634360/PCYT1B/SAT1/LOC102169371/MSTRG.13773/MSTRG.15316/MSTRG.18464/MSTRG.3549/MSTRG.6502/MSTRG.7551	1.53968364524373	Process
GO:0001101	response to acid chemical	128/3242	471/16167	9.5875981167236e-05	9.5875981167236e-05	0.00568419229602696	ABCC2/ABCG2/ADAMTS1/ADCY6/AKR1B1/ALAS2/ALDH2/AQP3/ASNS/AVPR1A/BCL2/BDNF/BMP2/BRINP1/BRINP2/CASP3/CCL19/CCNB1/CD38/CD9/CDH1/CDO1/CLDN1/COL1A2/COL2A1/COL3A1/COL4A1/COL5A2/CPT1A/CTSH/DGAT2/DRD1/EGR1/ELN/ENTPD1/ESR2/FABP3/FOLR2/FOXO1/FYN/FZD10/FZD7/GDAP2/GJA1/GMPS/GNG2/HCN1/HIF1A/HLCS/HOXA1/HSF1/IGFBP2/IL1B/INSIG1/KDR/LAMTOR2/LDLR/LEP/LOC100860959/LOC102170313/LOC102174322/LOC102175560/LOC102176354/L…	128	32	96	HLCS/PINK1/ZNF683/FZD7/LAMTOR2/RXRG/LEP/PHC1/LOC102175560/EGR1/TMEM161A/WNT9A/CCL19/DRD1/LOC102187233/MSH2/IL1B/RXRA/PLCB1/LOC102176622/LOC102177638/LOC102190498/LOC102187932/HSF1/DGAT2/TEAD1/MFN2/ALDH2/VEGFA/NEURL1/LOC108634606/MSTRG.299	ADAMTS1/CLDN1/GMPS/PTAFR/FABP3/LOC102186814/PID1/IGFBP2/COL3A1/COL5A2/PTGFR/TGFBR3/GDAP2/INSIG1/NOS3/AKR1B1/MEST/HOXA1/LOC100860959/LOC108633303/ASNS/PDK4/COL1A2/ADCY6/COL2A1/RAPGEF3/AVPR1A/TIMP3/CD9/ABCG2/PKD2/PDGFRA/KDR/CD38/SPARC/PDGFRB/LDLR/TEK/AQP3/NTRK2/TLR4/BRINP1/GJA1/FYN/SESN1/ESR2/HIF1A/PTGDR/GNG2/CDO1/COL4A1/FOXO1/LOC102188418/BMP2/LOC102190430/SRC/LYN/MYC/SLC1A2/BDNF/PDE2A/FOLR2/LOC10…	1.3552065446744	Process
GO:0006897	endocytosis	120/3242	437/16167	9.77194667973235e-05	9.77194667973235e-05	0.00575634915749416	ABCA7/ACTR3/ADORA1/ANKFY1/ANXA1/ANXA3/APOA1/ARHGAP27/ARPC1B/ARPC3/ARPC5/ATP9A/C8H9orf72/CALCRL/CARMIL1/CAV1/CAV2/CD14/CD3G/CD47/CD9/CD93/CDK5/CNTN2/COLEC12/CUBN/CXCL16/CXCR2/DAB2/DPYSL2/EEA1/EHD4/ELMO1/EPN1/EZR/FLOT1/FNBP1L/FOLR2/FYN/GHR/GRK3/HBBC/HIP1R/HSPH1/ITGAM/ITGB3/LDLR/LDLRAD3/LEP/LOC100860781/LOC100860959/LOC102168948/LOC102171143/LOC102172428/LOC102173987/LOC102174322/LOC102175876/LOC102…	120	24	96	LOC102186356/CDK5/LEP/MYO1G/EEA1/MICALL1/MLC1/ABCA7/VLDLR/NEDD4/ATP9A/TUB/CD3G/MAPKAPK2/LRP3/EPN1/SSC5D/LOC102181155/GHR/FLOT1/SYP/SCRIB/MSTRG.14196/MSTRG.299	CD47/PTX3/SLC11A1/CXCR2/MARCO/ACTR3/LOC102168948/WIPF1/CALCRL/LRP8/FNBP1L/SNX7/LOC102173987/STEAP2/SNX10/ELMO1/CAV2/CAV1/LOC100860959/LOC108633303/LOC102171143/LOC102172428/LOC102183943/NECAP1/CD9/PACSIN2/SNCA/ANXA3/SPARC/CD14/MEGF10/LDLR/SCARA5/SCARA3/C8H9orf72/ANXA1/DPYSL2/SYK/FYN/EZR/EHD4/THBS1/MERTK/RAB1A/RAB20/HSPH1/CUBN/MRC1/CD93/SRC/PLCG1/LYN/LDLRAD3/FOLR2/LOC102174322/LOC102176710/LOC1021…	1.36935558325581	Process
GO:0034765	regulation of ion transmembrane transport	102/3242	361/16167	9.90131068962529e-05	9.90131068962529e-05	0.00579540344086013	ABCB1/ACSL5/AKAP9/AMIGO1/ARL6IP1/ATP1B3/C3H1orf226/CACNA1A/CACNB4/CALCR/CALM1/CALM3/CAPN3/CAV1/CBARP/CEMIP/CNKSR3/CTSS/CXCL10/CXCR3/DAPK1/DRD1/EDNRA/EHD3/F2R/FMR1/FYN/GJA1/GNB5/GPER1/HCN1/HRC/IGF1/ITGB3/JPH1/JPH2/JPH3/JSRP1/KCNA1/KCNA5/KCNAB1/KCNE5/KCNG1/KCNIP2/KCNJ11/KCNQ1/KCNRG/LOC102170266/LOC102184120/LOC102190717/LOC108633809/LOC108634554/LRRC55/METTL21C/MS4A2/NEDD4/NEDD4L/NOL3/NOS1/NOX5/NRX…	102	41	61	LOC102170266/PINK1/PER2/AMIGO1/S100A1/AKAP9/STAC3/CBARP/SLC34A1/JSRP1/WNK2/TRDN/PLN/CALM1/NEDD4/CAPN3/DRD1/METTL21C/KCNRG/PLCB1/SNTA1/JPH2/JPH1/KCNJ11/SCN2B/SCN4B/RGS2/RGS7/LOC102190717/NOS1/JPH3/NOL3/SCN1B/CALM3/HRC/RANGRF/PRKCA/GPER1/KCNIP2/CXCR3/LOC108634554	KCNAB1/TRPC1/ATP1B3/PTAFR/CACNB4/STK39/SESTD1/CTSS/C3H1orf226/RGS4/LOC102184120/SRI/CAV1/PIK3CG/ABCB1/TWIST1/TSPAN13/CALCR/RAPGEF3/IGF1/KCNA5/KCNA1/SNCA/PKD2/CXCL10/RASGRF2/CACNA1A/TMC1/DAPK1/STOM/GJA1/FYN/CNKSR3/GNB5/THBS1/NOX5/F2R/NRXN1/EHD3/PLCG1/KCNG1/MS4A2/LRRC55/SCN3B/TRPC6/SLC30A1/P2RX7/EDNRA/PLCG2/ITGB3/HCN1/CEMIP/RIPK1/LOC108633809/NEDD4L/ARL6IP1/PRSS8/ACSL5/KCNQ1/KCNE5/FMR1	1.40899482382374	Process
GO:0048037	cofactor binding	96/3242	336/16167	0.000100076017751419	0.000100076017751419	0.00582054387055223	ABAT/ACACB/ACOX2/ALAS2/ALDH1A1/ALDH2/ALDH5A1/ASNS/BIRC5/CBR4/CIAPIN1/COQ10B/CRY2/CRYL1/CTH/CYGB/DDO/DECR1/DUOX1/ETNPPL/FECH/FOXRED2/GCH1/GMDS/GPD1/GSR/GSTM3/GUCY1B3/HDC/HIF1AN/HLCS/HMGCR/HMOX1/HMOX2/HPGD/HSD11B1/HSD17B8/IDH1/KCNAB1/LMO2/LOC102168295/LOC102168680/LOC102168959/LOC102169002/LOC102169371/LOC102172837/LOC102173738/LOC102174708/LOC102176622/LOC102177333/LOC102177400/LOC102177638/LOC102…	96	40	56	HLCS/THAP4/LOC106503993/LOC108633298/LOC102190481/GSTM3/OGDH/GPD1/MB/LOC102177333/LOC102169002/ETNPPL/LOC102173738/CBR4/ALDH1A1/DDO/LOC102187233/LOC102176622/LOC102177638/LOC102190498/LOC102187932/DECR1/CRY2/ALDH2/NOS1/ALDH5A1/NR1D1/STC2/LOC102178217/ACOX2/LOC102174708/HSD17B8/FECH/ABAT/UROS/HIF1AN/PYGM/LOC108634669/LOC102179192/MSTRG.5020	PARP14/KCNAB1/PDXK/IDH1/LOC102187632/COQ10B/CTH/LOC102185621/NOS3/ASNS/LOC102177400/HMOX1/FOXRED2/MGST1/HPGD/LOC102186117/PXDN/LOC102184907/GCH1/DUOX1/HDC/PYGL/NOX5/HMGCR/RSAD2/PTGES/CRYL1/PYGB/LOC102188418/SRC/LMO2/SOAT1/HSD11B1/TCN2/ACACB/GUCY1B3/TDO2/CIAPIN1/LOC102172837/NOS2/SRR/LOC102168295/BIRC5/CYGB/GMDS/TYMS/LOC102168680/LOC102168959/HMOX2/LOC102182663/GSR/ALAS2/LOC108634352/LOC108634360/…	1.42478188067331	Function
GO:0020037	heme binding	30/3242	77/16167	0.000101286960703232	0.000101286960703232	0.00585392364739634	CYGB/FECH/GUCY1B3/HMOX1/HMOX2/LOC102168680/LOC102168959/LOC102169002/LOC102172837/LOC102177333/LOC102177400/LOC102178217/LOC102179192/LOC102182663/LOC102184907/LOC102187233/LOC108634669/MB/ND1,CYTB,ND4,ND6/NOS1/NOS2/NOS3/NOX5/NR1D1/PGRMC1/PXDN/SRC/STC2/TDO2/THAP4	30	13	17	THAP4/MB/LOC102177333/LOC102169002/LOC102187233/NOS1/NR1D1/STC2/LOC102178217/FECH/LOC108634669/LOC102179192/MSTRG.5020	NOS3/LOC102177400/HMOX1/PXDN/LOC102184907/NOX5/SRC/GUCY1B3/TDO2/LOC102172837/NOS2/CYGB/LOC102168680/LOC102168959/HMOX2/LOC102182663/PGRMC1	1.94288438273633	Function
GO:0044272	sulfur compound biosynthetic process	49/3242	147/16167	0.000102655212307739	0.000102655212307739	0.00589592107530635	ACACB/ACLY/ACSL3/ACSL4/ACSL5/ACSS1/B3GNT2/B4GALT2/B4GALT6/CDO1/CHPF/CHST1/CHST11/CHST15/CHST2/CHST3/CHST7/CHSY3/CSGALNACT1/CSPG4/CTH/DSE/DSEL/ELOVL1/ELOVL5/ELOVL6/ELOVL7/GGT1/GGT7/GLCE/GSTM3/HACD2/LOC102185621/LOC102190481/LOC106503993/LOC108633298/LUM/MGST1/CHPF2/MTAP/OMD/PAPSS1/PAPSS2/PDK4/SCD5/SLC35B3/TPK1/UST/VCAN	49	9	40	B4GALT2/LOC106503993/LOC108633298/LOC102190481/GSTM3/TPK1/ACSS1/GGT7/GGT1	HACD2/CHST2/ACSL3/CHPF/ELOVL1/CTH/LOC102185621/PDK4/LUM/CHST11/MGST1/ELOVL6/PAPSS1/SCD5/VCAN/CHSY3/MTAP/OMD/DSE/UST/GLCE/CDO1/B3GNT2/CHST1/ACACB/ACLY/ELOVL7/CSPG4/SLC35B3/ELOVL5/DSEL/B4GALT6/CHST15/ACSL5/PAPSS2/CSGALNACT1/CHST3/CHST7/ACSL4/MSTRG.2705	1.66224552745219	Process
GO:0050663	cytokine secretion	22/3242	50/16167	0.000103652896387817	0.000103652896387817	0.00591624573694437	CCL19/CHI3L1/F2RL1/IL1RAP/LEP/LOC100860959/LOC102169149/LOC102176691/LOC108633303/MS4A2/NLRC4/NLRP3/NOD2/NOS2/NOX5/PNP/RAB1A/RNF19B/RORC/TLR2/TLR4/VTCN1	22	5	17	RNF19B/VTCN1/RORC/LEP/CCL19	IL1RAP/LOC102169149/LOC100860959/LOC108633303/NLRP3/TLR4/PNP/LOC102176691/NOX5/F2RL1/NLRC4/RAB1A/MS4A2/CHI3L1/TLR2/NOD2/NOS2	2.19416409623689	Process
GO:0046683	response to organophosphorus	59/3242	186/16167	0.000105936038896966	0.000105936038896966	0.00594363827908107	AHR/AKAP9/BCKDHA/BCL2/C1S/CDO1/CIB2/CITED1/DGKQ/DUOX1/EGR1/ENPP1/ENTPD1/EZR/FOS/FOSL1/FOSL2/FOXM1/GATA6/GPD1/HCN1/HCN4/HSPA5/IGFBP5/IL1B/INHBB/ITPR2/JUN/KCNJ11/KCNQ1/LOC102176622/LOC102177638/LOC102182663/LOC102186111/LOC102187932/LOC102188418/LOC102190498/LOC102191717/LOC108636372/NOS3/P2RX1/P2RX4/P2RX7/PDE2A/PDE3A/PEBP1/PIK3CG/PKD2/PLCG2/PTAFR/RAP1B/RAPGEF3/RYR1/RYR3/SPARC/STC1/TRPV1/TYMS/WT1	59	18	41	IGFBP5/JUN/AKAP9/GPD1/EGR1/LOC108636372/FOS/IL1B/LOC102176622/LOC102177638/LOC102190498/LOC102187932/KCNJ11/PEBP1/RYR1/BCKDHA/CIB2/LOC102186111	PTAFR/INHBB/NOS3/PIK3CG/AHR/RAPGEF3/RAP1B/ITPR2/PDE3A/C1S/FOXM1/PKD2/DGKQ/SPARC/STC1/ENPP1/EZR/DUOX1/RYR3/HCN4/CDO1/FOSL2/HSPA5/LOC102188418/WT1/PDE2A/LOC102191717/P2RX7/P2RX4/PLCG2/TRPV1/P2RX1/HCN1/GATA6/TYMS/BCL2/LOC102182663/ENTPD1/FOSL1/KCNQ1/CITED1	1.58181429225289	Process
GO:0048754	branching morphogenesis of an epithelial tube	50/3242	151/16167	0.000105942989933152	0.000105942989933152	0.00594363827908107	AHR/AR/BCL2/BMP2/BMP7/CELSR1/CITED1/COL4A1/CSF1/CTSH/CXCR4/DLL4/EDNRA/EPHA2/ESR1/FAT4/FGF10/FGFR2/GLI2/GPC3/HHEX/HOXA11/HOXA5/IGF1/KDR/LAMA1/MGP/MMP14/MYC/MYCN/NFATC1/NRP1/PAK1/PAX8/PKD2/PLXND1/PPP3R1/SEMA3E/SEMA5A/SLC12A2/SRC/TCF21/TEK/TIMELESS/TMEM67/VDR/VEGFA/WNT4/WNT9B/WT1	50	9	41	WNT4/VDR/SLC12A2/ESR1/PPP3R1/BMP7/VEGFA/NFATC1/AR	EPHA2/GLI2/CXCR4/CSF1/HOXA5/HOXA11/SEMA3E/AHR/TIMELESS/IGF1/MGP/CELSR1/PKD2/KDR/TEK/TCF21/DLL4/MMP14/PAX8/MYCN/COL4A1/NRP1/BMP2/SRC/TMEM67/MYC/WT1/FAT4/EDNRA/WNT9B/FGF10/SEMA5A/CTSH/PLXND1/LAMA1/BCL2/FGFR2/HHEX/PAK1/CITED1/GPC3	1.65123727892602	Process
GO:0036293	response to decreased oxygen levels	104/3242	370/16167	0.000106073177993222	0.000106073177993222	0.00594363827908107	ADA/ADAM17/ADORA1/AGTR1/AJUBA/ALAS2/ALKBH5/ANGPT2/APAF1/APOLD1/AQP3/ARNT2/ATF4/BCL2/BDKRB2/BDNF/BMP2/BMP7/CAMK2G/CASP3/CAV1/CCNB1/CD38/CITED2/CXCR4/CYGB/DPP4/DRD1/EDNRA/EGR1/ELN/ETS1/FMN2/FOSL2/GATA6/GNGT1/HIF1A/HIF1AN/HIF3A/HMOX1/HMOX2/IGF1/IGFBP3/IL1B/ITPR2/JAG2/KCNA5/KCNK3/KDR/LDLR/LEP/LOC102176354/LOC102190297/LOC102190935/LOC102191717/MB/MFN2/MMP14/MMP2/MSI1/JAG2/TFRC/SLC11A2/TACC3/ND1,CYTB,…	104	30	74	PINK1/NR4A2/PDK1/LEP/MB/ATF4/PPARA/EGR1/VLDLR/DRD1/IL1B/PRKCQ/BMP7/MFN2/UTS2/NOS1/MT3/NOL3/RYR1/ALKBH5/STC2/JAG2/VEGFA/STUB1/HIF1AN/CAMK2G/VEGFB/MSTRG.14173/MSTRG.299/MSTRG.5020	AGTR1/PLOD2/TRPC1/S100B/CXCR4/DPP4/TGFBR3/NOS3/IGFBP3/CAV1/TWIST1/GNGT1/LOC102190297/LOC102190935/APAF1/IGF1/HMOX1/ITPR2/APOLD1/KCNA5/PDE5A/KDR/CD38/TACC3/PAM/LDLR/TEK/STC1/AQP3/TLR4/CITED2/HIF1A/THBS1/MMP14/AJUBA/FOSL2/KCNK3/ADAM17/RGCC/BMP2/SRC/ADA/MYC/NDRG1/BDNF/LOC102191717/ADORA1/MSI1/EDNRA/MMP2/LOC102176354/HIF3A/NOS2/CYGB/CCNB1/ARNT2/BDKRB2/VHL/PRKCD/TRH/GATA6/PMAIP1/BCL2/HMOX2/ELN/SFRP1/C…	1.40167730963536	Process
GO:0045766	positive regulation of angiogenesis	60/3242	190/16167	0.000107012136063666	0.000107012136063666	0.00595991035301947	ADAM12/ADM2/AGTR1/AKT3/ANGPT2/ANXA1/ANXA3/BAC5/BAC7.5/BMPER/BTG1/C3AR1/C5/CD40/CDH5/CHI3L1/CIB1/CTSH/CXCR2/CXCR3/CXCR4/ETS1/F3/GATA6/HIF1A/HMOX1/HSPB6/HYAL1/IGF2/IL1B/ITGA5/ITGB3/KDR/LOC102169231/LOC102170003/LOC102173683/LOC108638200/MAP34-B/CD34/NOS3/NRP1/PAK4/PLCG1/PLK2/PPP1R16B/PRKCA/RAPGEF3/RHOB/RHOJ/S100A1/SASH1/SEMA5A/TEK/THBS1/TLR3/TWIST1/UTS2/UTS2R/VEGFA/VEGFB	60	11	49	S100A1/ADM2/IL1B/UTS2/HSPB6/PAK4/PRKCA/LOC108638200/VEGFA/VEGFB/CXCR3	AGTR1/CXCR2/CXCR4/F3/NOS3/BMPER/TWIST1/BTG1/ITGA5/RAPGEF3/HMOX1/C3AR1/KDR/ANXA3/TEK/ANXA1/C5/SASH1/RHOJ/HIF1A/THBS1/RHOB/NRP1/PPP1R16B/PLCG1/CD40/CHI3L1/AKT3/CDH5/LOC102173683/ITGB3/UTS2R/PLK2/SEMA5A/CIB1/CTSH/HYAL1/MAP34-B/LOC102169231/BAC7.5/BAC5/LOC102170003/GATA6/ADAM12/TLR3/ANGPT2/ETS1/IGF2/MSTRG.10826	1.57475892074418	Process
GO:0097306	cellular response to alcohol	38/3242	106/16167	0.000108891281477034	0.000108891281477034	0.0060280335275492	ADAMTS1/ADCY1/ADCY2/ADCY6/AHR/ATP2B1/CDH1/EPHA5/GNAI1/GNAI3/GNG2/GPLD1/HOXA1/INHBA/INHBB/ITPR2/KLF6/KLF9/LMNB1/LOC102176622/LOC102177638/LOC102187932/LOC102188418/LOC102190430/LOC102190498/MFN2/MLC1/MYC/PTGDR/PTGER4/PTGFR/RAD51/RXRA/SFRP1/SPIDR/SPTBN2/TNFSF4/TP53INP1	38	12	26	INHBA/ADCY1/ATP2B1/MLC1/RXRA/LOC102176622/LOC102177638/LOC102190498/LOC102187932/MFN2/GPLD1/ADCY2	ADAMTS1/INHBB/PTGFR/GNAI3/HOXA1/GNAI1/AHR/ADCY6/ITPR2/EPHA5/LMNB1/KLF9/PTGDR/GNG2/RAD51/LOC102188418/KLF6/LOC102190430/TP53INP1/SPIDR/MYC/TNFSF4/CDH1/PTGER4/SFRP1/SPTBN2	1.78769802009009	Process
GO:0019838	growth factor binding	42/3242	121/16167	0.000113217647152087	0.000113217647152087	0.00623000352749899	CD109/COL1A2/COL2A1/COL3A1/COL4A1/ERBB3/FGFR2/FGFR4/GHR/HYAL2/IGFALS/IGFBP2/IGFBP3/IGFBP5/IL10RA/IL11RA/IL1R1/IL1R2/IL2RA/IL9R/ITGA6/KDR/LOC100860959/LOC102175560/LOC108633303/LOC108634246/LTBP1/NKD2/NRP1/NRP2/NTF3/NTRK2/NTRK3/OSMR/PDGFRA/PDGFRB/PTPRZ1/PXDN/TEK/TGFBR3/THBS1/VEGFA	42	8	34	IGFBP5/LOC102175560/IL11RA/GHR/NKD2/VEGFA/IL9R/IGFALS	IGFBP2/NRP2/ITGA6/COL3A1/TGFBR3/PTPRZ1/IGFBP3/LOC100860959/LOC108633303/COL1A2/COL2A1/ERBB3/NTF3/PDGFRA/KDR/PDGFRB/FGFR4/TEK/NTRK2/PXDN/CD109/THBS1/IL1R2/IL1R1/LTBP1/COL4A1/IL2RA/NRP1/IL10RA/OSMR/NTRK3/HYAL2/FGFR2/LOC108634246	1.73093335916509	Function
GO:2001179	regulation of interleukin-10 secretion	10/3242	15/16167	0.000114951349633804	0.000114951349633804	0.00624904063460923	CD274/LOC102184087/LOC102187127/LOC102187672/LOC102190745/LOC106503912/LOC108638256/PRKCZ/PTGER4/TNFRSF9	10	3	7	TNFRSF9/PRKCZ/LOC102190745	CD274/LOC102187672/LOC106503912/LOC108638256/LOC102187127/LOC102184087/PTGER4	3.32449105490438	Process
GO:0042060	wound healing	125/3242	460/16167	0.00011560070702383	0.00011560070702383	0.00624904063460923	ADAM17/AJUBA/ANXA1/CARMIL1/CASP3/CAV1/CCNB1/CD177/CD40/CD9/CELSR1/COL1A2/COL3A1/CORO1B/CPQ/DGKD/DGKE/DGKI/DGKK/DGKQ/DOCK9/DTNBP1/EGR1/EHD3/ELK3/ENTPD1/ERBB3/ETS1/F2R/F2RL2/F3/F5/F8/FGF10/FYN/FZD6/FZD7/FZD9/GATA6/GATM/GGCX/GJA1/GNG2/HBBC/HIF1A/HMOX1/HPSE/IGF1/IGF2/IGSF10/IL1B/IRF1/ITGA2/ITGA5/ITGB3/JAG1/JAG2/KLF6/LCK/LOC100860781/LOC100860959/LOC102175526/LOC102175560/LOC102175876/LOC102176710/LOC…	125	21	104	LCK/FZD7/MSTN/DGKI/LOC102175560/PPARA/EGR1/IL1B/PRKCQ/PRKCA/JAG2/PRKAR2A/DTNBP1/VEGFA/TRIM72/FZD9/SH2B2/DGKK/P2RX6/SCRIB/MSTRG.14173	PROS1/IGSF10/LOC102175526/PAFAH2/SERPINE2/SLC11A1/TFPI/COL3A1/DGKD/F3/S100A8/SYT11/CAV1/PRKAR2B/PIK3CG/LOC100860959/LOC108633303/COL1A2/ITGA5/ERBB3/ELK3/IGF1/TIMP3/HMOX1/CD9/CELSR1/MMRN1/PDGFRA/HPSE/DGKQ/SPARC/PDGFRB/LOX/IRF1/ANXA1/SYK/GJA1/FYN/HIF1A/GATM/GNG2/AJUBA/F2R/F2RL2/LTBP1/GGCX/EHD3/ADAM17/STXBP1/TMEM8C/DOCK9/JAG1/VIM/KLF6/LOC102190430/SRC/CD40/CPQ/YWHAZ/FZD6/NOV/LYN/SNAI2/PTPRJ/LOC10217…	1.35509146259689	Process
GO:0030148	sphingolipid biosynthetic process	31/3242	81/16167	0.000115603672679197	0.000115603672679197	0.00624904063460923	A3GALT2/ACER3/ALDH3B1/B3GALT1/B3GALT4/B4GALNT1/B4GALT6/CERS1/CERS6/CLN8/DEGS1/ELOVL1/ELOVL5/ELOVL6/ELOVL7/FA2H/FAM57B/GDF1/HACD2/HACD4/P2RX1/P2RX7/SGPL1/SMPD2/SPTLC2/SPTLC3/ST3GAL5/ST8SIA1/ST8SIA2/ST8SIA4/UGCG	31	7	24	B3GALT1/GDF1/CERS1/B3GALT4/FAM57B/CLN8/ALDH3B1	HACD2/A3GALT2/CERS6/ELOVL1/B4GALNT1/ST8SIA1/ELOVL6/ST8SIA4/HACD4/UGCG/SMPD2/SPTLC2/ST3GAL5/SPTLC3/ACER3/DEGS1/P2RX7/FA2H/P2RX1/ELOVL7/ST8SIA2/ELOVL5/B4GALT6/SGPL1	1.90850412411177	Process
GO:0010950	positive regulation of endopeptidase activity	55/3242	171/16167	0.000118799771827882	0.000118799771827882	0.00638425366609668	APAF1/BCL2L13/BOK/CASP3/CASP8/CTSH/DAPK1/DLC1/EFNA1/EIF2AK3/EPHA4/F2R/F3/FIS1/FYN/GPER1/HIP1R/HSF1/LCK/LOC102175959/LOC102180758/LOC102184087/LOC102184299/LOC102187127/LOC102187672/LOC102190297/LOC102190935/LOC102191717/LOC106503912/LOC108638256/LOC108638538/LYN/MAPT/MBP/MEFV/SLC11A2/MUL1/MYC/NLRC4/NLRP3/NOD1/P2RX1/PDE11A/PERP/PIDD1/PMAIP1/PRELID1/PSMD14/RIPK1/S100A8/S100A9/SNCA/TBC1D10A/TNFSF10/…	55	13	42	MUL1/LCK/PDE11A/NOD1/BCL2L13/UACA/HSF1/MAPT/LOC108638538/FIS1/GPER1/PIDD1/LOC102180758	TNFSF10/EPHA4/CASP8/PSMD14/BOK/F3/S100A9/S100A8/EFNA1/LOC102190297/LOC102190935/APAF1/SNCA/NLRP3/PRELID1/LOC102175959/DAPK1/FYN/PERP/F2R/NLRC4/EIF2AK3/LYN/MYC/LOC102191717/TBC1D10A/HIP1R/LOC102187672/LOC106503912/LOC108638256/LOC102187127/LOC102184087/P2RX1/CTSH/RIPK1/MBP/PMAIP1/LOC102184299/MEFV/DLC1/CASP3/MSTRG.3384	1.60392112298018	Process
GO:0015629	actin cytoskeleton	107/3242	384/16167	0.000123433960495655	0.000123433960495655	0.00656701296469089	ABLIM1/ABLIM3/ABRA/ACTC1/ACTN1/ACTN3/ACTR3/ADAM17/AFAP1/AIF1L/ANKRD23/ANLN/ARPC1B/ARPC3/ARPC5/BAIAP2L2/BMF/CARMIL1/CDC42EP3/CDC42EP4/CDH1/CIB2/CIT/CLIC5/CNN3/CORO1B/CORO6/DAPK1/DDX58/DLC1/DYNLL2/EEF1A1/EZR/FBLIM1/FHL3/FYN/GAS2L3/GDPD2/IFIT5/KEAP1/KLHL14/KLHL2/LASP1/LIMA1/LIMCH1/LMOD1/LMOD3/LOC102170144/LOC102173333/LOC102177379/LOC102181155/LOC102181716/LOC102181869/LOC108634517/LSP1/MARCKS/MST1R…	107	47	60	FHL3/PGM1/TMOD4/POU6F1/MYBPC1/BAIAP2L2/SYNPO2/LIMCH1/MYOZ3/SYNPO/KEAP1/OBSCN/TPM2/TRIM32/SPTB/TLN2/LOC102181869/ANKRD23/RHOQ/SVIL/TNNC2/ABRA/PRKCZ/FBLIM1/LMOD1/TNNI1/MTSS1L/MYBPC2/TNNI3/TNNT1/DYNLL2/CORO6/MYH13/LOC102181155/CIB2/LMOD3/CLIC5/TMEM63B/MYOM1/SH2B2/SYNPO2L/MYOZ1/PKNOX2/ACTN3/LSP1/TNNI2/GDPD2	LOC102173333/SDPR/MYO1B/ACTR3/WIPF1/LOC102170144/CNN3/ANLN/PTPN12/LIMA1/GAS2L3/TRIOBP/SNCA/AFAP1/ABLIM3/DDX58/DAPK1/EEF1A1/MARCKS/FYN/EZR/ACTN1/TMOD2/TMOD3/SPTBN5/BMF/ACTC1/CDC42EP3/PLEKHH2/ADAM17/AIF1L/SRC/PARVA/SCNN1D/ARPC5/TRPV4/CIT/ARPC3/KLHL2/CDH1/RFLNB/MYH10/LOC102181716/LASP1/CDC42EP4/LOC102177379/VILL/MST1R/CARMIL1/KLHL14/YES1/ONECUT2/ARPC1B/ABLIM1/IFIT5/DLC1/CORO1B/SPTBN2/PLS3/LOC1086345…	1.38953337060457	Component
GO:0005865	striated muscle thin filament	13/3242	23/16167	0.000123629848882812	0.000123629848882812	0.00656701296469089	ACTC1/ACTN3/LMOD1/LMOD3/TMOD2/TMOD3/TMOD4/TNNC2/TNNI1/TNNI2/TNNI3/TNNT1/TPM2	13	10	3	TMOD4/TPM2/TNNC2/LMOD1/TNNI1/TNNI3/TNNT1/LMOD3/ACTN3/TNNI2	TMOD2/TMOD3/ACTC1	2.81859024220154	Component
GO:0016323	basolateral plasma membrane	71/3242	235/16167	0.000125868326451334	0.000125868326451334	0.00664749237701239	ADORA1/AGTR1/ANK1/ANXA13/ANXA2/AQP3/ATP1A1/ATP2B1/BEST1/BSND/C5AR2/CAV1/CD300LG/CD38/CDH1/CDH2/CHRM3/CLDN1/CLDN19/CLDN7/ENPP1/ENTPD1/ERBB3/EZR/FLOT1/FLOT2/HCN1/HSP70.1/ITGA6/KCNJ10/KCNQ1/LDLR/LIN7B/LOC102172205/LOC102174322/LOC102178315/LOC102181106/LOC102183874/LOC108634355/MARVELD2/MLC1/MPZ/MSN/CD34/TFRC/NAIP/NKD2/NOD1/NOD2/ORAI1/OSCP1/PDPN/PKD2/PLEC/RAPGEF3/RHBG/SCARB1/SCRIB/SHROOM4/SLC12A2/SL…	71	20	51	BSND/NOD1/ATP2B1/MLC1/SLC34A1/SLC12A2/PLEC/ORAI1/LIN7B/SLC27A5/FLOT2/CLDN7/NKD2/SLC38A3/FLOT1/HSP70.1/LOC102178315/ANK1/SCRIB/MSTRG.299	CLDN1/AGTR1/TRPC1/LOC102172205/STK39/ITGA6/OSCP1/CLDN19/ATP1A1/RHBG/KCNJ10/MPZ/CAV1/RAPGEF3/ERBB3/PKD2/CD38/SLC23A1/LDLR/TEK/AQP3/SLC16A10/ENPP1/EZR/LOC102183874/ANXA2/SLC7A8/ANXA13/SLCO2B1/LOC102174322/ADORA1/PDPN/SCARB1/NOD2/CDH1/C5AR2/CD300LG/SLC4A1/NAIP/MARVELD2/HCN1/CDH2/ENTPD1/CHRM3/BEST1/KCNQ1/SHROOM4/LOC102181106/MSN/LOC108634355/MSTRG.10826	1.50663105254177	Component
GO:0051879	Hsp90 protein binding	23/3242	54/16167	0.000133223199630492	0.000133223199630492	0.00698260834158698	AHR/CDK5/EIF2AK3/ERN1/FKBP6/GUCY1B3/HIF1A/HSF1/KDR/LOC102170144/MAPT/MSR1/CDC37/CDC37/CDC37/CDC37/CDC37/NOD2/NOS2/NOS3/PACRG/STUB1/UNC45B	23	8	15	CDK5/PACRG/HSF1/UNC45B/MAPT/STUB1/MSTRG.10768/MSTRG.8964	LOC102170144/NOS3/AHR/KDR/HIF1A/EIF2AK3/GUCY1B3/NOD2/NOS2/ERN1/FKBP6/MSR1/MSTRG.12419/MSTRG.3211/MSTRG.7105	2.12398039618891	Function
GO:0050730	regulation of peptidyl-tyrosine phosphorylation	79/3242	268/16167	0.000133733346473464	0.000133733346473464	0.00698260834158698	ADAM17/ADORA1/ADRA2B/AFAP1L2/BDNF/BST1/CAV1/CAV2/CD3E/CD4/CD40/CD74/CLCF1/CSF3/CSPG4/CTF1/DGKQ/EFNA1/EHD4/EPHA4/EPHA7/ERBB3/ERRFI1/FAM150B/FCER1A/FGF10/FYN/GHR/HSF1/HSPH1/HYAL2/ICAM1/IGF1/IGF2/IL31RA/ITGA5/ITGB3/KIT/KITLG/LCK/LEP/LOC100860959/LOC106502311/LOC108633303/LRP8/LYN/NCK2/NEURL1/NF2/NOD2/NRG1/NRP1/NTF3/PARP14/PARP9/PDGFD/PDGFRA/PDGFRB/PECAM1/PRKCA/PRKCD/PRKCZ/PTGER4/PTPRZ1/SEMA4D/SFRP1/…	79	23	56	LCK/LEP/CD4/CD74/STK11/LOC106502311/VLDLR/SEMA4D/FAM150B/NCK2/HSF1/CD3E/PRKCZ/TNFRSF18/NF2/TMEM102/CSF3/PRKCA/GHR/VEGFA/CTF1/NEURL1/VEGFB	PARP9/PARP14/EPHA4/TAL1/LRP8/EFNA1/FCER1A/PTPRZ1/CAV2/CAV1/LOC100860959/LOC108633303/KITLG/ITGA5/ERBB3/IGF1/NTF3/PDGFRA/KIT/BST1/DGKQ/PDGFRB/ICAM1/SYK/TLR4/FYN/EPHA7/EHD4/THBS4/ADRA2B/ADAM17/HSPH1/NRP1/SRC/CD40/LYN/BDNF/PDGFD/ADORA1/TNFSF18/ERRFI1/NOD2/ITGB3/PECAM1/IL31RA/FGF10/PTGER4/CSPG4/PRKCD/HYAL2/YES1/AFAP1L2/SFRP1/NRG1/CLCF1/IGF2	1.46997085823197	Process
GO:0001933	negative regulation of protein phosphorylation	122/3242	449/16167	0.000139380623237408	0.000139380623237408	0.00721511035437979	ACE2/APC/ATF3/BDKRB2/BMP7/C8H9orf72/CAMK2N1/CAMK2N2/CASP3/CAV1/CCNB1/CDK6/CDKN1A/CDKN2C/CFAP43/CIB1/CNKSR3/CRKL/CTDSPL/DAB2/DBNDD2/DGKQ/DOK1/DRD1/DTNBP1/DUSP22/DUSP26/DUSP4/DUSP6/DUSP7/DVL1/EFNA1/ENPP1/ERRFI1/EZR/F2RL1/FEM1A/FLRT1/FLRT3/FOXM1/FOXO1/GADD45A/GADD45G/GMFB/GPER1/GPS2/HHEX/HMGCR/HSPH1/HYAL2/IGF1/IGFBP3/IL1B/INCA1/JUN/LOC100861279/LOC102170144/LOC102177379/LOC102184299/LOC102188481/LRR…	122	36	86	PINK1/CDKN2C/JUN/PPP1R1A/RGS14/FEM1A/LRRC19/TESK1/WNK2/SEMA4D/DRD1/APC/NCK2/IL1B/PMEPA1/BMP7/DBNDD2/RGS2/PRKCZ/DVL1/ATF3/CRKL/NF2/NOS1/PEBP1/INCA1/GPS2/PRKCA/DUSP7/PRKAR2A/DUSP22/DTNBP1/GPER1/DUSP26/TBC1D10C/SIRT3	PARP14/CAMK2N2/MECOM/WWTR1/LRRC3/CAMK2N1/PID1/STK39/GADD45A/LOC102170144/EFNA1/RGS4/LRRC4/IGFBP3/CAV1/PRKAR2B/TWIST1/CDK6/DUSP6/PTPRR/IGF1/TIMP3/NTF3/FOXM1/SNCA/DGKQ/SPRY4/SEMA6A/PBK/C8H9orf72/GADD45G/TLR4/PKIB/ENPP1/TNFAIP3/CNKSR3/EZR/GMFB/SPRED1/F2RL1/HMGCR/DOK1/SPRED2/NCS1/HSPH1/FOXO1/FLRT3/TRIB3/PKIG/PREX1/LOC100861279/PREX2/LYN/MYC/PTPRJ/PRR5L/PPP1R15B/ERRFI1/P2RX7/LRRC4B/PPM1E/PECAM1/CCNB1/…	1.3549707417539	Process
GO:0043405	regulation of MAP kinase activity	97/3242	343/16167	0.000139756604917024	0.000139756604917024	0.00721511035437979	ADORA1/ADRA2B/AJUBA/AXIN1/BMP2/BMP7/C5/CAV1/CCL19/CD40/CD74/CDK1/CRKL/CSPG4/CXCR4/DAB2/DTNBP1/DUSP22/DUSP4/DUSP6/DUSP7/EIF2AK2/EPHA4/ERN1/F2R/FCER1A/FEM1A/FGF10/FZD10/FZD8/GADD45A/GADD45G/GHR/HMGCR/HYAL2/IGF1/IKBKG/IL1B/ITGA1/KISS1R/KIT/KITLG/LAMTOR2/LOC100860781/LOC102169149/LOC102172205/LOC102183919/LOC102184299/LPAR3/LYN/MADD/MAP2K2/MAP3K10/MAP3K13/MAP3K4/MAP3K8/MAPK11/MAPKAPK2/MDFIC/MST1R/MUL…	97	28	69	MUL1/LOC102183919/LAMTOR2/NOD1/MAPK11/CD74/KISS1R/RGS14/MAP2K2/FEM1A/PRDX2/CCL19/MAP3K4/IL1B/BMP7/MADD/MAPKAPK2/RGS2/CRKL/MAP3K10/PRKCA/GHR/DUSP7/DUSP22/DTNBP1/VEGFA/AXIN1/IKBKG	TIAM1/MAP3K13/LOC102172205/EPHA4/CXCR4/STK39/GADD45A/LPAR3/LOC102169149/FCER1A/RGS4/MDFIC/CAV1/PIK3CG/KITLG/DUSP6/IGF1/NTF3/PDE5A/KIT/PDGFRB/SPRY4/S1PR2/SYK/GADD45G/TLR4/C5/SASH1/THBS1/SPRED1/AJUBA/F2R/HMGCR/ADRA2B/EIF2AK2/SPRED2/FZD8/MAP3K8/BMP2/TRIB3/SRC/CD40/LYN/PTPRJ/PDGFD/ADORA1/P2RX7/FZD10/NOD2/ERN1/ITGA1/FGF10/DAB2/NTRK3/CSPG4/PRKCD/HYAL2/MST1R/RIPK1/LOC102184299/SFRP5/SFRP1/NRG1/DUSP4/CDK…	1.41024329005419	Process
GO:0030175	filopodium	33/3242	89/16167	0.000144465094152526	0.000144465094152526	0.00741652615084712	ABI2/ACTC1/ANTXR1/ARL4C/CDK5/CIB1/CYFIP1/EPHA4/EZR/FAM65B/FGF13/FMR1/FZD9/ITGA6/ITGB3/KITLG/LOC102168948/MSN/MTM1/MYO10/MYO1B/MYO1G/MYO3B/NF2/PDPN/PODXL/PTPRZ1/RAPGEF3/SPATA13/TBC1D10C/TIAM2/TRPV4/TWF2	33	8	25	CDK5/MYO1G/NF2/FAM65B/FZD9/TBC1D10C/FGF13/MTM1	EPHA4/ABI2/MYO1B/LOC102168948/MYO3B/ITGA6/CYFIP1/ARL4C/PODXL/PTPRZ1/KITLG/RAPGEF3/TIAM2/EZR/ACTC1/ANTXR1/SPATA13/PDPN/TRPV4/ITGB3/MYO10/CIB1/TWF2/MSN/FMR1	1.84901468784008	Component
GO:2000778	positive regulation of interleukin-6 secretion	16/3242	32/16167	0.000145916253061476	0.000145916253061476	0.00744940870892798	ARID5A/DDX58/F2R/F2RL1/HYAL2/IFIH1/IL1B/IL1RAP/LOC102184087/LOC102187127/LOC102187672/LOC106503912/LOC108638256/MBP/TWIST1/UNC93B1	16	1	15	IL1B	IL1RAP/IFIH1/TWIST1/DDX58/F2RL1/F2R/ARID5A/LOC102187672/LOC106503912/LOC108638256/LOC102187127/LOC102184087/HYAL2/MBP/UNC93B1	2.49336829117828	Process
GO:0007517	muscle organ development	81/3242	277/16167	0.000148360731521795	0.000148360731521795	0.00752606007215076	ACTC1/ACTN1/ARID5B/ASB2/ATF3/BCL9L/BMP2/CAPN3/CAV1/CAV2/CDK5/CDON/CHODL/CITED2/COL11A1/COL3A1/CTF1/CXCL10/DES/DLL4/DTNBP1/EBF1/EGR1/ELN/ERBB3/ETV1/EVC/FGFR2/FHL3/FOS/FZD1/HEY1/HEYL/IGF1/JPH1/KCNAB1/KIAA1161/LMOD3/LOC102181716/LOC108634554/LOC108634606/LY6E/MAPK12/MEF2D/MEGF10/MEOX2/METTL21C/MSTN/MYC/MYF5/MYLK2/NR4A1/NRG1/PITX1/PKP2/POU6F1/PPP3CA/RCAN1/RXRA/RXRG/RYR1/S1PR1/SGCA/SGCE/SPEG/SRI/STAC3…	81	42	39	SPEG/DES/XIRP2/MSTN/FHL3/MEF2D/RXRG/CDK5/NR4A1/POU6F1/STAC3/TEAD4/MAPK12/PPP3CA/EGR1/PITX1/KIAA1161/VGLL2/FOS/CAPN3/VAMP5/RXRA/METTL21C/SVIL/MYLK2/JPH1/LY6E/BCL9L/ZBTB18/ATF3/TNNI1/RYR1/TNNI3/SGCA/TCAP/ASB2/LMOD3/DTNBP1/CTF1/TRIM72/LOC108634554/LOC108634606	CHODL/RCAN1/KCNAB1/COL3A1/HEYL/TGFBR3/S1PR1/COL11A1/SRI/CAV2/CAV1/MEOX2/ETV1/SGCE/FZD1/MYF5/ERBB3/IGF1/PKP2/CXCL10/EVC/EBF1/MEGF10/TCF21/CITED2/ACTN1/DLL4/ACTC1/BMP2/HEY1/MYC/WT1/LOC102181716/ZBTB42/ELN/FGFR2/NRG1/ARID5B/CDON	1.4582153905086	Process
GO:0070374	positive regulation of ERK1 and ERK2 cascade	65/3242	212/16167	0.000149244386237543	0.000149244386237543	0.00752606007215076	ABCA7/ADAM17/BMP2/BMPER/CALCR/CCL19/CCL22/CCL26/CD4/CD74/CHI3L1/CIB1/CRKL/EDNRA/ESR1/ESR2/F2R/F2RL1/FAM150B/FGF10/FGFR2/FGFR4/GAREM1/GPER1/HCRTR1/HMGCR/ICAM1/IL1B/ITGB3/JUN/KDR/LOC100860959/LOC100861326/LOC102174969/LOC102184087/LOC102187127/LOC102187672/LOC102190717/LOC102190745/LOC106503912/LOC108633303/LOC108638200/LOC108638256/MARCO/MFHAS1/MT3/MYH10/NOD1/NOD2/NRP1/NRXN1/PDE8A/PDGFD/PDGFRA/PDG…	65	23	42	JUN/SLAMF1/NOD1/CD4/CD74/ABCA7/CCL19/FAM150B/ESR1/IL1B/LOC102190717/PRKCZ/CRKL/MT3/CCL22/PRKCA/LOC108638200/PDE8A/LOC100861326/LOC102190745/VEGFA/GPER1/VEGFB	HCRTR1/MARCO/BMPER/LOC100860959/LOC108633303/CALCR/RAP1B/PDGFRA/KDR/PDGFRB/FGFR4/ICAM1/TEK/TLR4/ESR2/F2RL1/F2R/HMGCR/NRXN1/ADAM17/NRP1/BMP2/SRC/PDGFD/CHI3L1/EDNRA/TLR2/NOD2/LOC102174969/LOC102187672/LOC106503912/LOC108638256/LOC102187127/LOC102184087/MYH10/ITGB3/FGF10/CIB1/GAREM1/CCL26/FGFR2/MFHAS1	1.52895225402442	Process
GO:0022407	regulation of cell-cell adhesion	112/3242	407/16167	0.000149874632708294	0.000149874632708294	0.00752606007215076	ADA/ADAMTS18/ANXA1/APOA1/BMP2/BMP7/C28H10orf54/CASP3/CAV1/CCL19/CD27/CD274/CD3E/CD4/CD47/CD5/CD6/CD74/CD83/CD9/CDH1/CITED2/CLEC4G/CYLD/DHPS/DPP4/DUSP22/EFNB1/EFNB2/EFNB3/EPHA7/EPHB3/EPHB4/ETS1/FAM65B/FLOT1/FLOT2/FYN/GLI2/HHLA2/HSPH1/ICAM1/IGF1/IGF2/IGFBP2/IL1B/IL2RA/IRF1/ITGA6/JAG1/LCK/LEP/LOC100861326/LOC102176691/LOC102176695/LOC102177379/LOC102183941/LOC102184087/LOC102186356/LOC102187127/LOC1…	112	37	75	WNT4/LCK/VTCN1/SLAMF1/LOC102186356/LEP/LOC102183941/CD4/CD27/PPARA/CD74/PRDX2/DHPS/CCL19/LOC102176695/NCK2/IL1B/PRKCQ/BMP7/CD3E/LOC102190717/PRKCZ/NF2/FLOT2/PRKCA/LOC108638200/DUSP22/LOC100861326/FAM65B/FLOT1/LOC102190745/VEGFA/SPN/ZNF703/CD6/CD5/MSTRG.299	NFKBIZ/CD47/HHLA2/EPHB3/RAP1GAP/PTAFR/SERPINE2/IGFBP2/GLI2/DPP4/ITGA6/NOS3/PODXL/CAV1/IGF1/CD9/PDE5A/NLRP3/ZNF608/IRF1/CLEC4G/ICAM1/CD274/ANXA1/SYK/FYN/EPHA7/VNN1/MYB/TNFAIP3/CITED2/PNP/LOC102176691/PELI1/EFNB2/HSPH1/RGCC/JAG1/IL2RA/BMP2/SRC/ADA/LYN/SNAI2/APOA1/TNFSF18/TNFSF4/PDPN/TRPV4/ADAMTS18/PIEZO1/CYLD/NOD2/CDH1/LOC102187672/LOC106503912/LOC108638256/LOC102187127/LOC102184087/EFNB3/SLC4A1/MY…	1.3722714919507	Process
GO:0062023	collagen-containing extracellular matrix	45/3242	134/16167	0.000158990507754831	0.000158990507754831	0.00794042982093635	ADAMTS1/ADAMTS12/ANXA2/APLP1/COL11A1/COL12A1/COL14A1/COL15A1/COL17A1/COL1A2/COL28A1/COL2A1/COL3A1/COL4A1/COL4A2/COL4A4/COL4A5/COL5A2/EGFL6/ENTPD1/F3/IGF1/ITGA6/LAMA1/LAMB1/LAMC1/LAMC3/LOC102172205/LUM/MATN2/MMRN2/NID1/NID2/NTN1/P3H1/SERPINE2/SFRP1/SPARC/SPN/TGFBR3/THBS4/TIMP2/TIMP3/VEGFA/VWA2	45	4	41	APLP1/VEGFA/SPN/VWA2	ADAMTS1/LOC102172205/COL4A4/SERPINE2/ITGA6/COL3A1/COL5A2/P3H1/TGFBR3/F3/COL11A1/LAMB1/COL28A1/COL1A2/LUM/COL2A1/IGF1/TIMP3/SPARC/COL15A1/COL12A1/ANXA2/NID2/THBS4/LAMC3/COL4A2/COL4A1/COL14A1/MATN2/LAMC1/NTN1/TIMP2/ADAMTS12/LAMA1/COL17A1/ENTPD1/SFRP1/MMRN2/NID1/EGFL6/COL4A5	1.67465034482124	Component
GO:0007611	learning or memory	84/3242	290/16167	0.000160657694658564	0.000160657694658564	0.00798032247151788	ABCA7/ABI2/ADCY1/ADCY8/ATXN1/B4GALT2/BDNF/BRINP1/CAMK4/CASP3/CDK5/CLN8/CNR1/CNTN2/COMT/CRTC1/CTNND2/DEAF1/DRD1/EGR1/ESR2/FGF13/FOS/FOSL1/FOSL2/FYN/FZD9/GATM/GM2A/GMFB/GPI/HIF1A/HMGCR/HRH1/HRH2/IGF1/IGF2/IL1B/ITGA5/ITGA8/JPH3/JUN/KCNAB1/KIT/LAMB1/LDLR/LMX1B/LOC102190297/LOC102190935/LOC102191717/LOC108633910/MAPT/SLC11A2/NLGN4X/NPTX2/NRG1/NRXN1/NTF4/NTRK2/PAK1/PDE5A/PGRMC1/PLCB1/PLK2/PPP3CB/PRKAR2…	84	30	54	B4GALT2/JUN/CDK5/ADCY1/SYNPO/EGR1/ABCA7/RGS14/CRTC1/VLDLR/FOS/DRD1/IL1B/PLCB1/PRKCZ/JPH3/GPI/NTF4/THRA/MAPT/PRKCA/SLC6A1/ATXN1/FZD9/CLN8/PPP3CB/DEAF1/SCT/FGF13/COMT	RCAN1/KCNAB1/S100B/ABI2/TANC1/PTPRZ1/LAMB1/PRKAR2B/TAC1/ITGA5/LOC102190297/LOC102190935/IGF1/PDE5A/KIT/CAMK4/GM2A/LDLR/NTRK2/BRINP1/FYN/CNR1/ESR2/HIF1A/GMFB/GATM/TMOD2/HMGCR/HRH2/NRXN1/FOSL2/LMX1B/ITGA8/ADCY8/BDNF/LOC102191717/CNTN2/TLR2/PLK2/CTNND2/HRH1/SYNGAP1/LOC108633910/NPTX2/SORCS3/NRG1/CASP3/PAK1/FOSL1/RIN1/IGF2/NLGN4X/PGRMC1/MSTRG.3384	1.44443404454466	Process
GO:0035358	regulation of peroxisome proliferator activated receptor signaling pathway	11/3242	18/16167	0.000161617438388561	0.000161617438388561	0.00798483439237202	CITED2/FABP5/GPS2/LEP/LOC102184867/LOC102190572/LOC102191099/LOC108635409/PLIN5/STARD10/TWIST1	11	4	7	LEP/PLIN5/STARD10/GPS2	LOC102191099/LOC102184867/LOC102190572/TWIST1/CITED2/FABP5/LOC108635409	3.04745013366235	Process
GO:0090257	regulation of muscle system process	72/3242	241/16167	0.000165854601370334	0.000165854601370334	0.00814686752618549	ACE2/ACTN3/ADA/ADORA1/ADRA2B/AKAP9/ATP1A1/ATP2A1/C3H1orf226/CALCRL/CAMK2G/CAV1/CHGA/CHRM2/CHRM3/CHRNA3/COL14A1/CTNNA3/EHD3/ERRFI1/F2R/FBXO32/FGF13/FOXO1/GPER1/GUCY1A3/HCN4/HRC/HSPB6/IGF1/IGFBP5/ITGA2/KCNA1/KCNQ1/KIT/LCK/LOC108638200/MSTN/MYLK2/NEDD4/NFATC1/NOL3/NOS1/NOS3/P2RX1/P2RX4/PAK1/PDE5A/PDE9A/PIK3CG/PKP2/PLN/PPP1R12B/PPP3CA/PRKCA/PTAFR/PTGER4/RANGRF/RGS2/RGS4/RYR1/SPX/SRI/STC1/TEAD1/TNNC2/…	72	32	40	LCK/IGFBP5/MSTN/AKAP9/SPX/PPP3CA/PLN/NEDD4/MYLK2/TNNC2/TEAD1/RGS2/PPP1R12B/TNNI1/NOS1/NOL3/HSPB6/RYR1/HRC/TNNI3/TNNT1/RANGRF/PRKCA/LOC108638200/NFATC1/ATP2A1/GPER1/CAMK2G/CTNNA3/ACTN3/TNNI2/FGF13	PDE9A/TRIM63/PTAFR/CALCRL/ATP1A1/C3H1orf226/RGS4/NOS3/CHRM2/SRI/CAV1/PIK3CG/IGF1/PKP2/KCNA1/PDE5A/KIT/STC1/HCN4/F2R/ADRA2B/EHD3/FOXO1/ADA/COL14A1/FBXO32/WISP1/ADORA1/ERRFI1/P2RX4/GUCY1A3/P2RX1/ITGA2/PTGER4/CHRNA3/CHGA/CHRM3/PAK1/KCNQ1/ACE2	1.48981341879532	Process
GO:0004896	cytokine receptor activity	32/3242	86/16167	0.000167732223772272	0.000167732223772272	0.00814686752618549	CCR10/CCR8/CD4/CD74/CXCR2/CXCR3/CXCR4/F3/GHR/GPR17/IFNAR2/IFNGR1/IFNLR1/IL10RA/IL11RA/IL12RB2/IL17RA/IL17RB/IL17RD/IL1R1/IL1R2/IL1RAP/IL1RL1/IL20RB/IL27RA/IL2RA/IL31RA/IL5RA/IL9R/OSMR/PRLR/XCR1	32	10	22	CD4/CD74/IL11RA/CCR10/GHR/CCR8/IL5RA/XCR1/IL9R/CXCR3	IFNAR2/IL1RAP/IL20RB/IFNLR1/CXCR2/CXCR4/GPR17/IL12RB2/F3/IL17RA/IL27RA/IFNGR1/IL1R2/IL1R1/IL1RL1/IL2RA/IL10RA/IL31RA/OSMR/PRLR/IL17RD/IL17RB	1.85552989110942	Function
GO:0016045	detection of bacterium	9/3242	13/16167	0.000168443251830067	0.000168443251830067	0.00814686752618549	LOC102190745/NAIP/NLRC4/NOD1/NOD2/PGLYRP1/PGLYRP2/SSC5D/TLR2	9	4	5	NOD1/PGLYRP2/SSC5D/LOC102190745	NLRC4/TLR2/NOD2/PGLYRP1/NAIP	3.45235609547763	Process
GO:0042101	T cell receptor complex	9/3242	13/16167	0.000168443251830067	0.000168443251830067	0.00814686752618549	CD3D/CD3E/CD3G/CD4/CD8A/CD8B/LOC102176695/SKAP1/SYK	9	8	1	CD4/LOC102176695/CD8B/CD8A/CD3G/CD3D/CD3E/SKAP1	SYK	3.45235609547763	Component
GO:0032279	asymmetric synapse	67/3242	221/16167	0.000171992820840657	0.000171992820840657	0.00827499215177146	ABLIM1/ADGRL1/ADORA1/ATP1A1/ATP2B2/AXIN1/BCAS1/CAMK2G/CAMK2N1/CDH2/CDK5/CHRM2/CHRM3/CHRNA3/CTNND2/DISC1/DLG2/DLGAP1/DNAJB1/DTNBP1/DVL1/ENTPD1/EPHA4/EPS8/FABP5/FLRT3/FMR1/FYN/GPER1/GRIN3A/HIP1R/HOMER3/IFNGR1/IL1R1/ITGA8/LRP8/LZTS3/MAPT/ATP2B2/MT3/MYD88/MYLK2/NCK2/NEURL1/NLGN4X/NOS1/NTRK2/P2RX4/P2RX6/PAK1/PDZD2/PGRMC1/RGS14/SCRIB/SH2D5/SHARPIN/SIGMAR1/SIPA1L1/SORCS3/SPOCK1/SRC/SYN1/SYN2/SYNDIG1/SYN…	67	24	43	CDK5/RGS14/DNAJB1/HOMER3/NCK2/SYNDIG1/LZTS3/MYLK2/SHARPIN/DVL1/NOS1/MT3/MAPT/ATP2B2/DTNBP1/AXIN1/GPER1/NEURL1/CAMK2G/DLG2/SYN1/P2RX6/SCRIB/MSTRG.18649	TIAM1/CAMK2N1/SH2D5/EPHA4/LRP8/ATP1A1/SYT11/CHRM2/EPS8/SPOCK1/ADGRL1/SIGMAR1/NTRK2/GRIN3A/FYN/IFNGR1/SIPA1L1/IL1R1/FLRT3/ITGA8/SRC/BCAS1/FABP5/ADORA1/P2RX4/HIP1R/PDZD2/CTNND2/CHRNA3/MYD88/SYN2/SYNGAP1/CDH2/DLGAP1/ABLIM1/SORCS3/ENTPD1/CHRM3/DISC1/PAK1/NLGN4X/PGRMC1/FMR1	1.51181606795425	Component
GO:0051249	regulation of lymphocyte activation	118/3242	434/16167	0.000172940679159013	0.000172940679159013	0.00827725947948567	ADA/AHR/ANXA1/BCL2/BST1/C28H10orf54/CAMK4/CASP3/CAV1/CCL19/CD2/CD27/CD274/CD38/CD3E/CD4/CD40/CD47/CD5/CD6/CD74/CD83/CDKN1A/CLCF1/CLEC4G/CYLD/DHPS/DPP4/DUSP22/EFNB1/EFNB2/EFNB3/EPHB4/FAM65B/FANCD2/FGF10/FLOT2/FYN/GLI2/HHLA2/HSPH1/IGF1/IGF2/IGFBP2/IL1B/IL27RA/IL2RA/INHA/INHBA/IRF1/LCK/LEP/LOC102170313/LOC102174022/LOC102176691/LOC102176695/LOC102183941/LOC102184087/LOC102184901/LOC102186356/LOC1021…	118	40	78	ZNF683/LCK/CD2/VTCN1/RORC/SLAMF1/SLAMF7/LOC102186356/LEP/INHBA/LOC102183941/CD4/CD27/CD74/PRDX2/DHPS/PGLYRP2/SIT1/CCL19/LOC102176695/LOC102187233/MSH2/NCK2/IL1B/PRKCQ/CD3E/LOC102190717/PRKCZ/TNFRSF18/FLOT2/DUSP22/FAM65B/LOC102190745/PAGR1/SPN/CD6/CD5/TBC1D10C/MSTRG.14196/MSTRG.299	NFKBIZ/CD47/HHLA2/INHA/IGFBP2/SLC39A10/GLI2/DPP4/CAV1/AHR/TAC1/STAT6/IGF1/LOC102189932/LOC102184901/PDE5A/BST1/CD38/CAMK4/LOC102174022/NLRP3/PRELID1/ZNF608/IRF1/CLEC4G/IL27RA/CD274/ANXA1/SYK/TLR4/FYN/PRDM1/VNN1/MYB/TNFAIP3/PNP/LOC102176691/MMP14/RIPK3/PELI1/EFNB2/HSPH1/IL2RA/SRC/ADA/CD40/TOX/LYN/TNFSF18/TNFSF4/SH2B3/CYLD/NOD2/PGLYRP1/LOC102187672/LOC106503912/LOC108638256/LOC102187127/LOC10218408…	1.35584082193105	Process
GO:0032677	regulation of interleukin-8 production	30/3242	79/16167	0.000174170325081536	0.000174170325081536	0.00829292030521848	AFAP1L2/ANXA1/BAC5/BAC7.5/C5AR2/CD14/CD2/CD58/DDX58/F2R/F2RL1/HYAL2/IL1B/LOC102169231/LOC102170003/LOC102180785/LOC102184087/LOC102187127/LOC102187672/LOC106503912/LOC108638256/MAP34-B/NOD2/PTGER4/RIPK1/SSC5D/TLR2/TLR3/TLR4/ZNF580	30	4	26	CD2/IL1B/ZNF580/SSC5D	CD58/CD14/DDX58/ANXA1/TLR4/F2RL1/F2R/LOC102180785/TLR2/NOD2/C5AR2/LOC102187672/LOC106503912/LOC108638256/LOC102187127/LOC102184087/PTGER4/HYAL2/MAP34-B/LOC102169231/BAC7.5/BAC5/LOC102170003/RIPK1/AFAP1L2/TLR3	1.89369743633794	Process
GO:0009615	response to virus	78/3242	266/16167	0.000176723200179471	0.000176723200179471	0.00834734559373296	ABCC9/AZU1/BANF1/BATF3/BCL2/BNIP3L/CCL19/CCL22/CD40/CD8A/CDK6/CHRM2/CXCL10/CXCR4/DDX21/DDX58/DFNA5/EIF2AK2/F2RL1/FMR1/FOSL1/GLI2/HYAL1/HYAL2/IFI44/IFI44L/IFIH1/IFIT2/IFIT3/IFIT5/IFNAR2/IFNGR1/IFNLR1/IKBKG/IRF1/IRF7/ISG15/KCNJ8/LCN2/LOC102168687/LOC102169889/LOC102170313/LOC102170446/LOC102173185/LOC102174969/LOC102175526/LOC102179935/LOC102180492/LOC102184087/LOC102187127/LOC102187672/LOC10219071…	78	12	66	MAPK11/CCL19/LOC108636785/CD8A/TPT1-2/LOC102190717/BATF3/CCL22/PRF1/BANF1/IKBKG/MSTRG.5763	IFNAR2/RTP4/LOC102175526/MX2/MX1/RRP1B/IFNLR1/GLI2/CXCR4/IFIH1/IFI44L/IFI44/CHRM2/DFNA5/CDK6/ABCC9/KCNJ8/CXCL10/AZU1/NLRP3/IRF1/LOC108636404/LOC108636449/DDX58/BNIP3L/MB21D1/IFNGR1/SERINC5/F2RL1/EIF2AK2/RSAD2/LCN2/SRC/SERINC3/CD40/LOC102170446/LOC102169889/LOC102179935/TNFSF4/ISG15/LOC102190983/LOC102174969/LOC102187672/LOC106503912/LOC108638256/LOC102187127/LOC102184087/MYD88/HYAL2/HYAL1/MST1R/L…	1.46227614069102	Process
GO:0022604	regulation of cell morphogenesis	124/3242	460/16167	0.000177130099798285	0.000177130099798285	0.00834734559373296	AATK/AMIGO1/ANXA1/APOA1/ARAP3/BCL9L/BDNF/CACNA1A/CARMIL1/CDC42EP3/CDC42EP4/CDH2/CDK5/CHRNA3/CIB1/CIT/CNTN2/COCH/CORO1B/CPNE5/CRKL/CXCR4/CYFIP1/DAB2/DISC1/DIXDC1/DLC1/DPYSL2/DTNBP1/DVL1/EBF1/EFNA1/EFNB3/EPHA4/EPHA7/EPHB3/EPS8/EZR/FGF13/FITM2/FMNL1/FMNL2/FMNL3/FYN/GOLGA4/HEXB/ICAM1/ITGB3/KDR/KIT/LIMS1/LINGO1/LOC102168411/LOC102170144/LOC102172788/LOC102172952/LOC102177379/LOC102181993/LPAR3/LRP8/LZ…	124	29	95	MUL1/LOC102168411/AMIGO1/CDK5/PARVB/PPP3CA/STK11/MAP2K2/SEMA4D/PHIP/NEDD4/PARP6/RHOQ/TTL/LZTS3/BCL9L/MFN2/DVL1/CRKL/MT3/SYT3/MAPT/LINGO1/GOLGA4/DTNBP1/VEGFA/TBC1D24/SLIT1/FGF13	TIAM1/ST6GAL1/EPHB3/S100B/RCC2/EPHA4/CXCR4/FMNL2/CYFIP1/NGEF/LRP8/LPAR3/LOC102170144/EFNA1/PTPRZ1/NRCAM/SEMA3E/FMNL3/EPS8/TRIOBP/KIT/KDR/EBF1/SPARC/ARAP3/ICAM1/CACNA1A/ANXA1/DPYSL2/NTRK2/MARCKS/FYN/EPHA7/UST/EZR/SIPA1L1/RHOJ/SEMA6D/CDC42EP3/LIMS1/OLFM1/RAP2A/POSTN/NRP1/VIM/NET1/SRC/FITM2/PREX1/RIMS2/BDNF/APOA1/DIXDC1/TRPC6/CNTN2/PDPN/CIT/SH3D19/MAG/EFNB3/MYH10/NTN1/FMNL1/ITGB3/AATK/CDC42EP4/HEXB/…	1.34425073089612	Process
GO:0045862	positive regulation of proteolysis	101/3242	362/16167	0.000178887010114264	0.000178887010114264	0.00835836497231847	ANAPC11/ANTXR1/APAF1/ARIH2/ATXN3/AURKA/AXIN1/BAG2/BCL2L13/BOK/CAPN3/CASP3/CASP8/CAV1/CNTN2/CTSH/DAB2/DAPK1/DISC1/DLC1/DLGAP5/DVL1/EFNA1/EIF2AK3/EPHA4/ESPL1/F2R/F3/FGFR4/FIS1/FMR1/FYN/GPER1/GPLD1/HIP1R/HSF1/IL1B/KEAP1/LCK/LOC102172271/LOC102175959/LOC102180758/LOC102184087/LOC102184299/LOC102187127/LOC102187672/LOC102190297/LOC102190935/LOC102191717/LOC106503912/LOC108638256/LOC108638538/LONRF2/LY…	101	31	70	MUL1/PINK1/LCK/RNF19B/PDE11A/NOD1/BCL2L13/MAPK12/KEAP1/RAD23A/TRIM32/CAPN3/UACA/LONRF2/IL1B/HSF1/PACSIN3/DVL1/GPLD1/RNF166/MAPT/ANAPC11/NKD2/LOC108638538/ARIH2/AXIN1/STUB1/FIS1/GPER1/PIDD1/LOC102180758	TNFSF10/S100B/RHBDD1/EPHA4/CASP8/PSMD14/BOK/F3/S100A9/S100A8/EFNA1/CAV1/ESPL1/LOC102190297/LOC102190935/PRICKLE1/APAF1/SNCA/NLRP3/PRELID1/FGFR4/LOC102175959/DAPK1/FYN/PERP/DLGAP5/MMP14/PSMC6/F2R/MAL/LOC102172271/NLRC4/PSME4/EIF2AK3/ANTXR1/AURKA/TRIB3/SRC/TMEM67/LYN/MYC/LOC102191717/CNTN2/TBC1D10A/HIP1R/SH3D19/PSMC4/LOC102187672/LOC106503912/LOC108638256/LOC102187127/LOC102184087/P2RX1/MYH10/PLK2/…	1.39132705750832	Process
GO:0043270	positive regulation of ion transport	91/3242	320/16167	0.000179183047487904	0.000179183047487904	0.00835836497231847	ABCA7/ABCB1/ACE2/ACSL5/ADORA1/AKAP9/AKT3/AMIGO1/ARL6IP1/ATF4/ATP1B3/ATP2B2/AVPR1A/C3H1orf226/CACNB4/CALCR/CALM1/CALM3/CAPN3/CAV1/CD4/CEMIP/CNKSR3/CTSS/CXCL10/CXCR3/CXCR4/DPYSL2/DRD1/DTNBP1/EDNRA/EHD3/F2R/GPER1/HCN1/IGF1/IL1B/JPH2/KCNA1/KCNE5/KCNJ11/KCNQ1/LEP/LOC102170266/LOC102190430/LOC102190717/LOC108633189/LOC108633809/LPAR3/LRRC55/MCHR1/ATP2B2/NEDD4L/NOS1/ORAI1/P2RX1/P2RX4/P2RX7/PDGFRB/PINK1/…	91	35	56	LOC102170266/PINK1/AMIGO1/S100A1/LEP/AKAP9/STAC3/CD4/ATF4/MCHR1/ABCA7/SLC34A1/WNK2/TRDN/CALM1/CAPN3/DRD1/IL1B/PLCB1/JPH2/KCNJ11/SCN4B/RGS7/LOC102190717/NOS1/ORAI1/SCN1B/CALM3/SLC38A3/ATP2B2/SLC6A1/DTNBP1/GPER1/CXCR3/MSTRG.18649	TRPC1/ATP1B3/PTAFR/CXCR4/CACNB4/STK39/LPAR3/CTSS/C3H1orf226/SRI/CAV1/ABCB1/CALCR/RAPGEF3/AVPR1A/IGF1/PKP2/KCNA1/SNCA/PKD2/CXCL10/PDGFRB/PRELID1/STC1/DPYSL2/CNKSR3/F2R/EHD3/STXBP1/LOC108633189/LOC102190430/PLCG1/LRRC55/SCN3B/TRPC6/ADORA1/AKT3/P2RX7/P2RX4/EDNRA/PLCG2/P2RX1/HCN1/CEMIP/PRKCD/TRH/LOC108633809/NEDD4L/ARL6IP1/PRSS8/ACSL5/KCNQ1/TMEM27/ACE2/KCNE5/VAMP7	1.41810321560765	Process
GO:0051092	positive regulation of NF-kappaB transcription factor activity	50/3242	154/16167	0.000183137823211024	0.000183137823211024	0.00849738638653033	AR/CAPN3/CD40/CIB1/CTH/EIF2AK2/ICAM1/IKBKG/IL1B/IL1RAP/IRAK4/LOC100860959/LOC102169149/LOC102169889/LOC102173185/LOC102179935/LOC102184087/LOC102187127/LOC102187672/LOC102188481/LOC106503912/LOC108633303/LOC108638256/LTF/MAP3K13/MYD88/NLRC4/NLRP3/NOD1/NOD2/PIDD1/PRDX3/PRKCQ/PRKCZ/RHEBL1/RIPK1/RIPK3/S100A8/S100A9/TGFBR3/TLR2/TLR3/TLR4/TNFSF18/TRAF1/TRIM14/TRIM25/TRIM32/TRIM38/TRIM62	50	11	39	NOD1/TRIM32/TRAF1/CAPN3/IL1B/PRKCQ/PRKCZ/PRDX3/PIDD1/AR/IKBKG	IL1RAP/MAP3K13/TRIM62/CTH/TGFBR3/S100A9/LOC102169149/S100A8/LOC100860959/LOC108633303/RHEBL1/IRAK4/NLRP3/ICAM1/TRIM14/TLR4/RIPK3/NLRC4/EIF2AK2/CD40/LOC102169889/LOC102179935/TNFSF18/TLR2/NOD2/TRIM25/LOC102187672/LOC106503912/LOC108638256/LOC102187127/LOC102184087/CIB1/MYD88/LTF/RIPK1/TRIM38/TLR3/LOC102188481/LOC102173185	1.61907031894694	Process
GO:0022409	positive regulation of cell-cell adhesion	75/3242	254/16167	0.000184012702906479	0.000184012702906479	0.00849738638653033	ADA/ANXA1/BMP7/CAV1/CCL19/CD27/CD274/CD3E/CD4/CD47/CD5/CD6/CD74/CD83/CDH1/CITED2/CYLD/DHPS/DPP4/EFNB1/EFNB2/EFNB3/EPHB4/ETS1/FLOT1/FLOT2/FYN/GLI2/HHLA2/HSPH1/ICAM1/IGF1/IGF2/IGFBP2/IL1B/IL2RA/ITGA6/LCK/LEP/LOC100861326/LOC102176691/LOC102176695/LOC102183941/LOC102184087/LOC102187127/LOC102187672/LOC102190717/LOC106503912/LOC108638256/LYN/TFRC/MYB/MYO10/NCK2/NFKBIZ/NLRP3/NOD2/PDCD1/PDPN/PIEZO1/PNP…	75	25	50	LCK/VTCN1/SLAMF1/LEP/LOC102183941/CD4/CD27/CD74/DHPS/CCL19/LOC102176695/NCK2/IL1B/PRKCQ/BMP7/CD3E/LOC102190717/PRKCZ/FLOT2/LOC100861326/FLOT1/SPN/CD6/CD5/MSTRG.299	NFKBIZ/CD47/HHLA2/RAP1GAP/PTAFR/IGFBP2/GLI2/DPP4/ITGA6/PODXL/CAV1/IGF1/NLRP3/ICAM1/CD274/ANXA1/SYK/FYN/VNN1/MYB/CITED2/PNP/LOC102176691/EFNB2/HSPH1/IL2RA/SRC/ADA/LYN/TNFSF4/PDPN/PIEZO1/CYLD/NOD2/CDH1/LOC102187672/LOC106503912/LOC108638256/LOC102187127/LOC102184087/EFNB3/SLC4A1/MYO10/CD83/YES1/EPHB4/ETS1/IGF2/PDCD1/EFNB1	1.47246158927851	Process
GO:0030193	regulation of blood coagulation	31/3242	83/16167	0.000194662433699836	0.000194662433699836	0.00889972791934836	ADAMTS18/ANXA2/ANXA5/CAV1/CD9/CPB2/F2R/F2RL1/F3/FAP/HPSE/LOC100860959/LOC108633303/LOC108638200/LYN/CD34/NOS3/PDGFRA/PDPN/PLAUR/PRDX2/PRKCA/PRKCD/PRKCQ/PTPRJ/S100A9/SERPINE2/SYK/TFPI/THBS1/TLR4	31	5	26	PRDX2/CPB2/PRKCQ/PRKCA/LOC108638200	SERPINE2/FAP/TFPI/F3/S100A9/NOS3/CAV1/LOC100860959/LOC108633303/CD9/ANXA5/PDGFRA/HPSE/SYK/TLR4/ANXA2/THBS1/F2RL1/F2R/LYN/PTPRJ/PDPN/ADAMTS18/PLAUR/PRKCD/MSTRG.10826	1.86251607292836	Process
GO:0046906	tetrapyrrole binding	31/3242	83/16167	0.000194662433699836	0.000194662433699836	0.00889972791934836	CYGB/FECH/GUCY1B3/HMOX1/HMOX2/LOC102168680/LOC102168959/LOC102169002/LOC102172837/LOC102177333/LOC102177400/LOC102178217/LOC102179192/LOC102182663/LOC102184907/LOC102187233/LOC108634669/MB/ND1,CYTB,ND4,ND6/NOS1/NOS2/NOS3/NOX5/NR1D1/PGRMC1/PXDN/SRC/STC2/TCN2/TDO2/THAP4	31	13	18	THAP4/MB/LOC102177333/LOC102169002/LOC102187233/NOS1/NR1D1/STC2/LOC102178217/FECH/LOC108634669/LOC102179192/MSTRG.5020	NOS3/LOC102177400/HMOX1/PXDN/LOC102184907/NOX5/SRC/TCN2/GUCY1B3/TDO2/LOC102172837/NOS2/CYGB/LOC102168680/LOC102168959/HMOX2/LOC102182663/PGRMC1	1.86251607292836	Function
GO:0034767	positive regulation of ion transmembrane transport	55/3242	174/16167	0.000197227526066631	0.000197227526066631	0.00897236218114479	ABCB1/ACSL5/AKAP9/AMIGO1/ARL6IP1/ATP1B3/C3H1orf226/CACNB4/CALCR/CALM1/CALM3/CAPN3/CEMIP/CNKSR3/CTSS/CXCL10/CXCR3/DRD1/EDNRA/EHD3/F2R/GPER1/HCN1/IGF1/JPH2/KCNA1/KCNE5/KCNJ11/KCNQ1/LOC102170266/LOC102190717/LOC108633809/LRRC55/NEDD4L/NOS1/P2RX7/PINK1/PKD2/PLCB1/PLCG1/PLCG2/PRSS8/PTAFR/RAPGEF3/RGS7/S100A1/SLC34A1/SNCA/SRI/STAC3/STK39/TRDN/TRPC1/TRPC6/WNK2	55	21	34	LOC102170266/PINK1/AMIGO1/S100A1/AKAP9/STAC3/SLC34A1/WNK2/TRDN/CALM1/CAPN3/DRD1/PLCB1/JPH2/KCNJ11/RGS7/LOC102190717/NOS1/CALM3/GPER1/CXCR3	TRPC1/ATP1B3/PTAFR/CACNB4/STK39/CTSS/C3H1orf226/SRI/ABCB1/CALCR/RAPGEF3/IGF1/KCNA1/SNCA/PKD2/CXCL10/CNKSR3/F2R/EHD3/PLCG1/LRRC55/TRPC6/P2RX7/EDNRA/PLCG2/HCN1/CEMIP/LOC108633809/NEDD4L/ARL6IP1/PRSS8/ACSL5/KCNQ1/KCNE5	1.57626731051501	Process
GO:0045178	basal part of cell	25/3242	62/16167	0.000198681788711238	0.000198681788711238	0.00897725650900643	C5AR2/CAV1/CLDN11/FAP/GCK/HOMER3/ITGA1/ITGA2/ITGA6/LOC102172205/LOC102181106/LOC102190297/LOC102190935/CD34/SLC11A2/OSCP1/PHLDB2/PKD2/PLEC/RAPGEF3/SHROOM4/SLC23A1/SLC27A5/SLCO2B1/TEK	25	4	21	GCK/HOMER3/PLEC/SLC27A5	PHLDB2/CLDN11/LOC102172205/FAP/ITGA6/OSCP1/CAV1/LOC102190297/LOC102190935/RAPGEF3/PKD2/SLC23A1/TEK/SLCO2B1/C5AR2/ITGA2/ITGA1/SHROOM4/LOC102181106/MSTRG.10826/MSTRG.3384	2.01078087998249	Component
GO:1901292	nucleoside phosphate catabolic process	37/3242	105/16167	0.000199288924564198	0.000199288924564198	0.00897725650900643	ADA/ALDOA/AMPD3/ENPP1/ENTPD1/FHIT/GATA4/GCK/GDA/GPI/HK3/LOC102176691/LOC102180455/LOC102187810/LOC108634362/MPI/NT5C1A/NT5M/NUDT5/NUDT7/PDE11A/PDE1A/PDE2A/PDE3A/PDE4A/PDE5A/PDE9A/PFKFB1/PFKFB2/PFKL/PFKM/PGAM1/PGM1/PGM2L1/PKM/PNP/TDG	37	15	22	PDE11A/NT5C1A/PGM1/GCK/PFKM/PDE4A/PKM/PGM2L1/PFKFB2/GPI/NT5M/MPI/FHIT/ALDOA/PFKFB1	PDE9A/PFKL/PDE1A/LOC102180455/TDG/PDE3A/PDE5A/HK3/GATA4/GDA/ENPP1/PNP/LOC102176691/NUDT5/ADA/PDE2A/AMPD3/NUDT7/PGAM1/ENTPD1/LOC108634362/LOC102187810	1.75723098616374	Process
GO:0019229	regulation of vasoconstriction	29/3242	76/16167	0.000201338903239209	0.000201338903239209	0.00902535879475375	ACE2/ADRA2B/AGTR1/AHR/ALOX5/AVPR1A/AVPR2/BDKRB2/CAV1/CD38/CHRM3/DRD1/F2R/GJA1/HIF1A/HRH1/ICAM1/KCNA5/LEP/MMP2/NOS1/NPY1R/P2RX1/PDE5A/PER2/PRKCQ/PTAFR/SNTA1/UTS2R	29	7	22	PER2/LEP/DRD1/PRKCQ/SNTA1/NOS1/AVPR2	AGTR1/PTAFR/CAV1/AHR/AVPR1A/KCNA5/NPY1R/PDE5A/CD38/ICAM1/GJA1/HIF1A/F2R/ADRA2B/MMP2/P2RX1/UTS2R/BDKRB2/HRH1/ALOX5/CHRM3/ACE2	1.90283369589922	Process
GO:0044853	plasma membrane raft	38/3242	109/16167	0.00021180140883131	0.00021180140883131	0.00944826928511668	ATP1A1/ATP1B3/CAV1/CAV2/CD177/CD8A/CDH1/CDH2/CHRNA3/DLC1/DRD1/EZR/F2R/FLOT1/FLOT2/IRS1/ITGAM/KCND3/KIF18A/LDLR/LOC100860959/LOC102172271/LOC108633303/LOC108633809/LRP8/MAL/MLC1/NOS3/PACSIN2/PRKAR2A/RANGRF/SCARB1/SDPR/SLC27A1/SLC2A3/SMPD2/SRC/TFPI	38	10	28	IRS1/KCND3/MLC1/SLC27A1/DRD1/CD8A/FLOT2/RANGRF/PRKAR2A/FLOT1	ATP1B3/SDPR/TFPI/LRP8/ATP1A1/NOS3/CAV2/CAV1/LOC100860959/LOC108633303/SLC2A3/PACSIN2/LDLR/SMPD2/EZR/F2R/MAL/LOC102172271/SRC/KIF18A/SCARB1/CDH1/CD177/CHRNA3/CDH2/LOC108633809/ITGAM/DLC1	1.73849532228945	Component
GO:0007507	heart development	142/3242	540/16167	0.000213406292974291	0.000213406292974291	0.00947387204508293	ACTC1/ADAMTS1/ADAMTS9/ADAP2/ADGRG6/AGTR1/AHR/BICC1/BMP2/BMP5/BMP7/CALCRL/CASP3/CASP8/CC2D2A/CCNB1/CDKL1/CEP290/CHRNA3/CITED2/COL11A1/COL14A1/COL2A1/COL3A1/CPE/CRKL/CXCR4/DLC1/DLL4/ECE2/EDNRA/EFNA1/ELN/EPHB4/ERBB3/FAT4/FGFR2/FLRT3/FOXL1/FOXN4/FOXP4/FZD1/GATA6/GJA1/GJC1/GLI2/GPC3/GYS1/HEY1/HEYL/HHEX/HIF1A/IFT52/IGF1/JAG1/JUN/KCNAB1/KCNJ8/KDR/KIF7/LBX1/LOC102174322/LOC108634606/LOX/LTBP1/LY6E/MAP2K2…	142	41	101	RIPPLY3/SPEG/XIRP2/JUN/MEF2D/RXRG/SMARCD3/CEP290/POU6F1/VDR/MB/PPARA/MAP2K2/VLDLR/PLN/NEDD4/PPP3R1/RXRA/BMP7/MYLK2/SALL4/LY6E/TEAD1/TNNI1/CRKL/MYLK3/PSKH1/RYR1/GYS1/TNNI3/TCAP/VEGFA/FOXP4/NFATC1/NPRL3/LBX1/PPP3CB/MYPN/VEGFB/LOC108634606/TXNRD2	ADAMTS1/ECE2/MECOM/KCNAB1/AGTR1/NPHP3/SIK1/NRP2/CASP8/GLI2/CXCR4/CALCRL/COL3A1/HEYL/STIL/TGFBR3/S1PR1/COL11A1/EFNA1/NOS3/SRI/TWIST1/AHR/FZD1/COL2A1/PRICKLE1/ERBB3/IGF1/PKP2/KCNJ8/NPY1R/PKD2/PDGFRA/KDR/CC2D2A/PAM/VCAN/SPARC/PDGFRB/LOX/TEK/GJA1/MARCKS/PRDM1/CITED2/ADGRG6/HIF1A/CDKL1/DLL4/THBS1/SPRED1/ACTC1/LTBP1/PAX8/OLFM1/JAG1/FLRT3/NRP1/BMP2/POFUT1/IFT52/SNAI1/COL14A1/TMEM67/HEY1/SNAI2/PTPRJ/WT1/…	1.31132702721228	Process
GO:0000904	cell morphogenesis involved in differentiation	139/3242	527/16167	0.000214823507956119	0.000214823507956119	0.00949093737073339	ABLIM1/ACTN1/ADCY1/AMIGO1/ANTXR1/APC/AR/ATP2B2/B3GNT2/BCL11B/BCL2/BDNF/BMP7/C14H8orf37/C8H9orf72/CACNA1A/CASP3/CDH1/CDH11/CDH23/CDK5/CGN/CIB1/CLIC5/CNTN2/CNTN4/COBL/CTNND2/CXCR4/CYFIP1/DAB2/DOCK10/DOK1/DOK4/DPYSL5/DTNBP1/DVL1/EBF1/EFNA1/EFNB1/EFNB2/EFNB3/EPHA2/EPHA4/EPHA5/EPHA7/EPHB3/ERBB3/ESRRB/ETV1/EZR/FAM65B/FARP1/FAT3/FGFR2/FLOT1/FLRT3/FNDC3B/FYN/FZD7/GBX1/GLI2/HOXA1/HRH2/ITGA8/ITGB3/KIF14/KL…	139	39	100	FZD7/NR4A2/AMIGO1/CGN/GBX1/CDK5/ADCY1/COBL/STK11/NRTN/VLDLR/ESRRB/SPTB/APC/RXRA/FARP1/PRKCQ/BMP7/DVL1/RILPL2/DOK4/SCN1B/MAPT/PRKCA/LINGO1/BCL11B/ATP2B2/DTNBP1/FAM65B/FLOT1/CLIC5/VEGFA/SLIT1/LGI1/PPP3CB/LRFN4/AR/SCRIB/MSTRG.18649	EPHB3/FNDC3B/S100B/EPHA2/RAP1GAP/DOCK10/EPHA4/KLF7/NRP2/GLI2/CXCR4/MYO3B/CYFIP1/TAL1/LRP8/PLPPR4/EFNA1/PTPRZ1/HOXA1/NRCAM/LAMB1/ETV1/LOC102190297/LOC102190935/ERBB3/NTF3/TRIOBP/EPHA5/PRDM8/EBF1/SEMA6A/CACNA1A/C8H9orf72/TEK/STC1/FYN/EPHA7/EZR/ACTN1/SPTBN5/HRH2/DOK1/NRXN1/B3GNT2/RAB1A/ANTXR1/DPYSL5/STXBP1/LAMC3/EFNB2/SLITRK5/FLRT3/NRP1/ITGA8/PTPRA/SRC/PLCG1/C14H8orf37/MATN2/PREX2/LRRC55/BDNF/PARVA/…	1.31528725796502	Process
GO:0043280	positive regulation of cysteine-type endopeptidase activity involved in apoptotic process	44/3242	132/16167	0.000225761189542776	0.000225761189542776	0.00992644263262875	APAF1/BCL2L13/BOK/CASP3/CASP8/CTSH/DAPK1/DLC1/EIF2AK3/F2R/F3/FIS1/GPER1/HIP1R/HSF1/LCK/LOC102175959/LOC102180758/LOC102184087/LOC102187127/LOC102187672/LOC102190297/LOC102190935/LOC102191717/LOC106503912/LOC108638256/LOC108638538/MAPT/SLC11A2/MUL1/MYC/NLRC4/NLRP3/NOD1/P2RX1/PDE11A/PIDD1/PMAIP1/RIPK1/S100A8/S100A9/SNCA/TNFSF10/UACA	44	13	31	MUL1/LCK/PDE11A/NOD1/BCL2L13/UACA/HSF1/MAPT/LOC108638538/FIS1/GPER1/PIDD1/LOC102180758	TNFSF10/CASP8/BOK/F3/S100A9/S100A8/LOC102190297/LOC102190935/APAF1/SNCA/NLRP3/LOC102175959/DAPK1/F2R/NLRC4/EIF2AK3/MYC/LOC102191717/HIP1R/LOC102187672/LOC106503912/LOC108638256/LOC102187127/LOC102184087/P2RX1/CTSH/RIPK1/PMAIP1/DLC1/CASP3/MSTRG.3384	1.66224552745219	Process
GO:0050878	regulation of body fluid levels	131/3242	493/16167	0.000230360387459791	0.000230360387459791	0.0100075771970074	ADA/ADAMTS18/ADCY1/ADCY2/ADCY6/ADCY9/ADORA1/ADORA3/AKR1B1/ALAS2/ANXA2/ANXA5/AQP3/ATP2B2/AVPR1A/AVPR2/BTC/CARMIL1/CAV1/CD177/CD40/CD9/CDH1/CDO1/CHRM3/CLDN1/COL1A2/CPB2/DGKD/DGKE/DGKI/DGKK/DGKQ/DOCK9/DTNBP1/EDNRB/EHD3/EIF2AK3/ENTPD1/F2R/F2RL1/F2RL2/F3/F5/F8/FAP/FGF10/FLI1/FYN/FZD6/GATA6/GGCX/GJA1/GNG2/GPI/HBBC/HIF1A/HPSE/HYAL2/IRF1/ITGA2/ITGB3/LCK/LOC100860781/LOC100860959/LOC102175526/LOC102175560…	131	28	103	LCK/DGKI/ADCY1/VDR/LOC102175560/BTC/PRDX2/LOC102187233/CPB2/PRKCQ/MADD/UTS2/GPI/PRKCA/LOC108638200/ADCY2/PRKAR2A/ATP2B2/DTNBP1/VEGFA/ADCY9/SH2B2/NEURL1/SCT/DGKK/P2RX6/AVPR2/MSTRG.18649	PROS1/CLDN1/LOC102175526/TRPC1/PAFAH2/SERPINE2/FAP/STK39/TFPI/DGKD/F3/ADORA3/S100A9/TMEM79/NOS3/AKR1B1/CAV1/PRKAR2B/PIK3CG/LOC100860959/LOC108633303/TAC1/COL1A2/ADCY6/AVPR1A/SCNN1A/CD9/ANXA5/MMRN1/PDGFRA/PPAT/HPSE/DGKQ/PAM/IRF1/AQP3/SYK/TLR4/GJA1/FYN/HIF1A/ANXA2/GNG2/THBS1/F2RL1/F2R/F2RL2/CDO1/EIF2AK3/GGCX/EHD3/STXBP1/DOCK9/EDNRB/LOC102190430/SRC/ADA/CD40/YWHAZ/FZD6/LYN/PTPRJ/LOC102176710/LOC1021…	1.32507604926716	Process
GO:0014069	postsynaptic density	65/3242	215/16167	0.000232541100099244	0.000232541100099244	0.0100075771970074	ABLIM1/ADGRL1/ADORA1/ATP1A1/ATP2B2/AXIN1/BCAS1/CAMK2G/CAMK2N1/CDH2/CDK5/CHRNA3/CTNND2/DISC1/DLG2/DLGAP1/DNAJB1/DTNBP1/DVL1/ENTPD1/EPHA4/EPS8/FABP5/FLRT3/FMR1/FYN/GPER1/GRIN3A/HIP1R/HOMER3/IFNGR1/IL1R1/ITGA8/LRP8/LZTS3/MAPT/ATP2B2/MT3/MYD88/MYLK2/NCK2/NEURL1/NLGN4X/NOS1/NTRK2/P2RX4/P2RX6/PAK1/PDZD2/PGRMC1/RGS14/SCRIB/SH2D5/SHARPIN/SIGMAR1/SIPA1L1/SORCS3/SPOCK1/SRC/SYN1/SYN2/SYNDIG1/SYNGAP1/SYT11/T…	65	24	41	CDK5/RGS14/DNAJB1/HOMER3/NCK2/SYNDIG1/LZTS3/MYLK2/SHARPIN/DVL1/NOS1/MT3/MAPT/ATP2B2/DTNBP1/AXIN1/GPER1/NEURL1/CAMK2G/DLG2/SYN1/P2RX6/SCRIB/MSTRG.18649	TIAM1/CAMK2N1/SH2D5/EPHA4/LRP8/ATP1A1/SYT11/EPS8/SPOCK1/ADGRL1/SIGMAR1/NTRK2/GRIN3A/FYN/IFNGR1/SIPA1L1/IL1R1/FLRT3/ITGA8/SRC/BCAS1/FABP5/ADORA1/P2RX4/HIP1R/PDZD2/CTNND2/CHRNA3/MYD88/SYN2/SYNGAP1/CDH2/DLGAP1/ABLIM1/SORCS3/ENTPD1/DISC1/PAK1/NLGN4X/PGRMC1/FMR1	1.5076180365264	Component
GO:0072511	divalent inorganic cation transport	84/3242	293/16167	0.000233226285458373	0.000233226285458373	0.0100075771970074	ABCC2/ANXA1/ANXA2/ANXA5/ATP13A3/ATP13A5/ATP2A1/ATP2B1/ATP2B2/CACNA1A/CACNA2D2/CACNB4/CALCRL/CAMK2G/CATSPER4/CAV1/CCL19/CDH23/CDK5/CUL5/F2R/FAM155A/FYN/GCK/GRIN3A/HRH1/ITPR2/ITPR3/JPH1/JPH2/JPH3/LCK/LOC102174969/LOC102190297/LOC102190717/LOC102190935/LOC108634554/MCUB/ATP2B2/SLC11A2/TPT1/MT3/MYB/NCS1/NFATC1/NIPAL4/NOL3/ORAI1/ORAI3/P2RX4/P2RX7/PDE2A/PKD2/PKD2L2/PLCG1/PLCG2/PLN/PPP3CA/RYR1/RYR3/SLC1…	84	32	52	ATP13A5/CATSPER4/LCK/CDK5/GCK/ATP2B1/VDR/PPP3CA/PKD2L2/SLC25A23/CCL19/TRDN/PLN/TPT1-2/JPH2/JPH1/CUL5/LOC102190717/ORAI1/JPH3/MT3/NOL3/RYR1/CACNA2D2/XCR1/ATP2B2/NFATC1/ATP2A1/CAMK2G/LOC108634554/MSTRG.18649/MSTRG.5763	ATP13A3/TRPC1/SLC11A1/SLC39A10/CACNB4/CALCRL/SLC30A7/SRI/CAV1/LOC102190297/LOC102190935/SLC41A2/ITPR2/ANXA5/MCUB/PKD2/TMEM165/NIPAL4/CACNA1A/TRPM3/TMC1/ANXA1/GRIN3A/FYN/MYB/SLC24A5/ANXA2/RYR3/F2R/SLC30A6/NCS1/FAM155A/PLCG1/PDE2A/TRPC6/SLC30A1/TRPV4/P2RX7/P2RX4/PLCG2/LOC102174969/TRPV1/SLC39A11/TRPM1/HRH1/ITPR3/SLC39A6/ORAI3/ABCC2/CDH23/SLC3A2/MSTRG.3384	1.42964461746741	Process
GO:1903825	organic acid transmembrane transport	57/3242	183/16167	0.000234963582584532	0.000234963582584532	0.0100075771970074	ABCC2/CLN8/CPT1A/KCNJ10/LOC102172245/LOC102176622/LOC102177638/LOC102187932/LOC102188418/LOC102190498/LOC102191423/LOC108636372/MFSD2A/MID1IP1/MYC/OCA2/PRKCD/SERINC1/SERINC2/SERINC3/SERINC4/SERINC5/SLC10A6/SLC15A4/SLC16A10/SLC16A14/SLC16A2/SLC16A6/SLC16A7/SLC16A9/SLC19A2/SLC1A2/SLC23A1/SLC25A22/SLC26A9/SLC27A1/SLC27A4/SLC27A5/SLC27A6/SLC38A1/SLC38A2/SLC38A3/SLC38A6/SLC3A2/SLC43A2/SLC6A1/SLC6A13/S…	57	16	41	SERINC2/LOC108636372/SLC27A1/LOC102176622/LOC102177638/LOC102190498/LOC102187932/SLC27A5/SERINC4/SLC38A3/SLC6A1/CLN8/THRSP/MID1IP1/SLC6A8/SLC7A4	SLCO2A1/SLC16A14/OCA2/MFSD2A/SLC6A9/KCNJ10/SLC38A2/SLC38A1/SLC16A7/LOC102172245/SLC6A13/SLC10A6/LOC102191423/SLC23A1/SLC27A6/SERINC1/SLC16A10/SLC38A6/SLC7A8/SERINC5/SLC27A4/SLC7A1/LOC102188418/SERINC3/MYC/SLC1A2/SLCO2B1/SLC26A9/SLC19A2/SLC15A4/SLC7A5/SLC7A6/SLC43A2/SLC16A6/PRKCD/ABCC2/SLC16A9/SLC3A2/SLC25A22/CPT1A/SLC16A2	1.55324582073401	Process
GO:1905039	carboxylic acid transmembrane transport	57/3242	183/16167	0.000234963582584532	0.000234963582584532	0.0100075771970074	ABCC2/CLN8/CPT1A/KCNJ10/LOC102172245/LOC102176622/LOC102177638/LOC102187932/LOC102188418/LOC102190498/LOC102191423/LOC108636372/MFSD2A/MID1IP1/MYC/OCA2/PRKCD/SERINC1/SERINC2/SERINC3/SERINC4/SERINC5/SLC10A6/SLC15A4/SLC16A10/SLC16A14/SLC16A2/SLC16A6/SLC16A7/SLC16A9/SLC19A2/SLC1A2/SLC23A1/SLC25A22/SLC26A9/SLC27A1/SLC27A4/SLC27A5/SLC27A6/SLC38A1/SLC38A2/SLC38A3/SLC38A6/SLC3A2/SLC43A2/SLC6A1/SLC6A13/S…	57	16	41	SERINC2/LOC108636372/SLC27A1/LOC102176622/LOC102177638/LOC102190498/LOC102187932/SLC27A5/SERINC4/SLC38A3/SLC6A1/CLN8/THRSP/MID1IP1/SLC6A8/SLC7A4	SLCO2A1/SLC16A14/OCA2/MFSD2A/SLC6A9/KCNJ10/SLC38A2/SLC38A1/SLC16A7/LOC102172245/SLC6A13/SLC10A6/LOC102191423/SLC23A1/SLC27A6/SERINC1/SLC16A10/SLC38A6/SLC7A8/SERINC5/SLC27A4/SLC7A1/LOC102188418/SERINC3/MYC/SLC1A2/SLCO2B1/SLC26A9/SLC19A2/SLC15A4/SLC7A5/SLC7A6/SLC43A2/SLC16A6/PRKCD/ABCC2/SLC16A9/SLC3A2/SLC25A22/CPT1A/SLC16A2	1.55324582073401	Process
GO:0006869	lipid transport	76/3242	260/16167	0.000236477862916896	0.000236477862916896	0.0100075771970074	ABCA10/ABCA3/ABCA6/ABCA7/ABCB1/ABCC2/ABCG1/ABCG2/ABCG8/ACSL3/ACSL4/ACSL5/ANXA1/APOA1/ATP10D/ATP8B1/ATP8B2/ATP9A/BDKRB2/CAV1/CHKA/CLN8/CPT1A/FABP3/INHBA/KISS1R/LDLR/LEP/LHB/LIPG/LOC100860959/LOC100861279/LOC102171143/LOC102172428/LOC102175526/LOC102176622/LOC102177638/LOC102178109/LOC102187932/LOC102188073/LOC102188418/LOC102190498/LOC108633303/LOC108634593/LOC108634606/LOC108635379/LOC108637177/M…	76	23	53	LEP/INHBA/SPX/PPARA/ABCA7/KISS1R/SLC27A1/MFSD2B/RXRA/LOC102176622/LOC102177638/LOC102190498/LOC102187932/ATP9A/LOC102188073/LHB/SLC27A5/SPNS2/CLN8/THRSP/MID1IP1/LOC108634606/LOC108635379	LOC102175526/PLSCR4/SLCO2A1/ABCG1/FABP3/ACSL3/MFSD2A/ATP8B2/CAV1/LOC100860959/LOC108633303/ABCB1/LOC102171143/LOC102172428/SLC25A17/ABCG2/ATP10D/SLC10A6/PRELID1/SLC27A6/LDLR/ANXA1/TMEM30B/ABCG8/SLC27A4/LOC108637177/LOC102188418/LOC100861279/SLCO2B1/APOA1/SOAT1/P2RX7/SCARB1/NOS2/PITPNC1/ABCA10/ABCA6/LOC102178109/STARD5/BDKRB2/NPC1/LIPG/ATP8B1/VPS4B/ABCA3/ACSL5/ABCC2/MSR1/CHKA/CPT1A/ACSL4/LOC108634…	1.457661462535	Process
GO:0003958	NADPH-hemoprotein reductase activity	8/3242	11/16167	0.00023849672804552	0.00023849672804552	0.0100075771970074	LOC102184867/LOC102184907/LOC102190572/LOC102191099/LOC108635409/NOS1/NOS2/NOS3	8	1	7	NOS1	LOC102191099/LOC102184867/LOC102190572/NOS3/LOC102184907/NOS2/LOC108635409	3.62671751444114	Function
GO:0009214	cyclic nucleotide catabolic process	8/3242	11/16167	0.00023849672804552	0.00023849672804552	0.0100075771970074	LOC102180455/PDE11A/PDE1A/PDE2A/PDE3A/PDE4A/PDE5A/PDE9A	8	2	6	PDE11A/PDE4A	PDE9A/PDE1A/LOC102180455/PDE3A/PDE5A/PDE2A	3.62671751444114	Process
GO:0035814	negative regulation of renal sodium excretion	8/3242	11/16167	0.00023849672804552	0.00023849672804552	0.0100075771970074	ADORA1/AVPR2/COMT/LOC102190430/LOC108633189/SPX/UTS2/UTS2R	8	4	4	SPX/UTS2/COMT/AVPR2	LOC108633189/LOC102190430/ADORA1/UTS2R	3.62671751444114	Process
GO:2001181	positive regulation of interleukin-10 secretion	8/3242	11/16167	0.00023849672804552	0.00023849672804552	0.0100075771970074	CD274/LOC102184087/LOC102187127/LOC102187672/LOC106503912/LOC108638256/PRKCZ/PTGER4	8	1	7	PRKCZ	CD274/LOC102187672/LOC106503912/LOC108638256/LOC102187127/LOC102184087/PTGER4	3.62671751444114	Process
GO:0008047	enzyme activator activity	117/3242	433/16167	0.000240340802132278	0.000240340802132278	0.0100391158019846	AFAP1L2/AGAP2/ALDH1A1/APAF1/APOA1/ARAP2/ARAP3/ARFGAP3/ARHGAP1/ARHGAP11A/ARHGAP20/ARHGAP26/ARHGAP27/ARHGAP28/ARHGAP31/ARHGAP36/ARHGAP4/ATP1B3/AXIN1/BCL2L13/BMP2/CAMKK2/CASP3/CAV1/CCNB1/CDC42EP3/CDC42EP4/CDKN1A/CKS2/CTSH/DAZAP2/DGKQ/DLC1/DNAJB1/ECT2/ELMOD1/ERBB3/ERRFI1/EVI5L/FAM13A/FAM150B/FAM20A/FGF13/GM2A/GMFB/GNB5/GRTP1/HSPB2/IGF1/IGF2/IGFBP3/JUN/LOC102170266/LOC102172271/LOC102172837/LOC1021733…	117	34	83	LOC102170266/PINK1/JUN/NOD1/LOC102175560/BCL2L13/STK11/RGS14/MAP2K2/EVI5L/DNAJB1/VLDLR/ALDH1A1/FAM150B/LOC108636785/TBC1D4/PLCB1/MMP24/HSPB2/ELMOD1/RGS2/RGS7/RGS8/PPP1R12B/MTSS1L/MT3/AXIN1/NOXO1/LOC102184306/TBC1D10C/FGF13/GRTP1/LOC108634753/ARHGAP4	ARHGAP31/LOC102173333/ECT2/ATP1B3/RASA2/RAP1GAP/PSMD14/RGS4/IGFBP3/CAV1/DAZAP2/TBC1D30/AGAP2/ERBB3/APAF1/IGF1/ARFGAP3/RAP1GDS1/FAM13A/ARAP2/TBC1D1/DGKQ/GM2A/ARHGAP26/ARAP3/CKS2/TIAM2/SIPA1L1/GMFB/GNB5/ARHGAP11A/MMP14/MAL/LOC102172271/TBC1D8/CDC42EP3/PSME4/SPDYA/STARD13/RGCC/USP6NL/NRP1/RALGAPA2/BMP2/PREX1/MMP16/PREX2/ARHGAP1/APOA1/ARHGAP20/ERRFI1/TBC1D10A/SGSM1/P2RX7/CAMKK2/TBC1D9/LOC102172837/LO…	1.34745538137579	Function
GO:0004721	phosphoprotein phosphatase activity	47/3242	144/16167	0.000245434973682684	0.000245434973682684	0.0101595415848736	CAMK2G/CDC25A/CTDNEP1/CTDSPL/DLGAP5/DUSP11/DUSP13/DUSP18/DUSP22/DUSP26/DUSP4/DUSP6/DUSP7/EYA2/LCK/LOC102181716/MINPP1/MTM1/MTMR3/PALD1/PDP2/PGP/PHPT1/PPM1A/PPM1D/PPM1E/PPM1H/PPM1J/PPM1K/PPM1M/PPP1R3A/PPP1R3D/PPP3CA/PPP3CB/PPP3R1/PTP4A3/PTPN12/PTPN13/PTPN21/PTPN4/PTPN9/PTPRA/PTPRB/PTPRJ/PTPRK/PTPRR/PTPRZ1	47	22	25	LCK/PTPN4/PPM1J/PPP1R3A/PPP3CA/PPM1K/PTPN21/PPM1A/PPP3R1/PPP1R3D/PTP4A3/MTMR3/CTDNEP1/DUSP7/DUSP22/PGP/DUSP26/DUSP13/CAMK2G/PPP3CB/PHPT1/MTM1	PTPRZ1/PTPN12/DUSP6/PTPRR/PTPRB/PPM1H/PTPN13/PTPRK/DLGAP5/DUSP11/PTPRA/EYA2/PTPRJ/DUSP18/PDP2/PPM1E/PPM1D/LOC102181716/PTPN9/CTDSPL/PPM1M/CDC25A/MINPP1/DUSP4/PALD1	1.62761541229694	Function
GO:0050671	positive regulation of lymphocyte proliferation	47/3242	144/16167	0.000245434973682684	0.000245434973682684	0.0101595415848736	ADA/ANXA1/BCL2/BST1/CCL19/CD274/CD38/CD3E/CD4/CD40/CD6/CD74/CDKN1A/CLCF1/DHPS/EFNB1/FGF10/HHLA2/IGF1/IGF2/IGFBP2/IL1B/IL2RA/LEP/LOC102176691/LOC102176695/LOC102184087/LOC102187127/LOC102187672/LOC102190717/LOC106503912/LOC108638256/TFRC/MYD88/NCK2/PELI1/PNP/PRKCQ/SLAMF1/SLC39A10/SLC4A1/SPN/SYK/TAC1/TLR4/TNFSF4/VTCN1	47	16	31	VTCN1/SLAMF1/LEP/CD4/CD74/DHPS/CCL19/LOC102176695/NCK2/IL1B/PRKCQ/CD3E/LOC102190717/SPN/CD6/MSTRG.299	HHLA2/IGFBP2/SLC39A10/TAC1/IGF1/BST1/CD38/CD274/ANXA1/SYK/TLR4/PNP/LOC102176691/PELI1/IL2RA/ADA/CD40/TNFSF4/LOC102187672/LOC106503912/LOC108638256/LOC102187127/LOC102184087/SLC4A1/FGF10/MYD88/CDKN1A/BCL2/CLCF1/IGF2/EFNB1	1.62761541229694	Process
GO:0009166	nucleotide catabolic process	34/3242	95/16167	0.000253844543534285	0.000253844543534285	0.010414489940041	ADA/ALDOA/AMPD3/FHIT/GATA4/GCK/GDA/GPI/HK3/LOC102176691/LOC102180455/LOC102187810/LOC108634362/MPI/NT5C1A/NT5M/NUDT7/PDE11A/PDE1A/PDE2A/PDE3A/PDE4A/PDE5A/PDE9A/PFKFB1/PFKFB2/PFKL/PFKM/PGAM1/PGM1/PGM2L1/PKM/PNP/TDG	34	15	19	PDE11A/NT5C1A/PGM1/GCK/PFKM/PDE4A/PKM/PGM2L1/PFKFB2/GPI/NT5M/MPI/FHIT/ALDOA/PFKFB1	PDE9A/PFKL/PDE1A/LOC102180455/TDG/PDE3A/PDE5A/HK3/GATA4/GDA/PNP/LOC102176691/ADA/PDE2A/AMPD3/NUDT7/PGAM1/LOC108634362/LOC102187810	1.7847267768434	Process
GO:0051282	regulation of sequestering of calcium ion	42/3242	125/16167	0.000255314220337835	0.000255314220337835	0.010414489940041	ANXA5/CALM1/CALM3/CAPN3/CATSPER4/CCL19/CEMIP/CXCL10/CXCR3/DRD1/EDNRA/F2R/GPER1/HRC/ITGB3/ITPR2/ITPR3/JPH1/JPH2/JPH3/JSRP1/LCK/LOC102190717/LOC108634554/METTL21C/MS4A2/NOL3/NOS1/P2RX7/PKD2/PLCG1/PLCG2/PLN/RYR1/RYR3/SLC25A23/SNCA/SRI/TRDN/TRPC1/TRPV1/XCR1	42	24	18	CATSPER4/LCK/JSRP1/SLC25A23/CCL19/TRDN/PLN/CALM1/CAPN3/DRD1/METTL21C/JPH2/JPH1/LOC102190717/NOS1/JPH3/NOL3/RYR1/CALM3/HRC/XCR1/GPER1/CXCR3/LOC108634554	TRPC1/SRI/ITPR2/ANXA5/SNCA/PKD2/CXCL10/RYR3/F2R/PLCG1/MS4A2/P2RX7/EDNRA/PLCG2/TRPV1/ITGB3/CEMIP/ITPR3	1.67554349167181	Process
GO:0050921	positive regulation of chemotaxis	49/3242	152/16167	0.000255572563443345	0.000255572563443345	0.010414489940041	ADAM17/AZU1/C3AR1/C5/CCL19/CCL26/CD74/CSF1/CXCL10/CXCR2/CXCR3/EDNRA/F2RL1/F3/FAM65B/FGF10/GJA1/IL1B/ITGA2/KDR/LOC102172952/LOC102184087/LOC102187127/LOC102187672/LOC102190717/LOC106503912/LOC108638256/MOSPD2/NRP1/NTF3/NTRK3/P2RX4/PDGFD/PDGFRB/PRKCA/PTPRJ/S100A14/S1PR1/SEMA5A/SLAMF1/SNAI2/THBS1/THBS4/TIAM1/TMEM102/TNFSF18/VEGFA/VEGFB/ZNF580	49	13	36	S100A14/SLAMF1/CD74/CCL19/IL1B/LOC102190717/ZNF580/TMEM102/PRKCA/FAM65B/VEGFA/VEGFB/CXCR3	TIAM1/CXCR2/F3/S1PR1/CSF1/C3AR1/NTF3/KDR/CXCL10/PDGFRB/AZU1/C5/GJA1/THBS1/THBS4/F2RL1/ADAM17/NRP1/SNAI2/PTPRJ/PDGFD/TNFSF18/P2RX4/EDNRA/LOC102187672/LOC106503912/LOC108638256/LOC102187127/LOC102184087/ITGA2/FGF10/SEMA5A/NTRK3/LOC102172952/CCL26/MOSPD2	1.60756639825968	Process
GO:0006112	energy reserve metabolic process	23/3242	56/16167	0.000256127261182911	0.000256127261182911	0.010414489940041	ADGRF5/GCK/GYG1/GYG2/GYS1/LEP/MT3/MYC/NR1D1/PCDH12/PER2/PFKM/PGM1/PGM2/PGM2L1/PID1/PPP1R3A/PPP1R3C/PYGB/PYGL/PYGM/S100B/STK40	23	14	9	GYG1/PER2/STK40/PGM1/LEP/GCK/PPP1R3A/PFKM/PGM2L1/MT3/GYS1/NR1D1/PPP1R3C/PYGM	S100B/PID1/PGM2/PCDH12/PYGL/PYGB/MYC/ADGRF5/GYG2	2.04812395346788	Process
GO:0043281	regulation of cysteine-type endopeptidase activity involved in apoptotic process	68/3242	228/16167	0.000261684108427761	0.000261684108427761	0.0105935648809383	APAF1/ARL6IP1/BCL2L13/BIRC5/BOK/CASP3/CASP8/CD27/CDH1/CTSH/DAPK1/DHCR24/DLC1/EIF2AK3/EPHA7/F2R/F3/FIS1/GPER1/GPI/HIP1R/HSF1/HSP70.1/HSPA5/IFI6/IGF1/LCK/LOC102175959/LOC102178315/LOC102180758/LOC102184087/LOC102187127/LOC102187672/LOC102190297/LOC102190935/LOC102191717/LOC106503912/LOC108638256/LOC108638538/MAPT/MKL1/SLC11A2/MT3/MUL1/MYC/NAIP/NLRC4/NLRP3/NOD1/NOL3/NR4A1/P2RX1/PDE11A/PIDD1/PLAUR/PM…	68	24	44	MUL1/LCK/PDE11A/NOD1/NR4A1/CD27/BCL2L13/MKL1/WNT9A/UACA/HSF1/MT3/NOL3/GPI/MAPT/LOC108638538/HSP70.1/LOC102178315/VEGFA/FIS1/GPER1/PRDX3/PIDD1/LOC102180758	TNFSF10/IFI6/CASP8/BOK/DHCR24/F3/S100A9/S100A8/LOC102190297/LOC102190935/APAF1/IGF1/SNCA/NLRP3/TNFAIP8/LOC102175959/DAPK1/EPHA7/THBS1/F2R/NLRC4/EIF2AK3/HSPA5/SRC/MYC/LOC102191717/HIP1R/CDH1/PLAUR/LOC102187672/LOC106503912/LOC108638256/LOC102187127/LOC102184087/P2RX1/BIRC5/NAIP/CTSH/RIPK1/PMAIP1/ARL6IP1/DLC1/CASP3/MSTRG.3384	1.48727231403617	Process
GO:0005201	extracellular matrix structural constituent	25/3242	63/16167	0.000267277875559029	0.000267277875559029	0.0107725570343044	CD4/CHADL/CHI3L1/COL11A1/COL1A2/COL3A1/COL4A1/COL4A2/COL4A4/COL9A1/ELN/EMILIN2/FBN2/FBN3/HAPLN3/LAMA1/LAMB1/LAMC1/LUM/MGP/MUC6/PXDN/TECTA/TINAGL1/VCAN	25	3	22	CD4/CHADL/MUC6	TINAGL1/COL4A4/COL3A1/COL11A1/LAMB1/COL1A2/LUM/MGP/VCAN/FBN2/FBN3/PXDN/COL4A2/COL4A1/COL9A1/TECTA/CHI3L1/LAMC1/HAPLN3/EMILIN2/LAMA1/ELN	1.97886372315737	Function
GO:0002758	innate immune response-activating signal transduction	55/3242	176/16167	0.000272953340657724	0.000272953340657724	0.0109288589944614	CASP8/CD14/CLEC4D/COLEC12/CTSS/CYLD/DDX58/FYN/IFIH1/IKBKG/IRAK4/IRF7/ITGAM/LOC100860959/LOC102169889/LOC102173185/LOC102178303/LOC102179935/LOC102180291/LOC102183941/LOC102184087/LOC102187127/LOC102187672/LOC106503912/LOC108633303/LOC108638256/LRRC70/LY96/LYN/MAPKAPK2/MARCO/MUC6/MYD88/NOD1/NOD2/PGLYRP1/PGLYRP2/PIK3AP1/PLCG2/PRKCD/PTAFR/RIPK1/S100A1/S100A14/S100A8/S100A9/SCARB1/SRC/SYK/TLR2/TLR3/T…	55	8	47	S100A14/S100A1/NOD1/LOC102183941/PGLYRP2/MAPKAPK2/MUC6/IKBKG	PTAFR/CASP8/MARCO/IFIH1/CTSS/S100A9/S100A8/TRIL/LOC100860959/LOC108633303/IRAK4/CLEC4D/LOC102180291/CD14/DDX58/SYK/TLR4/FYN/TNFAIP3/SRC/LY96/LYN/LOC102169889/LOC102179935/SCARB1/TLR2/PLCG2/CYLD/NOD2/PGLYRP1/LOC102187672/LOC106503912/LOC108638256/LOC102187127/LOC102184087/LOC102178303/LRRC70/MYD88/PRKCD/RIPK1/COLEC12/ITGAM/PIK3AP1/TLR3/IRF7/UNC93B1/LOC102173185	1.55835518198643	Process
GO:0018958	phenol-containing compound metabolic process	32/3242	88/16167	0.000273534443332167	0.000273534443332167	0.0109288589944614	AGTR1/AKR1B1/ATP2B2/BCL2/CITED1/COMT/CPQ/DIO1/DIO3/DRD1/DUOX1/GCH1/GCNT4/LOC102169002/LOC102169371/LOC102173865/LOC102177333/LOC102179192/LOC102182663/LOC108634352/LOC108634360/LOC108634669/LY6E/MOXD1/ATP2B2/NR4A2/OCA2/SLCO4A1/SNCA/SNCAIP/TRPC1/VHL	32	11	21	NR4A2/LOC102177333/LOC102169002/DRD1/LY6E/LOC102173865/ATP2B2/LOC108634669/LOC102179192/COMT/MSTRG.18649	AGTR1/TRPC1/OCA2/DIO1/AKR1B1/SNCA/SNCAIP/MOXD1/GCH1/DUOX1/GCNT4/SLCO4A1/CPQ/DIO3/VHL/BCL2/LOC102182663/CITED1/LOC108634352/LOC108634360/LOC102169371	1.81335875722057	Process
GO:0006941	striated muscle contraction	39/3242	114/16167	0.000275102932259692	0.000275102932259692	0.0109439444002147	ACTC1/ATP1A1/CXCR4/GJA1/GJC1/JSRP1/KCNA5/KCNE5/KCNJ5/KCNJ8/KCNQ1/LMOD3/LOC102181716/LOC108634554/MB/MYBPC1/MYBPC2/MYL4/MYLK2/MYOM1/NEDD4L/NOS1/PKP2/RYR3/SCN1B/SCN2B/SCN3B/SCN4B/SNTA1/STAC3/SYNM/TCAP/TLR4/TNNC2/TNNI1/TNNI2/TNNI3/TNNT1/VEGFB	39	22	17	STAC3/MYBPC1/MB/JSRP1/MYLK2/SNTA1/TNNC2/SCN2B/SCN4B/TNNI1/NOS1/SCN1B/MYBPC2/TNNI3/TNNT1/TCAP/SYNM/LMOD3/MYOM1/VEGFB/TNNI2/LOC108634554	CXCR4/ATP1A1/PKP2/KCNJ8/KCNA5/TLR4/GJA1/ACTC1/RYR3/SCN3B/LOC102181716/GJC1/MYL4/NEDD4L/KCNJ5/KCNQ1/KCNE5	1.7059888308062	Process
GO:0051480	regulation of cytosolic calcium ion concentration	92/3242	328/16167	0.000278722656728936	0.000278722656728936	0.0110401487896716	AGTR1/ATP2B1/ATP2B2/AVPR1A/BDKRB2/BOK/C3AR1/C5/C5AR2/CACNA1A/CALCR/CALM1/CALM3/CAPN3/CATSPER4/CAV1/CCL19/CCR10/CCR8/CD38/CD4/CDH23/CEMIP/CIB2/CXCL10/CXCR2/CXCR3/CXCR4/DRD1/EDNRA/EDNRB/ESR1/F2R/F2RL1/F2RL2/FAM155A/FIS1/FZD9/GCK/GJA1/GPER1/GPR17/HCRTR1/HRC/IL1B/ITPR2/ITPR3/JPH1/JPH2/JPH3/KCNA5/KCNK3/KDR/LCK/LOC100860781/LOC100860959/LOC102190717/LOC108633303/LPAR3/LPAR4/LPAR6/MCHR1/GPR157/ATP2B2/MY…	92	34	58	CATSPER4/LCK/GCK/ATP2B1/CD4/MCHR1/CCL19/TRDN/ESR1/CALM1/CAPN3/DRD1/IL1B/JPH2/JPH1/LOC102190717/UTS2/NOS1/JPH3/NOL3/RYR1/CALM3/HRC/CCR10/CIB2/CCR8/XCR1/ATP2B2/FZD9/FIS1/GPER1/CXCR3/MSTRG.18544/MSTRG.18649	AGTR1/TRPC1/HCRTR1/CXCR2/CXCR4/GPR17/BOK/LPAR3/S1PR1/SRI/CAV1/PIK3CG/LOC100860959/LOC108633303/TAC1/CALCR/AVPR1A/ITPR2/C3AR1/KCNA5/NPY1R/SNCA/PKD2/PDGFRA/KDR/CXCL10/CD38/CACNA1A/S1PR3/C5/GJA1/RYR3/F2RL1/F2R/F2RL2/KCNK3/FAM155A/EDNRB/LPAR6/PLCG1/TRPC6/TRPV4/P2RX7/P2RX4/EDNRA/PLCG2/C5AR2/TRPV1/MYH10/TAC4/UTS2R/CEMIP/TRPM1/BDKRB2/ITPR3/CDH23/LOC100860781/LPAR4	1.39871879749026	Process
GO:1901654	response to ketone	85/3242	299/16167	0.000290796025504354	0.000290796025504354	0.011468937441396	ABCC2/ABCG2/ABHD2/ADAMTS1/ADCY1/ADCY2/ADCY6/AGTR1/AHR/AKR1B1/ALDH2/AR/ATP2B1/AVPR1A/BCL2/CAV1/CCL19/CD38/CLDN1/ELN/EPHA5/ERRFI1/ESR2/FBXO32/FOS/FOSL1/FOSL2/FOXO1/GGCX/GHR/GNAI1/GNAI3/GNG2/GPI/HSF1/IGF1/IGFALS/IL1B/KCNJ11/KLF6/KLF9/LMNB1/LOC102172669/LOC102175560/LOC102176622/LOC102177638/LOC102187932/LOC102188418/LOC102190430/LOC102190498/LOC102190745/MBP/METTL21C/MFN2/MSN/MSTN/MYC/NASP/NOS2/NOS3…	85	29	56	LOC102172669/MSTN/ADCY1/ATP2B1/LOC102175560/CCL19/PLN/FOS/IL1B/RXRA/METTL21C/LOC102176622/LOC102177638/LOC102190498/LOC102187932/HSF1/KCNJ11/MFN2/UTS2/ALDH2/PEBP1/GPI/PRKCA/GHR/ADCY2/LOC102190745/VEGFA/IGFALS/AR	ADAMTS1/CLDN1/AGTR1/PDXK/TRIM63/PTAFR/NASP/PTGFR/TGFBR3/GNAI3/NOS3/AKR1B1/CAV1/GNAI1/AHR/ADCY6/AVPR1A/IGF1/SOX10/PDE5A/ABCG2/EPHA5/CD38/LMNB1/KLF9/TLR4/ESR2/PTGDR/GNG2/THBS1/GGCX/FOSL2/FOXO1/LOC102188418/KLF6/LOC102190430/SRC/FBXO32/MYC/TNFSF4/ERRFI1/NOS2/PTGER4/NTRK3/ABHD2/TRH/MBP/TYMS/BCL2/PSPH/ELN/ABCC2/SFRP1/NRG1/FOSL1/MSN	1.41763414548598	Process
GO:0031983	vesicle lumen	94/3242	337/16167	0.000297053427579961	0.000297053427579961	0.0116656609211564	ACLY/ACTN1/AGTR1/ALOX5/AMPD3/ANXA2/APAF1/APOA1/ARPC5/AZU1/BAC5/BAC7.5/CCT2/CEP290/CFP/CHI3L1/CPPED1/CREG1/CRISPLD2/CTSH/CTSW/EEF1A1/ENPEP/F5/F8/FABP5/GLA/GM2A/GPI/GYG1/HBBC/HEXB/HK3/HPSE/HSPA6/HSPH1/IDH1/IGF1/IGF2/LCN2/LOC100860781/LOC102169149/LOC102169231/LOC102170003/LOC102172205/LOC102175560/LOC102175876/LOC102176354/LOC102176691/LOC102176710/LOC102180785/LOC102181993/LOC102184299/LOC10218611…	94	9	85	GYG1/HSPA6/CEP290/LOC102175560/PKM/GPI/LOC102186111/VEGFA/CTSW	PROS1/PTX3/AGTR1/LOC102172205/PDXK/PFKL/PADI2/IDH1/PSMD14/PSMA5/S100A11/S100A9/LOC102169149/S100A8/CREG1/CCT2/APAF1/IGF1/TIMP3/ENPEP/MMRN1/PGM2/PLAC8/HPSE/SPARC/GM2A/PCYOX1L/AZU1/HK3/EEF1A1/ACTN1/SCG3/ANXA2/PYGL/THBS1/PNP/LOC102176691/LCN2/HSPH1/NHLRC3/PYGB/FABP5/TCN1/LOC102180785/LOC102176710/LOC102175876/HBBC/AMPD3/APOA1/CHI3L1/F5/QSOX1/ARPC5/CRISPLD2/LOC102176354/MPO/ACLY/VAT1/PSMD12/TIMP2/HEX…	1.3909591654051	Component
GO:2001056	positive regulation of cysteine-type endopeptidase activity	48/3242	149/16167	0.000299042368424117	0.000299042368424117	0.0116937956387124	APAF1/BCL2L13/BOK/CASP3/CASP8/CTSH/DAPK1/DLC1/EIF2AK3/F2R/F3/FIS1/FYN/GPER1/HIP1R/HSF1/LCK/LOC102175959/LOC102180758/LOC102184087/LOC102187127/LOC102187672/LOC102190297/LOC102190935/LOC102191717/LOC106503912/LOC108638256/LOC108638538/MAPT/MEFV/SLC11A2/MUL1/MYC/NLRC4/NLRP3/NOD1/P2RX1/PDE11A/PERP/PIDD1/PMAIP1/RIPK1/S100A8/S100A9/SNCA/TBC1D10A/TNFSF10/UACA	48	13	35	MUL1/LCK/PDE11A/NOD1/BCL2L13/UACA/HSF1/MAPT/LOC108638538/FIS1/GPER1/PIDD1/LOC102180758	TNFSF10/CASP8/BOK/F3/S100A9/S100A8/LOC102190297/LOC102190935/APAF1/SNCA/NLRP3/LOC102175959/DAPK1/FYN/PERP/F2R/NLRC4/EIF2AK3/MYC/LOC102191717/TBC1D10A/HIP1R/LOC102187672/LOC106503912/LOC108638256/LOC102187127/LOC102184087/P2RX1/CTSH/RIPK1/PMAIP1/MEFV/DLC1/CASP3/MSTRG.3384	1.6064654761954	Process
GO:0048872	homeostasis of number of cells	68/3242	229/16167	0.000300425975184092	0.000300425975184092	0.0116981211568114	ADGRF5/AHR/AKT3/ALAS2/AMPD3/ANK1/ANXA1/BCL2/CASP3/CCNB2/CD7/CDH2/CHST3/CITED2/COL14A1/CSF1/CYLD/DOCK10/DYRK3/F2R/FECH/GAPT/GCNT4/GPI/GPR174/HBBC/HIF1A/HMOX1/IKBKG/IL2RA/ILDR2/INHA/INHBA/ITGAM/KIT/LIPA/LOC102168680/LOC102168959/LOC102175876/LOC102176710/LOC102190297/LOC102190935/LYN/MB/MECOM/MFHAS1/SLC11A2/MYB/NOS3/NOV/P2RX7/PIK3CD/PLCB1/PMAIP1/PPP3CB/PRDX2/RIPK3/SH2B2/SIVA1/SPNS2/TAL1/TGFBR3/THRA…	68	16	52	INHBA/MB/PRDX2/PLCB1/ZBTB18/GPI/SPNS2/THRA/SIVA1/VEGFA/FECH/SH2B2/ANK1/PPP3CB/GPR174/IKBKG	MECOM/DOCK10/INHA/TAL1/TGFBR3/CSF1/ILDR2/NOS3/AHR/LOC102190297/LOC102190935/HMOX1/KIT/ANXA1/MYB/TNFAIP3/CITED2/HIF1A/TMOD3/CCNB2/RIPK3/F2R/GCNT4/IL2RA/COL14A1/NOV/LYN/LOC102176710/LOC102175876/HBBC/AMPD3/DYRK3/AKT3/PIK3CD/P2RX7/CYLD/CD7/GAPT/VHL/ADGRF5/CDH2/PMAIP1/BCL2/LOC102168680/LOC102168959/ITGAM/LIPA/MFHAS1/CASP3/CHST3/ALAS2/MSTRG.3384	1.48077767511025	Process
GO:0032689	negative regulation of interferon-gamma production	18/3242	40/16167	0.000309404932091655	0.000309404932091655	0.0119490054444015	CD274/IL1RL1/INHA/INHBA/LOC102184087/LOC102187127/LOC102187672/LOC102190717/LOC102190745/LOC106503912/LOC108638256/NOD2/PGLYRP1/PGLYRP2/SLAMF1/TLR4/TNFSF4/ZNF683	18	6	12	ZNF683/SLAMF1/INHBA/PGLYRP2/LOC102190717/LOC102190745	INHA/CD274/TLR4/IL1RL1/TNFSF4/NOD2/PGLYRP1/LOC102187672/LOC106503912/LOC108638256/LOC102187127/LOC102184087	2.24403146206046	Process
GO:0099572	postsynaptic specialization	65/3242	217/16167	0.000309469659905977	0.000309469659905977	0.0119490054444015	ABLIM1/ADGRL1/ADORA1/ATP1A1/ATP2B2/AXIN1/BCAS1/CAMK2G/CAMK2N1/CDH2/CDK5/CHRNA3/CTNND2/DISC1/DLG2/DLGAP1/DNAJB1/DTNBP1/DVL1/ENTPD1/EPHA4/EPS8/FABP5/FLRT3/FMR1/FYN/GPER1/GRIN3A/HIP1R/HOMER3/IFNGR1/IL1R1/ITGA8/LRP8/LZTS3/MAPT/ATP2B2/MT3/MYD88/MYLK2/NCK2/NEURL1/NLGN4X/NOS1/NTRK2/P2RX4/P2RX6/PAK1/PDZD2/PGRMC1/RGS14/SCRIB/SH2D5/SHARPIN/SIGMAR1/SIPA1L1/SORCS3/SPOCK1/SRC/SYN1/SYN2/SYNDIG1/SYNGAP1/SYT11/T…	65	24	41	CDK5/RGS14/DNAJB1/HOMER3/NCK2/SYNDIG1/LZTS3/MYLK2/SHARPIN/DVL1/NOS1/MT3/MAPT/ATP2B2/DTNBP1/AXIN1/GPER1/NEURL1/CAMK2G/DLG2/SYN1/P2RX6/SCRIB/MSTRG.18649	TIAM1/CAMK2N1/SH2D5/EPHA4/LRP8/ATP1A1/SYT11/EPS8/SPOCK1/ADGRL1/SIGMAR1/NTRK2/GRIN3A/FYN/IFNGR1/SIPA1L1/IL1R1/FLRT3/ITGA8/SRC/BCAS1/FABP5/ADORA1/P2RX4/HIP1R/PDZD2/CTNND2/CHRNA3/MYD88/SYN2/SYNGAP1/CDH2/DLGAP1/ABLIM1/SORCS3/ENTPD1/DISC1/PAK1/NLGN4X/PGRMC1/FMR1	1.49372293941556	Component
GO:0004713	protein tyrosine kinase activity	51/3242	161/16167	0.00031156821240881	0.00031156821240881	0.011979698279361	AATK/BMX/BTC/CAMKK2/DYRK3/EFNB1/EFNB2/EFNB3/EPHA2/EPHA4/EPHA5/EPHA7/EPHB3/EPHB4/ERBB3/FGF10/FGFR2/FGFR4/FYN/IL5RA/KDR/KIT/LCK/LOC102176695/LOC106502311/LYN/MATK/MELK/MERTK/MST1R/CDC37/CDC37/CDC37/CDC37/CDC37/NRG1/NRG4/NRP1/NRP2/NTRK2/NTRK3/PDGFRA/PDGFRB/PKDCC/RALB/SLA/SRC/SYK/TEK/TTK/YES1	51	10	41	LCK/BTC/LOC106502311/MATK/LOC102176695/PKDCC/NRG4/IL5RA/MSTRG.10768/MSTRG.8964	EPHB3/EPHA2/EPHA4/NRP2/RALB/ERBB3/PDGFRA/KIT/KDR/EPHA5/PDGFRB/FGFR4/TEK/MELK/NTRK2/SYK/TTK/FYN/EPHA7/MERTK/EFNB2/NRP1/SRC/LYN/SLA/DYRK3/CAMKK2/EFNB3/AATK/FGF10/NTRK3/MST1R/YES1/EPHB4/FGFR2/NRG1/BMX/EFNB1/MSTRG.12419/MSTRG.3211/MSTRG.7105	1.57964947639867	Function
GO:0002683	negative regulation of immune system process	121/3242	453/16167	0.000313856227465569	0.000313856227465569	0.0119863033691601	ADA/ADGRF5/ADORA1/ANXA1/APOA1/BMP5/C28H10orf54/C5/C5AR2/CASP3/CD14/CD200/CD274/CD74/CDK6/CIB1/CLEC4G/CNR1/COL3A1/CUL4A/CXCR2/CYLD/DUSP22/EZR/F2RL1/FAM65B/GPER1/GPR17/GPS2/HMOX1/HOXA5/HTRA1/IGF1/IGF2/IL1RL1/IL27RA/IL2RA/IL31RA/INHA/INHBA/IRF1/KITLG/LDLR/LMO2/LOC102168687/LOC102169889/LOC102170144/LOC102170313/LOC102173185/LOC102174022/LOC102175560/LOC102179935/LOC102183941/LOC102184087/LOC10218490…	121	31	90	PLCL2/MUL1/VTCN1/SLAMF8/SLAMF1/LOC102186356/INHBA/LOC102183941/LOC102175560/CD74/PRDX2/PGLYRP2/PLCB1/MAFB/NLRX1/LOC102190717/ZFP36/GPS2/NR1D1/DUSP22/FAM65B/NFKBIL1/LOC102190745/LOC102188986/SPN/GPER1/HTRA1/PPP3CB/TBC1D10C/PHPT1/CUL4A	CD200/PARP14/PADI2/SMPDL3B/INHA/CXCR2/COL3A1/GPR17/TAL1/LOC102170144/HOXA5/CDK6/KITLG/STAT6/IGF1/HMOX1/LOC102189932/LOC102184901/PDE5A/OTOP1/LOC102174022/CD14/ZNF608/IRF1/CLEC4G/LDLR/IL27RA/LOC108636404/LOC108636449/CD274/TJP2/ANXA1/TLR4/C5/PRDM1/CNR1/TNFAIP3/EZR/THBS1/F2RL1/IL1RL1/PELI1/LRCH1/IL2RA/ZBTB46/ADA/NOV/LY96/LYN/MYC/PTPRJ/LMO2/LOC102169889/LOC102179935/PSMA1/APOA1/ADORA1/SUSD4/TNFSF18/…	1.33199807166699	Process
GO:0006470	protein dephosphorylation	52/3242	165/16167	0.000314494502074155	0.000314494502074155	0.0119863033691601	BCL2/CAMK2G/CDC25A/CTDNEP1/CTDSPL/DLGAP5/DUSP11/DUSP13/DUSP18/DUSP22/DUSP26/DUSP4/DUSP6/DUSP7/EYA2/FAM220A/LCK/LOC102181716/MINPP1/MTM1/MTMR3/NCEH1/PALD1/PDP2/PGP/PHPT1/PPM1A/PPM1D/PPM1E/PPM1H/PPM1J/PPM1K/PPM1M/PPP1R15B/PPP1R3A/PPP1R3D/PPP2R2C/PPP3CA/PPP3CB/PPP3R1/PTP4A3/PTPN12/PTPN13/PTPN21/PTPN4/PTPN9/PTPRA/PTPRB/PTPRJ/PTPRK/PTPRR/PTPRZ1	52	23	29	LCK/PTPN4/PPM1J/PPP1R3A/PPP3CA/PPM1K/PTPN21/PPM1A/PPP3R1/PPP1R3D/PTP4A3/MTMR3/CTDNEP1/DUSP7/DUSP22/PGP/FAM220A/DUSP26/DUSP13/CAMK2G/PPP3CB/PHPT1/MTM1	NCEH1/PTPRZ1/PTPN12/DUSP6/PTPRR/PTPRB/PPM1H/PTPN13/PPP2R2C/PTPRK/DLGAP5/DUSP11/PTPRA/EYA2/PTPRJ/PPP1R15B/DUSP18/PDP2/PPM1E/PPM1D/LOC102181716/PTPN9/CTDSPL/PPM1M/CDC25A/BCL2/MINPP1/DUSP4/PALD1	1.57157758959116	Process
GO:0070486	leukocyte aggregation	7/3242	9/16167	0.000317965058802895	0.000317965058802895	0.0119863033691601	BMP7/IL1B/MSN/S100A8/S100A9/SEMA4D/SPN	7	4	3	SEMA4D/IL1B/BMP7/SPN	S100A9/S100A8/MSN	3.87857289738844	Process
GO:0030048	actin filament-based movement	34/3242	96/16167	0.000318278279299163	0.000318278279299163	0.0119863033691601	ACTC1/ACTN3/ATP1A1/DES/FNBP1L/GJA1/GJC1/KCNA5/KCNE5/KCNJ5/KCNJ8/KCNQ1/LOC102181155/LOC102181716/MYBPC1/MYBPC2/MYH10/MYL4/MYO1B/NEDD4L/PARVA/PDPN/PKP2/SCN1B/SCN2B/SCN3B/SCN4B/SNTA1/TCAP/TNNC2/TNNI1/TNNI2/TNNI3/TNNT1	34	15	19	DES/MYBPC1/SNTA1/TNNC2/SCN2B/SCN4B/TNNI1/SCN1B/MYBPC2/TNNI3/TNNT1/LOC102181155/TCAP/ACTN3/TNNI2	MYO1B/FNBP1L/ATP1A1/PKP2/KCNJ8/KCNA5/GJA1/ACTC1/PARVA/SCN3B/PDPN/MYH10/LOC102181716/GJC1/MYL4/NEDD4L/KCNJ5/KCNQ1/KCNE5	1.76613587291795	Process
GO:0061041	regulation of wound healing	43/3242	130/16167	0.000319525407531512	0.000319525407531512	0.0119863033691601	ADAMTS18/ANXA1/ANXA2/ANXA5/CAPN3/CAV1/CD109/CD9/CPB2/CXCR4/F2R/F2RL1/F3/FAP/GJA1/HMGCR/HPSE/LOC100860959/LOC108633303/LOC108638200/LYN/CD34/MYC/NOS3/PDGFRA/PDPN/PHLDB2/PLAUR/PRDX2/PRKCA/PRKCD/PRKCQ/PTGER4/PTPRJ/S100A9/SERPINE2/SYK/TFPI/THBS1/TLR4/TNFAIP3/VEGFB/WNT4	43	8	35	WNT4/PRDX2/CAPN3/CPB2/PRKCQ/PRKCA/LOC108638200/VEGFB	PHLDB2/SERPINE2/CXCR4/FAP/TFPI/F3/S100A9/NOS3/CAV1/LOC100860959/LOC108633303/CD9/ANXA5/PDGFRA/HPSE/ANXA1/SYK/TLR4/CD109/GJA1/TNFAIP3/ANXA2/THBS1/F2RL1/F2R/HMGCR/LYN/MYC/PTPRJ/PDPN/ADAMTS18/PLAUR/PTGER4/PRKCD/MSTRG.10826	1.64945902339487	Process
GO:0051186	cofactor metabolic process	129/3242	488/16167	0.000323025833155809	0.000323025833155809	0.0119863033691601	ACACB/ACLY/ACOT11/ACSF2/ACSL3/ACSL4/ACSL5/ACSM3/ACSS1/ADHFE1/AHCYL2/AKR1B1/ALAS2/ALDH1L2/ALDH5A1/ALDOA/ANK1/ATIC/BST1/CBR4/CD38/CIAPIN1/COMT/COQ10B/COQ9/CTH/CUBN/DCAKD/DGAT2/DUOX1/ELOVL1/ELOVL5/ELOVL6/ELOVL7/FAR2/FECH/FMO1/FMO4/FOLR2/GAMT/GCH1/GCK/GGT1/GHR/GPD1/GPI/GPT2/GSR/GSTM3/HACD2/HBBC/HK3/HLCS/HMGCR/HMOX1/HMOX2/IBA57/IDH1/LOC102170282/LOC102172669/LOC102173738/LOC102174322/LOC102174708/LOC1…	129	54	75	LOC102172669/HLCS/ACOT11/PGM1/LOC106503993/LOC108633298/LOC102190481/GSTM3/THEM4/TPK1/AHCYL2/GCK/OGDH/GPD1/PFKM/LOC102173738/GAMT/PRDX2/IBA57/CBR4/SPTB/THTPA/PKM/ACSS1/LOC102176622/LOC102177638/LOC102190498/LOC102187932/ADHFE1/DGAT2/PGM2L1/PFKFB2/NMNAT2/ALDH5A1/GPT2/LOC102188073/COQ9/GPI/DCAKD/GHR/MPI/LOC102174708/FECH/ACSM3/ALDOA/UROS/PRDX3/ANK1/PFKFB1/LOC102170282/LOC102175701/COMT/GGT1/LOC1086…	PARP9/HACD2/PDXK/PFKL/ACSL3/ATIC/IDH1/COQ10B/ELOVL1/CTH/LOC102185621/NOS3/AKR1B1/PDK4/LOC102190297/LOC102190935/ALDH1L2/HMOX1/FAR2/MGST1/SLC2A3/ELOVL6/PGM2/SCD5/BST1/CD38/SLC23A1/HK3/LOC102186117/PXDN/LOC102184907/VNN1/MTHFD1L/GCH1/DUOX1/PNP/LOC102176691/PCK2/HMGCR/MTHFD2/CUBN/LOC102188418/PARP10/TCN1/FOLR2/LOC102174322/LOC102176710/LOC102175876/HBBC/FMO1/FMO4/TCN2/ACACB/TDO2/NUDT7/CIAPIN1/MPO/SH…	1.31821520312295	Process
GO:0001875	lipopolysaccharide receptor activity	5/3242	5/16167	0.000323479160798867	0.000323479160798867	0.0119863033691601	LY96/PTAFR/SCARB1/TLR2/TLR4	5	0	5		PTAFR/TLR4/LY96/SCARB1/TLR2	4.98673658235657	Function
GO:0015691	cadmium ion transport	5/3242	5/16167	0.000323479160798867	0.000323479160798867	0.0119863033691601	LOC102190297/LOC102190935/SLC11A2/SLC11A1/SLC30A1	5	0	5		SLC11A1/LOC102190297/LOC102190935/SLC30A1/MSTRG.3384	4.98673658235657	Process
GO:0070574	cadmium ion transmembrane transport	5/3242	5/16167	0.000323479160798867	0.000323479160798867	0.0119863033691601	LOC102190297/LOC102190935/SLC11A2/SLC11A1/SLC30A1	5	0	5		SLC11A1/LOC102190297/LOC102190935/SLC30A1/MSTRG.3384	4.98673658235657	Process
GO:0110053	regulation of actin filament organization	70/3242	238/16167	0.000335487980377618	0.000335487980377618	0.0123813572973858	ABI2/ACTR3/ALDOA/APOA1/ARHGAP28/ARHGEF15/ARPC1B/ARPC3/ARPC5/BAIAP2L2/C8H9orf72/CARMIL1/CCL26/CDC42EP3/CDC42EP4/CIT/CORO1B/CSF3/CYFIP1/DLC1/ELN/EPS8/F2RL1/FCHSD1/HIP1R/ICAM1/KANK4/KISS1R/LIMA1/LIMCH1/LMOD1/LMOD3/LOC102177379/LOC102184901/LOC102189471/LOC102189932/LOC108634517/MAGEL2/NCK2/NF2/NRP1/PAK1/PECAM1/PHLDB2/PLEKHH2/PPM1E/PREX1/PRKCD/PRKCQ/PTGER4/RAPGEF3/RGCC/RGS4/S1PR1/SCIN/SEMA5A/SFRP1/SH…	70	18	52	WNT4/WASH1/BAIAP2L2/SYNPO2/LIMCH1/SYNPO/KISS1R/TESK1/NCK2/PRKCQ/LMOD1/NF2/CSF3/LMOD3/ALDOA/SYNPO2L/SHROOM2/LOC102189471	PHLDB2/ABI2/ACTR3/CYFIP1/KANK4/S1PR1/RGS4/SCIN/TAC1/LIMA1/RAPGEF3/EPS8/LOC102189932/TRIOBP/LOC102184901/FCHSD1/ICAM1/C8H9orf72/TMOD3/F2RL1/CDC42EP3/PLEKHH2/RGCC/NRP1/PREX1/APOA1/ARPC5/CIT/ARPC3/HIP1R/TLR2/PPM1E/ARHGEF15/PECAM1/CDC42EP4/PTGER4/SEMA5A/MAGEL2/LOC102177379/PRKCD/TWF2/CARMIL1/ARHGAP28/ELN/CCL26/ARPC1B/SFRP1/DLC1/PAK1/CORO1B/TENM1/LOC108634517	1.46668723010487	Process
GO:0098794	postsynapse	112/3242	415/16167	0.000339259501105159	0.000339259501105159	0.012470465030097	ABLIM1/ACTN1/ADGRL1/ADORA1/ANK1/APBA1/ATP1A1/ATP2B1/ATP2B2/AXIN1/BCAS1/CADPS2/CAMK2G/CAMK2N1/CD3E/CDH2/CDK5/CHRM3/CHRNA3/CHRNA5/COMT/CTNND2/CTTNBP2/CYFIP1/DDN/DGKI/DISC1/DLG2/DLGAP1/DNAJB1/DOCK10/DRD1/DTNBP1/DVL1/ENTPD1/EPHA4/EPHA7/EPN1/EPS8/ERBB3/F2R/FABP5/FLRT3/FMR1/FYN/GABRA2/GABRE/GABRG1/GPER1/GPR156/GRID1/GRIN3A/GRK3/HIP1R/HOMER3/IFNGR1/IL1R1/ITGA8/KCNC4/KIF1A/LOC102186356/LOC102186926/LOC10…	112	40	72	KCNC4/LOC102186356/CDK5/DGKI/ATP2B1/DDN/PPP3CA/SYNPO/RGS14/DNAJB1/HOMER3/NEDD4/DRD1/NCK2/SYNDIG1/LZTS3/MYLK2/SNTA1/SHARPIN/CD3E/DVL1/NOS1/MT3/EPN1/NR1D1/MAPT/ATP2B2/DTNBP1/AXIN1/GPER1/NEURL1/ANK1/GRID1/CAMK2G/DLG2/SYN1/P2RX6/COMT/SCRIB/MSTRG.18649	TIAM1/GPR156/CAMK2N1/SH2D5/DOCK10/EPHA4/CYFIP1/KIF1A/LRP8/ATP1A1/SYT11/LRRC4/CADPS2/PTPRZ1/SRI/CTTNBP2/PRKAR2B/ERBB3/EPS8/GABRG1/GABRA2/SPOCK1/ADGRL1/APBA1/SIGMAR1/NTRK2/GRIN3A/MARCKS/FYN/EPHA7/IFNGR1/SIPA1L1/ACTN1/SHC4/F2R/IL1R1/STXBP1/FLRT3/ITGA8/SRC/BCAS1/FABP5/SLC1A2/ADORA1/GRK3/P2RX4/HIP1R/TRPV1/P2RX1/MYH10/PDZD2/CTNND2/CHRNA5/CHRNA3/MYD88/SYN2/SYNGAP1/CDH2/DLGAP1/LOC108633910/ABLIM1/SORCS3/…	1.34581806559985	Component
GO:0070838	divalent metal ion transport	83/3242	292/16167	0.000341788753392101	0.000341788753392101	0.0125133814934495	ANXA1/ANXA2/ANXA5/ATP13A3/ATP13A5/ATP2A1/ATP2B1/ATP2B2/CACNA1A/CACNA2D2/CACNB4/CALCRL/CAMK2G/CATSPER4/CAV1/CCL19/CDH23/CDK5/CUL5/F2R/FAM155A/FYN/GCK/GRIN3A/HRH1/ITPR2/ITPR3/JPH1/JPH2/JPH3/LCK/LOC102174969/LOC102190297/LOC102190717/LOC102190935/LOC108634554/MCUB/ATP2B2/SLC11A2/TPT1/MT3/MYB/NCS1/NFATC1/NIPAL4/NOL3/ORAI1/ORAI3/P2RX4/P2RX7/PDE2A/PKD2/PKD2L2/PLCG1/PLCG2/PLN/PPP3CA/RYR1/RYR3/SLC11A1/SL…	83	32	51	ATP13A5/CATSPER4/LCK/CDK5/GCK/ATP2B1/VDR/PPP3CA/PKD2L2/SLC25A23/CCL19/TRDN/PLN/TPT1-2/JPH2/JPH1/CUL5/LOC102190717/ORAI1/JPH3/MT3/NOL3/RYR1/CACNA2D2/XCR1/ATP2B2/NFATC1/ATP2A1/CAMK2G/LOC108634554/MSTRG.18649/MSTRG.5763	ATP13A3/TRPC1/SLC11A1/SLC39A10/CACNB4/CALCRL/SLC30A7/SRI/CAV1/LOC102190297/LOC102190935/SLC41A2/ITPR2/ANXA5/MCUB/PKD2/TMEM165/NIPAL4/CACNA1A/TRPM3/TMC1/ANXA1/GRIN3A/FYN/MYB/SLC24A5/ANXA2/RYR3/F2R/SLC30A6/NCS1/FAM155A/PLCG1/PDE2A/TRPC6/SLC30A1/TRPV4/P2RX7/P2RX4/PLCG2/LOC102174969/TRPV1/SLC39A11/TRPM1/HRH1/ITPR3/SLC39A6/ORAI3/CDH23/SLC3A2/MSTRG.3384	1.41746279566985	Process
GO:0098984	neuron to neuron synapse	67/3242	226/16167	0.000348403493758692	0.000348403493758692	0.0127049394340576	ABLIM1/ADGRL1/ADORA1/ATP1A1/ATP2B2/AXIN1/BCAS1/CAMK2G/CAMK2N1/CDH2/CDK5/CHRM2/CHRM3/CHRNA3/CTNND2/DISC1/DLG2/DLGAP1/DNAJB1/DTNBP1/DVL1/ENTPD1/EPHA4/EPS8/FABP5/FLRT3/FMR1/FYN/GPER1/GRIN3A/HIP1R/HOMER3/IFNGR1/IL1R1/ITGA8/LRP8/LZTS3/MAPT/ATP2B2/MT3/MYD88/MYLK2/NCK2/NEURL1/NLGN4X/NOS1/NTRK2/P2RX4/P2RX6/PAK1/PDZD2/PGRMC1/RGS14/SCRIB/SH2D5/SHARPIN/SIGMAR1/SIPA1L1/SORCS3/SPOCK1/SRC/SYN1/SYN2/SYNDIG1/SYN…	67	24	43	CDK5/RGS14/DNAJB1/HOMER3/NCK2/SYNDIG1/LZTS3/MYLK2/SHARPIN/DVL1/NOS1/MT3/MAPT/ATP2B2/DTNBP1/AXIN1/GPER1/NEURL1/CAMK2G/DLG2/SYN1/P2RX6/SCRIB/MSTRG.18649	TIAM1/CAMK2N1/SH2D5/EPHA4/LRP8/ATP1A1/SYT11/CHRM2/EPS8/SPOCK1/ADGRL1/SIGMAR1/NTRK2/GRIN3A/FYN/IFNGR1/SIPA1L1/IL1R1/FLRT3/ITGA8/SRC/BCAS1/FABP5/ADORA1/P2RX4/HIP1R/PDZD2/CTNND2/CHRNA3/MYD88/SYN2/SYNGAP1/CDH2/DLGAP1/ABLIM1/SORCS3/ENTPD1/CHRM3/DISC1/PAK1/NLGN4X/PGRMC1/FMR1	1.47836880981367	Component
GO:0016311	dephosphorylation	75/3242	259/16167	0.00035335453356753	0.00035335453356753	0.0127862479215964	ATP1A1/BCL2/CA3/CAMK2G/CDC25A/CTDNEP1/CTDSPL/DLGAP5/DUSP11/DUSP13/DUSP18/DUSP22/DUSP26/DUSP4/DUSP6/DUSP7/EPHX2/EYA2/FAM220A/FBP2/INPP5A/LCK/LOC102181716/LOC102187810/LOC102190650/LPIN2/MINPP1/MTM1/MTMR3/NCEH1/NT5C1A/NT5M/PALD1/PDP2/PFKFB1/PFKFB2/PFKL/PGP/PHOSPHO1/PHPT1/PLPP6/PLPPR2/PLPPR4/PLPPR5/PPM1A/PPM1D/PPM1E/PPM1H/PPM1J/PPM1K/PPM1M/PPP1R15B/PPP1R3A/PPP1R3D/PPP2R2C/PPP3CA/PPP3CB/PPP3R1/PSPH/P…	75	36	39	LCK/LOC102190650/PTPN4/NT5C1A/PPM1J/PPP1R3A/PPP3CA/PPM1K/PLPPR2/FBP2/PTPN21/PPM1A/THTPA/PPP3R1/PPP1R3D/CA3/TMEM55A/PTP4A3/PTPMT1/PFKFB2/MTMR3/CTDNEP1/NT5M/PHOSPHO1/DUSP7/DUSP22/PGP/FAM220A/INPP5A/DUSP26/DUSP13/CAMK2G/PPP3CB/PFKFB1/PHPT1/MTM1	NCEH1/PFKL/PLPPR5/PLPPR4/ATP1A1/PTPRZ1/PTPN12/DUSP6/PTPRR/PTPRB/PPM1H/PTPN13/PPP2R2C/PLPP6/EPHX2/PTPRK/DLGAP5/DUSP11/PTPRA/EYA2/PTPRJ/PPP1R15B/DUSP18/PDP2/PPM1E/PPM1D/LOC102181716/PTPN9/CTDSPL/PPM1M/CDC25A/SACM1L/LPIN2/BCL2/PSPH/MINPP1/DUSP4/PALD1/LOC102187810	1.44403568987159	Process
GO:0032680	regulation of tumor necrosis factor production	48/3242	150/16167	0.000355467833090809	0.000355467833090809	0.0127862479215964	ARID5A/AZU1/C5AR2/CCL19/CD14/CD2/DDX58/ERRFI1/HSF1/IFIH1/LEP/LOC100860959/LOC102169889/LOC102173185/LOC102179935/LOC102180291/LOC102184087/LOC102184867/LOC102187127/LOC102187672/LOC102190572/LOC102191099/LOC106503912/LOC108633303/LOC108635409/LOC108638256/LTF/LY96/MAPKAPK2/CD34/MYD88/NFKBIL1/NOD1/NOD2/PTAFR/PTGER4/RIPK1/SLAMF1/SPN/SYT11/THBS1/TLR2/TLR3/TLR4/TNFAIP3/TWIST1/ZFP36/ZFP64	48	11	37	CD2/SLAMF1/LEP/NOD1/CCL19/ZFP64/HSF1/MAPKAPK2/ZFP36/NFKBIL1/SPN	PTAFR/IFIH1/LOC102191099/LOC102184867/LOC102190572/SYT11/LOC100860959/LOC108633303/TWIST1/LOC102180291/CD14/AZU1/DDX58/TLR4/TNFAIP3/THBS1/ARID5A/LY96/LOC102169889/LOC102179935/ERRFI1/TLR2/NOD2/C5AR2/LOC102187672/LOC106503912/LOC108638256/LOC102187127/LOC102184087/PTGER4/MYD88/LTF/RIPK1/TLR3/LOC102173185/LOC108635409/MSTRG.10826	1.5957557063541	Process
GO:0015908	fatty acid transport	25/3242	64/16167	0.00035595127345042	0.00035595127345042	0.0127862479215964	ABCC2/ACSL3/ACSL4/ACSL5/ANXA1/BDKRB2/CPT1A/FABP3/KISS1R/LEP/LOC100860959/LOC100861279/LOC108633303/MFSD2A/MID1IP1/NOS2/PPARA/SLC25A17/SLC27A1/SLC27A4/SLC27A5/SLC27A6/SLCO2A1/SPX/THRSP	25	8	17	LEP/SPX/PPARA/KISS1R/SLC27A1/SLC27A5/THRSP/MID1IP1	SLCO2A1/FABP3/ACSL3/MFSD2A/LOC100860959/LOC108633303/SLC25A17/SLC27A6/ANXA1/SLC27A4/LOC100861279/NOS2/BDKRB2/ACSL5/ABCC2/CPT1A/ACSL4	1.94794397748303	Process
GO:0050890	cognition	91/3242	326/16167	0.000357668464620811	0.000357668464620811	0.0127862479215964	ABCA7/ABI2/ADCY1/ADCY8/ADORA1/ATXN1/B4GALT2/BDNF/BRINP1/CAMK4/CASP3/CDK5/CLN8/CNR1/CNTN2/COMT/CRTC1/CTNND2/CYFIP1/DEAF1/DRD1/EGR1/ESR2/FGF13/FOS/FOSL1/FOSL2/FYN/FZD9/GATM/GM2A/GMFB/GPI/HIF1A/HMGCR/HOXA1/HRH1/HRH2/IGF1/IGF2/IL1B/ITGA5/ITGA8/JPH3/JUN/KCNAB1/KIT/LAMB1/LDLR/LMX1B/LOC102181106/LOC102190297/LOC102190430/LOC102190935/LOC102191717/LOC108633910/MAPT/SLC11A2/NLGN4X/NPTX2/NRG1/NRXN1/NTF4/NT…	91	31	60	B4GALT2/JUN/CDK5/ADCY1/SYNPO/EGR1/ABCA7/RGS14/CRTC1/VLDLR/SOBP/FOS/DRD1/IL1B/PLCB1/PRKCZ/JPH3/GPI/NTF4/THRA/MAPT/PRKCA/SLC6A1/ATXN1/FZD9/CLN8/PPP3CB/DEAF1/SCT/FGF13/COMT	RCAN1/KCNAB1/S100B/ABI2/TANC1/CYFIP1/PTPRZ1/HOXA1/LAMB1/PRKAR2B/TAC1/ITGA5/LOC102190297/LOC102190935/IGF1/PDE5A/KIT/CAMK4/GM2A/LDLR/NTRK2/BRINP1/FYN/CNR1/ESR2/HIF1A/GMFB/GATM/TMOD2/HMGCR/HRH2/NRXN1/FOSL2/LMX1B/ITGA8/LOC102190430/ADCY8/BDNF/LOC102191717/ADORA1/CNTN2/TLR2/PLK2/CTNND2/HRH1/SYNGAP1/LOC108633910/NPTX2/SORCS3/NRG1/CASP3/PAK1/FOSL1/RIN1/IGF2/SHROOM4/LOC102181106/NLGN4X/PGRMC1/MSTRG.3384	1.39200315642469	Process
GO:0048661	positive regulation of smooth muscle cell proliferation	36/3242	104/16167	0.000358878910307725	0.000358878910307725	0.0127862479215964	ADAMTS1/AKR1B1/C3AR1/CALCRL/EGR1/ERN1/FGFR2/FOXJ2/GNAI3/HIF1A/HMGCR/HMOX1/HPGD/IGF1/IGFBP5/IRAK4/ITGA2/ITGB3/JUN/MEF2D/MFN2/MMP2/MYC/MYD88/ORC1/PAK1/PDGFD/PDGFRB/PRKCA/PTAFR/RETN/S1PR1/SULF1/THBS1/VEGFA/WISP1	36	8	28	IGFBP5/JUN/MEF2D/FOXJ2/EGR1/MFN2/PRKCA/VEGFA	ADAMTS1/PTAFR/CALCRL/ORC1/S1PR1/GNAI3/AKR1B1/IRAK4/IGF1/HMOX1/C3AR1/PDGFRB/HPGD/HIF1A/THBS1/HMGCR/SULF1/MYC/WISP1/PDGFD/MMP2/ITGB3/ERN1/ITGA2/MYD88/FGFR2/PAK1/RETN	1.72617804773881	Process
GO:1903039	positive regulation of leukocyte cell-cell adhesion	64/3242	214/16167	0.000359386863055542	0.000359386863055542	0.0127862479215964	ADA/ANXA1/CAV1/CCL19/CD27/CD274/CD3E/CD4/CD47/CD5/CD6/CD74/CD83/CYLD/DHPS/DPP4/EFNB1/EFNB2/EFNB3/EPHB4/ETS1/FLOT2/FYN/GLI2/HHLA2/HSPH1/ICAM1/IGF1/IGF2/IGFBP2/IL1B/IL2RA/LCK/LEP/LOC102176691/LOC102176695/LOC102183941/LOC102184087/LOC102187127/LOC102187672/LOC102190717/LOC106503912/LOC108638256/LYN/TFRC/MYB/NCK2/NFKBIZ/NLRP3/NOD2/PDCD1/PNP/PRKCQ/PRKCZ/PTAFR/SLAMF1/SLC4A1/SPN/SRC/SYK/TNFSF4/VNN1/VTC…	64	22	42	LCK/VTCN1/SLAMF1/LEP/LOC102183941/CD4/CD27/CD74/DHPS/CCL19/LOC102176695/NCK2/IL1B/PRKCQ/CD3E/LOC102190717/PRKCZ/FLOT2/SPN/CD6/CD5/MSTRG.299	NFKBIZ/CD47/HHLA2/PTAFR/IGFBP2/GLI2/DPP4/CAV1/IGF1/NLRP3/ICAM1/CD274/ANXA1/SYK/FYN/VNN1/MYB/PNP/LOC102176691/EFNB2/HSPH1/IL2RA/SRC/ADA/LYN/TNFSF4/CYLD/NOD2/LOC102187672/LOC106503912/LOC108638256/LOC102187127/LOC102184087/EFNB3/SLC4A1/CD83/YES1/EPHB4/ETS1/IGF2/PDCD1/EFNB1	1.49136047322813	Process
GO:0051896	regulation of protein kinase B signaling	63/3242	210/16167	0.000362512209573361	0.000362512209573361	0.0127862479215964	BTC/CALCR/CCL19/CHI3L1/CIB1/CLCF1/CSF3/EPHA2/ERBB3/ESR1/F3/FAM110C/FGF10/FGFR2/FGFR4/FYN/GPER1/HPSE/HYAL2/IGF1/IGF2/IGFBP5/IRS1/KIAA1161/KIT/KITLG/LCK/LEP/LOC100861326/LOC102176622/LOC102177638/LOC102187932/LOC102188418/LOC102190498/MFHAS1/MST1R/MSTN/MTM1/MUL1/NRG1/NRG4/NRXN1/NTRK2/P2RX4/PDGFRA/PDGFRB/PIK3AP1/PIK3CD/PIK3CG/PINK1/PTPRJ/SEMA5A/SESN1/SFRP5/SRC/STK11/TEK/THBS1/THEM4/TRIB3/TSPYL5/VEGF…	63	25	38	MUL1/PINK1/LCK/IRS1/IGFBP5/MSTN/THEM4/LEP/BTC/STK11/KIAA1161/CCL19/FAM110C/ESR1/LOC102176622/LOC102177638/LOC102190498/LOC102187932/CSF3/NRG4/LOC100861326/VEGFA/GPER1/VEGFB/MTM1	EPHA2/F3/PIK3CG/CALCR/KITLG/ERBB3/IGF1/PDGFRA/KIT/HPSE/PDGFRB/FGFR4/TEK/NTRK2/FYN/SESN1/THBS1/NRXN1/LOC102188418/TRIB3/SRC/TSPYL5/PTPRJ/CHI3L1/PIK3CD/P2RX4/FGF10/SEMA5A/CIB1/HYAL2/MST1R/FGFR2/SFRP5/PIK3AP1/NRG1/MFHAS1/CLCF1/IGF2	1.49602097470697	Process
GO:0002460	adaptive immune response based on somatic recombination of immune receptors built from immunoglobulin superfamily domains	41/3242	123/16167	0.000362905327937441	0.000362905327937441	0.0127862479215964	ADAM17/C1R/C1S/C3AR1/CD27/CD74/CD8A/CTSH/EXO1/GADD45G/GAPT/GCNT3/ICAM1/IL31RA/IRF7/JAG1/KLHL6/LOC102170313/LOC102173987/LOC102186356/LOC102190745/LOC106504020/LOC108636744/MSH2/MSTRG.14196/MYD88/MYO1G/NOD2/POU2F2/PRF1/PRKCD/RAET1E/RORC/SLAMF1/SLC11A1/SPN/STAT6/STX11/TLR4/VEGFA/XRCC4	41	16	25	RORC/SLAMF1/LOC102186356/MYO1G/CD27/CD74/LOC108636744/RAET1E/MSH2/CD8A/POU2F2/LOC102190745/VEGFA/SPN/PRF1/MSTRG.14196	KLHL6/SLC11A1/LOC102173987/STAT6/C3AR1/C1R/C1S/XRCC4/ICAM1/GADD45G/TLR4/STX11/GCNT3/ADAM17/JAG1/EXO1/NOD2/GAPT/IL31RA/CTSH/MYD88/PRKCD/LOC106504020/LOC102170313/IRF7	1.66224552745219	Process
GO:0031589	cell-substrate adhesion	50/3242	158/16167	0.000364192790383812	0.000364192790383812	0.0127862479215964	ACTN1/ACTN3/ADAMTS12/ADAMTS9/AJUBA/ANTXR1/BCL2/CDK5/CNTN2/COL13A1/COL17A1/COL3A1/DLC1/EFNA1/EPHB3/FBLN5/FNDC3B/FZD7/HPSE/ITGA1/ITGA10/ITGA2/ITGA5/ITGA6/ITGA8/ITGB3/KIF14/LAMB1/LAMC1/LIMS1/LOC106503599/MARCKS/CD34/MYO1G/NID1/NID2/NRP1/PARVA/PECAM1/PRKX/PTPRK/RAB1A/RCC2/SFRP1/SGCE/SIGLEC1/SRC/TEK/TIAM1/VWA2	50	5	45	FZD7/CDK5/MYO1G/VWA2/ACTN3	TIAM1/EPHB3/FNDC3B/RCC2/ITGA6/COL3A1/ITGA10/EFNA1/LAMB1/SGCE/ITGA5/HPSE/TEK/MARCKS/PTPRK/ACTN1/NID2/AJUBA/LIMS1/RAB1A/ANTXR1/NRP1/ITGA8/SIGLEC1/SRC/PARVA/CNTN2/LAMC1/KIF14/ITGB3/PECAM1/ITGA2/ITGA1/ADAMTS12/FBLN5/ADAMTS9/BCL2/LOC106503599/COL17A1/SFRP1/DLC1/COL13A1/NID1/PRKX/MSTRG.10826	1.57808119694828	Process
GO:0060562	epithelial tube morphogenesis	94/3242	339/16167	0.000370271475381578	0.000370271475381578	0.0127862479215964	AHR/APAF1/AR/BCL2/BMP2/BMP5/BMP7/CASP8/CC2D2A/CELSR1/CEP290/CITED1/CITED2/COBL/COL4A1/CSF1/CTSH/CXCR2/CXCR4/DEAF1/DLC1/DLL4/DVL1/EBF1/EDNRA/EFNB2/EPHA2/EPHA4/EPHA7/ESR1/FAT4/FGF10/FGFR2/FOXN4/FZD1/FZD6/GJA1/GLI2/GPC3/HEY1/HHEX/HIF1A/HOXA11/HOXA5/IFT52/IGF1/KDR/LAMA1/LBX1/LOC102174322/MESP1/MGP/MMP14/MTHFD1L/MYC/MYCN/NFATC1/NPHP3/NRP1/NTN1/PAK1/PAX8/PKD2/PLXND1/PODXL/PPP3R1/PRICKLE1/PRKX/PTK7/RHOB…	94	18	76	WNT4/COBL/CEP290/VDR/SLC12A2/ESR1/PPP3R1/BMP7/SALL4/TEAD1/DVL1/TCAP/VEGFA/NFATC1/LBX1/DEAF1/AR/SCRIB	NPHP3/EPHA2/EPHA4/CXCR2/CASP8/GLI2/CXCR4/STIL/CSF1/PODXL/HOXA5/HOXA11/SEMA3E/TWIST1/AHR/FZD1/PRICKLE1/TIMELESS/APAF1/IGF1/MGP/CELSR1/PKD2/KDR/CC2D2A/EBF1/TEK/GJA1/EPHA7/TCF21/CITED2/MTHFD1L/HIF1A/DLL4/MMP14/PAX8/RHOB/MYCN/COL4A1/EFNB2/STARD13/NRP1/BMP2/SRC/IFT52/TMEM67/FZD6/HEY1/MYC/WT1/LOC102174322/FOXN4/FAT4/EDNRA/NTN1/WNT9B/FGF10/SEMA5A/MESP1/CTSH/PLXND1/SOX4/PTK7/BMP5/TGIF1/LAMA1/BCL2/FGFR2/S…	1.38275291664164	Process
GO:0006576	cellular biogenic amine metabolic process	30/3242	82/16167	0.00037144533716932	0.00037144533716932	0.0127862479215964	ASMT/CHKA/DHPS/HDC/HNMT/KYAT1/LOC102169002/LOC102169371/LOC102177333/LOC102179192/LOC102180785/LOC108634352/LOC108634360/LOC108634669/MOXD1/PAOX/PAOX/PAOX/PAOX/PAOX/PAOX/PAOX/PAOX/PAOX/PAOX,ZNF560/PAOX,LHFP/NAPEPLD/SAT1/TDO2/TRH	30	13	17	NAPEPLD/LOC102177333/LOC102169002/DHPS/KYAT1/ASMT/LOC108634669/LOC102179192/MSTRG.12413/MSTRG.13398/MSTRG.13760/MSTRG.5670/MSTRG.6994	HNMT/MOXD1/HDC/LOC102180785/TDO2/TRH/CHKA/LOC108634352/LOC108634360/SAT1/LOC102169371/MSTRG.13773/MSTRG.15316/MSTRG.18464/MSTRG.3549/MSTRG.6502/MSTRG.7551	1.82441582281338	Process
GO:0032760	positive regulation of tumor necrosis factor production	33/3242	93/16167	0.000372073547226277	0.000372073547226277	0.0127862479215964	ARID5A/AZU1/CCL19/CD14/CD2/DDX58/IFIH1/LEP/LOC100860959/LOC102184087/LOC102184867/LOC102187127/LOC102187672/LOC102190572/LOC102191099/LOC106503912/LOC108633303/LOC108635409/LOC108638256/LY96/MAPKAPK2/MYD88/NOD1/NOD2/PTAFR/RIPK1/SPN/THBS1/TLR2/TLR3/TLR4/TWIST1/ZFP64	33	7	26	CD2/LEP/NOD1/CCL19/ZFP64/MAPKAPK2/SPN	PTAFR/IFIH1/LOC102191099/LOC102184867/LOC102190572/LOC100860959/LOC108633303/TWIST1/CD14/AZU1/DDX58/TLR4/THBS1/ARID5A/LY96/TLR2/NOD2/LOC102187672/LOC106503912/LOC108638256/LOC102187127/LOC102184087/MYD88/RIPK1/TLR3/LOC108635409	1.76948717438459	Process
GO:0070555	response to interleukin-1	58/3242	190/16167	0.00037294004399051	0.00037294004399051	0.0127862479215964	ABCC2/ADAMTS12/ADAMTS7/ANXA1/CCL19/CCL22/CCL26/CD38/CHI3L1/CITED1/EGR1/ETS1/FMR1/GHR/HIF1A/HNMT/HYAL1/HYAL2/IGFALS/IKBKG/IL1B/IL1R1/IL1R2/IL1RAP/INHBB/IRAK4/LCN2/LOC102170144/LOC102174969/LOC102184087/LOC102186111/LOC102187127/LOC102187672/LOC102190717/LOC106503912/LOC108638256/MAPK11/MMP2/MYC/MYD88/MYLK3/NOD1/NOD2/NOS2/PDGFRA/PELI1/PELI2/PELI3/PLCB1/PRKCA/PTGER4/PTGES/SFRP1/SNCA/SRC/TFPI/TRIM63/…	58	16	42	NOD1/MAPK11/EGR1/VLDLR/CCL19/IL1B/PLCB1/LOC102190717/MYLK3/CCL22/PRKCA/GHR/LOC102186111/IGFALS/PELI3/IKBKG	IL1RAP/TRIM63/INHBB/HNMT/TFPI/LOC102170144/IRAK4/SNCA/PDGFRA/CD38/ANXA1/HIF1A/PELI2/IL1R2/IL1R1/PELI1/LCN2/PTGES/SRC/MYC/CHI3L1/NOD2/MMP2/LOC102174969/LOC102187672/LOC106503912/LOC108638256/LOC102187127/LOC102184087/NOS2/PTGER4/ADAMTS12/ADAMTS7/MYD88/HYAL2/HYAL1/CCL26/ABCC2/SFRP1/ETS1/CITED1/FMR1	1.52226695671937	Process
GO:0007091	metaphase/anaphase transition of mitotic cell cycle	6/3242	7/16167	0.000375678418314946	0.000375678418314946	0.0127862479215964	APC/BUB1B/CDC27/CIT/TACC3/TACC3	6	1	5	APC	TACC3/BUB1B/CIT/CDC27/MSTRG.4673	4.27434564201992	Process
GO:0007619	courtship behavior	6/3242	7/16167	0.000375678418314946	0.000375678418314946	0.0127862479215964	AR/HEXB/KCTD15/LOC102181993/THRA/THRB	6	4	2	KCTD15/THRA/THRB/AR	HEXB/LOC102181993	4.27434564201992	Process
GO:0018119	peptidyl-cysteine S-nitrosylation	6/3242	7/16167	0.000375678418314946	0.000375678418314946	0.0127862479215964	GAPDH/LOC102181016/NOS1/NOS2/S100A8/S100A9	6	3	3	GAPDH/LOC102181016/NOS1	S100A9/S100A8/NOS2	4.27434564201992	Process
GO:0030314	junctional membrane complex	6/3242	7/16167	0.000375678418314946	0.000375678418314946	0.0127862479215964	JPH1/JPH2/JPH3/RYR1/RYR3/TRDN	6	5	1	TRDN/JPH2/JPH1/JPH3/RYR1	RYR3	4.27434564201992	Component
GO:0046069	cGMP catabolic process	6/3242	7/16167	0.000375678418314946	0.000375678418314946	0.0127862479215964	LOC102180455/PDE11A/PDE1A/PDE2A/PDE5A/PDE9A	6	1	5	PDE11A	PDE9A/PDE1A/LOC102180455/PDE5A/PDE2A	4.27434564201992	Process
GO:0008203	cholesterol metabolic process	37/3242	108/16167	0.00037739542738389	0.00037739542738389	0.0127972891088031	ABCG1/ACLY/APOA1/CLN8/DHCR24/FDFT1/FECH/FGL1/GGPS1/HMGCR/HSD17B7/INSIG1/LBR/LDLR/LEP/LOC100860781/LOC102171143/LOC102172428/LOC102177400/LOC102177672/LOC102178217/LOC102183469/LOC102188073/LOC102188098/LOC108634606/LOC108635379/LSS/MSMO1/MT3/NR0B2/NSDHL/PLPP6/RXRA/SCARB1/SOAT1/SQLE/TNFSF4	37	12	25	LOC102188098/NR0B2/LEP/FDFT1/RXRA/LOC102188073/MT3/LOC102178217/FECH/CLN8/LOC108634606/LOC108635379	ABCG1/LSS/LOC102177672/DHCR24/HSD17B7/INSIG1/LOC102177400/LOC102171143/LOC102172428/LDLR/PLPP6/HMGCR/SQLE/APOA1/LBR/TNFSF4/SOAT1/SCARB1/MSMO1/ACLY/LOC102183469/FGL1/GGPS1/LOC100860781/NSDHL	1.70841901432586	Process
GO:0051607	defense response to virus	43/3242	131/16167	0.000384695243390331	0.000384695243390331	0.0129954203735103	ABCC9/AZU1/BCL2/BNIP3L/CD40/CD8A/CXCL10/DDX58/F2RL1/HYAL2/IFI44L/IFIH1/IFIT2/IFIT3/IFIT5/IFNAR2/IFNGR1/IFNLR1/IRF1/IRF7/ISG15/KCNJ8/LOC102169889/LOC102170313/LOC102173185/LOC102175526/LOC102179935/LOC102190983/LOC106504020/LOC108636404/LOC108636449/LOC108636785/MB21D1/MX1/MX2/NLRP3/PMAIP1/PRF1/RSAD2/RTP4/SERINC3/SERINC5/TLR3	43	3	40	LOC108636785/CD8A/PRF1	IFNAR2/RTP4/LOC102175526/MX2/MX1/IFNLR1/IFIH1/IFI44L/ABCC9/KCNJ8/CXCL10/AZU1/NLRP3/IRF1/LOC108636404/LOC108636449/DDX58/BNIP3L/MB21D1/IFNGR1/SERINC5/F2RL1/RSAD2/SERINC3/CD40/LOC102169889/LOC102179935/ISG15/LOC102190983/HYAL2/LOC106504020/LOC102170313/PMAIP1/BCL2/IFIT5/IFIT3/IFIT2/TLR3/IRF7/LOC102173185	1.63686773313994	Process
GO:0008191	metalloendopeptidase inhibitor activity	9/3242	14/16167	0.000387480861766864	0.000387480861766864	0.0129954203735103	LOC108636404/LOC108636449/LXN/RECK/SPOCK1/SPOCK2/TIMP2/TIMP3/TIMP4	9	0	9		LXN/TIMP3/SPOCK1/LOC108636404/LOC108636449/RECK/TIMP2/TIMP4/SPOCK2	3.20575923151494	Function
GO:0032815	negative regulation of natural killer cell activation	9/3242	14/16167	0.000387480861766864	0.000387480861766864	0.0129954203735103	LOC102170313/LOC102184087/LOC102187127/LOC102187672/LOC106503912/LOC106504020/LOC108638256/PGLYRP1/PGLYRP2	9	1	8	PGLYRP2	PGLYRP1/LOC102187672/LOC106503912/LOC108638256/LOC102187127/LOC102184087/LOC106504020/LOC102170313	3.20575923151494	Process
GO:0002221	pattern recognition receptor signaling pathway	44/3242	135/16167	0.000394004877957715	0.000394004877957715	0.01316617257252	CASP8/CD14/COLEC12/CTSS/CYLD/DDX58/IFIH1/IKBKG/IRAK4/IRF7/ITGAM/LOC100860959/LOC102169889/LOC102173185/LOC102179935/LOC102184087/LOC102187127/LOC102187672/LOC106503912/LOC108633303/LOC108638256/LRRC70/LY96/MAPKAPK2/MARCO/MYD88/NOD1/NOD2/PGLYRP1/PGLYRP2/PIK3AP1/PTAFR/RIPK1/S100A1/S100A14/S100A8/S100A9/SCARB1/TLR2/TLR3/TLR4/TNFAIP3/TRIL/UNC93B1	44	6	38	S100A14/S100A1/NOD1/PGLYRP2/MAPKAPK2/IKBKG	PTAFR/CASP8/MARCO/IFIH1/CTSS/S100A9/S100A8/TRIL/LOC100860959/LOC108633303/IRAK4/CD14/DDX58/TLR4/TNFAIP3/LY96/LOC102169889/LOC102179935/SCARB1/TLR2/CYLD/NOD2/PGLYRP1/LOC102187672/LOC106503912/LOC108638256/LOC102187127/LOC102184087/LRRC70/MYD88/RIPK1/COLEC12/ITGAM/PIK3AP1/TLR3/IRF7/UNC93B1/LOC102173185	1.62530673795325	Process
GO:0048705	skeletal system morphogenesis	67/3242	227/16167	0.000399021537479973	0.000399021537479973	0.0132854997032806	ACTN3/ARID5B/AXIN1/BARX2/BMP1/BMP7/CHST11/CITED2/COL11A1/COL13A1/COL2A1/COL9A1/CSGALNACT1/CSRNP1/FBN2/FGFR2/GHR/HOXA1/HOXA11/HOXA5/HOXA6/HOXC11/HOXD8/HYAL1/HYAL2/IGF1/INSIG1/IRX5/LOC102187233/LTF/MEF2D/MGP/MMP14/MMP16/MMP2/MTHFD1L/MYC/MYCN/MYF5/OSR2/P2RX7/PAX1/PCGF2/PDGFRA/PDGFRB/PHOSPHO1/RECQL4/RFLNB/RIPPLY2/RUNX2/SATB2/SCUBE2/SERPINH1/SFRP1/SGPL1/SPEF2/STC1/SULF1/TBX4/THBS1/THRA/TRPV4/TWIST1/VE…	67	16	51	HOXD8/MEF2D/HOXC11/WNT9A/LOC102187233/BMP7/OSR2/IRX5/PHOSPHO1/PCGF2/THRA/GHR/VEGFA/AXIN1/BARX2/ACTN3	SATB2/COL11A1/INSIG1/HOXA1/HOXA5/HOXA6/HOXA11/TWIST1/MYF5/COL2A1/IGF1/CHST11/MGP/PDGFRA/PDGFRB/FBN2/ZFAND5/BMP1/STC1/RIPPLY2/CITED2/MTHFD1L/THBS1/MMP14/MYCN/PAX1/MMP16/SULF1/MYC/RECQL4/COL9A1/SERPINH1/SCUBE2/TRPV4/P2RX7/MMP2/TBX4/RFLNB/WNT9B/SPEF2/CSRNP1/HYAL2/HYAL1/LTF/RUNX2/FGFR2/CSGALNACT1/SFRP1/SGPL1/COL13A1/ARID5B	1.47185617188498	Process
GO:2001237	negative regulation of extrinsic apoptotic signaling pathway	39/3242	116/16167	0.000410611768203037	0.000410611768203037	0.0136220434596714	AGAP2/AR/BCL2/BMP5/CASP8/CFAP43/COL2A1/DAB2/DAPK1/EYA2/FGF10/FYN/HMOX1/ICAM1/IFI6/IGF1/IL1B/ITGA6/LOC102172279/LOC102175959/LOC106502311/LOC108638538/NOL3/NOS3/NRG1/NRP1/PELI3/PHIP/PRDX2/RIPK1/SNAI2/SRC/STRADB/THBS1/TNFAIP3/TNFSF10/TNFSF4/UNC5B/VEGFA	39	10	29	STRADB/LOC106502311/PRDX2/PHIP/IL1B/NOL3/LOC108638538/VEGFA/PELI3/AR	TNFSF10/IFI6/CASP8/ITGA6/NOS3/COL2A1/AGAP2/IGF1/HMOX1/ICAM1/LOC102175959/DAPK1/FYN/TNFAIP3/THBS1/NRP1/SRC/EYA2/LOC102172279/SNAI2/TNFSF4/FGF10/DAB2/RIPK1/BMP5/BCL2/CFAP43/NRG1/UNC5B	1.67657523027505	Process
GO:0001667	ameboidal-type cell migration	48/3242	151/16167	0.000421254463929735	0.000421254463929735	0.0139248446425846	ADGRA2/AMOTL1/ANLN/APOA1/ARID5B/CENPV/CLEC14A/CORO1B/CXCR4/DPP4/EDNRB/EFNB1/EFNB2/EPHB4/FAP/FGF10/GPLD1/HIF1A/KDR/KIT/KITLG/LOC102174322/MESP1/MMRN2/MYH10/NANOS1/NOS3/NOV/NR4A1/NRP1/NRP2/NRTN/PECAM1/PKN1/PLEKHG5/PLXND1/PRKX/PTP4A3/RXRA/S100A2/SCARB1/SGPL1/SOX10/STARD13/TWIST1/VEGFA/VHL/ZFAND5	48	11	37	S100A2/NR4A1/NRTN/PKN1/RXRA/PTP4A3/AMOTL1/GPLD1/CENPV/VEGFA/NANOS1	NRP2/CXCR4/DPP4/FAP/NOS3/ANLN/TWIST1/KITLG/SOX10/KIT/KDR/ZFAND5/HIF1A/EFNB2/EDNRB/STARD13/NRP1/NOV/LOC102174322/APOA1/PLEKHG5/SCARB1/MYH10/PECAM1/FGF10/MESP1/CLEC14A/VHL/PLXND1/EPHB4/ADGRA2/MMRN2/SGPL1/ARID5B/CORO1B/PRKX/EFNB1	1.58518778776898	Process
GO:0045088	regulation of innate immune response	111/3242	413/16167	0.000425044198275269	0.000425044198275269	0.0139997579737525	ABCE1/CASP8/CAV1/CD14/CD74/CLEC4D/COCH/COLEC12/CRTAM/CTSS/CYLD/DDX58/ESR1/F2RL1/FLOT1/FYN/GPS2/IFIH1/IFNAR2/IFNGR1/IGF2/IKBKG/IRAK4/IRF1/IRF7/ITGAM/LEP/LOC100860959/LOC102169889/LOC102170313/LOC102170446/LOC102173185/LOC102175526/LOC102175560/LOC102178303/LOC102179935/LOC102180290/LOC102180291/LOC102183941/LOC102184087/LOC102184901/LOC102186356/LOC102187127/LOC102187672/LOC102189932/LOC102190717/…	111	29	82	MUL1/S100A14/S100A1/SLAMF8/LOC102186356/LEP/NOD1/LOC102180290/LOC102183941/LOC102175560/CD74/PGLYRP2/LOC108636744/RAET1E/ESR1/CRTAM/NLRX1/MAPKAPK2/LOC102190717/GPS2/NR1D1/FLOT1/NFKBIL1/TFEB/PELI3/MUC6/IKBKG/MSTRG.10768/MSTRG.8964	IFNAR2/PARP9/PARP14/LOC102175526/SMPDL3B/PTAFR/CASP8/MARCO/IFIH1/CTSS/S100A9/S100A8/TRIL/CAV1/LOC100860959/LOC108633303/IRAK4/LOC102189932/CLEC4D/LOC102180291/LOC102184901/OTOP1/CD14/IRF1/DDX58/SYK/TLR4/MB21D1/FYN/IFNGR1/TNFAIP3/F2RL1/NLRC4/PELI1/RSAD2/ZBP1/SRC/LY96/LYN/LOC102170446/LOC102169889/LOC102179935/SUSD4/TRAFD1/SCARB1/ABCE1/TLR2/PLCG2/CYLD/NOD2/MMP2/PGLYRP1/RNF135/LOC102187672/LOC106503…	1.34026092165031	Process
GO:0019932	second-messenger-mediated signaling	78/3242	273/16167	0.000427708425794364	0.000427708425794364	0.0140371975834015	ADCY1/ADCY2/ADCY6/ADCY8/ADCY9/ADGRB2/ADGRG6/ADGRL1/ADM2/ADRA2B/AGTR1/AHR/AVPR1A/AZU1/CALCR/CALCRL/CAMKK2/CATSPER4/CHGA/CXCR3/CXCR4/DGKD/DGKQ/DRD1/EDNRB/EIF2AK3/EPHA5/FIS1/GCGR/GCK/GNG2/GPER1/GPR143/GUCY1A3/GUCY1B3/HRC/HRH1/INPP5A/ITPR2/ITPR3/JPH2/JPH3/KDR/KISS1R/LEP/LOC100860959/LOC102190430/LOC108633189/LOC108633303/MAFA/NFATC1/NOS1/NOS2/NOS3/NR5A2/NTRK2/P2RX4/P2RX7/PDE2A/PDE3A/PDE9A/PKD2/PLCG1/…	78	27	51	CATSPER4/ADGRB2/LEP/GCK/ADCY1/ADM2/PPP3CA/KISS1R/PLN/DRD1/PPP3R1/JPH2/MAFA/NOS1/JPH3/RYR1/HRC/TNNI3/GCGR/ADCY2/NFATC1/ADCY9/FIS1/GPER1/INPP5A/PPP3CB/CXCR3	RCAN1/AGTR1/PDE9A/CXCR4/CALCRL/DGKD/PTGFR/NOS3/LOC100860959/LOC108633303/AHR/CALCR/ADCY6/RAPGEF3/AVPR1A/ITPR2/PDE3A/PKD2/KDR/EPHA5/DGKQ/AZU1/ADGRL1/NTRK2/ADGRG6/GNG2/RYR3/ADRA2B/EIF2AK3/EDNRB/LOC108633189/LOC102190430/PLCG1/RIMS2/ADCY8/PDE2A/NR5A2/P2RX7/P2RX4/CAMKK2/GUCY1A3/GUCY1B3/PLCG2/NOS2/TRPV1/RASD1/PTGER4/CHGA/HRH1/ITPR3/GPR143	1.42478188067331	Process
GO:0030295	protein kinase activator activity	29/3242	79/16167	0.000432718329670049	0.000432718329670049	0.0141510807942294	AFAP1L2/AGAP2/CAMKK2/CCNB1/CDKN1A/CKS2/DAZAP2/DGKQ/ERBB3/FAM150B/FAM20A/FGF13/IGF1/IGF2/LOC102184087/LOC102187127/LOC102187672/LOC106503912/LOC108638256/LTF/MAP2K2/MT3/MTCP1/NRG1/P2RX7/RGCC/SPDYA/STK11/VLDLR	29	6	23	STK11/MAP2K2/VLDLR/FAM150B/MT3/FGF13	DAZAP2/AGAP2/ERBB3/IGF1/DGKQ/CKS2/SPDYA/RGCC/P2RX7/CAMKK2/LOC102187672/LOC106503912/LOC108638256/LOC102187127/LOC102184087/FAM20A/CCNB1/LTF/CDKN1A/AFAP1L2/NRG1/IGF2/MTCP1	1.83057418846001	Function
GO:1901653	cellular response to peptide	96/3242	349/16167	0.000435485261493224	0.000435485261493224	0.0141620873052601	ACSL5/ADCY1/ADCY2/ADCY6/ADCY9/AGTR1/AKR1B1/AKT3/ANXA5/APC/ATP6V0A1/ATP6V1E2/BAIAP2L2/CACNA1A/CAPN10/CAV1/CAV2/CDK5/COL2A1/CYFIP1/DDX11/DLC1/DRD1/EGR1/ENPP1/EPHA4/ERBB3/ERRFI1/FIS1/FOXO1/FOXO4/FYN/FZD1/GCGR/GCK/GHR/GLP2R/GPER1/GPLD1/GPR173/HIF1A/HSF1/IGF1/IGF2/IGFALS/IL1RL1/INHBB/INSIG1/IRS1/KLF6/KLF9/LOC100860959/LOC102176622/LOC102177638/LOC102186356/LOC102187932/LOC102188418/LOC102190430/LOC102…	96	42	54	WDTC1/IRS1/NR4A2/LOC102186356/CDK5/GCK/ADCY1/NOD1/NR4A1/VDR/DDX11/BAIAP2L2/EGR1/VLDLR/PHIP/PKM/DRD1/APC/ATP6V1E2/RHOQ/RXRA/TBC1D4/PLCB1/LOC102176622/LOC102177638/LOC102190498/LOC102187932/HSF1/PRKCZ/GPLD1/TUSC5/GCGR/GHR/ADCY2/PRKAR2A/IGFALS/ADCY9/SH2B2/FIS1/GPER1/FOXO4/LOC108634606	AGTR1/EPHA4/INHBB/CYFIP1/CAPN10/PIK3R3/INSIG1/NOS3/AKR1B1/CAV2/CAV1/PRKAR2B/LOC100860959/LOC108633303/PDK4/FZD1/ADCY6/COL2A1/TIMELESS/ERBB3/IGF1/ANXA5/PPAT/OTOP1/CACNA1A/KLF9/TLR4/FYN/ENPP1/HIF1A/IL1RL1/FOXO1/LOC102188418/KLF6/PTPRA/LOC102190430/TRIB3/SOGA1/SRC/LYN/MYC/AKT3/SLC25A33/ERRFI1/NOD2/GLP2R/ATP6V0A1/PRLR/PRKCD/ACSL5/DLC1/PAK1/IGF2/GPR173	1.37170977623562	Process
GO:0043409	negative regulation of MAPK cascade	55/3242	179/16167	0.000436137133106434	0.000436137133106434	0.0141620873052601	ACE2/APC/ATF3/BMP7/CAMK2N1/CAV1/CNKSR3/DAB2/DOK1/DUSP22/DUSP26/DUSP4/DUSP6/DUSP7/EFNA1/ERRFI1/EZR/F2RL1/FEM1A/FOXM1/FOXO1/GPER1/GPS2/HMGCR/HSPH1/HYAL2/IGF1/IL1B/LOC102170144/LOC102184299/LYN/MECOM/MYC/P2RX7/PBK/PEBP1/PINK1/PRKCA/PRKCD/PTPRJ/PTPRR/RGS14/RGS2/RGS4/SEMA6A/SFRP1/SFRP5/SIRT3/SPRED1/SPRED2/SPRY4/TBC1D10C/TIMP3/TLR4/WNK2	55	18	37	PINK1/RGS14/FEM1A/WNK2/APC/IL1B/BMP7/RGS2/ATF3/PEBP1/GPS2/PRKCA/DUSP7/DUSP22/GPER1/DUSP26/TBC1D10C/SIRT3	MECOM/CAMK2N1/LOC102170144/EFNA1/RGS4/CAV1/DUSP6/PTPRR/IGF1/TIMP3/FOXM1/SPRY4/SEMA6A/PBK/TLR4/CNKSR3/EZR/SPRED1/F2RL1/HMGCR/DOK1/SPRED2/HSPH1/FOXO1/LYN/MYC/PTPRJ/ERRFI1/P2RX7/DAB2/PRKCD/HYAL2/LOC102184299/SFRP5/SFRP1/DUSP4/ACE2	1.53223749737213	Process
GO:0070232	regulation of T cell apoptotic process	21/3242	51/16167	0.000450015484267574	0.000450015484267574	0.0145612867963526	ADA/CASP8/CD27/CD274/EFNA1/HIF1A/LOC102176691/LOC102184087/LOC102187127/LOC102187672/LOC106503912/LOC108638256/PDCD1/PNP/PRELID1/PRKCQ/RIPK3/RORC/SIGLEC1/TNFSF4/VHL	21	3	18	RORC/CD27/PRKCQ	CASP8/EFNA1/PRELID1/CD274/HIF1A/PNP/LOC102176691/RIPK3/SIGLEC1/ADA/TNFSF4/LOC102187672/LOC106503912/LOC108638256/LOC102187127/LOC102184087/VHL/PDCD1	2.05336212214682	Process
GO:0031532	actin cytoskeleton reorganization	23/3242	58/16167	0.000469337653383958	0.000469337653383958	0.0151332140869509	ANTXR1/ANXA1/CAPN10/DTNBP1/EPS8/EZR/FGF10/GDPD2/KIT/THSD7A/MYH10/NRP1/PAK1/PARVB/PLEK2/PRKCZ/PTK7/RAP2A/S100A9/S1PR1/S1PR2/SIPA1L1/TRPV4	23	4	19	PARVB/PRKCZ/DTNBP1/GDPD2	CAPN10/S1PR1/S100A9/EPS8/KIT/S1PR2/ANXA1/EZR/SIPA1L1/PLEK2/ANTXR1/RAP2A/NRP1/TRPV4/MYH10/FGF10/PTK7/PAK1/MSTRG.772	1.97749898955519	Process
GO:1902903	regulation of supramolecular fiber organization	93/3242	337/16167	0.000471888240252493	0.000471888240252493	0.0151622537261843	ABI2/ACTR3/AKAP9/ALDOA/ANKRD23/APC/APOA1/ARHGAP28/ARHGEF15/ARPC1B/ARPC3/ARPC5/BAIAP2L2/C8H9orf72/CARMIL1/CAV1/CCL26/CDC42EP3/CDC42EP4/CDK5RAP2/CHADL/CIB1/CIT/CKAP2/CORO1B/CSF3/CYFIP1/DLC1/ELN/EPS8/F2RL1/FCHSD1/FGF13/GDA/HIP1R/HSP70.1/ICAM1/KANK4/KISS1R/LDLR/LIMA1/LIMCH1/LMOD1/LMOD3/LOC102169802/LOC102177379/LOC102178315/LOC102184901/LOC102189471/LOC102189932/LOC108634517/MAGEL2/MAPT/MFN2/MID1IP1/…	93	32	61	WNT4/AKAP9/WASH1/BAIAP2L2/CHADL/SYNPO2/LIMCH1/SYNPO/KISS1R/TESK1/CDK5RAP2/APC/ANKRD23/NCK2/PRKCQ/RGS2/MFN2/LMOD1/NF2/MYLK3/RANGRF/CSF3/MAPT/LMOD3/HSP70.1/LOC102178315/ALDOA/SYNPO2L/MID1IP1/SHROOM2/FGF13/LOC102189471	PHLDB2/ABI2/ACTR3/CYFIP1/KANK4/S1PR1/PSRC1/RGS4/CAV1/SCIN/TAC1/LIMA1/RAPGEF3/EPS8/LOC102189932/TRIOBP/LOC102184901/SNCA/FCHSD1/ICAM1/LDLR/C8H9orf72/GDA/TMOD3/F2RL1/CDC42EP3/PLEKHH2/CKAP2/RGCC/NRP1/PREX1/APOA1/ARPC5/TRPV4/CIT/ARPC3/HIP1R/TLR2/PPM1E/ARHGEF15/PECAM1/CDC42EP4/PTGER4/SEMA5A/MAGEL2/LOC102177379/CIB1/LOC102169802/PRKCD/TWF2/CARMIL1/ARHGAP28/ELN/CCL26/ARPC1B/SFRP1/DLC1/PAK1/CORO1B/TENM1/…	1.37616172747526	Process
GO:0008217	regulation of blood pressure	63/3242	212/16167	0.000479437354109943	0.000479437354109943	0.0153511391944977	ACE2/ACSM3/ADM2/ADORA1/ADRA2B/AGTR1/AHR/AR/ATP1A1/AVPR1A/AVPR2/BDKRB2/C3AR1/CHGA/CNR1/COL1A2/EDNRB/ENPEP/EPHX2/F11R/F2R/F2RL1/GCGR/GCH1/GJA1/GUCY1A3/LEP/LOC100860959/LOC102168295/LOC102168680/LOC102168959/LOC102184867/LOC102190430/LOC102190572/LOC102191099/LOC108633189/LOC108633303/LOC108635409/LVRN/MANF/MME/CD34/NEDD4L/NOS1/NOS2/NOS3/NPY1R/P2RX1/P2RX4/POSTN/PPARA/PTAFR/RASL10B/RENBP/SCPEP1/SPX/S…	63	11	52	LEP/SPX/PPARA/ADM2/UTS2/NOS1/TNNI3/GCGR/ACSM3/AR/AVPR2	MME/AGTR1/PTAFR/STK39/LOC102191099/LOC102184867/LOC102190572/ATP1A1/F11R/NOS3/LOC100860959/LOC108633303/AHR/TAC1/COL1A2/TRHDE/AVPR1A/C3AR1/NPY1R/ENPEP/EPHX2/GJA1/CNR1/GCH1/F2RL1/F2R/LVRN/ADRA2B/EDNRB/POSTN/LOC108633189/LOC102190430/ADORA1/P2RX4/GUCY1A3/SCPEP1/RASL10B/NOS2/P2RX1/TAC4/LOC102168295/UTS2R/CHGA/BDKRB2/MANF/NEDD4L/LOC102168680/LOC102168959/ACE2/RENBP/LOC108635409/MSTRG.10826	1.48190756928521	Process
GO:0060205	cytoplasmic vesicle lumen	92/3242	333/16167	0.000484527590199203	0.000484527590199203	0.0154602553451719	ACLY/ACTN1/ALOX5/AMPD3/ANXA2/APAF1/APOA1/ARPC5/AZU1/BAC5/BAC7.5/CCT2/CEP290/CFP/CHI3L1/CPPED1/CREG1/CRISPLD2/CTSH/CTSW/EEF1A1/F5/F8/FABP5/GLA/GM2A/GPI/GYG1/HBBC/HEXB/HK3/HPSE/HSPA6/HSPH1/IDH1/IGF1/IGF2/LCN2/LOC100860781/LOC102169149/LOC102169231/LOC102170003/LOC102172205/LOC102175560/LOC102175876/LOC102176354/LOC102176691/LOC102176710/LOC102180785/LOC102181993/LOC102184299/LOC102186111/LOC1021878…	92	9	83	GYG1/HSPA6/CEP290/LOC102175560/PKM/GPI/LOC102186111/VEGFA/CTSW	PROS1/PTX3/LOC102172205/PDXK/PFKL/PADI2/IDH1/PSMD14/PSMA5/S100A11/S100A9/LOC102169149/S100A8/CREG1/CCT2/APAF1/IGF1/TIMP3/MMRN1/PGM2/PLAC8/HPSE/SPARC/GM2A/PCYOX1L/AZU1/HK3/EEF1A1/ACTN1/SCG3/ANXA2/PYGL/THBS1/PNP/LOC102176691/LCN2/HSPH1/NHLRC3/PYGB/FABP5/TCN1/LOC102180785/LOC102176710/LOC102175876/HBBC/AMPD3/APOA1/CHI3L1/F5/QSOX1/ARPC5/CRISPLD2/LOC102176354/MPO/ACLY/VAT1/PSMD12/TIMP2/HEXB/LOC1021819…	1.37771701374416	Component
GO:0050870	positive regulation of T cell activation	61/3242	204/16167	0.000489183163560854	0.000489183163560854	0.0155547951844336	ADA/ANXA1/CAV1/CCL19/CD27/CD274/CD3E/CD4/CD47/CD5/CD6/CD74/CD83/CYLD/DHPS/DPP4/EFNB1/EFNB2/EFNB3/EPHB4/FLOT2/FYN/GLI2/HHLA2/HSPH1/IGF1/IGF2/IGFBP2/IL1B/IL2RA/LCK/LEP/LOC102176691/LOC102176695/LOC102183941/LOC102184087/LOC102187127/LOC102187672/LOC102190717/LOC106503912/LOC108638256/LYN/TFRC/MYB/NCK2/NFKBIZ/NLRP3/NOD2/PDCD1/PNP/PRKCQ/PRKCZ/SLAMF1/SLC4A1/SPN/SRC/SYK/TNFSF4/VNN1/VTCN1/YES1	61	22	39	LCK/VTCN1/SLAMF1/LEP/LOC102183941/CD4/CD27/CD74/DHPS/CCL19/LOC102176695/NCK2/IL1B/PRKCQ/CD3E/LOC102190717/PRKCZ/FLOT2/SPN/CD6/CD5/MSTRG.299	NFKBIZ/CD47/HHLA2/IGFBP2/GLI2/DPP4/CAV1/IGF1/NLRP3/CD274/ANXA1/SYK/FYN/VNN1/MYB/PNP/LOC102176691/EFNB2/HSPH1/IL2RA/SRC/ADA/LYN/TNFSF4/CYLD/NOD2/LOC102187672/LOC106503912/LOC108638256/LOC102187127/LOC102184087/EFNB3/SLC4A1/CD83/YES1/EPHB4/IGF2/PDCD1/EFNB1	1.49113201727329	Process
GO:0034774	secretory granule lumen	87/3242	312/16167	0.000493629371587681	0.000493629371587681	0.0156420486895116	ACLY/ACTN1/ALOX5/AMPD3/ANXA2/APAF1/APOA1/ARPC5/AZU1/BAC5/BAC7.5/CCT2/CEP290/CFP/CHI3L1/CPPED1/CREG1/CRISPLD2/CTSH/CTSW/EEF1A1/F5/F8/FABP5/GLA/GM2A/GPI/GYG1/HEXB/HK3/HPSE/HSPA6/IDH1/IGF1/IGF2/LCN2/LOC102169149/LOC102169231/LOC102170003/LOC102172205/LOC102175560/LOC102176354/LOC102176691/LOC102180785/LOC102181993/LOC102184299/LOC102186111/LOC102187810/LTF/MAP34-B/MMRN1/MPO/NHLRC3/NPTX2/PADI2/PCYOX1…	87	9	78	GYG1/HSPA6/CEP290/LOC102175560/PKM/GPI/LOC102186111/VEGFA/CTSW	PROS1/PTX3/LOC102172205/PDXK/PFKL/PADI2/IDH1/PSMD14/PSMA5/S100A11/S100A9/LOC102169149/S100A8/CREG1/CCT2/APAF1/IGF1/TIMP3/MMRN1/PGM2/PLAC8/HPSE/SPARC/GM2A/PCYOX1L/AZU1/HK3/EEF1A1/ACTN1/SCG3/ANXA2/PYGL/THBS1/PNP/LOC102176691/LCN2/NHLRC3/PYGB/FABP5/TCN1/LOC102180785/AMPD3/APOA1/CHI3L1/F5/QSOX1/ARPC5/CRISPLD2/LOC102176354/MPO/ACLY/VAT1/PSMD12/TIMP2/HEXB/LOC102181993/SEPP1/CTSH/PSMD6/PRKCD/MAP34-B/LOC…	1.39053231623404	Component
GO:0006633	fatty acid biosynthetic process	39/3242	117/16167	0.000498449180224852	0.000498449180224852	0.0157405004281532	ACACB/ACLY/ACSL3/ACSM3/ACSS1/ALOX5/CBR4/CD74/DEGS1/ELOVL1/ELOVL5/ELOVL6/ELOVL7/EPHX2/FADS1/FADS2/HACD2/HACD4/HPGD/HSD17B8/LOC102169002/LOC102172669/LOC102176622/LOC102177333/LOC102177638/LOC102179192/LOC102185621/LOC102187932/LOC102188418/LOC102190481/LOC102190498/LOC106503993/LOC108633298/LOC108634669/PLP1/PTGES/SCD5/TECR/TECRL	39	19	20	LOC102172669/LOC106503993/LOC108633298/LOC102190481/LOC102177333/LOC102169002/TECRL/CD74/TECR/CBR4/ACSS1/LOC102176622/LOC102177638/LOC102190498/LOC102187932/HSD17B8/ACSM3/LOC108634669/LOC102179192	HACD2/ACSL3/ELOVL1/LOC102185621/ELOVL6/SCD5/HPGD/HACD4/EPHX2/PTGES/LOC102188418/DEGS1/ACACB/ACLY/ELOVL7/ELOVL5/ALOX5/FADS1/FADS2/PLP1	1.66224552745219	Process
GO:0043406	positive regulation of MAP kinase activity	76/3242	266/16167	0.00050285421506986	0.00050285421506986	0.0157730165809913	ADORA1/ADRA2B/AJUBA/AXIN1/BMP2/C5/CCL19/CD40/CD74/CDK1/CRKL/CSPG4/CXCR4/DAB2/DUSP6/DUSP7/EIF2AK2/EPHA4/ERN1/F2R/FCER1A/FGF10/FZD10/FZD8/GADD45A/GADD45G/GHR/IGF1/IKBKG/IL1B/ITGA1/KISS1R/KIT/KITLG/LAMTOR2/LOC100860781/LOC102169149/LOC102172205/LOC102183919/LPAR3/MADD/MAP2K2/MAP3K10/MAP3K13/MAP3K4/MAP3K8/MAPK11/MAPKAPK2/MDFIC/MST1R/MUL1/NOD1/NOD2/NRG1/NRK/NTF3/NTRK3/P2RX7/PAK1/PDE5A/PDGFD/PDGFRB/PIK…	76	21	55	MUL1/LOC102183919/LAMTOR2/NOD1/MAPK11/CD74/KISS1R/MAP2K2/PRDX2/CCL19/MAP3K4/IL1B/MADD/MAPKAPK2/CRKL/MAP3K10/GHR/DUSP7/VEGFA/AXIN1/IKBKG	TIAM1/MAP3K13/LOC102172205/EPHA4/CXCR4/STK39/GADD45A/LPAR3/LOC102169149/FCER1A/MDFIC/PIK3CG/KITLG/DUSP6/IGF1/NTF3/PDE5A/KIT/PDGFRB/S1PR2/SYK/GADD45G/TLR4/C5/SASH1/THBS1/AJUBA/F2R/ADRA2B/EIF2AK2/FZD8/MAP3K8/BMP2/SRC/CD40/PDGFD/ADORA1/P2RX7/FZD10/NOD2/ERN1/ITGA1/FGF10/DAB2/NTRK3/CSPG4/PRKCD/MST1R/RIPK1/NRG1/CDK1/PAK1/LOC100860781/TENM1/NRK	1.42478188067331	Process
GO:0070228	regulation of lymphocyte apoptotic process	28/3242	76/16167	0.000503974108675359	0.000503974108675359	0.0157730165809913	ADA/AURKB/CASP8/CD27/CD274/CD3G/CD74/EFNA1/HIF1A/LOC102176691/LOC102184087/LOC102187127/LOC102187672/LOC106503912/LOC108638256/LYN/MYC/P2RX7/PDCD1/PNP/PRELID1/PRKCQ/RIPK3/RORC/SIGLEC1/SLC39A10/TNFSF4/VHL	28	5	23	RORC/CD27/CD74/PRKCQ/CD3G	CASP8/SLC39A10/EFNA1/PRELID1/CD274/HIF1A/PNP/LOC102176691/RIPK3/SIGLEC1/ADA/LYN/MYC/TNFSF4/P2RX7/LOC102187672/LOC106503912/LOC108638256/LOC102187127/LOC102184087/AURKB/VHL/PDCD1	1.83721874086821	Process
GO:0016791	phosphatase activity	69/3242	237/16167	0.00050462812497948	0.00050462812497948	0.0157730165809913	ATP1A1/CA3/CAMK2G/CDC25A/CTDNEP1/CTDSPL/DLGAP5/DUSP11/DUSP13/DUSP18/DUSP22/DUSP26/DUSP4/DUSP6/DUSP7/EPHX2/EYA2/FBP2/INPP5A/LCK/LOC102181716/LOC102187810/LOC102190650/LPIN2/MINPP1/MTM1/MTMR3/NT5C1A/NT5M/PALD1/PDP2/PFKFB1/PFKFB2/PFKL/PGP/PHOSPHO1/PHPT1/PLPP6/PLPPR2/PLPPR4/PLPPR5/PPM1A/PPM1D/PPM1E/PPM1H/PPM1J/PPM1K/PPM1M/PPP1R3A/PPP1R3D/PPP3CA/PPP3CB/PPP3R1/PSPH/PTP4A3/PTPMT1/PTPN12/PTPN13/PTPN21/PT…	69	34	35	LCK/LOC102190650/PTPN4/NT5C1A/PPM1J/PPP1R3A/PPP3CA/PPM1K/PLPPR2/FBP2/PTPN21/PPM1A/PPP3R1/PPP1R3D/CA3/TMEM55A/PTP4A3/PTPMT1/PFKFB2/MTMR3/CTDNEP1/NT5M/PHOSPHO1/DUSP7/DUSP22/PGP/INPP5A/DUSP26/DUSP13/CAMK2G/PPP3CB/PFKFB1/PHPT1/MTM1	PFKL/PLPPR5/PLPPR4/ATP1A1/PTPRZ1/PTPN12/DUSP6/PTPRR/PTPRB/PPM1H/PTPN13/PLPP6/EPHX2/PTPRK/DLGAP5/DUSP11/PTPRA/EYA2/PTPRJ/DUSP18/PDP2/PPM1E/PPM1D/LOC102181716/PTPN9/CTDSPL/PPM1M/CDC25A/SACM1L/LPIN2/PSPH/MINPP1/DUSP4/PALD1/LOC102187810	1.45183470119242	Function
GO:0030674	protein binding, bridging	52/3242	168/16167	0.000508208618637215	0.000508208618637215	0.0157862406673478	ABI2/ACTN3/ADAP2/AMFR/ANK1/ANXA1/ARHGAP1/ARHGAP4/ARRDC1/BCAR3/CAV1/CAV2/CLNK/CNKSR1/COL11A1/COL1A2/CRKL/DAB2/EPN1/EPS8/FLRT1/FLRT3/HIP1R/INSC/IRS1/LASP1/LOC102169889/LOC102170446/LOC102173185/LOC102179935/MAPT/MSN/NCK2/PSMC6/SERINC1/SERINC5/SH2B2/SH2D2A/SH2D3C/SH3BGR/SH3BGRL/SHE/SKAP1/SKAP2/SLA/SRC/SSX2IP/STUB1/SYNM/TCAP/TJP2/TRDN	52	22	30	SH3BGR/CNKSR1/IRS1/SH2D2A/SKAP2/CLNK/TRDN/NCK2/ARRDC1/INSC/CRKL/AMFR/EPN1/SKAP1/TCAP/MAPT/SYNM/STUB1/SH2B2/ANK1/ACTN3/ARHGAP4	ABI2/SSX2IP/BCAR3/COL11A1/SHE/CAV2/CAV1/COL1A2/EPS8/TJP2/ANXA1/SERINC1/PSMC6/SERINC5/SH2D3C/FLRT3/SRC/SLA/ARHGAP1/LOC102170446/LOC102169889/LOC102179935/HIP1R/ADAP2/LASP1/DAB2/FLRT1/SH3BGRL/MSN/LOC102173185	1.54351370406275	Function
GO:0004879	nuclear receptor activity	20/3242	48/16167	0.000508486927337709	0.000508486927337709	0.0157862406673478	AHR/AR/ESR1/ESR2/GLMP/GPER1/LOC108634606/NR1D1/NR2F6/NR3C2/NR4A1/NR4A2/NR5A2/PPARA/RORC/RXRA/RXRG/THRA/THRB/VDR	20	16	4	NR4A2/RORC/RXRG/NR4A1/VDR/PPARA/NR2F6/ESR1/RXRA/NR3C2/THRA/NR1D1/GPER1/THRB/AR/LOC108634606	GLMP/AHR/ESR2/NR5A2	2.07780690931524	Function
GO:0044070	regulation of anion transport	41/3242	125/16167	0.000528095629816309	0.000528095629816309	0.0163118633102848	ABCA7/ABCB1/ACE2/ACSL4/ACSL5/ADORA1/ARL6IP1/ATF4/AVPR1A/CRY2/DPYSL2/DTNBP1/FGFR4/GABRE/HRH2/IL1B/LEP/LOC102184120/P2RX4/P2RX7/PER2/PRELID1/PRKCA/PRKCD/PTAFR/REPIN1/RGS2/RGS4/RIPK1/SLC34A1/SLC38A3/SLC6A1/SNCA/STC1/STC2/STK39/STXBP1/SYK/THBS1/TMEM27/TRH	41	14	27	PER2/REPIN1/LEP/ATF4/ABCA7/SLC34A1/IL1B/CRY2/RGS2/PRKCA/STC2/SLC38A3/SLC6A1/DTNBP1	PTAFR/STK39/RGS4/LOC102184120/ABCB1/AVPR1A/SNCA/PRELID1/FGFR4/STC1/DPYSL2/SYK/THBS1/HRH2/STXBP1/ADORA1/P2RX7/P2RX4/PRKCD/TRH/RIPK1/ARL6IP1/ACSL5/TMEM27/ACE2/ACSL4/GABRE	1.63564959901295	Process
GO:0048013	ephrin receptor signaling pathway	26/3242	69/16167	0.000528967755228137	0.000528967755228137	0.0163118633102848	ACTR3/ARPC1B/ARPC3/ARPC5/EFNA1/EFNB1/EFNB2/EFNB3/EPHA2/EPHA4/EPHA5/EPHA7/EPHB3/EPHB4/FYN/LOC102173333/LOC108634517/LYN/MMP2/NCK2/NGEF/NTRK3/SIPA1L1/SRC/TIAM1/YES1	26	1	25	NCK2	TIAM1/LOC102173333/EPHB3/EPHA2/EPHA4/ACTR3/NGEF/EFNA1/EPHA5/FYN/EPHA7/SIPA1L1/EFNB2/SRC/LYN/ARPC5/ARPC3/MMP2/EFNB3/NTRK3/YES1/EPHB4/ARPC1B/LOC108634517/EFNB1	1.87906016146769	Process
GO:0030036	actin cytoskeleton organization	110/3242	411/16167	0.000531197832858851	0.000531197832858851	0.0163258478467093	ABI2/ACTC1/ACTN1/ACTR3/AGAP2/ANTXR1/ANXA1/ARHGAP26/ARPC1B/ARPC3/ARPC5/ATXN3/BAIAP2L2/BCL2/CAPN10/CAPN3/CARMIL1/CDK5/COBL/COBLL1/CORO1B/CORO6/DLC1/DTNBP1/ELMO1/ELN/EPS8/EZR/F11R/FAT1/FGF10/FHL3/FMN2/FMNL1/FMNL2/FRMD3/GAS2L3/GDPD2/IQSEC1/KIT/LDB3/LIMA1/LMOD1/LMOD3/LOC102172205/LOC102181106/LOC102181716/LOC102188914/LOC108634517/LOC108635132/MAGEL2/MARCKS/MKL1/MSRB2/THSD7A/MYBPC1/MYBPC2/MYH10/MYLK3/…	110	36	74	FHL3/TMOD4/CDK5/COBL/MYBPC1/WASH1/BAIAP2L2/MKL1/PARVB/MYOZ3/OBSCN/TPM2/FRMD3/TRIM32/CAPN3/RHOQ/NCK2/MSRB2/PRKCZ/LMOD1/NF2/MYLK3/PAK4/MYBPC2/SBK2/CORO6/TCAP/LMOD3/IQSEC1/DTNBP1/MYOM1/SH2B2/LDB3/MYOZ1/MYPN/GDPD2	LOC102172205/ABI2/MYO1B/ACTR3/FMNL2/COBLL1/WIPF1/CAPN10/SSX2IP/S1PR1/S100A9/F11R/ELMO1/SCIN/LIMA1/AGAP2/GAS2L3/EPS8/TRIOBP/PACSIN2/PDGFRA/KIT/PDGFRB/ARHGAP26/S1PR2/ANXA1/MARCKS/EZR/SIPA1L1/ACTN1/PLEK2/RHOJ/TMOD2/TMOD3/SPTBN5/ACTC1/ANTXR1/RAP2A/NRP1/SRC/PREX1/PARVA/NUAK2/ARPC5/TRPV4/ARPC3/SPIRE2/RFLNB/MYH10/LOC102181716/FMNL1/FGF10/MAGEL2/ATXN3/NEDD9/CARMIL1/PTK7/BCL2/LOC102188914/ELN/ARPC1B/SFRP1…	1.33464969357475	Process
GO:0038128	ERBB2 signaling pathway	16/3242	35/16167	0.000533420714467035	0.000533420714467035	0.0163395187273586	BTC/CPNE3/CUL5/ERBB3/MATK/CDC37/CDC37/CDC37/CDC37/CDC37/NRG1/NRG4/PRKCA/PTPN12/PTPRR/STUB1	16	8	8	BTC/MATK/CUL5/PRKCA/NRG4/STUB1/MSTRG.10768/MSTRG.8964	PTPN12/PTPRR/ERBB3/CPNE3/NRG1/MSTRG.12419/MSTRG.3211/MSTRG.7105	2.27965100907729	Process
GO:0050848	regulation of calcium-mediated signaling	36/3242	106/16167	0.000542110224923063	0.000542110224923063	0.0165505237404383	ACTN3/ADA/ADORA3/BST1/C28H10orf71/CALM1/CALM3/CD3E/CD4/CD8A/CIB1/ERBB3/FCER1A/GPR143/HOMER3/HRC/IGF1/JPH1/JPH2/JPH3/JSRP1/KDR/LOC102170144/LOC102176695/LOC108634554/MAPT/NOS1/P2RX4/PKD2/PLN/PPP3CA/RCAN1/SRI/SYK/TBC1D10C/TRDN	36	21	15	CD4/PPP3CA/JSRP1/HOMER3/TRDN/PLN/CALM1/LOC102176695/CD8A/JPH2/JPH1/CD3E/NOS1/JPH3/CALM3/HRC/MAPT/C28H10orf71/TBC1D10C/ACTN3/LOC108634554	RCAN1/LOC102170144/ADORA3/FCER1A/SRI/ERBB3/IGF1/PKD2/KDR/BST1/SYK/ADA/P2RX4/CIB1/GPR143	1.69360865061167	Process
GO:0000302	response to reactive oxygen species	71/3242	246/16167	0.000553766486260288	0.000553766486260288	0.0167947939032563	ADA/AGAP3/AKR1B1/ANXA1/BCL2/CAMKK2/CASP3/CCL19/ECT2/ETS1/F3/FOS/FOSL1/FOXO1/FYN/GUCY1B3/HBBC/HIF1A/HMOX1/HSF1/HYAL1/HYAL2/IL1B/IL1R1/JUN/KCNA5/KLF6/LCK/LCN2/LOC102175876/LOC102176354/LOC102176622/LOC102176710/LOC102177638/LOC102187932/LOC102188418/LOC102190498/MAPT/MB/MMP2/MPO/ND1,CYTB,ND4,ND6/MT3/NET1/NME5/NOS1/NOS3/NPTXR/PCGF2/PDGFD/PDGFRA/PDGFRB/PKD2/PLCG1/PPP1R15B/PRDX2/PRDX3/PRKCA/PRKCD/PTPR…	71	24	47	LCK/JUN/AGAP3/MB/NME5/PRDX2/CCL19/FOS/IL1B/LOC102176622/LOC102177638/LOC102190498/LOC102187932/ROMO1/HSF1/NOS1/MT3/ZNF580/PCGF2/MAPT/PRKCA/PRDX3/TXNRD2/MSTRG.5020	ECT2/F3/NOS3/AKR1B1/STAT6/HMOX1/KCNA5/NPTXR/PKD2/PDGFRA/PDGFRB/ANXA1/SIGMAR1/FYN/PTPRK/TNFAIP3/HIF1A/THBS1/IL1R1/RHOB/LCN2/FOXO1/NET1/LOC102188418/KLF6/SRC/PLCG1/ADA/LOC102176710/LOC102175876/HBBC/TRPC6/PDGFD/PPP1R15B/CAMKK2/GUCY1B3/MMP2/LOC102176354/MPO/SLC4A1/PRKCD/HYAL2/HYAL1/BCL2/CASP3/ETS1/FOSL1	1.43926137133055	Process
GO:0006816	calcium ion transport	71/3242	246/16167	0.000553766486260288	0.000553766486260288	0.0167947939032563	ANXA1/ANXA2/ANXA5/ATP13A3/ATP13A5/ATP2A1/ATP2B1/ATP2B2/CACNA1A/CACNA2D2/CACNB4/CALCRL/CAMK2G/CATSPER4/CAV1/CCL19/CDH23/CDK5/CUL5/F2R/FAM155A/FYN/GCK/GRIN3A/HRH1/ITPR2/ITPR3/JPH1/JPH2/JPH3/LCK/LOC102174969/LOC102190717/LOC108634554/MCUB/ATP2B2/TPT1/MYB/NCS1/NFATC1/NOL3/ORAI1/ORAI3/P2RX4/P2RX7/PDE2A/PKD2/PKD2L2/PLCG1/PLCG2/PLN/PPP3CA/RYR1/RYR3/SLC24A5/SLC25A23/SLC30A1/SLC3A2/SRI/TMC1/TMEM165/TPT1/T…	71	31	40	ATP13A5/CATSPER4/LCK/CDK5/GCK/ATP2B1/VDR/PPP3CA/PKD2L2/SLC25A23/CCL19/TRDN/PLN/TPT1-2/JPH2/JPH1/CUL5/LOC102190717/ORAI1/JPH3/NOL3/RYR1/CACNA2D2/XCR1/ATP2B2/NFATC1/ATP2A1/CAMK2G/LOC108634554/MSTRG.18649/MSTRG.5763	ATP13A3/TRPC1/CACNB4/CALCRL/SRI/CAV1/ITPR2/ANXA5/MCUB/PKD2/TMEM165/CACNA1A/TRPM3/TMC1/ANXA1/GRIN3A/FYN/MYB/SLC24A5/ANXA2/RYR3/F2R/NCS1/FAM155A/PLCG1/PDE2A/TRPC6/SLC30A1/TRPV4/P2RX7/P2RX4/PLCG2/LOC102174969/TRPV1/TRPM1/HRH1/ITPR3/ORAI3/CDH23/SLC3A2	1.43926137133055	Process
GO:0097190	apoptotic signaling pathway	86/3242	309/16167	0.0005656100840103	0.0005656100840103	0.0170975624425551	ADORA1/APAF1/ATF4/ATP2A1/BCL2/BMF/BNIP3L/BOK/BRCA2/CASP3/CASP8/CAV1/CD14/CD27/CD38/CD3E/CD40/CD5/CDKN1A/CHEK2/CIB1/CUL4A/CUL5/DAPK1/E2F2/EIF2AK3/EPHA2/ERBB3/ERN1/ESR2/EYA2/FASTK/FHIT/FIS1/FZD9/IFI6/IGF1/IL1B/INHBA/ITM2B/JUN/KITLG/KRT18/LCN2/LOC102175526/LOC102175959/LOC102176691/LOC102186744/LOC108633235/LOC108634246/LOC108638538/LY96/MAPT/MELK/METTL21C/MKNK2/MLLT11/MOAP1/MSH2/MYC/NDUFA13/NOL3/P2…	86	35	51	PDK1/ZNF385B/JUN/FASTK/INHBA/VDR/CD27/ATF4/STK11/MKNK2/NDUFA13/UACA/MSH2/IL1B/METTL21C/CD3E/CUL5/TNFRSF9/TNFRSF18/NOL3/MAPT/PRKCA/LOC108638538/MOAP1/PPP1R13B/SIVA1/FHIT/ATP2A1/SPN/FZD9/FIS1/CD5/LOC108633235/CUL4A/LOC102186744	LOC102175526/EPHA2/E2F2/IFI6/CASP8/BOK/MLLT11/CAV1/KITLG/KRT18/ERBB3/APAF1/IGF1/CD38/CD14/MELK/LOC102175959/BNIP3L/DAPK1/TLR4/PERP/ESR2/BMF/PNP/LOC102176691/RIPK3/EIF2AK3/LCN2/BRCA2/ITM2B/TRIB3/CD40/EYA2/LY96/MYC/ADORA1/CHEK2/P2RX7/P2RX4/ERN1/CIB1/PRKCD/RIPK1/CDKN1A/PMAIP1/BCL2/TLR3/CASP3/SGPL1/SRGN/LOC108634246	1.38789432389212	Process
GO:0031579	membrane raft organization	15/3242	32/16167	0.000570194204098735	0.000570194204098735	0.0171234791942964	ANXA2/CAV1/CAV2/CD2/FLOT1/FLOT2/LOC102172271/LOC102177379/LOC102184901/LOC102189932/LOC108634593/MAL/NPC1/PACSIN2/PLLP	15	3	12	CD2/FLOT2/FLOT1	CAV2/CAV1/LOC102189932/PACSIN2/LOC102184901/ANXA2/MAL/LOC102172271/PLLP/LOC102177379/NPC1/LOC108634593	2.33753277297964	Process
GO:0042417	dopamine metabolic process	15/3242	32/16167	0.000570194204098735	0.000570194204098735	0.0171234791942964	AGTR1/COMT/DRD1/GCH1/LOC102169002/LOC102169371/LOC102177333/LOC102179192/LOC108634352/LOC108634360/LOC108634669/MOXD1/NR4A2/SNCA/SNCAIP	15	7	8	NR4A2/LOC102177333/LOC102169002/DRD1/LOC108634669/LOC102179192/COMT	AGTR1/SNCA/SNCAIP/MOXD1/GCH1/LOC108634352/LOC108634360/LOC102169371	2.33753277297964	Process
GO:0090276	regulation of peptide hormone secretion	69/3242	238/16167	0.000573685343781422	0.000573685343781422	0.017172203158621	ANO1/ANXA5/AVPR1A/BAIAP3/CACNA1A/CACNA2D2/CAPN10/CD38/CHGA/CLCF1/CNR1/CPT1A/DPP4/EPHA5/GCK/GJA1/GLUL/GPER1/GPLD1/GPR27/HIF1A/HMGCR/IL1B/INHBB/IRS1/KCNA5/KCNJ11/KCNQ1/KCNS3/LEP/LOC102180455/LOC102187810/LOC102190430/LOC102190745/MADD/MYH10/NOS1/NOS2/NOV/NR0B2/NR1D1/NRXN1/PAX8/PCK2/PER2/PEX5L/PFKFB2/PFKL/PFKM/PHPT1/PPP3CA/PPP3CB/PRKCA/PTGER4/RAPGEF3/RASL10B/RFX6/SCT/SFRP1/SIRT3/SOX4/SRI/SYBU/SYT9/S…	69	25	44	NR0B2/IRS1/PER2/LEP/GCK/PFKM/PPP3CA/IL1B/KCNS3/MADD/KCNJ11/PFKFB2/UTS2/NOS1/GPLD1/NR1D1/PRKCA/CACNA2D2/LOC102190745/BAIAP3/GPER1/PPP3CB/SCT/SIRT3/PHPT1	TIAM1/PEX5L/PFKL/INHBB/DPP4/CAPN10/SRI/LOC102180455/RAPGEF3/AVPR1A/KCNA5/ANXA5/EPHA5/CD38/CACNA1A/GJA1/RFX6/CNR1/HIF1A/PCK2/HMGCR/NRXN1/PAX8/LOC102190430/SYBU/NOV/SYT9/GLUL/RASL10B/NOS2/MYH10/PTGER4/CHGA/GPR27/TRH/SOX4/SFRP1/CLCF1/CPT1A/ANO1/KCNQ1/TMEM27/SYTL4/LOC102187810	1.44573455538909	Process
GO:0018212	peptidyl-tyrosine modification	58/3242	193/16167	0.000578182809983159	0.000578182809983159	0.0172506354448154	AATK/ABI2/AGTR1/BMX/BTC/CAMKK2/DYRK3/EFNB1/EFNB2/EFNB3/EPHA2/EPHA4/EPHA5/EPHA7/EPHB3/EPHB4/ERBB3/FGF10/FGFR2/FGFR4/FYN/GHR/IL12RB2/IL5RA/KDR/KIT/LCK/LEP/LOC102176695/LOC106502311/LYN/MATK/MELK/MERTK/MST1R/CDC37/CDC37/CDC37/CDC37/CDC37/NRG1/NRG4/NRP1/NRP2/NTRK2/NTRK3/PDGFRA/PDGFRB/PKDCC/PRLR/RALB/SLA/SRC/SYK/TEK/TTK/TTL/YES1	58	13	45	LCK/LEP/BTC/LOC106502311/MATK/LOC102176695/PKDCC/TTL/GHR/NRG4/IL5RA/MSTRG.10768/MSTRG.8964	EPHB3/AGTR1/EPHA2/EPHA4/NRP2/ABI2/RALB/IL12RB2/ERBB3/PDGFRA/KIT/KDR/EPHA5/PDGFRB/FGFR4/TEK/MELK/NTRK2/SYK/TTK/FYN/EPHA7/MERTK/EFNB2/NRP1/SRC/LYN/SLA/DYRK3/CAMKK2/EFNB3/AATK/FGF10/PRLR/NTRK3/MST1R/YES1/EPHB4/FGFR2/NRG1/BMX/EFNB1/MSTRG.12419/MSTRG.3211/MSTRG.7105	1.49860477604498	Process
GO:0098742	cell-cell adhesion via plasma-membrane adhesion molecules	47/3242	149/16167	0.000581929095507395	0.000581929095507395	0.0172557107449392	ADGRL1/AJUBA/AMIGO1/CADM2/CADM4/CD177/CD200/CD6/CDH1/CDH2/CDH23/CDH5/CDH6/CLDN1/CLDN11/CLDN12/CLDN19/CLDN20/CLDN7/CRTAM/FAT4/FLRT3/GYPC/ITGA5/ITGAM/LOC100860959/LOC102184087/LOC102187127/LOC102187672/LOC102188497/LOC106502335/LOC106503912/LOC108633303/LOC108638256/MAG/MCAM/MMP24/MPZ/NECTIN4/NRXN1/PCDH12/PCDH18/PCDHB14/PECAM1/TENM1/TENM3/UNC5D	47	6	41	GYPC/AMIGO1/MMP24/CRTAM/CLDN7/CD6	CADM2/CD200/CLDN1/CLDN11/CLDN19/NECTIN4/MPZ/LOC100860959/LOC108633303/CLDN12/ITGA5/PCDH12/PCDHB14/LOC106502335/LOC102188497/ADGRL1/CLDN20/AJUBA/NRXN1/FLRT3/MCAM/FAT4/PCDH18/CDH5/CDH1/MAG/CD177/CADM4/LOC102187672/LOC106503912/LOC108638256/LOC102187127/LOC102184087/PECAM1/CDH6/CDH2/ITGAM/UNC5D/TENM3/CDH23/TENM1	1.57299744544133	Process
GO:0043122	regulation of I-kappaB kinase/NF-kappaB signaling	56/3242	185/16167	0.000585984796194511	0.000585984796194511	0.0172557107449392	AJUBA/CAPN3/CASP8/CCL19/CD4/CD40/CD74/CTH/ESR1/F2R/F2RL1/FYN/GJA1/IFIT5/IKBKG/IL1B/IL1RL1/IRAK4/LITAF/LOC100860959/LOC102169149/LOC102169889/LOC102170232/LOC102173185/LOC102175959/LOC102176375/LOC102179935/LOC102188452/LOC102188481/LOC102190745/LOC102191717/LOC108633303/LOC108638538/LTF/MUL1/MYD88/NLRX1/NOD1/NOD2/PELI1/PELI2/PINK1/PPM1A/RIPK1/S100A4/S100B/SHARPIN/TLR3/TLR4/TNFAIP3/TNFSF10/TRAF3IP…	56	20	36	MUL1/PINK1/S100A4/NOD1/CD4/CD74/LOC102170232/CCL19/TRIM32/ESR1/PPM1A/CAPN3/IL1B/SHARPIN/NLRX1/LOC108638538/LOC102188452/LOC102176375/LOC102190745/IKBKG	TNFSF10/S100B/TRIM62/CASP8/CTH/LOC102169149/LOC100860959/LOC108633303/IRAK4/LOC102175959/TLR4/GJA1/FYN/TRAF3IP2/TNFAIP3/PELI2/AJUBA/F2RL1/F2R/IL1RL1/PELI1/CD40/LOC102169889/LOC102179935/LOC102191717/NOD2/TRIM25/MYD88/LTF/RIPK1/TRIM38/LITAF/IFIT5/TLR3/LOC102188481/LOC102173185	1.50949864114577	Process
GO:0097755	positive regulation of blood vessel diameter	27/3242	73/16167	0.00058679306123219	0.00058679306123219	0.0172557107449392	ADORA1/AHR/BDKRB2/EDNRB/EPHX2/ESR2/F2RL1/GCH1/GJA1/GPER1/GUCY1A3/HIF1A/HMOX1/ITGA1/KDR/LEP/MMP2/NOS1/NOS2/NOS3/P2RX4/PDE5A/PTAFR/PTGDR/RGS2/SCPEP1/UTS2	27	5	22	LEP/RGS2/UTS2/NOS1/GPER1	PTAFR/NOS3/AHR/HMOX1/PDE5A/KDR/EPHX2/GJA1/ESR2/HIF1A/GCH1/PTGDR/F2RL1/EDNRB/ADORA1/P2RX4/GUCY1A3/MMP2/SCPEP1/NOS2/ITGA1/BDKRB2	1.84440942087161	Process
GO:0016936	galactoside binding	8/3242	12/16167	0.000589252627088025	0.000589252627088025	0.0172557107449392	GLA/LGALS4/LOC102184087/LOC102187127/LOC102187672/LOC106503912/LOC108638256/SLC2A3	8	1	7	LGALS4	SLC2A3/LOC102187672/LOC106503912/LOC108638256/LOC102187127/LOC102184087/GLA	3.32449105490438	Function
GO:2000667	positive regulation of interleukin-13 secretion	8/3242	12/16167	0.000589252627088025	0.000589252627088025	0.0172557107449392	IL17RA/IL17RB/LOC102184087/LOC102187127/LOC102187672/LOC106503912/LOC108638256/PRKCZ	8	1	7	PRKCZ	IL17RA/LOC102187672/LOC106503912/LOC108638256/LOC102187127/LOC102184087/IL17RB	3.32449105490438	Process
GO:0042581	specific granule	49/3242	157/16167	0.000589619532097981	0.000589619532097981	0.0172557107449392	ALDH3B1/ANXA3/BAC5/BAC7.5/BST1/C3AR1/CD177/CD47/CD93/CEP290/CFP/CHI3L1/CKAP4/CLEC4D/CLEC5A/DEGS1/HMOX2/HPSE/ITGAM/LAIR1/LAMTOR2/LCN2/LOC100860959/LOC102169231/LOC102170003/LOC102176354/LOC102180785/LOC108633303/LTF/MAP34-B/MOSPD2/ORMDL3/P2RX1/PDXK/PGRMC1/PLAUR/PTPRB/PTPRJ/PTX3/QSOX1/RAB44/RETN/SLC15A4/SLC2A3/SLC44A2/STOM/TCN1/TIMP2/VAMP1	49	6	43	LAMTOR2/CEP290/VAMP1/SLC44A2/ORMDL3/ALDH3B1	CD47/PTX3/PDXK/CLEC5A/LOC100860959/LOC108633303/PTPRB/CKAP4/CLEC4D/C3AR1/SLC2A3/ANXA3/HPSE/BST1/STOM/LCN2/CD93/TCN1/LOC102180785/PTPRJ/CHI3L1/DEGS1/QSOX1/SLC15A4/LOC102176354/CD177/PLAUR/LAIR1/P2RX1/TIMP2/MAP34-B/LOC102169231/BAC7.5/BAC5/LOC102170003/LTF/RAB44/HMOX2/ITGAM/CFP/MOSPD2/PGRMC1/RETN	1.5563700161495	Component
GO:0003333	amino acid transmembrane transport	30/3242	84/16167	0.00059460089778536	0.00059460089778536	0.0173462517549413	CLN8/KCNJ10/LOC102172245/LOC102191423/OCA2/PRKCD/SERINC1/SERINC2/SERINC3/SERINC4/SERINC5/SLC15A4/SLC16A10/SLC1A2/SLC25A22/SLC38A1/SLC38A2/SLC38A3/SLC38A6/SLC3A2/SLC43A2/SLC6A1/SLC6A13/SLC6A8/SLC6A9/SLC7A1/SLC7A4/SLC7A5/SLC7A6/SLC7A8	30	7	23	SERINC2/SERINC4/SLC38A3/SLC6A1/CLN8/SLC6A8/SLC7A4	OCA2/SLC6A9/KCNJ10/SLC38A2/SLC38A1/LOC102172245/SLC6A13/LOC102191423/SERINC1/SLC16A10/SLC38A6/SLC7A8/SERINC5/SLC7A1/SERINC3/SLC1A2/SLC15A4/SLC7A5/SLC7A6/SLC43A2/PRKCD/SLC3A2/SLC25A22	1.78097735084163	Process
GO:0061028	establishment of endothelial barrier	14/3242	29/16167	0.000598458206550287	0.000598458206550287	0.0174035314563092	CLDN1/EZR/F11R/F2RL1/ICAM1/LOC102177379/MARVELD2/MSN/MYD88/PDE2A/PPP1R16B/RAP1B/RAPGEF3/TJP2	14	0	14		CLDN1/F11R/RAPGEF3/RAP1B/ICAM1/TJP2/EZR/F2RL1/PPP1R16B/PDE2A/MARVELD2/LOC102177379/MYD88/MSN	2.4073900742411	Process
GO:0046203	spermidine catabolic process	12/3242	23/16167	0.000606817741805491	0.000606817741805491	0.0175909642568884	DHPS/PAOX/PAOX/PAOX/PAOX/PAOX/PAOX/PAOX/PAOX/PAOX/PAOX,ZNF560/PAOX,LHFP	12	6	6	DHPS/MSTRG.12413/MSTRG.13398/MSTRG.13760/MSTRG.5670/MSTRG.6994	MSTRG.13773/MSTRG.15316/MSTRG.18464/MSTRG.3549/MSTRG.6502/MSTRG.7551	2.60177560818604	Process
GO:0006598	polyamine catabolic process	13/3242	26/16167	0.000612923241601297	0.000612923241601297	0.0176238086158714	DHPS/PAOX/PAOX/PAOX/PAOX/PAOX/PAOX/PAOX/PAOX/PAOX/PAOX,ZNF560/PAOX,LHFP/SAT1	13	6	7	DHPS/MSTRG.12413/MSTRG.13398/MSTRG.13760/MSTRG.5670/MSTRG.6994	SAT1/MSTRG.13773/MSTRG.15316/MSTRG.18464/MSTRG.3549/MSTRG.6502/MSTRG.7551	2.49336829117828	Process
GO:0046058	cAMP metabolic process	13/3242	26/16167	0.000612923241601297	0.000612923241601297	0.0176238086158714	ADCY1/ADCY2/ADCY6/ADCY8/ADCY9/CACNB4/EPHA2/LOC102180455/PDE11A/PDE1A/PDE2A/PDE3A/PDE4A	13	5	8	PDE11A/ADCY1/PDE4A/ADCY2/ADCY9	EPHA2/CACNB4/PDE1A/LOC102180455/ADCY6/PDE3A/ADCY8/PDE2A	2.49336829117828	Process
GO:0032835	glomerulus development	21/3242	52/16167	0.000613704217551537	0.000613704217551537	0.0176238086158714	AHR/AMPD2/ANGPT2/BCL2/COL4A4/EGR1/ENPEP/HEYL/JAG1/CD34/NID1/PDGFRA/PDGFRB/PECAM1/PODXL/PROM1/SULF1/TCF21/TEK/WT1/WWTR1	21	1	20	EGR1	WWTR1/COL4A4/HEYL/AMPD2/PODXL/AHR/ENPEP/PDGFRA/PROM1/PDGFRB/TEK/TCF21/JAG1/SULF1/WT1/PECAM1/BCL2/ANGPT2/NID1/MSTRG.10826	2.01387438902861	Process
GO:0050900	leukocyte migration	82/3242	293/16167	0.000624443649816062	0.000624443649816062	0.0178763504275921	ANGPT2/ANXA1/ATP1B3/AZU1/C3AR1/C5/C5AR2/CCL19/CCL22/CCL26/CD177/CD2/CD47/CD58/CD74/CHGA/COL1A2/CXCL10/CXCL16/CXCR2/CXCR3/CXCR4/EDNRB/EPS8/F11R/F2RL1/FYN/GCNT1/GYPC/ICAM1/IL17B/IL17RA/IL1B/IRAK4/ITGA1/ITGA5/ITGA6/ITGAM/ITGB3/JAM2/KIT/LCK/LEP/LOC100860781/LOC102168295/LOC102169149/LOC102174969/LOC102175959/LOC102190717/LOC108633809/LOC108636372/LOC108638538/LYN/MAG/MERTK/MSN/CD34/MYO1G/PECAM1/PIK3C…	82	20	62	LCK/GYPC/CD2/SLAMF8/SLAMF1/LEP/MYO1G/CD74/LOC108636372/GCNT1/CCL19/IL1B/LOC102190717/CCL22/SPNS2/PRKCA/LOC108638538/VEGFA/SPN/CXCR3	JAM2/PROS1/CD47/ATP1B3/CXCR2/CXCR4/ITGA6/S1PR1/CD58/S100A9/LOC102169149/S100A8/F11R/PODXL/PIK3CG/COL1A2/ITGA5/IRAK4/EPS8/C3AR1/IL17RA/KIT/CXCL10/IL17B/AZU1/ICAM1/TEK/ANXA1/LOC102175959/SYK/C5/FYN/SLC7A8/F2RL1/MERTK/EDNRB/SRC/PLCG1/PREX1/LYN/PIK3CD/SLC7A5/SLC7A6/MAG/CD177/C5AR2/LOC102174969/CXCL16/LOC102168295/ITGB3/PECAM1/ITGA1/CHGA/YES1/LOC108633809/ITGAM/CCL26/ANGPT2/LOC100860781/SLC3A2/MSN/MST…	1.39560545990866	Process
GO:0032355	response to estradiol	63/3242	214/16167	0.000629179957248338	0.000629179957248338	0.0179262510409203	ABCG2/AHR/ALDH2/ANXA1/AR/ARNT2/ARPC1B/AURKA/BRCA2/CASP3/CASP8/CD38/CD4/DRD1/ESR1/ESR2/ETS1/F3/FGF10/FOSL2/GHR/GJA1/GPER1/GPI/HIF1A/HPGD/HSD11B1/HSD17B7/HSF1/IGF1/IGF2/IGFBP2/IGFBP3/IL1B/INSIG1/KCNJ11/LDLR/LEP/LOC100860959/LOC102172669/LOC102186356/LOC108633303/MMP2/MYC/NOS2/NOS3/NPY1R/NRIP1/PAM/PDGFRA/PDGFRB/PRKCA/PTGFR/SFRP1/SLC34A1/SLC6A1/STXBP1/TFPI/VDR/VEGFA/VIM/WNT4/ZNF703	63	22	41	NRIP1/LOC102172669/WNT4/LOC102186356/LEP/VDR/CD4/SLC34A1/ESR1/DRD1/IL1B/HSF1/KCNJ11/ALDH2/GPI/PRKCA/GHR/SLC6A1/VEGFA/GPER1/ZNF703/AR	IGFBP2/CASP8/TFPI/PTGFR/F3/HSD17B7/INSIG1/NOS3/IGFBP3/LOC100860959/LOC108633303/AHR/IGF1/NPY1R/ABCG2/PDGFRA/CD38/PAM/PDGFRB/LDLR/HPGD/ANXA1/GJA1/ESR2/HIF1A/FOSL2/STXBP1/BRCA2/VIM/AURKA/MYC/HSD11B1/MMP2/NOS2/FGF10/ARNT2/ARPC1B/SFRP1/CASP3/ETS1/IGF2	1.46805796583394	Process
GO:0097305	response to alcohol	94/3242	344/16167	0.000630088216713217	0.000630088216713217	0.0179262510409203	ACSL5/ACTC1/ADAMTS1/ADCY1/ADCY2/ADCY6/AGTR1/AHR/APC/ATP2B1/AVPR1A/BCL2/CA3/CASP8/CCL19/CD14/CDH1/CDO1/CLDN1/CLDN7/CNR1/DRD1/EGR1/EPHA5/EPS8/ESR2/FOS/FOSL1/FYN/GHR/GNAI1/GNAI3/GNG2/GPLD1/GRIN3A/GSR/HMGCR/HOXA1/HPGD/HSP70.1/IGF1/IGF2/IL1B/INHBA/INHBB/ITPR2/KLF6/KLF9/LEP/LMNB1/LOC102175560/LOC102176622/LOC102177638/LOC102178315/LOC102187932/LOC102188418/LOC102190430/LOC102190498/LOC108634606/LOC1086…	94	34	60	MSTN/LEP/INHBA/ADCY1/ATP2B1/LOC102175560/MLC1/EGR1/CCL19/FOS/DRD1/APC/IL1B/RXRA/LOC102176622/LOC102177638/LOC102190498/LOC102187932/CA3/RGS2/RGS7/MFN2/NOS1/PEBP1/GPLD1/CLDN7/PRKCA/GHR/ADCY2/HSP70.1/LOC102178315/PRF1/LOC108634606/MSTRG.5020	ADAMTS1/CLDN1/ST6GAL1/AGTR1/CASP8/INHBB/PTGFR/TGFBR3/GNAI3/S100A9/S100A8/RGS4/NOS3/HOXA1/GNAI1/AHR/ADCY6/AVPR1A/IGF1/ITPR2/EPS8/EPHA5/SPARC/CD14/LMNB1/HPGD/KLF9/GRIN3A/TLR4/FYN/CNR1/ESR2/PTGDR/GNG2/RAD51/ACTC1/HMGCR/CDO1/LOC108637177/LOC102188418/KLF6/LOC102190430/TP53INP1/SPIDR/MYC/TNFSF4/CDH1/PTGER4/NTRK3/VHL/PRKCD/TRH/TYMS/BCL2/ACSL5/SFRP1/GSR/FOSL1/SPTBN2/IGF2	1.36265476378348	Process
GO:0003158	endothelium development	31/3242	88/16167	0.000636375959035878	0.000636375959035878	0.0180492596568655	CLDN1/CXCR4/DLL4/EZR/F11R/F2RL1/GJA1/GSTM3/HEY1/ICAM1/JAG1/KDR/LOC102177379/MARVELD2/MESP1/MSN/CD34/MYD88/NRG1/NRP1/PDE2A/PDPN/PECAM1/PPP1R16B/RAP1B/RAPGEF3/RHOB/S1PR1/STARD13/STC1/TJP2	31	1	30	GSTM3	CLDN1/CXCR4/S1PR1/F11R/RAPGEF3/RAP1B/KDR/ICAM1/TJP2/STC1/GJA1/EZR/DLL4/F2RL1/RHOB/STARD13/JAG1/NRP1/PPP1R16B/HEY1/PDE2A/PDPN/PECAM1/MARVELD2/LOC102177379/MESP1/MYD88/NRG1/MSN/MSTRG.10826	1.75669129605743	Process
GO:2000379	positive regulation of reactive oxygen species metabolic process	42/3242	130/16167	0.000646128113052729	0.000646128113052729	0.0182694685893128	ACE2/AGTR1/C3H1orf226/CD177/CDKN1A/ESR1/F2RL1/GADD45A/GNAI3/HBBC/HRH1/ICAM1/IL1B/ITGAM/LEP/LOC100860959/LOC102175876/LOC102176622/LOC102176710/LOC102177638/LOC102183941/LOC102187932/LOC102188418/LOC102190498/LOC108633303/MAPT/MFN2/NOX5/P2RX4/PDGFRB/PID1/PKD2/PRKCD/PTX3/RIPK1/RIPK3/ROMO1/SNCA/THBS1/TLR2/TLR4/TRPV1	42	11	31	LEP/LOC102183941/ESR1/IL1B/LOC102176622/LOC102177638/LOC102190498/LOC102187932/ROMO1/MFN2/MAPT	PTX3/AGTR1/PID1/GADD45A/GNAI3/C3H1orf226/LOC100860959/LOC108633303/SNCA/PKD2/PDGFRB/ICAM1/TLR4/THBS1/RIPK3/NOX5/F2RL1/LOC102188418/LOC102176710/LOC102175876/HBBC/P2RX4/TLR2/CD177/TRPV1/PRKCD/HRH1/RIPK1/CDKN1A/ITGAM/ACE2	1.61109951122289	Process
GO:0098797	plasma membrane protein complex	118/3242	448/16167	0.000657532134228189	0.000657532134228189	0.0185348903190575	ABCA7/ABCC9/ABCG8/AKAP9/APC/ARMC7/ATP1A1/ATP1B3/BMP2/C5/CACNA1A/CACNA2D2/CACNB4/CALCR/CALCRL/CASP3/CASP8/CATSPER4/CD3D/CD3E/CD3G/CD4/CD40/CD8A/CD8B/CDH1/CDH2/CHRNA3/CHRNA5/COL13A1/CPT1C/DAB2/EPS8/EVC/FLOT1/FLOT2/FZD8/GJA1/GJC1/GNAI1/GNAI3/GNAZ/GNB4/GNG2/GNG4/GNG7/GNGT1/GRIN3A/HCN1/HCN4/IFNLR1/IGF1/IL12RB2/INHA/IRS1/ITGA1/ITGA10/ITGA2/ITGA5/ITGA6/ITGA8/ITGAM/ITGB3/KCNA1/KCNA2/KCNA5/KCNAB1/KCNC3/KC…	118	40	78	CATSPER4/IRS1/KCNC4/KCND3/AKAP9/STAC3/CD4/ABCA7/GNG7/APC/LOC102176695/CD8B/CD8A/KCNT1/SNTA1/SNTB1/KCNJ11/CD3G/CD3D/CD3E/SCN2B/SCN4B/SCN1B/RYR1/LIN7B/FLOT2/SGCA/SKAP1/SCN4A/PRKCA/CACNA2D2/FLOT1/LOC102190745/LOC102188986/NOXO1/LOC102180368/KCNIP2/GNAZ/LOC108634554/MSTRG.299	GNB4/KCNAB1/ATP1B3/LOC102172205/IFNLR1/KCNE4/INHA/CASP8/CACNB4/ITGA6/CALCRL/IL12RB2/TGFBR3/GNAI3/KCNA2/ATP1A1/ITGA10/GNAI1/SGCE/GNGT1/CALCR/ITGA5/SCN8A/KCNMB4/IGF1/ABCC9/KCNJ8/EPS8/KCNA5/KCNA1/EVC/CACNA1A/SYK/GRIN3A/C5/GJA1/GNG2/HCN4/ABCG8/LOC108637177/OLFM1/FZD8/ITGA8/BMP2/LOC108633189/LOC102190430/CD40/KCNQ3/MS4A2/LRRC55/SCN3B/TLR2/CDH1/CPT1C/KCNC3/GJC1/WNT9B/ITGB3/ARMC7/ITGA2/ITGA1/HCN1/DAB2/O…	1.3134707962457	Component
GO:0001508	action potential	36/3242	107/16167	0.000661565013130613	0.000661565013130613	0.0185915421362635	ATP1A1/CACNA1A/CACNB4/CATSPER4/CLCN1/CLDN19/DRD1/GJA1/GJC1/GPER1/HCN4/KCNA1/KCNA2/KCNA5/KCND3/KCNE5/KCNIP2/KCNJ5/KCNJ8/KCNMB4/KCNQ1/LOC108634554/NEDD4L/NRCAM/P2RX1/P2RX4/P2RX7/PKP2/SCN1B/SCN2B/SCN3B/SCN4A/SCN4B/SCN8A/SNTA1/SRI	36	12	24	CATSPER4/KCND3/CLCN1/DRD1/SNTA1/SCN2B/SCN4B/SCN1B/SCN4A/GPER1/KCNIP2/LOC108634554	CACNB4/CLDN19/KCNA2/ATP1A1/SRI/NRCAM/SCN8A/KCNMB4/PKP2/KCNJ8/KCNA5/KCNA1/CACNA1A/GJA1/HCN4/SCN3B/P2RX7/P2RX4/P2RX1/GJC1/NEDD4L/KCNJ5/KCNQ1/KCNE5	1.67778053238165	Process
GO:0018108	peptidyl-tyrosine phosphorylation	57/3242	190/16167	0.000672148731405583	0.000672148731405583	0.0188313813388021	AATK/ABI2/AGTR1/BMX/BTC/CAMKK2/DYRK3/EFNB1/EFNB2/EFNB3/EPHA2/EPHA4/EPHA5/EPHA7/EPHB3/EPHB4/ERBB3/FGF10/FGFR2/FGFR4/FYN/GHR/IL12RB2/IL5RA/KDR/KIT/LCK/LEP/LOC102176695/LOC106502311/LYN/MATK/MELK/MERTK/MST1R/CDC37/CDC37/CDC37/CDC37/CDC37/NRG1/NRG4/NRP1/NRP2/NTRK2/NTRK3/PDGFRA/PDGFRB/PKDCC/PRLR/RALB/SLA/SRC/SYK/TEK/TTK/YES1	57	12	45	LCK/LEP/BTC/LOC106502311/MATK/LOC102176695/PKDCC/GHR/NRG4/IL5RA/MSTRG.10768/MSTRG.8964	EPHB3/AGTR1/EPHA2/EPHA4/NRP2/ABI2/RALB/IL12RB2/ERBB3/PDGFRA/KIT/KDR/EPHA5/PDGFRB/FGFR4/TEK/MELK/NTRK2/SYK/TTK/FYN/EPHA7/MERTK/EFNB2/NRP1/SRC/LYN/SLA/DYRK3/CAMKK2/EFNB3/AATK/FGF10/PRLR/NTRK3/MST1R/YES1/EPHB4/FGFR2/NRG1/BMX/EFNB1/MSTRG.12419/MSTRG.3211/MSTRG.7105	1.49602097470697	Process
GO:0044291	cell-cell contact zone	26/3242	70/16167	0.000682987928475455	0.000682987928475455	0.0190768984661357	ACTN1/ANKRD23/ANXA5/ATP1A1/BAIAP2L2/CDH2/CTNNA3/DES/FGF13/FLOT1/FLOT2/GJA1/GJC1/KCNA5/KCNJ11/OBSCN/PAK1/PKP2/RANGRF/SCN1B/SCN4B/SCRIB/SLC4A1/TIAM1/TLN2/VAMP5	26	15	11	DES/BAIAP2L2/OBSCN/TLN2/ANKRD23/VAMP5/KCNJ11/SCN4B/SCN1B/FLOT2/RANGRF/FLOT1/CTNNA3/FGF13/SCRIB	TIAM1/ATP1A1/PKP2/KCNA5/ANXA5/GJA1/ACTN1/SLC4A1/GJC1/CDH2/PAK1	1.8522164448753	Component
GO:0006164	purine nucleotide biosynthetic process	54/3242	178/16167	0.000685737664447499	0.000685737664447499	0.019095661277916	ACACB/ACLY/ACSL3/ACSL4/ACSL5/ACSS1/ADA/ADCY1/ADCY2/ADCY6/ADCY8/ADCY9/ADSSL1/AK9/ALDOA/AMPD2/AMPD3/ATIC/ATP5I/ATP6V0A1/CHCHD10/DCAKD/ELOVL1/ELOVL5/ELOVL6/ELOVL7/GCK/GMPS/GPI/GUCY1A3/GUCY1B3/HACD2/HK3/LDHD/LOC102176691/LOC102187810/LOC102190983/MPI/PAPSS1/PAPSS2/PDK4/PFKFB1/PFKFB2/PFKL/PFKM/PGAM1/PGM1/PGM2L1/PKM/PNP/PPAT/PRPS2/SCD5/SLC35B3	54	20	34	PGM1/GCK/ADCY1/PFKM/ATP5I/AK9/PKM/ACSS1/PGM2L1/PFKFB2/CHCHD10/LDHD/GPI/DCAKD/ADCY2/MPI/ADSSL1/ADCY9/ALDOA/PFKFB1	HACD2/GMPS/PFKL/ACSL3/ATIC/ELOVL1/AMPD2/PDK4/ADCY6/ELOVL6/PAPSS1/PPAT/SCD5/HK3/PNP/LOC102176691/ADA/ADCY8/AMPD3/ACACB/LOC102190983/GUCY1A3/GUCY1B3/ACLY/ATP6V0A1/ELOVL7/SLC35B3/ELOVL5/ACSL5/PGAM1/PAPSS2/PRPS2/ACSL4/LOC102187810	1.51283019914188	Process
GO:0006935	chemotaxis	122/3242	466/16167	0.000690379499594261	0.000690379499594261	0.0191668406152263	ABLIM1/AGTR1/ANXA1/APOA1/AZU1/B3GNT2/BCL11B/BDNF/BMP7/C3AR1/C5/C5AR2/CCL19/CCL22/CCL26/CCR10/CCR8/CDK5/CHGA/CNTN2/CNTN4/CORO1B/CXCL10/CXCL16/CXCR2/CXCR3/CXCR4/DOK1/DOK4/DPYSL5/DVL1/EDNRB/EFNA1/EFNB1/EFNB2/EFNB3/EPHA2/EPHA4/EPHA5/EPHA7/EPHB3/ETV1/EZR/FGF10/FLOT1/FLRT3/FOSL1/FYN/GBX1/GLI2/HOXA1/HOXB9/IL17B/IL17RA/IL1B/ITGA1/ITGAM/ITGB3/KIT/KLF7/LGI1/LOC100860781/LOC102168979/LOC102169149/LOC1021749…	122	32	90	SLAMF8/SLAMF1/GBX1/CDK5/NR4A1/NRTN/VLDLR/CCL19/SEMA4D/SPTB/IL1B/PRKCQ/BMP7/LOC102190717/DVL1/DOK4/CCL22/SCN1B/CCR10/PRKCA/BCL11B/CCR8/XCR1/FLOT1/VEGFA/SPN/SLIT1/LGI1/VEGFB/LSP1/CXCR3/SCRIB	EPHB3/AGTR1/EPHA2/RAP1GAP/PTAFR/EPHA4/CXCR2/KLF7/NRP2/GLI2/CXCR4/S1PR1/S100A9/LOC102169149/S100A8/EFNA1/HOXA1/NRCAM/PIK3CG/SEMA3E/ETV1/C3AR1/NTF3/IL17RA/PDGFRA/KIT/EPHA5/CXCL10/PDGFRB/IL17B/AZU1/SEMA6A/ANXA1/SYK/C5/FYN/EPHA7/EZR/SPTBN5/DOK1/NRXN1/B3GNT2/DPYSL5/EFNB2/EDNRB/FLRT3/NRP1/PTPRA/SRC/PLCG1/PREX1/MATN2/NOV/PTPRJ/BDNF/PARVA/APOA1/CNTN2/PIK3CD/PLEKHG5/PLAUR/C5AR2/LOC102174969/CXCL16/EFNB3/M…	1.30554047864271	Process
GO:0098531	transcription factor activity, direct ligand regulated sequence-specific DNA binding	20/3242	49/16167	0.000698877824649535	0.000698877824649535	0.0193443354761904	AHR/AR/ESR1/ESR2/GLMP/GPER1/LOC108634606/NR1D1/NR2F6/NR3C2/NR4A1/NR4A2/NR5A2/PPARA/RORC/RXRA/RXRG/THRA/THRB/VDR	20	16	4	NR4A2/RORC/RXRG/NR4A1/VDR/PPARA/NR2F6/ESR1/RXRA/NR3C2/THRA/NR1D1/GPER1/THRB/AR/LOC108634606	GLMP/AHR/ESR2/NR5A2	2.03540268667615	Function
GO:0045926	negative regulation of growth	77/3242	273/16167	0.000702646365522185	0.000702646365522185	0.0193902410969138	AATK/APC/BAC5/BAC7.5/BCL2/BTG1/CDK5/CDKN1A/CDKN2C/CITED2/CTH/DAB2/ENPP1/EPHA7/ESR2/FGF13/GJA1/GNG4/GPC3/HIF1A/HSP70.1/HYAL1/HYAL2/IGFBP5/INHBA/IP6K2/LOC100860959/LOC102169231/LOC102170003/LOC102178315/LOC102188072/LOC102190430/LOC108633189/LOC108633303/LOC108636404/LOC108636449/LOC108637967/MAG/MAP34-B/MAPK11/MPO/MSTN/CRLF3/MT3/MUL1/MYD88/NDUFA13/NDUFS3/NF2/NOD2/NOV/NRP1/NTN1/P3H1/PAK1/PLAC8/PSRC…	77	20	57	MUL1/IGFBP5/MSTN/CDKN2C/CDK5/INHBA/MAPK11/STK11/NDUFA13/APC/NDUFS3/RGS2/NF2/MT3/RRAD/STC2/HSP70.1/LOC102178315/SLIT1/FGF13	SERPINE2/P3H1/CTH/PSRC1/RGS4/LOC100860959/LOC108633303/BTG1/RERG/PLAC8/LOC108636404/LOC108636449/GJA1/SESN1/EPHA7/ENPP1/CITED2/ESR2/HIF1A/SEMA6D/NRP1/LOC108633189/LOC102190430/NOV/PTPRJ/WT1/TLR2/NOD2/LOC108637967/LOC102188072/MAG/MPO/SLC6A4/NTN1/AATK/DAB2/SEMA5A/MYD88/SEMA3G/HYAL2/HYAL1/IP6K2/MAP34-B/LOC102169231/BAC7.5/BAC5/LOC102170003/CDKN1A/BCL2/SFRP5/TLL2/SFRP1/WWC2/GNG4/PAK1/GPC3/MSTRG.11941	1.4065154463057	Process
GO:0007009	plasma membrane organization	22/3242	56/16167	0.000719308337298306	0.000719308337298306	0.0197315374221971	CAV1/CAV2/CXCR4/FA2H/FAT4/FLOT1/FNBP1L/LOC102175526/MICALL1/MYH10/NDRG1/P2RX7/PACSIN1/PACSIN2/PACSIN3/PLSCR4/PRX/SDPR/SH3TC2/SPTB/SYT11/TRIM72	22	5	17	MICALL1/SPTB/PACSIN3/FLOT1/TRIM72	LOC102175526/PLSCR4/SDPR/CXCR4/FNBP1L/SYT11/CAV2/CAV1/PACSIN2/SH3TC2/NDRG1/P2RX7/FAT4/FA2H/PRX/MYH10/PACSIN1	1.9590750859258	Process
GO:0016529	sarcoplasmic reticulum	22/3242	56/16167	0.000719308337298306	0.000719308337298306	0.0197315374221971	ANK1/ATP2A1/C3H1orf226/HRC/ITPR2/JPH1/JPH2/JPH3/JSRP1/LOC108634554/NOL3/NOS1/PLN/RASD1/RTN2/RYR1/RYR3/S100A1/SRI/THBS1/THBS4/TRDN	22	15	7	S100A1/JSRP1/TRDN/PLN/JPH2/JPH1/NOS1/JPH3/NOL3/RYR1/RTN2/HRC/ATP2A1/ANK1/LOC108634554	C3H1orf226/SRI/ITPR2/THBS1/RYR3/THBS4/RASD1	1.9590750859258	Component
GO:0042063	gliogenesis	62/3242	211/16167	0.000729062720041264	0.000729062720041264	0.0199395913093992	ADGRG6/ANXA1/APCDD1/AZU1/BCL2/BOK/C1S/CD9/CDH2/CDK5/CDK6/CNTN2/CSPG4/DISC1/DRD1/EGR1/EPHA4/ERBB3/FA2H/FGF10/HDAC11/HEXB/IGF1/ITGAM/KCNJ10/KCNQ3/LAMB1/LAMC3/LOC102181993/LRP8/MAG/MAPT/MATN2/MMP14/MMP24/GPR157/MT3/NCMAP/NDRG1/NF2/NFIX/NTF3/NTRK2/PLP1/PPP3R1/PRDM8/PRX/PTPRA/PTPRJ/PTPRZ1/S100A8/S100A9/S100B/SCRIB/SH3TC2/SOX10/SOX4/TAL1/TLR2/TLR4/VCAN/VIM	62	12	50	CDK5/EGR1/NFIX/DRD1/PPP3R1/MMP24/NF2/MT3/MAPT/HDAC11/SCRIB/MSTRG.18544	S100B/NCMAP/EPHA4/BOK/TAL1/LRP8/S100A9/S100A8/KCNJ10/PTPRZ1/LAMB1/CDK6/ERBB3/IGF1/C1S/CD9/NTF3/SOX10/PRDM8/VCAN/SH3TC2/AZU1/ANXA1/NTRK2/TLR4/ADGRG6/MMP14/LAMC3/VIM/PTPRA/MATN2/KCNQ3/NDRG1/PTPRJ/CNTN2/TLR2/FA2H/MAG/PRX/HEXB/LOC102181993/FGF10/CSPG4/SOX4/CDH2/APCDD1/BCL2/ITGAM/DISC1/PLP1	1.46529700524221	Process
GO:0007204	positive regulation of cytosolic calcium ion concentration	80/3242	286/16167	0.000733974217193503	0.000733974217193503	0.0200143523851297	AGTR1/AVPR1A/BDKRB2/C3AR1/C5/C5AR2/CACNA1A/CALCR/CALM1/CALM3/CAPN3/CATSPER4/CAV1/CCL19/CCR10/CCR8/CD38/CD4/CEMIP/CIB2/CXCL10/CXCR2/CXCR3/CXCR4/DRD1/EDNRA/EDNRB/ESR1/F2R/F2RL1/F2RL2/FAM155A/FIS1/GCK/GJA1/GPER1/GPR17/IL1B/ITPR2/ITPR3/JPH1/JPH2/JPH3/KDR/LCK/LOC100860781/LOC100860959/LOC102190717/LOC108633303/LPAR3/LPAR4/LPAR6/MCHR1/GPR157/MYH10/NOL3/P2RX4/P2RX7/PDGFRA/PIK3CG/PKD2/PLCG1/PLCG2/RYR1/RY…	80	28	52	CATSPER4/LCK/GCK/CD4/MCHR1/CCL19/TRDN/ESR1/CALM1/CAPN3/DRD1/IL1B/JPH2/JPH1/LOC102190717/UTS2/JPH3/NOL3/RYR1/CALM3/CCR10/CIB2/CCR8/XCR1/FIS1/GPER1/CXCR3/MSTRG.18544	AGTR1/TRPC1/CXCR2/CXCR4/GPR17/LPAR3/S1PR1/SRI/CAV1/PIK3CG/LOC100860959/LOC108633303/TAC1/CALCR/AVPR1A/ITPR2/C3AR1/SNCA/PKD2/PDGFRA/KDR/CXCL10/CD38/CACNA1A/S1PR3/C5/GJA1/RYR3/F2RL1/F2R/F2RL2/FAM155A/EDNRB/LPAR6/PLCG1/TRPC6/TRPV4/P2RX7/P2RX4/EDNRA/PLCG2/C5AR2/TRPV1/MYH10/TAC4/UTS2R/CEMIP/TRPM1/BDKRB2/ITPR3/LOC100860781/LPAR4	1.39489135170813	Process
GO:0051495	positive regulation of cytoskeleton organization	61/3242	207/16167	0.000739027490506143	0.000739027490506143	0.0200925256683856	ABI2/ACTR3/AKAP9/APC/APOA1/ARHGEF15/ARPC1B/ARPC3/ARPC5/BAIAP2L2/CARMIL1/CAV1/CCL26/CDC42EP3/CDC42EP4/CDK5/CDK5RAP2/CSF3/CYFIP1/F2RL1/GDA/HSP70.1/ICAM1/KATNBL1/KISS1R/LIMCH1/LMOD1/LMOD3/LOC102178315/LOC108634517/MAGEL2/MAPT/MYLK3/NCK2/NF2/NRP1/NTF3/NTRK3/P2RX7/PAK1/PPM1E/PRKCQ/PSRC1/RAPGEF3/RGCC/RGS2/SCIN/SEMA5A/SFRP1/SPAG5/SYNPO/SYNPO2/SYNPO2L/TAC1/TEK/TENM1/TESK1/TRPV4/VPS4B/WASH1/WNT4	61	24	37	WNT4/CDK5/AKAP9/WASH1/BAIAP2L2/SYNPO2/LIMCH1/SYNPO/KISS1R/TESK1/CDK5RAP2/APC/NCK2/PRKCQ/RGS2/LMOD1/NF2/MYLK3/CSF3/MAPT/LMOD3/HSP70.1/LOC102178315/SYNPO2L	ABI2/ACTR3/CYFIP1/PSRC1/CAV1/SCIN/TAC1/RAPGEF3/NTF3/ICAM1/TEK/GDA/KATNBL1/F2RL1/CDC42EP3/RGCC/NRP1/APOA1/ARPC5/TRPV4/ARPC3/P2RX7/PPM1E/SPAG5/ARHGEF15/CDC42EP4/SEMA5A/MAGEL2/NTRK3/CARMIL1/VPS4B/CCL26/ARPC1B/SFRP1/PAK1/TENM1/LOC108634517	1.4695214083273	Process
GO:1903531	negative regulation of secretion by cell	68/3242	236/16167	0.000751775667036682	0.000751775667036682	0.0203788280491546	ADORA1/ADRA2B/ANXA1/ANXA5/APOA1/C5/C5AR2/CBARP/CHGA/CNR1/CRY2/ENTPD1/EZR/F2R/F2RL1/FMR1/FST/GCK/HMGCR/IGFBP3/IL1B/IL1R2/INHA/INHBA/INHBB/IRS1/KCNJ11/KCNQ1/LEP/LOC102170144/LOC102180455/LOC102184087/LOC102186356/LOC102187127/LOC102187672/LOC102187810/LOC106503912/LOC108638256/MADD/CD34/NLRP3/NOS1/NOV/NPY1R/NRG1/PFKL/PPP3CA/PTGER4/RAB11FIP1/RAB11FIP5/RAP1B/RGCC/RSAD2/SFRP1/SLAMF1/SLC30A1/SNCA/SRGN/…	68	17	51	IRS1/SLAMF1/LOC102186356/LEP/INHBA/GCK/PPP3CA/CBARP/IL1B/MADD/CRY2/KCNJ11/TNFRSF9/UTS2/NOS1/SSC5D/SYP	PFKL/INHA/INHBB/LOC102170144/SYT11/IGFBP3/LOC102180455/RAP1B/NPY1R/ANXA5/SNCA/NLRP3/ANXA1/C5/CNR1/EZR/F2RL1/F2R/HMGCR/ADRA2B/IL1R2/RAB11FIP5/RSAD2/RGCC/NOV/APOA1/ADORA1/TNFSF4/SLC30A1/C5AR2/LOC102187672/LOC106503912/LOC108638256/LOC102187127/LOC102184087/FST/PTGER4/STXBP6/CHGA/TRH/VPS4B/ENTPD1/SFRP1/RAB11FIP1/NRG1/SRGN/KCNQ1/SYTL4/FMR1/LOC102187810/MSTRG.10826	1.43685630339088	Process
GO:0016125	sterol metabolic process	41/3242	127/16167	0.000756934566258901	0.000756934566258901	0.0204583243450161	ABCG1/ACLY/APOA1/CLN8/DHCR24/FDFT1/FECH/FGL1/GGPS1/HMGCR/HSD17B7/INSIG1/LBR/LDLR/LEP/LIPA/LOC100860781/LOC102171143/LOC102172428/LOC102177400/LOC102177672/LOC102178217/LOC102182663/LOC102183469/LOC102187233/LOC102188073/LOC102188098/LOC102188826/LOC108634606/LOC108635379/LSS/MSMO1/MT3/NR0B2/NSDHL/PLPP6/RXRA/SCARB1/SOAT1/SQLE/TNFSF4	41	13	28	LOC102188098/NR0B2/LEP/FDFT1/LOC102187233/RXRA/LOC102188073/MT3/LOC102178217/FECH/CLN8/LOC108634606/LOC108635379	ABCG1/LSS/LOC102177672/DHCR24/HSD17B7/INSIG1/LOC102177400/LOC102171143/LOC102172428/LDLR/PLPP6/HMGCR/SQLE/APOA1/LBR/TNFSF4/SOAT1/SCARB1/MSMO1/ACLY/LOC102183469/LOC102182663/LIPA/FGL1/LOC102188826/GGPS1/LOC100860781/NSDHL	1.60989133761118	Process
GO:0002218	activation of innate immune response	58/3242	195/16167	0.000766133825413588	0.000766133825413588	0.0205858673310576	CASP8/CD14/CLEC4D/COLEC12/CTSS/CYLD/DDX58/FYN/IFIH1/IKBKG/IRAK4/IRF7/ITGAM/LOC100860959/LOC102169889/LOC102173185/LOC102178303/LOC102179935/LOC102180291/LOC102183941/LOC102184087/LOC102187127/LOC102187672/LOC106503912/LOC108633303/LOC108638256/LRRC70/LY96/LYN/MAPKAPK2/MARCO/MB21D1/MUC6/MYD88/NLRC4/NOD1/NOD2/NONO/PGLYRP1/PGLYRP2/PIK3AP1/PLCG2/PRKCD/PTAFR/RIPK1/S100A1/S100A14/S100A8/S100A9/SCARB1/S…	58	8	50	S100A14/S100A1/NOD1/LOC102183941/PGLYRP2/MAPKAPK2/MUC6/IKBKG	PTAFR/CASP8/MARCO/IFIH1/CTSS/S100A9/S100A8/TRIL/LOC100860959/LOC108633303/IRAK4/CLEC4D/LOC102180291/CD14/DDX58/SYK/TLR4/MB21D1/FYN/TNFAIP3/NLRC4/SRC/LY96/LYN/LOC102169889/LOC102179935/SCARB1/TLR2/PLCG2/CYLD/NOD2/PGLYRP1/LOC102187672/LOC106503912/LOC108638256/LOC102187127/LOC102184087/LOC102178303/LRRC70/MYD88/PRKCD/RIPK1/COLEC12/ITGAM/PIK3AP1/TLR3/IRF7/UNC93B1/NONO/LOC102173185	1.48323447064965	Process
GO:0014074	response to purine-containing compound	58/3242	195/16167	0.000766133825413588	0.000766133825413588	0.0205858673310576	AHR/AKAP9/BCKDHA/BCL2/C1S/CDO1/CIB2/CITED1/DGKQ/DUOX1/EGR1/ENPP1/ENTPD1/EZR/FOS/FOSL1/FOSL2/FOXM1/GATA6/GPD1/HCN1/HCN4/HIF1A/HSPA5/IGF1/IGFBP5/IL1B/INHBB/IRS1/ITPR2/JUN/KCNJ11/KCNQ1/LOC102182663/LOC102186111/LOC102191717/LOC108634554/LOC108636372/NOS3/P2RX1/P2RX4/P2RX7/PDE2A/PDE3A/PEBP1/PIK3CG/PKD2/PLCG2/PTAFR/RAP1B/RAPGEF3/RYR1/RYR3/SLC6A1/SPARC/STC1/TRPV1/WT1	58	17	41	IRS1/IGFBP5/JUN/AKAP9/GPD1/EGR1/LOC108636372/FOS/IL1B/KCNJ11/PEBP1/RYR1/BCKDHA/CIB2/LOC102186111/SLC6A1/LOC108634554	PTAFR/INHBB/NOS3/PIK3CG/AHR/RAPGEF3/RAP1B/IGF1/ITPR2/PDE3A/C1S/FOXM1/PKD2/DGKQ/SPARC/STC1/ENPP1/EZR/HIF1A/DUOX1/RYR3/HCN4/CDO1/FOSL2/HSPA5/WT1/PDE2A/LOC102191717/P2RX7/P2RX4/PLCG2/TRPV1/P2RX1/HCN1/GATA6/BCL2/LOC102182663/ENTPD1/FOSL1/KCNQ1/CITED1	1.48323447064965	Process
GO:0048871	multicellular organismal homeostasis	86/3242	312/16167	0.000784268139995999	0.000784268139995999	0.0210116951424431	ACACB/ADCY1/ADCY2/ADCY6/ADCY9/ADGRF5/ADORA1/AKR1B1/AKT3/AMPD2/AMPD3/AQP3/ARRDC3/AVPR2/BCL2/CD7/CDH1/CDH23/CEP290/CIB2/CLDN1/CLN8/COL14A1/COL2A1/COL9A1/CRTC1/CSF1/CTSH/CTSK/CTSS/CUBN/DRD1/ESRRB/F2R/FOXO1/HYAL2/IL1B/ILDR2/KDR/LDB2/LIPA/LOC100860959/LOC100861326/LOC102186111/LOC102187233/LOC102190297/LOC102190430/LOC102190935/LOC108633303/LPCAT1/METRNL/MLXIPL/CD34/SLC11A2/MUC6/NANOS1/NAPEPLD/NOD2/NO…	86	25	61	ADCY1/NAPEPLD/CEP290/STK11/CRTC1/TRIM32/ESRRB/DRD1/LOC102187233/IL1B/TUB/UBB/NR1D1/METRNL/ADCY2/CIB2/LOC102186111/PRKAR2A/LOC100861326/VEGFA/ADCY9/NANOS1/CLN8/MUC6/AVPR2	CLDN1/WWTR1/NPHP3/SLC11A1/STK39/AMPD2/CSF1/CTSS/CTSK/TMEM79/ILDR2/NOS3/AKR1B1/SNX10/PRKAR2B/LOC100860959/LOC108633303/LOC102190297/LOC102190935/ADCY6/COL2A1/SCNN1A/KDR/PROM1/LDB2/ARRDC3/PDGFRB/AQP3/SLC28A3/TLR4/RDH12/F2R/FOXO1/CUBN/LOC102190430/SRC/COL14A1/COL9A1/AMPD3/ADORA1/AKT3/ACACB/TRPV4/P2RX7/P2RX4/NOD2/CDH1/TRPV1/CD7/LPCAT1/CTSH/VHL/HYAL2/ADGRF5/TULP1/BCL2/MLXIPL/LIPA/CDH23/MSTRG.10826/MST…	1.37454918616239	Process
GO:0032787	monocarboxylic acid metabolic process	131/3242	507/16167	0.00078661333626051	0.00078661333626051	0.0210132632360901	ABAT/ABCC2/ACAA2/ACACB/ACLY/ACOT11/ACOX2/ACSL3/ACSL4/ACSL5/ACSM3/ACSS1/ALDH4A1/ALDH5A1/ALDOA/ALKBH7/ALOX5/ANKRD23/ASNS/ATP8B1/CBR4/CD74/CPT1A/CRYL1/CSPG4/CYGB/DECR1/DEGS1/DSE/DSEL/ELOVL1/ELOVL5/ELOVL6/ELOVL7/EPHX2/FA2H/FABP3/FADS1/FADS2/GCK/GGT1/GHR/GPI/HACD2/HACD4/HIF1A/HK3/HLCS/HPGD/HSD17B8/IGF1/KYAT1/LEP/LIPA/LOC100860959/LOC100861279/LOC102169002/LOC102172669/LOC102176061/LOC102176622/LOC1021…	131	57	74	LOC102172669/HLCS/ALDH4A1/PER2/LOC106501968/ACOT11/PGM1/LOC106503993/LOC108633298/LOC102190481/THEM4/LEP/GCK/PFKM/LOC102177333/LOC102169002/PPARA/TECRL/CD74/LOC108636372/ALKBH7/TECR/SLC27A1/CBR4/PKM/ANKRD23/LOC102187233/KYAT1/ACSS1/LOC102176622/LOC102177638/LOC102190498/LOC102187932/DECR1/LOC102176061/PGM2L1/PFKFB2/ALDH5A1/LOC102188073/GPI/LOC102191547/SLC27A5/GHR/NDUFS6/MPI/LOC102178217/ACOX2/HS…	HACD2/PFKL/FABP3/ACSL3/LOC102177672/LOC102179328/ELOVL1/LOC102191099/LOC102184867/LOC102190572/LOC102185621/PRKAR2B/LOC100860959/LOC108633303/ASNS/PDK4/PON2/IGF1/SLC25A17/ELOVL6/SNCA/SCD5/PAM/VCAN/HK3/SLC27A6/HPGD/HACD4/EPHX2/DSE/VNN1/UST/MTHFD1L/HIF1A/PCK2/SLC27A4/PTGES/CRYL1/LOC102188418/LOC100861279/DEGS1/PDPN/NR5A2/ACACB/MSMO1/FA2H/SCPEP1/SRR/ACLY/CYGB/ELOVL7/CSPG4/ELOVL5/LOC102183469/DSEL/NP…	1.28848617808424	Process
GO:0005161	platelet-derived growth factor receptor binding	9/3242	15/16167	0.000796275129966452	0.000796275129966452	0.021148408532422	ERN1/IL1R1/ITGA5/ITGB3/PDGFD/PDGFRA/PDGFRB/PTPRJ/VEGFA	9	1	8	VEGFA	ITGA5/PDGFRA/PDGFRB/IL1R1/PTPRJ/PDGFD/ITGB3/ERN1	2.99204194941394	Function
GO:0042761	very long-chain fatty acid biosynthetic process	9/3242	15/16167	0.000796275129966452	0.000796275129966452	0.021148408532422	ELOVL1/ELOVL5/ELOVL6/ELOVL7/FADS2/HACD2/HACD4/TECR/TECRL	9	2	7	TECRL/TECR	HACD2/ELOVL1/ELOVL6/HACD4/ELOVL7/ELOVL5/FADS2	2.99204194941394	Process
GO:0006909	phagocytosis	52/3242	171/16167	0.000802323057958557	0.000802323057958557	0.0212216055850413	ACTR3/ADORA1/ANXA1/ANXA3/ARPC1B/ARPC3/ARPC5/CD14/CD3G/CD47/CD93/COLEC12/ELMO1/FYN/ITGAM/ITGB3/LEP/LOC100860959/LOC102168948/LOC102173987/LOC102181155/LOC102186356/LOC108633303/LOC108634517/LYN/MARCO/MEGF10/MERTK/MSR1/MSTRG.14196/MYH10/MYO10/MYO1G/P2RX7/PECAM1/PLCG1/PLCG2/PRKCD/PTX3/RAB20/SCARB1/SLC11A1/SRC/SRPX/SYK/THBS1/TUB/TULP1/TXNDC5/VAMP7/WIPF1/YES1	52	7	45	LOC102186356/LEP/MYO1G/TUB/CD3G/LOC102181155/MSTRG.14196	CD47/PTX3/SLC11A1/MARCO/ACTR3/LOC102168948/WIPF1/LOC102173987/ELMO1/LOC100860959/LOC108633303/ANXA3/CD14/MEGF10/ANXA1/SYK/FYN/THBS1/MERTK/RAB20/CD93/SRC/PLCG1/LYN/ADORA1/ARPC5/ARPC3/P2RX7/SCARB1/PLCG2/MYH10/ITGB3/PECAM1/MYO10/PRKCD/TXNDC5/TULP1/COLEC12/YES1/ITGAM/ARPC1B/MSR1/SRPX/LOC108634517/VAMP7	1.51643451627217	Process
GO:0010595	positive regulation of endothelial cell migration	36/3242	108/16167	0.000803649806003969	0.000803649806003969	0.0212216055850413	ADAM17/ADGRA2/AKT3/AMOTL1/ANXA1/ANXA3/CD40/CIB1/ETS1/GPI/GPLD1/HIF1A/HMOX1/IGF1/IGF2/ITGB3/KDR/LOC108638200/NOS3/NRP1/NRP2/P2RX4/PLCG1/PLK2/PRKCA/RHOB/RHOJ/SASH1/SCARB1/SEMA5A/SNAI2/SPARC/TEK/THBS1/VEGFA/ZNF580	36	7	29	AMOTL1/GPLD1/GPI/ZNF580/PRKCA/LOC108638200/VEGFA	NRP2/NOS3/IGF1/HMOX1/KDR/ANXA3/SPARC/TEK/ANXA1/SASH1/RHOJ/HIF1A/THBS1/RHOB/ADAM17/NRP1/PLCG1/CD40/SNAI2/AKT3/P2RX4/SCARB1/ITGB3/PLK2/SEMA5A/CIB1/ADGRA2/ETS1/IGF2	1.66224552745219	Process
GO:0010565	regulation of cellular ketone metabolic process	49/3242	159/16167	0.00080748546665134	0.00080748546665134	0.0212617949747133	ACACB/ACSL4/ACSL5/ANXA1/APC/APOA1/ATCAY/AVPR1A/BMP2/BMP5/BRCA1/CACNA1A/CAV1/CNR1/COMT/CPT1A/DAB2/DGAT2/DGKQ/DKK3/DKKL1/EGR1/EIF2AK3/ELOVL5/FABP3/FABP5/FGFR4/INSIG1/IRS1/LEP/LOC102176622/LOC102177638/LOC102187932/LOC102188418/LOC102190498/MID1IP1/MLXIPL/NR1D1/PDK1/PDK4/PDP2/PLIN5/PPARA/SLC45A3/SNCA/TRIB3/TWIST1/WDTC1/WNT4	49	17	32	WNT4/WDTC1/IRS1/PDK1/LEP/PPARA/EGR1/PLIN5/APC/LOC102176622/LOC102177638/LOC102190498/LOC102187932/DGAT2/NR1D1/MID1IP1/COMT	FABP3/INSIG1/CAV1/TWIST1/PDK4/AVPR1A/SNCA/DGKQ/FGFR4/ATCAY/CACNA1A/ANXA1/CNR1/EIF2AK3/LOC102188418/BMP2/TRIB3/FABP5/DKK3/APOA1/SLC45A3/ACACB/PDP2/DKKL1/BRCA1/DAB2/ELOVL5/BMP5/MLXIPL/ACSL5/CPT1A/ACSL4	1.53679303481429	Process
GO:0042330	taxis	122/3242	468/16167	0.000821353029151206	0.000821353029151206	0.0215545614082745	ABLIM1/AGTR1/ANXA1/APOA1/AZU1/B3GNT2/BCL11B/BDNF/BMP7/C3AR1/C5/C5AR2/CCL19/CCL22/CCL26/CCR10/CCR8/CDK5/CHGA/CNTN2/CNTN4/CORO1B/CXCL10/CXCL16/CXCR2/CXCR3/CXCR4/DOK1/DOK4/DPYSL5/DVL1/EDNRB/EFNA1/EFNB1/EFNB2/EFNB3/EPHA2/EPHA4/EPHA5/EPHA7/EPHB3/ETV1/EZR/FGF10/FLOT1/FLRT3/FOSL1/FYN/GBX1/GLI2/HOXA1/HOXB9/IL17B/IL17RA/IL1B/ITGA1/ITGAM/ITGB3/KIT/KLF7/LGI1/LOC100860781/LOC102168979/LOC102169149/LOC1021749…	122	32	90	SLAMF8/SLAMF1/GBX1/CDK5/NR4A1/NRTN/VLDLR/CCL19/SEMA4D/SPTB/IL1B/PRKCQ/BMP7/LOC102190717/DVL1/DOK4/CCL22/SCN1B/CCR10/PRKCA/BCL11B/CCR8/XCR1/FLOT1/VEGFA/SPN/SLIT1/LGI1/VEGFB/LSP1/CXCR3/SCRIB	EPHB3/AGTR1/EPHA2/RAP1GAP/PTAFR/EPHA4/CXCR2/KLF7/NRP2/GLI2/CXCR4/S1PR1/S100A9/LOC102169149/S100A8/EFNA1/HOXA1/NRCAM/PIK3CG/SEMA3E/ETV1/C3AR1/NTF3/IL17RA/PDGFRA/KIT/EPHA5/CXCL10/PDGFRB/IL17B/AZU1/SEMA6A/ANXA1/SYK/C5/FYN/EPHA7/EZR/SPTBN5/DOK1/NRXN1/B3GNT2/DPYSL5/EFNB2/EDNRB/FLRT3/NRP1/PTPRA/SRC/PLCG1/PREX1/MATN2/NOV/PTPRJ/BDNF/PARVA/APOA1/CNTN2/PIK3CD/PLEKHG5/PLAUR/C5AR2/LOC102174969/CXCL16/EFNB3/M…	1.29996124582799	Process
GO:0038024	cargo receptor activity	23/3242	60/16167	0.000823295361006772	0.000823295361006772	0.0215545614082745	ABCA7/COLEC12/CUBN/CXCL16/DAB2/EPN1/FOLR2/HIP1R/LDLR/LOC100860959/LOC102174322/LOC102183943/LOC108633303/LRP8/MEGF10/MRC1/MSR1/TFRC/SCARA3/SCARA5/SCARB1/SSC5D/VLDLR	23	5	18	ABCA7/VLDLR/EPN1/SSC5D/MSTRG.299	LRP8/LOC100860959/LOC108633303/LOC102183943/MEGF10/LDLR/SCARA5/SCARA3/CUBN/MRC1/FOLR2/LOC102174322/HIP1R/SCARB1/CXCL16/DAB2/COLEC12/MSR1	1.91158235657002	Function
GO:1904062	regulation of cation transmembrane transport	88/3242	321/16167	0.000825999159689701	0.000825999159689701	0.0215639134691719	AKAP9/AMIGO1/ATP1B3/C3H1orf226/CACNA1A/CACNB4/CALCR/CALM1/CALM3/CAPN3/CAV1/CBARP/CEMIP/CNKSR3/CTSS/CXCL10/CXCR3/DAPK1/DRD1/EDNRA/EHD3/F2R/FMR1/FYN/GNB5/GPER1/HCN1/HRC/IGF1/ITGB3/JPH1/JPH2/JPH3/JSRP1/KCNA1/KCNAB1/KCNE5/KCNG1/KCNIP2/KCNJ11/KCNQ1/KCNRG/LOC102170266/LOC102190717/LOC108633809/LOC108634554/LRRC55/METTL21C/MS4A2/NEDD4/NEDD4L/NOL3/NOS1/NOX5/NRXN1/PIK3CG/PINK1/PKD2/PLCB1/PLCG1/PLCG2/PLN/P…	88	38	50	LOC102170266/PINK1/AMIGO1/S100A1/AKAP9/STAC3/CBARP/JSRP1/WNK2/TRDN/PLN/CALM1/NEDD4/CAPN3/DRD1/METTL21C/KCNRG/PLCB1/SNTA1/JPH2/JPH1/KCNJ11/SCN2B/SCN4B/RGS2/RGS7/LOC102190717/NOS1/JPH3/NOL3/SCN1B/CALM3/HRC/RANGRF/GPER1/KCNIP2/CXCR3/LOC108634554	KCNAB1/TRPC1/ATP1B3/CACNB4/STK39/SESTD1/CTSS/C3H1orf226/RGS4/SRI/CAV1/PIK3CG/TWIST1/TSPAN13/CALCR/RAPGEF3/IGF1/KCNA1/SNCA/PKD2/CXCL10/RASGRF2/CACNA1A/TMC1/DAPK1/STOM/FYN/CNKSR3/GNB5/NOX5/F2R/NRXN1/EHD3/PLCG1/KCNG1/MS4A2/LRRC55/SCN3B/SLC30A1/EDNRA/PLCG2/ITGB3/HCN1/CEMIP/LOC108633809/NEDD4L/PRSS8/KCNQ1/KCNE5/FMR1	1.36708043379246	Process
GO:0009308	amine metabolic process	32/3242	93/16167	0.000834675576776527	0.000834675576776527	0.0217286947525245	ABCC2/ASMT/CHKA/DHPS/HDC/HNMT/KYAT1/LOC102168295/LOC102169002/LOC102169371/LOC102177333/LOC102179192/LOC102180785/LOC108634352/LOC108634360/LOC108634669/MOXD1/PAOX/PAOX/PAOX/PAOX/PAOX/PAOX/PAOX/PAOX/PAOX/PAOX,ZNF560/PAOX,LHFP/NAPEPLD/SAT1/TDO2/TRH	32	13	19	NAPEPLD/LOC102177333/LOC102169002/DHPS/KYAT1/ASMT/LOC108634669/LOC102179192/MSTRG.12413/MSTRG.13398/MSTRG.13760/MSTRG.5670/MSTRG.6994	HNMT/MOXD1/HDC/LOC102180785/TDO2/LOC102168295/TRH/ABCC2/CHKA/LOC108634352/LOC108634360/SAT1/LOC102169371/MSTRG.13773/MSTRG.15316/MSTRG.18464/MSTRG.3549/MSTRG.6502/MSTRG.7551	1.71586635091839	Process
GO:0052547	regulation of peptidase activity	110/3242	416/16167	0.000847713576668612	0.000847713576668612	0.0218967747039658	ANTXR1/APAF1/ARL6IP1/BCL2L13/BIRC5/BOK/CASP3/CASP8/CAV1/CD27/CDH1/CTSH/DAPK1/DHCR24/DLC1/EFNA1/EIF2AK3/EPHA4/EPHA7/F2R/F3/FIS1/FYN/GPC3/GPER1/GPI/HIP1R/HSF1/HSP70.1/HSPA5/IFI6/IGF1/LCK/LOC102169925/LOC102171142/LOC102172271/LOC102173049/LOC102174022/LOC102175560/LOC102175959/LOC102178315/LOC102180758/LOC102184087/LOC102184299/LOC102186111/LOC102187127/LOC102187672/LOC102190297/LOC102190935/LOC102…	110	28	82	MUL1/PINK1/LCK/PDE11A/NOD1/NR4A1/LOC102175560/CD27/BCL2L13/MKL1/MAPK12/WNT9A/UACA/HSF1/MT3/NOL3/GPI/MAPT/LOC108638538/LOC102186111/HSP70.1/LOC102178315/VEGFA/FIS1/GPER1/PRDX3/PIDD1/LOC102180758	PROS1/TNFSF10/LXN/IFI6/SERPINE2/EPHA4/CASP8/PSMD14/TFPI/BOK/DHCR24/F3/S100A9/S100A8/EFNA1/CAV1/LOC102190297/LOC102190935/APAF1/IGF1/TIMP3/SNCA/LOC102174022/SPOCK1/NLRP3/PRELID1/TNFAIP8/LOC108636404/LOC108636449/RECK/LOC102175959/DAPK1/FYN/EPHA7/PERP/THBS1/MMP14/F2R/MAL/LOC102172271/NLRC4/PSME4/EIF2AK3/ANTXR1/HSPA5/SRC/LYN/MYC/SERPINH1/LOC102191717/TBC1D10A/HIP1R/CDH1/PLAUR/LOC102187672/LOC1065039…	1.31860823091159	Process
GO:0032496	response to lipopolysaccharide	107/3242	403/16167	0.000849517283484117	0.000849517283484117	0.0218967747039658	ABCC2/ABCG2/ADAM17/ALDH2/ARID5A/CASP3/CASP8/CD14/CD27/CD40/CD6/CITED1/CLDN1/CMPK2/CNR1/COMT/CXCL10/CXCL16/EDNRA/EDNRB/EIF2AK2/ENTPD1/F2R/F3/FGF10/FMO1/FOS/GCH1/GJA1/HIF1A/HPGD/HSF1/IGF1/IGFBP3/IL12RB2/IL1B/JUN/KCNJ8/LCN2/LITAF/LOC100860959/LOC102170446/LOC102172669/LOC102175526/LOC102175959/LOC102176354/LOC102182663/LOC102183941/LOC102184087/LOC102186111/LOC102186356/LOC102187127/LOC102187672/LOC…	107	25	82	LOC102172669/JUN/S100A14/LOC102186356/LOC102183941/CD27/LOC106502311/PRDX2/VLDLR/FOS/IL1B/HSF1/MAPKAPK2/TNFRSF9/TNFRSF18/ALDH2/NOS1/ZFP36/NR1D1/LOC108638538/LOC102186111/NFKBIL1/PRDX3/CD6/COMT	PROS1/CLDN1/LOC102175526/PLSCR4/PTAFR/SLC11A1/CASP8/TFPI/IL12RB2/PTGFR/F3/S100A9/S100A8/NOS3/IGFBP3/LOC100860959/LOC108633303/TAC1/IGF1/KCNJ8/MGST1/PDE5A/SNCA/ABCG2/CXCL10/SPARC/CD14/NLRP3/HPGD/LOC102175959/TLR4/GJA1/CNR1/TNFAIP3/HIF1A/GCH1/F2R/ARID5A/EIF2AK2/PELI1/ADAM17/CMPK2/LCN2/EDNRB/MRC1/SRC/CD40/LY96/LYN/PDE2A/LOC102170446/LOC102191717/FMO1/TNFSF4/P2RX7/SCARB1/EDNRA/TLR2/PLCG2/NOD2/LOC1021…	1.32402187174231	Process
GO:0046068	cGMP metabolic process	15/3242	33/16167	0.000853046171456902	0.000853046171456902	0.0218967747039658	ADCY1/ADCY2/ADCY6/ADCY8/ADCY9/ATP2B2/GUCY1A3/GUCY1B3/LOC102180455/ATP2B2/PDE11A/PDE1A/PDE2A/PDE5A/PDE9A	15	6	9	PDE11A/ADCY1/ADCY2/ATP2B2/ADCY9/MSTRG.18649	PDE9A/PDE1A/LOC102180455/ADCY6/PDE5A/ADCY8/PDE2A/GUCY1A3/GUCY1B3	2.26669844652571	Process
GO:0071402	cellular response to lipoprotein particle stimulus	15/3242	33/16167	0.000853046171456902	0.000853046171456902	0.0218967747039658	ABCG1/ADAM17/CD9/F3/LDLR/LOC100860959/LOC108633303/LOC108634593/MFN2/MYD88/MYLIP/NOS3/NPC1/SYK/TLR4	15	1	14	MFN2	ABCG1/F3/NOS3/LOC100860959/LOC108633303/CD9/LDLR/SYK/TLR4/ADAM17/MYD88/MYLIP/NPC1/LOC108634593	2.26669844652571	Process
GO:0086002	cardiac muscle cell action potential involved in contraction	15/3242	33/16167	0.000853046171456902	0.000853046171456902	0.0218967747039658	ATP1A1/GJA1/GJC1/KCNA5/KCNE5/KCNJ5/KCNJ8/KCNQ1/NEDD4L/PKP2/SCN1B/SCN2B/SCN3B/SCN4B/SNTA1	15	4	11	SNTA1/SCN2B/SCN4B/SCN1B	ATP1A1/PKP2/KCNJ8/KCNA5/GJA1/SCN3B/GJC1/NEDD4L/KCNJ5/KCNQ1/KCNE5	2.26669844652571	Process
GO:0009408	response to heat	39/3242	120/16167	0.000870073283017412	0.000870073283017412	0.02227163102402	ABCC2/ANO1/ATXN3/BCL2/C27H8orf4/CD14/CKM/CPB2/CXCL10/HMOX1/HSF1/HSP70.1/HSPA6/HSPB2/IGF1/IL1B/IL1R1/LOC102170313/LOC102176354/LOC102178315/LOC106504020/MAPT/MSTN/ND1,CYTB,ND4,ND6/NOS1/NOS3/PEBP1/PRKACA/PRKCD/PRKCQ/PSIP1/SCARA5/ST8SIA1/STUB1/TFEC/THBS1/TP53INP1/TRPV1/TRPV4	39	17	22	MSTN/HSPA6/PRKACA/PSIP1/IL1B/CPB2/PRKCQ/HSF1/HSPB2/NOS1/PEBP1/CKM/MAPT/HSP70.1/LOC102178315/STUB1/MSTRG.5020	NOS3/TFEC/IGF1/HMOX1/ST8SIA1/CXCL10/CD14/SCARA5/THBS1/IL1R1/TP53INP1/TRPV4/LOC102176354/TRPV1/ATXN3/PRKCD/LOC106504020/LOC102170313/BCL2/ABCC2/C27H8orf4/ANO1	1.62068938926589	Process
GO:0002768	immune response-regulating cell surface receptor signaling pathway	66/3242	229/16167	0.000884255557107519	0.000884255557107519	0.0225717865893235	ACTR3/ARPC1B/ARPC3/ARPC5/BCL2/C3AR1/C5AR2/CACNB4/CD38/CD3D/CD3E/CD3G/CD4/CD40/CLEC4D/ELMO1/FCER1A/FCGRT/FOS/FYN/GPLD1/IKBKG/JUN/KIT/KLHL6/LCK/LOC102170313/LOC102173987/LOC102176695/LOC102178303/LOC102180291/LOC102181155/LOC102183941/LOC102184901/LOC102186356/LOC102189932/LOC102190745/LOC106504020/LOC108634517/LYN/MS4A2/MSTRG.14196/MUC6/MYO10/MYO1G/NFATC1/NFKBIZ/PIK3CD/PLCG1/PLCG2/PPP3CA/PPP3CB/PP…	66	26	40	ZNF683/LCK/JUN/LOC102186356/MYO1G/LOC102183941/CD4/PPP3CA/STK11/FOS/LOC102176695/PPP3R1/PRKCQ/CD3G/CD3D/CD3E/GPLD1/LOC102181155/SKAP1/LOC102190745/NFATC1/SH2B2/PPP3CB/MUC6/IKBKG/MSTRG.14196	NFKBIZ/KLHL6/ACTR3/CACNB4/WIPF1/LOC102173987/FCER1A/ELMO1/LOC102189932/CLEC4D/LOC102180291/C3AR1/LOC102184901/KIT/CD38/SYK/FYN/SPG21/SRC/PLCG1/CD40/LYN/MS4A2/PTPRJ/PIK3CD/ARPC5/ARPC3/TLR2/PLCG2/C5AR2/FCGRT/LOC102178303/MYO10/PRKCD/LOC106504020/LOC102170313/YES1/BCL2/ARPC1B/LOC108634517	1.43722539054818	Process
GO:0042110	T cell activation	81/3242	292/16167	0.000894315070546531	0.000894315070546531	0.0227498162922973	ADA/ADAM17/ANXA1/APC/BCL11B/BCL2/BMX/CASP8/CCL19/CCND3/CD2/CD3D/CD3E/CD3G/CD4/CD7/CD74/CD8A/CD8B/CDK6/CLEC4D/CXCR4/CYLD/DLL4/DPP4/EGR1/ELF4/F2RL1/FYN/FZD7/FZD8/GADD45G/GIMAP1/HS1BP3/ICAM1/ITGAM/JAG2/KIT/LCK/LEP/LOC102170313/LOC102176695/LOC102180291/LOC102180368/LOC102180492/LOC102187233/LOC106504020/MSN/JAG2/MYH10/NCK2/NEDD4/P2RX7/PAX1/PIK3CD/PIK3CG/PPP3CA/PPP3CB/PRDX2/PREX1/PRLR/PTGER4/RIPK3/RO…	81	33	48	SATB1/WNT4/LCK/FZD7/CD2/RORC/GIMAP1/LEP/CD4/WASH1/PPP3CA/CD74/EGR1/STK11/PRDX2/CCL19/NEDD4/APC/LOC102176695/LOC102187233/NCK2/CD8B/CD8A/WWP1/CD3G/CD3D/CD3E/BCL11B/JAG2/SPN/LOC102180368/PPP3CB/MSTRG.14173	SLC11A1/CASP8/CXCR4/DPP4/PIK3CG/CDK6/STAT6/CLEC4D/LOC102180291/KIT/XRCC4/TCF7/ICAM1/ANXA1/SYK/GADD45G/FYN/STX11/DLL4/RIPK3/F2RL1/HS1BP3/ADAM17/RSAD2/FZD8/PAX1/ADA/PREX1/TNFSF18/TNFSF4/PIK3CD/P2RX7/CYLD/MYH10/CD7/PTGER4/PRLR/SOX4/LOC106504020/LOC102170313/RUNX2/CCND3/BCL2/ITGAM/MSN/BMX/LOC102180492/ELF4	1.38330706565371	Process
GO:0046513	ceramide biosynthetic process	18/3242	43/16167	0.000896181193919935	0.000896181193919935	0.0227498162922973	B3GALT1/B3GALT4/B4GALNT1/B4GALT6/CERS1/CERS6/CLN8/DEGS1/FAM57B/GDF1/P2RX1/P2RX7/SMPD2/SPTLC2/ST3GAL5/ST8SIA2/ST8SIA4/UGCG	18	6	12	B3GALT1/GDF1/CERS1/B3GALT4/FAM57B/CLN8	CERS6/B4GALNT1/ST8SIA4/UGCG/SMPD2/SPTLC2/ST3GAL5/DEGS1/P2RX7/P2RX1/ST8SIA2/B4GALT6	2.0874711274981	Process
GO:0098542	defense response to other organism	99/3242	369/16167	0.000898699843443893	0.000898699843443893	0.0227509051276358	ABCC9/ADAM17/ADAMTS4/ADAMTS5/ANXA3/AZU1/BAC5/BAC7.5/BCL2/BNIP3L/CD4/CD40/CD8A/CFP/CHGA/CLEC4D/COCH/CXCL10/DDX58/EPHA2/F2RL1/HYAL2/IFI44L/IFIH1/IFIT2/IFIT3/IFIT5/IFNAR2/IFNGR1/IFNLR1/IL17RA/IL1B/IL27RA/IL31RA/IRF1/IRF7/ISG15/KCNJ8/LOC100860959/LOC102169149/LOC102169231/LOC102169889/LOC102170003/LOC102170313/LOC102173185/LOC102173987/LOC102175526/LOC102179935/LOC102182181/LOC102183941/LOC102190983/…	99	16	83	S100A14/SLAMF8/NOD1/LOC102183941/CD4/PGLYRP2/LOC108636785/IL1B/CD8A/ROMO1/SSC5D/TFEB/SPN/PRF1/PELI3/MSTRG.14196	IFNAR2/ADAMTS5/RTP4/LOC102175526/MX2/MX1/EPHA2/IFNLR1/SLC11A1/IFIH1/IFI44L/LOC102173987/S100A9/LOC102169149/S100A8/ADAMTS4/LOC100860959/LOC108633303/TAC1/ABCC9/KCNJ8/CLEC4D/IL17RA/CXCL10/ANXA3/PLAC8/AZU1/NLRP3/TNFAIP8/IRF1/IL27RA/LOC108636404/LOC108636449/DDX58/BNIP3L/SYK/TLR4/MB21D1/IFNGR1/SERINC5/F2RL1/NLRC4/RAB1A/ADAM17/RSAD2/SERINC3/CD40/LOC102169889/LOC102179935/PIK3CD/ISG15/LOC102190983/P2R…	1.33790493672981	Process
GO:0001818	negative regulation of cytokine production	76/3242	271/16167	0.000905642834493561	0.000905642834493561	0.0228369884702451	ANXA1/APOA1/ATG9A/C28H10orf54/C5AR2/C7H5orf30/CD274/CD83/CYLD/DDX58/EPHA2/ERRFI1/EZR/F2RL1/FGFR4/GATA6/HOMER3/HSF1/IFIH1/IL1R2/IL1RL1/INHA/INHBA/INHBB/ISG15/LOC102169889/LOC102170144/LOC102173185/LOC102179935/LOC102180291/LOC102184087/LOC102186356/LOC102187127/LOC102187672/LOC102190717/LOC102190745/LOC106503912/LOC108636404/LOC108636449/LOC108638256/LTF/MEFV/CD34/MUL1/NFKBIL1/NLRP3/NLRX1/NOD2/PEL…	76	19	57	MUL1/ZNF683/ATG9A/SLAMF1/LOC102186356/INHBA/PGLYRP2/HOMER3/HSF1/NLRX1/LOC102190717/TNFRSF9/ZFP36/SSC5D/NFKBIL1/LOC102190745/RNF216/PELI3/RNF128	S100B/EPHA2/INHA/SLC11A1/INHBB/IFIH1/LOC102170144/SYT11/TAX1BP1/TWIST1/LOC102180291/C7H5orf30/NLRP3/FGFR4/LOC108636404/LOC108636449/DDX58/CD274/ANXA1/TLR4/TNFAIP3/EZR/THBS1/F2RL1/IL1R2/IL1RL1/RGCC/UBE2L6/LOC102169889/LOC102179935/APOA1/TNFSF4/ERRFI1/ISG15/TLR2/CYLD/NOD2/PGLYRP1/C5AR2/TRIM25/RNF135/LOC102187672/LOC106503912/LOC108638256/LOC102187127/LOC102184087/PTGER4/UBA7/LTF/CD83/RNF125/GATA6/M…	1.3984943921	Process
GO:0006836	neurotransmitter transport	55/3242	184/16167	0.000908102625042424	0.000908102625042424	0.0228369884702451	ADA/ADORA3/APBA1/C3H1orf226/CACNA1A/CACNB4/CADPS/CADPS2/CDK5/CLN8/DVL1/EDNRA/FCER1A/GABRA2/GLUL/HBBC/KCNJ10/LIN7B/LOC102172245/LOC102175876/LOC102176710/LOC102183874/LOC102188472/LOC102191423/LOC106502311/NRXN1/P2RX1/P2RX7/PAK1/RIMS2/SCN4A/SCRIB/SEC14L1/SLC1A2/SLC22A3/SLC25A22/SLC44A2/SLC6A1/SLC6A13/SLC6A4/SLC6A8/SLC6A9/SNCA/SPTBN2/STX11/STXBP1/SYK/SYN1/SYN2/SYT11/SYT13/SYT17/SYT3/SYT9/SYTL4	55	13	42	CDK5/LOC106502311/SLC44A2/DVL1/LIN7B/SYT3/SCN4A/CADPS/SLC6A1/CLN8/SYN1/SLC6A8/SCRIB	CACNB4/SLC6A9/ADORA3/SYT11/FCER1A/KCNJ10/C3H1orf226/CADPS2/LOC102172245/SLC6A13/SNCA/GABRA2/LOC102191423/CACNA1A/APBA1/SYK/STX11/LOC102183874/SLC22A3/NRXN1/STXBP1/ADA/RIMS2/SYT13/SLC1A2/LOC102176710/LOC102175876/HBBC/SYT9/GLUL/P2RX7/EDNRA/SLC6A4/P2RX1/SEC14L1/SYN2/SYT17/LOC102188472/PAK1/SPTBN2/SLC25A22/SYTL4	1.49060060885658	Process
GO:0046875	ephrin receptor binding	14/3242	30/16167	0.000916495690809029	0.000916495690809029	0.0228369884702451	CDK5/EFNA1/EFNB1/EFNB2/EFNB3/EPHA4/EPHA7/FYN/LYN/NGEF/PIK3CG/SIPA1L1/SRC/TIAM1	14	1	13	CDK5	TIAM1/EPHA4/NGEF/EFNA1/PIK3CG/FYN/EPHA7/SIPA1L1/EFNB2/SRC/LYN/EFNB3/EFNB1	2.32714373843307	Function
GO:0046649	lymphocyte activation	113/3242	430/16167	0.000922816612031326	0.000922816612031326	0.0228369884702451	ADA/ADAM17/AHR/ANXA1/APC/BCL11B/BCL2/BMX/CASP8/CCL19/CCND3/CD2/CD27/CD3D/CD3E/CD3G/CD4/CD40/CD6/CD7/CD74/CD8A/CD8B/CDK6/CLCF1/CLEC4D/CXCR4/CYLD/DLL4/DNAJB9/DOCK10/DPP4/EGR1/ELF4/EXO1/F2RL1/FYN/FZD7/FZD8/FZD9/GADD45G/GAPT/GIMAP1/GPS2/HELLS/HHEX/HS1BP3/ICAM1/IL11RA/ITGAM/JAG2/KIT/KLF6/LCK/LEP/LOC102170313/LOC102176695/LOC102180291/LOC102180368/LOC102180492/LOC102183941/LOC102186356/LOC102187233/LOC…	113	48	65	PLCL2/SATB1/WNT4/ZNF683/LCK/FZD7/CD2/RORC/SLAMF1/SLAMF7/LOC102186356/GIMAP1/LEP/LOC102183941/CD4/CD27/WASH1/PPP3CA/CD74/EGR1/STK11/PRDX2/IL11RA/CCL19/NEDD4/APC/LOC102176695/LOC102187233/MSH2/NCK2/CD8B/CD8A/WWP1/CD3G/CD3D/CD3E/POU2F2/GPS2/BCL11B/JAG2/NFATC1/SPN/LOC102180368/FZD9/PPP3CB/PRF1/CD6/MSTRG.14173	DOCK10/SLC11A1/CASP8/CXCR4/DPP4/DNAJB9/PIK3CG/AHR/CDK6/STAT6/CLEC4D/LOC102180291/KIT/XRCC4/TCF7/ICAM1/ANXA1/SYK/GADD45G/TLR4/FYN/MYB/TNFAIP3/STX11/DLL4/RIPK3/F2RL1/HS1BP3/ADAM17/RSAD2/FZD8/PAX1/KLF6/ADA/CD40/PREX1/TOX/EXO1/TNFSF18/TNFSF4/PIK3CD/P2RX7/PLCG2/CYLD/MYH10/CD7/GAPT/PTGER4/PRLR/PRKCD/SOX4/LOC106504020/LOC102170313/RUNX2/CCND3/BCL2/ITGAM/HELLS/HHEX/CLCF1/MSN/BMX/LOC102180492/VAMP7/ELF4	1.31046798559603	Process
GO:0005978	glycogen biosynthetic process	10/3242	18/16167	0.000924466406115075	0.000924466406115075	0.0228369884702451	GCK/GYG1/GYG2/GYS1/NR1D1/PER2/PGM1/PGM2/PGM2L1/PPP1R3C	10	8	2	GYG1/PER2/PGM1/GCK/PGM2L1/GYS1/NR1D1/PPP1R3C	PGM2/GYG2	2.77040921242032	Process
GO:0009250	glucan biosynthetic process	10/3242	18/16167	0.000924466406115075	0.000924466406115075	0.0228369884702451	GCK/GYG1/GYG2/GYS1/NR1D1/PER2/PGM1/PGM2/PGM2L1/PPP1R3C	10	8	2	GYG1/PER2/PGM1/GCK/PGM2L1/GYS1/NR1D1/PPP1R3C	PGM2/GYG2	2.77040921242032	Process
GO:0050961	detection of temperature stimulus involved in sensory perception	10/3242	18/16167	0.000924466406115075	0.000924466406115075	0.0228369884702451	ADORA1/ANO1/CXCR4/LXN/MMP24/NR2F6/TAC1/TAC4/TLR4/TRPV1	10	2	8	NR2F6/MMP24	LXN/CXCR4/TAC1/TLR4/ADORA1/TRPV1/TAC4/ANO1	2.77040921242032	Process
GO:0050965	detection of temperature stimulus involved in sensory perception of pain	10/3242	18/16167	0.000924466406115075	0.000924466406115075	0.0228369884702451	ADORA1/ANO1/CXCR4/LXN/MMP24/NR2F6/TAC1/TAC4/TLR4/TRPV1	10	2	8	NR2F6/MMP24	LXN/CXCR4/TAC1/TLR4/ADORA1/TRPV1/TAC4/ANO1	2.77040921242032	Process
GO:0090330	regulation of platelet aggregation	10/3242	18/16167	0.000924466406115075	0.000924466406115075	0.0228369884702451	ADAMTS18/CD9/LOC108638200/LYN/PDPN/PRKCA/PRKCD/PRKCQ/SERPINE2/SYK	10	3	7	PRKCQ/PRKCA/LOC108638200	SERPINE2/CD9/SYK/LYN/PDPN/ADAMTS18/PRKCD	2.77040921242032	Process
GO:0006919	activation of cysteine-type endopeptidase activity involved in apoptotic process	30/3242	86/16167	0.000927796202475926	0.000927796202475926	0.0228577983564691	APAF1/BCL2L13/BOK/CASP3/CASP8/CTSH/DLC1/EIF2AK3/F2R/F3/HIP1R/LCK/LOC102175959/LOC102190297/LOC102190935/LOC108638538/MAPT/SLC11A2/MUL1/MYC/NLRC4/NLRP3/NOD1/P2RX1/PIDD1/RIPK1/S100A8/S100A9/SNCA/TNFSF10	30	7	23	MUL1/LCK/NOD1/BCL2L13/MAPT/LOC108638538/PIDD1	TNFSF10/CASP8/BOK/F3/S100A9/S100A8/LOC102190297/LOC102190935/APAF1/SNCA/NLRP3/LOC102175959/F2R/NLRC4/EIF2AK3/MYC/HIP1R/P2RX1/CTSH/RIPK1/DLC1/CASP3/MSTRG.3384	1.73955927291508	Process
GO:0005342	organic acid transmembrane transporter activity	50/3242	164/16167	0.000938528494652475	0.000938528494652475	0.0229988877426417	ABCC2/LOC102172245/LOC102176622/LOC102177638/LOC102187932/LOC102188418/LOC102190498/LOC102191423/LOC108636372/MFSD2A/OCA2/SERINC1/SERINC2/SERINC3/SERINC4/SERINC5/SLC10A6/SLC15A4/SLC16A10/SLC16A14/SLC16A2/SLC16A6/SLC16A7/SLC16A9/SLC19A2/SLC1A2/SLC23A1/SLC25A22/SLC26A9/SLC27A1/SLC27A4/SLC27A5/SLC27A6/SLC38A1/SLC38A2/SLC38A3/SLC38A6/SLC3A2/SLC43A2/SLC6A1/SLC6A13/SLC6A8/SLC6A9/SLC7A1/SLC7A4/SLC7A5/SL…	50	13	37	SERINC2/LOC108636372/SLC27A1/LOC102176622/LOC102177638/LOC102190498/LOC102187932/SLC27A5/SERINC4/SLC38A3/SLC6A1/SLC6A8/SLC7A4	SLCO2A1/SLC16A14/OCA2/MFSD2A/SLC6A9/SLC38A2/SLC38A1/SLC16A7/LOC102172245/SLC6A13/SLC10A6/LOC102191423/SLC23A1/SLC27A6/SERINC1/SLC16A10/SLC38A6/SLC7A8/SERINC5/SLC27A4/SLC7A1/LOC102188418/SERINC3/SLC1A2/SLCO2B1/SLC26A9/SLC19A2/SLC15A4/SLC7A5/SLC7A6/SLC43A2/SLC16A6/ABCC2/SLC16A9/SLC3A2/SLC25A22/SLC16A2	1.52034651901115	Function
GO:0046943	carboxylic acid transmembrane transporter activity	50/3242	164/16167	0.000938528494652475	0.000938528494652475	0.0229988877426417	ABCC2/LOC102172245/LOC102176622/LOC102177638/LOC102187932/LOC102188418/LOC102190498/LOC102191423/LOC108636372/MFSD2A/OCA2/SERINC1/SERINC2/SERINC3/SERINC4/SERINC5/SLC10A6/SLC15A4/SLC16A10/SLC16A14/SLC16A2/SLC16A6/SLC16A7/SLC16A9/SLC19A2/SLC1A2/SLC23A1/SLC25A22/SLC26A9/SLC27A1/SLC27A4/SLC27A5/SLC27A6/SLC38A1/SLC38A2/SLC38A3/SLC38A6/SLC3A2/SLC43A2/SLC6A1/SLC6A13/SLC6A8/SLC6A9/SLC7A1/SLC7A4/SLC7A5/SL…	50	13	37	SERINC2/LOC108636372/SLC27A1/LOC102176622/LOC102177638/LOC102190498/LOC102187932/SLC27A5/SERINC4/SLC38A3/SLC6A1/SLC6A8/SLC7A4	SLCO2A1/SLC16A14/OCA2/MFSD2A/SLC6A9/SLC38A2/SLC38A1/SLC16A7/LOC102172245/SLC6A13/SLC10A6/LOC102191423/SLC23A1/SLC27A6/SERINC1/SLC16A10/SLC38A6/SLC7A8/SERINC5/SLC27A4/SLC7A1/LOC102188418/SERINC3/SLC1A2/SLCO2B1/SLC26A9/SLC19A2/SLC15A4/SLC7A5/SLC7A6/SLC43A2/SLC16A6/ABCC2/SLC16A9/SLC3A2/SLC25A22/SLC16A2	1.52034651901115	Function
GO:0002544	chronic inflammatory response	13/3242	27/16167	0.000966422742338178	0.000966422742338178	0.0235568073170802	BAC5/BAC7.5/BDNF/GJA1/IL1B/LOC102169231/LOC102170003/MAP34-B/S100A8/S100A9/SPN/THBS1/VNN1	13	2	11	IL1B/SPN	S100A9/S100A8/GJA1/VNN1/THBS1/BDNF/MAP34-B/LOC102169231/BAC7.5/BAC5/LOC102170003	2.40102131743094	Process
GO:1904469	positive regulation of tumor necrosis factor secretion	13/3242	27/16167	0.000966422742338178	0.000966422742338178	0.0235568073170802	ARID5A/DDX58/IFIH1/LOC102184087/LOC102184867/LOC102187127/LOC102187672/LOC102190572/LOC102191099/LOC106503912/LOC108635409/LOC108638256/TLR2	13	0	13		IFIH1/LOC102191099/LOC102184867/LOC102190572/DDX58/ARID5A/TLR2/LOC102187672/LOC106503912/LOC108638256/LOC102187127/LOC102184087/LOC108635409	2.40102131743094	Process
GO:2000116	regulation of cysteine-type endopeptidase activity	73/3242	259/16167	0.000971835515960653	0.000971835515960653	0.0236260764531788	APAF1/ARL6IP1/BCL2L13/BIRC5/BOK/CASP3/CASP8/CD27/CDH1/CTSH/DAPK1/DHCR24/DLC1/EIF2AK3/EPHA7/F2R/F3/FIS1/FYN/GPER1/GPI/HIP1R/HSF1/HSP70.1/HSPA5/IFI6/IGF1/LCK/LOC102175959/LOC102178315/LOC102180758/LOC102184087/LOC102187127/LOC102187672/LOC102190297/LOC102190935/LOC102191717/LOC106503912/LOC108638256/LOC108638538/LTF/MAPT/MEFV/MKL1/SLC11A2/MT3/MUL1/MYC/NAIP/NLRC4/NLRP3/NOD1/NOL3/NR4A1/P2RX1/PDE11A/P…	73	24	49	MUL1/LCK/PDE11A/NOD1/NR4A1/CD27/BCL2L13/MKL1/WNT9A/UACA/HSF1/MT3/NOL3/GPI/MAPT/LOC108638538/HSP70.1/LOC102178315/VEGFA/FIS1/GPER1/PRDX3/PIDD1/LOC102180758	TNFSF10/IFI6/CASP8/BOK/DHCR24/F3/S100A9/S100A8/LOC102190297/LOC102190935/APAF1/IGF1/SNCA/NLRP3/TNFAIP8/LOC102175959/DAPK1/FYN/EPHA7/PERP/THBS1/F2R/NLRC4/EIF2AK3/HSPA5/SRC/MYC/LOC102191717/TBC1D10A/HIP1R/CDH1/PLAUR/LOC102187672/LOC106503912/LOC108638256/LOC102187127/LOC102184087/P2RX1/BIRC5/NAIP/CTSH/LTF/RIPK1/PMAIP1/MEFV/ARL6IP1/DLC1/CASP3/MSTRG.3384	1.40552807147502	Process
GO:0034122	negative regulation of toll-like receptor signaling pathway	17/3242	40/16167	0.00100738544625144	0.00100738544625144	0.0244257046126234	CD14/F2RL1/GPS2/LOC102169889/LOC102173185/LOC102179935/LY96/LYN/MFHAS1/NFKBIL1/NOD2/NR1D1/PIK3AP1/SMPDL3B/TLR3/TLR4/TNFAIP3	17	3	14	GPS2/NR1D1/NFKBIL1	SMPDL3B/CD14/TLR4/TNFAIP3/F2RL1/LY96/LYN/LOC102169889/LOC102179935/NOD2/PIK3AP1/MFHAS1/TLR3/LOC102173185	2.11936304750154	Process
GO:1903670	regulation of sprouting angiogenesis	25/3242	68/16167	0.00102044346152194	0.00102044346152194	0.0246417163473112	ADAMTS9/AGTR1/AKT3/ANXA1/BMPER/CIB1/DLL4/E2F2/EPN1/HMOX1/ITGA5/KDR/MEOX2/MMRN2/NRP1/PLK2/PPP1R16B/RHOJ/S100A1/SEMA6A/SH2B3/SPRED1/STARD13/THBS1/VEGFA	25	3	22	S100A1/EPN1/VEGFA	AGTR1/E2F2/BMPER/MEOX2/ITGA5/HMOX1/KDR/SEMA6A/ANXA1/RHOJ/DLL4/THBS1/SPRED1/STARD13/NRP1/PPP1R16B/AKT3/SH2B3/PLK2/CIB1/ADAMTS9/MMRN2	1.83335903763109	Process
GO:0006029	proteoglycan metabolic process	28/3242	79/16167	0.00102165741488079	0.00102165741488079	0.0246417163473112	ADAMTS12/BMP2/CHPF/CHST11/CHST15/CHST3/CHST7/CHST8/CHSY3/COL11A1/COL2A1/CSGALNACT1/CSPG4/DSE/DSEL/FOXL1/GLCE/HEXB/HPSE/HS3ST5/HYAL1/IGF1/LOC102181993/CHPF2/SPOCK2/SULF1/UST/VCAN	28	2	26	HS3ST5/CHST8	CHPF/COL11A1/COL2A1/IGF1/CHST11/HPSE/VCAN/CHSY3/DSE/UST/GLCE/BMP2/SULF1/FOXL1/HEXB/LOC102181993/ADAMTS12/CSPG4/HYAL1/DSEL/CHST15/CSGALNACT1/SPOCK2/CHST3/CHST7/MSTRG.2705	1.76745094058208	Process
GO:0050839	cell adhesion molecule binding	64/3242	222/16167	0.00104028438775288	0.00104028438775288	0.025025303678927	ACTN1/ACTN3/ADAM17/ADAM23/ADAMTS5/ADGRL1/ARMC7/CADM2/CADM4/CD177/CD200/CD9/CDH1/CIB2/CLDN7/COL3A1/CPE/CRTAM/CTNNA3/DAB2/EDIL3/EGFL6/EZR/FAP/FBLN5/GYPC/ICAM1/IGF1/IGF2/IL1B/ITGA2/ITGA5/ITGA6/ITGB3/KDR/LAMB1/LOC102178303/MMP14/MMP24/MSN/NDRG1/NECTIN4/NF2/NLGN4X/NOS2/NOS3/NOV/NRG1/NRXN1/OBSCN/P2RX4/PRKCA/PROM1/S1PR2/S1PR3/SRC/SYK/TENM1/TENM3/THBS1/THBS4/TIMP2/WISP1/WISP2	64	12	52	GYPC/OBSCN/IL1B/MMP24/WISP2/CRTAM/NF2/CLDN7/PRKCA/CIB2/CTNNA3/ACTN3	ADAMTS5/CADM2/CD200/ADAM23/FAP/ITGA6/COL3A1/NECTIN4/NOS3/LAMB1/ITGA5/IGF1/CD9/KDR/PROM1/EDIL3/S1PR2/ICAM1/ADGRL1/SYK/S1PR3/EZR/ACTN1/THBS1/MMP14/THBS4/NRXN1/ADAM17/SRC/NOV/WISP1/NDRG1/P2RX4/CPE/CDH1/CD177/CADM4/NOS2/ITGB3/LOC102178303/TIMP2/ARMC7/ITGA2/DAB2/FBLN5/NRG1/TENM3/IGF2/MSN/EGFL6/NLGN4X/TENM1	1.43761775347216	Function
GO:0006066	alcohol metabolic process	79/3242	285/16167	0.00105090063214297	0.00105090063214297	0.0252146832997338	ABCG1/ACER3/ACLY/ACSS1/AKR1B1/ALDH1A1/ALDH2/ALDH3B1/APOA1/CBR4/CHKA/CLN8/DHCR24/FDFT1/FECH/FGFR4/FGL1/GCH1/GGPS1/GPD1/GRK3/HMGCR/HSD17B7/IGF1/INPP5A/INSIG1/IP6K2/ITPKB/ITPKC/LBR/LDLR/LEP/LOC100860781/LOC102170282/LOC102171143/LOC102172428/LOC102173738/LOC102176622/LOC102177400/LOC102177638/LOC102177672/LOC102178217/LOC102179328/LOC102183469/LOC102187932/LOC102188073/LOC102188098/LOC102188418/LOC1…	79	30	49	LOC102188098/NR0B2/LEP/NAPEPLD/GPD1/LOC102173738/SLC34A1/CBR4/FDFT1/ALDH1A1/RXRA/PLCB1/ACSS1/LOC102176622/LOC102177638/LOC102190498/LOC102187932/ALDH2/LOC102188073/MT3/PPIP5K1/LOC102178217/FECH/PGP/INPP5A/CLN8/ALDH3B1/LOC102170282/LOC108634606/LOC108635379	ABCG1/LSS/PTAFR/LOC102177672/LOC102179328/DHCR24/HSD17B7/INSIG1/AKR1B1/LOC102177400/IGF1/LOC102171143/LOC102172428/SRD5A3/FGFR4/LDLR/PLPP6/MOXD1/SPTLC2/RDH12/RDH11/GCH1/HMGCR/RETSAT/LOC102188418/PLCG1/SQLE/ACER3/LOC102190621/APOA1/LBR/ITPKB/TNFSF4/SOAT1/GRK3/SCARB1/MSMO1/PLCG2/ITPKC/ACLY/IP6K2/LOC102183469/MINPP1/FGL1/GGPS1/LOC100860781/CHKA/LOC108634362/NSDHL	1.38228838598656	Process
GO:1901343	negative regulation of vasculature development	41/3242	129/16167	0.00106928711406823	0.00106928711406823	0.0255890255093631	ADAMTS1/ADAMTS9/AGO1/ANGPT2/BMP7/CHGA/COL4A2/CXCL10/CXCR3/DLL4/E2F2/EPHA2/EPN1/FOXJ2/FOXO4/HHEX/HOXA5/ISM1/LOC100860959/LOC102173049/LOC102174022/LOC108633303/MEOX2/MMRN2/NFATC1/PLK2/PTGER4/RGCC/SEMA3E/SEMA6A/SH2B3/SPARC/SPRED1/STARD13/SULF1/TCF4/TEK/THBS1/THBS4/WNT4/WT1	41	8	33	WNT4/AGO1/FOXJ2/BMP7/EPN1/NFATC1/CXCR3/FOXO4	ADAMTS1/EPHA2/E2F2/HOXA5/LOC100860959/LOC108633303/SEMA3E/MEOX2/CXCL10/SPARC/LOC102174022/SEMA6A/TEK/DLL4/THBS1/SPRED1/THBS4/COL4A2/STARD13/RGCC/ISM1/SULF1/WT1/SH2B3/PLK2/PTGER4/CHGA/ADAMTS9/LOC102173049/TCF4/HHEX/ANGPT2/MMRN2	1.5849317819893	Process
GO:0006665	sphingolipid metabolic process	42/3242	133/16167	0.00108013659243108	0.00108013659243108	0.0257815241337617	A3GALT2/ACER3/ALDH3B1/ALDH5A1/B3GALT1/B3GALT4/B4GALNT1/B4GALT6/CERS1/CERS6/CLN8/DEGS1/ELOVL1/ELOVL5/ELOVL6/ELOVL7/FA2H/FAM57B/GDF1/GLA/GM2A/HACD2/HACD4/HEXB/KIT/LOC102181993/ORMDL3/P2RX1/P2RX7/SERINC1/SERINC5/SGPL1/SMPD2/SPNS2/SPTLC2/SPTLC3/ST3GAL5/ST8SIA1/ST8SIA2/ST8SIA4/UGCG/UGT8	42	10	32	B3GALT1/GDF1/CERS1/ALDH5A1/SPNS2/ORMDL3/B3GALT4/FAM57B/CLN8/ALDH3B1	HACD2/A3GALT2/CERS6/ELOVL1/B4GALNT1/ST8SIA1/UGT8/ELOVL6/KIT/ST8SIA4/GM2A/HACD4/UGCG/SERINC1/SMPD2/SPTLC2/SERINC5/ST3GAL5/SPTLC3/ACER3/DEGS1/P2RX7/FA2H/P2RX1/HEXB/LOC102181993/ELOVL7/ST8SIA2/ELOVL5/B4GALT6/SGPL1/GLA	1.57475892074418	Process
GO:0019209	kinase activator activity	29/3242	83/16167	0.00108768785102281	0.00108768785102281	0.0258459955783506	AFAP1L2/AGAP2/CAMKK2/CCNB1/CDKN1A/CKS2/DAZAP2/DGKQ/ERBB3/FAM150B/FAM20A/FGF13/IGF1/IGF2/LOC102184087/LOC102187127/LOC102187672/LOC106503912/LOC108638256/LTF/MAP2K2/MT3/MTCP1/NRG1/P2RX7/RGCC/SPDYA/STK11/VLDLR	29	6	23	STK11/MAP2K2/VLDLR/FAM150B/MT3/FGF13	DAZAP2/AGAP2/ERBB3/IGF1/DGKQ/CKS2/SPDYA/RGCC/P2RX7/CAMKK2/LOC102187672/LOC106503912/LOC108638256/LOC102187127/LOC102184087/FAM20A/CCNB1/LTF/CDKN1A/AFAP1L2/NRG1/IGF2/MTCP1	1.74235374564266	Function
GO:0007292	female gamete generation	43/3242	137/16167	0.00108846280348002	0.00108846280348002	0.0258459955783506	ADAMTS1/ASPM/AURKA/BCL2/BRCA2/CCNB1/FBXO5/FMN2/FOSL1/HEXB/HPGD/HSF1/IL1B/IL1R1/INHBB/LEP/LHB/LOC102172669/LOC102181993/LOC102182663/LOC108635132/MAGOHB/MASTL/MEIOB/MMP2/MSH5/MYC/NOS3/NRIP1/PDE3A/PGRMC1/PLCB1/RGS2/RXRA/SPIRE2/SRC/STAG3/SYCP2/TTK/UBB/WASH1/WNT4/YBX2	43	13	30	NRIP1/LOC102172669/WNT4/LEP/WASH1/IL1B/RXRA/PLCB1/SYCP2/HSF1/RGS2/LHB/UBB	ADAMTS1/INHBB/NOS3/PDE3A/MAGOHB/HPGD/TTK/FBXO5/IL1R1/BRCA2/MASTL/AURKA/SRC/MYC/ASPM/SPIRE2/MMP2/YBX2/HEXB/LOC102181993/CCNB1/MSH5/BCL2/MEIOB/STAG3/LOC102182663/FMN2/FOSL1/PGRMC1/LOC108635132	1.56518009519221	Process
GO:0010594	regulation of endothelial cell migration	49/3242	161/16167	0.00109392207412484	0.00109392207412484	0.0259086807029568	ADAM17/ADAMTS9/ADGRA2/AKT3/AMOTL1/ANGPT2/ANXA1/ANXA3/BMPER/CD40/CIB1/DLL4/EFNA1/EPHA2/ETS1/GPI/GPLD1/HIF1A/HMOX1/IGF1/IGF2/ITGB3/KDR/LOC102186814/LOC108638200/MEOX2/MMRN2/NOS3/NRP1/NRP2/P2RX4/PLCG1/PLK2/PRKCA/RGCC/RHOB/RHOJ/SASH1/SCARB1/SEMA5A/SNAI2/SPARC/SPRED1/STARD13/STC1/TEK/THBS1/VEGFA/ZNF580	49	7	42	AMOTL1/GPLD1/GPI/ZNF580/PRKCA/LOC108638200/VEGFA	EPHA2/LOC102186814/NRP2/EFNA1/NOS3/BMPER/MEOX2/IGF1/HMOX1/KDR/ANXA3/SPARC/TEK/ANXA1/STC1/SASH1/RHOJ/HIF1A/DLL4/THBS1/SPRED1/RHOB/ADAM17/STARD13/RGCC/NRP1/PLCG1/CD40/SNAI2/AKT3/P2RX4/SCARB1/ITGB3/PLK2/SEMA5A/CIB1/ADAMTS9/ADGRA2/ANGPT2/MMRN2/ETS1/IGF2	1.51770243810852	Process
GO:0030667	secretory granule membrane	81/3242	294/16167	0.00111102041209846	0.00111102041209846	0.0262459970169655	ABCA3/ACTN1/ALDH3B1/ATP6V0A1/AZU1/BRI3/BST1/C3AR1/CAV1/CAV2/CD109/CD14/CD177/CD38/CD47/CD58/CD9/CD93/CKAP4/CLEC4D/CLEC5A/COPB1/CPE/CPNE3/CXCR2/DEGS1/FABP5/FAM170B/FLOT2/FRMPD3/HMOX2/ICA1/ITGAM/ITGB3/KCNQ1/LAIR1/LAMTOR2/LHFPL2/LOC100860959/LOC102171142/LOC102180073/LOC102188938/LOC108633303/LOC108635143/LOC108636372/LOC108636404/LOC108636449/LPCAT1/LRMP/MGST1/MME/MOSPD2/MOXD1/MSN/ORMDL3/P2RX1/PAM/…	81	11	70	LAMTOR2/VAMP1/LOC108636372/SLC44A2/FLOT2/ORMDL3/BRI3/TBC1D10C/ALDH3B1/SYP/TMEM184A	CD47/PLA1A/MME/PTAFR/SLC11A1/CXCR2/CD58/CLEC5A/CAV2/CAV1/LOC100860959/LOC108633303/ICA1/PTPRB/RAP1B/CKAP4/LRMP/MGST1/CLEC4D/C3AR1/SLC2A3/CD9/BST1/CD38/PAM/SPARC/CD14/AZU1/LOC108636404/LOC108636449/STOM/CD109/MOXD1/VNN1/ACTN1/LHFPL2/CD93/CPNE3/FABP5/PTPRJ/SYT9/COPB1/DEGS1/SLC15A4/TLR2/CPE/CD177/PLAUR/LOC102188938/LOC102180073/LAIR1/P2RX1/ATP6V0A1/ITGB3/PECAM1/LPCAT1/LOC102171142/RAB44/ABCA3/HMOX2/…	1.3738968135064	Component
GO:1904467	regulation of tumor necrosis factor secretion	16/3242	37/16167	0.00112502284092716	0.00112502284092716	0.0265086353611176	ARID5A/DDX58/IFIH1/LOC102184087/LOC102184867/LOC102187127/LOC102187672/LOC102190572/LOC102191099/LOC106503912/LOC108635409/LOC108638256/PTGER4/SYT11/TLR2/TLR4	16	0	16		IFIH1/LOC102191099/LOC102184867/LOC102190572/SYT11/DDX58/TLR4/ARID5A/TLR2/LOC102187672/LOC106503912/LOC108638256/LOC102187127/LOC102184087/PTGER4/LOC108635409	2.15642663020825	Process
GO:0070663	regulation of leukocyte proliferation	66/3242	231/16167	0.00113224587314262	0.00113224587314262	0.0266105975838878	ADA/AHR/ANXA1/BCL2/BST1/C28H10orf54/CASP3/CCL19/CD274/CD38/CD3E/CD4/CD40/CD6/CD74/CDKN1A/CLCF1/CLEC4G/CSF1/DHPS/EFNB1/FAM65B/FGF10/HHLA2/IGF1/IGF2/IGFBP2/IL1B/IL2RA/IRF1/KITLG/LEP/LOC102176691/LOC102176695/LOC102184087/LOC102184901/LOC102186356/LOC102187127/LOC102187672/LOC102189932/LOC102190717/LOC102190745/LOC106503912/LOC108638256/LYN/TFRC/MYD88/NCK2/PDE5A/PELI1/PNP/PRDM1/PRKCQ/RIPK3/SLAMF1/SL…	66	19	47	VTCN1/SLAMF1/LOC102186356/LEP/CD4/CD74/DHPS/CCL19/LOC102176695/NCK2/IL1B/PRKCQ/CD3E/LOC102190717/FAM65B/LOC102190745/SPN/CD6/MSTRG.299	HHLA2/ST6GAL1/IGFBP2/SLC39A10/CSF1/AHR/TAC1/KITLG/IGF1/LOC102189932/LOC102184901/PDE5A/BST1/CD38/IRF1/CLEC4G/CD274/ANXA1/SYK/TLR4/PRDM1/TNFAIP3/PNP/LOC102176691/RIPK3/PELI1/IL2RA/ADA/CD40/LYN/TNFSF18/TNFSF4/LOC102187672/LOC106503912/LOC108638256/LOC102187127/LOC102184087/SLC4A1/FGF10/MYD88/CDKN1A/BCL2/CASP3/C28H10orf54/CLCF1/IGF2/EFNB1	1.42478188067331	Process
GO:0001819	positive regulation of cytokine production	121/3242	468/16167	0.00119126644552166	0.00119126644552166	0.027926305234705	ADAM17/AFAP1L2/AGTR1/ANXA1/ARID5A/ATF4/AZU1/BAC5/BAC7.5/C3AR1/C5/CCL19/CD14/CD2/CD27/CD274/CD3E/CD4/CD40/CD58/CD6/CD74/CD83/CLEC5A/CRTAM/DDX58/DLK1/EGR1/EIF2AK2/EIF2AK3/F2R/F2RL1/FCER1A/FLOT1/HHLA2/HIF1A/HMOX1/HPSE/HYAL2/IFIH1/IL12RB2/IL17B/IL17RA/IL17RB/IL1B/IL1R1/IL1RAP/IL1RL1/IL27RA/IRF1/IRF7/LEP/LOC100860781/LOC100860959/LOC102169231/LOC102170003/LOC102170446/LOC102171142/LOC102180785/LOC1021…	121	28	93	CD2/VTCN1/SLAMF1/LEP/NOD1/LOC102183941/CD4/CD27/ATF4/MAPK11/CD74/EGR1/LOC106502311/CCL19/TRIM32/IL1B/PLCB1/PRKCQ/ZFP64/CRTAM/CD3E/MAPKAPK2/LOC102190717/PRKCZ/ZNF580/FLOT1/SPN/CD6	HHLA2/IL1RAP/AGTR1/PTAFR/SLC11A1/IFIH1/LOC102191099/LOC102184867/LOC102190572/IL12RB2/CD58/FCER1A/CLEC5A/LOC100860959/LOC108633303/TWIST1/LUM/STAT6/HMOX1/C3AR1/IL17RA/HPSE/IL17B/CD14/AZU1/NLRP3/IRF1/IL27RA/DDX58/TEK/CD274/ANXA1/SYK/TLR4/C5/MB21D1/HIF1A/THBS1/F2RL1/F2R/ARID5A/IL1R1/IL1RL1/EIF2AK2/EIF2AK3/PELI1/ADAM17/RSAD2/POSTN/RGCC/ZBP1/SRC/CD40/LY96/SULF1/LOC102180785/LOC102170446/LOC102191717/…	1.28930582578022	Process
GO:0002028	regulation of sodium ion transport	31/3242	91/16167	0.00120385741925698	0.00120385741925698	0.0281496592208743	AKT3/ATP1A1/ATP1B3/CNKSR3/IGF1/LOC102190430/LOC108633189/LOC108633809/NEDD4/NEDD4L/NKAIN1/NKAIN2/NOS1/NOS3/P2RX4/P2RX7/PKP2/PLCB1/PRSS8/RANGRF/SCN1B/SCN2B/SCN3B/SCN4B/SERPINE2/SIK1/SLC9A3/SNTA1/STK39/STOM/WNK2	31	10	21	NKAIN1/WNK2/NEDD4/PLCB1/SNTA1/SCN2B/SCN4B/NOS1/SCN1B/RANGRF	ATP1B3/SIK1/SERPINE2/STK39/ATP1A1/NOS3/IGF1/PKP2/STOM/NKAIN2/CNKSR3/LOC108633189/LOC102190430/SCN3B/AKT3/P2RX7/P2RX4/SLC9A3/LOC108633809/NEDD4L/PRSS8	1.6987783961874	Process
GO:0086001	cardiac muscle cell action potential	18/3242	44/16167	0.00123546832743967	0.00123546832743967	0.0284805685102102	ATP1A1/GJA1/GJC1/HCN4/KCNA5/KCND3/KCNE5/KCNIP2/KCNJ5/KCNJ8/KCNQ1/NEDD4L/PKP2/SCN1B/SCN2B/SCN3B/SCN4B/SNTA1	18	6	12	KCND3/SNTA1/SCN2B/SCN4B/SCN1B/KCNIP2	ATP1A1/PKP2/KCNJ8/KCNA5/GJA1/HCN4/SCN3B/GJC1/NEDD4L/KCNJ5/KCNQ1/KCNE5	2.04002860187314	Process
GO:0005583	fibrillar collagen trimer	6/3242	8/16167	0.00124590253310988	0.00124590253310988	0.0284805685102102	COL11A1/COL1A2/COL2A1/COL3A1/COL5A2/LUM	6	0	6		COL3A1/COL5A2/COL11A1/COL1A2/LUM/COL2A1	3.74005243676743	Component
GO:0014883	transition between fast and slow fiber	6/3242	8/16167	0.00124590253310988	0.00124590253310988	0.0284805685102102	ACTN3/NFATC1/PPP3CA/TEAD1/TNNI1/TNNT1	6	6	0	PPP3CA/TEAD1/TNNI1/TNNT1/NFATC1/ACTN3		3.74005243676743	Process
GO:0015245	fatty acid transmembrane transporter activity	6/3242	8/16167	0.00124590253310988	0.00124590253310988	0.0284805685102102	MFSD2A/SLC27A1/SLC27A4/SLC27A5/SLC27A6/SLCO2A1	6	2	4	SLC27A1/SLC27A5	SLCO2A1/MFSD2A/SLC27A6/SLC27A4	3.74005243676743	Function
GO:0017014	protein nitrosylation	6/3242	8/16167	0.00124590253310988	0.00124590253310988	0.0284805685102102	GAPDH/LOC102181016/NOS1/NOS2/S100A8/S100A9	6	3	3	GAPDH/LOC102181016/NOS1	S100A9/S100A8/NOS2	3.74005243676743	Process
GO:0031838	haptoglobin-hemoglobin complex	6/3242	8/16167	0.00124590253310988	0.00124590253310988	0.0284805685102102	HBBC/LOC102168680/LOC102168959/LOC102175876/LOC102176354/LOC102176710	6	0	6		LOC102176710/LOC102175876/HBBC/LOC102176354/LOC102168680/LOC102168959	3.74005243676743	Component
GO:0035359	negative regulation of peroxisome proliferator activated receptor signaling pathway	6/3242	8/16167	0.00124590253310988	0.00124590253310988	0.0284805685102102	LOC102184867/LOC102190572/LOC102191099/LOC108635409/PLIN5/TWIST1	6	1	5	PLIN5	LOC102191099/LOC102184867/LOC102190572/TWIST1/LOC108635409	3.74005243676743	Process
GO:0046870	cadmium ion binding	6/3242	8/16167	0.00124590253310988	0.00124590253310988	0.0284805685102102	LOC102190297/LOC102190935/SLC11A2/MT3/NOS1/NOS3	6	2	4	NOS1/MT3	NOS3/LOC102190297/LOC102190935/MSTRG.3384	3.74005243676743	Function
GO:0060687	regulation of branching involved in prostate gland morphogenesis	6/3242	8/16167	0.00124590253310988	0.00124590253310988	0.0284805685102102	BMP7/ESR1/FGFR2/LOC108634606/RXRA/SFRP1	6	4	2	ESR1/RXRA/BMP7/LOC108634606	FGFR2/SFRP1	3.74005243676743	Process
GO:0001765	membrane raft assembly	8/3242	13/16167	0.00126254762750076	0.00126254762750076	0.0286146976386456	ANXA2/CAV1/CAV2/FLOT1/FLOT2/LOC102184901/LOC102189932/PACSIN2	8	2	6	FLOT2/FLOT1	CAV2/CAV1/LOC102189932/PACSIN2/LOC102184901/ANXA2	3.06876097375789	Process
GO:0019934	cGMP-mediated signaling	8/3242	13/16167	0.00126254762750076	0.00126254762750076	0.0286146976386456	EDNRB/GUCY1B3/LOC100860959/LOC108633303/NOS2/PDE2A/PDE3A/PDE9A	8	0	8		PDE9A/LOC100860959/LOC108633303/PDE3A/EDNRB/PDE2A/GUCY1B3/NOS2	3.06876097375789	Process
GO:0035325	Toll-like receptor binding	8/3242	13/16167	0.00126254762750076	0.00126254762750076	0.0286146976386456	LOC100860959/LOC108633303/MYD88/S100A8/S100A9/SYK/TLR2/UNC93B1	8	0	8		S100A9/S100A8/LOC100860959/LOC108633303/SYK/TLR2/MYD88/UNC93B1	3.06876097375789	Function
GO:0031072	heat shock protein binding	41/3242	130/16167	0.00126422553026639	0.00126422553026639	0.0286146976386456	ADORA1/AHR/APAF1/APOA1/BAG2/CDK5/DNAJB1/DNAJB9/EIF2AK3/ERN1/FKBP6/GUCY1B3/HIF1A/HSF1/HSP70.1/HSPA6/ITGAM/KCNJ11/KDR/LOC102170144/LOC102178315/MAPT/METTL21C/METTL22/MSR1/CDC37/CDC37/TFRC/CDC37/CDC37/CDC37/NOD2/NOS2/NOS3/PACRG/SGTB/SNCA/SPN/STUB1/UNC45B/ZFP36	41	18	23	HSPA6/CDK5/DNAJB1/PACRG/METTL21C/HSF1/KCNJ11/ZFP36/UNC45B/MAPT/HSP70.1/LOC102178315/STUB1/METTL22/SPN/MSTRG.10768/MSTRG.299/MSTRG.8964	LOC102170144/NOS3/DNAJB9/AHR/APAF1/SNCA/KDR/HIF1A/EIF2AK3/APOA1/ADORA1/GUCY1B3/NOD2/NOS2/ERN1/SGTB/BAG2/ITGAM/FKBP6/MSR1/MSTRG.12419/MSTRG.3211/MSTRG.7105	1.57273999905092	Function
GO:0030217	T cell differentiation	46/3242	150/16167	0.00128321111876455	0.00128321111876455	0.0289260469513446	ADAM17/ANXA1/APC/BCL11B/BCL2/BMX/CD3D/CD3E/CD4/CD74/CD8A/CDK6/CLEC4D/CYLD/DLL4/EGR1/FZD7/FZD8/GADD45G/GIMAP1/HS1BP3/JAG2/KIT/LCK/LEP/LOC102176695/JAG2/PAX1/PIK3CD/PPP3CB/PREX1/PTGER4/RIPK3/RORC/RSAD2/RUNX2/SATB1/SOX4/SPN/STAT6/STK11/SYK/TCF7/WNT4/WWP1/XRCC4	46	22	24	SATB1/WNT4/LCK/FZD7/RORC/GIMAP1/LEP/CD4/CD74/EGR1/STK11/APC/LOC102176695/CD8A/WWP1/CD3D/CD3E/BCL11B/JAG2/SPN/PPP3CB/MSTRG.14173	CDK6/STAT6/CLEC4D/KIT/XRCC4/TCF7/ANXA1/SYK/GADD45G/DLL4/RIPK3/HS1BP3/ADAM17/RSAD2/FZD8/PAX1/PREX1/PIK3CD/CYLD/PTGER4/SOX4/RUNX2/BCL2/BMX	1.52926588525601	Process
GO:0050709	negative regulation of protein secretion	45/3242	146/16167	0.00128427672375042	0.00128427672375042	0.0289260469513446	ANXA1/ANXA5/APOA1/C5AR2/CHGA/EZR/F2R/F2RL1/HMGCR/IL1B/IL1R2/INHBB/IRS1/KCNJ11/KCNQ1/LOC102170144/LOC102180455/LOC102184087/LOC102186356/LOC102187127/LOC102187672/LOC102187810/LOC106503912/LOC108638256/MADD/CD34/NLRP3/NOS1/NOV/PFKL/PPP3CA/PTGER4/RAB11FIP1/RAB11FIP5/RGCC/RSAD2/SFRP1/SLAMF1/SRGN/SSC5D/SYT11/SYTL4/TNFRSF9/TNFSF4/UTS2	45	11	34	IRS1/SLAMF1/LOC102186356/PPP3CA/IL1B/MADD/KCNJ11/TNFRSF9/UTS2/NOS1/SSC5D	PFKL/INHBB/LOC102170144/SYT11/LOC102180455/ANXA5/NLRP3/ANXA1/EZR/F2RL1/F2R/HMGCR/IL1R2/RAB11FIP5/RSAD2/RGCC/NOV/APOA1/TNFSF4/C5AR2/LOC102187672/LOC106503912/LOC108638256/LOC102187127/LOC102184087/PTGER4/CHGA/SFRP1/RAB11FIP1/SRGN/KCNQ1/SYTL4/LOC102187810/MSTRG.10826	1.53700785072634	Process
GO:0043434	response to peptide hormone	127/3242	496/16167	0.00135094636757474	0.00135094636757474	0.0303532667325375	ABCC2/ABCG2/ACSL5/ADCY1/ADCY2/ADCY6/ADCY9/AGTR1/AKT3/ANXA1/ANXA5/APC/AR/ATP2A1/ATP6V0A1/ATP6V1E2/BAIAP2L2/BCL2/BTG1/CAPN10/CAV1/CAV2/CCND3/CDO1/CITED1/COL2A1/CRY2/CYFIP1/DLC1/DRD1/EDNRB/EGR1/ENPP1/ERBB3/ERRFI1/FABP3/FADS1/FOSL2/FOXO1/FOXO4/FYN/FZD1/GATM/GCGR/GCK/GHR/GJA1/GLP2R/GNAI1/GPER1/GPLD1/GPR173/HIF1A/HSD17B7/HSF1/IGF1/IGF2/IGFALS/IGFBP2/IGFBP3/IGFBP5/IL1B/INHBB/INSIG1/IRS1/LDLR/LEP/LOC1008…	127	54	73	WDTC1/IRS1/IGFBP5/NR4A2/LEP/GCK/ADCY1/NR4A1/BAIAP2L2/PPARA/EGR1/STK11/LOC108636372/SLC34A1/SLC27A1/VLDLR/PHIP/PLN/PKM/DRD1/APC/ATP6V1E2/RHOQ/IL1B/RXRA/TBC1D4/PLCB1/PRKCQ/LOC102176622/LOC102177638/LOC102190498/LOC102187932/HSF1/CRY2/PRKCZ/NOS1/GPLD1/TUSC5/GCGR/PRKCA/STC2/GHR/ADCY2/LOC102186111/PRKAR2A/IGFALS/ADCY9/ATP2A1/SH2B2/GPER1/FOXO4/AR/LOC108634606/MSTRG.5020	AGTR1/FABP3/IGFBP2/INHBB/CYFIP1/CAPN10/PIK3R3/TGFBR3/HSD17B7/INSIG1/NOS3/IGFBP3/CAV2/CAV1/PRKAR2B/GNAI1/LOC100860959/LOC108633303/PDK4/FZD1/BTG1/ADCY6/COL2A1/ERBB3/IGF1/ANXA5/ABCG2/PPAT/OTOP1/SPARC/LDLR/ANXA1/TLR4/GJA1/FYN/ENPP1/HIF1A/GATM/CDO1/FOSL2/EDNRB/FOXO1/LOC102188418/PTPRA/LOC102190430/TRIB3/SOGA1/SRC/LYN/MYC/AKT3/SLC25A33/ERRFI1/LOC102176354/TRPV1/GLP2R/ATP6V0A1/PRLR/PRKCD/TIMP4/CCND3/BC…	1.27684585878888	Process
GO:0002456	T cell mediated immunity	14/3242	31/16167	0.00136546891831645	0.00136546891831645	0.0305302693223271	CD8A/CTSH/ICAM1/IL31RA/JAG1/LOC102170313/LOC106504020/LOC108636744/MYO1G/PRF1/RAET1E/SLAMF1/SLC11A1/STX11	14	6	8	SLAMF1/MYO1G/LOC108636744/RAET1E/CD8A/PRF1	SLC11A1/ICAM1/STX11/JAG1/IL31RA/CTSH/LOC106504020/LOC102170313	2.25207458558039	Process
GO:0030049	muscle filament sliding	14/3242	31/16167	0.00136546891831645	0.00136546891831645	0.0305302693223271	ACTC1/ACTN3/DES/LOC102181155/LOC102181716/MYBPC1/MYBPC2/MYL4/TCAP/TNNC2/TNNI1/TNNI2/TNNI3/TNNT1	14	11	3	DES/MYBPC1/TNNC2/TNNI1/MYBPC2/TNNI3/TNNT1/LOC102181155/TCAP/ACTN3/TNNI2	ACTC1/LOC102181716/MYL4	2.25207458558039	Process
GO:0045776	negative regulation of blood pressure	23/3242	62/16167	0.00138775049052223	0.00138775049052223	0.0309531471186997	ADM2/ADORA1/AHR/BDKRB2/CNR1/GCH1/LOC100860959/LOC102168680/LOC102168959/LOC102190430/LOC108633189/LOC108633303/NEDD4L/NOS1/NOS2/NOS3/PPARA/PTAFR/SCPEP1/TAC1/TAC4/UTS2/UTS2R	23	4	19	PPARA/ADM2/UTS2/NOS1	PTAFR/NOS3/LOC100860959/LOC108633303/AHR/TAC1/CNR1/GCH1/LOC108633189/LOC102190430/ADORA1/SCPEP1/NOS2/TAC4/UTS2R/BDKRB2/NEDD4L/LOC102168680/LOC102168959	1.84991840958389	Process
GO:0045446	endothelial cell differentiation	26/3242	73/16167	0.00140176283106205	0.00140176283106205	0.0311403295271038	CLDN1/CXCR4/EZR/F11R/F2RL1/GSTM3/HEY1/ICAM1/JAG1/KDR/LOC102177379/MARVELD2/MESP1/MSN/MYD88/NRG1/NRP1/PDE2A/PDPN/PECAM1/PPP1R16B/RAP1B/RAPGEF3/S1PR1/STC1/TJP2	26	1	25	GSTM3	CLDN1/CXCR4/S1PR1/F11R/RAPGEF3/RAP1B/KDR/ICAM1/TJP2/STC1/EZR/F2RL1/JAG1/NRP1/PPP1R16B/HEY1/PDE2A/PDPN/PECAM1/MARVELD2/LOC102177379/MESP1/MYD88/NRG1/MSN	1.77609796083933	Process
GO:0006695	cholesterol biosynthetic process	17/3242	41/16167	0.00140292000034478	0.00140292000034478	0.0311403295271038	ACLY/APOA1/DHCR24/FDFT1/GGPS1/HMGCR/HSD17B7/INSIG1/LBR/LOC102177400/LOC102188073/LOC108635379/LSS/MSMO1/NSDHL/PLPP6/SQLE	17	3	14	FDFT1/LOC102188073/LOC108635379	LSS/DHCR24/HSD17B7/INSIG1/LOC102177400/PLPP6/HMGCR/SQLE/APOA1/LBR/MSMO1/ACLY/GGPS1/NSDHL	2.06767126585516	Process
GO:0032642	regulation of chemokine production	30/3242	88/16167	0.00141331364608409	0.00141331364608409	0.0312954423089769	ADAM17/AZU1/C5/CD74/EGR1/EIF2AK2/EPHA2/F2RL1/HIF1A/HMOX1/IL1B/IL1RL1/LOC102184087/LOC102187127/LOC102187672/LOC106503912/LOC108638256/MBP/MEFV/MUL1/MYD88/NOD2/POSTN/S100B/SNAI2/TLR2/TLR3/TLR4/TRIM32/TWIST1	30	5	25	MUL1/CD74/EGR1/TRIM32/IL1B	S100B/EPHA2/TWIST1/HMOX1/AZU1/TLR4/C5/HIF1A/F2RL1/IL1RL1/EIF2AK2/ADAM17/POSTN/SNAI2/TLR2/NOD2/LOC102187672/LOC106503912/LOC108638256/LOC102187127/LOC102184087/MYD88/MBP/MEFV/TLR3	1.70002383489429	Process
GO:0060337	type I interferon signaling pathway	21/3242	55/16167	0.00144755976514058	0.00144755976514058	0.0318550214465864	EGR1/IFI35/IFI6/IFIT2/IFIT3/IFNAR2/IP6K2/IRF1/IRF7/IRF9/ISG15/LOC102168687/LOC102186814/LOC102190983/LOC108636404/LOC108636449/MX1/MX2/MYD88/RSAD2/XAF1	21	1	20	EGR1	IFNAR2/MX2/MX1/IFI6/LOC102186814/IRF1/LOC108636404/LOC108636449/IRF9/RSAD2/ISG15/LOC102190983/XAF1/IFI35/MYD88/IP6K2/LOC102168687/IFIT3/IFIT2/IRF7	1.9040266950816	Process
GO:0071357	cellular response to type I interferon	21/3242	55/16167	0.00144755976514058	0.00144755976514058	0.0318550214465864	EGR1/IFI35/IFI6/IFIT2/IFIT3/IFNAR2/IP6K2/IRF1/IRF7/IRF9/ISG15/LOC102168687/LOC102186814/LOC102190983/LOC108636404/LOC108636449/MX1/MX2/MYD88/RSAD2/XAF1	21	1	20	EGR1	IFNAR2/MX2/MX1/IFI6/LOC102186814/IRF1/LOC108636404/LOC108636449/IRF9/RSAD2/ISG15/LOC102190983/XAF1/IFI35/MYD88/IP6K2/LOC102168687/IFIT3/IFIT2/IRF7	1.9040266950816	Process
GO:0031295	T cell costimulation	19/3242	48/16167	0.00146067770418205	0.00146067770418205	0.0318550214465864	CAV1/CCL19/CD274/CD3E/CD5/DPP4/EFNB1/EFNB2/EFNB3/FYN/HHLA2/LCK/LOC102183941/LYN/PDCD1/SPN/SRC/TNFSF4/YES1	19	6	13	LCK/LOC102183941/CCL19/CD3E/SPN/CD5	HHLA2/DPP4/CAV1/CD274/FYN/EFNB2/SRC/LYN/TNFSF4/EFNB3/YES1/PDCD1/EFNB1	1.97391656384948	Process
GO:0050807	regulation of synapse organization	49/3242	163/16167	0.00146647874565789	0.00146647874565789	0.0318550214465864	ADGRB2/ADGRL1/ADGRL2/AMIGO1/ARHGEF15/BDNF/C1QL3/CBLN2/CDC20/CDH2/CDK5/DISC1/DTNBP1/EFNA1/EPHA4/EPHA7/EPHB3/FLRT1/FLRT3/FMR1/FYN/FZD9/IL10RA/IL1RAP/LOC102186356/LRP8/LRRC4/LRRC4B/LRTM1/LZTS3/MARCKS/MFN2/NEDD4/NEURL1/NGEF/NRXN1/NTRK2/NTRK3/PGRMC1/PRKCA/SIPA1L1/SLIT1/SLITRK2/SLITRK5/SNCA/SYNDIG1/TIAM1/TLR2/TPBG	49	15	34	ADGRB2/AMIGO1/LOC102186356/CDK5/TPBG/NEDD4/C1QL3/SYNDIG1/LZTS3/MFN2/PRKCA/DTNBP1/FZD9/NEURL1/SLIT1	TIAM1/IL1RAP/EPHB3/EPHA4/NGEF/CDC20/LRP8/ADGRL2/EFNA1/LRRC4/SNCA/ADGRL1/NTRK2/MARCKS/FYN/EPHA7/SIPA1L1/NRXN1/SLITRK5/FLRT3/BDNF/IL10RA/TLR2/LRRC4B/ARHGEF15/NTRK3/LRTM1/CBLN2/CDH2/DISC1/FLRT1/SLITRK2/PGRMC1/FMR1	1.49908032230351	Process
GO:0003015	heart process	31/3242	92/16167	0.00147236657934599	0.00147236657934599	0.0318550214465864	ACTC1/ATP1A1/CAV1/CHGA/CXCR4/FYN/GJA1/GJC1/KCNA5/KCNE5/KCNJ5/KCNJ8/KCNQ1/MYL4/MYLK2/NEDD4L/PKP2/PLN/SCN1B/SCN2B/SCN3B/SCN4B/SNTA1/SRC/TCAP/TNNI1/TNNI2/TNNI3/TRDN/VEGFB/WWTR1	31	12	19	TRDN/PLN/MYLK2/SNTA1/SCN2B/SCN4B/TNNI1/SCN1B/TNNI3/TCAP/VEGFB/TNNI2	WWTR1/CXCR4/ATP1A1/CAV1/PKP2/KCNJ8/KCNA5/GJA1/FYN/ACTC1/SRC/SCN3B/GJC1/MYL4/CHGA/NEDD4L/KCNJ5/KCNQ1/KCNE5	1.68031341362015	Process
GO:0008216	spermidine metabolic process	13/3242	28/16167	0.00147542259966315	0.00147542259966315	0.0318550214465864	DHPS/PAOX/PAOX/PAOX/PAOX/PAOX/PAOX/PAOX/PAOX/PAOX/PAOX,ZNF560/PAOX,LHFP/SAT1	13	6	7	DHPS/MSTRG.12413/MSTRG.13398/MSTRG.13760/MSTRG.5670/MSTRG.6994	SAT1/MSTRG.13773/MSTRG.15316/MSTRG.18464/MSTRG.3549/MSTRG.6502/MSTRG.7551	2.31527055609412	Process
GO:0035813	regulation of renal sodium excretion	13/3242	28/16167	0.00147542259966315	0.00147542259966315	0.0318550214465864	ADORA1/AGTR1/AVPR1A/AVPR2/COMT/EDNRB/LOC102190430/LOC108633189/PTGER4/SPX/TAC1/UTS2/UTS2R	13	4	9	SPX/UTS2/COMT/AVPR2	AGTR1/TAC1/AVPR1A/EDNRB/LOC108633189/LOC102190430/ADORA1/UTS2R/PTGER4	2.31527055609412	Process
GO:0071295	cellular response to vitamin	13/3242	28/16167	0.00147542259966315	0.00147542259966315	0.0318550214465864	ADAMTS1/ATP2B1/COL2A1/ELN/FOLR2/FZD1/LEP/LOC102174322/LTBP1/NOS2/POSTN/SFRP1/VDR	13	3	10	LEP/ATP2B1/VDR	ADAMTS1/FZD1/COL2A1/LTBP1/POSTN/FOLR2/LOC102174322/NOS2/ELN/SFRP1	2.31527055609412	Process
GO:0050863	regulation of T cell activation	89/3242	331/16167	0.00147549469048801	0.00147549469048801	0.0318550214465864	ADA/ANXA1/C28H10orf54/CAMK4/CASP3/CAV1/CCL19/CD2/CD27/CD274/CD3E/CD4/CD47/CD5/CD6/CD74/CD83/CLEC4G/CYLD/DHPS/DPP4/DUSP22/EFNB1/EFNB2/EFNB3/EPHB4/FAM65B/FANCD2/FLOT2/FYN/GLI2/HHLA2/HSPH1/IGF1/IGF2/IGFBP2/IL1B/IL2RA/IRF1/LCK/LEP/LOC102174022/LOC102176691/LOC102176695/LOC102183941/LOC102184087/LOC102184901/LOC102186356/LOC102187127/LOC102187233/LOC102187672/LOC102189932/LOC102190717/LOC102190745/LOC…	89	33	56	ZNF683/LCK/CD2/VTCN1/RORC/SLAMF1/LOC102186356/LEP/LOC102183941/CD4/CD27/CD74/PRDX2/DHPS/SIT1/CCL19/LOC102176695/LOC102187233/NCK2/IL1B/PRKCQ/CD3E/LOC102190717/PRKCZ/TNFRSF18/FLOT2/DUSP22/FAM65B/LOC102190745/SPN/CD6/CD5/MSTRG.299	NFKBIZ/CD47/HHLA2/IGFBP2/GLI2/DPP4/CAV1/IGF1/LOC102189932/LOC102184901/PDE5A/CAMK4/LOC102174022/NLRP3/PRELID1/ZNF608/IRF1/CLEC4G/CD274/ANXA1/SYK/FYN/PRDM1/VNN1/MYB/PNP/LOC102176691/RIPK3/PELI1/EFNB2/HSPH1/IL2RA/SRC/ADA/LYN/TNFSF18/TNFSF4/SH2B3/CYLD/NOD2/LOC102187672/LOC106503912/LOC108638256/LOC102187127/LOC102184087/EFNB3/SLC4A1/FANCD2/CD83/YES1/EPHB4/CASP3/C28H10orf54/IGF2/PDCD1/EFNB1	1.34084457954603	Process
GO:0071346	cellular response to interferon-gamma	48/3242	159/16167	0.00147719357346908	0.00147719357346908	0.0318550214465864	CAMK2G/CCL19/CCL22/CCL26/CD58/CDC42EP4/CLDN1/DAPK1/IFI30/IFNGR1/IRF1/IRF7/IRF9/LOC102169889/LOC102170144/LOC102170446/LOC102173185/LOC102173987/LOC102174969/LOC102179935/LOC102181554/LOC102184087/LOC102186111/LOC102186814/LOC102187127/LOC102187672/LOC102190717/LOC102190745/LOC102190983/LOC102191717/LOC106503912/LOC108638256/MRC1/MYC/NOS2/PECAM1/PRKCD/PTAFR/RAB11FIP5/RAB20/STX11/STXBP1/TLR2/TLR4/T…	48	6	42	CCL19/LOC102190717/CCL22/LOC102186111/LOC102190745/CAMK2G	CLDN1/PTAFR/TRIM62/LOC102186814/LOC102170144/LOC102181554/CD58/LOC102173987/IRF1/IFI30/DAPK1/TLR4/IFNGR1/STX11/IRF9/RAB11FIP5/STXBP1/RAB20/VIM/MRC1/MYC/LOC102170446/LOC102169889/LOC102179935/LOC102191717/LOC102190983/TLR2/TRIM25/LOC102174969/LOC102187672/LOC106503912/LOC108638256/LOC102187127/LOC102184087/NOS2/PECAM1/CDC42EP4/PRKCD/TRIM38/CCL26/IRF7/LOC102173185	1.50542991165481	Process
GO:0001503	ossification	58/3242	200/16167	0.0014932093128972	0.0014932093128972	0.0318550214465864	BCL2/BMP2/CDH11/CLEC5A/COL11A1/COL13A1/COL2A1/CSF1/CSGALNACT1/CTSK/DLK1/EIF2AK3/EPHA2/ESR1/FAT4/FBXL15/FGFR2/FZD1/FZD9/GJA1/GLI2/GPC3/GPLD1/HEY1/IGF1/IGF2/IGFBP3/IGFBP5/IGSF10/LEP/LOC108634554/MEF2D/MGP/MINPP1/MMP14/MMP16/MMP2/MN1/MYF5/PHOSPHO1/PKDCC/RIPPLY2/RSAD2/RUNX2/RYR1/SATB2/SEMA4D/SFRP1/SLC34A1/SNAI1/SNAI2/SNX10/SPARC/STC1/TGFBR3/THRA/TWIST1/WWTR1	58	15	43	IGFBP5/MEF2D/LEP/SLC34A1/SEMA4D/ESR1/PKDCC/MN1/GPLD1/RYR1/PHOSPHO1/THRA/FZD9/FBXL15/LOC108634554	IGSF10/WWTR1/EPHA2/SATB2/GLI2/TGFBR3/COL11A1/CSF1/CTSK/CLEC5A/IGFBP3/SNX10/TWIST1/FZD1/MYF5/COL2A1/IGF1/MGP/SPARC/STC1/GJA1/RIPPLY2/MMP14/EIF2AK3/RSAD2/BMP2/SNAI1/MMP16/HEY1/SNAI2/FAT4/MMP2/CDH11/DLK1/RUNX2/BCL2/FGFR2/MINPP1/CSGALNACT1/SFRP1/COL13A1/IGF2/GPC3	1.44615360888341	Process
GO:0071398	cellular response to fatty acid	27/3242	77/16167	0.0014959262134097	0.0014959262134097	0.0318550214465864	ADAMTS1/ADCY6/ALDH2/CCNB1/CLDN1/CPT1A/DGAT2/GNG2/IL1B/LDLR/LOC102176622/LOC102177638/LOC102187932/LOC102188418/LOC102190430/LOC102190498/PDK4/PID1/PLCB1/PTAFR/PTGDR/PTGER4/PTGFR/SFRP1/SRC/TNFSF4/ZNF683	27	9	18	ZNF683/IL1B/PLCB1/LOC102176622/LOC102177638/LOC102190498/LOC102187932/DGAT2/ALDH2	ADAMTS1/CLDN1/PTAFR/PID1/PTGFR/PDK4/ADCY6/LDLR/PTGDR/GNG2/LOC102188418/LOC102190430/SRC/TNFSF4/CCNB1/PTGER4/SFRP1/CPT1A	1.74859594446269	Process
GO:0001674	female germ cell nucleus	9/3242	16/16167	0.00149692429559882	0.00149692429559882	0.0318550214465864	AURKA/AURKB/MARCKS/NLRP5/NLRP5/NLRP5/PGRMC1/PRKACA/PRKAR2A	9	2	7	PRKACA/PRKAR2A	MARCKS/AURKA/AURKB/PGRMC1/MSTRG.10786/MSTRG.14684/MSTRG.6745	2.80503932757557	Component
GO:0001931	uropod	9/3242	16/16167	0.00149692429559882	0.00149692429559882	0.0318550214465864	BST1/EZR/FLOT1/FLOT2/LOC102178303/MSN/MYH10/PIP5K1B/SPN	9	3	6	FLOT2/FLOT1/SPN	BST1/PIP5K1B/EZR/MYH10/LOC102178303/MSN	2.80503932757557	Component
GO:0016653	oxidoreductase activity, acting on NAD(P)H, heme protein as acceptor	9/3242	16/16167	0.00149692429559882	0.00149692429559882	0.0318550214465864	LOC102184867/LOC102184907/LOC102186611/LOC102190572/LOC102191099/LOC108635409/NOS1/NOS2/NOS3	9	2	7	LOC102186611/NOS1	LOC102191099/LOC102184867/LOC102190572/NOS3/LOC102184907/NOS2/LOC108635409	2.80503932757557	Function
GO:0031254	cell trailing edge	9/3242	16/16167	0.00149692429559882	0.00149692429559882	0.0318550214465864	BST1/EZR/FLOT1/FLOT2/LOC102178303/MSN/MYH10/PIP5K1B/SPN	9	3	6	FLOT2/FLOT1/SPN	BST1/PIP5K1B/EZR/MYH10/LOC102178303/MSN	2.80503932757557	Component
GO:0008037	cell recognition	45/3242	147/16167	0.00149751441027251	0.00149751441027251	0.0318550214465864	AMIGO1/BDNF/CADM2/CADM4/CATSPER4/CCL19/CCT2/CD200/CD5/CD6/CNR1/CNTN2/CNTN4/COLEC12/CRTAC1/CRTAM/CSGALNACT1/CXCR4/EFNB3/EPHA4/EPHB3/GYPC/HSP70.1/LOC100860959/LOC102173987/LOC102178315/LOC108633303/LOC108637850/MEGF10/MSN/MSTRG.14196/NCK2/NECTIN4/NRCAM/NRP1/PCDH12/PECAM1/PRF1/PTPRZ1/SCARB1/SEMA5A/TUB/TULP1/VCAN/ZPBP2	45	14	31	CATSPER4/GYPC/AMIGO1/CCL19/NCK2/TUB/CRTAM/LOC108637850/HSP70.1/LOC102178315/PRF1/CD6/CD5/MSTRG.14196	CADM2/CD200/EPHB3/EPHA4/CXCR4/LOC102173987/NECTIN4/PTPRZ1/NRCAM/LOC100860959/LOC108633303/CCT2/VCAN/PCDH12/MEGF10/CNR1/NRP1/BDNF/CNTN2/SCARB1/CADM4/EFNB3/ZPBP2/PECAM1/SEMA5A/CNTN4/TULP1/COLEC12/CRTAC1/CSGALNACT1/MSN	1.52655201500711	Process
GO:0032722	positive regulation of chemokine production	24/3242	66/16167	0.00151970441311629	0.00151970441311629	0.0322523873258909	ADAM17/AZU1/C5/CD74/EGR1/EIF2AK2/HIF1A/HMOX1/IL1B/IL1RL1/LOC102184087/LOC102187127/LOC102187672/LOC106503912/LOC108638256/MBP/MYD88/NOD2/POSTN/TLR2/TLR3/TLR4/TRIM32/TWIST1	24	4	20	CD74/EGR1/TRIM32/IL1B	TWIST1/HMOX1/AZU1/TLR4/C5/HIF1A/IL1RL1/EIF2AK2/ADAM17/POSTN/TLR2/NOD2/LOC102187672/LOC106503912/LOC108638256/LOC102187127/LOC102184087/MYD88/MBP/TLR3	1.81335875722057	Process
GO:0005938	cell cortex	63/3242	221/16167	0.00153655226994086	0.00153655226994086	0.0322952207042525	ACTN1/ANK1/ANLN/ANXA2/APC/AXIN1/CAPN10/CAV1/CIB2/CNKSR1/COBL/CTTNBP2/DLC1/EEF1A1/EPS8/EXOC3L4/EZR/FAM110C/FBLIM1/FGFR2/FMN2/GCK/GNAI1/GNAI3/GYPC/HIP1R/ITPR2/LASP1/LOC102168948/LOC102174022/LOC102177379/LOC102189471/LOC108638483/MAP2K2/MARCKS/MELK/NLRP5/NLRP5/NLRP5/MTSS1L/MYH10/MYO10/NEDD4/NEDD9/NOS2/PHLDB2/PKD2/PLEKHH2/PRKCZ/RYR1/SAPCD2/SCIN/SEPT6/SHROOM2/SLC4A1/SNCA/SPIRE2/SPTB/SPTBN2/SPTBN5/STX…	63	18	45	CNKSR1/GYPC/GCK/COBL/MAP2K2/FAM110C/SPTB/NEDD4/APC/PRKCZ/FBLIM1/MTSS1L/RYR1/CIB2/AXIN1/ANK1/SHROOM2/LOC102189471	PHLDB2/LOC102168948/CAPN10/GNAI3/ANLN/CAV1/CTTNBP2/GNAI1/SCIN/ITPR2/EPS8/TRIOBP/SNCA/PKD2/LOC102174022/MELK/EEF1A1/MARCKS/EZR/ACTN1/ANXA2/SPTBN5/PLEKHH2/SAPCD2/TRPV4/HIP1R/SPIRE2/NOS2/MYH10/LASP1/SLC4A1/MYO10/LOC102177379/STXBP6/EXOC3L4/LOC108638483/NEDD9/FGFR2/DLC1/FMN2/SPTBN2/SEPT6/MSTRG.10786/MSTRG.14684/MSTRG.6745	1.42155839225549	Component
GO:0001763	morphogenesis of a branching structure	56/3242	192/16167	0.00154368323808628	0.00154368323808628	0.0322952207042525	AHR/AR/BCL2/BMP2/BMP7/CELSR1/CITED1/COL13A1/COL4A1/CSF1/CTNND2/CTSH/CXCR4/DLL4/EDNRA/EPHA2/EPHA7/ESR1/FAT4/FGF10/FGFR2/GLI2/GPC3/HHEX/HOXA11/HOXA5/IGF1/KDR/LAMA1/MGP/MMP14/MYC/MYCN/NFATC1/NRP1/PAK1/PAX8/PKD2/PLXND1/PPP3R1/PRDM1/SEMA3E/SEMA5A/SFRP1/SLC12A2/SOX10/SRC/TCF21/TEK/TIMELESS/TMEM67/VDR/VEGFA/WNT4/WNT9B/WT1	56	9	47	WNT4/VDR/SLC12A2/ESR1/PPP3R1/BMP7/VEGFA/NFATC1/AR	EPHA2/GLI2/CXCR4/CSF1/HOXA5/HOXA11/SEMA3E/AHR/TIMELESS/IGF1/MGP/SOX10/CELSR1/PKD2/KDR/TEK/PRDM1/EPHA7/TCF21/DLL4/MMP14/PAX8/MYCN/COL4A1/NRP1/BMP2/SRC/TMEM67/MYC/WT1/FAT4/EDNRA/WNT9B/FGF10/CTNND2/SEMA5A/CTSH/PLXND1/LAMA1/BCL2/FGFR2/HHEX/SFRP1/COL13A1/PAK1/CITED1/GPC3	1.45446483652067	Process
GO:0046208	spermine catabolic process	12/3242	25/16167	0.00156412229113114	0.00156412229113114	0.0322952207042525	PAOX/PAOX/PAOX/PAOX/PAOX/PAOX/PAOX/PAOX/PAOX/PAOX,ZNF560/PAOX,LHFP/SAT1	12	5	7	MSTRG.12413/MSTRG.13398/MSTRG.13760/MSTRG.5670/MSTRG.6994	SAT1/MSTRG.13773/MSTRG.15316/MSTRG.18464/MSTRG.3549/MSTRG.6502/MSTRG.7551	2.39363355953115	Process
GO:0048667	cell morphogenesis involved in neuron differentiation	110/3242	423/16167	0.00157452168122137	0.00157452168122137	0.0322952207042525	ABLIM1/ADCY1/AMIGO1/APC/ATP2B2/B3GNT2/BCL11B/BCL2/BDNF/BMP7/C14H8orf37/C8H9orf72/CACNA1A/CDH11/CDH23/CDK5/CLIC5/CNTN2/CNTN4/COBL/CTNND2/CXCR4/CYFIP1/DOCK10/DOK1/DOK4/DPYSL5/DTNBP1/DVL1/EBF1/EFNA1/EFNB1/EFNB2/EFNB3/EPHA4/EPHA5/EPHA7/EPHB3/ERBB3/ETV1/EZR/FAM65B/FARP1/FGFR2/FLOT1/FLRT3/FYN/GBX1/GLI2/HOXA1/KLF7/LGI1/LINGO1/LOC102183216/LOC102190297/LOC102190935/LOC108634246/LRFN4/LRP8/LRRC55/LRRC70/M…	110	34	76	NR4A2/AMIGO1/GBX1/CDK5/ADCY1/COBL/STK11/NRTN/VLDLR/SPTB/APC/RXRA/FARP1/PRKCQ/BMP7/DVL1/DOK4/SCN1B/MAPT/PRKCA/LINGO1/BCL11B/ATP2B2/DTNBP1/FAM65B/FLOT1/CLIC5/VEGFA/SLIT1/LGI1/PPP3CB/LRFN4/SCRIB/MSTRG.18649	EPHB3/S100B/RAP1GAP/DOCK10/EPHA4/KLF7/NRP2/GLI2/CXCR4/MYO3B/CYFIP1/LRP8/PLPPR4/EFNA1/PTPRZ1/HOXA1/NRCAM/ETV1/LOC102190297/LOC102190935/ERBB3/NTF3/TRIOBP/EPHA5/PRDM8/EBF1/SEMA6A/CACNA1A/C8H9orf72/FYN/EPHA7/EZR/SPTBN5/DOK1/NRXN1/B3GNT2/DPYSL5/STXBP1/EFNB2/SLITRK5/FLRT3/NRP1/PTPRA/SRC/PLCG1/C14H8orf37/MATN2/PREX2/LRRC55/BDNF/CNTN2/PIK3CD/CDH11/EFNB3/MYH10/NTN1/NPTX1/LRRC70/CTNND2/SEMA5A/CNTN4/RNF165…	1.29678729092015	Process
GO:0009410	response to xenobiotic stimulus	99/3242	375/16167	0.0015793696668267	0.0015793696668267	0.0322952207042525	ABAT/ABCC2/ABCG2/ACY1/ADA/AGTR1/AHR/ARNT2/BCL2/CDK5/CDO1/CLDN1/CMBL/CNR1/CXCR4/DPYSL2/DRD1/EDNRA/EGR1/ELN/ENTPD1/EPHX2/ERRFI1/ESR2/FBXO32/FMO1/FMR1/FOXO1/GGCX/GGT1/GHR/GPI/GSTM3/HNMT/HSPA5/IGF1/IGFALS/IL1B/IRS1/LOC102169002/LOC102169149/LOC102170282/LOC102174708/LOC102176622/LOC102177333/LOC102177638/LOC102178217/LOC102179192/LOC102182663/LOC102184867/LOC102185621/LOC102187233/LOC102187632/LOC102…	99	47	52	IRS1/NR4A2/MSTN/LOC106503993/LOC108633298/LOC102190481/GSTM3/RORC/CDK5/LOC102177333/LOC102169002/PPP3CA/EGR1/DRD1/LOC102187233/IL1B/METTL21C/LOC102176622/LOC102177638/LOC102190498/LOC102187932/RGS2/RGS7/MFN2/RGS8/NOS1/LOC102188073/GPI/RYR1/LOC102191547/GHR/CMBL/LOC102178217/SLC6A1/LOC102190745/LOC102174708/VEGFA/IGFALS/ABAT/PPP3CB/LOC102170282/LOC108634554/LOC108634669/LOC102179192/GGT1/LOC108635…	CLDN1/NCEH1/AGTR1/TRIM63/PTAFR/LOC102187632/CXCR4/HNMT/LOC102191099/LOC102184867/LOC102190572/LOC102185621/LOC102169149/RGS4/NOS3/PRKAR2B/AHR/TAC1/IGF1/MGST1/SNCA/ABCG2/DPYSL2/EPHX2/TLR4/CNR1/ESR2/RYR3/CDO1/GGCX/HSPA5/SLITRK5/FOXO1/LOC102188418/PLCG1/ADA/FBXO32/PDE2A/FMO1/ERRFI1/EDNRA/NOS2/SRR/ARNT2/ACY1/BCL2/ELN/LOC102182663/ABCC2/ENTPD1/FMR1/LOC108635409	1.31649845774213	Process
GO:1903523	negative regulation of blood circulation	16/3242	38/16167	0.00158534802959109	0.00158534802959109	0.0322952207042525	ADORA1/AHR/ATP1A1/F2R/HIF1A/LEP/MMP2/NOS1/PDE5A/PIK3CG/PLN/PRKCA/SPX/SRI/TAC1/UTS2	16	6	10	LEP/SPX/PLN/UTS2/NOS1/PRKCA	ATP1A1/SRI/PIK3CG/AHR/TAC1/PDE5A/HIF1A/F2R/ADORA1/MMP2	2.09967856099224	Process
GO:2001240	negative regulation of extrinsic apoptotic signaling pathway in absence of ligand	16/3242	38/16167	0.00158534802959109	0.00158534802959109	0.0322952207042525	AGAP2/BCL2/COL2A1/EYA2/FGF10/FYN/IFI6/IL1B/LOC102172279/LOC106502311/NRG1/PRDX2/RIPK1/SNAI2/STRADB/UNC5B	16	4	12	STRADB/LOC106502311/PRDX2/IL1B	IFI6/COL2A1/AGAP2/FYN/EYA2/LOC102172279/SNAI2/FGF10/RIPK1/BCL2/NRG1/UNC5B	2.09967856099224	Process
GO:0046390	ribose phosphate biosynthetic process	54/3242	184/16167	0.00159134388847306	0.00159134388847306	0.0322952207042525	ACACB/ACLY/ACSL3/ACSL4/ACSL5/ACSS1/ADCY1/ADCY2/ADCY6/ADCY8/ADCY9/ADSSL1/AK9/ALDOA/AMPD2/AMPD3/ATIC/ATP5I/ATP6V0A1/CHCHD10/DCAKD/ELOVL1/ELOVL5/ELOVL6/ELOVL7/GCK/GMPS/GPI/GUCY1A3/GUCY1B3/HACD2/HK3/LDHD/LOC102176691/LOC102187810/MPI/PAPSS1/PAPSS2/PDK4/PFKFB1/PFKFB2/PFKL/PFKM/PGAM1/PGM1/PGM2L1/PKM/PNP/PRPS2/PYGL/SCD5/SLC35B3/UCK2/UCKL1	54	21	33	PGM1/GCK/ADCY1/PFKM/ATP5I/AK9/PKM/ACSS1/UCKL1/PGM2L1/PFKFB2/CHCHD10/LDHD/GPI/DCAKD/ADCY2/MPI/ADSSL1/ADCY9/ALDOA/PFKFB1	HACD2/GMPS/PFKL/ACSL3/ATIC/ELOVL1/AMPD2/UCK2/PDK4/ADCY6/ELOVL6/PAPSS1/SCD5/HK3/PYGL/PNP/LOC102176691/ADCY8/AMPD3/ACACB/GUCY1A3/GUCY1B3/ACLY/ATP6V0A1/ELOVL7/SLC35B3/ELOVL5/ACSL5/PGAM1/PAPSS2/PRPS2/ACSL4/LOC102187810	1.46349877960465	Process
GO:0030949	positive regulation of vascular endothelial growth factor receptor signaling pathway	10/3242	19/16167	0.00160243890638158	0.00160243890638158	0.0322952207042525	FGF10/HIF1A/IL1B/ITGA5/ITGB3/KDR/MT3/TEK/VEGFA/VEGFB	10	4	6	IL1B/MT3/VEGFA/VEGFB	ITGA5/KDR/TEK/HIF1A/ITGB3/FGF10	2.6245982012403	Process
GO:0034138	toll-like receptor 3 signaling pathway	10/3242	19/16167	0.00160243890638158	0.00160243890638158	0.0322952207042525	CASP8/COLEC12/LOC102184087/LOC102187127/LOC102187672/LOC106503912/LOC108638256/RIPK1/TLR3/UNC93B1	10	0	10		CASP8/LOC102187672/LOC106503912/LOC108638256/LOC102187127/LOC102184087/RIPK1/COLEC12/TLR3/UNC93B1	2.6245982012403	Process
GO:0038093	Fc receptor signaling pathway	34/3242	104/16167	0.00161158496675215	0.00161158496675215	0.0322952207042525	ACTR3/ARPC1B/ARPC3/ARPC5/CD3G/CLEC4D/ELMO1/FCER1A/FCGRT/FOS/FYN/IKBKG/JUN/KIT/LOC102173987/LOC102181155/LOC102186356/LOC108634517/LYN/MS4A2/MYO10/MYO1G/NFATC1/PLCG1/PLCG2/PPP3CA/PPP3CB/PPP3R1/PRKCD/PRKCQ/SRC/SYK/WIPF1/YES1	34	12	22	JUN/LOC102186356/MYO1G/PPP3CA/FOS/PPP3R1/PRKCQ/CD3G/LOC102181155/NFATC1/PPP3CB/IKBKG	ACTR3/WIPF1/LOC102173987/FCER1A/ELMO1/CLEC4D/KIT/SYK/FYN/SRC/PLCG1/LYN/MS4A2/ARPC5/ARPC3/PLCG2/FCGRT/MYO10/PRKCD/YES1/ARPC1B/LOC108634517	1.63027926730888	Process
GO:0009447	putrescine catabolic process	11/3242	22/16167	0.00161442961846828	0.00161442961846828	0.0322952207042525	PAOX/PAOX/PAOX/PAOX/PAOX/PAOX/PAOX/PAOX/PAOX/PAOX,ZNF560/PAOX,LHFP	11	5	6	MSTRG.12413/MSTRG.13398/MSTRG.13760/MSTRG.5670/MSTRG.6994	MSTRG.13773/MSTRG.15316/MSTRG.18464/MSTRG.3549/MSTRG.6502/MSTRG.7551	2.49336829117828	Process
GO:0010967	regulation of polyamine biosynthetic process	11/3242	22/16167	0.00161442961846828	0.00161442961846828	0.0322952207042525	PAOX/PAOX/PAOX/PAOX/PAOX/PAOX/PAOX/PAOX/PAOX/PAOX,ZNF560/PAOX,LHFP	11	5	6	MSTRG.12413/MSTRG.13398/MSTRG.13760/MSTRG.5670/MSTRG.6994	MSTRG.13773/MSTRG.15316/MSTRG.18464/MSTRG.3549/MSTRG.6502/MSTRG.7551	2.49336829117828	Process
GO:0052904	N1-acetylspermidine:oxygen oxidoreductase (3-acetamidopropanal-forming) activity	11/3242	22/16167	0.00161442961846828	0.00161442961846828	0.0322952207042525	PAOX/PAOX/PAOX/PAOX/PAOX/PAOX/PAOX/PAOX/PAOX/PAOX,ZNF560/PAOX,LHFP	11	5	6	MSTRG.12413/MSTRG.13398/MSTRG.13760/MSTRG.5670/MSTRG.6994	MSTRG.13773/MSTRG.15316/MSTRG.18464/MSTRG.3549/MSTRG.6502/MSTRG.7551	2.49336829117828	Function
GO:1901307	positive regulation of spermidine biosynthetic process	11/3242	22/16167	0.00161442961846828	0.00161442961846828	0.0322952207042525	PAOX/PAOX/PAOX/PAOX/PAOX/PAOX/PAOX/PAOX/PAOX/PAOX,ZNF560/PAOX,LHFP	11	5	6	MSTRG.12413/MSTRG.13398/MSTRG.13760/MSTRG.5670/MSTRG.6994	MSTRG.13773/MSTRG.15316/MSTRG.18464/MSTRG.3549/MSTRG.6502/MSTRG.7551	2.49336829117828	Process
GO:0001922	B-1 B cell homeostasis	4/3242	4/16167	0.00161469847930577	0.00161469847930577	0.0322952207042525	AHR/HIF1A/SH2B2/TNFAIP3	4	1	3	SH2B2	AHR/TNFAIP3/HIF1A	4.98673658235657	Process
GO:0008427	calcium-dependent protein kinase inhibitor activity	4/3242	4/16167	0.00161469847930577	0.00161469847930577	0.0322952207042525	CAMK2N1/CAMK2N2/CIB1/NCS1	4	0	4		CAMK2N2/CAMK2N1/NCS1/CIB1	4.98673658235657	Function
GO:0038085	vascular endothelial growth factor binding	4/3242	4/16167	0.00161469847930577	0.00161469847930577	0.0322952207042525	KDR/NRP1/PDGFRA/PDGFRB	4	0	4		PDGFRA/KDR/PDGFRB/NRP1	4.98673658235657	Function
GO:0042567	insulin-like growth factor ternary complex	4/3242	4/16167	0.00161469847930577	0.00161469847930577	0.0322952207042525	IGF1/IGFALS/IGFBP3/IGFBP5	4	2	2	IGFBP5/IGFALS	IGFBP3/IGF1	4.98673658235657	Component
GO:0060244	negative regulation of cell proliferation involved in contact inhibition	4/3242	4/16167	0.00161469847930577	0.00161469847930577	0.0322952207042525	DACH1/FAP/PAK1/SRPX	4	0	4		FAP/DACH1/PAK1/SRPX	4.98673658235657	Process
GO:0072606	interleukin-8 secretion	4/3242	4/16167	0.00161469847930577	0.00161469847930577	0.0322952207042525	CHI3L1/LEP/NOS2/RAB1A	4	1	3	LEP	RAB1A/CHI3L1/NOS2	4.98673658235657	Process
GO:0086006	voltage-gated sodium channel activity involved in cardiac muscle cell action potential	4/3242	4/16167	0.00161469847930577	0.00161469847930577	0.0322952207042525	SCN1B/SCN2B/SCN3B/SCN4B	4	3	1	SCN2B/SCN4B/SCN1B	SCN3B	4.98673658235657	Function
GO:0090347	regulation of cellular organohalogen metabolic process	4/3242	4/16167	0.00161469847930577	0.00161469847930577	0.0322952207042525	LOC102169002/LOC102177333/LOC102179192/LOC108634669	4	4	0	LOC102177333/LOC102169002/LOC108634669/LOC102179192		4.98673658235657	Process
GO:0090350	negative regulation of cellular organofluorine metabolic process	4/3242	4/16167	0.00161469847930577	0.00161469847930577	0.0322952207042525	LOC102169002/LOC102177333/LOC102179192/LOC108634669	4	4	0	LOC102177333/LOC102169002/LOC108634669/LOC102179192		4.98673658235657	Process
GO:0009597	detection of virus	5/3242	6/16167	0.0016169354636467	0.0016169354636467	0.0322952207042525	DDX58/IFIH1/SERINC3/SERINC5/TLR3	5	0	5		IFIH1/DDX58/SERINC5/SERINC3/TLR3	4.15561381863048	Process
GO:0016151	nickel cation binding	5/3242	6/16167	0.0016169354636467	0.0016169354636467	0.0322952207042525	CA3/FHIT/LOC102190297/LOC102190935/SLC11A2	5	2	3	CA3/FHIT	LOC102190297/LOC102190935/MSTRG.3384	4.15561381863048	Function
GO:0032637	interleukin-8 production	5/3242	6/16167	0.0016169354636467	0.0016169354636467	0.0322952207042525	CHI3L1/LEP/NOD1/NOS2/RAB1A	5	2	3	LEP/NOD1	RAB1A/CHI3L1/NOS2	4.15561381863048	Process
GO:0008514	organic anion transmembrane transporter activity	66/3242	234/16167	0.00162012507530669	0.00162012507530669	0.0322952207042525	ABCC2/ATP8B1/BEST1/LOC102172245/LOC102176622/LOC102177638/LOC102178813/LOC102183874/LOC102187932/LOC102188418/LOC102190498/LOC102191423/LOC108636372/MFSD2A/OCA2/SERINC1/SERINC2/SERINC3/SERINC4/SERINC5/SLC10A6/SLC15A4/SLC16A10/SLC16A14/SLC16A2/SLC16A6/SLC16A7/SLC16A9/SLC19A2/SLC1A2/SLC22A3/SLC23A1/SLC25A17/SLC25A22/SLC25A23/SLC25A24/SLC25A5/SLC26A9/SLC27A1/SLC27A4/SLC27A5/SLC27A6/SLC2A3/SLC33A1/SL…	66	15	51	SERINC2/LOC108636372/SLC25A23/SLC27A1/LOC102176622/LOC102177638/LOC102190498/LOC102187932/SLCO5A1/SLC27A5/SERINC4/SLC38A3/SLC6A1/SLC6A8/SLC7A4	SLC33A1/SLCO2A1/SLC16A14/OCA2/MFSD2A/SLC6A9/SLC25A24/SLC38A2/SLC38A1/SLC16A7/SLC2A3/LOC102172245/SLC6A13/SLC25A17/SLC10A6/LOC102191423/SLC23A1/SLC27A6/SERINC1/SLC16A10/LOC102183874/SLC22A3/TMEM30B/SLC38A6/SLC7A8/SERINC5/SLC27A4/SLC7A1/LOC102188418/SLCO4A1/SERINC3/SLC1A2/SLCO2B1/SLC26A9/SLC19A2/SLC15A4/SLC7A5/SLC7A6/SLC43A2/SLC4A1/SLC16A6/SLC35B3/ATP8B1/ABCC2/SLC16A9/BEST1/SLC3A2/SLC25A22/SLC16A2/…	1.4065154463057	Function
GO:0046546	development of primary male sexual characteristics	52/3242	176/16167	0.00163522144405263	0.00163522144405263	0.0325255939999533	AKAP9/ANKRD7/AR/ARID5B/ASPM/ATN1/BCL2/BOK/CITED2/CSDE1/CTSV/ESR1/ESR2/GATA6/HOXA11/ICAM1/ING2/INHA/INHBA/INHBB/JAG2/KCNQ1/KDR/KIF18A/KIT/KITLG/LHFPL2/LOC102168411/LOC102176073/LOC102176361/LOC102176622/LOC102177638/LOC102177976/LOC102182663/LOC102187932/LOC102188418/LOC102190498/MEA1/MFN2/MGST1/MMP14/MSH2/JAG2/NASP/PDGFRA/PDGFRB/SFRP1/SGPL1/TCF21/UBB/WNT4/WT1	52	20	32	WNT4/LOC102168411/CSDE1/ANKRD7/INHBA/AKAP9/ATN1/ESR1/MSH2/LOC102176622/LOC102177638/LOC102190498/LOC102187932/MFN2/UBB/JAG2/MEA1/ING2/AR/MSTRG.14173	INHA/INHBB/BOK/NASP/HOXA11/KITLG/MGST1/PDGFRA/KIT/KDR/PDGFRB/LOC102177976/ICAM1/CTSV/TCF21/CITED2/ESR2/MMP14/LHFPL2/LOC102188418/WT1/KIF18A/ASPM/LOC102176073/LOC102176361/GATA6/BCL2/LOC102182663/SFRP1/SGPL1/ARID5B/KCNQ1	1.47335399024171	Process
GO:0035579	specific granule membrane	29/3242	85/16167	0.00165975601100409	0.00165975601100409	0.0329422984564412	ALDH3B1/BST1/C3AR1/CD177/CD47/CD93/CKAP4/CLEC4D/CLEC5A/DEGS1/HMOX2/ITGAM/LAIR1/LAMTOR2/LOC100860959/LOC108633303/MOSPD2/ORMDL3/P2RX1/PGRMC1/PLAUR/PTPRB/PTPRJ/RAB44/SLC15A4/SLC2A3/SLC44A2/STOM/VAMP1	29	5	24	LAMTOR2/VAMP1/SLC44A2/ORMDL3/ALDH3B1	CD47/CLEC5A/LOC100860959/LOC108633303/PTPRB/CKAP4/CLEC4D/C3AR1/SLC2A3/BST1/STOM/CD93/PTPRJ/DEGS1/SLC15A4/CD177/PLAUR/LAIR1/P2RX1/RAB44/HMOX2/ITGAM/MOSPD2/PGRMC1	1.70135718692165	Component
GO:0051281	positive regulation of release of sequestered calcium ion into cytosol	18/3242	45/16167	0.00167781879606381	0.00167781879606381	0.0331646389417949	CALM1/CALM3/CAPN3/CEMIP/CXCL10/CXCR3/DRD1/EDNRA/F2R/GPER1/JPH2/LOC102190717/PKD2/PLCG1/SNCA/SRI/TRDN/TRPC1	18	9	9	TRDN/CALM1/CAPN3/DRD1/JPH2/LOC102190717/CALM3/GPER1/CXCR3	TRPC1/SRI/SNCA/PKD2/CXCL10/F2R/PLCG1/EDNRA/CEMIP	1.99469463294263	Process
GO:0050850	positive regulation of calcium-mediated signaling	20/3242	52/16167	0.00167817631758739	0.00167817631758739	0.0331646389417949	ADA/ADORA3/C28H10orf71/CALM1/CALM3/CD3E/CD4/CD8A/CIB1/ERBB3/FCER1A/IGF1/JPH2/KDR/LOC102176695/P2RX4/PKD2/PPP3CA/SYK/TRDN	20	10	10	CD4/PPP3CA/TRDN/CALM1/LOC102176695/CD8A/JPH2/CD3E/CALM3/C28H10orf71	ADORA3/FCER1A/ERBB3/IGF1/PKD2/KDR/SYK/ADA/P2RX4/CIB1	1.91797560859868	Process
GO:0001655	urogenital system development	91/3242	341/16167	0.00168435406836039	0.00168435406836039	0.0332152948199373	ADAMTS1/AGTR1/AHR/AKR1B1/AMPD2/ANGPT2/ANXA1/APC/AR/ARID5B/BCL2/BDNF/BMP2/BMP7/BMPER/CEP290/CEP55/CITED1/COL4A1/COL4A4/CTSH/CXCR2/EFNB2/EGR1/ENPEP/EPHA4/EPHA7/EPHB3/ESR1/ESR2/FAT4/FGF10/FGFR2/GCNT1/GCNT3/GCNT4/GDF11/GLI2/GPC3/HELLS/HEY1/HEYL/HOXA11/HOXC11/HPGD/HYAL2/IGF1/ITGA6/ITGA8/JAG1/KCNJ8/LOC108634606/MECOM/MME/MMP2/CD34/MYC/NID1/NPHP3/NRP1/OSR2/PAX8/PDGFRA/PDGFRB/PECAM1/PKD2/PLAUR/PODXL/PPAT…	91	17	74	WNT4/CEP290/HOXC11/GDF11/EGR1/SLC34A1/GCNT1/ESR1/PYGO1/APC/RXRA/BMP7/OSR2/THRA/VEGFA/AR/LOC108634606	ADAMTS1/EPHB3/MECOM/MME/WWTR1/AGTR1/NPHP3/COL4A4/EPHA4/CXCR2/GLI2/ITGA6/HEYL/AMPD2/AKR1B1/PODXL/HOXA11/BMPER/AHR/SGCE/TIMELESS/IGF1/KCNJ8/ENPEP/PKD2/PDGFRA/PPAT/PROM1/VCAN/PDGFRB/HPGD/TEK/ANXA1/EPHA7/TCF21/ESR2/GCNT3/GCNT4/PAX8/COL4A1/EFNB2/JAG1/NRP1/ITGA8/BMP2/HEY1/SULF1/MYC/WT1/BDNF/FAT4/MMP2/PLAUR/WNT9B/PECAM1/FGF10/PRLR/CTSH/HYAL2/SEC61A1/SOX4/BCL2/FGFR2/HELLS/CEP55/SFRP1/ANGPT2/SGPL1/ARID5B/…	1.33077134602477	Process
GO:0051348	negative regulation of transferase activity	81/3242	298/16167	0.00168924014879198	0.00168924014879198	0.0332403166887275	AJUBA/APC/BAG2/BMP7/CAMK2N1/CAMK2N2/CASP3/CAV1/CDK6/CDKN1A/CDKN2C/CERS1/CFAP43/CHCHD10/CIB1/DBNDD2/DRD1/DTNBP1/DUSP22/DUSP26/DUSP4/DUSP6/DUSP7/DVL1/ERRFI1/FBXO5/FEM1A/FLRT1/FLRT3/GADD45A/GADD45G/GDF1/GMFB/HHEX/HMGCR/HYAL2/IL1B/INCA1/LOC100861279/LOC102184299/LRRC19/LRRC3/LRRC4/LRRC4B/LRTM1/LYN/MAD2L1/MAPT/MSTN/NCS1/NYX/PHPT1/PIF1/PKIB/PKIG/PPM1E/PPP1R1A/PRDX3/PREX1/PREX2/PRKAR2A/PRKAR2B/PRKCA/PRK…	81	29	52	MSTN/CDKN2C/PPP1R1A/WASH1/RGS14/FEM1A/GDF1/CERS1/LRRC19/TESK1/DRD1/APC/IL1B/BMP7/DBNDD2/RGS2/DVL1/CHCHD10/ZFP36/INCA1/MAPT/PRKCA/DUSP7/PRKAR2A/DUSP22/DTNBP1/PRDX3/DUSP26/PHPT1	CAMK2N2/WWTR1/LRRC3/CAMK2N1/GADD45A/RGS4/LRRC4/CAV1/PRKAR2B/CDK6/DUSP6/MAD2L1/SPRY4/GADD45G/PKIB/TNFAIP3/FBXO5/GMFB/PIF1/SPRED1/AJUBA/HMGCR/SPRED2/NCS1/FLRT3/TRIB3/SRC/PKIG/PREX1/LOC100861279/PREX2/LYN/PTPRJ/ERRFI1/LRRC4B/PPM1E/CIB1/WARS/LRTM1/PRKCD/HYAL2/CDKN1A/BAG2/LOC102184299/CFAP43/SFRP5/HHEX/SFRP1/DUSP4/CASP3/FLRT1/NYX	1.35545524553987	Process
GO:0046661	male sex differentiation	57/3242	197/16167	0.00172722749130105	0.00172722749130105	0.033915195679393	AKAP9/ANKRD7/AR/ARID5B/ASPM/ATN1/BCL2/BMP5/BOK/CITED2/CSDE1/CTSV/DHCR24/ESR1/ESR2/FGF10/GATA6/HOXA11/ICAM1/ING2/INHA/INHBA/INHBB/JAG2/KCNQ1/KDR/KIF18A/KIT/KITLG/LHFPL2/LOC102168411/LOC102176073/LOC102176361/LOC102176622/LOC102177638/LOC102177976/LOC102182663/LOC102187932/LOC102188418/LOC102190498/MEA1/MFN2/MGST1/MMP14/MSH2/JAG2/NASP/PDGFRA/PDGFRB/SFRP1/SGPL1/SYCP2/TCF21/UBB/WNT4/WNT9B/WT1	57	21	36	WNT4/LOC102168411/CSDE1/ANKRD7/INHBA/AKAP9/ATN1/ESR1/MSH2/LOC102176622/LOC102177638/LOC102190498/LOC102187932/SYCP2/MFN2/UBB/JAG2/MEA1/ING2/AR/MSTRG.14173	INHA/INHBB/BOK/NASP/DHCR24/HOXA11/KITLG/MGST1/PDGFRA/KIT/KDR/PDGFRB/LOC102177976/ICAM1/CTSV/TCF21/CITED2/ESR2/MMP14/LHFPL2/LOC102188418/WT1/KIF18A/ASPM/WNT9B/LOC102176073/LOC102176361/FGF10/BMP5/GATA6/BCL2/LOC102182663/SFRP1/SGPL1/ARID5B/KCNQ1	1.44286286900672	Process
GO:0042542	response to hydrogen peroxide	44/3242	144/16167	0.00174764828793116	0.00174764828793116	0.0342430020281428	ADA/AKR1B1/ANXA1/BCL2/CASP3/ECT2/ETS1/F3/FOSL1/FOXO1/FYN/HBBC/HIF1A/HMOX1/HSF1/JUN/KCNA5/KLF6/LCK/LCN2/LOC102175876/LOC102176354/LOC102176710/MB/MMP2/ND1,CYTB,ND4,ND6/NET1/NPTXR/PCGF2/PDGFD/PDGFRB/PLCG1/PPP1R15B/PRDX3/PRKCD/RHOB/SIGMAR1/SLC4A1/SRC/STAT6/TNFAIP3/TRPC6/TXNRD2/ZNF580	44	9	35	LCK/JUN/MB/HSF1/ZNF580/PCGF2/PRDX3/TXNRD2/MSTRG.5020	ECT2/F3/AKR1B1/STAT6/HMOX1/KCNA5/NPTXR/PDGFRB/ANXA1/SIGMAR1/FYN/TNFAIP3/HIF1A/RHOB/LCN2/FOXO1/NET1/KLF6/SRC/PLCG1/ADA/LOC102176710/LOC102175876/HBBC/TRPC6/PDGFD/PPP1R15B/MMP2/LOC102176354/SLC4A1/PRKCD/BCL2/CASP3/ETS1/FOSL1	1.52372506683117	Process
GO:0005811	lipid droplet	26/3242	74/16167	0.00175499319912442	0.00175499319912442	0.0343137528070688	ABHD5/ACSL3/ACSL4/ADIG/ANXA2/CAV1/CAV2/CIDEC/CKAP4/CTDNEP1/LDAH/LOC100861279/LOC102188073/LOC108635379/LPCAT1/LPCAT2/LSS/NSDHL/PLIN1/PLIN4/PLIN5/RAP1B/REPIN1/RSAD2/STARD13/TMEM135	26	9	17	REPIN1/PLIN4/PLIN5/ADIG/LOC102188073/CTDNEP1/PLIN1/CIDEC/LOC108635379	LSS/ACSL3/CAV2/CAV1/RAP1B/CKAP4/ANXA2/LDAH/RSAD2/STARD13/LOC100861279/LPCAT2/LPCAT1/ABHD5/TMEM135/ACSL4/NSDHL	1.7520966370442	Component
GO:0038094	Fc-gamma receptor signaling pathway	23/3242	63/16167	0.00177686440391641	0.00177686440391641	0.0345922776454684	ACTR3/ARPC1B/ARPC3/ARPC5/CD3G/CLEC4D/ELMO1/FCGRT/FYN/LOC102173987/LOC102181155/LOC102186356/LOC108634517/LYN/MYO10/MYO1G/PLCG1/PLCG2/PRKCD/SRC/SYK/WIPF1/YES1	23	4	19	LOC102186356/MYO1G/CD3G/LOC102181155	ACTR3/WIPF1/LOC102173987/ELMO1/CLEC4D/SYK/FYN/SRC/PLCG1/LYN/ARPC5/ARPC3/PLCG2/FCGRT/MYO10/PRKCD/YES1/ARPC1B/LOC108634517	1.82055462530478	Process
GO:0032733	positive regulation of interleukin-10 production	15/3242	35/16167	0.00178053149598983	0.00178053149598983	0.0345922776454684	CD274/CD83/LOC102184087/LOC102187127/LOC102187672/LOC102190717/LOC106503912/LOC108638256/CD34/NOD2/PRKCZ/PTGER4/TLR2/TLR4/TNFSF4	15	2	13	LOC102190717/PRKCZ	CD274/TLR4/TNFSF4/TLR2/NOD2/LOC102187672/LOC106503912/LOC108638256/LOC102187127/LOC102184087/PTGER4/CD83/MSTRG.10826	2.13717282100996	Process
GO:0043539	protein serine/threonine kinase activator activity	15/3242	35/16167	0.00178053149598983	0.00178053149598983	0.0345922776454684	CCNB1/CKS2/DAZAP2/FAM20A/IGF1/IGF2/LOC102184087/LOC102187127/LOC102187672/LOC106503912/LOC108638256/LTF/MAP2K2/MTCP1/P2RX7	15	1	14	MAP2K2	DAZAP2/IGF1/CKS2/P2RX7/LOC102187672/LOC106503912/LOC108638256/LOC102187127/LOC102184087/FAM20A/CCNB1/LTF/IGF2/MTCP1	2.13717282100996	Function
GO:0006024	glycosaminoglycan biosynthetic process	31/3242	93/16167	0.00179121208063072	0.00179121208063072	0.0346532553216758	B3GNT2/B4GALT2/B4GALT6/CCND3/CEMIP/CHPF/CHST1/CHST11/CHST15/CHST2/CHST3/CHST7/CHSY3/CSGALNACT1/CSPG4/DSE/DSEL/GLCE/GPC6/HS3ST5/HS3ST6/HYAL1/IL1B/LOC100861326/LUM/CHPF2/OMD/PDGFRB/UGDH/UST/VCAN	31	5	26	B4GALT2/HS3ST5/IL1B/LOC100861326/HS3ST6	CHST2/CHPF/LUM/CHST11/UGDH/VCAN/PDGFRB/CHSY3/OMD/DSE/UST/GLCE/B3GNT2/GPC6/CHST1/CEMIP/CSPG4/HYAL1/CCND3/DSEL/B4GALT6/CHST15/CSGALNACT1/CHST3/CHST7/MSTRG.2705	1.66224552745219	Process
GO:0046916	cellular transition metal ion homeostasis	31/3242	93/16167	0.00179121208063072	0.00179121208063072	0.0346532553216758	ABCG2/ALAS2/ATP6V1A/CCDC115/CP/HIF1A/HMOX1/HMOX2/LCK/LCN2/LOC100861136/LOC102172205/LOC102190297/LOC102190935/LTF/MSTRG.14652/TFRC/SLC11A2/MT3/MYC/PRND/S100A8/S100A9/SCARA5/SLC11A1/SLC30A1/SLC30A7/SLC39A10/SLC39A6/SRI/TTC7A	31	4	27	LCK/MT3/MSTRG.14652/MSTRG.299	ATP6V1A/CP/LOC102172205/SLC11A1/SLC39A10/LOC100861136/CCDC115/SLC30A7/S100A9/S100A8/SRI/LOC102190297/LOC102190935/HMOX1/ABCG2/SCARA5/HIF1A/TTC7A/LCN2/PRND/MYC/SLC30A1/LTF/SLC39A6/HMOX2/ALAS2/MSTRG.3384	1.66224552745219	Process
GO:0046677	response to antibiotic	118/3242	460/16167	0.00182826618046457	0.00182826618046457	0.0352958066241833	ACTC1/ADA/ADCY1/ADCY2/ADCY6/AHR/AKR1B1/ANXA1/BCL2/CA3/CASP3/CASP8/CD14/CDO1/CLDN1/CLDN7/CNR1/DDX11/DRD1/ECT2/EGR1/ENDOG/EPHA5/EPS8/ESR2/ETS1/F3/FOSL1/FOXO1/FYN/GHR/GNAI1/GNAI3/GRIN3A/GSR/HABP2/HBBC/HIF1A/HMGCR/HMOX1/HOXA1/HPGD/HSF1/HSP70.1/HSPA5/HYAL1/HYAL2/IGF1/IGF2/IL1B/ITPR2/JUN/KCNA5/KLF6/LCK/LCN2/LEP/LMNB1/LOC102168295/LOC102175876/LOC102176354/LOC102176622/LOC102176710/LOC102177638/LOC10217…	118	35	83	LCK/MSTN/JUN/LEP/ADCY1/MB/DDX11/EGR1/DRD1/IL1B/ENDOG/RXRA/LOC102176622/LOC102177638/LOC102190498/LOC102187932/CA3/HSF1/RGS2/RGS7/NOS1/PEBP1/ZNF580/CLDN7/PCGF2/PRKCA/GHR/ADCY2/HSP70.1/LOC102178315/PRDX3/PRF1/LOC108634606/TXNRD2/MSTRG.5020	CLDN1/ST6GAL1/ECT2/CASP8/F3/GNAI3/S100A9/S100A8/RGS4/NOS3/AKR1B1/HOXA1/GNAI1/AHR/ADCY6/STAT6/TIMELESS/IGF1/HMOX1/ITPR2/EPS8/KCNA5/NPTXR/PDGFRA/EPHA5/SPARC/PDGFRB/CD14/LOC102177976/LMNB1/HPGD/ANXA1/SIGMAR1/GRIN3A/TLR4/FYN/CNR1/LOC102184907/TNFAIP3/ESR2/HIF1A/ACTC1/HMGCR/CDO1/RHOB/HSPA5/LCN2/FOXO1/NET1/LOC102188418/KLF6/SRC/PLCG1/ADA/TP53INP1/MYC/LOC102176710/LOC102175876/HBBC/TRPC6/PDGFD/PPP1R15B/…	1.27920634069147	Process
GO:0009260	ribonucleotide biosynthetic process	53/3242	181/16167	0.00184505995434089	0.00184505995434089	0.0354728762599179	ACACB/ACLY/ACSL3/ACSL4/ACSL5/ACSS1/ADCY1/ADCY2/ADCY6/ADCY8/ADCY9/ADSSL1/AK9/ALDOA/AMPD2/AMPD3/ATIC/ATP5I/ATP6V0A1/CHCHD10/DCAKD/ELOVL1/ELOVL5/ELOVL6/ELOVL7/GCK/GMPS/GPI/GUCY1A3/GUCY1B3/HACD2/HK3/LDHD/LOC102176691/LOC102187810/MPI/PAPSS1/PAPSS2/PDK4/PFKFB1/PFKFB2/PFKL/PFKM/PGAM1/PGM1/PGM2L1/PKM/PNP/PRPS2/SCD5/SLC35B3/UCK2/UCKL1	53	21	32	PGM1/GCK/ADCY1/PFKM/ATP5I/AK9/PKM/ACSS1/UCKL1/PGM2L1/PFKFB2/CHCHD10/LDHD/GPI/DCAKD/ADCY2/MPI/ADSSL1/ADCY9/ALDOA/PFKFB1	HACD2/GMPS/PFKL/ACSL3/ATIC/ELOVL1/AMPD2/UCK2/PDK4/ADCY6/ELOVL6/PAPSS1/SCD5/HK3/PNP/LOC102176691/ADCY8/AMPD3/ACACB/GUCY1A3/GUCY1B3/ACLY/ATP6V0A1/ELOVL7/SLC35B3/ELOVL5/ACSL5/PGAM1/PAPSS2/PRPS2/ACSL4/LOC102187810	1.4602046346127	Process
GO:0051056	regulation of small GTPase mediated signal transduction	70/3242	252/16167	0.00184515843180168	0.00184515843180168	0.0354728762599179	ABRA/APOA1/ARAP2/ARAP3/ARHGAP1/ARHGAP11A/ARHGAP20/ARHGAP26/ARHGAP28/ARHGAP31/ARHGAP36/ARHGAP4/ARHGDIG/ARHGEF26/ARHGEF3/CDH2/CDON/COL3A1/CSF1/DENND4B/DLC1/ECT2/EPS8L1/EPS8L2/F2R/F2RL1/F2RL2/FAM13A/FAM65B/FGF10/FLOT1/FOXM1/GPR17/IGF1/KIF14/KITLG/LOC102172788/LOC102173333/LOC102175560/LOC102184306/LOC106503599/LOC108636785/LPAR4/LPAR6/MADD/MFN2/NET1/NGEF/NRP1/OBSCN/PDGFRB/PLEKHG5/PREX1/RALGPS1/RASA2…	70	18	52	DENND4B/LOC102175560/OBSCN/LOC108636785/RHOQ/SCAI/RALGPS1/STMN3/ABRA/MADD/MFN2/FAM65B/FLOT1/LOC102184306/SH2B2/RHOBTB1/EPS8L2/ARHGAP4	TIAM1/ARHGAP31/LOC102173333/ECT2/ARHGEF26/RASA2/COL3A1/GPR17/NGEF/SSX2IP/CSF1/KITLG/IGF1/FOXM1/FAM13A/ARAP2/RASGRF2/PDGFRB/ARHGAP26/ARAP3/TIAM2/ARHGAP11A/F2RL1/F2R/F2RL2/RHOB/STARD13/LPAR6/NRP1/NET1/SRC/PREX1/ARHGAP1/APOA1/ARHGAP20/PLEKHG5/KIF14/EPS8L1/TIMP2/FGF10/ARHGEF3/SYNGAP1/CDH2/ARHGAP28/ARHGDIG/LOC106503599/LOC102172788/DLC1/RHOU/CDON/LPAR4/ARHGAP36	1.38520460621016	Process
GO:0015171	amino acid transmembrane transporter activity	27/3242	78/16167	0.00185751799689978	0.00185751799689978	0.0355616932301208	LOC102172245/LOC102191423/OCA2/SERINC1/SERINC2/SERINC3/SERINC4/SERINC5/SLC15A4/SLC16A10/SLC1A2/SLC25A22/SLC38A1/SLC38A2/SLC38A3/SLC38A6/SLC3A2/SLC43A2/SLC6A1/SLC6A13/SLC6A8/SLC6A9/SLC7A1/SLC7A4/SLC7A5/SLC7A6/SLC7A8	27	6	21	SERINC2/SERINC4/SLC38A3/SLC6A1/SLC6A8/SLC7A4	OCA2/SLC6A9/SLC38A2/SLC38A1/LOC102172245/SLC6A13/LOC102191423/SERINC1/SLC16A10/SLC38A6/SLC7A8/SERINC5/SLC7A1/SERINC3/SLC1A2/SLC15A4/SLC7A5/SLC7A6/SLC43A2/SLC3A2/SLC25A22	1.72617804773881	Function
GO:1901888	regulation of cell junction assembly	27/3242	78/16167	0.00185751799689978	0.00185751799689978	0.0355616932301208	ACE2/CAV1/CLDN1/DLC1/FLOT1/GJA1/GPM6B/KDR/LIMCH1/LIMS1/MMP14/MYH10/NEDD4L/NRP1/OCLN/PHLDB2/PTPRJ/RAP1B/RCC2/SFRP1/SNAI1/SNAI2/SRC/TEK/THBS1/VEGFA/WNT4	27	4	23	WNT4/LIMCH1/FLOT1/VEGFA	PHLDB2/CLDN1/RCC2/CAV1/RAP1B/KDR/TEK/GJA1/THBS1/MMP14/LIMS1/NRP1/SRC/SNAI1/SNAI2/PTPRJ/MYH10/OCLN/NEDD4L/SFRP1/DLC1/ACE2/GPM6B	1.72617804773881	Process
GO:0014704	intercalated disc	21/3242	56/16167	0.00188451062184594	0.00188451062184594	0.03596748252669	ACTN1/ANKRD23/ANXA5/ATP1A1/CDH2/CTNNA3/DES/FGF13/GJA1/GJC1/KCNA5/KCNJ11/OBSCN/PAK1/PKP2/RANGRF/SCN1B/SCN4B/SLC4A1/TLN2/VAMP5	21	11	10	DES/OBSCN/TLN2/ANKRD23/VAMP5/KCNJ11/SCN4B/SCN1B/RANGRF/CTNNA3/FGF13	ATP1A1/PKP2/KCNA5/ANXA5/GJA1/ACTN1/SLC4A1/GJC1/CDH2/PAK1	1.87002621838371	Component
GO:0051983	regulation of chromosome segregation	33/3242	101/16167	0.00189206627805188	0.00189206627805188	0.03596748252669	ANAPC11/APC/AURKB/BIRC5/BUB1/BUB1B/CCNB1/CDC27/CDC6/CDK5RAP2/CDT1/CIT/DDX11/DLGAP5/ECT2/ESPL1/HECW2/KIF2C/KLHL22/LOC108635525/MAD2L1/MKI67/TACC3/NDC80/NEK2/RAD18/RCC2/RECQL4/SLF2/SPAG5/TACC3/TTK/TTL	33	7	26	DDX11/CDK5RAP2/APC/TTL/ANAPC11/KLHL22/LOC108635525	ECT2/RCC2/HECW2/KIF2C/ESPL1/MAD2L1/TACC3/TTK/DLGAP5/BUB1B/BUB1/RECQL4/NEK2/CIT/CDT1/SPAG5/AURKB/CDC6/CDC27/BIRC5/CCNB1/RAD18/NDC80/MKI67/SLF2/MSTRG.4673	1.62932977443333	Process
GO:0009165	nucleotide biosynthetic process	69/3242	248/16167	0.0018929418908707	0.0018929418908707	0.03596748252669	ACACB/ACLY/ACSL3/ACSL4/ACSL5/ACSS1/ADA/ADCY1/ADCY2/ADCY6/ADCY8/ADCY9/ADSSL1/AK9/ALDOA/AMPD2/AMPD3/ATIC/ATP5I/ATP6V0A1/CDS1/CHCHD10/CMPK2/DCAKD/DLG2/ELOVL1/ELOVL5/ELOVL6/ELOVL7/GCK/GMPS/GPI/GUCY1A3/GUCY1B3/HACD2/HK3/LDHD/LOC102176691/LOC102187810/LOC102190983/MB21D1/MPI/MPP6/NMNAT2/PAPSS1/PAPSS2/PARP10/PARP9/PDK4/PFKFB1/PFKFB2/PFKL/PFKM/PGAM1/PGM1/PGM2L1/PKM/PNP/PPAT/PRPS2/QPRT/RRM2/SCD5/SCRIB/SLC…	69	25	44	PGM1/GCK/ADCY1/MPP6/PFKM/ATP5I/AK9/PKM/ACSS1/UCKL1/PGM2L1/PFKFB2/NMNAT2/CHCHD10/LDHD/GPI/DCAKD/ADCY2/MPI/ADSSL1/ADCY9/ALDOA/DLG2/PFKFB1/SCRIB	PARP9/HACD2/GMPS/PFKL/ACSL3/ATIC/ELOVL1/AMPD2/UCK2/PDK4/ADCY6/ELOVL6/PAPSS1/PPAT/SCD5/CDS1/HK3/TJP2/MB21D1/PNP/LOC102176691/RRM2/CMPK2/ADA/ADCY8/PARP10/AMPD3/ACACB/LOC102190983/GUCY1A3/GUCY1B3/ACLY/ATP6V0A1/ELOVL7/SLC35B3/ELOVL5/TYMS/QPRT/ACSL5/PGAM1/PAPSS2/PRPS2/ACSL4/LOC102187810	1.38743880718792	Process
GO:0009152	purine ribonucleotide biosynthetic process	51/3242	173/16167	0.00189828380001975	0.00189828380001975	0.03596748252669	ACACB/ACLY/ACSL3/ACSL4/ACSL5/ACSS1/ADCY1/ADCY2/ADCY6/ADCY8/ADCY9/ADSSL1/AK9/ALDOA/AMPD2/AMPD3/ATIC/ATP5I/ATP6V0A1/CHCHD10/DCAKD/ELOVL1/ELOVL5/ELOVL6/ELOVL7/GCK/GMPS/GPI/GUCY1A3/GUCY1B3/HACD2/HK3/LDHD/LOC102176691/LOC102187810/MPI/PAPSS1/PAPSS2/PDK4/PFKFB1/PFKFB2/PFKL/PFKM/PGAM1/PGM1/PGM2L1/PKM/PNP/PRPS2/SCD5/SLC35B3	51	20	31	PGM1/GCK/ADCY1/PFKM/ATP5I/AK9/PKM/ACSS1/PGM2L1/PFKFB2/CHCHD10/LDHD/GPI/DCAKD/ADCY2/MPI/ADSSL1/ADCY9/ALDOA/PFKFB1	HACD2/GMPS/PFKL/ACSL3/ATIC/ELOVL1/AMPD2/PDK4/ADCY6/ELOVL6/PAPSS1/SCD5/HK3/PNP/LOC102176691/ADCY8/AMPD3/ACACB/GUCY1A3/GUCY1B3/ACLY/ATP6V0A1/ELOVL7/SLC35B3/ELOVL5/ACSL5/PGAM1/PAPSS2/PRPS2/ACSL4/LOC102187810	1.47007841445194	Process
GO:0050803	regulation of synapse structure or activity	51/3242	173/16167	0.00189828380001975	0.00189828380001975	0.03596748252669	ADGRB2/ADGRL1/ADGRL2/AMIGO1/ARHGEF15/BDNF/C1QL3/CBLN2/CDC20/CDH2/CDK5/DISC1/DTNBP1/EFNA1/EPHA4/EPHA7/EPHB3/FLRT1/FLRT3/FMR1/FYN/FZD9/IL10RA/IL1RAP/LOC102186356/LRP8/LRRC4/LRRC4B/LRTM1/LZTS3/MARCKS/MFN2/NEDD4/NEURL1/NGEF/NRXN1/NTRK2/NTRK3/PGRMC1/PRKCA/SIPA1L1/SLIT1/SLITRK2/SLITRK5/SNCA/SYBU/SYNDIG1/SYNGAP1/TIAM1/TLR2/TPBG	51	15	36	ADGRB2/AMIGO1/LOC102186356/CDK5/TPBG/NEDD4/C1QL3/SYNDIG1/LZTS3/MFN2/PRKCA/DTNBP1/FZD9/NEURL1/SLIT1	TIAM1/IL1RAP/EPHB3/EPHA4/NGEF/CDC20/LRP8/ADGRL2/EFNA1/LRRC4/SNCA/ADGRL1/NTRK2/MARCKS/FYN/EPHA7/SIPA1L1/NRXN1/SLITRK5/FLRT3/SYBU/BDNF/IL10RA/TLR2/LRRC4B/ARHGEF15/NTRK3/LRTM1/SYNGAP1/CBLN2/CDH2/DISC1/FLRT1/SLITRK2/PGRMC1/FMR1	1.47007841445194	Process
GO:0005977	glycogen metabolic process	17/3242	42/16167	0.00192186938041843	0.00192186938041843	0.0361164991735074	GCK/GYG1/GYG2/GYS1/NR1D1/PCDH12/PER2/PFKM/PGM1/PGM2/PGM2L1/PPP1R3A/PPP1R3C/PYGB/PYGL/PYGM/STK40	17	12	5	GYG1/PER2/STK40/PGM1/GCK/PPP1R3A/PFKM/PGM2L1/GYS1/NR1D1/PPP1R3C/PYGM	PGM2/PCDH12/PYGL/PYGB/GYG2	2.01844099762052	Process
GO:0006073	cellular glucan metabolic process	17/3242	42/16167	0.00192186938041843	0.00192186938041843	0.0361164991735074	GCK/GYG1/GYG2/GYS1/NR1D1/PCDH12/PER2/PFKM/PGM1/PGM2/PGM2L1/PPP1R3A/PPP1R3C/PYGB/PYGL/PYGM/STK40	17	12	5	GYG1/PER2/STK40/PGM1/GCK/PPP1R3A/PFKM/PGM2L1/GYS1/NR1D1/PPP1R3C/PYGM	PGM2/PCDH12/PYGL/PYGB/GYG2	2.01844099762052	Process
GO:0033280	response to vitamin D	17/3242	42/16167	0.00192186938041843	0.00192186938041843	0.0361164991735074	ADAMTS1/AQP3/ATP2B1/CD4/CXCL10/FZD1/GGCX/IL1B/LOC108634606/LTBP1/NOS2/RXRA/SFRP1/STC1/STC2/VDR/VIM	17	7	10	ATP2B1/VDR/CD4/IL1B/RXRA/STC2/LOC108634606	ADAMTS1/FZD1/CXCL10/STC1/AQP3/LTBP1/GGCX/VIM/NOS2/SFRP1	2.01844099762052	Process
GO:0044042	glucan metabolic process	17/3242	42/16167	0.00192186938041843	0.00192186938041843	0.0361164991735074	GCK/GYG1/GYG2/GYS1/NR1D1/PCDH12/PER2/PFKM/PGM1/PGM2/PGM2L1/PPP1R3A/PPP1R3C/PYGB/PYGL/PYGM/STK40	17	12	5	GYG1/PER2/STK40/PGM1/GCK/PPP1R3A/PFKM/PGM2L1/GYS1/NR1D1/PPP1R3C/PYGM	PGM2/PCDH12/PYGL/PYGB/GYG2	2.01844099762052	Process
GO:0051897	positive regulation of protein kinase B signaling	49/3242	165/16167	0.00194601177875345	0.00194601177875345	0.0364955592449359	BTC/CALCR/CCL19/CHI3L1/CSF3/ERBB3/ESR1/F3/FAM110C/FGF10/FGFR2/FGFR4/FYN/HPSE/IGF1/IGF2/IGFBP5/IRS1/KIAA1161/KIT/KITLG/LCK/LEP/LOC100861326/LOC102176622/LOC102177638/LOC102187932/LOC102188418/LOC102190498/MFHAS1/MST1R/NRG1/NRG4/NRXN1/P2RX4/PDGFRA/PDGFRB/PIK3AP1/PIK3CD/PIK3CG/PINK1/PTPRJ/SEMA5A/SRC/TEK/THBS1/TSPYL5/VEGFA/VEGFB	49	19	30	PINK1/LCK/IRS1/IGFBP5/LEP/BTC/KIAA1161/CCL19/FAM110C/ESR1/LOC102176622/LOC102177638/LOC102190498/LOC102187932/CSF3/NRG4/LOC100861326/VEGFA/VEGFB	F3/PIK3CG/CALCR/KITLG/ERBB3/IGF1/PDGFRA/KIT/HPSE/PDGFRB/FGFR4/TEK/FYN/THBS1/NRXN1/LOC102188418/SRC/TSPYL5/PTPRJ/CHI3L1/PIK3CD/P2RX4/FGF10/SEMA5A/MST1R/FGFR2/PIK3AP1/NRG1/MFHAS1/IGF2	1.48090965173013	Process
GO:0051924	regulation of calcium ion transport	72/3242	261/16167	0.00195356795860423	0.00195356795860423	0.036562650399003	ATP2B2/BCL2/BEST1/C3H1orf226/CACNA1A/CACNB4/CALCR/CALM1/CALM3/CAMK2G/CAPN3/CAV1/CBARP/CD4/CEMIP/CXCL10/CXCR3/CXCR4/DRD1/EDNRA/EHD3/F2R/FMR1/FYN/GJA1/GNB5/GPER1/HRC/ICAM1/IGF1/ITGB3/JPH1/JPH2/JPH3/JSRP1/LOC102190717/LOC108634554/LPAR3/MCHR1/METTL21C/MS4A2/ATP2B2/NOL3/NOS1/NOS3/ORAI1/P2RX1/P2RX4/P2RX7/PACSIN3/PDGFRB/PIK3CG/PKD2/PLCG1/PLCG2/PLN/RAPGEF3/RGS4/S100A1/SESTD1/SLC30A1/SNCA/SRI/STAC3/STC1/…	72	30	42	S100A1/VDR/STAC3/CD4/MCHR1/CBARP/JSRP1/TRDN/PLN/CALM1/CAPN3/DRD1/METTL21C/JPH2/JPH1/PACSIN3/LOC102190717/NOS1/ORAI1/JPH3/NOL3/CALM3/HRC/STC2/ATP2B2/GPER1/CAMK2G/CXCR3/LOC108634554/MSTRG.18649	TRPC1/CXCR4/CACNB4/SESTD1/LPAR3/C3H1orf226/RGS4/NOS3/SRI/CAV1/PIK3CG/TSPAN13/CALCR/RAPGEF3/IGF1/SNCA/PKD2/CXCL10/PDGFRB/ICAM1/CACNA1A/TMC1/STC1/GJA1/FYN/GNB5/F2R/EHD3/PLCG1/MS4A2/TRPC6/SLC30A1/P2RX7/P2RX4/EDNRA/PLCG2/P2RX1/ITGB3/CEMIP/BCL2/BEST1/FMR1	1.37565147099492	Process
GO:0043271	negative regulation of ion transport	48/3242	161/16167	0.00196734276089128	0.00196734276089128	0.0367456189614481	ACSL4/ADORA1/ATF4/BCL2/BEST3/C5/CALM1/CALM3/CAV1/CBARP/CNR1/ENTPD1/FMR1/GABRE/GNB5/GPM6B/HRH2/ICAM1/IGF1/IL1B/KCNA5/KCNAB1/KCNE5/KCNQ1/KCNRG/LEP/LOC102184120/NEDD4/NEDD4L/NOS1/NOS3/PACSIN3/PKD2/PLN/PRKCA/RGS2/RGS4/SERPINE2/SESTD1/SLC30A1/SNCA/SRI/STC1/STK39/THBS1/TRDN/TRH/TWIST1	48	14	34	LEP/ATF4/CBARP/TRDN/PLN/CALM1/NEDD4/IL1B/KCNRG/PACSIN3/RGS2/NOS1/CALM3/PRKCA	KCNAB1/SERPINE2/STK39/SESTD1/RGS4/NOS3/LOC102184120/SRI/CAV1/TWIST1/BEST3/IGF1/KCNA5/SNCA/PKD2/ICAM1/STC1/C5/CNR1/GNB5/THBS1/HRH2/ADORA1/SLC30A1/TRH/NEDD4L/BCL2/ENTPD1/KCNQ1/GPM6B/ACSL4/KCNE5/GABRE/FMR1	1.48672891896345	Process
GO:0005581	collagen trimer	14/3242	32/16167	0.00198401591826356	0.00198401591826356	0.0367574462170588	COL11A1/COL12A1/COL13A1/COL15A1/COL1A2/COL2A1/COL3A1/COL4A1/COL4A2/COL4A4/COL5A2/COL9A1/LOX/LUM	14	0	14		COL4A4/COL3A1/COL5A2/COL11A1/COL1A2/LUM/COL2A1/LOX/COL15A1/COL12A1/COL4A2/COL4A1/COL9A1/COL13A1	2.181697254781	Component
GO:0033275	actin-myosin filament sliding	14/3242	32/16167	0.00198401591826356	0.00198401591826356	0.0367574462170588	ACTC1/ACTN3/DES/LOC102181155/LOC102181716/MYBPC1/MYBPC2/MYL4/TCAP/TNNC2/TNNI1/TNNI2/TNNI3/TNNT1	14	11	3	DES/MYBPC1/TNNC2/TNNI1/MYBPC2/TNNI3/TNNT1/LOC102181155/TCAP/ACTN3/TNNI2	ACTC1/LOC102181716/MYL4	2.181697254781	Process
GO:0001913	T cell mediated cytotoxicity	7/3242	11/16167	0.00199021614224358	0.00199021614224358	0.0367574462170588	CTSH/LOC102170313/LOC106504020/LOC108636744/PRF1/RAET1E/STX11	7	3	4	LOC108636744/RAET1E/PRF1	STX11/CTSH/LOC106504020/LOC102170313	3.173377825136	Process
GO:0015812	gamma-aminobutyric acid transport	7/3242	11/16167	0.00199021614224358	0.00199021614224358	0.0367574462170588	APBA1/CACNA1A/CACNB4/LOC102172245/PAK1/SLC6A1/SLC6A13	7	1	6	SLC6A1	CACNB4/LOC102172245/SLC6A13/CACNA1A/APBA1/PAK1	3.173377825136	Process
GO:2001184	positive regulation of interleukin-12 secretion	7/3242	11/16167	0.00199021614224358	0.00199021614224358	0.0367574462170588	LOC102184087/LOC102187127/LOC102187672/LOC106503912/LOC108638256/MAPK11/UNC93B1	7	1	6	MAPK11	LOC102187672/LOC106503912/LOC108638256/LOC102187127/LOC102184087/UNC93B1	3.173377825136	Process
GO:0010522	regulation of calcium ion transport into cytosol	36/3242	113/16167	0.00199197569361862	0.00199197569361862	0.0367574462170588	BCL2/CALCR/CALM1/CALM3/CAPN3/CAV1/CD4/CEMIP/CXCL10/CXCR3/DRD1/EDNRA/F2R/FYN/GPER1/HRC/ITGB3/JPH1/JPH2/JPH3/JSRP1/LOC102190717/LOC108634554/METTL21C/MS4A2/NOL3/NOS1/P2RX4/P2RX7/PKD2/PLCG1/PLN/SNCA/SRI/TRDN/TRPC1	36	19	17	CD4/JSRP1/TRDN/PLN/CALM1/CAPN3/DRD1/METTL21C/JPH2/JPH1/LOC102190717/NOS1/JPH3/NOL3/CALM3/HRC/GPER1/CXCR3/LOC108634554	TRPC1/SRI/CAV1/CALCR/SNCA/PKD2/CXCL10/FYN/F2R/PLCG1/MS4A2/P2RX7/P2RX4/EDNRA/ITGB3/CEMIP/BCL2	1.58869484039678	Process
GO:0031349	positive regulation of defense response	110/3242	426/16167	0.00202813583840201	0.00202813583840201	0.0372778634958322	ADORA3/AGTR1/CASP8/CAV1/CD14/CD47/CD6/CD74/CLEC4D/CNR1/COCH/COLEC12/CRTAM/CTSS/CYLD/DDX58/EDNRA/ETS1/F2RL1/FCER1A/FLOT1/FYN/GJA1/HYAL2/IFIH1/IKBKG/IL17B/IL17RA/IL17RB/IL1B/IL1RL1/IRAK4/IRF7/ITGA2/ITGAM/LDLR/LOC100860959/LOC100861279/LOC102168295/LOC102169149/LOC102169889/LOC102170446/LOC102173185/LOC102173987/LOC102175526/LOC102178303/LOC102179935/LOC102180291/LOC102183941/LOC102184087/LOC1021871…	110	19	91	S100A14/S100A1/NOD1/NAPEPLD/LOC102183941/CD74/PGLYRP2/LOC108636744/RAET1E/IL1B/CRTAM/MAPKAPK2/LOC102190717/PRKCA/FLOT1/CD6/PELI3/MUC6/IKBKG	CD47/PARP9/AGTR1/LOC102175526/PTAFR/CASP8/MARCO/IFIH1/ADORA3/LOC102173987/CTSS/S100A9/LOC102169149/S100A8/FCER1A/TRIL/CAV1/PIK3CG/LOC100860959/LOC108633303/TAC1/IRAK4/CLEC4D/LOC102180291/IL17RA/PDE5A/SNCA/IL17B/CD14/LDLR/DDX58/SYK/TLR4/MB21D1/GJA1/FYN/CNR1/TNFAIP3/F2RL1/IL1RL1/NLRC4/PELI1/RSAD2/ZBP1/SRC/LOC100861279/LY96/LYN/PDE2A/LOC102170446/LOC102169889/LOC102179935/TNFSF18/TNFSF4/SCARB1/EDNRA…	1.28765498605451	Process
GO:0051279	regulation of release of sequestered calcium ion into cytosol	29/3242	86/16167	0.00203215661534297	0.00203215661534297	0.0372778634958322	CALM1/CALM3/CAPN3/CEMIP/CXCL10/CXCR3/DRD1/EDNRA/F2R/GPER1/HRC/ITGB3/JPH1/JPH2/JPH3/JSRP1/LOC102190717/LOC108634554/METTL21C/MS4A2/NOL3/NOS1/PKD2/PLCG1/PLN/SNCA/SRI/TRDN/TRPC1	29	18	11	JSRP1/TRDN/PLN/CALM1/CAPN3/DRD1/METTL21C/JPH2/JPH1/LOC102190717/NOS1/JPH3/NOL3/CALM3/HRC/GPER1/CXCR3/LOC108634554	TRPC1/SRI/SNCA/PKD2/CXCL10/F2R/PLCG1/MS4A2/EDNRA/ITGB3/CEMIP	1.68157396381791	Process
GO:0071214	cellular response to abiotic stimulus	88/3242	330/16167	0.00203234812495319	0.00203234812495319	0.0372778634958322	AFAP1/AKR1B1/ATF4/ATP1A1/AURKB/AVPR1A/BMF/BMP2/CAPN3/CASP3/CASP8/CAV1/CD40/CDC25A/CDKN1A/CERS1/CHEK2/COL2A1/CRY2/ECT2/EDNRA/EGR1/ENPP1/ERRFI1/ESR2/FAM65B/FMR1/GADD45A/GDF1/GJA1/GNGT1/GPLD1/HIF1A/HSF1/HSPA5/HYAL1/HYAL2/IGF1/IGF2/IL1B/INTS7/IRF1/IRS1/LOC102171142/LOC102172245/LOC102175959/LOC102183919/LOC108635143/LOC108638538/LTBP1/MAG/MFN2/MME/MYC/MYD88/MYH10/NEDD4/NET1/NOS1/NOS3/PBK/PDE2A/PIEZO1…	88	19	69	IRS1/LOC102183919/ATF4/EGR1/STK11/GDF1/CERS1/TMEM161A/NEDD4/CAPN3/IL1B/HSF1/CRY2/MFN2/NOS1/GPLD1/LOC108638538/SLC38A3/FAM65B	ECT2/MME/PTAFR/RHBDD1/CASP8/STK39/GADD45A/ATP1A1/NOS3/AKR1B1/CAV1/GNGT1/COL2A1/SLC38A2/AVPR1A/IGF1/RHNO1/LOC102172245/PKD2/AFAP1/IRF1/PBK/LOC102175959/TLR4/GJA1/PTPRK/ENPP1/RDH11/ESR2/HIF1A/RAD51/BMF/RAB11FIP5/LTBP1/RHOB/HSPA5/NET1/BMP2/CD40/TP53INP1/TSPYL5/SNAI2/SPIDR/MYC/PDE2A/ERRFI1/INTS7/CHEK2/TRPV4/EDNRA/PIEZO1/MAG/TRPV1/AURKB/MYH10/PTGER4/TRPM1/MYD88/HYAL2/HYAL1/CDC25A/LOC102171142/CDKN1A/S…	1.32979642196175	Process
GO:0050729	positive regulation of inflammatory response	40/3242	129/16167	0.00204568384079716	0.00204568384079716	0.0374477247434665	ADORA3/AGTR1/CD47/CD6/CNR1/CTSS/EDNRA/ETS1/FCER1A/HYAL2/IL17B/IL17RA/IL17RB/IL1B/IL1RL1/ITGA2/LDLR/LOC100861279/LOC102168295/LOC102169149/LOC102173987/MYD88/NAPEPLD/NOD2/OSMR/PDE2A/PDE5A/PIK3CG/PRKCA/PTGER4/S100A8/S100A9/SNCA/TAC1/TLR2/TLR3/TLR4/TNFSF18/TNFSF4/VAMP7	40	4	36	NAPEPLD/IL1B/PRKCA/CD6	CD47/AGTR1/ADORA3/LOC102173987/CTSS/S100A9/LOC102169149/S100A8/FCER1A/PIK3CG/TAC1/IL17RA/PDE5A/SNCA/IL17B/LDLR/TLR4/CNR1/IL1RL1/LOC100861279/PDE2A/TNFSF18/TNFSF4/EDNRA/TLR2/NOD2/LOC102168295/ITGA2/PTGER4/OSMR/MYD88/IL17RB/HYAL2/TLR3/ETS1/VAMP7	1.54627490925785	Process
[truncated: 10,172 more rows]
