# Supplementary material for: Transcriptome Dynamics and Regulatory Networks of Postnatal Muscle Development in Leizhou Black Goats
Source: Int J Mol Sci. 2025 Dec 21;27(1):88. doi: 10.3390/ijms27010088 (PMC12785553; doi:10.3390/ijms27010088)
Supplement: Supplementary file 1 [file ijms-27-00088-s001.zip › Supplementary Files S2 Functional Enrichment Analysis (GSEA and ORA) of DEGs Across Three Developmental Stages/ORA/GO/time_expression_twoyear.vs.born/enrich.xls]

ID	Description	GeneRatio	BgRatio	pvalue	p.adjust	qvalue	geneID	Count	UpGenes	DownGenes	UpGeneSet	DownGeneSet	RichFactor	category
GO:0030198	extracellular matrix organization	130/3495	300/16167	1.6031401028264e-17	1.6031401028264e-17	1.53007066445547e-13	ACAN/ADAM12/ADAM19/ADAMTS2/ADAMTS20/ADAMTS3/ADAMTS4/ADAMTS5/ADAMTS9/ANXA2/APLP1/BGN/BMP1/CCDC80/CDH1/COL11A1/COL11A2/COL12A1/COL13A1/COL14A1/COL1A2/COL2A1/COL3A1/COL4A1/COL4A2/COL4A3/COL4A4/COL5A2/COL6A1/COL6A2/COL6A3/COL8A1/COL8A2/COL9A1/COL9A2/COMP/CREB3L1/CRISPLD2/CTSK/CTSS/CTSV/DCN/DDR2/DPT/ECM2/EGFL6/EGFLAM/ELN/ERO1B/F11R/FBLN5/FBN1/FBN2/FLOT1/GPM6B/GREM1/HPN/ICAM5/ITGA10/ITGA2/ITGA5/ITGA6/I…	130	8	122	LOC102175560/WASH1/LOC108636372/HPN/APLP1/FLOT1/MYH11/LOC102180368	ADAMTS5/JAM2/COL8A1/CCDC80/COL6A1/COL6A2/COL4A3/COL4A4/ITGB6/ITGA6/COL3A1/COL5A2/COL6A3/COL8A2/COL9A2/P3H1/LOC102175177/COL11A1/ITGA10/CTSS/CTSK/F11R/ADAMTS4/OLFML2B/DDR2/LAMB1/COL1A2/MYF5/LUM/DCN/ITGA5/COL2A1/ADAMTS20/MMP19/MFAP5/NDNF/SPP1/PDGFRA/KDR/ADAMTS3/VCAN/ADAM19/SPARC/LOC102174022/TGFBI/MADCAM1/LOX/FBN2/ICAM5/COMP/ADAMTS2/RECK/BMP1/LOXL2/CTSV/ECM2/TNC/PXDN/COL12A1/SMOC2/FBN1/ANXA2/NID2/T…	2.0044921316166	Process
GO:0043062	extracellular structure organization	143/3495	346/16167	5.79775394211316e-17	5.79775394211316e-17	2.76674921016527e-13	ABCA1/ABCA7/ACAN/ACSL3/ADAM12/ADAM19/ADAMTS2/ADAMTS20/ADAMTS3/ADAMTS4/ADAMTS5/ADAMTS9/AGTR1/ANXA2/APLP1/BGN/BMP1/CCDC80/CDH1/COL11A1/COL11A2/COL12A1/COL13A1/COL14A1/COL1A2/COL2A1/COL3A1/COL4A1/COL4A2/COL4A3/COL4A4/COL5A2/COL6A1/COL6A2/COL6A3/COL8A1/COL8A2/COL9A1/COL9A2/COMP/CREB3L1/CRISPLD2/CTSK/CTSS/CTSV/DCN/DDR2/DPT/ECM2/EGFL6/EGFLAM/ELN/ERO1B/F11R/FBLN5/FBN1/FBN2/FECH/FLOT1/GPM6B/GREM1/HPN/ICA…	143	14	129	LOC102175560/WASH1/ABCA7/LOC108636372/ABCA1/LOC102188073/LOC102188887/HPN/APLP1/FLOT1/FECH/MYH11/LOC102180368/LOC108635379	ADAMTS5/JAM2/COL8A1/CCDC80/AGTR1/COL6A1/COL6A2/PLA2G5/COL4A3/COL4A4/ACSL3/ITGB6/ITGA6/COL3A1/COL5A2/COL6A3/COL8A2/COL9A2/P3H1/LOC102175177/COL11A1/ITGA10/CTSS/CTSK/F11R/ADAMTS4/OLFML2B/DDR2/LAMB1/COL1A2/MYF5/LUM/DCN/ITGA5/COL2A1/ADAMTS20/MMP19/MFAP5/NDNF/SPP1/PDGFRA/KDR/ADAMTS3/VCAN/ADAM19/SPARC/LOC102174022/TGFBI/MADCAM1/LOX/FBN2/ICAM5/COMP/ADAMTS2/RECK/BMP1/LOXL2/CTSV/ECM2/TNC/PXDN/COL12A1/SMOC…	1.91179885385398	Process
GO:0031012	extracellular matrix	123/3495	285/16167	1.74903171956647e-16	1.74903171956647e-16	5.56437564958218e-13	ACAN/ADAMTS10/ADAMTS12/ADAMTS2/ADAMTS3/ADAMTS5/ADAMTS9/ADAMTSL5/ANXA2/APLP1/ASPN/BGN/CCBE1/CCDC80/CHAD/CHI3L1/COCH/COL11A1/COL11A2/COL12A1/COL14A1/COL15A1/COL17A1/COL1A2/COL28A1/COL2A1/COL3A1/COL4A1/COL4A2/COL4A3/COL4A4/COL4A5/COL5A2/COL6A1/COL6A2/COL6A3/COL6A6/COL8A1/COL8A2/COMP/CPZ/CRISPLD2/CTHRC1/DCN/DGCR6L/DPT/ECM2/EFNA5/EGFL6/EGFLAM/ELN/EMID1/EMILIN3/ENTPD1/ENTPD2/F3/FBLN5/FBN1/FBN2/FBN3/FLR…	123	8	115	WNT4/VWF/ADAMTSL5/GPLD1/APLP1/PHOSPHO1/TECTB/DGCR6L	ADAMTS5/COL8A1/CCDC80/P3H2/LOC102175526/COL6A1/COL6A2/COL6A6/COL4A3/COL4A4/SERPINE2/ITGA6/COL3A1/COL5A2/COL6A3/COL8A2/P3H1/TGFBR3/F3/COL11A1/OLFML2B/PTPRZ1/LAMB4/LAMB1/RELN/COL28A1/COL1A2/KERA/LUM/DCN/COL2A1/MMP19/IGF1/MGP/MFAP5/NDNF/MMRN1/ADAMTS3/FRAS1/HPSE/CPZ/SPON2/EFNA5/VCAN/SPARC/TGFBI/LOX/FBN2/ADAMTS10/FBN3/COMP/ADAMTS2/MAMDC2/COL15A1/LOXL2/ASPN/ECM2/TNC/PXDN/COL12A1/SMOC2/THBS2/FBN1/ANXA2/…	1.99637677885701	Component
GO:0098794	postsynapse	147/3495	415/16167	4.5884821302977e-11	4.5884821302977e-11	1.09088213217405e-07	ABLIM1/ACTN1/ADD2/ADD3/ADGRB1/ADGRL1/ADORA1/ANKS1B/ARHGAP44/ARHGEF2/ARRB1/ATP1A1/ATP2B2/AXIN1/BCAS1/BNIP3/CACNG4/CACNG5/CADPS2/CALB1/CAMK2B/CAMK2G/CAMK2N1/CD3E/CDH2/CDK5/CHRM3/CHRNA1/CHRNA3/CHRNA5/CHRNG/CLSTN3/COMT/CTNND2/CYFIP1/DCLK1/DDN/DGKI/DISC1/DLG2/DLGAP1/DMTN/DNAJB1/DRD1/DTNBP1/DVL1/ENTPD1/EPHA7/EPHB2/EPN1/ERBB3/F2R/FLRT3/FRMPD4/FYN/GABRA2/GABRE/GABRG1/GABRR1/GLRB/GPER1/GPR156/GRID1/GRIK3/…	147	49	98	TMEM108/KCNC4/LOC102186356/CDK5/DGKI/CAMK2B/DDN/PICK1/MAPK10/LOC102190950/SYNPO/KCTD16/RGS14/DNAJB1/HOMER3/DMTN/DRD1/NCK2/SYNDIG1/LZTS3/MYLK2/SNTA1/SHARPIN/CD3E/DVL1/NOS1/NETO2/MT3/EPN1/ARHGAP44/NR1D1/MAPT/RGS7BP/ATP2B2/DTNBP1/AXIN1/GPER1/BNIP3/NEURL1/SORBS2/GRID1/CAMK2G/DLG2/SYN1/P2RX6/COMT/LOC106503061/SCRIB/MSTRG.18649	TIAM1/GPR156/NLGN1/CAMK2N1/SH2D5/EPHB2/CHRNG/CHRNA1/CYFIP1/KIF1A/GRIK3/LRP8/ATP1A1/SYT11/ARHGEF2/LRRC4/CADPS2/PTPRZ1/SRI/PRKAR2B/KCNC2/ERBB3/ANKS1B/PTPRO/CLSTN3/GABRG1/GABRA2/SPOCK1/PDLIM4/ADGRL1/RAB8A/NTRK2/GRIN3A/MUSK/LPAR1/MARCKS/FYN/EPHA7/GABRR1/IFNGR1/ACTN1/F2R/IL1R1/ADD2/STXBP1/KCTD12/DCLK1/LOC102172074/SNAP25/FLRT3/ITGA8/SRC/BCAS1/CALB1/ADGRB1/RIMS1/LRP4/SLC1A2/ARRB1/ADORA1/LOC108637778/KC…	1.63851905475981	Component
GO:0009897	external side of plasma membrane	109/3495	283/16167	5.71488929946699e-11	5.71488929946699e-11	1.09088213217405e-07	ABCA1/ADGRE1/ANTXR1/ANTXR2/ANXA1/ANXA5/C28H10orf54/CD14/CD22/CD24/CD274/CD3E/CD4/CD40/CD83/CD86/CD9/CDH13/CLEC14A/CTSV/CUBN/CXCL10/CXCL9/CXCR4/CXCR5/DLK1/EFNA5/ENOX2/ENPEP/EPHA5/F3/FCER1A/FCER1G/FCER2/FOLR2/GFRA1/GLRB/GSR/HYAL2/IL12RB2/IL1R1/IL1RL1/IL2RA/IL31RA/IL6ST/ITGA2/ITGA5/ITGA6/ITGAM/ITGAX/ITGB3/ITGB6/KCNJ3/KCNJ5/KDR/KIT/L1CAM/LDLR/LOC100860959/LOC102168948/LOC102173987/LOC102174322/LOC102…	109	15	94	VTCN1/RORC/LOC102186356/LOC102183941/CD4/FCER2/ABCA1/CXCR5/CD3E/TNFRSF4/ENOX2/RTN4R/L1CAM/MSTRG.14196/MSTRG.299	LOC102183007/CD86/TFRC/NLGN1/SERPINE2/CXCR4/KCNJ3/LOC102168948/ITGB6/LRP2/ITGA6/IL12RB2/TGFBR3/F3/PLPPR4/LOC102175177/S1PR1/LOC102173987/FCER1A/FCER1G/NRCAM/LOC100860959/ITGA5/LOC102189932/LOC102183943/CD9/ANXA5/ENPEP/PDGFRA/KIT/KDR/EPHA5/CXCL9/CXCL10/ANTXR2/EFNA5/CD14/ADGRE1/LDLR/CD274/TMC1/ANXA1/CTSV/MUSK/TLR4/CD24/THBS1/IL1R1/IL1RL1/ANTXR1/SDC1/IL2RA/CUBN/PRND/CD40/RTN4RL2/FOLR2/LOC102174322/N…	1.78164970654696	Component
GO:0032279	asymmetric synapse	89/3495	221/16167	2.27640126065529e-10	2.27640126065529e-10	3.6210754790108e-07	ABLIM1/ADD2/ADD3/ADGRB1/ADGRL1/ADORA1/ANKS1B/ARHGAP44/ARHGEF2/ARRB1/ATP1A1/ATP2B2/AXIN1/BCAS1/BNIP3/CACNG4/CACNG5/CAMK2B/CAMK2G/CAMK2N1/CDH2/CDK5/CHRM2/CHRM3/CHRNA3/CLSTN3/CTNND2/DCLK1/DISC1/DLG2/DLGAP1/DMTN/DNAJB1/DTNBP1/DVL1/ENTPD1/FLRT3/FYN/GPER1/GRIN3A/HIP1R/HOMER3/IFNGR1/IL1R1/ITGA8/KCNAB2/LOC106503061/LRP4/LRP8/LZTS3/MAPK10/MAPT/ATP2B2/MT3/MYLK2/NCK2/NETO2/NEURL1/NGFR/NLGN1/NLGN4X/NOS1/NTRK…	89	34	55	TMEM108/CDK5/CAMK2B/PICK1/MAPK10/RGS14/DNAJB1/HOMER3/DMTN/NCK2/SYNDIG1/LZTS3/MYLK2/SHARPIN/DVL1/NOS1/NETO2/MT3/ARHGAP44/MAPT/ATP2B2/DTNBP1/AXIN1/GPER1/BNIP3/NEURL1/SORBS2/CAMK2G/DLG2/SYN1/P2RX6/LOC106503061/SCRIB/MSTRG.18649	TIAM1/NLGN1/CAMK2N1/SH2D5/LRP8/ATP1A1/SYT11/ARHGEF2/CHRM2/ANKS1B/CLSTN3/SPOCK1/ADGRL1/RAB8A/NTRK2/GRIN3A/FYN/IFNGR1/IL1R1/ADD2/DCLK1/FLRT3/ITGA8/SRC/BCAS1/ADGRB1/RIMS1/LRP4/ARRB1/ADORA1/KCNAB2/P2RX4/HIP1R/PRKCG/SHISA6/RNF112/NGFR/CACNG5/CACNG4/PDZD2/CTNND2/CHRNA3/SYNGAP1/CDH2/DLGAP1/ABLIM1/ADD3/SORCS3/PSD/ENTPD1/CHRM3/DISC1/PAK1/NLGN4X/PGRMC1	1.86285902938263	Component
GO:0014069	postsynaptic density	87/3495	215/16167	2.70805614400963e-10	2.70805614400963e-10	3.69232256507298e-07	ABLIM1/ADD2/ADD3/ADGRB1/ADGRL1/ADORA1/ANKS1B/ARHGAP44/ARHGEF2/ARRB1/ATP1A1/ATP2B2/AXIN1/BCAS1/BNIP3/CACNG4/CACNG5/CAMK2B/CAMK2G/CAMK2N1/CDH2/CDK5/CHRNA3/CLSTN3/CTNND2/DCLK1/DISC1/DLG2/DLGAP1/DMTN/DNAJB1/DTNBP1/DVL1/ENTPD1/FLRT3/FYN/GPER1/GRIN3A/HIP1R/HOMER3/IFNGR1/IL1R1/ITGA8/KCNAB2/LOC106503061/LRP4/LRP8/LZTS3/MAPK10/MAPT/ATP2B2/MT3/MYLK2/NCK2/NETO2/NEURL1/NGFR/NLGN1/NLGN4X/NOS1/NTRK2/P2RX4/P2RX…	87	34	53	TMEM108/CDK5/CAMK2B/PICK1/MAPK10/RGS14/DNAJB1/HOMER3/DMTN/NCK2/SYNDIG1/LZTS3/MYLK2/SHARPIN/DVL1/NOS1/NETO2/MT3/ARHGAP44/MAPT/ATP2B2/DTNBP1/AXIN1/GPER1/BNIP3/NEURL1/SORBS2/CAMK2G/DLG2/SYN1/P2RX6/LOC106503061/SCRIB/MSTRG.18649	TIAM1/NLGN1/CAMK2N1/SH2D5/LRP8/ATP1A1/SYT11/ARHGEF2/ANKS1B/CLSTN3/SPOCK1/ADGRL1/RAB8A/NTRK2/GRIN3A/FYN/IFNGR1/IL1R1/ADD2/DCLK1/FLRT3/ITGA8/SRC/BCAS1/ADGRB1/RIMS1/LRP4/ARRB1/ADORA1/KCNAB2/P2RX4/HIP1R/PRKCG/SHISA6/RNF112/NGFR/CACNG5/CACNG4/PDZD2/CTNND2/CHRNA3/SYNGAP1/CDH2/DLGAP1/ABLIM1/ADD3/SORCS3/PSD/ENTPD1/DISC1/PAK1/NLGN4X/PGRMC1	1.87181555045414	Component
GO:0099572	postsynaptic specialization	87/3495	217/16167	4.72739006223203e-10	4.72739006223203e-10	5.63990074924445e-07	ABLIM1/ADD2/ADD3/ADGRB1/ADGRL1/ADORA1/ANKS1B/ARHGAP44/ARHGEF2/ARRB1/ATP1A1/ATP2B2/AXIN1/BCAS1/BNIP3/CACNG4/CACNG5/CAMK2B/CAMK2G/CAMK2N1/CDH2/CDK5/CHRNA3/CLSTN3/CTNND2/DCLK1/DISC1/DLG2/DLGAP1/DMTN/DNAJB1/DTNBP1/DVL1/ENTPD1/FLRT3/FYN/GPER1/GRIN3A/HIP1R/HOMER3/IFNGR1/IL1R1/ITGA8/KCNAB2/LOC106503061/LRP4/LRP8/LZTS3/MAPK10/MAPT/ATP2B2/MT3/MYLK2/NCK2/NETO2/NEURL1/NGFR/NLGN1/NLGN4X/NOS1/NTRK2/P2RX4/P2RX…	87	34	53	TMEM108/CDK5/CAMK2B/PICK1/MAPK10/RGS14/DNAJB1/HOMER3/DMTN/NCK2/SYNDIG1/LZTS3/MYLK2/SHARPIN/DVL1/NOS1/NETO2/MT3/ARHGAP44/MAPT/ATP2B2/DTNBP1/AXIN1/GPER1/BNIP3/NEURL1/SORBS2/CAMK2G/DLG2/SYN1/P2RX6/LOC106503061/SCRIB/MSTRG.18649	TIAM1/NLGN1/CAMK2N1/SH2D5/LRP8/ATP1A1/SYT11/ARHGEF2/ANKS1B/CLSTN3/SPOCK1/ADGRL1/RAB8A/NTRK2/GRIN3A/FYN/IFNGR1/IL1R1/ADD2/DCLK1/FLRT3/ITGA8/SRC/BCAS1/ADGRB1/RIMS1/LRP4/ARRB1/ADORA1/KCNAB2/P2RX4/HIP1R/PRKCG/SHISA6/RNF112/NGFR/CACNG5/CACNG4/PDZD2/CTNND2/CHRNA3/SYNGAP1/CDH2/DLGAP1/ABLIM1/ADD3/SORCS3/PSD/ENTPD1/DISC1/PAK1/NLGN4X/PGRMC1	1.85456379422875	Component
GO:0098984	neuron to neuron synapse	89/3495	226/16167	8.82706110085127e-10	8.82706110085127e-10	9.36081438613081e-07	ABLIM1/ADD2/ADD3/ADGRB1/ADGRL1/ADORA1/ANKS1B/ARHGAP44/ARHGEF2/ARRB1/ATP1A1/ATP2B2/AXIN1/BCAS1/BNIP3/CACNG4/CACNG5/CAMK2B/CAMK2G/CAMK2N1/CDH2/CDK5/CHRM2/CHRM3/CHRNA3/CLSTN3/CTNND2/DCLK1/DISC1/DLG2/DLGAP1/DMTN/DNAJB1/DTNBP1/DVL1/ENTPD1/FLRT3/FYN/GPER1/GRIN3A/HIP1R/HOMER3/IFNGR1/IL1R1/ITGA8/KCNAB2/LOC106503061/LRP4/LRP8/LZTS3/MAPK10/MAPT/ATP2B2/MT3/MYLK2/NCK2/NETO2/NEURL1/NGFR/NLGN1/NLGN4X/NOS1/NTRK…	89	34	55	TMEM108/CDK5/CAMK2B/PICK1/MAPK10/RGS14/DNAJB1/HOMER3/DMTN/NCK2/SYNDIG1/LZTS3/MYLK2/SHARPIN/DVL1/NOS1/NETO2/MT3/ARHGAP44/MAPT/ATP2B2/DTNBP1/AXIN1/GPER1/BNIP3/NEURL1/SORBS2/CAMK2G/DLG2/SYN1/P2RX6/LOC106503061/SCRIB/MSTRG.18649	TIAM1/NLGN1/CAMK2N1/SH2D5/LRP8/ATP1A1/SYT11/ARHGEF2/CHRM2/ANKS1B/CLSTN3/SPOCK1/ADGRL1/RAB8A/NTRK2/GRIN3A/FYN/IFNGR1/IL1R1/ADD2/DCLK1/FLRT3/ITGA8/SRC/BCAS1/ADGRB1/RIMS1/LRP4/ARRB1/ADORA1/KCNAB2/P2RX4/HIP1R/PRKCG/SHISA6/RNF112/NGFR/CACNG5/CACNG4/PDZD2/CTNND2/CHRNA3/SYNGAP1/CDH2/DLGAP1/ABLIM1/ADD3/SORCS3/PSD/ENTPD1/CHRM3/DISC1/PAK1/NLGN4X/PGRMC1	1.82164533404231	Component
GO:0062023	collagen-containing extracellular matrix	59/3495	134/16167	4.92071996157413e-09	4.92071996157413e-09	4.6964387254308e-06	ACAN/ADAMTS12/ANXA2/APLP1/CCDC80/COL11A1/COL11A2/COL12A1/COL14A1/COL15A1/COL17A1/COL1A2/COL28A1/COL2A1/COL3A1/COL4A1/COL4A2/COL4A3/COL4A4/COL4A5/COL5A2/COL8A1/COL8A2/ECM2/EFNA5/EGFL6/EGFLAM/ENTPD1/ENTPD2/F3/FBN1/FRAS1/FREM2/IGF1/ITGA6/LAMA1/LAMB1/LAMB4/LAMC1/LOXL2/LUM/MAMDC2/MATN2/NID1/NID2/NTN1/P3H1/P3H2/SERPINE2/SERPINF1/SMOC2/SPARC/TGFBI/TGFBR3/THBS2/TIMP1/TIMP2/TNC/USH2A	59	1	58	APLP1	COL8A1/CCDC80/P3H2/COL4A3/COL4A4/SERPINE2/ITGA6/COL3A1/COL5A2/COL8A2/P3H1/TGFBR3/F3/COL11A1/LAMB4/LAMB1/COL28A1/COL1A2/LUM/COL2A1/IGF1/FRAS1/EFNA5/SPARC/TGFBI/MAMDC2/COL15A1/LOXL2/ECM2/TNC/COL12A1/SMOC2/THBS2/FBN1/ANXA2/NID2/ENTPD2/COL4A2/COL4A1/FREM2/COL14A1/MATN2/USH2A/LAMC1/SERPINF1/NTN1/TIMP2/EGFLAM/ADAMTS12/ACAN/COL11A2/LAMA1/COL17A1/ENTPD1/NID1/TIMP1/EGFL6/COL4A5	2.03671129331881	Component
GO:0097435	supramolecular fiber organization	128/3495	376/16167	1.33874094296535e-08	1.33874094296535e-08	1.13625627501774e-05	ABI2/ACAN/ACTC1/ACTN1/ACTR3/ADAMTS2/ADAMTS3/ADD2/AGFG1/AIF1/AKAP9/ANXA2/ARHGEF2/ARPC1B/ARPC3/ARPC5/ARRB1/AXIN1/BCL2/CAPN3/CARMIL1/CASQ2/CCDC155/CCDC88C/CD2AP/CGNL1/COL11A1/COL11A2/COL12A1/COL14A1/COL1A2/COL2A1/COL3A1/COL5A2/CORO1B/CRHR2/DCTN1/DDR2/DES/DIAPH1/DMTN/DPT/DVL1/ELN/EZR/FAT1/FBXO5/FGF13/FSCN1/GAS7/GREM1/HOOK1/IGSF22/KIF18A/KIF2C/KLHL24/KRT25/KRT9/LCP1/LDB3/LIMA1/LMOD1/LMOD3/LMX1B/LOC100…	128	38	90	DES/HOOK1/TMOD4/AKAP9/MYBPC1/WASH1/MYOZ3/DIAPH1/OBSCN/DMTN/NEFL/TRDN/CAPN3/DCTN1/NCK2/WASF3/MSRB2/LOC102190036/STMN3/STMN2/USH1C/DVL1/LMOD1/CCDC155/MYBPC2/TCAP/KRT9/MAPT/CCDC88C/LMOD3/MYOM1/AXIN1/MYH11/TACC2/LDB3/MYOZ1/MYPN/FGF13	KLHL24/STMN1/LOC108637382/AGFG1/ABI2/MYO1B/ACTR3/WIPF1/COL3A1/COL5A2/P3H1/KIF2C/COL11A1/CASQ2/ARHGEF2/DDR2/CRHR2/LOC100860959/SCIN/COL1A2/LUM/LIMA1/COL2A1/MFAP5/MYOZ2/SNCA/PDGFRA/ADAMTS3/TACC3/LOX/ADAMTS2/LOXL2/COL12A1/MARCKS/SGK1/FBXO5/EZR/ACTN1/TMOD3/CGNL1/ANXA2/ACTC1/GREM1/ADD2/LOC102184252/LMX1B/LCP1/SRC/PREX1/COL14A1/KIF18A/SERPINH1/ARRB1/LOC102172084/MYBPH/DPT/LOC108637778/ARPC5/TNNT2/TRPV4…	1.57472376951877	Process
GO:0005581	collagen trimer	22/3495	32/16167	1.42862264643237e-08	1.42862264643237e-08	1.13625627501774e-05	COL11A1/COL11A2/COL12A1/COL13A1/COL15A1/COL1A2/COL2A1/COL3A1/COL4A1/COL4A2/COL4A3/COL4A4/COL5A2/COL6A1/COL6A3/COL8A1/COL9A1/COL9A2/DCN/LOC108637488/LOX/LUM	22	0	22		COL8A1/COL6A1/COL4A3/COL4A4/COL3A1/COL5A2/COL6A3/COL9A2/COL11A1/COL1A2/LUM/DCN/COL2A1/LOX/COL15A1/COL12A1/COL4A2/COL4A1/LOC108637488/COL9A1/COL11A2/COL13A1	3.18020386266094	Component
GO:0030199	collagen fibril organization	24/3495	37/16167	1.81365381965817e-08	1.81365381965817e-08	1.33153029820572e-05	ACAN/ADAMTS2/ADAMTS3/ANXA2/COL11A1/COL11A2/COL12A1/COL14A1/COL1A2/COL2A1/COL3A1/COL5A2/DDR2/DPT/GREM1/LMX1B/LOC102184252/LOX/LOXL2/LUM/P3H1/P3H4/SERPINF2/SERPINH1	24	0	24		COL3A1/COL5A2/P3H1/COL11A1/DDR2/COL1A2/LUM/COL2A1/ADAMTS3/LOX/ADAMTS2/LOXL2/COL12A1/ANXA2/GREM1/LOC102184252/LMX1B/COL14A1/SERPINH1/DPT/SERPINF2/P3H4/ACAN/COL11A2	3.00048718246143	Process
GO:0003779	actin binding	101/3495	289/16167	1.05563607366694e-07	1.05563607366694e-07	6.7923791162647e-05	ABLIM1/ACTC1/ACTN1/ACTN3/ADD2/AIF1/AIF1L/ANLN/ANTXR1/ANXA2/ARPC1B/ARPC5/CAMSAP3/CCIN/CGN/CORO1B/CORO6/CXCR4/CYFIP1/DIAPH1/DMTN/EPS8L1/EPS8L2/EZR/FGD4/FHL3/FLNC/FMNL1/FSCN1/GAS2L3/GAS7/HIP1R/HOOK1/IGSF22/KIF18A/KLHL2/LASP1/LCP1/LIMA1/LMOD3/LOC102172084/LOC102175487/LOC102181716/LOC102188914/LOC102189471/LOC108637778/MAP1S/MAPT/MARCKS/MEFV/MLPH/MSRB2/MTSS1L/MYBPC1/MYBPC2/MYBPH/MYH10/MYL3/MYL4/MYO10…	101	40	61	XIRP2/MLPH/FHL3/HOOK1/CGN/S100A4/FLNC/MYBPC1/FGD4/PICK1/MYOZ3/SYNPO/DIAPH1/CAMSAP3/MAP1S/DMTN/PACRG/SPTB/SYNE2/LOC102175487/VPS18/MSRB2/MYO3A/TNNC2/MTSS1L/NOD2/MYBPC2/CORO6/MYO1C/MAPT/LMOD3/TNNC1/MYL3/MYOM1/SYNPO2L/MYOZ1/MYPN/PKNOX2/ACTN3/EPS8L2	MYO1B/CXCR4/WIPF1/CYFIP1/NOS3/ANLN/SCIN/LIMA1/TWF1/GAS2L3/PARVG/MYOZ2/SNCA/CCIN/MARCKS/EZR/ACTN1/ANXA2/ACTC1/ADD2/ANTXR1/AIF1L/LCP1/PHACTR3/NCALD/KIF18A/MYO7A/LOC102172084/PARVA/TRPC6/MYBPH/LOC108637778/ARPC5/TNNT2/TRPV4/HIP1R/KLHL2/SLC6A2/EPS8L1/NOS2/MYH10/GAS7/LOC102181716/LASP1/SLC4A1/FMNL1/MYL4/MYO10/TWF2/AIF1/TULP1/MEFV/LOC102188914/ARPC1B/FSCN1/SHTN1/ABLIM1/IGSF22/CORO1B/PLS3/LOC102189471	1.61661196667508	Function
GO:0098609	cell-cell adhesion	112/3495	329/16167	1.06751298562669e-07	1.06751298562669e-07	6.7923791162647e-05	ADD2/ADGRL1/ADGRL3/ADGRV1/AMIGO1/BCL2/BMP5/CADM2/CADM4/CAMSAP3/CD177/CD200/CD24/CD2AP/CD6/CD84/CD93/CD99L2/CDH1/CDH13/CDH2/CDH23/CDON/CLDN1/CLDN10/CLDN11/CLDN19/CLDN20/CLDN4/CLDN7/CNTN3/CNTN4/COL13A1/COL8A2/COLEC10/DCHS1/EZR/FAT1/FAT4/FBLIM1/FERMT3/FLRT3/GLDN/ITGA5/ITGA6/ITGA8/ITGAM/ITGAX/ITGB3/JAM2/KIT/L1CAM/LAMB1/LEF1/LEP/LIMS2/LOC100860959/LOC102175177/LOC102178953/LOC102180368/LOC102184087/LO…	112	14	98	AMIGO1/LEP/ADGRV1/CAMSAP3/SEMA4D/COLEC10/FBLIM1/CLDN7/LOC102180368/CD6/CD99L2/L1CAM/SCRIB/MSTRG.6252	JAM2/CADM2/CD200/CLDN1/NLGN1/CLDN11/ITGA6/LIMS2/COL8A2/CLDN19/TACSTD2/LOC102175177/NTNG1/S100A9/S100A8/CD84/NECTIN4/MPZ/NRCAM/LAMB1/PIK3CG/LOC100860959/ITGA5/LEF1/PDGFRA/KIT/ADGRL3/PCDH12/PCDHB14/LOC106502336/LOC106502335/LOC102188497/MADCAM1/MEGF10/ADGRL1/TEK/SYK/CD24/CLDN20/EZR/GLDN/ADD2/LOC102184252/STXBP1/CLDN10/FLRT3/ITGA8/CD93/SIGLEC1/LOC102190430/SRC/NOV/LOC108637488/DCHS1/PARVA/NECTIN1/NC…	1.57472376951877	Process
GO:0048705	skeletal system morphogenesis	83/3495	227/16167	1.60689683383187e-07	1.60689683383187e-07	9.58535104760105e-05	ACAN/ACTN3/ALX1/ALX4/ARID5B/AXIN1/AXIN2/BMP1/CHAD/COL11A1/COL11A2/COL13A1/COL2A1/COL9A1/COMP/CSRNP1/DHRS3/FBN2/FGF18/FGFR2/FUZ/GLI3/GSC/HHIP/HOXA11/HOXB8/HOXC11/HYAL1/HYAL2/IFITM5/IGF1/INSIG1/IRX5/LOC102187233/LTBP3/LTF/MDFI/MEF2D/MGP/MMP14/MMP16/MMP2/MTHFD1L/MYC/MYCN/MYF5/NOG/NPPC/OSR1/P2RX7/PCGF2/PDGFRA/PHOSPHO1/PRKRA/PRRX1/PRRX2/RDH10/RECQL4/RFLNB/ROR2/SATB2/SERPINH1/SFRP4/SGPL1/SHOX2/SIX2/SLC…	83	12	71	MEF2D/HOXC11/LOC102187233/DHRS3/IRX5/FUZ/PHOSPHO1/HOXB8/PCGF2/THRA/AXIN1/ACTN3	SHOX2/TIPARP/NPPC/SATB2/PRKRA/TWIST2/COL11A1/SLC39A1/THBS3/INSIG1/GLI3/HOXA11/SFRP4/TWIST1/MYF5/ALX1/COL2A1/IGF1/MGP/WDR19/PDGFRA/FBN2/COMP/BMP1/STC1/ROR2/MTHFD1L/THBS1/MMP14/SIX2/OSR1/MYCN/SOX11/PRRX2/MMP16/RDH10/SULF1/MYC/RECQL4/COL9A1/ALX4/SERPINH1/PRRX1/TRPV4/P2RX7/HHIP/MMP2/NOG/TBX4/RFLNB/CHAD/WNT9B/SOX9/AXIN2/FGF18/SPEF2/ACAN/GSC/TGFBR2/CSRNP1/HYAL2/HYAL1/LTF/MDFI/COL11A2/FGFR2/SGPL1/COL13A…	1.69135391654535	Process
GO:0051272	positive regulation of cellular component movement	169/3495	550/16167	2.5166567526645e-07	2.5166567526645e-07	0.000141291187470025	ACKR3/ADAM17/ADGRA2/ADORA3/AIF1/AKT3/ALDOA/ANXA1/ARHGEF2/ARHGEF39/BCL2/BDKRB1/BMP2/C3AR1/C3H1orf226/CAMK1D/CARMIL1/CCBE1/CCL26/CD274/CD40/CD99L2/CDH13/CEMIP/CHST3/CLDN7/CPNE3/CRKL/CSF1/CTSH/CXCL10/CXCL14/CXCL16/CXCL9/CXCR4/DAB2/DDR2/DIAPH1/DMTN/DOCK8/DRD1/EDN3/EDNRA/ENPP2/ETS1/F2R/F2RL1/F3/FAM83H/FERMT3/FGF16/FGF18/FGFR1OP/FLT4/FOXO4/GJA1/GLI1/GLIPR2/GPER1/GPLD1/GRB7/GTSE1/HIF1A/HYAL1/IGF1/IGF2/I…	169	35	134	IL12A/IRS1/S100A14/WASH1/LOC102182395/DIAPH1/MAP2K2/TNFSF14/NR4A3/DMTN/SEMA4D/TRIM32/FGFR1OP/SYNE2/DRD1/UTS2/CRKL/GPLD1/TRPM4/ZNF580/MYO1C/CLDN7/PRKCA/LOC108638200/IQCF1/LOC100861326/TSC2/TBC1D24/ALDOA/GPER1/ZNF703/VEGFB/FOXO4/CD99L2/FAM83H	TIAM1/LRRC15/PTAFR/NRP2/CXCR4/TNFAIP6/ITGA6/TWIST2/ACKR3/F3/S1PR1/CSF1/ADORA3/TRIM46/ARHGEF2/C3H1orf226/DDR2/NOS3/PTPRZ1/LAMB1/RELN/SEMA3A/TWIST1/KITLG/ITGA5/GLI1/IGF1/C3AR1/GTSE1/LEF1/PDGFRA/KIT/KDR/CXCL9/CXCL10/SPARC/CXCL14/MADCAM1/SEMA6A/FLT4/TEK/CD274/DOCK8/ANXA1/ARHGEF39/GLIPR2/ROR2/LPAR1/GJA1/SASH1/RHOJ/HIF1A/SEMA6D/THBS1/MMP14/F2RL1/F2R/IL1R1/LOC102184252/ADAM17/POSTN/CAMK1D/NRP1/BMP2/EDN3…	1.42136714787359	Process
GO:0005201	extracellular matrix structural constituent	32/3495	63/16167	3.14703391881699e-07	3.14703391881699e-07	0.000166866412525811	ACAN/BGN/CD4/CHI3L1/COL11A1/COL11A2/COL1A2/COL3A1/COL4A1/COL4A2/COL4A4/COL8A2/COL9A1/COL9A2/COMP/ELN/EMILIN2/FBN1/FBN2/FBN3/LAMA1/LAMB1/LAMC1/LOC108637488/LUM/MFAP5/MGP/MUC6/PXDN/TECTA/TECTB/VCAN	32	3	29	CD4/TECTB/MUC6	COL4A4/COL3A1/COL8A2/COL9A2/COL11A1/LAMB1/COL1A2/LUM/MGP/MFAP5/VCAN/FBN2/FBN3/COMP/PXDN/FBN1/COL4A2/COL4A1/LOC108637488/COL9A1/TECTA/CHI3L1/LAMC1/ACAN/COL11A2/EMILIN2/LAMA1/ELN/BGN	2.34958784658355	Function
GO:0001501	skeletal system development	151/3495	486/16167	5.2917777615006e-07	5.2917777615006e-07	0.00026582021586441	ACAN/ACD/ACTN3/ADAMTS4/AES/ALX1/ALX4/ANXA2/ARID5B/AXIN1/AXIN2/BMP1/BMP2/BMP5/CDH11/CHAD/CHI3L1/COL11A1/COL11A2/COL12A1/COL13A1/COL1A2/COL2A1/COL3A1/COL5A2/COL9A1/COL9A2/COMP/CSRNP1/DCHS1/DHRS3/DLK1/DMRT2/ESR1/EVC/FAT4/FBN1/FBN2/FGF18/FGFR2/FST/FUZ/GDF10/GLI2/GLI3/GPLD1/GSC/HEXB/HHIP/HIF1A/HOXA11/HOXB8/HOXC11/HOXD1/HYAL1/HYAL2/IFITM5/IGF1/IGF2/IGFBP4/INHA/INSIG1/IRX5/JAG2/KIT/LECT1/LEP/LOC10218199…	151	29	122	TP63/RUNX3/HOXD1/MEF2D/LEP/HOXC11/PITX1/AES/SEMA4D/ESR1/LOC102187233/PIP4K2A/DHRS3/GPLD1/IRX5/ACD/RYR1/FUZ/SPNS2/WFIKKN2/PHOSPHO1/HOXB8/PCGF2/THRA/PRKCA/JAG2/AXIN1/ACTN3/MSTRG.14173	SHOX2/TIPARP/NPPC/INHA/SATB2/GLI2/PRKRA/COL3A1/COL5A2/TWIST2/COL9A2/P3H1/COL11A1/WNT2B/SLC39A1/THBS3/ADAMTS4/INSIG1/NOS3/GLI3/HOXA11/SFRP4/LRRC17/TWIST1/COL1A2/MYF5/ALX1/LUM/COL2A1/IGF1/MGP/WDR19/PDGFRA/KIT/EVC/VCAN/SPARC/FBN2/COMP/DMRT2/BMP1/STC1/ROR2/COL12A1/MTHFD1L/HIF1A/FBN1/ANXA2/THBS1/MMP14/SIX2/OSR1/MYCN/SOX11/PRRX2/POSTN/LECT1/BMP2/LOC102190430/SRC/SULF2/MMP16/NOV/RDH10/SULF1/SNAI2/MYC/RE…	1.43721895476783	Process
GO:0031252	cell leading edge	118/3495	362/16167	6.58781011131144e-07	6.58781011131144e-07	0.000314377233048741	ABCA7/ABI2/ABLIM1/ACTC1/ACTN1/ACTR3/ADORA1/AIF1/AMPH/ANTXR1/ANXA2/ARHGAP44/ARHGEF2/ARPC3/ARPC5/ATF4/ATN1/BMX/CARMIL1/CD2AP/CDH1/CDH2/CDK5/CDK6/CIT/CORO1B/CXCR4/CYFIP1/DCTN1/DIAPH1/DLC1/DOCK8/EEF1A1/EPS8L1/EPS8L2/EZR/FAP/FGD4/FLOT1/FLOT2/FRMD4B/FSCN1/GABRA2/GAS7/GPER1/HIP1R/IFIT5/ITGA5/ITGA8/ITGB3/KCNA2/KCNC2/KCNC3/KCNJ11/KIF18A/KITLG/KLHL2/LAYN/LCP1/LDB2/LIMK1/LOC102175795/LOC102190430/LOC1086331…	118	28	90	CDK5/FGD4/ATN1/ATF4/DIAPH1/ABCA7/PDE4A/SYNE2/DCTN1/WASF3/PTK6/STMN2/KCNJ11/PRKCZ/MTSS1L/FLOT2/MYO1C/ARHGAP44/MAPT/FLOT1/SH2B1/LIMK1/GPER1/EPS8L2/STXBP2/SCRIB/MSTRG.10768/MSTRG.8964	TIAM1/S100B/ABI2/ACTR3/CXCR4/FAP/CYFIP1/SSX2IP/KCNA2/S100A11/ARHGEF2/PTPRZ1/AMPH/SGCE/CDK6/KCNC2/KITLG/ITGA5/PTPRO/PKD2/GABRA2/PTPN13/LDB2/WWC1/PSD2/PDLIM4/DOCK8/EEF1A1/PTPRK/EZR/ACTN1/PLEK2/TMOD3/ANXA2/ACTC1/ANTXR1/SPATA13/LCP1/SNAP25/ITGA8/LOC108633189/LOC102190430/SRC/PTPRJ/SLC1A2/KIF18A/PARVA/LAYN/ADORA1/USH2A/PDPN/ARPC5/TRPV4/CIT/ARPC3/HIP1R/KLHL2/CDH1/KCNC3/EPS8L1/SCIMP/MYH10/GAS7/LOC102175…	1.50784150997083	Component
GO:0031256	leading edge membrane	53/3495	131/16167	8.01885976846114e-07	8.01885976846114e-07	0.000364446122910462	ABCA7/ADORA1/AIF1/AMPH/ANTXR1/ARHGAP44/ARHGEF2/ATF4/BMX/DIAPH1/DLC1/DOCK8/EEF1A1/EPS8L1/EPS8L2/FAP/GABRA2/GPER1/HIP1R/IFIT5/ITGA8/ITGB3/KCNC2/KCNC3/KCNJ11/MAPT/CDC37/CDC37/CDC37/CDC37/CDC37/MTSS1L/MYO1C/NGFR/PDE4A/PDPN/PLEK2/PSD/PSD2/PTPRJ/PTPRK/PTPRZ1/SCIMP/SGCE/SLC1A2/SLC39A6/SPATA13/SRC/SYNE2/TIAM1/TRPV4/USH2A/WWC1	53	14	39	ATF4/DIAPH1/ABCA7/PDE4A/SYNE2/KCNJ11/MTSS1L/MYO1C/ARHGAP44/MAPT/GPER1/EPS8L2/MSTRG.10768/MSTRG.8964	TIAM1/FAP/ARHGEF2/PTPRZ1/AMPH/SGCE/KCNC2/GABRA2/WWC1/PSD2/DOCK8/EEF1A1/PTPRK/PLEK2/ANTXR1/SPATA13/ITGA8/SRC/PTPRJ/SLC1A2/ADORA1/USH2A/PDPN/TRPV4/HIP1R/KCNC3/EPS8L1/SCIMP/NGFR/ITGB3/AIF1/SLC39A6/PSD/IFIT5/DLC1/BMX/MSTRG.12419/MSTRG.3211/MSTRG.7105	1.87148707532025	Component
GO:2000147	positive regulation of cell motility	162/3495	533/16167	9.37843805562658e-07	9.37843805562658e-07	0.000406862669140508	ACKR3/ADAM17/ADGRA2/ADORA3/AIF1/AKT3/ALDOA/ANXA1/ARHGEF2/ARHGEF39/BCL2/BDKRB1/BMP2/C3AR1/CAMK1D/CARMIL1/CCBE1/CCL26/CD274/CD40/CD99L2/CDH13/CEMIP/CLDN7/CPNE3/CRKL/CSF1/CTSH/CXCL10/CXCL14/CXCL16/CXCL9/CXCR4/DAB2/DDR2/DIAPH1/DMTN/DOCK8/DRD1/EDN3/EDNRA/ENPP2/ETS1/F2R/F2RL1/F3/FAM83H/FERMT3/FGF16/FGF18/FGFR1OP/FLT4/FOXO4/GJA1/GLI1/GLIPR2/GPER1/GPLD1/GRB7/GTSE1/HIF1A/HYAL1/IGF1/IGF2/IL12A/IL1R1/IL6ST/…	162	34	128	IL12A/IRS1/S100A14/WASH1/LOC102182395/DIAPH1/MAP2K2/TNFSF14/NR4A3/DMTN/SEMA4D/TRIM32/FGFR1OP/SYNE2/DRD1/UTS2/CRKL/GPLD1/ZNF580/MYO1C/CLDN7/PRKCA/LOC108638200/IQCF1/LOC100861326/TSC2/TBC1D24/ALDOA/GPER1/ZNF703/VEGFB/FOXO4/CD99L2/FAM83H	TIAM1/LRRC15/PTAFR/NRP2/CXCR4/TNFAIP6/ITGA6/TWIST2/ACKR3/F3/S1PR1/CSF1/ADORA3/ARHGEF2/DDR2/NOS3/PTPRZ1/LAMB1/RELN/SEMA3A/TWIST1/KITLG/ITGA5/GLI1/IGF1/C3AR1/GTSE1/LEF1/PDGFRA/KIT/KDR/CXCL9/CXCL10/SPARC/CXCL14/MADCAM1/SEMA6A/FLT4/TEK/CD274/DOCK8/ANXA1/ARHGEF39/GLIPR2/ROR2/LPAR1/GJA1/SASH1/RHOJ/HIF1A/SEMA6D/THBS1/MMP14/F2RL1/F2R/IL1R1/LOC102184252/ADAM17/POSTN/CAMK1D/NRP1/BMP2/EDN3/SRC/CD40/PREX1/EN…	1.40595060754173	Process
GO:1901342	regulation of vasculature development	112/3495	344/16167	1.3408517243718e-06	1.3408517243718e-06	0.000556407440955565	ADAM12/ADAMTS9/ADGRA2/ADGRB1/AGTR1/AKT3/ANGPTL4/ANXA1/APLNR/BAC7.5/BTG1/C3AR1/C5/CCBE1/CCR3/CD40/CHGA/CHI3L1/COL4A2/COL4A3/CREB3L1/CRHR2/CTH/CTSH/CX3CR1/CXCL10/CXCR4/CYSLTR1/DCN/E2F2/EGLN1/EPHB4/EPN1/ETS1/F3/FGF18/FOXO4/GATA6/GPER1/GREM1/HEY1/HHIP/HIF1A/HIF1AN/HSPB6/HTATIP2/HYAL1/IGF2/ISM1/ITGA5/ITGB3/KDR/KIT/KLF2/LECT1/LEP/LOC100860959/LOC102169231/LOC102170003/LOC102173049/LOC102173683/LOC10217…	112	18	94	WNT4/S100A1/LEP/ANGPTL4/KLF2/TMEM2/UTS2/HSPB6/PAK4/EPN1/PRKCA/LOC108638200/CCR3/GPER1/HIF1AN/EGLN1/VEGFB/FOXO4	AGTR1/E2F2/COL4A3/CXCR4/CTH/F3/NRAS/NOS3/TSPAN12/CRHR2/LOC100860959/SEMA3E/TWIST1/DCN/BTG1/ITGA5/C3AR1/KIT/KDR/CXCL10/SPARC/LOC102174022/SEMA6A/TEK/ANXA1/C5/SASH1/THBS2/RHOJ/HIF1A/THBS1/SPRED1/GREM1/LOC102184252/COL4A2/STARD13/LECT1/ISM1/NRP1/PPP1R16B/CD40/HEY1/SULF1/ADGRB1/APLNR/CREB3L1/WT1/PDE3B/PDGFD/CHI3L1/AKT3/VASH2/SH2B3/SPATA5/HHIP/LOC102173683/LOC102175889/SERPINF1/PIK3R6/NGFR/ITGB3/UTS2R…	1.50605848887114	Process
GO:0030335	positive regulation of cell migration	156/3495	513/16167	1.43959131316971e-06	1.43959131316971e-06	0.000572490106864462	ACKR3/ADAM17/ADGRA2/ADORA3/AIF1/AKT3/ALDOA/ANXA1/ARHGEF2/ARHGEF39/BCL2/BDKRB1/BMP2/C3AR1/CAMK1D/CARMIL1/CCBE1/CCL26/CD274/CD40/CD99L2/CDH13/CEMIP/CPNE3/CRKL/CSF1/CTSH/CXCL10/CXCL14/CXCL16/CXCL9/CXCR4/DAB2/DDR2/DIAPH1/DMTN/DOCK8/DRD1/EDN3/EDNRA/ENPP2/ETS1/F2R/F2RL1/F3/FAM83H/FERMT3/FGF16/FGF18/FGFR1OP/FLT4/FOXO4/GJA1/GLI1/GLIPR2/GPER1/GPLD1/GRB7/GTSE1/HIF1A/HYAL1/IGF1/IGF2/IL12A/IL1R1/IL6ST/IRS1/I…	156	31	125	IL12A/IRS1/S100A14/WASH1/LOC102182395/DIAPH1/TNFSF14/NR4A3/DMTN/SEMA4D/TRIM32/FGFR1OP/SYNE2/DRD1/UTS2/CRKL/GPLD1/ZNF580/MYO1C/PRKCA/LOC108638200/LOC100861326/TSC2/TBC1D24/ALDOA/GPER1/ZNF703/VEGFB/FOXO4/CD99L2/FAM83H	TIAM1/LRRC15/PTAFR/NRP2/CXCR4/TNFAIP6/ITGA6/TWIST2/ACKR3/F3/S1PR1/CSF1/ADORA3/ARHGEF2/DDR2/NOS3/PTPRZ1/LAMB1/RELN/SEMA3A/KITLG/ITGA5/GLI1/IGF1/C3AR1/GTSE1/LEF1/PDGFRA/KIT/KDR/CXCL9/CXCL10/SPARC/CXCL14/MADCAM1/SEMA6A/FLT4/TEK/CD274/DOCK8/ANXA1/ARHGEF39/GLIPR2/ROR2/LPAR1/GJA1/SASH1/RHOJ/HIF1A/SEMA6D/THBS1/MMP14/F2RL1/F2R/IL1R1/LOC102184252/ADAM17/POSTN/CAMK1D/NRP1/BMP2/EDN3/SRC/CD40/PREX1/ENPP2/CPN…	1.4066611449941	Process
GO:0098797	plasma membrane protein complex	139/3495	448/16167	1.61724272300827e-06	1.61724272300827e-06	0.000595884627536775	ABCA7/ABCC8/ABCC9/ABCG8/AKAP9/ARRB1/ATP1A1/ATP1B3/BMP2/C5/CACNA1G/CACNA2D2/CACNA2D3/CACNB4/CACNG4/CACNG5/CALCR/CALCRL/CASP3/CATSPER4/CD3D/CD3E/CD3G/CD4/CD40/CDH1/CDH2/CHRNA1/CHRNA3/CHRNA5/CHRNG/COL13A1/CPT1C/DAB2/EVC/FCER1G/FLOT1/FLOT2/FXYD2/FZD8/GFRA1/GJA1/GJC1/GJD3/GLRB/GNA15/GNAI1/GNAI3/GNAO1/GNAZ/GNB4/GNG2/GNG4/GNG7/GNGT1/GRIN2C/GRIN2D/GRIN3A/HCN4/HSPA2/IGF1/IL12RB2/IL6ST/INHA/IRS1/ITGA10/ITG…	139	35	104	CATSPER4/IRS1/KCNC4/KCND3/AKAP9/CD4/KCNIP4/ABCA7/GNG7/KCNN1/HSPA2/KCNT1/NOXA1/SNTA1/KCNJ11/ABCC8/CD3G/CD3D/CD3E/SCN2B/FXYD2/GNAO1/SCN1B/RYR1/LIN7B/FLOT2/SGCA/SKAP1/PRKCA/CACNA2D3/CACNA2D2/FLOT1/LOC102180368/GNAZ/MSTRG.299	TFRC/GNB4/KCNAB1/ATP1B3/LOC108637382/CHRNG/INHA/CACNB4/KCNJ3/ITGB6/ITGA6/CHRNA1/CALCRL/IL12RB2/TGFBR3/LOC102175177/GNAI3/KCNA2/ATP1A1/ITGA10/LOC102186069/FCER1G/GNAI1/SGCE/GNGT1/CALCR/KCNC2/ITGA5/KCNMB4/IGF1/NCF4/ABCC9/KCNJ8/KCNA1/KCNA6/EVC/GNA15/SYK/GRIN3A/C5/GJA1/GNG2/HCN4/ABCG8/LOC108637177/OLFM1/SNAP25/FZD8/ITGA8/BMP2/LOC108633189/LOC102190430/CD40/KCNQ3/LRRC55/ARRB1/KCNT2/KCNAB2/LRRC38/NCF2/…	1.435221873084	Component
GO:0005604	basement membrane	44/3495	104/16167	1.6232877798785e-06	1.6232877798785e-06	0.000595884627536775	ACAN/ANXA2/APLP1/CCDC80/COL15A1/COL17A1/COL28A1/COL2A1/COL4A1/COL4A2/COL4A3/COL4A4/COL4A5/COL8A1/COL8A2/EFNA5/EGFL6/EGFLAM/ENTPD1/ENTPD2/FBN1/FRAS1/FREM2/ITGA6/LAMA1/LAMB1/LAMB4/LAMC1/LOXL2/MATN2/NID1/NID2/NTN1/P3H1/P3H2/SERPINF1/SMOC2/SPARC/TGFBI/THBS2/TIMP1/TIMP2/TNC/USH2A	44	1	43	APLP1	COL8A1/CCDC80/P3H2/COL4A3/COL4A4/ITGA6/COL8A2/P3H1/LAMB4/LAMB1/COL28A1/COL2A1/FRAS1/EFNA5/SPARC/TGFBI/COL15A1/LOXL2/TNC/SMOC2/THBS2/FBN1/ANXA2/NID2/ENTPD2/COL4A2/COL4A1/FREM2/MATN2/USH2A/LAMC1/SERPINF1/NTN1/TIMP2/EGFLAM/ACAN/LAMA1/COL17A1/ENTPD1/NID1/TIMP1/EGFL6/COL4A5	1.95704853086827	Component
GO:0015629	actin cytoskeleton	122/3495	384/16167	1.8830210308593e-06	1.8830210308593e-06	0.000665627746074124	ABCB4/ABLIM1/ACTC1/ACTN1/ACTN3/ACTR3/ADAM17/ADD2/AFAP1/AIF1/AIF1L/AMPH/ANLN/ARHGEF2/ARPC1B/ARPC3/ARPC5/BMF/CARMIL1/CCIN/CD2AP/CDC42EP3/CDH1/CGNL1/CIT/CLIC5/CNN3/CORO1B/CORO6/DAPK1/DDR2/DENND2A/DLC1/DMTN/DYNLL2/EEF1A1/EZR/FBLIM1/FERMT3/FHL3/FLNC/FOXA3/FSCN1/FYN/GAS2/GAS2L3/GAS7/IFIT5/IGSF22/KEAP1/KLHL14/KLHL2/LASP1/LCP1/LIMA1/LMOD1/LMOD3/LOC102175177/LOC102175487/LOC102181716/LOC102181869/LOC10218…	122	43	79	MLPH/FHL3/PGM1/TMOD4/FLNC/POU6F1/MYBPC1/MYOZ3/SYNPO/KEAP1/OBSCN/DMTN/TRIM32/SPTB/LOC102175487/VPS18/LOC102181869/MYO3A/TNNC2/PRKCZ/FBLIM1/LMOD1/TNNI1/MTSS1L/FOXA3/MYBPC2/TNNT1/DYNLL2/CORO6/MYO1C/MYH13/LMOD3/TNNC1/MYL3/CLIC5/TMEM63B/MYOM1/MYH11/SORBS2/SYNPO2L/MYOZ1/PKNOX2/ACTN3	STK17B/SDPR/MYO1B/ACTR3/WIPF1/SLC2A1/CNN3/LOC102175177/ARHGEF2/DDR2/DENND2A/AMPH/ANLN/ABCB4/LIMA1/TWF1/MYL6B/GAS2L3/STK38L/MYOZ2/SNCA/AFAP1/PDLIM4/CCIN/DAPK1/EEF1A1/MARCKS/FYN/EZR/ACTN1/TMOD3/CGNL1/BMF/ACTC1/ADD2/CDC42EP3/ADAM17/AIF1L/LCP1/SNAP25/SRC/MYO7A/PARVA/MYBPH/LOC108637778/ARPC5/TNNT2/TRPV4/CIT/ARPC3/ZNF268/KLHL2/LOC102188617/CDH1/RFLNB/MYH10/GAS7/LOC102181716/LASP1/VILL/CARMIL1/AIF1/CD2A…	1.46963966380544	Component
GO:0043583	ear development	79/3495	226/16167	2.46096744574792e-06	2.46096744574792e-06	0.000838856835736707	ADGRV1/ALDH1A3/ATP2B2/ATP8A2/BCL2/BMP2/BMP5/C1QB/C1QTNF5/CDH1/CDH23/CELSR1/CEP290/CLIC5/COL11A1/COL2A1/CTHRC1/CXCL14/DCHS1/DFNA5/DVL1/EPHB2/FAT4/FGFR2/FREM2/FZD6/GABRB3/GLI2/GLI3/GSC/HEY1/HPN/IGF1/IGFBP7/INSIG1/ITGA8/JAG2/KCNK2/KCNK3/KCNQ1/LGR5/LOC102173865/LOC102189471/LOC106503061/LRIG3/MAPKAPK2/JAG2/ATP2B2/MUSK/MYC/MYO3A/MYO3B/MYO7A/NOG/NR4A3/NTN1/OSR1/PDGFRA/PLPPR4/PLS3/PRKRA/PRRX1/PRRX2/PTK7…	79	20	59	CEP290/ADGRV1/NR4A3/SOBP/ATP8A2/MYO3A/LOC102173865/USH1C/MAPKAPK2/DVL1/HPN/TCAP/GABRB3/JAG2/ATP2B2/CLIC5/LOC106503061/SCRIB/MSTRG.14173/MSTRG.18649	C1QB/EPHB2/GLI2/MYO3B/PRKRA/PLPPR4/COL11A1/INSIG1/GLI3/DFNA5/TWIST1/LGR5/COL2A1/LRIG3/IGF1/CELSR1/WDR19/PDGFRA/IGFBP7/SPARC/CXCL14/TMC1/ROR2/MUSK/SIX2/KCNK3/OSR1/PRRX2/SLITRK6/FREM2/ITGA8/BMP2/FZD6/CTHRC1/HEY1/RDH10/MYC/MYO7A/DCHS1/C1QTNF5/USH2A/PRRX1/KCNK2/FAT4/CDH1/NOG/NTN1/SOX9/ALDH1A3/GSC/TMIE/PTK7/BMP5/BCL2/FGFR2/CDH23/KCNQ1/PLS3/LOC102189471	1.61696608302632	Process
GO:1903522	regulation of blood circulation	93/3495	278/16167	2.91243919398056e-06	2.91243919398056e-06	0.000958514924567034	ADD3/ADORA1/ADORA3/AGTR1/AHR/AKAP9/ALOX5/ATP1A1/ATP2B2/ATP2B3/AVPR1A/AVPR2/BDKRB2/C3H1orf226/CACNA1G/CACNA2D2/CASQ2/CD38/CHGA/CHRM2/CHRM3/CRHR2/CYSLTR1/DES/DRD1/DUSP5/EDN3/EHD3/F2R/F2RL1/FGF13/FOXN4/GJA1/GJC1/GJD3/GNAO1/HCN4/HIF1A/HOPX/HRC/HRH1/IRX5/KCND3/KCNE5/KCNJ3/KCNJ5/KCNK1/KCNK3/KCNQ1/LEP/LOC102184211/LOC102190572/LOC102190840/LOC108635409/MMP2/ATP2B2/MYL3/MYL4/NOS1/NOS2/NOS3/NPPC/P2RX1/P2R…	93	33	60	DES/PER2/KCND3/S100A1/LEP/AKAP9/TRDN/PLN/DRD1/UCN/PRKCQ/SNTA1/SCN2B/RGS2/UTS2/NOS1/IRX5/GNAO1/SCN1B/RYR1/HRC/TRPM4/THRA/PRKCA/CACNA2D2/MYL3/ATP2B2/SMAD7/THRB/FGF13/AVPR2/ATP2B3/MSTRG.18649	POPDC2/AGTR1/TRPC1/PTAFR/NPPC/KCNJ3/LOC102190840/LOC102190572/ADORA3/CASQ2/ATP1A1/C3H1orf226/RGS4/NOS3/CHRM2/SRI/CRHR2/PIK3CG/SEMA3A/AHR/AVPR1A/PDE5A/HOPX/CD38/STC1/GJA1/HIF1A/HCN4/F2RL1/F2R/EHD3/KCNK3/EDN3/TRPA1/ADORA1/TNNT2/FOXN4/P2RX4/MMP2/NOS2/P2RX1/CACNA1G/GJD3/GJC1/MYL4/UTS2R/CHGA/BDKRB2/HRH1/LOC102184211/DUSP5/ADD3/ALOX5/CHRM3/KCNK1/KCNJ5/KCNQ1/CYSLTR1/KCNE5/LOC108635409	1.54746348843672	Process
GO:0051015	actin filament binding	52/3495	133/16167	3.41039792093231e-06	3.41039792093231e-06	0.00105242581489138	ACTN1/ACTN3/ADD2/AIF1/AIF1L/ANTXR1/ANXA2/ARPC1B/ARPC5/CAMSAP3/CORO1B/CORO6/CYFIP1/EPS8L1/EPS8L2/EZR/FGD4/FMNL1/FSCN1/GAS7/HIP1R/IGSF22/LASP1/LCP1/LIMA1/LOC102181716/LOC102189471/LOC108637778/MAP1S/MARCKS/MYBPC1/MYBPC2/MYBPH/MYH10/MYL4/MYO10/MYO1B/MYO1C/MYO3A/MYO7A/MYOM1/MYPN/PICK1/PKNOX2/PLS3/SCIN/SHTN1/SPTB/TNNC1/TNNC2/TRPV4/TULP1	52	17	35	MYBPC1/FGD4/PICK1/CAMSAP3/MAP1S/SPTB/MYO3A/TNNC2/MYBPC2/CORO6/MYO1C/TNNC1/MYOM1/MYPN/PKNOX2/ACTN3/EPS8L2	MYO1B/CYFIP1/SCIN/LIMA1/MARCKS/EZR/ACTN1/ANXA2/ADD2/ANTXR1/AIF1L/LCP1/MYO7A/MYBPH/LOC108637778/ARPC5/TRPV4/HIP1R/EPS8L1/MYH10/GAS7/LOC102181716/LASP1/FMNL1/MYL4/MYO10/AIF1/TULP1/ARPC1B/FSCN1/SHTN1/IGSF22/CORO1B/PLS3/LOC102189471	1.80856432927813	Function
GO:0010771	negative regulation of cell morphogenesis involved in differentiation	37/3495	84/16167	3.41832361845717e-06	3.41832361845717e-06	0.00105242581489138	AATK/CDK5/CIT/DMTN/DTNBP1/EFNA5/EFNB3/EPHA7/EPHB2/FGF13/FSTL4/GORASP1/LINGO1/LRP4/MELTF/MT3/NGEF/NGFR/NLGN1/NRP1/NTN1/POSTN/PTPRO/RCC2/RTN4R/SEMA3A/SEMA5A/SEMA6C/SEMA6D/SLIT1/SPP1/SYNGAP1/TACSTD2/TLX2/TRIM46/TRPC6/TSC2	37	12	25	MELTF/CDK5/DMTN/TLX2/MT3/LINGO1/GORASP1/DTNBP1/TSC2/SLIT1/FGF13/RTN4R	NLGN1/RCC2/EPHB2/NGEF/TACSTD2/SEMA6C/TRIM46/SEMA3A/PTPRO/SPP1/EFNA5/FSTL4/EPHA7/SEMA6D/POSTN/NRP1/LRP4/TRPC6/CIT/EFNB3/NTN1/NGFR/AATK/SEMA5A/SYNGAP1	2.03753321070918	Process
GO:0045765	regulation of angiogenesis	102/3495	314/16167	4.37831759712308e-06	4.37831759712308e-06	0.00130586202806299	ADAM12/ADAMTS9/ADGRA2/ADGRB1/AGTR1/AKT3/ANGPTL4/ANXA1/APLNR/BAC7.5/BTG1/C3AR1/C5/CCBE1/CCR3/CD40/CHGA/CHI3L1/COL4A2/COL4A3/CREB3L1/CRHR2/CTSH/CX3CR1/CXCL10/CXCR4/CYSLTR1/DCN/E2F2/EGLN1/EPN1/ETS1/F3/FGF18/FOXO4/GATA6/GREM1/HHIP/HIF1A/HSPB6/HTATIP2/HYAL1/IGF2/ISM1/ITGA5/ITGB3/KDR/KLF2/LECT1/LEP/LOC100860959/LOC102169231/LOC102170003/LOC102173049/LOC102173683/LOC102174022/LOC102175889/LOC102178953/L…	102	15	87	S100A1/LEP/ANGPTL4/KLF2/TMEM2/UTS2/HSPB6/PAK4/EPN1/PRKCA/LOC108638200/CCR3/EGLN1/VEGFB/FOXO4	AGTR1/E2F2/COL4A3/CXCR4/F3/NRAS/NOS3/TSPAN12/CRHR2/LOC100860959/SEMA3E/TWIST1/DCN/BTG1/ITGA5/C3AR1/KDR/CXCL10/SPARC/LOC102174022/SEMA6A/TEK/ANXA1/C5/SASH1/THBS2/RHOJ/HIF1A/THBS1/SPRED1/GREM1/LOC102184252/COL4A2/STARD13/LECT1/ISM1/NRP1/PPP1R16B/CD40/SULF1/ADGRB1/APLNR/CREB3L1/PDE3B/CHI3L1/AKT3/VASH2/SH2B3/SPATA5/HHIP/LOC102173683/LOC102175889/SERPINF1/PIK3R6/NGFR/ITGB3/UTS2R/FGF18/PLK2/SEMA5A/CTSH…	1.50263251414669	Process
GO:0070482	response to oxygen levels	126/3495	407/16167	5.53287065061326e-06	5.53287065061326e-06	0.00160020855467657	ADAM17/ADORA1/AGTR1/ALAD/ALAS2/ALDH2/ALDH3A1/ALKBH5/ALOX5/ANGPTL4/APAF1/ARNT2/ASCL2/ATF4/ATP6V1A/BCL2/BDKRB2/BMP2/BNIP3/CAMK2G/CASP3/CAT/CCDC115/CCNB1/CD24/CD38/CFTR/CPEB2/CXCR4/DNM1L/DRD1/E2F1/EDNRA/EGLN1/EGLN3/ELN/ETS1/FNDC1/GATA6/GNGT1/HIF1A/HIF1AN/HIF3A/HILPDA/IGF1/IGFBP3/IREB2/ITPR2/JAG2/KCNK2/KCNK3/KDR/LDLR/LEP/LIMD1/LOC102175177/LOC102175889/LOC102182510/LOC102184907/LOC102188617/LOC102190…	126	41	85	PINK1/NR4A2/PDK1/HILPDA/LEP/MB/PICK1/ATF4/CPEB2/ANGPTL4/UBA52/VLDLR/ALAD/LOC102182510/DRD1/PRKCQ/CAT/UCP3/MFN2/UTS2/ALDH2/NOS1/MT3/NOL3/RYR1/ALKBH5/STC2/EGLN3/JAG2/LIMD1/TSC2/BNIP3/HIF1AN/POLB/CAMK2G/EGLN1/VEGFB/TXNRD2/MSTRG.14173/MSTRG.299/MSTRG.5020	ATP6V1A/TFRC/AGTR1/PLOD2/TRPC1/S100B/NPPC/CXCR4/CCDC115/TGFBR3/LOC102175177/UCK2/NOS3/IGFBP3/CFTR/TWIST1/GNGT1/LOC102190297/LOC102190935/APAF1/IGF1/DNM1L/ITPR2/TIGAR/NDNF/PDE5A/PDGFRA/KDR/CD38/TACC3/PAM/LDLR/TEK/LOXL2/STC1/TXN/LPAR1/TLR4/CD24/LOC102184907/FNDC1/HIF1A/THBS1/MMP14/KCNK3/ADAM17/BMP2/E2F1/SRC/MYC/LOC102191717/ADORA1/PDPN/NCF2/KCNK2/MSI1/EDNRA/LOC102188617/MMP2/HIF3A/NOG/LOC102175889/…	1.43205070072023	Process
GO:0043292	contractile fiber	76/3495	220/16167	6.20718725306774e-06	6.20718725306774e-06	0.0017424324093983	ABCC9/ACTC1/ACTN1/ACTN3/ANXA5/C3H1orf226/CAPN3/CASQ2/DES/DNAJB6/FBP2/FHL2/FHL3/FLNC/GJA1/HRC/IDO1/IGSF22/JPH1/KCNJ8/LDB3/LMOD1/LMOD3/LOC102181716/LOC102181869/LOC108634682/LOC108637382/MMP2/MYBPC1/MYBPC2/MYBPH/MYH10/MYH11/MYH13/MYH7B/MYL3/MYL4/MYLK2/MYOM1/MYOZ1/MYOZ2/MYOZ3/MYPN/NOS1/OBSCN/PAK1/PARVA/PDLIM3/PECAM1/PLEC/PPP1R1A/RYR1/S100A1/SLC2A1/SLC4A1/SORBS2/SPHKAP/SRI/SYNE2/SYNM/SYNPO/SYNPO2L/TC…	76	45	31	DES/XIRP2/FHL3/TMOD4/S100A1/DNAJB6/FLNC/PPP1R1A/MYBPC1/MYOZ3/SYNPO/OBSCN/FBP2/TRIM32/SYNE2/CAPN3/LOC102181869/FHL2/MYLK2/MYH7B/TNNC2/JPH1/PLEC/LMOD1/TNNI1/NOS1/RYR1/HRC/MYBPC2/TNNT1/MYH13/TCAP/SYNM/LMOD3/TNNC1/MYL3/MYOM1/MYH11/SORBS2/PDLIM3/LDB3/SYNPO2L/MYOZ1/MYPN/ACTN3	TRPC1/TRIM63/LOC108637382/SPHKAP/SLC2A1/CASQ2/C3H1orf226/SRI/TWF1/ABCC9/KCNJ8/ANXA5/MYOZ2/GJA1/ACTN1/TMOD3/ACTC1/PARVA/MYBPH/TNNT2/MMP2/MYH10/LOC102181716/SLC4A1/MYL4/PECAM1/TWF2/IDO1/PAK1/IGSF22/LOC108634682	1.59798673429575	Component
GO:0022604	regulation of cell morphogenesis	139/3495	460/16167	7.65768052775132e-06	7.65768052775132e-06	0.00203340902297939	AATK/AMIGO1/ANAPC2/ANXA1/ARHGAP44/BHLHB9/BRSK1/BRWD3/CAMK2B/CARMIL1/CDC42EP3/CDC7/CDH2/CDK5/CHRNA3/CIT/CNTF/CNTN2/COCH/CORO1B/CPNE5/CRABP2/CRKL/CUL7/CXCR4/CYFIP1/DAB2/DIAPH1/DISC1/DIXDC1/DLC1/DMTN/DNM1L/DPYSL2/DTNBP1/DVL1/EFNA5/EFNB3/ENPP2/EPHA7/EPHB2/EPHB3/EZR/FGD4/FGF13/FITM2/FMNL1/FMNL2/FSTL4/FYN/GAS7/GOLGA4/GORASP1/HEXB/HPN/ITGB3/KDR/KIT/L1CAM/LIMK1/LINGO1/LOC102168411/LOC102172952/LOC1021758…	139	41	98	MELTF/MUL1/LOC102168411/AMIGO1/CDK5/CAMK2B/FGD4/DIAPH1/MAP2K2/DMTN/NEFL/SEMA4D/PHIP/TLX2/ANAPC2/WASF3/LZTS3/CNTF/MFN2/DVL1/CRKL/RASAL1/MT3/HPN/VRK3/SYT3/ARHGAP44/MAPT/LINGO1/GOLGA4/GORASP1/MGLL/DTNBP1/CUL7/TSC2/TBC1D24/LIMK1/SLIT1/FGF13/RTN4R/L1CAM	TIAM1/EPHB3/NLGN1/SHOX2/S100B/RCC2/EPHB2/CXCR4/FMNL2/CYFIP1/NGEF/LRP8/TACSTD2/CDC7/SEMA6C/TRIM46/CRABP2/PTPRZ1/NRCAM/RELN/SEMA3E/SEMA3A/PLXNC1/DNM1L/PTPRO/SPP1/KIT/KDR/EFNA5/SPARC/FSTL4/ANXA1/DPYSL2/NTRK2/LPAR1/MARCKS/FYN/POU3F2/EPHA7/SGK1/UST/EZR/RHOJ/SEMA6D/CDC42EP3/OLFM1/RAP2A/POSTN/NRP1/NET1/SRC/FITM2/PREX1/ENPP2/SDC2/RIMS2/RIMS1/LRP4/DIXDC1/TRPC6/CNTN2/PDPN/CIT/SH3D19/NUMBL/BRSK1/LOC10217588…	1.39778130248181	Process
GO:0010975	regulation of neuron projection development	153/3495	515/16167	7.66985646695658e-06	7.66985646695658e-06	0.00203340902297939	AATK/ADAM17/ADCY6/ADCYAP1/AMIGO1/ANAPC2/ARHGAP44/ATP8A2/BHLHB9/BMP5/BRSK1/C1H21orf91/CAMK1D/CAMK2B/CD24/CD38/CDC20/CDH2/CDK5/CHODL/CHRNA3/CIT/CLIP1/CNTF/CNTN1/CNTN2/CPNE5/CRABP2/CRTC1/CUL7/CXCR4/CYFIP1/DAB2/DISC1/DIXDC1/DNM1L/DPYSL2/DTNBP1/DVL1/EFNA5/EFNB3/ENC1/EPHA3/EPHA7/EPHB2/EPHB3/EZH2/FAT3/FGF13/FOXO6/FRMD7/FSTL4/FYN/FZD1/GOLGA4/GORASP1/ITM2C/KIAA0319/KIF3C/L1CAM/LIMK1/LINGO1/LOC102172952/LP…	153	43	110	SERPINI1/MUL1/AMIGO1/CDK5/CAMK2B/CNTN1/MAP2K2/CRTC1/VLDLR/NEFL/SEMA4D/TLX2/KIF3C/ANAPC2/ATP8A2/LZTS3/PTK6/STMN2/CNTF/RGS2/MFN2/DVL1/RASAL1/CLIP1/MT3/SCN1B/SYT3/ARHGAP44/MAPT/LINGO1/GOLGA4/GORASP1/MGLL/DTNBP1/CUL7/TSC2/TBC1D24/LIMK1/NEURL1/SLIT1/FGF13/RTN4R/L1CAM	TIAM1/CHODL/C1H21orf91/EPHA3/EPHB3/NLGN1/SHOX2/EPHB2/ITM2C/SERPINE2/CXCR4/CYFIP1/RAB17/NGEF/FOXO6/P3H1/CDC20/LRP8/PLPPR5/SEMA6C/S100A9/TRIM46/CRABP2/EZH2/PTPRZ1/NRCAM/RELN/SEMA3A/FZD1/PLXNC1/ADCY6/DNM1L/PTPRO/NDNF/SPP1/CD38/EFNA5/NR2F1/SPOCK1/FSTL4/DPYSL2/NTRK2/LPAR1/MARCKS/FYN/CD24/POU3F2/EPHA7/SGK1/UST/SEMA6D/MAP4K4/ADAM17/NCS1/OLFM1/RAP2A/SNAP25/CAMK1D/NRP1/PREX1/RUNX1T1/SDC2/RIMS2/LYN/RIMS1/R…	1.37425226051085	Process
GO:0030016	myofibril	73/3495	211/16167	8.83248425639315e-06	8.83248425639315e-06	0.00224798727111077	ABCC9/ACTC1/ACTN1/ACTN3/ANXA5/C3H1orf226/CAPN3/CASQ2/DES/DNAJB6/FBP2/FHL2/FHL3/FLNC/HRC/IGSF22/JPH1/KCNJ8/LDB3/LMOD1/LMOD3/LOC102181716/LOC102181869/LOC108634682/LOC108637382/MMP2/MYBPC1/MYBPC2/MYBPH/MYH10/MYH11/MYH13/MYH7B/MYL3/MYL4/MYLK2/MYOM1/MYOZ1/MYOZ2/MYOZ3/MYPN/NOS1/OBSCN/PAK1/PARVA/PDLIM3/PLEC/PPP1R1A/RYR1/S100A1/SLC2A1/SLC4A1/SORBS2/SPHKAP/SRI/SYNE2/SYNM/SYNPO/SYNPO2L/TCAP/TMOD3/TMOD4/TN…	73	45	28	DES/XIRP2/FHL3/TMOD4/S100A1/DNAJB6/FLNC/PPP1R1A/MYBPC1/MYOZ3/SYNPO/OBSCN/FBP2/TRIM32/SYNE2/CAPN3/LOC102181869/FHL2/MYLK2/MYH7B/TNNC2/JPH1/PLEC/LMOD1/TNNI1/NOS1/RYR1/HRC/MYBPC2/TNNT1/MYH13/TCAP/SYNM/LMOD3/TNNC1/MYL3/MYOM1/MYH11/SORBS2/PDLIM3/LDB3/SYNPO2L/MYOZ1/MYPN/ACTN3	TRPC1/TRIM63/LOC108637382/SPHKAP/SLC2A1/CASQ2/C3H1orf226/SRI/TWF1/ABCC9/KCNJ8/ANXA5/MYOZ2/ACTN1/TMOD3/ACTC1/PARVA/MYBPH/TNNT2/MMP2/MYH10/LOC102181716/SLC4A1/MYL4/TWF2/PAK1/IGSF22/LOC108634682	1.60037833329943	Component
GO:0061041	regulation of wound healing	50/3495	130/16167	8.95029673399128e-06	8.95029673399128e-06	0.00224798727111077	ADAMTS18/AJAP1/ANXA1/ANXA2/ANXA5/ARHGEF2/C1QTNF1/CAPN3/CD109/CD9/CPB2/CXCR4/DMTN/F2R/F2RL1/F3/FAP/FCER1G/GJA1/HMGCR/HOPX/HPSE/LOC100860959/LOC102175889/LOC108638200/LYN/CD34/MYC/NOS3/PDGFRA/PDPN/PLAT/PLAUR/PRDX2/PRKCA/PRKCQ/PROZ/PTGER4/PTPRJ/S100A9/SELP/SERPINE2/SERPINF2/SYK/TFPI/TGFBR2/THBS1/TLR4/VEGFB/WNT4	50	9	41	WNT4/PRDX2/DMTN/CAPN3/CPB2/PRKCQ/PRKCA/LOC108638200/VEGFB	SERPINE2/CXCR4/FAP/TFPI/F3/S100A9/ARHGEF2/FCER1G/NOS3/LOC100860959/CD9/ANXA5/PDGFRA/HOPX/HPSE/ANXA1/SYK/TLR4/CD109/GJA1/ANXA2/THBS1/F2RL1/F2R/HMGCR/LYN/MYC/PTPRJ/SELP/AJAP1/PDPN/ADAMTS18/PLAUR/LOC102175889/SERPINF2/C1QTNF1/PTGER4/TGFBR2/PLAT/PROZ/MSTRG.10826	1.77913502806207	Process
GO:1903034	regulation of response to wounding	59/3495	162/16167	1.08330437915975e-05	1.08330437915975e-05	0.00265109873302063	ADAM17/ADAMTS18/AJAP1/ANXA1/ANXA2/ANXA5/ARHGEF2/C1QTNF1/CAPN3/CD109/CD24/CD9/CNTF/CPB2/CXCR4/DMTN/F2R/F2RL1/F3/FAP/FCER1G/GJA1/HMGCR/HOPX/HPSE/LOC100860959/LOC102175889/LOC108638200/LYN/MAP2K2/CD34/MYC/NOS3/NRG1/PDGFRA/PDPN/PLAT/PLAUR/PRDX2/PRKCA/PRKCQ/PROZ/PTGER4/PTPRJ/RTN4R/S100A9/SELP/SERPINE2/SERPINF2/SIGLEC10/SPP1/SYK/TFPI/TGFBR2/THBS1/TLR4/VEGFB/WNT4/XYLT1	59	12	47	WNT4/MAP2K2/PRDX2/DMTN/CAPN3/CPB2/PRKCQ/CNTF/PRKCA/LOC108638200/VEGFB/RTN4R	SERPINE2/CXCR4/FAP/TFPI/F3/S100A9/ARHGEF2/FCER1G/NOS3/LOC100860959/CD9/ANXA5/SPP1/PDGFRA/HOPX/HPSE/ANXA1/SYK/TLR4/CD109/GJA1/CD24/ANXA2/THBS1/F2RL1/F2R/HMGCR/ADAM17/LYN/MYC/PTPRJ/SELP/AJAP1/PDPN/ADAMTS18/PLAUR/SIGLEC10/LOC102175889/SERPINF2/C1QTNF1/PTGER4/TGFBR2/XYLT1/PLAT/NRG1/PROZ/MSTRG.10826	1.68468711916494	Process
GO:0061061	muscle structure development	143/3495	479/16167	1.14435071616957e-05	1.14435071616957e-05	0.00273048103776566	ACTC1/ACTN1/ADAM12/ALX4/ARID5B/ASB2/AVPR1A/AXIN1/BASP1/BMP2/CACNA2D2/CACNB4/CAPN3/CASQ2/CCNB1/CDH2/CDK5/CDON/CHODL/CHRNA1/CNTF/COL11A1/COL3A1/COL6A3/CRHR2/CTF1/CXCL10/DCN/DES/DTNBP1/EDNRB/EGLN1/EGR2/ELN/ERBB3/ETV1/EVC/FGFR2/FHL2/FHL3/FLNC/FZD1/GATA6/GREM1/GSC/HACD1/HEY1/HEYL/HINFP/HMGCR/HSPB2/IGF1/IGF2/IGSF22/ITGA8/JPH1/KCNAB1/KCNAB2/LDB3/LEF1/LMOD1/LMOD3/LOC102181716/LOC102190925/LOC102191717/LO…	143	57	86	WNT4/SPEG/DES/XIRP2/FHL3/LOC102190925/TMOD4/MEF2D/RXRG/CDK5/FLNC/NR4A1/POU6F1/MYBPC1/MYOZ3/PITX1/OBSCN/TRDN/VGLL2/CAPN3/FHL2/METTL21C/MYLK2/JPH1/LY6E/CNTF/HINFP/HSPB2/ZBTB18/LMOD1/TNNI1/NOS1/NKD1/NOL3/RYR1/MYBPC2/WFIKKN2/SGCA/TCAP/ASB2/LMOD3/TNNC1/CACNA2D2/MYL3/DTNBP1/MYOM1/SMAD7/AXIN1/MYH11/CTF1/TRIM72/SORBS2/LDB3/MYOZ1/MYPN/EGLN1/LOC108634606	CHODL/RCAN1/POPDC2/SHOX2/KCNAB1/SEPN1/LOC108637382/CACNB4/LRP2/CHRNA1/COL3A1/COL6A3/HEYL/TGFBR3/S1PR1/COL11A1/CASQ2/SRI/CRHR2/ETV1/SGCE/FZD1/MYF5/DCN/AVPR1A/MYL6B/ERBB3/IGF1/MYOZ2/LEF1/PDGFRA/CXCL10/EVC/MEGF10/TCF21/ACTN1/TMOD3/ACTC1/GREM1/HMGCR/SDC1/TMEM8C/POU4F1/EDNRB/ITGA8/HACD1/BMP2/HEY1/MSC/MYC/LOC108637488/ALX4/WT1/LOC102191717/MYBPH/KCNAB2/TNNT2/TSHZ3/NPHS1/NOG/MYH10/LOC102181716/NGFR/SOX9…	1.38096535163565	Process
GO:0050804	modulation of chemical synaptic transmission	114/3495	367/16167	1.28526925792561e-05	1.28526925792561e-05	0.00293589184164014	ACTN1/ADCYAP1/ADGRB1/ADORA1/ANAPC2/ATP2B2/BAIAP3/BCHE/BDKRB2/BHLHE40/BRSK1/CACNA2D2/CALB1/CAMK2B/CAMK2G/CD38/CDC20/CDH2/CDK5/CELSR1/CHRNA3/CLSTN3/CNTN2/CNTN4/CRHR2/CRTC1/CTNND2/CX3CR1/DISC1/DNM1L/DRD1/DTNBP1/DVL1/EDN3/EGR2/EPHB2/F2R/FLOT1/GLUL/GNAI1/GPER1/GRIK3/GRIN2C/GRIN2D/GUCY1B3/HRH1/HRH2/JPH3/KCNC3/KCNC4/KCNJ10/KDR/KISS1R/KIT/LGI1/LOC102175889/LOC102186356/LOC102190950/LRP8/LRRTM1/MAPT/MGLL/…	114	41	73	TMEM108/PLCL2/PINK1/KCNC4/LOC102186356/CDK5/CAMK2B/PICK1/SYNGR1/LOC102190950/SYNPO/KISS1R/RGS14/CRTC1/DRD1/UCN/ANAPC2/MYLK2/UTS2/PRKCZ/DVL1/NOS1/JPH3/NAPA/MAPT/BHLHE40/CACNA2D2/ATP2B2/SLC6A1/MGLL/DTNBP1/FLOT1/BAIAP3/TBC1D24/GPER1/NEURL1/LGI1/CAMK2G/SYN1/SYP/MSTRG.18649	NLGN1/BCHE/S100B/EPHB2/SERPINE2/GRIK3/CDC20/LRP8/SYT11/KCNJ10/RGS4/CRHR2/RELN/GNAI1/RAP1B/DNM1L/CLSTN3/CELSR1/SNCA/KIT/KDR/CD38/SNCAIP/S1PR2/RAB8A/NTRK2/ROR2/MUSK/ACTN1/F2R/HRH2/LRRTM1/STXBP1/NCS1/SNAP25/PDYN/EDN3/CALB1/RIMS2/ADGRB1/RIMS1/ADORA1/CNTN2/GLUL/SLC30A1/GUCY1B3/TSHZ3/GRIN2D/KCNC3/BRSK1/LOC102175889/SHISA6/NGFR/GRIN2C/PLK2/PTGER4/CTNND2/CHRNA3/BDKRB2/CX3CR1/CNTN4/HRH1/SYNGAP1/CDH2/ADCYA…	1.4368818046801	Process
GO:0050808	synapse organization	68/3495	195/16167	1.31187518310855e-05	1.31187518310855e-05	0.00293589184164014	ADGRL3/ARHGAP44/ATP2B2/CACNA2D2/CACNB4/CDH1/CDH2/CDK5/CHRNA1/CLSTN3/CNTN2/COL4A1/CTNND2/CYFIP1/DACT1/DCTN1/DLGAP1/DRD1/DVL1/EPHA5/EPHB2/EPHB3/F2R/FARP1/FGFR2/FLRT3/FYN/FZD1/FZD5/GLRB/L1CAM/LMX1B/LOC102188497/LOC102189582/LOC102190960/LOC106502335/LOC106502336/LRP4/LRRC4/LRRTM1/MAPT/ATP2B2/MUSK/MYH10/NLGN1/NLGN4X/NRCAM/NTNG1/NTRK2/PAK1/PCDH17/PCDHB14/PDZRN3/PGRMC1/PICK1/PLXND1/POU4F1/RELN/SDK1/SDK…	68	17	51	TMEM108/CDK5/PICK1/SYNPO/DRD1/DCTN1/FARP1/SNTA1/DVL1/SEZ6L/ARHGAP44/MAPT/PDZRN3/CACNA2D2/ATP2B2/L1CAM/MSTRG.18649	EPHB3/NLGN1/EPHB2/FZD5/CACNB4/CHRNA1/CYFIP1/NTNG1/LRRC4/NRCAM/RELN/SEMA3E/FZD1/CLSTN3/SNCA/ADGRL3/EPHA5/LOC102190960/PCDHB14/LOC106502336/LOC106502335/LOC102189582/LOC102188497/NTRK2/MUSK/TNC/FYN/DACT1/F2R/LRRTM1/LMX1B/COL4A1/SLITRK6/POU4F1/PCDH17/FLRT3/LRP4/CNTN2/GLRB/CDH1/MYH10/SDK2/CTNND2/PLXND1/CDH2/DLGAP1/SDK1/FGFR2/PAK1/NLGN4X/PGRMC1	1.61308242544294	Process
GO:0050807	regulation of synapse organization	59/3495	163/16167	1.34422498216046e-05	1.34422498216046e-05	0.00293589184164014	ADGRB1/ADGRL1/ADGRL2/ADGRL3/AMIGO1/ANAPC2/ARHGAP44/BHLHB9/CAMK2B/CBLN2/CDC20/CDH2/CDK5/CLSTN3/DCTN1/DISC1/DNM1L/DTNBP1/EFNA5/EPHA7/EPHB2/EPHB3/FLRT1/FLRT3/FRMPD4/FYN/IL10RA/LOC102186356/LRP4/LRP8/LRRC4/LRRC4B/LRRN1/LRRTM1/LRTM1/LZTS3/MARCKS/MFN2/MUSK/NECTIN1/NEURL1/NGEF/NLGN1/NTRK2/PGRMC1/PRKCA/RAB17/RELN/SHISA6/SLIT1/SLITRK2/SLITRK5/SLITRK6/SNAP25/SNCA/SYNDIG1/THBS2/TIAM1/TLR2	59	14	45	AMIGO1/LOC102186356/CDK5/CAMK2B/DCTN1/ANAPC2/SYNDIG1/LZTS3/MFN2/ARHGAP44/PRKCA/DTNBP1/NEURL1/SLIT1	TIAM1/EPHB3/NLGN1/EPHB2/RAB17/NGEF/CDC20/LRP8/ADGRL2/LRRC4/RELN/DNM1L/CLSTN3/SNCA/ADGRL3/EFNA5/ADGRL1/NTRK2/MUSK/MARCKS/FYN/EPHA7/THBS2/LRRTM1/SLITRK5/SLITRK6/SNAP25/FLRT3/ADGRB1/LRP4/NECTIN1/IL10RA/TLR2/LRRC4B/SHISA6/LRRN1/LRTM1/CBLN2/CDH2/DISC1/FLRT1/FRMPD4/SLITRK2/PGRMC1/BHLHB9	1.67435161536639	Process
GO:0038024	cargo receptor activity	28/3495	60/16167	1.38346808434462e-05	1.38346808434462e-05	0.00293589184164014	ABCA1/ABCA7/ACKR3/ARRB1/COLEC12/CUBN/CXCL16/DAB2/EPN1/FOLR2/HIP1R/LDLR/LOC100860959/LOC102169730/LOC102174322/LOC102183943/LRP2/LRP8/MEGF10/MRC1/MSR1/TFRC/SCARA3/SCARA5/SCARB1/TFR2/TFRC/VLDLR	28	5	23	ABCA7/VLDLR/ABCA1/EPN1/MSTRG.299	TFRC/LRP2/ACKR3/LRP8/LOC100860959/LOC102183943/MEGF10/LDLR/SCARA5/SCARA3/CUBN/MRC1/ARRB1/FOLR2/LOC102174322/HIP1R/SCARB1/CXCL16/DAB2/COLEC12/TFR2/LOC102169730/MSR1	2.15868383404864	Function
GO:0006875	cellular metal ion homeostasis	159/3495	544/16167	1.38424369946086e-05	1.38424369946086e-05	0.00293589184164014	ABCG2/ADCYAP1/AGTR1/ALAS2/APLNR/ATF4/ATP13A3/ATP1A1/ATP1B3/ATP2B2/ATP2B3/ATP2B4/ATP6V1A/ATP7B/AVPR1A/BCL2/BDKRB1/BDKRB2/BNIP3/BOK/BSND/C1QTNF1/C3AR1/C5/C5AR2/CACNA1G/CALB1/CALCR/CALM1/CALM3/CAND1/CAPN3/CASQ2/CATSPER4/CCDC115/CCR3/CD24/CD38/CD4/CD40/CDH23/CEMIP/CP/CXCL10/CXCL9/CXCR4/CYSLTR1/DISC1/DRD1/EDN3/EDNRA/EDNRB/EFHC1/EGLN1/ESR1/F2R/F2RL1/FAM155A/FIS1/GJA1/GNA15/GPER1/GPR157/GPR17/GPR20/GRIN…	159	43	116	CATSPER4/BSND/SV2A/CD4/ATF4/MCHR1/LOC102182395/TRDN/PLN/ESR1/CALM1/CAPN3/DRD1/ATP7B/TPT1-2/JPH1/RIC3/MFN2/GPR157/UTS2/NOS1/JPH3/MT3/NOL3/RYR1/CALM3/HRC/TRPM4/PRKCA/STC2/CCR3/ATP2B2/KCTD7/FIS1/GPER1/BNIP3/MGEA5/EGLN1/ATP2B3/MSTRG.14652/MSTRG.18544/MSTRG.18649/MSTRG.299	ATP6V1A/TFRC/ATP13A3/CP/AGTR1/TRPC1/ATP1B3/S100B/LOC108637382/SLC11A1/SLC39A10/CXCR4/LOC100861136/GPR17/CCDC115/BOK/SLC30A7/S1PR1/CASQ2/ATP1A1/S100A9/S100A8/SRI/PIK3CG/LOC100860959/CALCR/LOC102190297/LOC102190935/CAND1/AVPR1A/PVALB/ITPR2/C3AR1/MCUB/RAP1GDS1/SNCA/ABCG2/PKD2/PDGFRA/KDR/TMEM165/CXCL9/CXCL10/CD38/PDE6A/GNA15/SCARA5/STC1/S1PR3/LPAR1/C5/GJA1/CD24/SGK1/HIF1A/SLC24A5/F2RL1/F2R/TTC7A/KCNK…	1.35201180257511	Process
GO:0008015	blood circulation	128/3495	422/16167	1.41870975630099e-05	1.41870975630099e-05	0.00294090955729816	ACSM3/ACTC1/ADAMTS16/ADCY6/ADCYAP1/ADD3/ADORA1/ADRB3/AGTR1/AHR/ALOX5/AR/ATP1A1/AVPR1A/AVPR2/BDKRB1/BDKRB2/C3AR1/C8H9orf3/CACNA1G/CASQ2/CD38/CFTR/CHGA/CHRM3/COL1A2/COL4A3/CRHR2/CXCL10/CXCR4/CYSLTR1/DDAH1/DNM1L/DRD1/DUSP5/EDN3/EDNRA/EDNRB/ELN/ENPEP/F11R/F2R/F2RL1/F5/GCGR/GJA1/GJC1/GPER1/GUCY1B3/HCN4/HIF1A/HMGCR/HRH1/KCNE5/KCNJ3/KCNJ5/KCNJ8/KCNQ1/KDR/LEP/LOC100860959/LOC102168680/LOC102178379/LOC102…	128	28	100	PER2/DDAH1/LEP/TRDN/DRD1/UCN/PRKCQ/MYLK2/SNTA1/PTP4A3/SCN2B/RGS2/UTS2/TNNI1/NOS1/SCN1B/TRPM4/TCAP/GCGR/TNNC1/MYL3/MGLL/ACSM3/GPER1/VEGFB/AR/LOC106503061/AVPR2	MME/AGTR1/PTAFR/NPPC/COL4A3/CXCR4/KCNJ3/STK39/LOC102190840/LOC102190572/TGFBR3/CASQ2/ATP1A1/F11R/NOS3/CRHR2/CFTR/LOC100860959/AHR/COL1A2/TRHDE/ADCY6/AVPR1A/DNM1L/KCNJ8/PTPRO/C3AR1/PDE5A/ENPEP/KDR/CXCL10/CD38/TEK/C8H9orf3/GJA1/SGK1/HIF1A/PTGDR/ACTC1/HCN4/F2RL1/F2R/HMGCR/LVRN/TBC1D8/PROKR1/QRFP/EDNRB/POSTN/EDN3/LOC108633189/LOC102190430/SRC/NCALD/SERPING1/PTPRJ/ADORA1/F5/LOC102178379/LOC106501911/N…	1.40307141549539	Process
GO:0001655	urogenital system development	107/3495	341/16167	1.44823659130212e-05	1.44823659130212e-05	0.00294090955729816	ACD/ADAMTS16/AGTR1/AHR/ALDH1A2/ALDH1A3/AMPD2/ANXA1/AR/ARID5B/BASP1/BCL2/BMP2/CALB1/CAT/CD24/CENPF/CEP290/CEP55/CITED1/COL4A1/COL4A3/COL4A4/CTSH/DCHS1/DCN/ENPEP/EPHA7/EPHB2/EPHB3/ESR1/FAT4/FBN1/FGFR2/FRAS1/GCNT3/GFRA1/GLI2/GLI3/GLIS2/GPC3/GREM1/HELLS/HEY1/HEYL/HOXA11/HOXC11/HPGD/HYAL2/ID4/IGF1/ITGA6/ITGA8/KCNJ8/KLHL3/LEF1/LGR5/LOC108634606/LRP4/MME/MMP2/CD34/MYC/NID1/NOG/NPHS1/NRP1/NUP93/OSR1/PCNT…	107	16	91	TP63/PCNT/WNT4/CEP290/HOXC11/KLHL3/ESR1/SLC12A1/PYGO1/CAT/NUP93/ACD/THRA/SMAD7/AR/LOC108634606	EPHB3/TIPARP/MME/WWTR1/AGTR1/EPHB2/COL4A3/COL4A4/GLI2/ITGA6/HEYL/TACSTD2/AMPD2/GLI3/HOXA11/AHR/SGCE/LGR5/DCN/TIMELESS/IGF1/KCNJ8/PTPRO/ENPEP/LEF1/PKD2/PDGFRA/PPAT/FRAS1/VCAN/HPGD/TEK/ANXA1/TNC/CD24/EPHA7/TCF21/FBN1/ALDH1A2/GCNT3/GREM1/SIX2/SDC1/OSR1/COL4A1/NRP1/ITGA8/BMP2/SULF2/CALB1/HEY1/RDH10/SULF1/MYC/LRP4/WT1/DCHS1/CENPF/SPATA5/FAT4/MMP2/TSHZ3/NPHS1/PLAUR/NOG/WNT9B/PECAM1/SOX9/PRLR/BASP1/ADAM…	1.45148200823128	Process
GO:0030017	sarcomere	63/3495	178/16167	1.58352865069774e-05	1.58352865069774e-05	0.00314865225348166	ABCC9/ACTC1/ACTN1/ACTN3/ANXA5/C3H1orf226/CAPN3/CASQ2/DES/DNAJB6/FBP2/FHL2/FHL3/HRC/IGSF22/JPH1/LDB3/LMOD1/LMOD3/LOC102181716/LOC102181869/LOC108634682/LOC108637382/MMP2/MYBPC1/MYBPC2/MYBPH/MYL3/MYL4/MYLK2/MYOM1/MYOZ1/MYOZ2/MYOZ3/MYPN/NOS1/OBSCN/PAK1/PARVA/PDLIM3/RYR1/S100A1/SLC2A1/SLC4A1/SORBS2/SPHKAP/SRI/SYNE2/SYNM/SYNPO/SYNPO2L/TCAP/TMOD3/TMOD4/TNNC1/TNNC2/TNNI1/TNNT1/TNNT2/TRIM32/TRIM63/TRPC1/…	63	39	24	DES/XIRP2/FHL3/TMOD4/S100A1/DNAJB6/MYBPC1/MYOZ3/SYNPO/OBSCN/FBP2/TRIM32/SYNE2/CAPN3/LOC102181869/FHL2/MYLK2/TNNC2/JPH1/LMOD1/TNNI1/NOS1/RYR1/HRC/MYBPC2/TNNT1/TCAP/SYNM/LMOD3/TNNC1/MYL3/MYOM1/SORBS2/PDLIM3/LDB3/SYNPO2L/MYOZ1/MYPN/ACTN3	TRPC1/TRIM63/LOC108637382/SPHKAP/SLC2A1/CASQ2/C3H1orf226/SRI/ABCC9/ANXA5/MYOZ2/ACTN1/TMOD3/ACTC1/PARVA/MYBPH/TNNT2/MMP2/LOC102181716/SLC4A1/MYL4/PAK1/IGSF22/LOC108634682	1.63720403144138	Component
GO:0001503	ossification	69/3495	200/16167	1.70762220775698e-05	1.70762220775698e-05	0.00332610323474384	ACAN/ASPN/ATP6V0A4/AXIN2/BCL2/BMP2/CDH11/CLEC5A/COL11A1/COL13A1/COL2A1/CREB3L1/CSF1/CTHRC1/CTSK/DCHS1/DLK1/ESR1/FAT4/FBXL15/FGF18/FGFR2/FHL2/FZD1/GJA1/GLI1/GLI2/GPC3/GPLD1/HEY1/IFITM5/IGF1/IGF2/IGFBP3/IGSF10/LEF1/LEP/LIMD1/MEF2D/MGP/MINPP1/MMP14/MMP16/MMP2/MN1/MYF5/NOG/PHOSPHO1/RSAD2/RUNX3/RYR1/SATB2/SEMA4D/SHOX2/SNAI2/SOX8/SOX9/SP7/SPARC/SPP1/STC1/TGFBR3/THBS3/THRA/TMEM119/TP53INP2/TWIST1/TWIST2…	69	13	56	RUNX3/MEF2D/LEP/SEMA4D/ESR1/FHL2/MN1/GPLD1/RYR1/PHOSPHO1/THRA/LIMD1/FBXL15	SHOX2/IGSF10/WWTR1/SATB2/GLI2/TWIST2/TGFBR3/COL11A1/CSF1/CTSK/THBS3/CLEC5A/ATP6V0A4/IGFBP3/TWIST1/FZD1/MYF5/SP7/COL2A1/GLI1/IGF1/MGP/LEF1/SPP1/SPARC/STC1/ASPN/GJA1/MMP14/RSAD2/BMP2/TP53INP2/MMP16/CTHRC1/HEY1/SNAI2/CREB3L1/DCHS1/TMEM119/FAT4/MMP2/CDH11/NOG/SOX9/AXIN2/FGF18/ACAN/DLK1/BCL2/SOX8/FGFR2/MINPP1/COL13A1/IFITM5/IGF2/GPC3	1.59588412017167	Process
GO:0061564	axon development	117/3495	381/16167	1.77546208791965e-05	1.77546208791965e-05	0.00338907678971947	ABLIM1/ADCY1/ADGRB1/AMIGO1/ATP8A2/B3GNT2/BCL2/BHLHE22/BRSK1/CDH11/CDK5/CHL1/CHST3/CNP/CNTN2/CNTN4/CRTAC1/CXCR4/CYFIP1/DCLK1/DHFR/DPYSL5/DVL1/EFNA5/EFNB3/EGR2/EPHA3/EPHA5/EPHA7/EPHB2/EPHB3/ERBB3/ETV1/EZR/FGFR2/FLOT1/FLRT3/FYN/GBX1/GFRA1/GLI2/GLI3/GRB7/KLF7/L1CAM/LGI1/LINGO1/LOC102174322/LOC102175487/LOC102181148/LOC108634606/LOC108634739/LOC108635183/LRFN3/LRRC38/LRRC55/MAPT/MATN2/MMP2/MYH10/NCAM1…	117	30	87	NR4A2/AMIGO1/GBX1/CDK5/ADCY1/NRTN/VLDLR/NR4A3/NEFL/TRIM32/SPTB/LOC102175487/ATP8A2/PRKCQ/BHLHE22/DVL1/LOC102181148/SCN1B/LRFN3/MAPT/NPTX1/PRKCA/LINGO1/FLOT1/SLIT1/LGI1/LOC108634606/RTN4R/LOC108634739/L1CAM	EPHA3/EPHB3/S100B/EPHB2/KLF7/NRP2/GLI2/CXCR4/CYFIP1/PLPPR4/NTNG1/SEMA6C/TRIM46/PTPRZ1/GLI3/NRCAM/RELN/SEMA3C/SEMA3A/ETV1/ERBB3/PTPRO/EPHA5/PRDM8/SPON2/EFNA5/VCAN/DHFR/SEMA6A/RAB8A/OGN/TNC/FYN/EPHA7/EZR/NREP/B3GNT2/DPYSL5/STXBP1/SLITRK5/SLITRK6/POU4F1/DCLK1/SNAP25/FLRT3/NRP1/SRC/MATN2/ADGRB1/RTN4RL2/LRRC55/TSKU/LOC102174322/NECTIN1/NCAM1/CNTN2/LRRC38/MMP2/CDH11/NUMBL/BRSK1/NOG/EFNB3/MYH10/NTN1/NGF…	1.42050623500389	Process
GO:0010769	regulation of cell morphogenesis involved in differentiation	96/3495	301/16167	1.90682569846597e-05	1.90682569846597e-05	0.00356845998100948	AATK/AMIGO1/ANAPC2/ARHGAP44/BHLHB9/BRSK1/CAMK2B/CARMIL1/CDH2/CDK5/CHRNA3/CIT/CNTF/CNTN2/CRABP2/CRKL/CUL7/CYFIP1/DAB2/DISC1/DIXDC1/DMTN/DNM1L/DPYSL2/DTNBP1/EFNA5/EFNB3/ENPP2/EPHA7/EPHB2/EPHB3/FGF13/FSTL4/GOLGA4/GORASP1/ITGB3/L1CAM/LIMK1/LINGO1/LOC102172952/LRP4/LRP8/LZTS3/MAP2K2/MAPT/MARCKS/MELTF/METRN/MFN2/MGLL/MT3/NEFL/NET1/NGEF/NGFR/NLGN1/NRCAM/NRP1/NTN1/NTRK2/NUMBL/OLFM1/PAK1/PDPN/PLXNC1/PLXND…	96	30	66	MELTF/AMIGO1/CDK5/CAMK2B/MAP2K2/DMTN/NEFL/SEMA4D/TLX2/ANAPC2/LZTS3/CNTF/MFN2/CRKL/MT3/ARHGAP44/MAPT/LINGO1/GOLGA4/GORASP1/MGLL/DTNBP1/CUL7/TSC2/TBC1D24/LIMK1/SLIT1/FGF13/RTN4R/L1CAM	TIAM1/EPHB3/NLGN1/SHOX2/RCC2/EPHB2/CYFIP1/NGEF/LRP8/TACSTD2/SEMA6C/TRIM46/CRABP2/PTPRZ1/NRCAM/RELN/SEMA3A/PLXNC1/DNM1L/PTPRO/SPP1/EFNA5/FSTL4/DPYSL2/NTRK2/MARCKS/POU3F2/EPHA7/SGK1/UST/SEMA6D/OLFM1/RAP2A/POSTN/NRP1/NET1/PREX1/ENPP2/SDC2/LRP4/DIXDC1/TRPC6/CNTN2/PDPN/CIT/NUMBL/BRSK1/EFNB3/NTN1/NGFR/ITGB3/AATK/DAB2/SEMA5A/CHRNA3/TWF2/PLXND1/LOC102172952/CARMIL1/SYNGAP1/CDH2/METRN/SHTN1/DISC1/PAK1/BHL…	1.47532260134316	Process
GO:0042060	wound healing	137/3495	460/16167	1.97562485265854e-05	1.97562485265854e-05	0.00358454749028738	ADAM17/ANXA1/ARHGEF19/ARRB1/AXL/C4BPB/CARMIL1/CASP3/CCNB1/CD177/CD40/CD9/CELSR1/COL1A2/COL3A1/CORO1B/CPQ/DCN/DGKD/DGKI/DGKK/DOCK9/DTNBP1/EHD3/ELK3/ENTPD1/ENTPD2/ERBB3/ETS1/EZH2/F13A1/F2R/F3/F5/FCER1G/FERMT3/FYN/FZD6/FZD7/GATA6/GATM/GJA1/GNA15/GNG2/HBBC/HIF1A/HPSE/IGF1/IGF2/IGSF10/ITGA2/ITGA5/ITGB3/JAG2/KLF6/LOC100860781/LOC100860959/LOC102169730/LOC102175526/LOC102175560/LOC102175876/LOC102176710…	137	20	117	FZD7/DGKI/LOC102175560/VWF/LOC102182395/PRKCQ/C4BPB/PRKCA/JAG2/MUSTN1/PRKAR2A/DTNBP1/SH2B1/TRIM72/PRKAR1B/DGKK/P2RX6/SCRIB/MSTRG.14173/MSTRG.18458	PROS1/IGSF10/LOC102175526/ARHGEF19/SEPN1/SERPINE2/SLC11A1/TMEFF2/TFPI/COL3A1/DGKD/F3/S100A8/SYT11/FCER1G/EZH2/PRKAR2B/PIK3CG/LOC100860959/COL1A2/DCN/ITGA5/ERBB3/ELK3/IGF1/CD9/CELSR1/NDNF/MMRN1/PDGFRA/HPSE/SPARC/LOX/GNA15/LOC102181867/ANXA1/SYK/GJA1/FYN/HIF1A/GATM/GNG2/F2R/LTBP1/EHD3/SDC1/ADAM17/STXBP1/TMEM8C/VAV2/ENTPD2/DOCK9/KLF6/LOC102190430/PROCR/SRC/CD40/CPQ/YWHAZ/FZD6/NOV/LYN/SNAI2/SERPING1/…	1.37766934129502	Process
GO:0030193	regulation of blood coagulation	35/3495	83/16167	1.99053673911955e-05	1.99053673911955e-05	0.00358454749028738	ADAMTS18/ANXA2/ANXA5/C1QTNF1/CD9/CPB2/DMTN/F2R/F2RL1/F3/FAP/FCER1G/HPSE/LOC100860959/LOC108638200/LYN/CD34/NOS3/PDGFRA/PDPN/PLAT/PLAUR/PRDX2/PRKCA/PRKCQ/PROZ/PTPRJ/S100A9/SELP/SERPINE2/SERPINF2/SYK/TFPI/THBS1/TLR4	35	6	29	PRDX2/DMTN/CPB2/PRKCQ/PRKCA/LOC108638200	SERPINE2/FAP/TFPI/F3/S100A9/FCER1G/NOS3/LOC100860959/CD9/ANXA5/PDGFRA/HPSE/SYK/TLR4/ANXA2/THBS1/F2RL1/F2R/LYN/PTPRJ/SELP/PDPN/ADAMTS18/PLAUR/SERPINF2/C1QTNF1/PLAT/PROZ/MSTRG.10826	1.95061792233311	Process
GO:0050878	regulation of body fluid levels	145/3495	493/16167	2.31514957861257e-05	2.31514957861257e-05	0.00404573016933013	ADAMTS18/ADCY1/ADCY3/ADCY6/ADCY7/ADCY9/ADORA1/ADORA3/ALAS2/ALOX12B/ANXA2/ANXA5/APLNR/ARRB1/ATP2B2/ATP7B/AVPR1A/AVPR2/AXL/BTC/C1QTNF1/C4BPB/CARMIL1/CCND1/CD177/CD40/CD9/CDH1/CDO1/CFTR/CHRM3/CLDN1/CLDN4/COL1A2/CPB2/DGKD/DGKI/DGKK/DMTN/DOCK9/DTNBP1/EDNRB/EHD3/ENTPD1/ENTPD2/EPHB2/F13A1/F2R/F2RL1/F3/F5/FAP/FCER1G/FERMT3/FYN/FZD6/GATA6/GJA1/GNA15/GNG2/HBBC/HIF1A/HPSE/HYAL2/ITGA2/ITGB3/LOC100860781/LOC1…	145	33	112	TP63/DGKI/ADCY1/LOC102175560/VWF/BTC/PRDX2/DMTN/LOC102187233/UCN/ATP7B/CPB2/PRKCQ/NR1H3/C4BPB/UTS2/ALOX12B/PRKCA/LOC108638200/PRKAR2A/ATP2B2/DTNBP1/ADCY9/SH2B1/PRKAR1B/NEURL1/SLC29A2/SCT/DGKK/P2RX6/AVPR2/MSTRG.18458/MSTRG.18649	PROS1/CLDN1/LOC102175526/TRPC1/EPHB2/SERPINE2/FAP/STK39/TFPI/DGKD/F3/ADORA3/S100A9/FCER1G/NOS3/CFTR/PRKAR2B/PIK3CG/LOC100860959/COL1A2/ADCY6/AVPR1A/PTPRO/SCNN1A/CD9/ANXA5/MMRN1/PDGFRA/PPAT/HPSE/PAM/GNA15/LOC102181867/SYK/TLR4/GJA1/FYN/HIF1A/ANXA2/GNG2/THBS1/F2RL1/F2R/CDO1/EHD3/ADCY3/STXBP1/VAV2/ENTPD2/DOCK9/EDNRB/LOC102190430/PROCR/SRC/CD40/YWHAZ/FZD6/LYN/SERPING1/APLNR/PTPRJ/ARRB1/LOC102176710/L…	1.36051502145923	Process
GO:0098657	import into cell	147/3495	501/16167	2.33141503636814e-05	2.33141503636814e-05	0.00404573016933013	ABCA1/ABCA7/ACKR3/ACTR3/ADGRB1/ADORA1/AIF1/AMPH/ANKFY1/ANXA1/ANXA11/ARPC1B/ARPC3/ARPC5/ARRB1/ATP1A1/AXL/CALCRL/CARMIL1/CD14/CD24/CD3G/CD9/CD93/CDC7/CDK5/CLCN5/CNTN2/COLEC11/COLEC12/CUBN/CXCL16/DAB2/DPYSL2/EEA1/EHD4/EPN1/EZR/FAM155A/FCER1G/FLOT1/FOLR2/FXYD2/FYN/GLUL/HBBC/HCN4/HIP1R/HSPH1/ICAM5/ITGAM/ITGB3/KCND3/KCNJ10/KCNJ3/KCNJ5/KCNJ8/LDLR/LDLRAD3/LEP/LIMK1/LOC100860781/LOC100860959/LOC100861338/…	147	29	118	TMEM108/KCND3/LOC102186356/CDK5/LEP/EEA1/ABCA7/VLDLR/ABCA1/SLC9A2/LRSAM1/LOC102190036/NR1H3/TUB/CD3G/FXYD2/MAPKAPK2/LRP3/TRPM4/EPN1/MYO1C/FLOT1/TSC2/LIMK1/ANXA11/SYP/SCRIB/MSTRG.14196/MSTRG.299	TFRC/NLGN1/PTX3/SLC9A9/SLC11A1/SLC39A10/MARCO/ACTR3/KCNJ3/LOC102168948/PLA2R1/LRP2/WIPF1/CALCRL/ACKR3/LRP8/CDC7/SNX7/ATP1A1/LOC102173987/KCNJ10/FCER1G/AMPH/LOC100860959/LOC102190297/LOC102190935/LOC102171143/LOC102172606/KCNJ8/LOC102183943/NECAP1/CD9/SLC9B2/SNCA/SPON2/SPARC/CD14/MEGF10/ICAM5/LDLR/SCARA5/SCARA3/ANXA1/DPYSL2/SYK/COLEC11/FYN/CD24/EZR/SLC22A3/EHD4/THBS1/HCN4/VAV2/RAB20/FAM155A/HSPH1/…	1.35725630284495	Process
GO:0050803	regulation of synapse structure or activity	61/3495	173/16167	2.44167033300549e-05	2.44167033300549e-05	0.00416139565965428	ADGRB1/ADGRL1/ADGRL2/ADGRL3/AMIGO1/ANAPC2/ARHGAP44/BHLHB9/CAMK2B/CBLN2/CDC20/CDH2/CDK5/CLSTN3/DCTN1/DISC1/DNM1L/DTNBP1/EFNA5/EPHA7/EPHB2/EPHB3/FLRT1/FLRT3/FRMPD4/FYN/IL10RA/LOC102186356/LRP4/LRP8/LRRC4/LRRC4B/LRRN1/LRRTM1/LRTM1/LZTS3/MARCKS/MFN2/MUSK/NECTIN1/NEURL1/NGEF/NLGN1/NTRK2/PGRMC1/PICK1/PRKCA/RAB17/RELN/SHISA6/SLIT1/SLITRK2/SLITRK5/SLITRK6/SNAP25/SNCA/SYNDIG1/SYNGAP1/THBS2/TIAM1/TLR2	61	15	46	AMIGO1/LOC102186356/CDK5/CAMK2B/PICK1/DCTN1/ANAPC2/SYNDIG1/LZTS3/MFN2/ARHGAP44/PRKCA/DTNBP1/NEURL1/SLIT1	TIAM1/EPHB3/NLGN1/EPHB2/RAB17/NGEF/CDC20/LRP8/ADGRL2/LRRC4/RELN/DNM1L/CLSTN3/SNCA/ADGRL3/EFNA5/ADGRL1/NTRK2/MUSK/MARCKS/FYN/EPHA7/THBS2/LRRTM1/SLITRK5/SLITRK6/SNAP25/FLRT3/ADGRB1/LRP4/NECTIN1/IL10RA/TLR2/LRRC4B/SHISA6/LRRN1/LRTM1/SYNGAP1/CBLN2/CDH2/DISC1/FLRT1/FRMPD4/SLITRK2/PGRMC1/BHLHB9	1.63104517601528	Process
GO:0032587	ruffle membrane	31/3495	71/16167	2.56784461288942e-05	2.56784461288942e-05	0.00429965782180395	ABCA7/AIF1/ARHGEF2/BMX/DIAPH1/DLC1/EEF1A1/EPS8L1/EPS8L2/FAP/HIP1R/IFIT5/ITGB3/CDC37/CDC37/CDC37/CDC37/CDC37/MTSS1L/MYO1C/PDE4A/PDPN/PSD/PSD2/PTPRJ/PTPRZ1/SPATA13/SRC/TIAM1/TRPV4/WWC1	31	8	23	DIAPH1/ABCA7/PDE4A/MTSS1L/MYO1C/EPS8L2/MSTRG.10768/MSTRG.8964	TIAM1/FAP/ARHGEF2/PTPRZ1/WWC1/PSD2/EEF1A1/SPATA13/SRC/PTPRJ/PDPN/TRPV4/HIP1R/EPS8L1/ITGB3/AIF1/PSD/IFIT5/DLC1/BMX/MSTRG.12419/MSTRG.3211/MSTRG.7105	2.01969413044792	Component
GO:0001666	response to hypoxia	110/3495	357/16167	2.66516660596455e-05	2.66516660596455e-05	0.00438567434052279	ADAM17/ADORA1/AGTR1/ALAD/ALAS2/ALDH3A1/ALKBH5/ANGPTL4/APAF1/ARNT2/ASCL2/BCL2/BDKRB2/BMP2/BNIP3/CAMK2G/CASP3/CAT/CCNB1/CD24/CD38/CPEB2/CXCR4/DNM1L/DRD1/E2F1/EDNRA/EGLN1/EGLN3/ELN/ETS1/FNDC1/GATA6/GNGT1/HIF1A/HIF1AN/HIF3A/HILPDA/IGF1/IGFBP3/IREB2/ITPR2/JAG2/KCNK2/KCNK3/KDR/LDLR/LEP/LIMD1/LOC102175177/LOC102175889/LOC102182510/LOC102188617/LOC102190297/LOC102190935/LOC102191717/LOXL2/MB/MFN2/MMP14/M…	110	36	74	PINK1/NR4A2/PDK1/HILPDA/LEP/MB/CPEB2/ANGPTL4/UBA52/VLDLR/ALAD/LOC102182510/DRD1/PRKCQ/CAT/UCP3/MFN2/UTS2/NOS1/MT3/NOL3/RYR1/ALKBH5/STC2/EGLN3/JAG2/LIMD1/TSC2/BNIP3/HIF1AN/CAMK2G/EGLN1/VEGFB/MSTRG.14173/MSTRG.299/MSTRG.5020	TFRC/AGTR1/PLOD2/TRPC1/S100B/NPPC/CXCR4/TGFBR3/LOC102175177/NOS3/IGFBP3/TWIST1/GNGT1/LOC102190297/LOC102190935/APAF1/IGF1/DNM1L/ITPR2/TIGAR/NDNF/PDE5A/KDR/CD38/TACC3/PAM/LDLR/TEK/LOXL2/STC1/TLR4/CD24/FNDC1/HIF1A/THBS1/MMP14/KCNK3/ADAM17/BMP2/E2F1/SRC/MYC/LOC102191717/ADORA1/KCNK2/MSI1/EDNRA/LOC102188617/MMP2/HIF3A/NOG/LOC102175889/NOS2/ALDH3A1/CCNB1/ARNT2/IREB2/BDKRB2/TGFBR2/VHL/TRH/GATA6/PMAIP1/…	1.42530145105252	Process
GO:0001726	ruffle	58/3495	163/16167	2.82535546022861e-05	2.82535546022861e-05	0.00457047242781317	ABCA7/ACTN1/AIF1/ANXA2/ARHGEF2/BMX/CD2AP/CDK6/CIT/CYFIP1/DIAPH1/DLC1/EEF1A1/EPS8L1/EPS8L2/EZR/FAP/FGD4/FRMD4B/FSCN1/GAS7/HIP1R/IFIT5/ITGA5/ITGB3/KIF18A/LAYN/LCP1/LOC102175795/LOC102190430/LOC108633189/CDC37/CDC37/CDC37/CDC37/CDC37/MTSS1L/MYH10/MYO10/MYO1C/PAK1/PDE4A/PDPN/PECAM1/PSD/PSD2/PTK6/PTPRJ/PTPRZ1/S100A11/S100B/SH2B1/SPATA13/SRC/TIAM1/TMOD3/TRPV4/WWC1	58	11	47	FGD4/DIAPH1/ABCA7/PDE4A/PTK6/MTSS1L/MYO1C/SH2B1/EPS8L2/MSTRG.10768/MSTRG.8964	TIAM1/S100B/FAP/CYFIP1/S100A11/ARHGEF2/PTPRZ1/CDK6/ITGA5/WWC1/PSD2/EEF1A1/EZR/ACTN1/TMOD3/ANXA2/SPATA13/LCP1/LOC108633189/LOC102190430/SRC/PTPRJ/KIF18A/LAYN/PDPN/TRPV4/CIT/HIP1R/EPS8L1/MYH10/GAS7/LOC102175795/ITGB3/PECAM1/MYO10/FRMD4B/AIF1/CD2AP/FSCN1/PSD/IFIT5/DLC1/PAK1/BMX/MSTRG.12419/MSTRG.3211/MSTRG.7105	1.64597277442797	Component
GO:0030900	forebrain development	127/3495	424/16167	2.93379829521076e-05	2.93379829521076e-05	0.00461135054084602	ADCYAP1/AGTPBP1/ALDH1A2/ALDH1A3/APAF1/APLP1/ARPC5/ASPM/AVPR1A/AVPR2/AXIN1/AXL/BCL2/BHLHE22/BMP2/C1H21orf91/C25H16orf45/CASP3/CDH1/CDH2/CDK5/CDK6/CDON/CHD5/CNP/CNTN2/COL3A1/CRHR2/CRTAC1/CX3CR1/CXCR4/DCLK1/DISC1/DIXDC1/DLC1/DPCD/DPYSL2/DRD1/E2F1/EFHC1/ENPP1/EPHA5/EPHB2/EPHB3/ETS1/FAT4/FGF13/FGFR2/FYN/GLI1/GLI2/GLI3/GNAO1/GSC/HIF1A/HSD17B7/ID4/INHBB/KCNA1/KCNC2/KCNC4/KIF14/KIF1A/LAMB1/LEF1/LHX6/LOC1…	127	30	97	TMEM108/PCNT/WNT4/NR4A2/KCNC4/CDK5/PITX1/VLDLR/NR4A3/NEFL/AGTPBP1/SYNE2/DRD1/PLCB1/LOC102187932/BHLHE22/TRAPPC9/ZBTB18/NCOR2/GNAO1/APLP1/UBB/AXIN1/TACC2/DPCD/SLIT1/SCT/FGF13/RTN4R/AVPR2	C1H21orf91/EPHB3/EPHB2/NRP2/SATB2/GLI2/INHBB/CXCR4/LRP2/COL3A1/KIF1A/MFSD2A/SLC2A1/STIL/LRP8/WNT2B/HSD17B7/PTPRZ1/GLI3/CRHR2/LAMB1/RELN/SEMA3A/CDK6/KCNC2/PHLDA1/SLC38A2/AVPR1A/GLI1/APAF1/KCNA1/LEF1/EPHA5/PRDM8/TACC3/NR2F1/DPYSL2/NTRK2/LPAR1/FYN/POU3F2/ENPP1/HIF1A/ALDH1A2/LHX6/SLITRK5/POU4F1/DCLK1/NRP1/LOC102187782/LOC102188418/BMP2/E2F1/SRC/MYC/RTN4RL2/MDK/SLC1A2/TSKU/NCAM1/DIXDC1/CNTN2/CHD5/ARPC…	1.38554336383513	Process
GO:0005518	collagen binding	28/3495	62/16167	2.94725668735003e-05	2.94725668735003e-05	0.00461135054084602	ADGRG6/ANTXR1/C1QTNF1/CCBE1/COCH/COMP/CTSK/CTSS/DCN/DDR2/ECM2/ITGA10/ITGA2/ITGA9/LRRC15/LUM/MRC2/NID1/NID2/PAK1/PCOLCE/SERPINH1/SMAD7/SPARC/TGFBI/THBS1/USH2A/VWF	28	2	26	VWF/SMAD7	LRRC15/ITGA10/CTSS/CTSK/DDR2/LUM/DCN/SPARC/TGFBI/COMP/ECM2/ADGRG6/NID2/THBS1/ANTXR1/SERPINH1/USH2A/MRC2/C1QTNF1/ITGA2/COCH/ITGA9/CCBE1/PCOLCE/NID1/PAK1	2.08904887165997	Function
GO:0030018	Z disc	43/3495	111/16167	3.01491746053143e-05	3.01491746053143e-05	0.00464113015528666	ACTN1/ACTN3/ANXA5/C3H1orf226/CAPN3/CASQ2/DES/DNAJB6/FBP2/FHL2/FHL3/HRC/IGSF22/JPH1/LDB3/LOC108634682/LOC108637382/MYBPC1/MYBPC2/MYBPH/MYOM1/MYOZ1/MYOZ2/MYOZ3/MYPN/NOS1/OBSCN/PAK1/PARVA/PDLIM3/S100A1/SLC2A1/SLC4A1/SORBS2/SPHKAP/SRI/SYNE2/SYNM/SYNPO/SYNPO2L/TCAP/TRIM63/XIRP2	43	27	16	DES/XIRP2/FHL3/S100A1/DNAJB6/MYBPC1/MYOZ3/SYNPO/OBSCN/FBP2/SYNE2/CAPN3/FHL2/JPH1/NOS1/HRC/MYBPC2/TCAP/SYNM/MYOM1/SORBS2/PDLIM3/LDB3/SYNPO2L/MYOZ1/MYPN/ACTN3	TRIM63/LOC108637382/SPHKAP/SLC2A1/CASQ2/C3H1orf226/SRI/ANXA5/MYOZ2/ACTN1/PARVA/MYBPH/SLC4A1/PAK1/IGSF22/LOC108634682	1.79195762285891	Component
GO:0048839	inner ear development	67/3495	196/16167	3.13428238404356e-05	3.13428238404356e-05	0.00474829379718011	ADGRV1/ALDH1A3/ATP2B2/ATP8A2/BMP2/C1QB/C1QTNF5/CDH1/CDH23/CELSR1/CEP290/CLIC5/COL11A1/COL2A1/CTHRC1/CXCL14/DCHS1/DFNA5/DVL1/EPHB2/FAT4/FGFR2/FREM2/FZD6/GABRB3/GLI2/GLI3/HEY1/HPN/IGF1/IGFBP7/INSIG1/ITGA8/JAG2/KCNK2/KCNK3/KCNQ1/LGR5/LOC102173865/LOC106503061/LRIG3/MAPKAPK2/JAG2/ATP2B2/MUSK/MYO3A/MYO3B/MYO7A/NR4A3/NTN1/PDGFRA/PLPPR4/PLS3/PRRX1/PRRX2/PTK7/ROR2/SCRIB/SLITRK6/SOBP/SOX9/SPARC/TCAP/TMC1/…	67	20	47	CEP290/ADGRV1/NR4A3/SOBP/ATP8A2/MYO3A/LOC102173865/USH1C/MAPKAPK2/DVL1/HPN/TCAP/GABRB3/JAG2/ATP2B2/CLIC5/LOC106503061/SCRIB/MSTRG.14173/MSTRG.18649	C1QB/EPHB2/GLI2/MYO3B/PLPPR4/COL11A1/INSIG1/GLI3/DFNA5/LGR5/COL2A1/LRIG3/IGF1/CELSR1/PDGFRA/IGFBP7/SPARC/CXCL14/TMC1/ROR2/MUSK/KCNK3/PRRX2/SLITRK6/FREM2/ITGA8/BMP2/FZD6/CTHRC1/HEY1/MYO7A/DCHS1/C1QTNF5/USH2A/PRRX1/KCNK2/FAT4/CDH1/NTN1/SOX9/ALDH1A3/TMIE/PTK7/FGFR2/CDH23/KCNQ1/PLS3	1.58125164228782	Process
GO:0036293	response to decreased oxygen levels	113/3495	370/16167	3.19060261381491e-05	3.19060261381491e-05	0.00475809110188483	ADAM17/ADORA1/AGTR1/ALAD/ALAS2/ALDH3A1/ALKBH5/ANGPTL4/APAF1/ARNT2/ASCL2/ATF4/BCL2/BDKRB2/BMP2/BNIP3/CAMK2G/CASP3/CAT/CCNB1/CD24/CD38/CFTR/CPEB2/CXCR4/DNM1L/DRD1/E2F1/EDNRA/EGLN1/EGLN3/ELN/ETS1/FNDC1/GATA6/GNGT1/HIF1A/HIF1AN/HIF3A/HILPDA/IGF1/IGFBP3/IREB2/ITPR2/JAG2/KCNK2/KCNK3/KDR/LDLR/LEP/LIMD1/LOC102175177/LOC102175889/LOC102182510/LOC102188617/LOC102190297/LOC102190935/LOC102191717/LOXL2/MB/MF…	113	38	75	PINK1/NR4A2/PDK1/HILPDA/LEP/MB/PICK1/ATF4/CPEB2/ANGPTL4/UBA52/VLDLR/ALAD/LOC102182510/DRD1/PRKCQ/CAT/UCP3/MFN2/UTS2/NOS1/MT3/NOL3/RYR1/ALKBH5/STC2/EGLN3/JAG2/LIMD1/TSC2/BNIP3/HIF1AN/CAMK2G/EGLN1/VEGFB/MSTRG.14173/MSTRG.299/MSTRG.5020	TFRC/AGTR1/PLOD2/TRPC1/S100B/NPPC/CXCR4/TGFBR3/LOC102175177/NOS3/IGFBP3/CFTR/TWIST1/GNGT1/LOC102190297/LOC102190935/APAF1/IGF1/DNM1L/ITPR2/TIGAR/NDNF/PDE5A/KDR/CD38/TACC3/PAM/LDLR/TEK/LOXL2/STC1/TLR4/CD24/FNDC1/HIF1A/THBS1/MMP14/KCNK3/ADAM17/BMP2/E2F1/SRC/MYC/LOC102191717/ADORA1/KCNK2/MSI1/EDNRA/LOC102188617/MMP2/HIF3A/NOG/LOC102175889/NOS2/ALDH3A1/CCNB1/ARNT2/IREB2/BDKRB2/TGFBR2/VHL/TRH/GATA6/PM…	1.41272938174226	Process
GO:0006954	inflammatory response	129/3495	433/16167	3.35899578446923e-05	3.35899578446923e-05	0.00493214814215102	ADAM17/ADORA1/ADORA3/AFAP1L2/AGTR1/AIF1/ALOX5/ALOX5AP/ANXA1/AXL/BAC7.5/BDKRB1/BDKRB2/BMP2/BTK/C3AR1/C5/C5AR2/CCL26/CCR3/CD14/CD24/CD40/CD6/CDO1/CHI3L1/CXCL10/CXCL9/CXCR4/CYSLTR1/EPHA3/EPHB6/F11R/F2R/F3/FCER1G/FOLR2/GAL/GJA1/HIF1A/HRH1/HYAL1/IDO1/IGFBP4/IKBKG/IL2RA/IL31RA/IL5RA/ITGAM/ITGB6/KCNJ10/KIT/LIPA/LOC100860781/LOC100861338/LOC102168948/LOC102169149/LOC102169231/LOC102170003/LOC102170772/LO…	129	21	108	LOC102186356/NOD1/LOC102175560/LOC102182395/PRDX2/LOC102175216/LOC102187233/UCN/MAPKAPK2/TNFRSF4/NOD2/LOC108638455/LOC108638538/IL5RA/CCR3/MGLL/POLB/CD6/IKBKG/LOC108634606/MSTRG.299	EPHA3/NFKBIZ/TFRC/PTX3/AGTR1/LOC102175526/PTAFR/SLC11A1/CXCR4/TNFAIP6/LOC102168948/ITGB6/F3/LOC102175177/ADORA3/LOC102173987/S100A9/LOC102169149/S100A8/KCNJ10/F11R/FCER1G/EPHB6/PIK3CG/LOC102171143/LOC102172606/C3AR1/SPP1/KIT/CXCL9/CXCL10/CD14/NLRP3/ANXA1/NTRK2/SYK/S1PR3/TLR4/C5/GJA1/CD24/HIF1A/PTGDR/THBS1/F2R/CDO1/NLRC4/SDC1/ADAM17/ALOX5AP/IL2RA/BMP2/SIGLEC1/CD40/LYN/FOLR2/ADORA1/CHI3L1/SELP/PDPN…	1.3781105967945	Process
GO:0007413	axonal fasciculation	15/3495	25/16167	3.56030922547471e-05	3.56030922547471e-05	0.00507169265473357	AMIGO1/CNTN2/CNTN4/CRTAC1/EFNA5/EPHA3/EPHB2/EPHB3/L1CAM/NCAM1/NRCAM/NRP1/PTPRZ1/SEMA3A/SEMA5A	15	2	13	AMIGO1/L1CAM	EPHA3/EPHB3/EPHB2/PTPRZ1/NRCAM/SEMA3A/EFNA5/NRP1/NCAM1/CNTN2/SEMA5A/CNTN4/CRTAC1	2.77545064377682	Process
GO:0106030	neuron projection fasciculation	15/3495	25/16167	3.56030922547471e-05	3.56030922547471e-05	0.00507169265473357	AMIGO1/CNTN2/CNTN4/CRTAC1/EFNA5/EPHA3/EPHB2/EPHB3/L1CAM/NCAM1/NRCAM/NRP1/PTPRZ1/SEMA3A/SEMA5A	15	2	13	AMIGO1/L1CAM	EPHA3/EPHB3/EPHB2/PTPRZ1/NRCAM/SEMA3A/EFNA5/NRP1/NCAM1/CNTN2/SEMA5A/CNTN4/CRTAC1	2.77545064377682	Process
GO:0045121	membrane raft	108/3495	352/16167	3.82299788394189e-05	3.82299788394189e-05	0.00528804299217409	ABCA1/ADAM17/ADCY3/ADCY6/ADD2/ANXA13/ANXA2/ATP1A1/ATP1B3/ATP2B2/ATP2B3/BTK/C3H1orf168/CARD11/CASP3/CD14/CD177/CD24/CD4/CDH1/CDH13/CDH2/CHRNA3/CLIP3/CNTN1/CPE/DLC1/DRD1/EDNRB/EZR/F2R/FCER1A/FCER1G/FLOT1/FLOT2/FYN/GJA1/GNAI1/GNAI3/GPM6B/HPSE/HSP70.1/HYAL2/IRS1/ITGAM/KCND3/KCNQ1/KCNQ3/KDR/KIF18A/L1CAM/LDLR/LOC100860959/LOC102173987/LOC102175526/LOC102178315/LOC102186356/LOC102190430/LOC108633189/LOC…	108	28	80	IRS1/KCND3/LOC102186356/CNTN1/CD4/LOC108636372/SLC27A1/ABCA1/DRD1/RGS7/PRKCZ/LOC108637850/NOS1/FLOT2/MYO1C/SGCA/MAPT/PRKCA/PRKAR2A/ATP2B2/FLOT1/HSP70.1/LOC102178315/TSC2/RTN4R/L1CAM/ATP2B3/MSTRG.18649	LOC102175526/TRPC1/ATP1B3/SDPR/LRP2/TFPI/SLC2A1/LRP8/C3H1orf168/S1PR1/GNAI3/ATP1A1/LOC102173987/FCER1A/FCER1G/NOS3/PRKAR2B/GNAI1/LOC100860959/TUBA1A/ADCY6/KDR/HPSE/CD14/LDLR/TEK/GJA1/FYN/SMPD2/CD24/EZR/ANXA2/F2R/ADD2/ADCY3/ADAM17/EDNRB/SNAP25/LOC108633189/LOC102190430/SRC/PAG1/SULF1/LYN/ANXA13/KCNQ3/RTN4RL2/KIF18A/SERPINH1/PPP2R1B/PDPN/P2RX7/SCARB1/TLR2/CPE/CDH13/SLC6A2/PLLP/CDH1/NPHS1/CLIP3/CD17…	1.41926453374951	Component
GO:0098857	membrane microdomain	108/3495	352/16167	3.82299788394189e-05	3.82299788394189e-05	0.00528804299217409	ABCA1/ADAM17/ADCY3/ADCY6/ADD2/ANXA13/ANXA2/ATP1A1/ATP1B3/ATP2B2/ATP2B3/BTK/C3H1orf168/CARD11/CASP3/CD14/CD177/CD24/CD4/CDH1/CDH13/CDH2/CHRNA3/CLIP3/CNTN1/CPE/DLC1/DRD1/EDNRB/EZR/F2R/FCER1A/FCER1G/FLOT1/FLOT2/FYN/GJA1/GNAI1/GNAI3/GPM6B/HPSE/HSP70.1/HYAL2/IRS1/ITGAM/KCND3/KCNQ1/KCNQ3/KDR/KIF18A/L1CAM/LDLR/LOC100860959/LOC102173987/LOC102175526/LOC102178315/LOC102186356/LOC102190430/LOC108633189/LOC…	108	28	80	IRS1/KCND3/LOC102186356/CNTN1/CD4/LOC108636372/SLC27A1/ABCA1/DRD1/RGS7/PRKCZ/LOC108637850/NOS1/FLOT2/MYO1C/SGCA/MAPT/PRKCA/PRKAR2A/ATP2B2/FLOT1/HSP70.1/LOC102178315/TSC2/RTN4R/L1CAM/ATP2B3/MSTRG.18649	LOC102175526/TRPC1/ATP1B3/SDPR/LRP2/TFPI/SLC2A1/LRP8/C3H1orf168/S1PR1/GNAI3/ATP1A1/LOC102173987/FCER1A/FCER1G/NOS3/PRKAR2B/GNAI1/LOC100860959/TUBA1A/ADCY6/KDR/HPSE/CD14/LDLR/TEK/GJA1/FYN/SMPD2/CD24/EZR/ANXA2/F2R/ADD2/ADCY3/ADAM17/EDNRB/SNAP25/LOC108633189/LOC102190430/SRC/PAG1/SULF1/LYN/ANXA13/KCNQ3/RTN4RL2/KIF18A/SERPINH1/PPP2R1B/PDPN/P2RX7/SCARB1/TLR2/CPE/CDH13/SLC6A2/PLLP/CDH1/NPHS1/CLIP3/CD17…	1.41926453374951	Component
GO:0032990	cell part morphogenesis	143/3495	490/16167	4.00676070253075e-05	4.00676070253075e-05	0.00540389432996092	ABLIM1/ADCY1/ADGRB1/AMIGO1/ATP8A2/AURKA/B3GNT2/BCL2/BHLHE22/BRSK1/CAMK2B/CDH11/CDK5/CHL1/CNP/CNTN2/CNTN4/CTNND2/CXCR4/CYFIP1/DACT1/DCLK1/DNM1L/DPYSL5/DTNBP1/DVL1/EFNA5/EFNB3/EGR2/EPHA5/EPHA7/EPHB2/EPHB3/ERBB3/ETV1/EZR/FARP1/FGFR2/FIS1/FLOT1/FLRT1/FLRT3/FYN/GAS7/GBX1/GFRA1/GJA1/GLI2/GLI3/GRB7/ITGB3/JADE2/KDR/KLF7/L1CAM/LGI1/LINGO1/LOC102169183/LOC102175487/LOC102181148/LOC102190297/LOC102190935/LO…	143	41	102	TMEM108/NR4A2/AMIGO1/GBX1/CDK5/CAMK2B/ADCY1/JADE2/NRTN/MAP1S/VLDLR/NR4A3/NEFL/SPTB/LOC102175487/FARP1/ATP8A2/PRKCQ/BHLHE22/MFN2/PRKCZ/DVL1/LOC102181148/NRN1L/SCN1B/LRFN3/POLDIP2/UBB/MAPT/NPTX1/PRKCA/LINGO1/DTNBP1/FLOT1/FIS1/SLIT1/LGI1/RTN4R/LOC108634739/L1CAM/MSTRG.6252	TIAM1/EPHB3/NLGN1/S100B/EPHB2/PID1/KLF7/NRP2/GLI2/CXCR4/LRP2/CYFIP1/LRP8/PLPPR4/NTNG1/SEMA6C/TRIM46/PTPRZ1/GLI3/NRCAM/RELN/SEMA3C/SEMA3A/ETV1/LOC102190297/LOC102190935/ERBB3/DNM1L/PTPRO/KDR/EPHA5/PRDM8/SPON2/EFNA5/SEMA6A/RAB8A/OGN/LOC102169183/GJA1/FYN/EPHA7/SGK1/EZR/DACT1/MAP4K4/B3GNT2/DPYSL5/STXBP1/SLITRK5/SLITRK6/POU4F1/DCLK1/POSTN/SNAP25/FLRT3/NRP1/AURKA/SRC/SDC2/MATN2/ADGRB1/LRRC55/LRP4/TSKU…	1.34996408863975	Process
GO:0051493	regulation of cytoskeleton organization	145/3495	498/16167	4.01999197701405e-05	4.01999197701405e-05	0.00540389432996092	ABI2/ACTR3/ADD2/AKAP9/ALDOA/ARHGAP28/ARHGAP44/ARHGEF10/ARHGEF19/ARHGEF2/ARPC1B/ARPC3/ARPC5/AURKA/BORA/BST1/C25H16orf45/CAMSAP3/CAPN6/CARMIL1/CCL26/CCNF/CD2AP/CDC42EP3/CDK5/CDK5RAP2/CELSR1/CEP250/CEP76/CHMP4C/CHORDC1/CIT/CKAP2/CLIP1/CLIP2/CLIP3/CORO1B/CSF3/CTSV/CYFIP1/DCTN1/DIAPH1/DIXDC1/DLC1/DMTN/EFNA5/ELN/EPHA3/EPHA5/F11R/F2RL1/FBXW5/FGF13/FHOD1/FRMD7/FSCN1/FZD10/GDA/GEN1/GMFG/GNAI1/GNAI3/GPM6B/…	145	38	107	WNT4/CDK5/AKAP9/WASH1/PICK1/SYNPO/DIAPH1/KISS1R/CAMSAP3/TESK1/DMTN/CDK5RAP2/DCTN1/NCK2/PRKCQ/MYO3A/STMN3/CEP250/CHMP4C/STMN2/RGS2/MFN2/LMOD1/CLIP1/FHOD1/MYO1C/ARHGAP44/CSF3/MAPT/LMOD3/HSP70.1/LOC102178315/ALDOA/LIMK1/SYNPO2L/MYPN/FGF13/FBXW5	EPHA3/HCLS1/ARHGEF19/STMN1/LOC102186533/ABI2/TMEFF2/ACTR3/MYO3B/CYFIP1/STIL/TACSTD2/S1PR1/PSRC1/GNAI3/S100A9/S100A8/ARHGEF2/F11R/RGS4/GNAI1/SEMA3E/SCIN/LIMA1/TWF1/LOC102189932/CELSR1/SNCA/PDGFRA/EPHA5/BST1/TACC3/EFNA5/PAM/PDLIM4/LOC108636404/LOC108636449/TEK/GDA/CTSV/LPAR1/SGK1/TMOD3/KATNBL1/F2RL1/TRIM36/ADD2/CDC42EP3/GEN1/BORA/SKA3/HSPH1/CKAP2/NRP1/AURKA/PREX1/KIF18A/DIXDC1/LOC108637778/ARPC5/NE…	1.34685523208715	Process
GO:0072006	nephron development	47/3495	126/16167	4.10400287248258e-05	4.10400287248258e-05	0.00544020380771924	ADAMTS16/AHR/AMPD2/BASP1/BCL2/BMP2/CALB1/CD24/CITED1/COL4A3/COL4A4/DCHS1/ENPEP/FAT4/GLI3/GPC3/GREM1/HEY1/HEYL/HOXA11/KLHL3/CD34/MYC/NID1/NOG/NPHS1/NUP93/OSR1/PDGFRA/PECAM1/PKD2/PLCE1/PTPRO/SIX2/SOX8/SOX9/SPATA5/SULF1/SULF2/TACSTD2/TCF21/TEK/TIMELESS/WNT4/WNT9B/WT1/WWTR1	47	3	44	WNT4/KLHL3/NUP93	WWTR1/COL4A3/COL4A4/HEYL/TACSTD2/AMPD2/GLI3/HOXA11/AHR/TIMELESS/PTPRO/ENPEP/PKD2/PDGFRA/TEK/CD24/TCF21/GREM1/SIX2/OSR1/BMP2/SULF2/CALB1/HEY1/SULF1/MYC/WT1/DCHS1/SPATA5/FAT4/NPHS1/NOG/WNT9B/PECAM1/SOX9/BASP1/ADAMTS16/BCL2/SOX8/PLCE1/NID1/CITED1/GPC3/MSTRG.10826	1.7254785748348	Process
GO:0036120	cellular response to platelet-derived growth factor stimulus	16/3495	28/16167	4.512187501053e-05	4.512187501053e-05	0.00587724788526642	CORO1B/ERRFI1/FYN/GJA1/HYAL1/ITGB3/LOC102175889/LTBP1/MTSS1L/MYC/MYH10/PDGFD/PDGFRA/SNAI2/SRC/YES1	16	1	15	MTSS1L	PDGFRA/GJA1/FYN/LTBP1/SRC/SNAI2/MYC/PDGFD/ERRFI1/LOC102175889/MYH10/ITGB3/HYAL1/YES1/CORO1B	2.6432863274065	Process
GO:0045177	apical part of cell	124/3495	416/16167	4.61087218358098e-05	4.61087218358098e-05	0.00587724788526642	ABCB4/ABCC2/ABCC6/ABCG2/ABCG8/ADAM17/ADGRG2/AJAP1/ANXA1/ANXA13/ASPM/ATP1A1/ATP2B2/ATP4A/ATP6V0A4/ATP6V0D2/ATP7B/C1QTNF5/C5AR2/CD300LG/CD9/CDH1/CDH2/CDH23/CFTR/CHL1/CLCN5/CLDN1/CLDN4/CUBN/DAB2/DCHS1/DDR2/ENPEP/ERBB3/EZR/FAP/FAT4/FLOT1/FZD6/GJA1/GPR143/HIP1R/HSD11B1/HSP70.1/HYAL2/IFIT5/IGFBP2/ITGA8/ITGB3/KCNA1/KCNC2/KCNJ10/KCNK1/KCNK2/LDLR/LOC100860959/LOC102173865/LOC102174322/LOC102175177/LOC1021…	124	22	102	PATJ/NOD1/PFKM/MIP/TJP3/VLDLR/SLC12A1/SLC9A2/ATP7B/PLEC/LOC102173865/USH1C/PRKCZ/PRKCA/ZMYND10/ATP2B2/FLOT1/HSP70.1/LOC102178315/STXBP2/SCRIB/MSTRG.18649	UPK1B/CLDN1/IGFBP2/FAP/STK39/LRP2/RAB17/SLC2A1/LOC102175177/ATP1A1/MUC1/KCNJ10/DDR2/NOS3/ATP6V0A4/CFTR/LOC100860959/ABCB4/KCNC2/LOC102190297/LOC102190935/ERBB3/MGST1/PTPRO/SCNN1A/CD9/KCNA1/ENPEP/ABCG2/SPP1/LDLR/LOC108636404/LOC108636449/TEK/ANXA1/STC1/GJA1/EZR/ABCG8/ADAM17/SLC34A3/SAPCD2/ITGA8/CUBN/ATP6V0D2/FZD6/TRPA1/ANXA13/SLC39A4/MYO7A/SLCO2B1/LOC102174322/DCHS1/C1QTNF5/USH2A/LOC102178379/LOC1…	1.3788296467481	Component
GO:0005178	integrin binding	50/3495	137/16167	4.61843952603102e-05	4.61843952603102e-05	0.00587724788526642	ACTN1/ACTN3/ADAM17/ADAM23/ADAMTS5/ADAMTS8/CD177/CD9/COL3A1/COL4A3/DAB2/ECM2/EDIL3/EGFL6/ESM1/FAP/FBLN5/FBN1/FCER2/FERMT3/GFRA1/ICAM5/IGF1/IGF2/ITGA2/ITGA5/ITGA6/ITGB3/ITGB6/KDR/L1CAM/LAMB1/LCP1/LOC102175177/MADCAM1/MMP14/NOV/NRG1/PRKCA/S1PR2/S1PR3/SPATA5/SRC/SYK/TGFBI/THBS1/TIMP2/VWF/WISP1/WISP2	50	6	44	VWF/FCER2/WISP2/PRKCA/ACTN3/L1CAM	ADAMTS5/COL4A3/ADAM23/ITGB6/FAP/ITGA6/COL3A1/LOC102175177/LAMB1/ITGA5/IGF1/CD9/KDR/EDIL3/TGFBI/MADCAM1/S1PR2/ICAM5/ECM2/SYK/S1PR3/ACTN1/FBN1/THBS1/MMP14/ADAM17/LCP1/SRC/NOV/WISP1/SPATA5/CD177/ITGB3/TIMP2/ESM1/ITGA2/DAB2/FBLN5/GFRA1/NRG1/ADAMTS8/FERMT3/IGF2/EGFL6	1.68823031859904	Function
GO:0003012	muscle system process	93/3495	296/16167	4.84106823034046e-05	4.84106823034046e-05	0.00607949662666162	ACTC1/ACTN3/ADORA1/AR/ATP1A1/ATP8A2/BDKRB1/BDKRB2/CACNA1G/CASQ2/CD38/CHGA/CHRM3/CHRNA1/CHRNG/CXCR4/DES/DRD1/EDN3/EDNRA/EDNRB/EZH2/GAMT/GATA6/GATM/GJA1/GJC1/GNAO1/HCN4/HRC/IGF1/IGSF22/IREB2/JSRP1/KCNE5/KCNJ3/KCNJ5/KCNJ8/KCNQ1/LEP/LMOD1/LMOD3/LOC102181716/LOC102188617/LOC108634682/LOC108637382/MB/MYBPC1/MYBPC2/MYBPH/MYH11/MYH13/MYL3/MYL4/MYL6B/MYLK2/MYOM1/NOS1/NOS3/P2RX4/P2RX6/PDE5A/RGS2/RYR1/SCN1B…	93	40	53	DES/TMOD4/LEP/MYBPC1/MB/GAMT/JSRP1/TRDN/DRD1/ATP8A2/MYLK2/SNTA1/TNNC2/SCN2B/RGS2/UTS2/LMOD1/TNNI1/NOS1/GNAO1/SCN1B/RYR1/HRC/MYBPC2/TNNT1/MYH13/SGCA/TCAP/SYNM/LMOD3/TNNC1/MYL3/MYOM1/MYH11/TRIM72/SORBS2/VEGFB/ACTN3/AR/P2RX6	TIAM1/TRIM63/LOC108637382/CHRNG/CXCR4/KCNJ3/SCN7A/CHRNA1/CASQ2/ATP1A1/NOS3/EZH2/SGCE/MYL6B/IGF1/KCNJ8/PDE5A/CD38/TLR4/GJA1/GATM/TMOD3/ACTC1/HCN4/EDNRB/EDN3/SULF2/TRPA1/SULF1/ADORA1/MYBPH/TNNT2/P2RX4/EDNRA/LOC102188617/TSHZ3/TRPV1/LOC102181716/CACNA1G/GJC1/MYL4/SSTR2/IREB2/CHGA/BDKRB2/BDKRB1/GATA6/CHRM3/IGSF22/KCNJ5/KCNQ1/KCNE5/LOC108634682	1.45336097900476	Process
GO:0072358	cardiovascular system development	138/3495	472/16167	4.9351950223061e-05	4.9351950223061e-05	0.00611721302354742	ADAMTS9/ADGRA2/AGTR1/AHR/ALDH1A2/ANTXR1/ANXA2/APLNR/CALCRL/CCBE1/CCR3/CDH13/CDH2/CLEC14A/CLIC4/COL1A2/COL3A1/COL4A1/CRKL/CUL7/CXCR4/DHCR7/E2F7/E2F8/EDNRA/ELK3/ELN/ENPEP/EPHB2/EPHB3/EPHB4/ERRFI1/ESM1/ETS1/FGF18/FGFR2/FLT4/FOSL1/FOXM1/FOXS1/FUZ/FZD5/FZD8/GATA6/GJA1/GJC1/GLI3/GPC3/GPLD1/GREM1/HEY1/HIF1A/HPGD/HPSE/IGF1/ITGA5/ITGAV/ITGB3/KCNQ1/KDR/KIF7/LAMA1/LEF1/LEP/LOC102174322/LOC102175889/LOC10217…	138	16	122	PCNT/SPEG/LEP/NR4A1/FOXS1/CRKL/GPLD1/FUZ/NXN/CCR3/CUL7/SMAD7/NPRL3/VEGFB/DHCR7/LOC108634606	EPHB3/TIPARP/AGTR1/EPHB2/CLIC4/FZD5/NRP2/CXCR4/LRP2/ITGAV/CALCRL/COL3A1/TGFBR3/S1PR1/NOS3/GLI3/NRCAM/SEMA3E/AHR/COL1A2/E2F7/ITGA5/PRICKLE1/PTPRB/ELK3/IGF1/FOXM1/NDNF/ENPEP/LEF1/PKD2/PDGFRA/KDR/HPSE/TGFBI/LOX/FLT4/HPGD/TEK/RECK/LOXL2/NTRK2/SYK/GJA1/TCF21/RHOJ/HIF1A/ALDH1A2/ANXA2/THBS1/SPRED1/GREM1/MMP14/NOX5/LTBP1/LOC102184252/ANTXR1/OSR1/PRRX2/COL4A1/SLITRK5/NRP1/FZD8/POFUT1/NOV/HEY1/APLNR/PTPRJ/…	1.35244416963701	Process
GO:0001568	blood vessel development	128/3495	433/16167	5.31511096282489e-05	5.31511096282489e-05	0.0064888497460119	ADAMTS9/ADGRA2/AGTR1/AHR/ALDH1A2/ANTXR1/ANXA2/APLNR/CALCRL/CCBE1/CCR3/CDH13/CDH2/CLEC14A/CLIC4/COL1A2/COL3A1/COL4A1/CRKL/CUL7/CXCR4/DHCR7/E2F7/E2F8/EDNRA/ELK3/ELN/ENPEP/EPHB2/EPHB3/EPHB4/ESM1/ETS1/FGF18/FGFR2/FLT4/FOSL1/FOXM1/FOXS1/FUZ/FZD5/FZD8/GATA6/GJA1/GJC1/GLI3/GPC3/GPLD1/GREM1/HEY1/HIF1A/HPGD/HPSE/ITGA5/ITGAV/ITGB3/KDR/KIF7/LAMA1/LEF1/LEP/LOC102174322/LOC102175889/LOC102178953/LOC102184252/…	128	13	115	LEP/NR4A1/FOXS1/CRKL/GPLD1/FUZ/CCR3/CUL7/SMAD7/NPRL3/VEGFB/DHCR7/LOC108634606	EPHB3/TIPARP/AGTR1/EPHB2/CLIC4/FZD5/NRP2/CXCR4/LRP2/ITGAV/CALCRL/COL3A1/TGFBR3/S1PR1/NOS3/GLI3/NRCAM/SEMA3E/AHR/COL1A2/E2F7/ITGA5/PRICKLE1/PTPRB/ELK3/FOXM1/NDNF/ENPEP/LEF1/PKD2/PDGFRA/KDR/HPSE/TGFBI/LOX/FLT4/HPGD/TEK/RECK/LOXL2/NTRK2/SYK/GJA1/TCF21/HIF1A/ALDH1A2/ANXA2/THBS1/SPRED1/GREM1/MMP14/NOX5/LTBP1/LOC102184252/ANTXR1/OSR1/PRRX2/COL4A1/NRP1/FZD8/POFUT1/NOV/HEY1/APLNR/PTPRJ/WT1/LOC102174322/P…	1.36742756891237	Process
GO:0048812	neuron projection morphogenesis	134/3495	457/16167	5.45131051773167e-05	5.45131051773167e-05	0.0064888497460119	ABLIM1/ADCY1/ADGRB1/AMIGO1/ATP8A2/AURKA/B3GNT2/BCL2/BHLHE22/BRSK1/CDH11/CDK5/CHL1/CNP/CNTN2/CNTN4/CTNND2/CXCR4/CYFIP1/DACT1/DCLK1/DPYSL5/DTNBP1/DVL1/EFNA5/EFNB3/EGR2/EPHA5/EPHA7/EPHB2/EPHB3/ERBB3/ETV1/EZR/FARP1/FGFR2/FLOT1/FLRT1/FLRT3/FYN/GAS7/GBX1/GFRA1/GJA1/GLI2/GLI3/GRB7/JADE2/KDR/KLF7/L1CAM/LGI1/LINGO1/LOC102175487/LOC102181148/LOC102190297/LOC102190935/LOC108634739/LOC108635183/LRFN3/LRP2/LR…	134	36	98	TMEM108/NR4A2/AMIGO1/GBX1/CDK5/ADCY1/JADE2/NRTN/MAP1S/VLDLR/NR4A3/NEFL/SPTB/LOC102175487/FARP1/ATP8A2/PRKCQ/BHLHE22/PRKCZ/DVL1/LOC102181148/NRN1L/SCN1B/LRFN3/UBB/MAPT/NPTX1/PRKCA/LINGO1/DTNBP1/FLOT1/SLIT1/LGI1/RTN4R/LOC108634739/L1CAM	TIAM1/EPHB3/NLGN1/S100B/EPHB2/KLF7/NRP2/GLI2/CXCR4/LRP2/CYFIP1/LRP8/PLPPR4/NTNG1/SEMA6C/TRIM46/PTPRZ1/GLI3/NRCAM/RELN/SEMA3C/SEMA3A/ETV1/LOC102190297/LOC102190935/ERBB3/PTPRO/KDR/EPHA5/PRDM8/SPON2/EFNA5/SEMA6A/RAB8A/OGN/GJA1/FYN/EPHA7/SGK1/EZR/DACT1/MAP4K4/B3GNT2/DPYSL5/STXBP1/SLITRK5/SLITRK6/POU4F1/DCLK1/POSTN/SNAP25/FLRT3/NRP1/AURKA/SRC/SDC2/MATN2/ADGRB1/LRRC55/LRP4/TSKU/WEE1/NECTIN1/NCAM1/CNTN…	1.3563471417436	Process
GO:0043410	positive regulation of MAPK cascade	155/3495	541/16167	5.47752585019658e-05	5.47752585019658e-05	0.0064888497460119	ABCA7/ACKR3/ADAM17/ADCYAP1/ADORA1/ADRB3/ALOX12B/AR/ARHGEF2/ARRB1/AXIN1/BMP2/C1QTNF1/C1QTNF3/C5/CALCR/CCL26/CD24/CD4/CD40/CD84/CDH2/CDK1/CDON/CHI3L1/CNTF/CRHR2/CRKL/CXCR4/DAB2/DFNA5/DHX33/DIXDC1/DUSP22/DUSP5/DUSP6/DUSP7/EDA2R/EDN3/EDNRA/EIF2AK2/ESR1/EZH2/F2R/F2RL1/FCER1A/FGD4/FGF18/FGFR2/FGFR4/FLT4/FZD10/FZD5/FZD7/FZD8/GADD45A/GADD45B/GADD45G/GAREM1/GDF15/GLIPR2/GPER1/HMGCR/IGF1/IGF2/IGFBP3/IGFBP4…	155	41	114	MUL1/FZD7/LOC102183919/LOC102186356/LEP/NOD1/FGD4/CD4/MAPK11/MAPK10/ABCA7/KISS1R/MAP2K2/PRDX2/GDF15/UBA52/ESR1/MAP3K4/MAP3K9/PLCB1/CNTF/MAPKAPK2/PRKCZ/CRKL/NOD2/MT3/MAP3K10/LOC102189340/ALOX12B/PRKCA/LOC108638200/PDE8A/DUSP7/DUSP22/LOC100861326/AXIN1/GPER1/VEGFB/AR/EDA2R/IKBKG	TIAM1/MAP3K7CL/PLA2G5/FZD5/MARCO/CXCR4/STK39/ACKR3/GADD45A/LOC102169149/ARHGEF2/FCER1A/CD84/EZH2/WNT16/IGFBP3/DFNA5/CRHR2/MDFIC/PIK3CG/LOC100860959/SEMA3A/CALCR/KITLG/DUSP6/RAP1B/IGF1/PDE5A/KLB/PDGFRA/KIT/KDR/WWC1/FGFR4/LMNB1/GADD45B/S1PR2/FLT4/TEK/GLIPR2/NTRK2/ROR2/SYK/GADD45G/LPAR1/TLR4/C5/CD24/SASH1/THBS1/F2RL1/F2R/HMGCR/MAP4K4/EIF2AK2/SH3RF3/ADAM17/LOC102177727/NRP1/FZD8/MAP3K8/BMP2/EDN3/SRC/…	1.32530760870428	Process
GO:0007169	transmembrane receptor protein tyrosine kinase signaling pathway	138/3495	473/16167	5.5069701991355e-05	5.5069701991355e-05	0.0064888497460119	ACTR3/ADAM17/ANGPTL1/ARID5B/ARPC1B/ARPC3/ARPC5/ATP6V0A1/ATP6V0A4/ATP6V0D2/ATP6V1E2/AXL/BDKRB2/BMX/BTC/BTK/CASP3/CD3E/CD3EAP/CD4/CD7/CHRNA3/CLNK/COL4A1/COL4A2/COL4A3/CPNE3/CSF1/CSRNP1/DDR2/DGKD/EFNA5/EFNB3/ENHO/EPHA3/EPHA5/EPHA7/EPHB2/EPHB3/EPHB4/EPHB6/ERBB3/FAT4/FGF16/FGF18/FGFR2/FGFR4/FLRT1/FLRT3/FLT4/FOXO4/FYN/GALNT3/GAREM1/GDF15/GFRA1/GPLD1/GRB14/GRB7/GREM1/HPN/IGF1/IGF2/IL31RA/IRS1/ITGB3/KDR/…	138	31	107	IRS1/CD4/BTC/CLNK/RGS14/NRTN/GDF15/NR4A3/PHIP/ATP6V1E2/NCK2/PLCB1/PTK6/NR1H3/CD3E/MAPKAPK2/PRKCZ/GPLD1/HPN/CD3EAP/MYO1C/PDK2/PRKCA/NRG4/TSC2/VEGFB/FOXO4/LOC106503061/LOC108634739/MSTRG.10768/MSTRG.8964	TIAM1/EPHA3/EPHB3/TIPARP/EPHB2/COL4A3/NRP2/ACTR3/GRB14/GALNT3/DGKD/NGEF/PIK3R3/CSF1/DDR2/EPHB6/ATP6V0A4/PDK4/PTPRR/ERBB3/IGF1/KLB/PDGFRA/KIT/KDR/EPHA5/EFNA5/SHC2/FGFR4/FLT4/TEK/ENHO/NTRK2/SYK/MUSK/LOC102169183/FYN/EPHA7/SPRED1/GREM1/ADAM17/VAV2/COL4A2/COL4A1/FLRT3/NRP1/SOGA1/SRC/SULF2/ATP6V0D2/CPNE3/SDC2/PAG1/SULF1/LYN/SLA/PTPRJ/PDGFD/ANGPTL1/NCF2/ARPC5/ARPC3/FAT4/LOC102188617/SHCBP1/MMP2/AXL/NOG…	1.34958487963778	Process
GO:0050839	cell adhesion molecule binding	73/3495	222/16167	6.12798189135749e-05	6.12798189135749e-05	0.00711506829373098	ACTN1/ACTN3/ADAM17/ADAM23/ADAMTS5/ADAMTS8/ADGRL1/CADM2/CADM4/CD177/CD200/CD2AP/CD9/CDH1/CDH13/CLDN7/COL3A1/COL4A3/CPE/DAB2/ECM2/EDIL3/EGFL6/ESM1/EZR/FAP/FBLN5/FBN1/FCER2/FERMT3/GFRA1/ICAM5/IGF1/IGF2/ITGA2/ITGA5/ITGA6/ITGB3/ITGB6/KDR/L1CAM/LAMB1/LCP1/LOC102175177/MADCAM1/MMP14/PVRL2/NECTIN1/NECTIN4/NLGN1/NLGN4X/NOS2/NOS3/NOV/NRG1/NTNG1/OBSCN/P2RX4/PRKCA/S1PR2/S1PR3/SHTN1/SPATA5/SRC/SYK/TENM3/TENM4…	73	9	64	VWF/FCER2/OBSCN/WISP2/CLDN7/PRKCA/ACTN3/L1CAM/MSTRG.6252	ADAMTS5/CADM2/CD200/NLGN1/COL4A3/ADAM23/ITGB6/FAP/ITGA6/COL3A1/LOC102175177/NTNG1/NECTIN4/NOS3/LAMB1/ITGA5/IGF1/CD9/KDR/EDIL3/TGFBI/MADCAM1/S1PR2/ICAM5/ADGRL1/ECM2/SYK/S1PR3/EZR/ACTN1/FBN1/THBS1/MMP14/ADAM17/LCP1/SRC/NOV/WISP1/NECTIN1/P2RX4/SPATA5/CPE/CDH13/CDH1/CD177/CADM4/NOS2/ITGB3/TIMP2/ESM1/ITGA2/DAB2/FBLN5/CD2AP/SHTN1/GFRA1/NRG1/TENM3/TENM4/ADAMTS8/FERMT3/IGF2/EGFL6/NLGN4X	1.52108030777559	Function
GO:0098742	cell-cell adhesion via plasma-membrane adhesion molecules	53/3495	149/16167	6.18752768237221e-05	6.18752768237221e-05	0.00711506829373098	ADGRL1/ADGRL3/AMIGO1/CADM2/CADM4/CD177/CD200/CD24/CD6/CD84/CDH1/CDH13/CDH2/CDH23/CLDN1/CLDN10/CLDN11/CLDN19/CLDN20/CLDN4/CLDN7/COLEC10/DCHS1/FAT4/FLRT3/ITGA5/ITGAM/L1CAM/LOC100860959/LOC102175177/LOC102184087/LOC102187127/LOC102188497/LOC106502335/LOC106502336/LOC108638256/MPZ/PVRL2/NCAM1/NECTIN1/NECTIN4/NLGN1/NTNG1/PCDH12/PCDH18/PCDHB14/PECAM1/SDK1/SDK2/SELP/TENM3/TENM4/TGFBR2	53	6	47	AMIGO1/COLEC10/CLDN7/CD6/L1CAM/MSTRG.6252	CADM2/CD200/CLDN1/NLGN1/CLDN11/CLDN19/LOC102175177/NTNG1/CD84/NECTIN4/MPZ/LOC100860959/ITGA5/ADGRL3/PCDH12/PCDHB14/LOC106502336/LOC106502335/LOC102188497/ADGRL1/CD24/CLDN20/CLDN10/FLRT3/DCHS1/NECTIN1/NCAM1/SELP/FAT4/PCDH18/CDH13/CDH1/CD177/CADM4/LOC108638256/LOC102187127/LOC102184087/PECAM1/SDK2/TGFBR2/CDH2/ITGAM/CLDN4/SDK1/TENM3/CDH23/TENM4	1.64540138836881	Process
GO:0042063	gliogenesis	70/3495	211/16167	6.28610168909369e-05	6.28610168909369e-05	0.00714236641792137	ADGRG6/ANXA1/APCDD1/ARHGEF10/ASPA/BCL2/BOK/C1S/C25H16orf45/CD9/CDH2/CDK5/CDK6/CNP/CNTF/CNTN2/DISC1/DRD1/EGR2/ERBB3/FA2H/GLI3/GPR157/HDAC11/HEXB/ID4/IGF1/ITGAM/KCNJ10/KCNQ3/LAMB1/LEF1/LOC102175889/LOC102181993/LPAR1/LRP8/MAPT/MATN2/METRN/MMP14/GPR157/MT3/NCMAP/NFIX/NTRK2/PHGDH/PICK1/PLP1/POU3F2/PRDM8/PTPRJ/PTPRZ1/RELN/ROR2/S100A8/S100A9/S100B/SCRIB/SH3TC2/SOX11/SOX4/SOX8/SOX9/SYNE2/TENM4/TLR2/TLR4…	70	15	55	PHGDH/CDK5/PICK1/NFIX/SYNE2/DRD1/WASF3/CNTF/GPR157/MT3/ASPA/MAPT/HDAC11/SCRIB/MSTRG.18544	S100B/NCMAP/BOK/LRP8/S100A9/S100A8/KCNJ10/PTPRZ1/GLI3/LAMB1/RELN/CDK6/ERBB3/IGF1/C1S/CD9/LEF1/PRDM8/VCAN/SH3TC2/ANXA1/NTRK2/ROR2/LPAR1/TLR4/POU3F2/ADGRG6/MMP14/SOX11/MATN2/KCNQ3/PTPRJ/CNTN2/TLR2/FA2H/LOC102175889/CNP/SOX9/HEXB/LOC102181993/ID4/SOX4/CDH2/APCDD1/BCL2/METRN/SOX8/C25H16orf45/ITGAM/ARHGEF10/ZNF488/EGR2/DISC1/TENM4/PLP1	1.53460936069809	Process
GO:0019838	growth factor binding	45/3495	121/16167	6.43910858728126e-05	6.43910858728126e-05	0.00714607069288607	CD109/COL1A2/COL2A1/COL3A1/COL4A1/COL6A1/ERBB3/FGFR2/FGFR4/FLT4/FSTL4/HYAL2/IGFALS/IGFBP2/IGFBP3/IGFBP4/IGFBP6/IL10RA/IL11RA/IL1R1/IL1R2/IL2RA/IL6ST/IL9R/ITGA6/KDR/KLB/LOC100860959/LOC102175560/LTBP1/LTBP3/NGFR/NRP1/NRP2/NTRK2/OSMR/PDGFRA/PTPRZ1/PXDN/TEK/TGFBR2/TGFBR3/THBS1/WFIKKN1/WFIKKN2	45	5	40	LOC102175560/IL11RA/WFIKKN2/IL9R/IGFALS	COL6A1/IGFBP2/NRP2/ITGA6/COL3A1/TGFBR3/PTPRZ1/IGFBP3/LOC100860959/COL1A2/IGFBP6/COL2A1/ERBB3/KLB/PDGFRA/KDR/FSTL4/FGFR4/FLT4/TEK/NTRK2/PXDN/CD109/THBS1/IL1R2/IL1R1/LTBP1/COL4A1/IL2RA/NRP1/IL10RA/NGFR/IGFBP4/IL6ST/OSMR/TGFBR2/HYAL2/WFIKKN1/FGFR2/LTBP3	1.72032064696911	Function
GO:0042471	ear morphogenesis	45/3495	121/16167	6.43910858728126e-05	6.43910858728126e-05	0.00714607069288607	ALDH1A3/ATP2B2/ATP8A2/CDH23/CELSR1/CEP290/CLIC5/COL11A1/COL2A1/CTHRC1/DVL1/EPHB2/FGFR2/FZD6/GLI2/GSC/HPN/INSIG1/ITGA8/LOC106503061/LRIG3/ATP2B2/MYC/MYO3A/MYO3B/MYO7A/NOG/NR4A3/NTN1/OSR1/PRKRA/PRRX1/PRRX2/PTK7/ROR2/SCRIB/SIX2/SLITRK6/SOBP/SOX9/TCAP/TMIE/TWIST1/USH1C/WDR19	45	14	31	CEP290/NR4A3/SOBP/ATP8A2/MYO3A/USH1C/DVL1/HPN/TCAP/ATP2B2/CLIC5/LOC106503061/SCRIB/MSTRG.18649	EPHB2/GLI2/MYO3B/PRKRA/COL11A1/INSIG1/TWIST1/COL2A1/LRIG3/CELSR1/WDR19/ROR2/SIX2/OSR1/PRRX2/SLITRK6/ITGA8/FZD6/CTHRC1/MYC/MYO7A/PRRX1/NOG/NTN1/SOX9/ALDH1A3/GSC/TMIE/PTK7/FGFR2/CDH23	1.72032064696911	Process
GO:0006575	cellular modified amino acid metabolic process	62/3495	182/16167	6.80784289948352e-05	6.80784289948352e-05	0.00740974485483525	AHCYL2/ALDH4A1/ALDH5A1/ASS1/CARNMT1/CKB/COMT/CPQ/CPT1A/CPT1C/CRTAP/CTH/DHFR/DIO1/DIO2/EGLN1/EGLN3/ERO1B/FOLH1B/FOLR2/GAMT/GATM/GSR/GSTM3/HBBC/IDH1/KYAT1/LOC102173702/LOC102174170/LOC102174322/LOC102174708/LOC102175216/LOC102175526/LOC102175876/LOC102176710/LOC102179276/LOC102189116/LOC102189813/LOC102190481/LOC102190925/LOC106503993/LOC108633298/MBOAT1/MGST1/MGST2/MTHFD1L/MTHFD2/PCYOX1L/PLA1A/PLA…	62	24	38	ALDH4A1/SERINC2/LOC102190925/LOC102189813/LOC106503993/LOC108633298/LOC102190481/GSTM3/AHCYL2/LOC102179276/GAMT/SLC27A1/PLA2G4E/LOC102175216/KYAT1/ASS1/MGST2/ALDH5A1/EGLN3/LOC102174708/LOC102174170/LOC102173702/EGLN1/COMT	PLA1A/LOC102175526/PLOD2/PLA2G5/IDH1/DIO1/CTH/MGST1/DHFR/PCYOX1L/LOC102189116/CARNMT1/TPO/SERINC1/MTHFD1L/DIO2/GATM/PLA2G4D/SERINC5/MTHFD2/SLCO4A1/CPQ/FOLR2/LOC102174322/LOC102176710/LOC102175876/HBBC/PLA2G4A/CPT1C/SHMT1/CKB/CRTAP/MBOAT1/TYMS/GSR/ERO1B/FOLH1B/CPT1A	1.57580531056926	Process
GO:0050727	regulation of inflammatory response	114/3495	380/16167	6.83196944815514e-05	6.83196944815514e-05	0.00740974485483525	ADAMTS12/ADCY7/ADCYAP1/ADORA1/ADORA3/AGTR1/ALOX5AP/ANXA1/AOAH/BCL6B/BST1/BTK/C1QB/C1QC/C1QTNF3/C1R/C1S/C3AR1/C4BPB/C5/C5AR2/C7H5orf30/CALCRL/CD24/CD6/CFH/CFP/CPB2/CTSS/CX3CR1/EDNRA/EDNRB/ESR1/ETS1/FANCD2/FCER1A/FCER1G/FEM1A/FNDC4/GPER1/GPR17/GPS2/GPX2/HYAL2/IDO1/IL17B/IL17RA/IL1R1/IL1R2/IL1RL1/IL2RA/IL6ST/ITGA2/LDLR/LEP/LOC100860781/LOC100861338/LOC102169149/LOC102173987/LOC102175560/LOC102178953…	114	24	90	LOC102186356/LEP/NAPEPLD/LOC102180290/LOC102175560/FEM1A/ESR1/UACA/FNDC4/CPB2/SHARPIN/NR1H3/NLRX1/C4BPB/MGST2/NOD2/GPS2/METRNL/PRKCA/MGLL/GPER1/CD6/LOC102183974/LOC106503061	PROS1/AGTR1/S100B/PLA2G5/C1QC/C1QB/SMPDL3B/TNFAIP6/STK39/CALCRL/GPR17/ADORA3/LOC102173987/CTSS/TNFAIP8L2/S100A9/LOC102169149/S100A8/FCER1A/FCER1G/AOAH/PIK3CG/C3AR1/LOC102188569/C1R/C1S/IL17RA/PDE5A/SNCA/BST1/C7H5orf30/IL17B/NLRP3/LDLR/PBK/TEK/ANXA1/TLR4/C5/CD24/GPX2/IL1R2/IL1R1/IL1RL1/EDNRB/ALOX5AP/IL2RA/NOV/SERPING1/PSMA1/LOC102191717/ADORA1/CFH/TNFSF18/PLA2G4A/EDNRA/TLR2/ADCY7/PGLYRP1/C5AR2/SIG…	1.38772532188841	Process
GO:0032835	glomerulus development	24/3495	52/16167	7.01042197748443e-05	7.01042197748443e-05	0.0074343270257136	AHR/AMPD2/BASP1/BCL2/CD24/COL4A3/COL4A4/ENPEP/HEYL/CD34/NID1/NPHS1/NUP93/OSR1/PDGFRA/PECAM1/PLCE1/PTPRO/SULF1/SULF2/TCF21/TEK/WT1/WWTR1	24	1	23	NUP93	WWTR1/COL4A3/COL4A4/HEYL/AMPD2/AHR/PTPRO/ENPEP/PDGFRA/TEK/CD24/TCF21/OSR1/SULF2/SULF1/WT1/NPHS1/PECAM1/BASP1/BCL2/PLCE1/NID1/MSTRG.10826	2.13496203367448	Process
GO:0050771	negative regulation of axonogenesis	24/3495	52/16167	7.01042197748443e-05	7.01042197748443e-05	0.0074343270257136	AATK/CDK5/EFNB3/EPHA7/EPHB2/FGF13/FSTL4/LINGO1/LRP4/MT3/NGFR/NRP1/NTN1/PTPRO/RTN4R/SEMA3A/SEMA5A/SEMA6C/SEMA6D/SLIT1/SPP1/SYNGAP1/TRIM46/TSC2	24	7	17	CDK5/MT3/LINGO1/TSC2/SLIT1/FGF13/RTN4R	EPHB2/SEMA6C/TRIM46/SEMA3A/PTPRO/SPP1/FSTL4/EPHA7/SEMA6D/NRP1/LRP4/EFNB3/NTN1/NGFR/AATK/SEMA5A/SYNGAP1	2.13496203367448	Process
GO:0050954	sensory perception of mechanical stimulus	63/3495	186/16167	7.23827340788506e-05	7.23827340788506e-05	0.00759160497273498	ADGRV1/ARRB1/ATP2B2/ATP6V0A4/AXIN1/BIRC5/BSND/CASP3/CDH1/CDH23/CDKN2D/CEACAM16/CEMIP/CLIC5/COCH/COL11A1/COL11A2/COL2A1/COL4A3/CXCR4/DFNA5/DIAPH1/EPS8L2/FYN/GABRB3/GJC3/HEXB/HPN/IGF1/ITGA2/JAG2/KCNA1/KCNQ1/KIT/LOC102172255/LOC102173865/LOC102178679/LOC102181993/LOC108635143/LRP2/MARVELD2/JAG2/ATP2B2/MYC/MYO3A/MYO3B/MYO7A/P2RX4/SERPINE2/SNAI2/SOBP/TECTA/TECTB/THRB/TLR4/TMC1/TMIE/TRPA1/TRPV1/TSHZ3/T…	63	23	40	BSND/ADGRV1/DIAPH1/CDKN2D/SOBP/MYO3A/LOC102173865/TUB/USH1C/HPN/GABRB3/JAG2/ATP2B2/LOC102178679/LOC102172255/CLIC5/AXIN1/TECTB/THRB/EPS8L2/LOC108635143/MSTRG.14173/MSTRG.18649	COL4A3/SERPINE2/CXCR4/LRP2/MYO3B/COL11A1/ATP6V0A4/DFNA5/COL2A1/IGF1/KCNA1/KIT/TMC1/TLR4/FYN/TRPA1/SNAI2/MYC/MYO7A/ARRB1/TECTA/USH2A/P2RX4/CDH1/TSHZ3/CEACAM16/TRPV1/BIRC5/HEXB/LOC102181993/MARVELD2/ITGA2/CEMIP/COCH/TMIE/COL11A2/GJC3/CASP3/CDH23/KCNQ1	1.56678665374498	Process
GO:0048858	cell projection morphogenesis	136/3495	468/16167	7.60101015261501e-05	7.60101015261501e-05	0.00788539577274145	ABLIM1/ADCY1/ADGRB1/AMIGO1/ATP8A2/AURKA/B3GNT2/BCL2/BHLHE22/BRSK1/CAMK2B/CDH11/CDK5/CHL1/CNP/CNTN2/CNTN4/CTNND2/CXCR4/CYFIP1/DACT1/DCLK1/DPYSL5/DTNBP1/DVL1/EFNA5/EFNB3/EGR2/EPHA5/EPHA7/EPHB2/EPHB3/ERBB3/ETV1/EZR/FARP1/FGFR2/FLOT1/FLRT1/FLRT3/FYN/GAS7/GBX1/GFRA1/GJA1/GLI2/GLI3/GRB7/ITGB3/JADE2/KDR/KLF7/L1CAM/LGI1/LINGO1/LOC102175487/LOC102181148/LOC102190297/LOC102190935/LOC108634739/LOC108635183/…	136	37	99	TMEM108/NR4A2/AMIGO1/GBX1/CDK5/CAMK2B/ADCY1/JADE2/NRTN/MAP1S/VLDLR/NR4A3/NEFL/SPTB/LOC102175487/FARP1/ATP8A2/PRKCQ/BHLHE22/PRKCZ/DVL1/LOC102181148/NRN1L/SCN1B/LRFN3/UBB/MAPT/NPTX1/PRKCA/LINGO1/DTNBP1/FLOT1/SLIT1/LGI1/RTN4R/LOC108634739/L1CAM	TIAM1/EPHB3/NLGN1/S100B/EPHB2/KLF7/NRP2/GLI2/CXCR4/LRP2/CYFIP1/LRP8/PLPPR4/NTNG1/SEMA6C/TRIM46/PTPRZ1/GLI3/NRCAM/RELN/SEMA3C/SEMA3A/ETV1/LOC102190297/LOC102190935/ERBB3/PTPRO/KDR/EPHA5/PRDM8/SPON2/EFNA5/SEMA6A/RAB8A/OGN/GJA1/FYN/EPHA7/SGK1/EZR/DACT1/MAP4K4/B3GNT2/DPYSL5/STXBP1/SLITRK5/SLITRK6/POU4F1/DCLK1/POSTN/SNAP25/FLRT3/NRP1/AURKA/SRC/SDC2/MATN2/ADGRB1/LRRC55/LRP4/TSKU/WEE1/NECTIN1/NCAM1/CNTN…	1.34423535453578	Process
GO:0036119	response to platelet-derived growth factor	16/3495	29/16167	8.0485307876622e-05	8.0485307876622e-05	0.00825987873817014	CORO1B/ERRFI1/FYN/GJA1/HYAL1/ITGB3/LOC102175889/LTBP1/MTSS1L/MYC/MYH10/PDGFD/PDGFRA/SNAI2/SRC/YES1	16	1	15	MTSS1L	PDGFRA/GJA1/FYN/LTBP1/SRC/SNAI2/MYC/PDGFD/ERRFI1/LOC102175889/MYH10/ITGB3/HYAL1/YES1/CORO1B	2.55213852301317	Process
GO:0001944	vasculature development	134/3495	461/16167	8.44729240976643e-05	8.44729240976643e-05	0.00849870390339348	ADAMTS9/ADGRA2/AGTR1/AHR/ALDH1A2/ANTXR1/ANXA2/APLNR/CALCRL/CCBE1/CCR3/CDH13/CDH2/CLEC14A/CLIC4/COL1A2/COL3A1/COL4A1/CRKL/CUL7/CXCR4/DHCR7/E2F7/E2F8/EDNRA/ELK3/ELN/ENPEP/EPHB2/EPHB3/EPHB4/ERRFI1/ESM1/ETS1/FGF18/FGFR2/FLT4/FOSL1/FOXM1/FOXS1/FUZ/FZD5/FZD8/GATA6/GJA1/GJC1/GLI3/GPC3/GPLD1/GREM1/HEY1/HIF1A/HPGD/HPSE/IGF1/ITGA5/ITGAV/ITGB3/KDR/KIF7/LAMA1/LEF1/LEP/LOC102174322/LOC102175889/LOC102178953/L…	134	14	120	PCNT/LEP/NR4A1/FOXS1/CRKL/GPLD1/FUZ/CCR3/CUL7/SMAD7/NPRL3/VEGFB/DHCR7/LOC108634606	EPHB3/TIPARP/AGTR1/EPHB2/CLIC4/FZD5/NRP2/CXCR4/LRP2/ITGAV/CALCRL/COL3A1/TGFBR3/S1PR1/NOS3/GLI3/NRCAM/SEMA3E/AHR/COL1A2/E2F7/ITGA5/PRICKLE1/PTPRB/ELK3/IGF1/FOXM1/NDNF/ENPEP/LEF1/PKD2/PDGFRA/KDR/HPSE/TGFBI/LOX/FLT4/HPGD/TEK/RECK/LOXL2/NTRK2/SYK/GJA1/TCF21/RHOJ/HIF1A/ALDH1A2/ANXA2/THBS1/SPRED1/GREM1/MMP14/NOX5/LTBP1/LOC102184252/ANTXR1/OSR1/PRRX2/COL4A1/NRP1/FZD8/POFUT1/NOV/HEY1/APLNR/PTPRJ/WT1/LOC1…	1.3445784029866	Process
GO:0007517	muscle organ development	87/3495	277/16167	8.45933635470675e-05	8.45933635470675e-05	0.00849870390339348	ACTC1/ACTN1/ALX4/ARID5B/ASB2/BASP1/BMP2/CAPN3/CDK5/CDON/CHODL/CHRNA1/CNTF/COL11A1/COL3A1/COL6A3/CRHR2/CTF1/CXCL10/DCN/DES/DTNBP1/EGLN1/EGR2/ELN/ERBB3/ETV1/EVC/FGFR2/FHL3/FZD1/GSC/HEY1/HEYL/IGF1/JPH1/KCNAB1/LMOD3/LOC102181716/LOC108633440/LOC108634606/LOC108634682/LOC108637382/LOC108637488/LRP2/LY6E/MEF2D/MEGF10/METTL21C/MSC/MYC/MYF5/MYL3/MYL6B/MYLK2/NGFR/NOG/NPHS1/NR4A1/NRG1/PITX1/POU4F1/POU6F1/R…	87	32	55	SPEG/DES/XIRP2/FHL3/MEF2D/RXRG/CDK5/NR4A1/POU6F1/PITX1/VGLL2/CAPN3/METTL21C/MYLK2/JPH1/LY6E/CNTF/ZBTB18/TNNI1/RYR1/SGCA/TCAP/ASB2/LMOD3/TNNC1/MYL3/DTNBP1/SMAD7/CTF1/TRIM72/EGLN1/LOC108634606	CHODL/RCAN1/SHOX2/KCNAB1/SEPN1/LOC108637382/LRP2/CHRNA1/COL3A1/COL6A3/HEYL/TGFBR3/S1PR1/COL11A1/SRI/CRHR2/ETV1/SGCE/FZD1/MYF5/DCN/MYL6B/ERBB3/IGF1/CXCL10/EVC/MEGF10/TCF21/ACTN1/ACTC1/POU4F1/BMP2/HEY1/MSC/MYC/LOC108637488/ALX4/WT1/TNNT2/NPHS1/NOG/LOC102181716/NGFR/BASP1/GSC/ZBTB42/LOC108633440/SOX8/ELN/FGFR2/NRG1/EGR2/ARID5B/CDON/LOC108634682	1.45285322508173	Process
GO:0010721	negative regulation of cell development	103/3495	339/16167	8.73750757073064e-05	8.73750757073064e-05	0.00868673038857617	AATK/ADAM17/ADCY6/ADCYAP1/ARHGEF2/ASPM/BCL2/BRINP1/C25H16orf45/CD24/CD38/CDK5/CDK5RAP2/CDKN2B/CFTR/CIT/CNTF/CNTN2/CNTN4/COL3A1/DAAM2/DAB2/DIXDC1/DMTN/DTNBP1/EDNRB/EFNA5/EFNB3/EPHA3/EPHA7/EPHB2/FAT3/FBN1/FGF13/FSTL4/GAL/GLI3/GORASP1/GPR173/GRB14/HEY1/ID4/IGF1/ITM2C/KIAA0319/LBX1/LDLR/LINGO1/LPAR1/LRP4/LTF/MAP4K4/MELTF/MFN2/MT3/MYCN/NBN/NGEF/NGFR/NLGN1/NOG/NPPC/NR2F1/NRP1/NTN1/OLFM1/PAK1/PLK2/PMP22…	103	21	82	MELTF/CDK5/CDKN2B/DMTN/CDK5RAP2/TLX2/NBN/STMN2/CNTF/RGS2/MFN2/MT3/LINGO1/GORASP1/DTNBP1/TSC2/LBX1/SLIT1/THRB/FGF13/RTN4R	EPHA3/NLGN1/RCC2/EPHB2/NPPC/ITM2C/GRB14/COL3A1/NGEF/TACSTD2/SEMA6C/TRIM46/ARHGEF2/RGS4/PTPRZ1/GLI3/CFTR/SEMA3A/ADCY6/IGF1/PTPRO/SPP1/CD38/EFNA5/NR2F1/SPOCK1/FSTL4/LDLR/S1PR3/LPAR1/BRINP1/CD24/EPHA7/SEMA6D/FBN1/MAP4K4/MYCN/ADAM17/SOX11/OLFM1/EDNRB/POSTN/NRP1/RUNX1T1/HEY1/RTN4RL2/LRP4/DIXDC1/TRPC6/CNTN2/ASPM/TRPV4/CIT/KIAA0319/ZNF536/NOG/RFLNB/TRPV1/EFNB3/NTN1/PMP22/NGFR/AATK/SOX9/PLK2/DAB2/SEMA5A/…	1.4054641903098	Process
GO:0031674	I band	46/3495	126/16167	9.03710140733092e-05	9.03710140733092e-05	0.00874506002393094	ACTC1/ACTN1/ACTN3/ANXA5/C3H1orf226/CAPN3/CASQ2/DES/DNAJB6/FBP2/FHL2/FHL3/HRC/IGSF22/JPH1/LDB3/LOC108634682/LOC108637382/MYBPC1/MYBPC2/MYBPH/MYL3/MYOM1/MYOZ1/MYOZ2/MYOZ3/MYPN/NOS1/OBSCN/PAK1/PARVA/PDLIM3/RYR1/S100A1/SLC2A1/SLC4A1/SORBS2/SPHKAP/SRI/SYNE2/SYNM/SYNPO/SYNPO2L/TCAP/TRIM63/XIRP2	46	29	17	DES/XIRP2/FHL3/S100A1/DNAJB6/MYBPC1/MYOZ3/SYNPO/OBSCN/FBP2/SYNE2/CAPN3/FHL2/JPH1/NOS1/RYR1/HRC/MYBPC2/TCAP/SYNM/MYL3/MYOM1/SORBS2/PDLIM3/LDB3/SYNPO2L/MYOZ1/MYPN/ACTN3	TRIM63/LOC108637382/SPHKAP/SLC2A1/CASQ2/C3H1orf226/SRI/ANXA5/MYOZ2/ACTN1/ACTC1/PARVA/MYBPH/SLC4A1/PAK1/IGSF22/LOC108634682	1.68876626473193	Component
GO:0097060	synaptic membrane	71/3495	217/16167	9.14703247752208e-05	9.14703247752208e-05	0.00874506002393094	ADGRL1/ADORA1/ADORA3/AKAP9/ARRB1/ATP2B2/CACNG4/CADPS2/CDH2/CHRM3/CHRNA1/CHRNA3/CHRNA5/CHRNG/CLSTN3/COMT/CPE/DLG2/DLGAP1/ENTPD1/EPHA7/EPN1/ERBB3/F2R/FLRT3/FOSL1/GABRE/GABRG1/GABRR1/GLRB/GPER1/GPR156/GRID1/GRIK3/GRIN2C/GRIN2D/GRIN3A/HIP1R/ITGA8/KCNA1/KCNC2/KCTD12/KCTD16/L1CAM/LOC102172074/LOC102190950/LRP4/LRRC4/ATP2B2/MUSK/NDUFS7/NIPSNAP1/NLGN1/NTRK2/OLFM1/P2RX1/PDLIM4/PICK1/PRKCG/PRRT2/PTPRZ1/RIM…	71	16	55	AKAP9/PICK1/LOC102190950/KCTD16/NDUFS7/SNTA1/EPN1/ATP2B2/GPER1/GRID1/DLG2/COMT/L1CAM/SYP/SCRIB/MSTRG.18649	GPR156/NLGN1/CHRNG/CHRNA1/GRIK3/ADORA3/SYT11/LRRC4/CADPS2/PTPRZ1/KCNC2/ERBB3/CLSTN3/KCNA1/GABRG1/SNCAIP/PDLIM4/ADGRL1/NTRK2/GRIN3A/MUSK/EPHA7/GABRR1/F2R/STXBP1/OLFM1/KCTD12/LOC102172074/SNAP25/FLRT3/ITGA8/RIMS1/LRP4/SLC1A2/ARRB1/ADORA1/NIPSNAP1/HIP1R/GLRB/CPE/GRIN2D/PRKCG/TRPV1/P2RX1/GRIN2C/CACNG4/CHRNA5/CHRNA3/CDH2/DLGAP1/PRRT2/ENTPD1/CHRM3/FOSL1/GABRE	1.51349459069243	Component
GO:0034705	potassium channel complex	31/3495	75/16167	9.16838529080422e-05	9.16838529080422e-05	0.00874506002393094	ABCC8/ABCC9/AKAP9/HCN4/KCNA1/KCNA2/KCNA6/KCNAB1/KCNAB2/KCNC2/KCNC3/KCNC4/KCND3/KCNE5/KCNIP1/KCNIP4/KCNJ11/KCNJ3/KCNJ5/KCNJ8/KCNK1/KCNK2/KCNMB4/KCNN1/KCNQ1/KCNQ3/KCNT1/KCNT2/LRRC38/LRRC55/SNAP25	31	8	23	KCNC4/KCND3/AKAP9/KCNIP4/KCNN1/KCNT1/KCNJ11/ABCC8	KCNAB1/KCNJ3/KCNA2/KCNC2/KCNMB4/ABCC9/KCNJ8/KCNA1/KCNA6/HCN4/SNAP25/KCNQ3/LRRC55/KCNT2/KCNAB2/LRRC38/KCNK2/KCNC3/KCNIP1/KCNK1/KCNJ5/KCNQ1/KCNE5	1.91197711015737	Component
GO:0045785	positive regulation of cell adhesion	123/3495	418/16167	9.16877577656464e-05	9.16877577656464e-05	0.00874506002393094	ADAM19/AIF1/ANXA1/CARD11/CARMIL1/CCDC80/CD24/CD274/CD3E/CD4/CD6/CD83/CD86/CDH1/CDH13/CDK6/COL8A1/CRKL/CSF1/DAB2/DHPS/DISC1/DMTN/DOCK8/DUSP26/ECM2/EDIL3/EFNB3/EGFL6/EGFLAM/ENPP2/EPHB4/EPHB6/ETS1/FLOT1/FLOT2/FYN/GLI2/GLI3/HACD1/HHLA2/HSPH1/HYAL1/IGF1/IGF2/IGFBP2/IL12A/IL2RA/IL6ST/ITGA2/ITGA5/ITGA6/ITGB3/KDR/L1CAM/LEF1/LEP/LOC100860781/LOC100860959/LOC100861326/LOC100861338/LOC102175177/LOC102175889…	123	32	91	IL12A/WNT4/RUNX3/VTCN1/LEP/MIP/LOC102183941/CD4/TNFSF14/DHPS/NR4A3/DMTN/NCK2/PRKCQ/LOC102190036/CD3E/PRKCZ/CRKL/NOD2/FLOT2/SKAP1/PRKCA/LOC108638200/LOC100861326/FLOT1/SMAD7/TSC2/DUSP26/CD6/SART1/L1CAM/MSTRG.299	COL8A1/NFKBIZ/HHLA2/CCDC80/CD86/TFRC/PTAFR/IGFBP2/GLI2/ITGA6/LOC102175177/CSF1/EPHB6/GLI3/LOC100860959/CDK6/ITGA5/IGF1/NDNF/LEF1/SPP1/KDR/EDIL3/ADAM19/NLRP3/TEK/CD274/DOCK8/ANXA1/ECM2/SYK/FYN/CD24/MYB/SMOC2/THBS1/PNP/LOC102176691/TNFSF13B/HSPH1/IL2RA/NRP1/RSU1/HACD1/NET1/SRC/PREX1/ENPP2/LYN/PTPRJ/SELP/TNFSF18/PDPN/CDH13/PIEZO1/CDH1/LOC102175889/LOC108638256/LOC102187127/LOC102184087/SERPINF2/EFNB…	1.36116598558433	Process
GO:0051503	adenine nucleotide transport	10/3495	14/16167	9.25431244398559e-05	9.25431244398559e-05	0.00874506002393094	CALHM1/GJA1/LOC102178813/SLC25A23/SLC25A24/SLC25A25/SLC25A42/SLC25A5/SLC33A1/SLC35B3	10	3	7	SLC25A23/SLC25A42/SLC25A25	SLC33A1/SLC25A24/GJA1/SLC35B3/CALHM1/LOC102178813/SLC25A5	3.30410790925812	Process
GO:0071229	cellular response to acid chemical	76/3495	236/16167	9.48277192771355e-05	9.48277192771355e-05	0.00887309525991525	ABCA1/ABCB4/ADCY6/ALDH1A2/ALDH2/AVPR1A/BCL2/BRINP1/BRINP2/CCNB1/CDH1/CLDN1/COL1A2/COL2A1/COL3A1/COL4A1/COL5A2/COL6A1/CPT1A/DGAT2/E2F1/ELN/EPHA3/FOLR2/FYN/FZD10/FZD7/GNG2/HIF1A/HSF1/IREB2/KDR/KLF2/L1CAM/LDLR/LEP/LOC102174322/LOC102175889/LOC102179515/LOC102187233/LOC102187782/LOC102187932/LOC102188418/LOC102188617/LOC102190430/LYN/MFN2/MMP2/MYC/NEURL1/NTRK2/OSR1/PDGFD/PDGFRA/PDK4/PHC1/PID1/PINK1/P…	76	19	57	PINK1/ZNF683/FZD7/LEP/PHC1/KLF2/ABCA1/LOC102187233/PLCB1/LOC102187932/PTK6/HSF1/DGAT2/SESN3/MFN2/ALDH2/LOC102179515/NEURL1/L1CAM	EPHA3/CLDN1/COL6A1/PTAFR/PID1/COL3A1/COL5A2/PTGFR/ABCB4/PDK4/COL1A2/ADCY6/COL2A1/AVPR1A/PKD2/PDGFRA/KDR/LDLR/RORB/NTRK2/TLR4/BRINP1/FYN/HIF1A/ALDH1A2/PTGDR/GNG2/OSR1/COL4A1/LOC102187782/LOC102188418/LOC102190430/E2F1/SRC/LYN/MYC/FOLR2/LOC102174322/PDGFD/BRINP2/FZD10/LOC102188617/MMP2/CDH1/LOC102175889/SHMT1/WNT9B/SOX9/CCNB1/PTGER4/IREB2/TWF2/PTK7/YES1/BCL2/ELN/CPT1A	1.48964865061468	Process
GO:0072001	renal system development	93/3495	301/16167	9.65087712531046e-05	9.65087712531046e-05	0.00894271874248236	ADAMTS16/AGTR1/AHR/ALDH1A2/ALDH1A3/AMPD2/ARID5B/BASP1/BCL2/BMP2/CALB1/CAT/CD24/CENPF/CEP290/CEP55/CITED1/COL4A1/COL4A3/COL4A4/CTSH/DCHS1/DCN/ENPEP/EPHA7/FAT4/FBN1/FGFR2/FRAS1/GCNT3/GFRA1/GLI2/GLI3/GLIS2/GPC3/GREM1/HEY1/HEYL/HOXA11/HOXC11/HPGD/HYAL2/ITGA6/ITGA8/KCNJ8/KLHL3/LEF1/LGR5/LRP4/MME/CD34/MYC/NID1/NOG/NPHS1/NRP1/NUP93/OSR1/PCNT/PDGFRA/PECAM1/PKD2/PLCE1/PPAT/PRKX/PTPRO/PYGO1/RDH10/SDC1/SGCE…	93	12	81	TP63/PCNT/WNT4/CEP290/HOXC11/KLHL3/SLC12A1/PYGO1/CAT/NUP93/THRA/SMAD7	TIPARP/MME/WWTR1/AGTR1/COL4A3/COL4A4/GLI2/ITGA6/HEYL/TACSTD2/AMPD2/GLI3/HOXA11/AHR/SGCE/LGR5/DCN/TIMELESS/KCNJ8/PTPRO/ENPEP/LEF1/PKD2/PDGFRA/PPAT/FRAS1/VCAN/HPGD/TEK/CD24/EPHA7/TCF21/FBN1/ALDH1A2/GCNT3/GREM1/SIX2/SDC1/OSR1/COL4A1/NRP1/ITGA8/BMP2/SULF2/CALB1/HEY1/RDH10/SULF1/MYC/LRP4/WT1/DCHS1/CENPF/SPATA5/FAT4/TSHZ3/NPHS1/NOG/WNT9B/PECAM1/SOX9/BASP1/ADAMTS16/ALDH1A3/CTSH/HYAL2/SOX4/BCL2/SOX8/GLIS…	1.42921877005119	Process
GO:0001822	kidney development	88/3495	282/16167	9.96856480170312e-05	9.96856480170312e-05	0.009148277030065	ADAMTS16/AGTR1/AHR/ALDH1A2/ALDH1A3/AMPD2/ARID5B/BASP1/BCL2/BMP2/CALB1/CAT/CD24/CENPF/CEP290/CITED1/COL4A3/COL4A4/CTSH/DCHS1/DCN/ENPEP/EPHA7/FAT4/FBN1/FGFR2/FRAS1/GCNT3/GFRA1/GLI2/GLI3/GLIS2/GPC3/GREM1/HEY1/HEYL/HOXA11/HOXC11/HPGD/HYAL2/ITGA8/KCNJ8/KLHL3/LEF1/LRP4/MME/CD34/MYC/NID1/NOG/NPHS1/NRP1/NUP93/OSR1/PCNT/PDGFRA/PECAM1/PKD2/PLCE1/PPAT/PRKX/PTPRO/PYGO1/RDH10/SDC1/SGCE/SGPL1/SIX2/SLC12A1/SMAD…	88	11	77	PCNT/WNT4/CEP290/HOXC11/KLHL3/SLC12A1/PYGO1/CAT/NUP93/THRA/SMAD7	TIPARP/MME/WWTR1/AGTR1/COL4A3/COL4A4/GLI2/HEYL/TACSTD2/AMPD2/GLI3/HOXA11/AHR/SGCE/DCN/TIMELESS/KCNJ8/PTPRO/ENPEP/LEF1/PKD2/PDGFRA/PPAT/FRAS1/VCAN/HPGD/TEK/CD24/EPHA7/TCF21/FBN1/ALDH1A2/GCNT3/GREM1/SIX2/SDC1/OSR1/NRP1/ITGA8/BMP2/SULF2/CALB1/HEY1/RDH10/SULF1/MYC/LRP4/WT1/DCHS1/CENPF/SPATA5/FAT4/TSHZ3/NPHS1/NOG/WNT9B/PECAM1/SOX9/BASP1/ADAMTS16/ALDH1A3/CTSH/HYAL2/SOX4/BCL2/SOX8/GLIS2/FGFR2/GFRA1/PLCE…	1.44349678872553	Process
GO:0003774	motor activity	36/3495	92/16167	0.000101736941734297	0.000101736941734297	0.00924760752586341	CENPE/DNAH1/DNAH10/DNAH3/DYNC1I1/DYNLRB2/KIF11/KIF14/KIF15/KIF18A/KIF1A/KIF1C/KIF20A/KIF21A/KIF21B/KIF23/KIF2C/KIF3C/KIF7/KIFC1/LOC102181716/LOC102186926/LOC108633438/LOC108634907/LOC108635461/MYH10/MYH11/MYH13/MYL3/MYL6B/MYO10/MYO1B/MYO1C/MYO3A/MYO3B/MYO7A	36	12	24	KIF21A/KIF3C/MYO3A/DNAH10/DYNLRB2/MYO1C/KIF1C/MYH13/MYL3/LOC108633438/MYH11/KIF21B	MYO1B/MYO3B/KIF1A/KIF2C/DYNC1I1/MYL6B/CENPE/KIF20A/KIF23/KIF18A/MYO7A/KIF14/MYH10/LOC102181716/MYO10/KIF7/KIF15/DNAH1/KIFC1/DNAH3/KIF11/LOC102186926/LOC108634907/LOC108635461	1.81007650681097	Function
GO:0008016	regulation of heart contraction	70/3495	214/16167	0.000103033243886696	0.000103033243886696	0.00927708463079115	ADORA1/ADORA3/AKAP9/ATP1A1/ATP2B2/ATP2B3/AVPR1A/C3H1orf226/CACNA1G/CACNA2D2/CASQ2/CHGA/CHRM2/CRHR2/DES/EDN3/EHD3/FGF13/FOXN4/GJA1/GJC1/GJD3/GNAO1/HCN4/HOPX/HRC/IRX5/KCND3/KCNE5/KCNJ3/KCNJ5/KCNK1/KCNK3/KCNQ1/LOC102184211/LOC102190572/LOC102190840/LOC108635409/ATP2B2/MYL3/MYL4/NOS1/NOS2/NOS3/NPPC/P2RX4/PDE5A/PIK3CG/PLN/POPDC2/PRKCA/RGS2/RGS4/RYR1/S100A1/SCN1B/SCN2B/SEMA3A/SMAD7/SNTA1/SRI/STC1/THRA/…	70	28	42	DES/KCND3/S100A1/AKAP9/TRDN/PLN/UCN/SNTA1/SCN2B/RGS2/UTS2/NOS1/IRX5/GNAO1/SCN1B/RYR1/HRC/TRPM4/THRA/PRKCA/CACNA2D2/MYL3/ATP2B2/SMAD7/THRB/FGF13/ATP2B3/MSTRG.18649	POPDC2/TRPC1/NPPC/KCNJ3/LOC102190840/LOC102190572/ADORA3/CASQ2/ATP1A1/C3H1orf226/RGS4/NOS3/CHRM2/SRI/CRHR2/PIK3CG/SEMA3A/AVPR1A/PDE5A/HOPX/STC1/GJA1/HCN4/EHD3/KCNK3/EDN3/ADORA1/TNNT2/FOXN4/P2RX4/NOS2/CACNA1G/GJD3/GJC1/MYL4/CHGA/LOC102184211/KCNK1/KCNJ5/KCNQ1/KCNE5/LOC108635409	1.5130961453612	Process
GO:0007611	learning or memory	90/3495	290/16167	0.00010409848664101	0.00010409848664101	0.00928540067264181	AAAS/ABCA7/ABI2/ADCY1/ADCY3/AMPH/B4GALT2/BCHE/BHLHB9/BRINP1/BRSK1/CALB1/CAMK4/CASP3/CCND2/CDK5/CNTN2/COMT/CRTC1/CTNND2/CX3CR1/DRD1/EGR2/EPHB2/FGF13/FOSL1/FOXO6/FYN/GATM/GM2A/GMFB/HIF1A/HMGCR/HRH1/HRH2/IGF1/IGF2/ITGA5/ITGA8/JPH3/KCNAB1/KCNK2/KIT/LAMB1/LDLR/LMX1B/LOC102169183/LOC102172074/LOC102190297/LOC102190935/LOC102191717/MAPT/MDK/MEIS2/MUSK/NCAM1/NLGN4X/NOG/NPTX2/NRG1/NTRK2/PAK1/PAK5/PDE5A/PG…	90	22	68	B4GALT2/CDK5/ADCY1/SYNPO/ABCA7/RGS14/CRTC1/VLDLR/DRD1/UCN/PLCB1/PRKCZ/JPH3/THRA/MAPT/PRKCA/SLC6A1/PRKAR1B/POMK/SCT/FGF13/COMT	RCAN1/BCHE/KCNAB1/S100B/EPHB2/ABI2/FOXO6/PTPRZ1/AMPH/LAMB1/PRKAR2B/RELN/ITGA5/AAAS/LOC102190297/LOC102190935/IGF1/CCND2/PDE5A/KIT/CAMK4/GM2A/LDLR/NTRK2/MUSK/LOC102169183/BRINP1/FYN/SGK1/HIF1A/GMFB/GATM/MEIS2/HMGCR/HRH2/ADCY3/LMX1B/LOC102172074/PAK5/SNAP25/ITGA8/CALB1/MDK/NCAM1/LOC102191717/CNTN2/KCNK2/TLR2/PRKCG/BRSK1/NOG/SERPINF1/PLK2/CTNND2/CX3CR1/HRH1/SYNGAP1/NPTX2/SORCS3/NRG1/CASP3/EGR2/PAK1/…	1.43557791919491	Process
GO:0008076	voltage-gated potassium channel complex	29/3495	69/16167	0.000107095987925064	0.000107095987925064	0.00946432088222764	ABCC9/AKAP9/HCN4/KCNA1/KCNA2/KCNA6/KCNAB1/KCNAB2/KCNC2/KCNC3/KCNC4/KCND3/KCNE5/KCNIP1/KCNIP4/KCNJ3/KCNJ5/KCNJ8/KCNK1/KCNK2/KCNMB4/KCNN1/KCNQ1/KCNQ3/KCNT1/KCNT2/LRRC38/LRRC55/SNAP25	29	6	23	KCNC4/KCND3/AKAP9/KCNIP4/KCNN1/KCNT1	KCNAB1/KCNJ3/KCNA2/KCNC2/KCNMB4/ABCC9/KCNJ8/KCNA1/KCNA6/HCN4/SNAP25/KCNQ3/LRRC55/KCNT2/KCNAB2/LRRC38/KCNK2/KCNC3/KCNIP1/KCNK1/KCNJ5/KCNQ1/KCNE5	1.94415624805623	Component
GO:0048167	regulation of synaptic plasticity	64/3495	192/16167	0.000108525451295253	0.000108525451295253	0.00950265829931488	ADGRB1/ADORA1/ANAPC2/ATP2B2/BHLHE40/BRSK1/CALB1/CAMK2B/CAMK2G/CD38/CDC20/CDK5/CNTN2/CNTN4/CRHR2/CRTC1/CTNND2/CX3CR1/DRD1/EGR2/EPHB2/GRIN2C/GRIN2D/HRH1/HRH2/JPH3/KCNJ10/KDR/KIT/LOC102186356/LOC102190950/LRRTM1/MAPT/MGLL/ATP2B2/MUSK/MYLK2/NEURL1/NLGN1/NOS1/NTRK2/PAK1/PICK1/PLAT/PLK2/PRKCZ/PRRT2/RAB8A/RELN/RGS14/RIMS1/S100B/SERPINE2/SHISA6/SNAP25/SNCA/SORCS3/STXBP1/SYN1/SYNGAP1/SYNGR1/SYNPO/SYP/TSHZ3	64	24	40	LOC102186356/CDK5/CAMK2B/PICK1/SYNGR1/LOC102190950/SYNPO/RGS14/CRTC1/DRD1/ANAPC2/MYLK2/PRKCZ/NOS1/JPH3/MAPT/BHLHE40/ATP2B2/MGLL/NEURL1/CAMK2G/SYN1/SYP/MSTRG.18649	NLGN1/S100B/EPHB2/SERPINE2/CDC20/KCNJ10/CRHR2/RELN/SNCA/KIT/KDR/CD38/RAB8A/NTRK2/MUSK/HRH2/LRRTM1/STXBP1/SNAP25/CALB1/ADGRB1/RIMS1/ADORA1/CNTN2/TSHZ3/GRIN2D/BRSK1/SHISA6/GRIN2C/PLK2/CTNND2/CX3CR1/CNTN4/HRH1/SYNGAP1/PRRT2/SORCS3/PLAT/EGR2/PAK1	1.54191702432046	Process
GO:0006029	proteoglycan metabolic process	32/3495	79/16167	0.000112798551342719	0.000112798551342719	0.00978702837343954	ACAN/ADAMTS12/BGN/BMP2/CHPF/CHST15/CHST3/CHST7/CHSY3/COL11A1/COL2A1/DCN/DSE/DSEL/EGFLAM/GLCE/HEXB/HPSE/HS3ST5/HYAL1/IGF1/LECT1/LOC102181993/LOC102184089/MAMDC2/NDNF/NDST3/SULF1/SULF2/UST/VCAN/XYLT1	32	1	31	HS3ST5	CHPF/COL11A1/DCN/COL2A1/IGF1/NDNF/NDST3/HPSE/VCAN/CHSY3/MAMDC2/DSE/UST/GLCE/LECT1/BMP2/SULF2/SULF1/LOC102184089/HEXB/LOC102181993/EGFLAM/ADAMTS12/ACAN/HYAL1/DSEL/XYLT1/CHST15/CHST3/CHST7/BGN	1.87372195360461	Process
GO:0010001	glial cell differentiation	56/3495	163/16167	0.000115540372009939	0.000115540372009939	0.00984590745314019	ADGRG6/ARHGEF10/ASPA/BCL2/BOK/C1S/CD9/CDH2/CDK5/CDK6/CNP/CNTF/CNTN2/DRD1/EGR2/ERBB3/FA2H/GLI3/GPR157/HDAC11/ID4/IGF1/ITGAM/KCNJ10/KCNQ3/LEF1/LPAR1/MAPT/METRN/GPR157/MT3/NCMAP/NFIX/NTRK2/PHGDH/PICK1/PLP1/POU3F2/PRDM8/PTPRJ/PTPRZ1/RELN/ROR2/S100A8/S100A9/S100B/SH3TC2/SOX11/SOX4/SOX8/SOX9/TENM4/TLR2/TLR4/WASF3/ZNF488	56	13	43	PHGDH/CDK5/PICK1/NFIX/DRD1/WASF3/CNTF/GPR157/MT3/ASPA/MAPT/HDAC11/MSTRG.18544	S100B/NCMAP/BOK/S100A9/S100A8/KCNJ10/PTPRZ1/GLI3/RELN/CDK6/ERBB3/IGF1/C1S/CD9/LEF1/PRDM8/SH3TC2/NTRK2/ROR2/LPAR1/TLR4/POU3F2/ADGRG6/SOX11/KCNQ3/PTPRJ/CNTN2/TLR2/FA2H/CNP/SOX9/ID4/SOX4/CDH2/BCL2/METRN/SOX8/ITGAM/ARHGEF10/ZNF488/EGR2/TENM4/PLP1	1.58921509255115	Process
GO:0035150	regulation of tube size	56/3495	163/16167	0.000115540372009939	0.000115540372009939	0.00984590745314019	ADCY6/ADCYAP1/ADD3/ADORA1/ADRB3/AGTR1/AHR/ALOX5/AVPR1A/AVPR2/BDKRB2/CACNA1G/CD38/CFTR/CHGA/CHRM3/CYSLTR1/DRD1/DUSP5/EDN3/EDNRA/EDNRB/F2R/F2RL1/GJA1/GPER1/HIF1A/HMGCR/HRH1/KDR/LEP/LOC102190572/LOC102190840/LOC108635409/MGLL/MMP2/NOS1/NOS2/NOS3/NPPC/P2RX1/P2RX4/PDE5A/PER2/PRKCQ/PTAFR/PTGDR/RGS2/SERPINF2/SNTA1/TGFBR3/TRPM4/UCN/UTS2/UTS2R/WNT9B	56	13	43	PER2/LEP/DRD1/UCN/PRKCQ/SNTA1/RGS2/UTS2/NOS1/TRPM4/MGLL/GPER1/AVPR2	AGTR1/PTAFR/NPPC/LOC102190840/LOC102190572/TGFBR3/NOS3/CFTR/AHR/ADCY6/AVPR1A/PDE5A/KDR/CD38/GJA1/HIF1A/PTGDR/F2RL1/F2R/HMGCR/EDNRB/EDN3/ADORA1/P2RX4/EDNRA/MMP2/NOS2/SERPINF2/P2RX1/CACNA1G/WNT9B/UTS2R/CHGA/BDKRB2/HRH1/ADCYAP1/DUSP5/ADD3/ADRB3/ALOX5/CHRM3/CYSLTR1/LOC108635409	1.58921509255115	Process
GO:0043931	ossification involved in bone maturation	9/3495	12/16167	0.00011796634980681	0.00011796634980681	0.0098468119954065	BMP2/DCHS1/FAT4/IGF1/LEP/PHOSPHO1/RYR1/SEMA4D/THBS3	9	4	5	LEP/SEMA4D/RYR1/PHOSPHO1	THBS3/IGF1/BMP2/DCHS1/FAT4	3.46931330472103	Process
GO:0030048	actin filament-based movement	37/3495	96/16167	0.000118984719162151	0.000118984719162151	0.0098468119954065	ACTC1/ACTN3/ATP1A1/CACNA1G/DES/FRMD6/GJA1/GJC1/KCNE5/KCNJ3/KCNJ5/KCNJ8/KCNQ1/LOC102181716/MLPH/MYBPC1/MYBPC2/MYH10/MYL3/MYL4/MYL6B/MYO1B/MYO1C/MYO7A/PARVA/PDPN/SCN1B/SCN2B/SHTN1/SNTA1/SYNE2/TCAP/TNNC1/TNNC2/TNNI1/TNNT1/TNNT2	37	16	21	DES/MLPH/MYBPC1/SYNE2/SNTA1/TNNC2/SCN2B/TNNI1/SCN1B/MYBPC2/TNNT1/MYO1C/TCAP/TNNC1/MYL3/ACTN3	MYO1B/KCNJ3/ATP1A1/MYL6B/KCNJ8/GJA1/FRMD6/ACTC1/MYO7A/PARVA/PDPN/TNNT2/MYH10/LOC102181716/CACNA1G/GJC1/MYL4/SHTN1/KCNJ5/KCNQ1/KCNE5	1.78284155937053	Process
GO:0048704	embryonic skeletal system morphogenesis	37/3495	96/16167	0.000118984719162151	0.000118984719162151	0.0098468119954065	ALX1/ALX4/AXIN1/COL11A1/COL2A1/FGFR2/FUZ/GLI3/GSC/HOXA11/HOXB8/HOXC11/HYAL1/IRX5/MDFI/MMP14/MMP16/MTHFD1L/MYCN/MYF5/NOG/OSR1/PCGF2/PDGFRA/PRRX1/PRRX2/RDH10/SATB2/SHOX2/SIX2/SLC39A1/SOX11/TGFBR2/TWIST1/TWIST2/WDR19/WNT9B	37	6	31	HOXC11/IRX5/FUZ/HOXB8/PCGF2/AXIN1	SHOX2/SATB2/TWIST2/COL11A1/SLC39A1/GLI3/HOXA11/TWIST1/MYF5/ALX1/COL2A1/WDR19/PDGFRA/MTHFD1L/MMP14/SIX2/OSR1/MYCN/SOX11/PRRX2/MMP16/RDH10/ALX4/PRRX1/NOG/WNT9B/GSC/TGFBR2/HYAL1/MDFI/FGFR2	1.78284155937053	Process
GO:0061448	connective tissue development	66/3495	200/16167	0.000119677807642417	0.000119677807642417	0.0098468119954065	ACAN/ALX1/ARID5B/ARRDC3/AXIN2/BMP1/BMP2/CHAD/CHI3L1/COL11A1/COL11A2/COL2A1/COL9A1/COMP/CSF1/DGAT2/EBF2/FGF18/FGL1/GLI2/GPLD1/HIF1A/HOXA11/HYAL1/HYAL2/ID4/IGF1/KIAA1109/LEP/LUM/MEF2D/MGP/CD34/MYCN/MYF5/NOV/NPPC/OSR1/PITX1/PRKCA/PRRX1/PRRX2/ROR2/RORC/RUNX3/SATB2/SERPINH1/SHOX2/SIX2/SLC25A25/SNAI2/SOX8/SOX9/STC1/SULF1/SULF2/TGFBR2/THBS1/THBS3/THRA/TIMP1/TRPV4/TYMS/UBB/WNT2B/ZNF516	66	12	54	RUNX3/RORC/MEF2D/LEP/PITX1/SLC25A25/DGAT2/KIAA1109/GPLD1/UBB/THRA/PRKCA	SHOX2/NPPC/SATB2/GLI2/COL11A1/CSF1/WNT2B/THBS3/HOXA11/MYF5/ALX1/LUM/COL2A1/IGF1/MGP/ARRDC3/COMP/BMP1/STC1/EBF2/ROR2/HIF1A/THBS1/SIX2/OSR1/MYCN/PRRX2/BMP2/SULF2/NOV/SULF1/SNAI2/COL9A1/SERPINH1/CHI3L1/PRRX1/TRPV4/CHAD/SOX9/AXIN2/FGF18/ACAN/TGFBR2/HYAL2/HYAL1/ID4/COL11A2/ZNF516/TYMS/SOX8/FGL1/ARID5B/TIMP1/MSTRG.10826	1.52649785407725	Process
GO:0030029	actin filament-based process	138/3495	481/16167	0.000128381262073637	0.000128381262073637	0.0104726307082471	ABI2/ACTC1/ACTN1/ACTN3/ACTR3/ADD2/AIF1/ANTXR1/ANXA1/ARHGEF2/ARPC1B/ARPC3/ARPC5/ARRB1/ATP1A1/ATXN3/BCL2/CACNA1G/CAPN3/CARMIL1/CASQ2/CCDC155/CD2AP/CDK5/CGNL1/CORO1B/CORO6/CRHR2/DES/DIAPH1/DLC1/DMTN/DTNBP1/ELN/EPB41L4A/EZR/F11R/FAT1/FGD4/FHL3/FLNC/FMNL1/FMNL2/FRMD6/FSCN1/GAS2L3/GAS7/GJA1/GJC1/GMFG/IGSF22/IQSEC1/KCNE5/KCNJ3/KCNJ5/KCNJ8/KCNQ1/KIT/LCP1/LDB3/LIMA1/LIMK1/LMOD1/LMOD3/LOC102172084/LOC10217…	138	50	88	DES/MLPH/FHL3/TMOD4/CDK5/FLNC/MYBPC1/FGD4/WASH1/LOC102182395/MYOZ3/DIAPH1/OBSCN/DMTN/TRIM32/SYNE2/CAPN3/LOC102175487/NCK2/WASF3/MSRB2/LOC102190036/SNTA1/TNNC2/USH1C/SCN2B/PRKCZ/LMOD1/TNNI1/SCN1B/PAK4/CCDC155/MYBPC2/TNNT1/CORO6/MYO1C/TCAP/LMOD3/TNNC1/MYL3/IQSEC1/DTNBP1/MYOM1/MYH11/LIMK1/LDB3/MYOZ1/MYPN/ACTN3/LOC106503061	ABI2/MYO1B/ACTR3/FMNL2/KCNJ3/WIPF1/SSX2IP/S1PR1/CASQ2/ATP1A1/S100A9/ARHGEF2/F11R/CRHR2/SCIN/LIMA1/MYL6B/GAS2L3/KCNJ8/MYOZ2/PDGFRA/KIT/PDLIM4/S1PR2/ANXA1/GJA1/MARCKS/EZR/ACTN1/PLEK2/RHOJ/TMOD3/CGNL1/FRMD6/ACTC1/EPB41L4A/ADD2/ANTXR1/RAP2A/LCP1/PAK5/NRP1/SRC/PREX1/MYO7A/ARRB1/LOC102172084/PARVA/MYBPH/LOC108637778/PDPN/ARPC5/TNNT2/TRPV4/ARPC3/GMFG/RFLNB/MYH10/GAS7/LOC102181716/CACNA1G/GJC1/FMNL1/MYL4…	1.32713856147333	Process
GO:1904018	positive regulation of vasculature development	68/3495	208/16167	0.000130745847346792	0.000130745847346792	0.0105751346823672	ADAM12/AGTR1/AKT3/ANGPTL4/ANXA1/APLNR/BAC7.5/BTG1/C3AR1/C5/CCBE1/CCR3/CD40/CHI3L1/CTH/CTSH/CX3CR1/CXCR4/CYSLTR1/EPHB4/ETS1/F3/FGF18/GATA6/GPER1/GREM1/HIF1A/HIF1AN/HSPB6/HYAL1/IGF2/ITGA5/ITGB3/KDR/KIT/LOC102169231/LOC102170003/LOC102173683/LOC102184252/LOC108638200/MAP34-B/CD34/NOS3/NRAS/NRP1/PAK4/PDGFD/PIK3R6/PLK2/PPP1R16B/PRKCA/PRKCB/PRKD1/RHOJ/S100A1/SASH1/SEMA5A/SPATA5/TEK/TGFBR2/THBS1/TLR3/TW…	68	11	57	S100A1/ANGPTL4/UTS2/HSPB6/PAK4/PRKCA/LOC108638200/CCR3/GPER1/HIF1AN/VEGFB	AGTR1/CXCR4/CTH/F3/NRAS/NOS3/TWIST1/BTG1/ITGA5/C3AR1/KIT/KDR/TEK/ANXA1/C5/SASH1/RHOJ/HIF1A/THBS1/GREM1/LOC102184252/NRP1/PPP1R16B/CD40/APLNR/PDGFD/CHI3L1/AKT3/VASH2/SPATA5/LOC102173683/PIK3R6/ITGB3/UTS2R/FGF18/PLK2/SEMA5A/CTSH/PRKD1/TGFBR2/CX3CR1/HYAL1/MAP34-B/LOC102169231/BAC7.5/LOC102170003/GATA6/CCBE1/PRKCB/EPHB4/ADAM12/TLR3/VEGFC/ETS1/IGF2/CYSLTR1/MSTRG.10826	1.51226477385276	Process
GO:0051963	regulation of synapse assembly	33/3495	83/16167	0.000136048257334877	0.000136048257334877	0.0109115395776677	ADGRB1/ADGRL1/ADGRL2/ADGRL3/AMIGO1/BHLHB9/CBLN2/CLSTN3/EFNA5/EPHA7/EPHB2/EPHB3/FLRT1/FLRT3/LRRC4B/LRRN1/LRRTM1/LRTM1/MUSK/NECTIN1/NLGN1/NTRK2/PRKCA/RAB17/SLIT1/SLITRK2/SLITRK5/SLITRK6/SNAP25/SNCA/SYNDIG1/THBS2/TLR2	33	4	29	AMIGO1/SYNDIG1/PRKCA/SLIT1	EPHB3/NLGN1/EPHB2/RAB17/ADGRL2/CLSTN3/SNCA/ADGRL3/EFNA5/ADGRL1/NTRK2/MUSK/EPHA7/THBS2/LRRTM1/SLITRK5/SLITRK6/SNAP25/FLRT3/ADGRB1/NECTIN1/TLR2/LRRC4B/LRRN1/LRTM1/CBLN2/FLRT1/SLITRK2/BHLHB9	1.83915404105693	Process
GO:0050770	regulation of axonogenesis	59/3495	175/16167	0.00013930824988196	0.00013930824988196	0.0109976558063425	AATK/AMIGO1/ANAPC2/BRSK1/CDH2/CDK5/CNTF/CNTN2/CRABP2/CYFIP1/DISC1/DIXDC1/DPYSL2/EFNA5/EFNB3/EPHA7/EPHB2/EPHB3/FGF13/FSTL4/GOLGA4/L1CAM/LIMK1/LINGO1/LOC102172952/LRP4/MAP2K2/MAPT/METRN/MGLL/MT3/NEFL/NGFR/NRCAM/NRP1/NTN1/NTRK2/OLFM1/PAK1/PLXNC1/PLXND1/POU3F2/PTPRO/RTN4R/SEMA3A/SEMA4D/SEMA5A/SEMA6C/SEMA6D/SHOX2/SHTN1/SLIT1/SPP1/SYNGAP1/TIAM1/TRIM46/TSC2/TWF2/UST	59	18	41	AMIGO1/CDK5/MAP2K2/NEFL/SEMA4D/ANAPC2/CNTF/MT3/MAPT/LINGO1/GOLGA4/MGLL/TSC2/LIMK1/SLIT1/FGF13/RTN4R/L1CAM	TIAM1/EPHB3/SHOX2/EPHB2/CYFIP1/SEMA6C/TRIM46/CRABP2/NRCAM/SEMA3A/PLXNC1/PTPRO/SPP1/EFNA5/FSTL4/DPYSL2/NTRK2/POU3F2/EPHA7/UST/SEMA6D/OLFM1/NRP1/LRP4/DIXDC1/CNTN2/BRSK1/EFNB3/NTN1/NGFR/AATK/SEMA5A/TWF2/PLXND1/LOC102172952/SYNGAP1/CDH2/METRN/SHTN1/DISC1/PAK1	1.55953893316983	Process
GO:0001527	microfibril	8/3495	10/16167	0.000139426550671563	0.000139426550671563	0.0109976558063425	ADAMTS10/ADAMTSL5/FBN1/FBN2/LTBP1/MFAP2/MFAP4/MFAP5	8	1	7	ADAMTSL5	MFAP5/FBN2/ADAMTS10/FBN1/LTBP1/MFAP4/MFAP2	3.7006008583691	Component
GO:0005583	fibrillar collagen trimer	7/3495	8/16167	0.000142515578736389	0.000142515578736389	0.0111491695634412	COL11A1/COL11A2/COL1A2/COL2A1/COL3A1/COL5A2/LUM	7	0	7		COL3A1/COL5A2/COL11A1/COL1A2/LUM/COL2A1/COL11A2	4.0475321888412	Component
GO:0035296	regulation of tube diameter	54/3495	157/16167	0.00014654148868756	0.00014654148868756	0.0112792162812403	ADCY6/ADCYAP1/ADD3/ADORA1/ADRB3/AGTR1/AHR/ALOX5/AVPR1A/AVPR2/BDKRB2/CACNA1G/CD38/CFTR/CHGA/CHRM3/CYSLTR1/DRD1/DUSP5/EDN3/EDNRA/EDNRB/F2R/F2RL1/GJA1/GPER1/HIF1A/HMGCR/HRH1/KDR/LEP/LOC102190572/LOC102190840/LOC108635409/MGLL/MMP2/NOS1/NOS2/NOS3/NPPC/P2RX1/P2RX4/PDE5A/PER2/PRKCQ/PTAFR/PTGDR/RGS2/SERPINF2/SNTA1/TRPM4/UCN/UTS2/UTS2R	54	13	41	PER2/LEP/DRD1/UCN/PRKCQ/SNTA1/RGS2/UTS2/NOS1/TRPM4/MGLL/GPER1/AVPR2	AGTR1/PTAFR/NPPC/LOC102190840/LOC102190572/NOS3/CFTR/AHR/ADCY6/AVPR1A/PDE5A/KDR/CD38/GJA1/HIF1A/PTGDR/F2RL1/F2R/HMGCR/EDNRB/EDN3/ADORA1/P2RX4/EDNRA/MMP2/NOS2/SERPINF2/P2RX1/CACNA1G/UTS2R/CHGA/BDKRB2/HRH1/ADCYAP1/DUSP5/ADD3/ADRB3/ALOX5/CHRM3/CYSLTR1/LOC108635409	1.59102266203767	Process
GO:0097746	regulation of blood vessel diameter	54/3495	157/16167	0.00014654148868756	0.00014654148868756	0.0112792162812403	ADCY6/ADCYAP1/ADD3/ADORA1/ADRB3/AGTR1/AHR/ALOX5/AVPR1A/AVPR2/BDKRB2/CACNA1G/CD38/CFTR/CHGA/CHRM3/CYSLTR1/DRD1/DUSP5/EDN3/EDNRA/EDNRB/F2R/F2RL1/GJA1/GPER1/HIF1A/HMGCR/HRH1/KDR/LEP/LOC102190572/LOC102190840/LOC108635409/MGLL/MMP2/NOS1/NOS2/NOS3/NPPC/P2RX1/P2RX4/PDE5A/PER2/PRKCQ/PTAFR/PTGDR/RGS2/SERPINF2/SNTA1/TRPM4/UCN/UTS2/UTS2R	54	13	41	PER2/LEP/DRD1/UCN/PRKCQ/SNTA1/RGS2/UTS2/NOS1/TRPM4/MGLL/GPER1/AVPR2	AGTR1/PTAFR/NPPC/LOC102190840/LOC102190572/NOS3/CFTR/AHR/ADCY6/AVPR1A/PDE5A/KDR/CD38/GJA1/HIF1A/PTGDR/F2RL1/F2R/HMGCR/EDNRB/EDN3/ADORA1/P2RX4/EDNRA/MMP2/NOS2/SERPINF2/P2RX1/CACNA1G/UTS2R/CHGA/BDKRB2/HRH1/ADCYAP1/DUSP5/ADD3/ADRB3/ALOX5/CHRM3/CYSLTR1/LOC108635409	1.59102266203767	Process
GO:0006862	nucleotide transport	13/3495	22/16167	0.000149262611001587	0.000149262611001587	0.0113062998659264	CALHM1/GJA1/LOC102178813/P2RX7/PSD/SLC25A23/SLC25A24/SLC25A25/SLC25A33/SLC25A42/SLC25A5/SLC33A1/SLC35B3	13	3	10	SLC25A23/SLC25A42/SLC25A25	SLC33A1/SLC25A24/GJA1/SLC25A33/P2RX7/SLC35B3/CALHM1/PSD/LOC102178813/SLC25A5	2.73339836129536	Process
GO:0038187	pattern recognition receptor activity	13/3495	22/16167	0.000149262611001587	0.000149262611001587	0.0113062998659264	CD14/COLEC12/LOC100860959/LOC102169730/LOC102173185/LOC102179935/LY96/MARCO/PGLYRP1/PTAFR/SCARB1/TLR2/TLR4	13	0	13		PTAFR/MARCO/LOC100860959/CD14/TLR4/LY96/LOC102179935/SCARB1/TLR2/PGLYRP1/COLEC12/LOC102169730/LOC102173185	2.73339836129536	Function
GO:0015865	purine nucleotide transport	11/3495	17/16167	0.000158161553554467	0.000158161553554467	0.0115518961527733	CALHM1/GJA1/LOC102178813/PSD/SLC25A23/SLC25A24/SLC25A25/SLC25A42/SLC25A5/SLC33A1/SLC35B3	11	3	8	SLC25A23/SLC25A42/SLC25A25	SLC33A1/SLC25A24/GJA1/SLC35B3/CALHM1/PSD/LOC102178813/SLC25A5	2.9931330472103	Process
GO:0097493	structural molecule activity conferring elasticity	11/3495	17/16167	0.000158161553554467	0.000158161553554467	0.0115518961527733	COL4A1/ELN/EMILIN2/FBN1/FBN2/IGSF22/MFAP5/MYBPC1/MYBPC2/MYBPH/MYOM1	11	3	8	MYBPC1/MYBPC2/MYOM1	MFAP5/FBN2/FBN1/COL4A1/MYBPH/EMILIN2/ELN/IGSF22	2.9931330472103	Function
GO:0008038	neuron recognition	18/3495	36/16167	0.000158164003229482	0.000158164003229482	0.0115518961527733	AMIGO1/CNTN2/CNTN4/CRTAC1/CXCR4/EFNA5/EFNB3/EPHA3/EPHB2/EPHB3/L1CAM/NCAM1/NRCAM/NRP1/PCDH12/PTPRZ1/SEMA3A/SEMA5A	18	2	16	AMIGO1/L1CAM	EPHA3/EPHB3/EPHB2/CXCR4/PTPRZ1/NRCAM/SEMA3A/EFNA5/PCDH12/NRP1/NCAM1/CNTN2/EFNB3/SEMA5A/CNTN4/CRTAC1	2.31287553648069	Process
GO:0000086	G2/M transition of mitotic cell cycle	43/3495	118/16167	0.000158190826863941	0.000158190826863941	0.0115518961527733	AKAP9/AURKA/BIRC5/BORA/BRSK1/CCNB1/CCNB2/CDC25A/CDC25B/CDC25C/CDK1/CDK14/CDK5RAP2/CDKN2B/CEP250/CEP290/CEP76/CEP78/CHEK2/CIT/DCTN1/DYNLL1/FBXL15/FBXL7/FGFR1OP/FOXM1/GADD45A/LCMT1/LOC102177846/LOC108634551/MASTL/MELK/NDE1/NEK2/PCNT/PHLDA1/PLCB1/PLK1/PPM1D/PRKAR2B/TUBA1A/USH1C/WEE1	43	14	29	PCNT/LOC102177846/AKAP9/CEP290/CDC25C/CDKN2B/CDK5RAP2/FGFR1OP/DCTN1/PLCB1/CEP250/USH1C/LCMT1/FBXL15	GADD45A/PRKAR2B/CDK14/PHLDA1/TUBA1A/FOXM1/CEP78/MELK/CCNB2/BORA/MASTL/CDC25B/AURKA/WEE1/NEK2/CHEK2/DYNLL1/CIT/BRSK1/PPM1D/BIRC5/CCNB1/FBXL7/CDC25A/CEP76/NDE1/PLK1/CDK1/LOC108634551	1.68565505201135	Process
GO:0021987	cerebral cortex development	41/3495	111/16167	0.000158556686468804	0.000158556686468804	0.0115518961527733	ASPM/BCL2/BHLHE22/C25H16orf45/CDH2/CDK5/CDON/COL3A1/CX3CR1/DISC1/DIXDC1/EFHC1/ENPP1/FAT4/FGF13/GLI3/HIF1A/KIF14/LAMB1/LHX6/LRP8/MDK/NDE1/NEFL/NR2F1/NRP1/NRP2/NTRK2/PLCB1/POU3F2/RELN/SEMA3A/SLC2A1/SLC38A2/SYNE2/TACC1/TACC2/TACC3/TRAPPC9/VLDLR/ZBTB18	41	10	31	CDK5/VLDLR/NEFL/SYNE2/PLCB1/BHLHE22/TRAPPC9/ZBTB18/TACC2/FGF13	NRP2/COL3A1/SLC2A1/LRP8/GLI3/LAMB1/RELN/SEMA3A/SLC38A2/TACC3/NR2F1/NTRK2/POU3F2/ENPP1/HIF1A/LHX6/NRP1/MDK/DIXDC1/ASPM/KIF14/FAT4/CX3CR1/EFHC1/CDH2/BCL2/C25H16orf45/NDE1/TACC1/DISC1/CDON	1.70861075667943	Process
GO:0060021	roof of mouth development	34/3495	87/16167	0.000161282886687367	0.000161282886687367	0.0115738182318508	ALX1/ALX4/ARID5B/BNC2/COL11A2/COL2A1/CSRNP1/DHRS3/EPHB2/EPHB3/FRAS1/FZD1/GABRB3/GLI3/INSIG1/JAG2/LEF1/MSC/JAG2/NPRL3/OSR1/PDGFRA/PRRX1/SATB2/SGPL1/SNAI2/SOX11/TCF21/TGFBR2/TGFBR3/TIPARP/WFIKKN1/WFIKKN2/WNT9B	34	6	28	DHRS3/WFIKKN2/GABRB3/JAG2/NPRL3/MSTRG.14173	EPHB3/TIPARP/EPHB2/SATB2/TGFBR3/INSIG1/GLI3/FZD1/ALX1/COL2A1/LEF1/PDGFRA/FRAS1/BNC2/TCF21/OSR1/SOX11/MSC/SNAI2/ALX4/PRRX1/WNT9B/TGFBR2/CSRNP1/COL11A2/WFIKKN1/SGPL1/ARID5B	1.80776478713433	Process
GO:0060993	kidney morphogenesis	34/3495	87/16167	0.000161282886687367	0.000161282886687367	0.0115738182318508	ADAMTS16/AHR/BCL2/BMP2/CALB1/CITED1/DCHS1/FAT4/FRAS1/GCNT3/GLI3/GPC3/GREM1/HEY1/HOXA11/KLHL3/MYC/NOG/OSR1/PKD2/PRKX/SIX2/SOX4/SOX8/SOX9/SPATA5/TACSTD2/TCF21/TIMELESS/TSHZ3/WNT4/WNT9B/WT1/WWTR1	34	2	32	WNT4/KLHL3	WWTR1/TACSTD2/GLI3/HOXA11/AHR/TIMELESS/PKD2/FRAS1/TCF21/GCNT3/GREM1/SIX2/OSR1/BMP2/CALB1/HEY1/MYC/WT1/DCHS1/SPATA5/FAT4/TSHZ3/NOG/WNT9B/SOX9/ADAMTS16/SOX4/BCL2/SOX8/CITED1/PRKX/GPC3	1.80776478713433	Process
GO:0048514	blood vessel morphogenesis	104/3495	348/16167	0.000163545896068311	0.000163545896068311	0.0115802047672948	ADAMTS9/ADGRA2/AHR/ANXA2/APLNR/CALCRL/CCBE1/CCR3/CDH13/CDH2/CLEC14A/CLIC4/COL3A1/COL4A1/CUL7/CXCR4/E2F7/E2F8/EDNRA/ELK3/ENPEP/EPHB2/EPHB3/EPHB4/ESM1/ETS1/FGF18/FGFR2/FLT4/FOXM1/FZD5/FZD8/GJA1/GJC1/GPLD1/GREM1/HEY1/HIF1A/HPGD/HPSE/ITGA5/ITGB3/KDR/LAMA1/LEF1/LEP/LOC102174322/LOC102175889/LOC102178953/LOC102184252/LOC108634606/LOX/LOXL2/LRP2/MMP14/MMP2/CD34/MYH10/NDNF/NOG/NOS3/NOV/NOX5/NPRL3/NR4A1/N…	104	9	95	LEP/NR4A1/GPLD1/CCR3/CUL7/SMAD7/NPRL3/VEGFB/LOC108634606	EPHB3/TIPARP/EPHB2/CLIC4/FZD5/NRP2/CXCR4/LRP2/CALCRL/COL3A1/TGFBR3/S1PR1/NOS3/NRCAM/SEMA3E/AHR/E2F7/ITGA5/PTPRB/ELK3/FOXM1/NDNF/ENPEP/LEF1/PKD2/PDGFRA/KDR/HPSE/TGFBI/LOX/FLT4/HPGD/TEK/LOXL2/NTRK2/SYK/GJA1/TCF21/HIF1A/ANXA2/THBS1/SPRED1/GREM1/MMP14/NOX5/LOC102184252/PRRX2/COL4A1/NRP1/FZD8/POFUT1/NOV/HEY1/APLNR/PTPRJ/WT1/LOC102174322/PARVA/PRRX1/EDNRA/CDH13/MMP2/NOG/TBX4/LOC102175889/SERPINF2/MYH10…	1.38240836663213	Process
GO:0070252	actin-mediated cell contraction	31/3495	77/16167	0.00016379852888558	0.00016379852888558	0.0115802047672948	ACTC1/ACTN3/ATP1A1/CACNA1G/DES/FRMD6/GJA1/GJC1/KCNE5/KCNJ3/KCNJ5/KCNJ8/KCNQ1/LOC102181716/MYBPC1/MYBPC2/MYL3/MYL4/MYL6B/PARVA/PDPN/SCN1B/SCN2B/SHTN1/SNTA1/TCAP/TNNC1/TNNC2/TNNI1/TNNT1/TNNT2	31	13	18	DES/MYBPC1/SNTA1/TNNC2/SCN2B/TNNI1/SCN1B/MYBPC2/TNNT1/TCAP/TNNC1/MYL3/ACTN3	KCNJ3/ATP1A1/MYL6B/KCNJ8/GJA1/FRMD6/ACTC1/PARVA/PDPN/TNNT2/LOC102181716/CACNA1G/GJC1/MYL4/SHTN1/KCNJ5/KCNQ1/KCNE5	1.8623153670364	Process
GO:0032970	regulation of actin filament-based process	107/3495	360/16167	0.000167391187828566	0.000167391187828566	0.0117471818888669	ABI2/ACTR3/ADD2/AKAP9/ALDOA/ARHGAP28/ARHGAP44/ARHGEF10/ARHGEF19/ARPC1B/ARPC3/ARPC5/ATP1A1/BST1/C3H1orf226/CARMIL1/CASQ2/CCL26/CD2AP/CDC42EP3/CDK5/CELSR1/CIT/CORO1B/CSF3/CTSV/CYFIP1/DIXDC1/DLC1/DMTN/EFNA5/ELN/EPHA3/EPHA5/F11R/F2RL1/FGF13/FHOD1/FRMD6/FRMD7/FSCN1/FZD10/GMFG/GPM6B/HCLS1/HCN4/HIP1R/ITGB3/KISS1R/LIMA1/LIMK1/LMOD1/LMOD3/LOC100861338/LOC102184211/LOC102189471/LOC102189932/LOC108634517/LO…	107	27	80	WNT4/CDK5/AKAP9/WASH1/PICK1/SYNPO/KISS1R/TESK1/DMTN/PLN/NCK2/PRKCQ/MYO3A/MYLK2/MFN2/LMOD1/FHOD1/TRPM4/MYO1C/ARHGAP44/CSF3/LMOD3/TNNC1/ALDOA/LIMK1/SYNPO2L/FGF13	EPHA3/HCLS1/ARHGEF19/ABI2/TMEFF2/ACTR3/MYO3B/CYFIP1/TACSTD2/S1PR1/CASQ2/ATP1A1/F11R/C3H1orf226/RGS4/SRI/SEMA3E/SCIN/LIMA1/TWF1/LOC102189932/CELSR1/PDGFRA/EPHA5/BST1/EFNA5/PAM/PDLIM4/LOC108636404/LOC108636449/TEK/STC1/CTSV/LPAR1/TMOD3/FRMD6/HCN4/F2RL1/ADD2/CDC42EP3/NRP1/PREX1/DIXDC1/PDPN/ARPC5/TNNT2/CIT/ARPC3/HIP1R/FZD10/TLR2/NPHS1/GMFG/PLEKHG2/PPM1E/SERPINF2/MYH10/ITGB3/PECAM1/PTGER4/SEMA5A/MAGEL…	1.37487601335241	Process
GO:0021782	glial cell development	36/3495	94/16167	0.000169678181294416	0.000169678181294416	0.0118207611970532	ADGRG6/ARHGEF10/ASPA/CD9/CDK5/CDK6/CNTF/CNTN2/DRD1/FA2H/HDAC11/ID4/ITGAM/KCNJ10/KCNQ3/LPAR1/MAPT/MT3/NCMAP/PHGDH/PICK1/PLP1/POU3F2/PRDM8/ROR2/S100A8/S100A9/S100B/SH3TC2/SOX11/SOX4/TENM4/TLR2/TLR4/WASF3/ZNF488	36	10	26	PHGDH/CDK5/PICK1/DRD1/WASF3/CNTF/MT3/ASPA/MAPT/HDAC11	S100B/NCMAP/S100A9/S100A8/KCNJ10/CDK6/CD9/PRDM8/SH3TC2/ROR2/LPAR1/TLR4/POU3F2/ADGRG6/SOX11/KCNQ3/CNTN2/TLR2/FA2H/ID4/SOX4/ITGAM/ARHGEF10/ZNF488/TENM4/PLP1	1.77156424070861	Process
GO:0051348	negative regulation of transferase activity	91/3495	298/16167	0.000180245221767658	0.000180245221767658	0.0124659300211087	ASPN/BAG2/BGN/CAMK2N1/CASP3/CDK6/CDKN2B/CDKN2D/CERS1/CHAD/CHCHD10/CHMP6/CHORDC1/DBNDD2/DCN/DRD1/DTNBP1/DUSP16/DUSP22/DUSP26/DUSP4/DUSP5/DUSP6/DUSP7/DVL1/EPHB2/ERRFI1/FBXO5/FEM1A/FGFR1OP/FLRT1/FLRT3/GADD45A/GADD45B/GADD45G/GDF1/GMFB/GMFG/HEXIM2/HMGCR/HYAL2/INCA1/LIMK1/LOC100861338/LOC102169182/LOC102173969/LOC102184299/LOC108634747/LRRC15/LRRC19/LRRC3/LRRC4/LRRC4B/LRRTM1/LRTM1/LYN/MAPT/NCS1/NYX/PI…	91	35	56	PPP1R1A/WASH1/UCHL1/RGS14/FEM1A/CDKN2D/GDF1/CERS1/LRRC19/CDKN2B/TESK1/LOC102169182/FGFR1OP/DRD1/PTK6/DBNDD2/RGS2/DVL1/CHCHD10/PIK3IP1/INCA1/HEXIM2/MAPT/CHMP6/PRKCA/DUSP7/PRKAR2A/DUSP22/DTNBP1/SMAD7/TSC2/LIMK1/PRKAR1B/DUSP26/RTN4R	LRRC15/WWTR1/LRRC3/CAMK2N1/EPHB2/GADD45A/RGS4/LRRC4/PRKAR2B/CDK6/DUSP6/DCN/SOCS2/DUSP16/TIGAR/GADD45B/ASPN/GADD45G/PKIB/FBXO5/GMFB/SPRED1/HMGCR/LRRTM1/SPRED2/NCS1/FLRT3/TRIB3/SRC/PKIG/PREX1/LYN/RTN4RL2/PTPRJ/ERRFI1/GMFG/LRRC4B/PPM1E/CHAD/LOC102173969/LRTM1/HYAL2/STK38/BAG2/LOC102184299/PLK1/LOC100861338/DUSP5/SFRP5/DUSP4/CASP3/CHORDC1/FLRT1/NYX/LOC108634747/BGN	1.41256156926002	Process
GO:0098743	cell aggregation	14/3495	25/16167	0.000182752352028022	0.000182752352028022	0.0125483951218332	ACAN/ALX1/BMP1/CHAD/COL11A1/COL2A1/MGP/MPZ/MYCN/MYF5/ROR2/SOX9/SULF1/THRA	14	1	13	THRA	COL11A1/MPZ/MYF5/ALX1/COL2A1/MGP/BMP1/ROR2/MYCN/SULF1/CHAD/SOX9/ACAN	2.59042060085837	Process
GO:0006665	sphingolipid metabolic process	47/3495	133/16167	0.000187185071762318	0.000187185071762318	0.0127609552305935	A3GALT2/ACER3/ALDH5A1/ALOX12B/B3GALT1/B3GALT2/B3GALT4/B4GALNT1/B4GALT6/CERS1/CERS6/CLN6/CREM/DEGS1/DEGS2/ELOVL5/ELOVL6/ELOVL7/FA2H/GDF1/GLA/GM2A/HACD1/HEXB/KIT/LOC102181993/MAP7/NEU4/ORMDL3/P2RX1/P2RX7/PPM1L/PRKD1/SERINC1/SERINC5/SGMS2/SGPL1/SMPD2/SPNS2/SPTLC2/SPTLC3/ST6GALNAC5/ST8SIA1/ST8SIA2/ST8SIA4/UGCG/UGT8	47	12	35	PPM1L/B3GALT1/GDF1/CERS1/MAP7/CLN6/CREM/ALDH5A1/SPNS2/ALOX12B/ORMDL3/B3GALT4	A3GALT2/CERS6/ST6GALNAC5/B4GALNT1/ST8SIA1/UGT8/ELOVL6/SGMS2/KIT/ST8SIA4/GM2A/UGCG/SERINC1/SMPD2/SPTLC2/SERINC5/SPTLC3/HACD1/ACER3/B3GALT2/DEGS1/P2RX7/FA2H/P2RX1/HEXB/LOC102181993/ELOVL7/ST8SIA2/PRKD1/DEGS2/ELOVL5/B4GALT6/SGPL1/NEU4/GLA	1.63466391300139	Process
GO:0007416	synapse assembly	29/3495	71/16167	0.000195554827443715	0.000195554827443715	0.0131428197875809	ADGRL3/CDH1/CDH2/CDK5/CLSTN3/DRD1/DVL1/FARP1/FLRT3/FZD1/FZD5/LOC102188497/LOC102189582/LOC102190960/LOC106502335/LOC106502336/LRP4/MAPT/NLGN1/NLGN4X/NRCAM/PCDH17/PCDHB14/PLXND1/POU4F1/RELN/SDK1/SDK2/SLITRK6	29	5	24	CDK5/DRD1/FARP1/DVL1/MAPT	NLGN1/FZD5/NRCAM/RELN/FZD1/CLSTN3/ADGRL3/LOC102190960/PCDHB14/LOC106502336/LOC106502335/LOC102189582/LOC102188497/SLITRK6/POU4F1/PCDH17/FLRT3/LRP4/CDH1/SDK2/PLXND1/CDH2/SDK1/NLGN4X	1.88939128332225	Process
GO:0030148	sphingolipid biosynthetic process	32/3495	81/16167	0.000196338109320169	0.000196338109320169	0.0131428197875809	A3GALT2/ACER3/ALOX12B/B3GALT1/B3GALT2/B3GALT4/B4GALNT1/B4GALT6/CERS1/CERS6/DEGS1/DEGS2/ELOVL5/ELOVL6/ELOVL7/FA2H/GDF1/HACD1/P2RX1/P2RX7/PPM1L/PRKD1/SGMS2/SGPL1/SMPD2/SPTLC2/SPTLC3/ST6GALNAC5/ST8SIA1/ST8SIA2/ST8SIA4/UGCG	32	6	26	PPM1L/B3GALT1/GDF1/CERS1/ALOX12B/B3GALT4	A3GALT2/CERS6/ST6GALNAC5/B4GALNT1/ST8SIA1/ELOVL6/SGMS2/ST8SIA4/UGCG/SMPD2/SPTLC2/SPTLC3/HACD1/ACER3/B3GALT2/DEGS1/P2RX7/FA2H/P2RX1/ELOVL7/ST8SIA2/PRKD1/DEGS2/ELOVL5/B4GALT6/SGPL1	1.82745721400943	Process
GO:0050890	cognition	98/3495	326/16167	0.000196917620838521	0.000196917620838521	0.0131428197875809	AAAS/ABCA7/ABI2/ADCY1/ADCY3/ADORA1/AMPH/B4GALT2/BCHE/BHLHB9/BRINP1/BRSK1/CALB1/CAMK4/CASP3/CCND2/CDK5/CHL1/CNTN2/COMT/CRTC1/CTNND2/CX3CR1/CYFIP1/DGCR2/DRD1/EGR2/EPHB2/FGF13/FOSL1/FOXO6/FYN/GATM/GM2A/GMFB/HIF1A/HMGCR/HRH1/HRH2/HTR4/IGF1/IGF2/ITGA5/ITGA8/JPH3/KCNAB1/KCNK2/KIT/LAMB1/LDLR/LMX1B/LOC102169183/LOC102172074/LOC102190297/LOC102190430/LOC102190935/LOC102191717/MAPT/MDK/MEIS2/MUSK/NCAM1/NLG…	98	24	74	B4GALT2/CDK5/ADCY1/SYNPO/ABCA7/RGS14/CRTC1/VLDLR/SOBP/DRD1/UCN/PLCB1/PRKCZ/JPH3/THRA/MAPT/PRKCA/SLC6A1/PRKAR1B/POMK/SCT/FGF13/DGCR2/COMT	RCAN1/BCHE/KCNAB1/S100B/EPHB2/ABI2/CYFIP1/FOXO6/PTPRZ1/AMPH/LAMB1/PRKAR2B/RELN/ITGA5/AAAS/LOC102190297/LOC102190935/IGF1/CCND2/PDE5A/KIT/CAMK4/GM2A/HTR4/LDLR/NTRK2/MUSK/LOC102169183/BRINP1/FYN/SGK1/HIF1A/GMFB/GATM/MEIS2/HMGCR/HRH2/ADCY3/LMX1B/LOC102172074/PAK5/SNAP25/ITGA8/LOC102190430/CALB1/MDK/NCAM1/LOC102191717/ADORA1/CNTN2/KCNK2/TLR2/PRKCG/BRSK1/NOG/SERPINF1/PLK2/CTNND2/CX3CR1/CHL1/HRH1/SYNGA…	1.39056320598225	Process
GO:0033673	negative regulation of kinase activity	82/3495	264/16167	0.000200046782893804	0.000200046782893804	0.0132589486878518	ASPN/BGN/CAMK2N1/CASP3/CDK6/CDKN2B/CDKN2D/CHAD/CHMP6/CHORDC1/DBNDD2/DCN/DRD1/DTNBP1/DUSP16/DUSP22/DUSP26/DUSP4/DUSP5/DUSP6/DUSP7/DVL1/EPHB2/ERRFI1/FEM1A/FGFR1OP/FLRT1/FLRT3/GADD45A/GADD45B/GADD45G/GMFB/GMFG/HEXIM2/HMGCR/HYAL2/INCA1/LOC100861338/LOC102173969/LOC102184299/LOC108634747/LRRC15/LRRC19/LRRC3/LRRC4/LRRC4B/LRRTM1/LRTM1/LYN/MAPT/NCS1/NYX/PIK3IP1/PKIB/PKIG/PLK1/PPM1E/PPP1R1A/PREX1/PRKAR1B/…	82	29	53	PPP1R1A/WASH1/UCHL1/RGS14/FEM1A/CDKN2D/LRRC19/CDKN2B/TESK1/FGFR1OP/DRD1/PTK6/DBNDD2/RGS2/DVL1/PIK3IP1/INCA1/HEXIM2/MAPT/CHMP6/PRKCA/DUSP7/PRKAR2A/DUSP22/DTNBP1/TSC2/PRKAR1B/DUSP26/RTN4R	LRRC15/WWTR1/LRRC3/CAMK2N1/EPHB2/GADD45A/RGS4/LRRC4/PRKAR2B/CDK6/DUSP6/DCN/SOCS2/DUSP16/TIGAR/GADD45B/ASPN/GADD45G/PKIB/GMFB/SPRED1/HMGCR/LRRTM1/SPRED2/NCS1/FLRT3/TRIB3/PKIG/PREX1/LYN/RTN4RL2/PTPRJ/ERRFI1/GMFG/LRRC4B/PPM1E/CHAD/LOC102173969/LRTM1/HYAL2/STK38/LOC102184299/PLK1/LOC100861338/DUSP5/SFRP5/DUSP4/CASP3/CHORDC1/FLRT1/NYX/LOC108634747/BGN	1.43678631811679	Process
GO:0009612	response to mechanical stimulus	83/3495	268/16167	0.00020419795620773	0.00020419795620773	0.0134267862525813	ACAN/ADGRV1/AFAP1/ASNS/ATP1A1/ATP2B2/ATP8A2/BMP2/BNIP3/CCNB1/CD40/CHI3L1/COL11A1/COL2A1/COL3A1/CXCL10/CXCR4/DCN/EDNRA/EIF2AK2/ENPP1/ENTPD1/ENTPD2/ETS1/ETV1/F3/FOSL1/FYN/GADD45A/GJA1/HIF1A/HPN/HSP70.1/IGF1/IGF2/IGFBP2/ITGA2/KCNA1/KCNK2/KIT/LOC100860959/LOC102175889/LOC102178315/LOC102188617/LOC108638455/LOC108638538/LTBP1/MAP3K14/MGP/MMP14/MMP2/ATP2B2/MYC/MYH10/NOS1/NOS2/NOS3/NTRK2/P2RX7/PIEZO1/PK…	83	16	67	ADGRV1/TNFSF14/UCN/ATP8A2/NOS1/HPN/TCAP/MAP3K14/PRKCA/LOC108638455/LOC108638538/ATP2B2/HSP70.1/LOC102178315/BNIP3/MSTRG.18649	RCAN1/SERPINE2/IGFBP2/CXCR4/COL3A1/SLC2A1/GADD45A/F3/COL11A1/ATP1A1/NOS3/RELN/LOC100860959/ETV1/ASNS/DCN/COL2A1/SLC38A2/IGF1/MGP/KCNA1/PKD2/KIT/CXCL10/AFAP1/TMC1/NTRK2/TLR4/GJA1/FYN/SMPD2/ENPP1/HIF1A/THBS1/MMP14/LTBP1/EIF2AK2/ENTPD2/SLITRK6/BMP2/SRC/CD40/TRPA1/MYC/CHI3L1/KCNK2/TRPV4/P2RX7/EDNRA/LOC102188617/PIEZO1/MMP2/LOC102175889/NOS2/MYH10/SOX9/CCNB1/ITGA2/PTGER4/ACAN/TGFBR2/ENTPD1/TLR3/ETS1/F…	1.43260201140222	Process
GO:0007409	axonogenesis	103/3495	346/16167	0.000205806835556571	0.000205806835556571	0.0134267862525813	ABLIM1/ADCY1/ADGRB1/AMIGO1/ATP8A2/B3GNT2/BCL2/BHLHE22/BRSK1/CDH11/CDK5/CHL1/CNP/CNTN2/CNTN4/CXCR4/CYFIP1/DCLK1/DPYSL5/DVL1/EFNA5/EFNB3/EGR2/EPHA5/EPHA7/EPHB2/EPHB3/ERBB3/ETV1/EZR/FGFR2/FLOT1/FLRT3/FYN/GBX1/GFRA1/GLI2/GLI3/GRB7/KLF7/L1CAM/LGI1/LINGO1/LOC102175487/LOC102181148/LOC108634739/LOC108635183/LRFN3/LRRC38/LRRC55/MAPT/MATN2/MYH10/NCAM1/NECTIN1/NGFR/NOG/NPTX1/NR4A2/NR4A3/NRCAM/NRP1/NRP2/NRT…	103	27	76	NR4A2/AMIGO1/GBX1/CDK5/ADCY1/NRTN/VLDLR/NR4A3/SPTB/LOC102175487/ATP8A2/PRKCQ/BHLHE22/DVL1/LOC102181148/SCN1B/LRFN3/MAPT/NPTX1/PRKCA/LINGO1/FLOT1/SLIT1/LGI1/RTN4R/LOC108634739/L1CAM	EPHB3/S100B/EPHB2/KLF7/NRP2/GLI2/CXCR4/CYFIP1/PLPPR4/NTNG1/SEMA6C/TRIM46/PTPRZ1/GLI3/NRCAM/RELN/SEMA3C/SEMA3A/ETV1/ERBB3/PTPRO/EPHA5/PRDM8/SPON2/EFNA5/SEMA6A/RAB8A/OGN/FYN/EPHA7/EZR/B3GNT2/DPYSL5/STXBP1/SLITRK5/SLITRK6/POU4F1/DCLK1/SNAP25/FLRT3/NRP1/SRC/MATN2/ADGRB1/LRRC55/TSKU/NECTIN1/NCAM1/CNTN2/LRRC38/CDH11/NUMBL/BRSK1/NOG/EFNB3/MYH10/NTN1/NGFR/GRB7/CNP/SEMA5A/CNTN4/CHL1/SEMA3B/RNF165/BCL2/NTN…	1.37702994368503	Process
GO:0090303	positive regulation of wound healing	24/3495	55/16167	0.00020679945959777	0.00020679945959777	0.0134267862525813	ANXA1/ARHGEF2/CAPN3/CPB2/CXCR4/DMTN/F2R/F3/HOPX/HPSE/LOC100860959/LOC102175889/MYC/PDPN/PRDX2/PTGER4/PTPRJ/S100A9/SELP/SERPINF2/TGFBR2/THBS1/TLR4/VEGFB	24	5	19	PRDX2/DMTN/CAPN3/CPB2/VEGFB	CXCR4/F3/S100A9/ARHGEF2/LOC100860959/HOPX/HPSE/ANXA1/TLR4/THBS1/F2R/MYC/PTPRJ/SELP/PDPN/LOC102175889/SERPINF2/PTGER4/TGFBR2	2.01850955911042	Process
GO:0001816	cytokine production	51/3495	148/16167	0.000209391975460351	0.000209391975460351	0.0135032506507753	ABCA1/ADAMTS3/AIRE/AVPR2/CARD11/CD4/CHGA/CHI3L1/EPHB6/F2RL1/FCER1G/FGFR4/GADD45G/HIF1A/IDO1/IL12A/IL12RB2/IL31RA/IRAK4/IRF7/ITGB6/KIT/LEP/LIPA/LOC100860959/LOC100861338/LOC102169149/LOC102176691/LOC102190537/LOC102191717/LTBP3/NLRC4/NLRP3/NOD1/NOD2/NOS2/NOX5/PIK3CG/PLA2R1/PNP/PTAFR/RORC/S100A8/S100A9/S1PR3/SLC11A1/TLR2/TLR4/TMEM173/TNFAIP8/VTCN1	51	10	41	IL12A/AIRE/VTCN1/RORC/LEP/NOD1/CD4/ABCA1/NOD2/AVPR2	PTAFR/SLC11A1/PLA2R1/ITGB6/IL12RB2/S100A9/LOC102169149/S100A8/FCER1G/EPHB6/PIK3CG/LOC100860959/IRAK4/KIT/ADAMTS3/TMEM173/NLRP3/FGFR4/TNFAIP8/GADD45G/S1PR3/TLR4/HIF1A/PNP/LOC102176691/NOX5/F2RL1/NLRC4/LOC102191717/CHI3L1/LOC102190537/TLR2/NOS2/IL31RA/CHGA/LOC100861338/CARD11/LIPA/IDO1/LTBP3/IRF7	1.59400881568264	Process
GO:0044772	mitotic cell cycle phase transition	79/3495	253/16167	0.000215030581392324	0.000215030581392324	0.0137738062980163	AKAP9/AURKA/BCAT1/BIRC5/BORA/BRSK1/BUB1B/CAMK2B/CAMK2G/CCNB1/CCNB2/CCND1/CCND2/CCND3/CDC25A/CDC25B/CDC25C/CDC27/CDC6/CDC7/CDK1/CDK14/CDK2/CDK3/CDK5RAP2/CDK6/CDKN2B/CDKN2D/CDT1/CEP250/CEP290/CEP76/CEP78/CHEK2/CIT/DCTN1/DHFR/DYNLL1/E2F1/E2F7/FBXL15/FBXL7/FBXO5/FGFR1OP/FOXM1/GADD45A/HINFP/ID4/KLF11/LCMT1/LOC102177846/LOC108634551/MASTL/MCM6/MELK/MYB/MYC/NASP/NDE1/NEK2/ORC1/PCNT/PHLDA1/PLCB1/PLK1/PLK…	79	20	59	PCNT/LOC102177846/CAMK2B/AKAP9/CEP290/CDC25C/CDKN2D/CDKN2B/CDK5RAP2/FGFR1OP/DCTN1/KLF11/PLCB1/CEP250/USH1C/HINFP/CDK3/LCMT1/FBXL15/CAMK2G	MCM6/NASP/ORC1/GADD45A/CDC7/PRKAR2B/CDK6/CDK14/PHLDA1/E2F7/TUBA1A/CDK2/BCAT1/CCND2/FOXM1/PPAT/TACC3/DHFR/CEP78/MELK/MYB/FBXO5/CCNB2/POLE2/BUB1B/POLE4/SPDYA/BORA/MASTL/CDC25B/AURKA/E2F1/MYC/WEE1/NEK2/CHEK2/DYNLL1/CIT/CDT1/BRSK1/PPM1D/CDC6/CDC27/BIRC5/CCNB1/PLK2/FBXL7/CDC25A/ID4/TCF19/CCND3/RBBP8/TYMS/CEP76/NDE1/PLK1/CDK1/CCND1/LOC108634551	1.444404485233	Process
GO:0002532	production of molecular mediator involved in inflammatory response	12/3495	20/16167	0.000221419218043796	0.000221419218043796	0.0140884775438814	ADAM17/ADORA3/ALOX5/ALOX5AP/BTK/FCER1G/IDO1/LOC102173969/P2RX1/PRDX2/SYK/TLR4	12	1	11	PRDX2	ADORA3/FCER1G/SYK/TLR4/ADAM17/ALOX5AP/P2RX1/LOC102173969/IDO1/ALOX5/BTK	2.77545064377682	Process
GO:0015868	purine ribonucleotide transport	10/3495	15/16167	0.000223642907583961	0.000223642907583961	0.0141357284284683	CALHM1/GJA1/LOC102178813/SLC25A23/SLC25A24/SLC25A25/SLC25A42/SLC25A5/SLC33A1/SLC35B3	10	3	7	SLC25A23/SLC25A42/SLC25A25	SLC33A1/SLC25A24/GJA1/SLC35B3/CALHM1/LOC102178813/SLC25A5	3.08383404864092	Process
GO:0006469	negative regulation of protein kinase activity	77/3495	246/16167	0.000236037198367065	0.000236037198367065	0.014820978376691	ASPN/BGN/CAMK2N1/CASP3/CDK6/CDKN2B/CDKN2D/CHAD/CHMP6/CHORDC1/DBNDD2/DCN/DRD1/DTNBP1/DUSP16/DUSP22/DUSP26/DUSP4/DUSP5/DUSP6/DUSP7/DVL1/EPHB2/ERRFI1/FEM1A/FGFR1OP/FLRT1/FLRT3/GADD45A/GADD45B/GADD45G/GMFB/GMFG/HEXIM2/HMGCR/HYAL2/INCA1/LOC100861338/LOC102173969/LOC102184299/LRRC15/LRRC19/LRRC3/LRRC4/LRRC4B/LRRTM1/LRTM1/LYN/NCS1/NYX/PKIB/PKIG/PLK1/PPM1E/PPP1R1A/PREX1/PRKAR1B/PRKAR2A/PRKAR2B/PRKCA/PTK6…	77	26	51	PPP1R1A/UCHL1/RGS14/FEM1A/CDKN2D/LRRC19/CDKN2B/TESK1/FGFR1OP/DRD1/PTK6/DBNDD2/RGS2/DVL1/INCA1/HEXIM2/CHMP6/PRKCA/DUSP7/PRKAR2A/DUSP22/DTNBP1/TSC2/PRKAR1B/DUSP26/RTN4R	LRRC15/WWTR1/LRRC3/CAMK2N1/EPHB2/GADD45A/RGS4/LRRC4/PRKAR2B/CDK6/DUSP6/DCN/SOCS2/DUSP16/GADD45B/ASPN/GADD45G/PKIB/GMFB/SPRED1/HMGCR/LRRTM1/SPRED2/NCS1/FLRT3/TRIB3/PKIG/PREX1/LYN/RTN4RL2/PTPRJ/ERRFI1/GMFG/LRRC4B/PPM1E/CHAD/LOC102173969/LRTM1/HYAL2/STK38/LOC102184299/PLK1/LOC100861338/DUSP5/SFRP5/DUSP4/CASP3/CHORDC1/FLRT1/NYX/BGN	1.44789769356921	Process
GO:0010543	regulation of platelet activation	17/3495	34/16167	0.000240133106994612	0.000240133106994612	0.0149796139051954	ADAMTS18/C1QTNF1/CD9/DMTN/FCER1G/LOC108638200/LYN/NOS3/PDGFRA/PDPN/PRKCA/PRKCQ/PTPRJ/SELP/SERPINE2/SYK/TLR4	17	4	13	DMTN/PRKCQ/PRKCA/LOC108638200	SERPINE2/FCER1G/NOS3/CD9/PDGFRA/SYK/TLR4/LYN/PTPRJ/SELP/PDPN/ADAMTS18/C1QTNF1	2.31287553648069	Process
GO:0044839	cell cycle G2/M phase transition	43/3495	120/16167	0.000243038067806794	0.000243038067806794	0.0150623797730977	AKAP9/AURKA/BIRC5/BORA/BRSK1/CCNB1/CCNB2/CDC25A/CDC25B/CDC25C/CDK1/CDK14/CDK5RAP2/CDKN2B/CEP250/CEP290/CEP76/CEP78/CHEK2/CIT/DCTN1/DYNLL1/FBXL15/FBXL7/FGFR1OP/FOXM1/GADD45A/LCMT1/LOC102177846/LOC108634551/MASTL/MELK/NDE1/NEK2/PCNT/PHLDA1/PLCB1/PLK1/PPM1D/PRKAR2B/TUBA1A/USH1C/WEE1	43	14	29	PCNT/LOC102177846/AKAP9/CEP290/CDC25C/CDKN2B/CDK5RAP2/FGFR1OP/DCTN1/PLCB1/CEP250/USH1C/LCMT1/FBXL15	GADD45A/PRKAR2B/CDK14/PHLDA1/TUBA1A/FOXM1/CEP78/MELK/CCNB2/BORA/MASTL/CDC25B/AURKA/WEE1/NEK2/CHEK2/DYNLL1/CIT/BRSK1/PPM1D/BIRC5/CCNB1/FBXL7/CDC25A/CEP76/NDE1/PLK1/CDK1/LOC108634551	1.65756080114449	Process
GO:0018209	peptidyl-serine modification	64/3495	197/16167	0.000247143038292549	0.000247143038292549	0.0152179689521123	AKT3/AURKA/AURKB/BCL2/BGN/BRSK1/CAMK1D/CAMK1G/CAMK2B/CAMK2G/CAMK4/CAMKV/CCNB1/CDC7/CDK1/CDK2/CDK5/CHEK2/CLSPN/DCLK1/DCLK3/DCN/DRD1/EGFLAM/GALNT3/IKBKE/LOC102172279/LOC108638200/MAMDC2/MAP2K2/MAP3K10/MAPKAPK2/MAST2/MASTL/MKNK2/MYLK2/MYLK4/MYO3A/MYO3B/NDNF/PBK/PDK1/PDK2/PINK1/PLK1/PLK2/PNCK/PRKCA/PRKCB/PRKCG/PRKCQ/PRKCZ/PRKD1/PRKX/PSKH1/SGK1/SRC/STK38/STK38L/STK39/SYK/TGFBR2/TTK/VRK3	64	23	41	PINK1/PDK1/MAST2/CDK5/CAMK2B/MKNK2/MAP2K2/DRD1/PRKCQ/MYO3A/MYLK2/MAPKAPK2/PRKCZ/PSKH1/MAP3K10/VRK3/PDK2/PRKCA/LOC108638200/DCLK3/CAMKV/CAMK2G/PNCK	GALNT3/STK39/MYO3B/CLSPN/CDC7/DCN/CDK2/STK38L/NDNF/CAMK4/PBK/MAMDC2/SYK/TTK/SGK1/DCLK1/CAMK1D/MASTL/AURKA/SRC/LOC102172279/IKBKE/AKT3/CAMK1G/CHEK2/PRKCG/BRSK1/AURKB/CCNB1/PLK2/EGFLAM/PRKD1/TGFBR2/MYLK4/STK38/BCL2/PLK1/PRKCB/CDK1/PRKX/BGN	1.50278207446461	Process
GO:0006909	phagocytosis	57/3495	171/16167	0.000250685047209813	0.000250685047209813	0.0153371209382684	ABCA1/ACTR3/ADGRB1/ADORA1/AIF1/ANXA1/ANXA11/ARPC1B/ARPC3/ARPC5/AXL/CD14/CD3G/CD93/CDC7/COLEC12/FCER1G/FYN/ICAM5/ITGAM/ITGB3/LEP/LIMK1/LOC100860959/LOC102168948/LOC102173987/LOC102178953/LOC102186356/LOC102190036/LOC108634517/LYN/MARCO/MEGF10/MSR1/MSTRG.14196/MYH10/MYO10/MYO1C/MYO7A/NR1H3/P2RX7/PECAM1/PTX3/RAB20/SCARB1/SLC11A1/SPON2/SRC/SRPX/SYK/THBS1/TUB/TULP1/TXNDC5/VAV2/WIPF1/YES1	57	11	46	LOC102186356/LEP/ABCA1/LOC102190036/NR1H3/TUB/CD3G/MYO1C/LIMK1/ANXA11/MSTRG.14196	PTX3/SLC11A1/MARCO/ACTR3/LOC102168948/WIPF1/CDC7/LOC102173987/FCER1G/LOC100860959/SPON2/CD14/MEGF10/ICAM5/ANXA1/SYK/FYN/THBS1/VAV2/RAB20/CD93/SRC/LYN/ADGRB1/MYO7A/ADORA1/ARPC5/ARPC3/P2RX7/SCARB1/AXL/MYH10/ITGB3/PECAM1/MYO10/LOC102178953/TXNDC5/AIF1/TULP1/COLEC12/YES1/ITGAM/ARPC1B/MSR1/SRPX/LOC108634517	1.54191702432046	Process
GO:0005509	calcium ion binding	102/3495	344/16167	0.000258438751549977	0.000258438751549977	0.0156460842406716	ACAN/ACTC1/ADGRL3/ADGRV1/AIF1/ANXA1/ANXA11/ANXA2/AOAH/ASPN/ATP2B2/BAIAP3/C1R/CABYR/CALB1/CALM1/CALM3/CAPN3/CAPS/CASQ2/CDH1/CELSR1/CHGA/CLEC6A/CLGN/COLEC11/COMP/EFHD2/ENPP1/ENPP2/FBN1/FBN2/GALNT3/GCA/HRC/ITIH1/ITPR2/KCNIP1/KCNIP4/LCP1/LOC102169149/LOC102169641/LOC102175216/LOC102175526/LOC102180291/LOC102182334/LOC102184297/LOC102188569/LOXL2/LRP2/MAN1A1/MAN1C1/MELK/MGP/ATP2B2/NCALD/NCS1/NOL3/PAM/…	102	34	68	GCA/LOC102169641/S100A4/S100A2/S100A14/S100A1/KCNIP4/ADGRV1/CAPS/TMEM2/CALM1/CAPN3/LOC102175216/TPT1-2/PLCB1/TNNC2/CLGN/NOL3/RYR1/CALM3/HRC/TRPM4/SYT3/RPH3AL/ITIH1/TNNC1/ATP2B2/CABYR/BAIAP3/SLIT1/ANXA11/PRF1/SYTL5/MSTRG.18649	LOC102175526/S100B/MAN1C1/GALNT3/LRP2/SLC25A24/CASQ2/S100A9/LOC102169149/S100A8/THBS3/SRI/AOAH/SCIN/PVALB/ITPR2/MGP/CLEC6A/LOC102180291/LOC102188569/C1R/CELSR1/SNCA/PKD2/ADGRL3/PAM/SPARC/SPOCK1/FBN2/COMP/ANXA1/MELK/LOXL2/ASPN/COLEC11/MAN1A1/ENPP1/SMOC2/SLC24A5/FBN1/ANXA2/THBS1/ACTC1/RASGRP3/NCS1/LCP1/ENPP2/CALB1/NCALD/SYT13/RCN1/SYT9/SELP/EFHD2/PLA2G4A/LOC102182334/PCDH18/CDH1/KCNIP1/ACAN/CHGA/LO…	1.37158898093622	Function
GO:0072507	divalent inorganic cation homeostasis	137/3495	484/16167	0.000259013702936451	0.000259013702936451	0.0156460842406716	ADCYAP1/AGTR1/APLNR/ATF4/ATP13A3/ATP2B2/ATP2B3/ATP2B4/ATP7B/AVPR1A/BCL2/BDKRB1/BDKRB2/BNIP3/BOK/C1QTNF1/C3AR1/C5/C5AR2/CACNA1G/CALB1/CALCR/CALM1/CALM3/CAPN3/CASQ2/CATSPER4/CCR3/CD24/CD38/CD4/CD40/CDH23/CEMIP/CXCL10/CXCL9/CXCR4/CYSLTR1/DISC1/DRD1/EDN3/EDNRA/EDNRB/EFHC1/ESR1/F2R/F2RL1/FAM155A/FIS1/GJA1/GNA15/GPER1/GPR157/GPR17/GPR20/GRIN2C/GRIN2D/HEXB/HRC/IL6ST/ITGB3/ITPR2/JPH1/JPH3/KCNA1/KCNK3/KDR…	137	39	98	CATSPER4/SV2A/S100A14/CD4/ATF4/MCHR1/LOC102182395/TRDN/PLN/ESR1/CALM1/CAPN3/DRD1/ATP7B/TPT1-2/JPH1/RIC3/MFN2/GPR157/UTS2/NOS1/JPH3/MT3/NOL3/RYR1/CALM3/HRC/TRPM4/PRKCA/STC2/CCR3/ATP2B2/FIS1/GPER1/BNIP3/MGEA5/ATP2B3/MSTRG.18544/MSTRG.18649	ATP13A3/AGTR1/TRPC1/S100B/SEPN1/LOC108637382/SLC11A1/SLC39A10/CXCR4/GPR17/BOK/SLC30A7/S1PR1/CASQ2/S100A9/S100A8/SRI/PIK3CG/LOC100860959/CALCR/TMTC2/AVPR1A/PVALB/ITPR2/C3AR1/KCNA1/MCUB/RAP1GDS1/SNCA/PKD2/PDGFRA/KDR/TMEM165/CXCL9/CXCL10/CD38/PDE6A/GNA15/STC1/S1PR3/LPAR1/C5/GJA1/CD24/SLC24A5/F2RL1/F2R/KCNK3/FAM155A/EDNRB/EDN3/LOC108633189/LOC102190430/CD40/CALB1/TRPA1/GPR20/SLC39A4/APLNR/LOC10216997…	1.30935515908204	Process
GO:0045766	positive regulation of angiogenesis	62/3495	190/16167	0.000267493442140017	0.000267493442140017	0.0160462353690512	ADAM12/AGTR1/AKT3/ANGPTL4/ANXA1/APLNR/BAC7.5/BTG1/C3AR1/C5/CCBE1/CCR3/CD40/CHI3L1/CTSH/CX3CR1/CXCR4/CYSLTR1/ETS1/F3/FGF18/GATA6/GREM1/HIF1A/HSPB6/HYAL1/IGF2/ITGA5/ITGB3/KDR/LOC102169231/LOC102170003/LOC102173683/LOC102184252/LOC108638200/MAP34-B/CD34/NOS3/NRAS/NRP1/PAK4/PIK3R6/PLK2/PPP1R16B/PRKCA/PRKCB/PRKD1/RHOJ/S100A1/SASH1/SEMA5A/SPATA5/TEK/TGFBR2/THBS1/TLR3/TWIST1/UTS2/UTS2R/VASH2/VEGFB/VEGFC	62	9	53	S100A1/ANGPTL4/UTS2/HSPB6/PAK4/PRKCA/LOC108638200/CCR3/VEGFB	AGTR1/CXCR4/F3/NRAS/NOS3/TWIST1/BTG1/ITGA5/C3AR1/KDR/TEK/ANXA1/C5/SASH1/RHOJ/HIF1A/THBS1/GREM1/LOC102184252/NRP1/PPP1R16B/CD40/APLNR/CHI3L1/AKT3/VASH2/SPATA5/LOC102173683/PIK3R6/ITGB3/UTS2R/FGF18/PLK2/SEMA5A/CTSH/PRKD1/TGFBR2/CX3CR1/HYAL1/MAP34-B/LOC102169231/BAC7.5/LOC102170003/GATA6/CCBE1/PRKCB/ADAM12/TLR3/VEGFC/ETS1/IGF2/CYSLTR1/MSTRG.10826	1.50945561328213	Process
GO:0050773	regulation of dendrite development	52/3495	153/16167	0.000269000526755905	0.000269000526755905	0.0160462353690512	ANAPC2/ARHGAP44/BHLHB9/BMP5/C1H21orf91/CAMK1D/CAMK2B/CDC20/CDK5/CHRNA3/CIT/CLIP1/CRTC1/CUL7/CYFIP1/DISC1/DNM1L/DTNBP1/EZH2/FAT3/FOXO6/FSTL4/GORASP1/KIAA0319/LPAR1/LRP8/LZTS3/MARCKS/MFN2/MT3/NEURL1/NGEF/NGFR/NLGN1/NTRK2/NUMBL/PLK2/PREX1/PTPRZ1/RAB17/RAP2A/RELN/SDC2/SDK1/SEMA4D/SGK1/TBC1D24/TIAM1/TLX2/TRPC6/TSC2/VLDLR	52	18	34	CDK5/CAMK2B/CRTC1/VLDLR/SEMA4D/TLX2/ANAPC2/LZTS3/MFN2/CLIP1/MT3/ARHGAP44/GORASP1/DTNBP1/CUL7/TSC2/TBC1D24/NEURL1	TIAM1/C1H21orf91/NLGN1/CYFIP1/RAB17/NGEF/FOXO6/CDC20/LRP8/EZH2/PTPRZ1/RELN/DNM1L/FSTL4/NTRK2/LPAR1/MARCKS/SGK1/RAP2A/CAMK1D/PREX1/SDC2/TRPC6/CIT/KIAA0319/NUMBL/NGFR/PLK2/CHRNA3/BMP5/SDK1/DISC1/FAT3/BHLHB9	1.572150691464	Process
GO:0051216	cartilage development	50/3495	146/16167	0.000284442637917617	0.000284442637917617	0.016861990179791	ACAN/ALX1/AXIN2/BMP1/BMP2/CHAD/CHI3L1/COL11A1/COL11A2/COL2A1/COL9A1/COMP/FGF18/GLI2/GPLD1/HIF1A/HOXA11/HYAL1/HYAL2/LUM/MEF2D/MGP/MYCN/MYF5/NOV/NPPC/OSR1/PITX1/PRKCA/PRRX1/PRRX2/ROR2/RUNX3/SATB2/SERPINH1/SHOX2/SIX2/SNAI2/SOX9/STC1/SULF1/SULF2/TGFBR2/THBS1/THBS3/THRA/TIMP1/TRPV4/TYMS/WNT2B	50	6	44	RUNX3/MEF2D/PITX1/GPLD1/THRA/PRKCA	SHOX2/NPPC/SATB2/GLI2/COL11A1/WNT2B/THBS3/HOXA11/MYF5/ALX1/LUM/COL2A1/MGP/COMP/BMP1/STC1/ROR2/HIF1A/THBS1/SIX2/OSR1/MYCN/PRRX2/BMP2/SULF2/NOV/SULF1/SNAI2/COL9A1/SERPINH1/CHI3L1/PRRX1/TRPV4/CHAD/SOX9/AXIN2/FGF18/ACAN/TGFBR2/HYAL2/HYAL1/COL11A2/TYMS/TIMP1	1.58416132635663	Process
GO:0006112	energy reserve metabolic process	24/3495	56/16167	0.000288377580133805	0.000288377580133805	0.016989730468312	ADRB3/GBE1/GYG2/IL6ST/LEP/LOC102169183/LOC102190925/MRAP2/MT3/MYC/NR1D1/PCDH12/PER2/PFKM/PGM1/PGM2/PGM2L1/PID1/PPP1R3A/PPP1R3B/PYGL/PYGM/S100B/STK40	24	11	13	PER2/STK40/PGM1/LOC102190925/LEP/PPP1R3A/PFKM/PGM2L1/MT3/NR1D1/PYGM	GBE1/S100B/PID1/PGM2/PCDH12/LOC102169183/MRAP2/PYGL/MYC/IL6ST/ADRB3/PPP1R3B/GYG2	1.98246474555487	Process
GO:0005788	endoplasmic reticulum lumen	89/3495	294/16167	0.000291932066494099	0.000291932066494099	0.017093626392651	ADAMTS5/ADAMTS7/BCHE/CASQ2/CD4/CES2/CFP/CKAP4/CLN6/COL11A1/COL11A2/COL12A1/COL13A1/COL15A1/COL17A1/COL1A2/COL21A1/COL24A1/COL28A1/COL2A1/COL4A1/COL4A2/COL4A3/COL4A4/COL5A2/COL6A1/COL6A2/COL6A3/COL8A1/COL8A2/COL9A1/COL9A2/COLGALT2/CP/CRTAP/CSF1/DNAJB9/F5/FBN1/FMO1/FOXRED2/FSTL1/FUCA2/GOLM1/GPX7/HRC/IGFBP3/IGFBP4/IGFBP7/IL12A/IL27/KDELC1/KTN1/LAMB1/LAMC1/LOC102171143/LOC102172606/LOC102183132/LOC10…	89	16	73	MELTF/IL12A/WNT4/RDH5/CD4/PCSK4/TRDN/KTN1/CLN6/MGAT4A/LOC102188073/LOC102188887/CES2/HRC/STC2/LOC108635379	ADAMTS5/COL8A1/FSTL1/P3H2/BCHE/CP/COL6A1/COL6A2/COL4A3/COL4A4/COL5A2/COL6A3/COL8A2/COL9A2/P3H1/GPX7/COL24A1/COL11A1/CSF1/CASQ2/IGFBP3/DNAJB9/LAMB1/COL28A1/COL1A2/COL2A1/CKAP4/LOC102171143/LOC102172606/FOXRED2/SPP1/IGFBP7/VCAN/LOC102189116/COL15A1/GOLM1/TNC/COL12A1/FUCA2/FBN1/SCG3/THBS1/COL4A2/COL4A1/KDELC1/SDC2/LOC108637488/COL9A1/RCN1/SERPINH1/PDGFD/F5/FMO1/QSOX1/LAMC1/COLGALT2/PLAUR/IGFBP4/ADAM…	1.40031239963797	Component
GO:0006936	muscle contraction	75/3495	240/16167	0.00029813762595715	0.00029813762595715	0.017260228803338	ACTC1/ACTN3/ATP1A1/ATP8A2/BDKRB2/CACNA1G/CASQ2/CD38/CHRM3/CHRNA1/CHRNG/CXCR4/DES/DRD1/EDN3/EDNRA/EDNRB/GAMT/GJA1/GJC1/GNAO1/HCN4/HRC/IGSF22/JSRP1/KCNE5/KCNJ3/KCNJ5/KCNJ8/KCNQ1/LMOD1/LMOD3/LOC102181716/LOC108634682/LOC108637382/MB/MYBPC1/MYBPC2/MYBPH/MYH11/MYH13/MYL3/MYL4/MYL6B/MYLK2/MYOM1/NOS1/P2RX6/RYR1/SCN1B/SCN2B/SCN7A/SGCA/SNTA1/SSTR2/SULF1/SULF2/SYNM/TCAP/TLR4/TMOD3/TMOD4/TNNC1/TNNC2/TNNI1/T…	75	36	39	DES/TMOD4/MYBPC1/MB/GAMT/JSRP1/TRDN/DRD1/ATP8A2/MYLK2/SNTA1/TNNC2/SCN2B/UTS2/LMOD1/TNNI1/NOS1/GNAO1/SCN1B/RYR1/HRC/MYBPC2/TNNT1/MYH13/SGCA/TCAP/SYNM/LMOD3/TNNC1/MYL3/MYOM1/MYH11/TRIM72/VEGFB/ACTN3/P2RX6	TRIM63/LOC108637382/CHRNG/CXCR4/KCNJ3/SCN7A/CHRNA1/CASQ2/ATP1A1/MYL6B/KCNJ8/CD38/TLR4/GJA1/TMOD3/ACTC1/HCN4/EDNRB/EDN3/SULF2/TRPA1/SULF1/MYBPH/TNNT2/EDNRA/TSHZ3/TRPV1/LOC102181716/CACNA1G/GJC1/MYL4/SSTR2/BDKRB2/CHRM3/IGSF22/KCNJ5/KCNQ1/KCNE5/LOC108634682	1.44554721030043	Process
GO:0051279	regulation of release of sequestered calcium ion into cytosol	33/3495	86/16167	0.000298394272077118	0.000298394272077118	0.017260228803338	APLNR/BDKRB1/CALM1/CALM3/CAPN3/CASQ2/CEMIP/CXCL10/CXCL9/DIAPH1/DRD1/EDNRA/F2R/GPER1/HRC/ITGB3/JPH1/JPH3/JSRP1/LOC102188617/LOC108634682/LOC108637382/METTL21C/NOL3/NOS1/PKD2/PLN/PRKD1/SEPN1/SNCA/SRI/TRDN/TRPC1	33	15	18	DIAPH1/JSRP1/TRDN/PLN/CALM1/CAPN3/DRD1/METTL21C/JPH1/NOS1/JPH3/NOL3/CALM3/HRC/GPER1	TRPC1/SEPN1/LOC108637382/CASQ2/SRI/SNCA/PKD2/CXCL9/CXCL10/F2R/APLNR/EDNRA/LOC102188617/ITGB3/CEMIP/PRKD1/BDKRB1/LOC108634682	1.77499750474099	Process
GO:0051047	positive regulation of secretion	141/3495	502/16167	0.000307101596610019	0.000307101596610019	0.0175828314325573	ACSL3/ADCYAP1/ADORA1/ADORA3/AGTR1/ALOX12B/ARRB1/AVPR1A/BAC7.5/BAIAP3/C1QTNF1/C1QTNF3/C1QTNF4/C5/CACNA1G/CADPS2/CD14/CD177/CD274/CD38/CD84/CDK5/CFTR/CLEC5A/CLEC6A/CNTF/CPB2/CRHR2/DAB2/DNM1L/DPYSL2/DTNBP1/DYNLL1/EDN3/EDNRB/EZR/F2R/F2RL1/FCER1A/FCER1G/FGFR4/FZD5/GAL/GJA1/GLUL/GPER1/GPLD1/HIF1A/HYAL2/IGF1/IL17RA/IL1RL1/INHA/INHBB/IRS1/ITGAM/KCNQ1/KISS1R/LEP/LOC100860781/LOC100860959/LOC100861338/LOC1…	141	36	105	PINK1/NR0B2/IRS1/VTCN1/CDK5/LEP/PFKM/MAPK11/KISS1R/RAB3D/UCN/CPB2/PRKCQ/CNTF/PFKFB2/MFN2/PRKCZ/TNFRSF4/GPLD1/NOD2/TRPM4/RPH3AL/ALOX12B/PRKCA/SLC6A1/LOC102178679/DTNBP1/LOC102172255/MYOM1/BAIAP3/GPER1/MGEA5/SCT/SIRT3/STXBP2/LOC108635143	PEX5L/NLGN1/AGTR1/PTAFR/NPPC/RHBDD1/ACSL3/INHA/FZD5/INHBB/PLA2R1/LOC102190840/LOC102190572/ADORA3/S100A9/S100A8/FCER1A/CD84/FCER1G/CLEC5A/CADPS2/SRI/CRHR2/CFTR/LOC100860959/TWIST1/SCIN/AVPR1A/IGF1/DNM1L/CLEC6A/IL17RA/SNCA/SPP1/CD38/CD14/NLRP3/FGFR4/TEK/CD274/DPYSL2/SYK/TNFSF15/TLR4/C5/GJA1/EZR/HIF1A/PCK2/F2RL1/F2R/IL1RL1/SDC1/SOX11/STXBP1/NCS1/EDNRB/POSTN/SNAP25/EDN3/SRC/TRPA1/RIMS1/C1QTNF4/ARRB1…	1.2992647436007	Process
GO:0071900	regulation of protein serine/threonine kinase activity	140/3495	498/16167	0.00030890955956122	0.00030890955956122	0.0175828314325573	ADAM17/ADORA1/ARRB1/AXIN1/BMP2/C5/CASP3/CCNB1/CCND1/CCND2/CCND3/CD24/CD40/CDC25A/CDC25C/CDC6/CDK1/CDK6/CDKN2B/CDKN2D/CEMIP/CHORDC1/CKS2/CRKL/CXCR4/DAB2/DTNBP1/DUSP16/DUSP22/DUSP4/DUSP5/DUSP6/DUSP7/EDN3/EIF2AK2/EPHB2/EZH2/F2R/FCER1A/FEM1A/FGD4/FGF18/FZD10/FZD5/FZD8/GADD45A/GADD45B/GADD45G/GDF15/HEXIM2/HMGCR/HYAL2/IGF1/IGF2/IKBKG/INCA1/KISS1R/KIT/KITLG/LOC100860781/LOC100861338/LOC102169149/LOC1021…	140	41	99	MUL1/LOC102183919/NOD1/FGD4/MAPK11/UCHL1/MAPK10/CDC25C/KISS1R/RGS14/MAP2K2/FEM1A/CDKN2D/PRDX2/SLC27A1/GDF15/UBA52/CDKN2B/TESK1/MAP3K4/MAP3K9/MAPRE3/MAPKAPK2/RGS2/CRKL/NOD2/MAP3K10/LOC102189340/INCA1/HEXIM2/PRKCA/DUSP7/PRKAR2A/DUSP22/DTNBP1/AXIN1/TSC2/PRKAR1B/IKBKG/MSTRG.10768/MSTRG.8964	TIAM1/MAP3K7CL/EPHB2/FZD5/CXCR4/STK39/STIL/GADD45A/PSRC1/LOC102169149/FCER1A/RGS4/EZH2/MDFIC/PRKAR2B/PIK3CG/CDK6/KITLG/DUSP6/IGF1/DUSP16/CCND2/PDE5A/SNCA/PKD2/KIT/GADD45B/S1PR2/ROR2/SYK/GADD45G/CKS2/LPAR1/TLR4/C5/PKIB/MARCKS/CD24/SASH1/THBS1/SPRED1/F2R/HMGCR/MAP4K4/EIF2AK2/SPRED2/SPDYA/ADAM17/FZD8/MAP3K8/BMP2/EDN3/TRIB3/SRC/PKIG/CD40/LYN/PTPRJ/ARRB1/PDGFD/ADORA1/P2RX7/FZD10/LOC108638256/LOC102187…	1.30041194822207	Process
GO:0070977	bone maturation	9/3495	13/16167	0.000309498168813957	0.000309498168813957	0.0175828314325573	BMP2/DCHS1/FAT4/IGF1/LEP/PHOSPHO1/RYR1/SEMA4D/THBS3	9	4	5	LEP/SEMA4D/RYR1/PHOSPHO1	THBS3/IGF1/BMP2/DCHS1/FAT4	3.20244305051172	Process
GO:0099513	polymeric cytoskeletal fiber	99/3495	334/16167	0.000320087413384654	0.000320087413384654	0.0179463327671891	ACTC1/ACTN3/AFAP1/AIF1/ARHGEF2/ARPC3/ASPM/AURKA/AURKB/BIRC5/CAMSAP3/CAPN6/CARMIL1/CCT2/CD2AP/CDK1/CDK5RAP2/CENPE/CEP162/CLIP1/CLIP2/CLMP/CNP/CORO1B/CTSH/DCTN1/DES/DISC1/DMTN/DNM1L/EZR/FAM161B/FGF13/FSCN1/FYN/GAS2/GAS7/GJA1/GPER1/GRAMD3/GTSE1/KEAP1/KIF11/KIF14/KIF18A/KIF1A/KIF2C/KIF3C/KLHL22/KRT9/LCP1/LMNB1/LMOD1/LOC100860781/LOC102168381/LOC102172952/LOC102177846/LOC102178700/LOC102179515/LOC1021…	99	35	64	DES/LOC102177846/TUBA8/MAP2K2/VMAC/KEAP1/RAB3D/CAMSAP3/MAP1S/DMTN/NEFL/CDK5RAP2/CEP162/FAM161B/MNS1/VPS18/DCTN1/MAPRE3/KIF3C/MYO3A/LMOD1/CLIP1/LOC102181148/MT3/LOC102168381/MYO1C/LOC102179515/KRT9/MAPT/SYNM/GPER1/POLB/ACTN3/FGF13/KLHL22	TRIM63/MYO1B/WIPF1/KIF1A/KIF2C/ARHGEF2/TUBA1A/LOC102178700/CCT2/DNM1L/GTSE1/CENPE/AFAP1/REEP2/GRAMD3/LMNB1/PDLIM4/ROR2/GJA1/MARCKS/FYN/EZR/TMOD3/ACTC1/SKA3/LCP1/NRP1/AURKA/SRC/KIF18A/CLMP/LOC108637778/ASPM/KIF14/ARPC3/SPAG5/AURKB/MYH10/GAS7/CNP/LOC102191238/BIRC5/VIMP/CTSH/TUBB2A/LOC102172952/CARMIL1/AIF1/CD2AP/YES1/TUBB6/CLIP2/FSCN1/SHTN1/KIF11/CDK1/DISC1/GAS2/LOC100860781/CORO1B/PLS3/CAPN6/LOC1…	1.37110585695562	Component
GO:0150034	distal axon	99/3495	334/16167	0.000320087413384654	0.000320087413384654	0.0179463327671891	AATK/ADCYAP1/ADGRL1/ADORA1/AMFR/AMPH/ANXA5/ARPC3/ARPC5/ATP6V0A1/BASP1/BRSK1/CALB1/CDH1/CDK5/CHRM2/CHRM3/CRHR2/CRTAC1/CXCR4/CYFIP1/DCLK1/DISC1/DIXDC1/DPYSL2/DRD1/DTNBP1/DVL1/EPN1/ESR1/FGF13/FLRT3/FRMD7/FSCN1/GABRB3/GLUL/GPER1/GRIK3/ITGA2/KCNA1/KCNA2/KCNA6/KCNAB2/KCNC2/KCNC3/KCNC4/KCNK2/KIF3C/L1CAM/LIMK1/LOC102175889/LRRTM1/MAPT/MARCKS/MYH10/MYLK2/NAPA/NCAM1/NECTIN1/NEFL/NRP1/NRSN1/NTRK2/OLFM1/P2RX…	99	29	70	PINK1/KCNC4/SV2A/CDK5/SYNGR1/NEFL/ESR1/DRD1/UCN/KIF3C/STMN3/MYLK2/STMN2/DVL1/AMFR/NAPA/EPN1/MAPT/GABRB3/DTNBP1/TSC2/TBC1D24/LIMK1/GPER1/SYN1/FGF13/RTN4R/L1CAM/SYP	TIAM1/CXCR4/CYFIP1/GRIK3/KCNA2/SYT11/CHRM2/PTPRZ1/AMPH/SRI/CRHR2/KCNC2/PVALB/PTPRO/KCNA1/KCNA6/ANXA5/PRSS12/SNCA/ADGRL1/DPYSL2/NTRK2/MARCKS/LRRTM1/STXBP1/OLFM1/DCLK1/SNAP25/FLRT3/NRP1/PDYN/PREX1/CALB1/NECTIN1/NCAM1/DIXDC1/ADORA1/KCNAB2/GLUL/ARPC5/KCNK2/TRPV4/ARPC3/P2RX7/P2RX4/NRSN1/CDH1/TSHZ3/KCNC3/BRSK1/LOC102175889/MYH10/ATP6V0A1/AATK/TIMP2/ITGA2/BASP1/TWF2/TULP1/ADCYAP1/PRRT2/FSCN1/RGS10/SHTN1…	1.37110585695562	Component
GO:0051092	positive regulation of NF-kappaB transcription factor activity	52/3495	154/16167	0.000321996994522615	0.000321996994522615	0.0179463327671891	AR/ARHGEF2/BTK/CAPN3/CARD11/CAT/CD40/CD84/CRHR2/CTH/DHX33/EDA2R/EIF2AK2/GREM1/IKBKG/IRAK4/LOC100860959/LOC100861338/LOC102169149/LOC102173185/LOC102179935/LOC102184087/LOC102187127/LOC102188481/LOC108634747/LOC108638256/LTF/NLRC4/NLRP3/NOD1/NOD2/PRKCB/PRKCQ/PRKCZ/PRKD1/RAB7B/RHEBL1/RIPK4/S100A8/S100A9/TGFBR3/TLR2/TLR3/TLR4/TNFSF18/TRAF1/TRAPPC9/TRIM25/TRIM32/TRIM38/TRIM62/UBA52	52	14	38	RIPK4/NOD1/UBA52/TRIM32/TRAF1/CAPN3/PRKCQ/TRAPPC9/CAT/PRKCZ/NOD2/AR/EDA2R/IKBKG	TRIM62/CTH/TGFBR3/S100A9/LOC102169149/S100A8/ARHGEF2/CD84/CRHR2/LOC100860959/RHEBL1/IRAK4/NLRP3/TLR4/GREM1/NLRC4/EIF2AK2/CD40/LOC102179935/RAB7B/TNFSF18/TLR2/TRIM25/LOC108638256/LOC102187127/LOC102184087/DHX33/PRKD1/LTF/TRIM38/PRKCB/LOC100861338/CARD11/TLR3/LOC102188481/BTK/LOC102173185/LOC108634747	1.5619419207402	Process
GO:0000904	cell morphogenesis involved in differentiation	147/3495	527/16167	0.000323909254250268	0.000323909254250268	0.0179463327671891	ABLIM1/ACTN1/ADCY1/ADGRB1/AMIGO1/ANTXR1/AR/ATP2B2/ATP8A2/AXL/B3GNT2/BCL2/BHLHE22/BRSK1/CASP3/CDH1/CDH11/CDH23/CDK5/CGN/CHL1/CLIC5/CNP/CNTN2/CNTN4/CTNND2/CXCR4/CYFIP1/DAB2/DACT1/DCLK1/DPYSL5/DTNBP1/DVL1/EFNA5/EFNB3/EGR2/EPHA5/EPHA7/EPHB2/EPHB3/ERBB3/ETV1/EZR/FARP1/FAT3/FERMT3/FGFR2/FLOT1/FLRT3/FNDC3B/FRMD6/FYN/FZD7/GBX1/GFRA1/GLI2/GLI3/GRB7/HRH2/ITGA8/ITGB3/KIF14/KLF7/L1CAM/LAMB1/LAMC1/LECT1/LEF1/…	147	38	109	FZD7/NR4A2/AMIGO1/CGN/GBX1/CDK5/ADCY1/NRTN/VLDLR/NR4A3/SPTB/LOC102175487/FARP1/ATP8A2/PRKCQ/MYO3A/BHLHE22/DVL1/RILPL1/LOC102181148/SCN1B/LRFN3/MAPT/NPTX1/PRKCA/LINGO1/ATP2B2/DTNBP1/FLOT1/CLIC5/SLIT1/LGI1/AR/RTN4R/LOC108634739/L1CAM/SCRIB/MSTRG.18649	EPHB3/FNDC3B/S100B/EPHB2/KLF7/NRP2/GLI2/CXCR4/MYO3B/CYFIP1/LRP8/PLPPR4/NTNG1/SEMA6C/TRIM46/PTPRZ1/GLI3/NRCAM/LAMB1/RELN/SEMA3C/SEMA3A/ETV1/LOC102190297/LOC102190935/ERBB3/PTPRO/LEF1/EPHA5/PRDM8/SPON2/EFNA5/SEMA6A/RAB8A/TEK/STC1/OGN/FYN/EPHA7/EZR/ACTN1/DACT1/FRMD6/HRH2/B3GNT2/ANTXR1/DPYSL5/STXBP1/SLITRK5/SLITRK6/POU4F1/DCLK1/LECT1/SNAP25/FLRT3/NRP1/ITGA8/SRC/SDC2/MATN2/ADGRB1/LRRC55/LRP4/MYO7A/TSK…	1.2902948913194	Process
GO:0033627	cell adhesion mediated by integrin	11/3495	18/16167	0.000327178648551489	0.000327178648551489	0.0179463327671891	ADAM17/C3H1orf168/FBN1/ITGA2/ITGA5/ITGA6/ITGAV/ITGB3/ITGB6/L1CAM/NOV	11	1	10	L1CAM	ITGB6/ITGA6/ITGAV/C3H1orf168/ITGA5/FBN1/ADAM17/NOV/ITGB3/ITGA2	2.82684787792084	Process
GO:0090330	regulation of platelet aggregation	11/3495	18/16167	0.000327178648551489	0.000327178648551489	0.0179463327671891	ADAMTS18/C1QTNF1/CD9/DMTN/LOC108638200/LYN/PDPN/PRKCA/PRKCQ/SERPINE2/SYK	11	4	7	DMTN/PRKCQ/PRKCA/LOC108638200	SERPINE2/CD9/SYK/LYN/PDPN/ADAMTS18/C1QTNF1	2.82684787792084	Process
GO:0043235	receptor complex	90/3495	299/16167	0.000334466547568961	0.000334466547568961	0.0182412522514753	ABCG2/ABCG8/ADGRV1/ADRB3/AHR/BMP2/CACNG4/CACNG5/CALCR/CALCRL/CD14/CD3D/CD3E/CD3G/CD4/CD40/CHRNA1/CHRNA3/CHRNA5/CHRNG/CPT1C/ERBB3/FLT4/GABRA1/GABRA2/GABRB3/GABRE/GABRG1/GABRR1/GFRA1/GPR20/GRIN2C/GRIN2D/GRIN3A/IL12RB2/IL6ST/IRS1/ITGA10/ITGA2/ITGA5/ITGA6/ITGA8/ITGA9/ITGAM/ITGAX/ITGB3/ITGB6/ITPR2/KCTD12/KCTD16/LDLR/LOC100860959/LOC102180368/LOC108634606/LOXL4/LRP2/LRP4/LRP8/LY96/TFRC/MUSK/NR1H3/NRP1/…	90	15	75	IRS1/NT5DC3/CD4/ADGRV1/KCTD16/VLDLR/NR1H3/CD3G/CD3D/CD3E/SKAP1/GABRB3/LOC102180368/LOC108634606/MSTRG.299	TFRC/PEX5L/TRPC1/CHRNG/NRP2/PLA2R1/ITGB6/LRP2/ITGA6/CHRNA1/CALCRL/LRP8/IL12RB2/TGFBR3/ITGA10/TRIL/LOC100860959/AHR/CALCR/ITGA5/PTPRB/ERBB3/ITPR2/ABCG2/GABRG1/GABRA2/GABRA1/CD14/LDLR/FLT4/NTRK2/SYK/GRIN3A/MUSK/TLR4/GABRR1/ABCG8/OLFM1/SLITRK5/KCTD12/NRP1/ITGA8/BMP2/CD40/LY96/GPR20/LRP4/TAS1R3/TLR2/GRIN2D/CPT1C/SHISA6/PLXDC1/ITGB3/GRIN2C/SSTR2/CACNG5/CACNG4/IL6ST/ITGA2/OSMR/CHRNA5/CHRNA3/TRAF3/TGFBR…	1.39236654370075	Component
GO:0031253	cell projection membrane	92/3495	307/16167	0.000341277373281298	0.000341277373281298	0.0184322346892451	ABCA7/ABCC2/ADCY6/ADORA1/AIF1/ANTXR1/ARHGEF2/ATF4/ATP6V0A4/BMX/CD24/CUBN/DHRS3/DIAPH1/DLC1/DMTN/DRD1/EEF1A1/EHD3/ENTPD2/EPS8L1/EPS8L2/EVC/EZR/FAP/FSCN1/GABRA2/GNGT1/GPER1/GPR157/GPR161/GUCY2D/HHIP/HIP1R/IFIT5/ITGA8/ITGB3/KCNC2/KCNC3/KCNJ11/KCNK1/LOC100860959/LOC100861136/LOC102174322/LOC102175286/LOC102175487/LOC102190297/LOC102190935/LOC108638200/LRP2/MAPT/MCHR1/CDC37/CDC37/GPR157/CDC37/CDC37/CD…	92	24	68	NAPEPLD/ATF4/MCHR1/DIAPH1/ABCA7/PDE4A/DMTN/SYNE2/LOC102175487/DRD1/KCNJ11/DHRS3/GPR157/MTSS1L/MYO1C/GUCY2D/MAPT/LOC108638200/GPER1/EPS8L2/LOC102175286/MSTRG.10768/MSTRG.18544/MSTRG.8964	TIAM1/FAP/LRP2/LOC100861136/ARHGEF2/GPR161/ATP6V0A4/PTPRZ1/LOC100860959/SGCE/GNGT1/KCNC2/LOC102190297/LOC102190935/ADCY6/SCNN1A/PKD2/GABRA2/EVC/WWC1/PDE6A/PSD2/EEF1A1/CD24/EZR/PLEK2/TMEM17/ANTXR1/EHD3/PLB1/SLC34A3/ENTPD2/SPATA13/ITGA8/CUBN/SRC/PTPRJ/SLC1A2/LOC102174322/ADORA1/USH2A/PDPN/TRPV4/HIP1R/SCARB1/HHIP/TMEM231/KCNC3/EPS8L1/SCIMP/NGFR/ITGB3/MYO10/SLC9A3/AIF1/SLC39A6/PRKCB/FSCN1/PSD/ABCC2/I…	1.38621856258126	Component
GO:0008037	cell recognition	50/3495	147/16167	0.000341830844049473	0.000341830844049473	0.0184322346892451	ADGRB1/AMIGO1/CADM2/CADM4/CATSPER4/CCT2/CD200/CD6/CLGN/CNTN2/CNTN4/COLEC12/CRTAC1/CXCR4/DOCK8/EFNA5/EFNB3/EPHA3/EPHB2/EPHB3/HSP70.1/L1CAM/LOC100860959/LOC102173987/LOC102178315/LOC102179204/LOC102190036/LOC108637850/MEGF10/MSTRG.14196/PVRL2/NCAM1/NCK2/NECTIN1/NECTIN4/NRCAM/NRP1/PCDH12/PCSK4/PECAM1/PRF1/PTPRZ1/SCARB1/SEMA3A/SEMA5A/TUB/TULP1/VCAN/ZPBP/ZPBP2	50	16	34	CATSPER4/AMIGO1/PCSK4/LOC102179204/NCK2/LOC102190036/TUB/LOC108637850/CLGN/HSP70.1/LOC102178315/PRF1/CD6/L1CAM/MSTRG.14196/MSTRG.6252	CADM2/EPHA3/CD200/EPHB3/EPHB2/CXCR4/LOC102173987/NECTIN4/PTPRZ1/NRCAM/LOC100860959/SEMA3A/ZPBP/CCT2/EFNA5/VCAN/PCDH12/MEGF10/DOCK8/NRP1/ADGRB1/NECTIN1/NCAM1/CNTN2/SCARB1/CADM4/EFNB3/ZPBP2/PECAM1/SEMA5A/CNTN4/TULP1/COLEC12/CRTAC1	1.57338471869434	Process
GO:0060314	regulation of ryanodine-sensitive calcium-release channel activity	15/3495	29/16167	0.000346952984455111	0.000346952984455111	0.0185803947780071	CALM1/CALM3/CASQ2/HRC/JPH1/JPH3/JSRP1/LOC108634682/LOC108637382/NOS1/PKD2/PLN/SEPN1/SRI/TRDN	15	9	6	JSRP1/TRDN/PLN/CALM1/JPH1/NOS1/JPH3/CALM3/HRC	SEPN1/LOC108637382/CASQ2/SRI/PKD2/LOC108634682	2.39262986532485	Process
GO:0019210	kinase inhibitor activity	36/3495	97/16167	0.000348472056027363	0.000348472056027363	0.0185803947780071	ASPN/BGN/CAMK2N1/CASP3/CDKN2B/CDKN2D/CHAD/DCN/FGFR1OP/FLRT1/FLRT3/GMFB/GMFG/HEXIM2/HYAL2/INCA1/LRRC15/LRRC19/LRRC3/LRRC4/LRRC4B/LRRTM1/LRTM1/NCS1/NYX/PKIB/PKIG/PRKAR1B/PRKAR2A/PRKAR2B/RTN4R/RTN4RL2/S100B/SOCS2/SPRED1/SPRED2	36	9	27	CDKN2D/LRRC19/CDKN2B/FGFR1OP/INCA1/HEXIM2/PRKAR2A/PRKAR1B/RTN4R	LRRC15/LRRC3/S100B/CAMK2N1/LRRC4/PRKAR2B/DCN/SOCS2/ASPN/PKIB/GMFB/SPRED1/LRRTM1/SPRED2/NCS1/FLRT3/PKIG/RTN4RL2/GMFG/LRRC4B/CHAD/LRTM1/HYAL2/CASP3/FLRT1/NYX/BGN	1.71677359408876	Function
GO:0050867	positive regulation of cell activation	100/3495	339/16167	0.000361305218074111	0.000361305218074111	0.0191576281419764	ADORA3/AIF1/ANXA1/AXL/BCL2/BST1/BTK/CAPN3/CARD11/CD177/CD24/CD274/CD38/CD3E/CD4/CD40/CD6/CD83/CD86/CFTR/CLEC4D/DHPS/DMTN/DOCK8/EFNB3/EPHB4/EPHB6/F2RL1/FAM19A3/FCER1A/FCER1G/FLOT2/FYN/GLI2/GLI3/HHLA2/HSPH1/IGF1/IGF2/IGFBP2/IL12A/IL1RL1/IL2RA/IL6ST/ITGAM/LEP/LOC100861338/LOC102175177/LOC102175889/LOC102176691/LOC102177727/LOC102178953/LOC102183941/LOC102184087/LOC102187127/LOC102189932/LOC102190036…	100	29	71	IL12A/RUNX3/FAM19A3/VTCN1/LEP/LOC102183941/CD4/TNIP2/TNFSF14/DHPS/NR4A3/DMTN/CAPN3/MSH2/NCK2/PRKCQ/LOC102190036/CD3E/PRKCZ/TNFRSF4/NOD2/FLOT2/PAGR1/CD6/SART1/STXBP2/MSTRG.14196/MSTRG.299/MSTRG.6252	NFKBIZ/HHLA2/CD86/TFRC/PTAFR/NPPC/IGFBP2/SLC39A10/GLI2/LOC102175177/ADORA3/FCER1A/FCER1G/EPHB6/GLI3/CFTR/IGF1/LOC102189932/CLEC4D/BST1/CD38/NLRP3/CD274/DOCK8/ANXA1/SYK/TLR4/FYN/CD24/MYB/THBS1/PNP/LOC102176691/MMP14/F2RL1/IL1RL1/STXBP1/TNFSF13B/LOC102177727/HSPH1/IL2RA/SRC/CD40/LYN/PTPRJ/SELP/PDPN/AXL/CD177/LOC102175889/LOC108638256/LOC102187127/LOC102184087/TNFSF13/EFNB3/PIK3R6/SLC4A1/IL6ST/TGFBR…	1.3645283401066	Process
GO:0043394	proteoglycan binding	17/3495	35/16167	0.000373427314345895	0.000373427314345895	0.0195525977845295	CECR1/CFH/COMP/CTSK/CTSS/FST/GREM1/HPSE/ITGA2/ITGAM/LOC108634681/MFN2/NID1/SEMA5A/SLIT1/THBS1/TNC	17	2	15	MFN2/SLIT1	CTSS/CTSK/CECR1/HPSE/COMP/TNC/THBS1/GREM1/CFH/FST/ITGA2/SEMA5A/ITGAM/NID1/LOC108634681	2.24679337829552	Function
GO:0048169	regulation of long-term neuronal synaptic plasticity	17/3495	35/16167	0.000373427314345895	0.000373427314345895	0.0195525977845295	CAMK2B/CAMK2G/DRD1/EPHB2/KCNJ10/KDR/KIT/LOC102186356/NEURL1/RAB8A/RIMS1/S100B/SNCA/SYNGAP1/SYNGR1/SYNPO/SYP	17	8	9	LOC102186356/CAMK2B/SYNGR1/SYNPO/DRD1/NEURL1/CAMK2G/SYP	S100B/EPHB2/KCNJ10/SNCA/KIT/KDR/RAB8A/RIMS1/SYNGAP1	2.24679337829552	Process
GO:0007059	chromosome segregation	73/3495	234/16167	0.000376556584231034	0.000376556584231034	0.0195525977845295	AURKB/BRCA2/BRIP1/BUB1/BUB1B/C10H14orf39/CCDC155/CCNB1/CDC20/CDCA2/CDCA8/CDK5RAP2/CDT1/CENPE/CENPF/CENPT/CENPW/CHMP4C/CHMP6/CIT/DDX11/DLGAP5/ESCO2/ESPL1/FAM83D/FANCD2/GEM/HFM1/HJURP/KIF11/KIF14/KIF18A/KIF23/KIF2C/KIFC1/KLHL22/KNL1/LOC102168411/LOC102176073/LOC102176361/MAD1L1/MAEL/MEI4/MEIOB/MIS12/MIS18A/MSH5/NCAPG/NDC80/NDE1/NEK2/NUSAP1/OIP5/P3H4/PLK1/PMF1/PSRC1/RECQL5/RGS14/RNF212B/SEPT1/SGO1/S…	73	16	57	LOC102168411/PMF1/DDX11/SYCE3/RGS14/CDK5RAP2/C10H14orf39/SYCP2/CHMP4C/TERB1/CCDC155/CHMP6/RECQL5/SEPT1/MAD1L1/KLHL22	MIS18A/SGO1/SPC25/HJURP/CDCA8/CDC20/KIF2C/HFM1/PSRC1/MAEL/ESPL1/CENPE/NCAPG/ESCO2/CDCA2/SMC2/MEI4/TTK/CENPW/DLGAP5/NUSAP1/OIP5/KNL1/BUB1B/RNF212B/KIF23/BUB1/SKA3/BRCA2/FAM83D/GEM/KIF18A/CENPF/NEK2/KIF14/CIT/CDT1/CENPT/BRIP1/SPAG5/MIS12/AURKB/TOP2A/P3H4/LOC102176073/LOC102176361/SPDL1/CCNB1/FANCD2/MSH5/KIFC1/NDC80/MEIOB/NDE1/PLK1/STAG3/KIF11	1.44307618942812	Process
GO:0044770	cell cycle phase transition	80/3495	261/16167	0.0003769487253486	0.0003769487253486	0.0195525977845295	AKAP9/AURKA/BCAT1/BIRC5/BORA/BRSK1/BUB1B/CAMK2B/CAMK2G/CCNB1/CCNB2/CCND1/CCND2/CCND3/CDC25A/CDC25B/CDC25C/CDC27/CDC6/CDC7/CDK1/CDK14/CDK2/CDK3/CDK5RAP2/CDK6/CDKN2B/CDKN2D/CDT1/CEP250/CEP290/CEP76/CEP78/CHEK2/CIT/DCTN1/DHFR/DYNLL1/E2F1/E2F7/FBXL15/FBXL7/FBXO5/FGFR1OP/FOXM1/GADD45A/HINFP/ID4/KLF11/LCMT1/LOC102177846/LOC108634551/MASTL/MCM6/MELK/MYB/MYC/NASP/NDE1/NEK2/ORC1/PCNT/PHLDA1/PLCB1/PLK1/PLK…	80	20	60	PCNT/LOC102177846/CAMK2B/AKAP9/CEP290/CDC25C/CDKN2D/CDKN2B/CDK5RAP2/FGFR1OP/DCTN1/KLF11/PLCB1/CEP250/USH1C/HINFP/CDK3/LCMT1/FBXL15/CAMK2G	MCM6/NASP/ORC1/GADD45A/CDC7/PRKAR2B/CDK6/CDK14/PHLDA1/E2F7/TUBA1A/TIMELESS/CDK2/BCAT1/CCND2/FOXM1/PPAT/TACC3/DHFR/CEP78/MELK/MYB/FBXO5/CCNB2/POLE2/BUB1B/POLE4/SPDYA/BORA/MASTL/CDC25B/AURKA/E2F1/MYC/WEE1/NEK2/CHEK2/DYNLL1/CIT/CDT1/BRSK1/PPM1D/CDC6/CDC27/BIRC5/CCNB1/PLK2/FBXL7/CDC25A/ID4/TCF19/CCND3/RBBP8/TYMS/CEP76/NDE1/PLK1/CDK1/CCND1/LOC108634551	1.41785473500732	Process
GO:0010977	negative regulation of neuron projection development	52/3495	155/16167	0.000384197368353245	0.000384197368353245	0.0198208679309182	AATK/ADAM17/ADCY6/CD38/CDK5/CIT/DAB2/DTNBP1/EFNB3/EPHA3/EPHA7/EPHB2/FAT3/FGF13/FSTL4/GORASP1/ITM2C/KIAA0319/LINGO1/LPAR1/LRP4/MAP4K4/MT3/NGEF/NGFR/NLGN1/NR2F1/NRP1/NTN1/PLK2/PMP22/PTPN9/PTPRO/PTPRZ1/RTN4R/RTN4RL2/RUNX1T1/SEMA3A/SEMA5A/SEMA6C/SEMA6D/SLIT1/SPOCK1/SPP1/STMN2/SYNGAP1/TLX2/TRIM46/TRPC6/TRPV4/TSC2/XYLT1	52	11	41	CDK5/TLX2/STMN2/MT3/LINGO1/GORASP1/DTNBP1/TSC2/SLIT1/FGF13/RTN4R	EPHA3/NLGN1/EPHB2/ITM2C/NGEF/SEMA6C/TRIM46/PTPRZ1/SEMA3A/ADCY6/PTPRO/SPP1/CD38/NR2F1/SPOCK1/FSTL4/LPAR1/EPHA7/SEMA6D/MAP4K4/ADAM17/NRP1/RUNX1T1/RTN4RL2/LRP4/TRPC6/TRPV4/CIT/KIAA0319/EFNB3/NTN1/PMP22/NGFR/AATK/PLK2/DAB2/SEMA5A/PTPN9/SYNGAP1/XYLT1/FAT3	1.55186487609027	Process
GO:0004860	protein kinase inhibitor activity	35/3495	94/16167	0.000389567267803745	0.000389567267803745	0.0199365532928094	ASPN/BGN/CAMK2N1/CASP3/CDKN2B/CDKN2D/CHAD/DCN/FGFR1OP/FLRT1/FLRT3/GMFB/GMFG/HEXIM2/HYAL2/INCA1/LRRC15/LRRC19/LRRC3/LRRC4/LRRC4B/LRRTM1/LRTM1/NCS1/NYX/PKIB/PKIG/PRKAR1B/PRKAR2A/PRKAR2B/RTN4R/RTN4RL2/SOCS2/SPRED1/SPRED2	35	9	26	CDKN2D/LRRC19/CDKN2B/FGFR1OP/INCA1/HEXIM2/PRKAR2A/PRKAR1B/RTN4R	LRRC15/LRRC3/CAMK2N1/LRRC4/PRKAR2B/DCN/SOCS2/ASPN/PKIB/GMFB/SPRED1/LRRTM1/SPRED2/NCS1/FLRT3/PKIG/RTN4RL2/GMFG/LRRC4B/CHAD/LRTM1/HYAL2/CASP3/FLRT1/NYX/BGN	1.72235412291115	Function
GO:0042472	inner ear morphogenesis	37/3495	101/16167	0.000390617480144213	0.000390617480144213	0.0199365532928094	ALDH1A3/ATP2B2/ATP8A2/CDH23/CELSR1/CEP290/CLIC5/COL11A1/COL2A1/CTHRC1/DVL1/EPHB2/FGFR2/FZD6/GLI2/HPN/INSIG1/ITGA8/LOC106503061/LRIG3/ATP2B2/MYO3A/MYO3B/MYO7A/NR4A3/NTN1/PRRX1/PRRX2/PTK7/ROR2/SCRIB/SLITRK6/SOBP/SOX9/TCAP/TMIE/USH1C	37	14	23	CEP290/NR4A3/SOBP/ATP8A2/MYO3A/USH1C/DVL1/HPN/TCAP/ATP2B2/CLIC5/LOC106503061/SCRIB/MSTRG.18649	EPHB2/GLI2/MYO3B/COL11A1/INSIG1/COL2A1/LRIG3/CELSR1/ROR2/PRRX2/SLITRK6/ITGA8/FZD6/CTHRC1/MYO7A/PRRX1/NTN1/SOX9/ALDH1A3/TMIE/PTK7/FGFR2/CDH23	1.69458207623337	Process
GO:0035108	limb morphogenesis	53/3495	159/16167	0.000405181357959453	0.000405181357959453	0.0205698733069337	ACD/AFF3/ALDH1A2/ALX1/ALX4/COL2A1/CRABP2/FBN2/FGFR2/FRAS1/FREM2/FUZ/FZD6/GJA1/GLI2/GLI3/GPC3/GREM1/HOXA11/HOXC11/JAG2/LEF1/LMX1B/LOC102181716/LOC102183919/LOC102187233/LRP4/JAG2/MUSTN1/MYCN/NOG/OSR1/PBX2/PCNT/PITX1/PRRX1/PRRX2/RDH10/RECK/RNF165/ROR2/SALL4/SHOX2/SOX11/SOX4/SOX9/SULF1/TBX4/TMEM231/TP63/TWIST1/WDR19/ZNF358	53	14	39	TP63/PCNT/LOC102183919/HOXC11/PITX1/ZNF358/LOC102187233/SALL4/ACD/FUZ/JAG2/MUSTN1/PBX2/MSTRG.14173	SHOX2/GLI2/CRABP2/GLI3/HOXA11/TWIST1/ALX1/COL2A1/LEF1/WDR19/FRAS1/FBN2/RECK/ROR2/GJA1/ALDH1A2/GREM1/AFF3/OSR1/MYCN/SOX11/LMX1B/PRRX2/FREM2/FZD6/RDH10/SULF1/LRP4/ALX4/PRRX1/TMEM231/NOG/TBX4/LOC102181716/SOX9/SOX4/RNF165/FGFR2/GPC3	1.54191702432046	Process
GO:0015867	ATP transport	8/3495	11/16167	0.000413750360519024	0.000413750360519024	0.0208937595033472	CALHM1/GJA1/LOC102178813/SLC25A23/SLC25A24/SLC25A25/SLC25A42/SLC25A5	8	3	5	SLC25A23/SLC25A42/SLC25A25	SLC25A24/GJA1/CALHM1/LOC102178813/SLC25A5	3.36418259851736	Process
GO:0051879	Hsp90 protein binding	23/3495	54/16167	0.000427056967444707	0.000427056967444707	0.0214522189685383	AHR/CD24/CDK5/CHORDC1/FKBP6/GUCY1B3/HIF1A/HSF1/KDR/LOC102189340/MAPT/MSR1/CDC37/CDC37/CDC37/CDC37/CDC37/NOD2/NOS2/NOS3/PACRG/TSC2/UNC45B	23	10	13	CDK5/PACRG/HSF1/NOD2/UNC45B/LOC102189340/MAPT/TSC2/MSTRG.10768/MSTRG.8964	NOS3/AHR/KDR/CD24/HIF1A/GUCY1B3/NOS2/FKBP6/MSR1/CHORDC1/MSTRG.12419/MSTRG.3211/MSTRG.7105	1.97022730885392	Function
GO:0016323	basolateral plasma membrane	73/3495	235/16167	0.000432507478197539	0.000432507478197539	0.0216122640111165	ADORA1/AGTR1/AJAP1/ANXA13/ANXA2/ARRB1/ATP1A1/ATP7B/BEST1/BSND/C5AR2/CA11/CD300LG/CD38/CDH1/CDH2/CFTR/CHRM3/CLDN1/CLDN19/CLDN4/CLDN7/ENPP1/ENTPD1/ERBB3/EZR/FLOT1/FLOT2/FXYD2/HSP70.1/ITGA6/ITGA9/KCNC2/KCNJ10/KCNQ1/LDLR/LIN7B/LOC102174322/LOC102177789/LOC102178315/MAP7/MARVELD2/MPZ/CD34/TFRC/MYO1C/NAIP/NOD1/NOD2/PDPN/PKD2/PLEC/RAB17/RHBG/SCARB1/SCRIB/SLC13A5/SLC14A1/SLC22A7/SLC26A7/SLC27A5/SLC29A2/S…	73	23	50	BSND/NOD1/MAP7/LOC102177789/ATP7B/SLC26A7/PLEC/FXYD2/NOD2/LIN7B/SLC27A5/FLOT2/MYO1C/SLC13A5/CLDN7/SLC38A3/FLOT1/HSP70.1/LOC102178315/SLC14A1/SLC29A2/SCRIB/MSTRG.299	TFRC/CLDN1/AGTR1/TRPC1/STK39/ITGA6/RAB17/CLDN19/SLC2A1/TACSTD2/ATP1A1/RHBG/KCNJ10/MPZ/CFTR/KCNC2/ERBB3/SLC9B2/PKD2/CD38/LDLR/TEK/ENPP1/EZR/ANXA2/SLC7A8/ANXA13/ARRB1/SLCO2B1/LOC102174322/ADORA1/AJAP1/PDPN/SCARB1/CDH1/C5AR2/CA11/CD300LG/SLC4A1/NAIP/MARVELD2/ITGA9/SLC22A7/CDH2/CLDN4/ENTPD1/CHRM3/BEST1/KCNQ1/MSTRG.10826	1.43693543968587	Component
GO:0048640	negative regulation of developmental growth	36/3495	98/16167	0.000437658697272173	0.000437658697272173	0.02175576429916	AATK/ADRB3/CDK5/EPHA7/FGF13/FSTL4/GAL/GDF15/GJA1/JARID2/KCNK2/LOC102190430/LOC108633189/MAPK11/MT3/NKD1/NOG/NRP1/NTN1/PAK1/PLAC8/RGS2/RGS4/RTN4R/SEMA3A/SEMA5A/SEMA6C/SEMA6D/SFRP5/SLIT1/SPP1/STC2/TGFBR2/TLL2/TRIM46/WWC1	36	10	26	CDK5/MAPK11/GDF15/RGS2/NKD1/MT3/STC2/SLIT1/FGF13/RTN4R	SEMA6C/TRIM46/RGS4/SEMA3A/SPP1/PLAC8/WWC1/FSTL4/GJA1/EPHA7/SEMA6D/NRP1/LOC108633189/LOC102190430/KCNK2/NOG/NTN1/AATK/SEMA5A/TGFBR2/JARID2/SFRP5/TLL2/ADRB3/PAK1/GAL	1.69925549618989	Process
GO:0051965	positive regulation of synapse assembly	26/3495	64/16167	0.000454325551704578	0.000454325551704578	0.0224329266417057	ADGRB1/ADGRL1/ADGRL2/ADGRL3/AMIGO1/BHLHB9/CBLN2/CLSTN3/EFNA5/EPHB2/EPHB3/FLRT1/FLRT3/LRRC4B/LRRN1/LRRTM1/LRTM1/MUSK/NLGN1/NTRK2/PRKCA/SLITRK2/SLITRK5/SLITRK6/SYNDIG1/THBS2	26	3	23	AMIGO1/SYNDIG1/PRKCA	EPHB3/NLGN1/EPHB2/ADGRL2/CLSTN3/ADGRL3/EFNA5/ADGRL1/NTRK2/MUSK/THBS2/LRRTM1/SLITRK5/SLITRK6/FLRT3/ADGRB1/LRRC4B/LRRN1/LRTM1/CBLN2/FLRT1/SLITRK2/BHLHB9	1.87921137339056	Process
GO:0001505	regulation of neurotransmitter levels	102/3495	349/16167	0.000455981954347234	0.000455981954347234	0.0224329266417057	ABAT/ACTN1/AGTPBP1/AIF1/ALDH5A1/ARL6IP1/ATP2B2/BAIAP3/BCHE/BRSK1/C3H1orf226/CADPS2/CDK5/CELSR1/CHRNA3/DDAH1/DNM1L/DRD1/DTNBP1/DVL1/DYNLL1/EDN3/ENPP6/ESR1/GABRA2/GLA/GLUL/GPER1/GPM6B/HBBC/HDC/HNMT/HRH1/IGF1/KCNC3/KCNC4/KCNJ10/KLF2/LIN7B/LOC100860959/LOC102175876/LOC102176710/LOC102177333/LOC102180520/LOC102180785/LOC102183941/LOC102184252/LOC108634352/LOC108634669/MOXD1/CD34/ATP2B2/NAALAD2/NAPA/NL…	102	30	72	PER2/DDAH1/KCNC4/PHGDH/CDK5/LOC102183941/LOC102177333/KLF2/AGTPBP1/ESR1/DRD1/RGS2/DVL1/NOS1/ALDH5A1/NAPA/LIN7B/SYT3/RNF180/ATP2B2/DTNBP1/BAIAP3/ABAT/GPER1/SYN1/SYTL5/STXBP2/LOC108634669/SCRIB/MSTRG.18649	NLGN1/BCHE/PTX3/HNMT/SLC6A9/SYT11/KCNJ10/C3H1orf226/RGS4/NOS3/CADPS2/LOC100860959/TPH2/RAP1B/IGF1/DNM1L/CELSR1/SNCA/PKD2/GABRA2/SNCAIP/NTRK2/TLR4/MOXD1/STX11/SLC22A3/ACTN1/HDC/LOC102184252/STXBP1/SNAP25/PDYN/EDN3/RIMS2/RIMS1/LOC102180785/LOC102180520/SYT13/SLC1A2/LOC102176710/LOC102175876/HBBC/SYT9/GLUL/SLC30A1/DYNLL1/SDSL/P2RX7/P2RX4/TLR2/KCNC3/BRSK1/NOS2/TRPV1/SHMT1/PTGER4/CHRNA3/HRH1/TRH/AIF1/…	1.35193870900304	Process
GO:0001875	lipopolysaccharide receptor activity	5/3495	5/16167	0.00047110120358122	0.00047110120358122	0.0228152866008826	LY96/PTAFR/SCARB1/TLR2/TLR4	5	0	5		PTAFR/TLR4/LY96/SCARB1/TLR2	4.62575107296137	Function
GO:0001957	intramembranous ossification	5/3495	5/16167	0.00047110120358122	0.00047110120358122	0.0228152866008826	AXIN2/CTSK/FGF18/MMP2/MN1	5	1	4	MN1	CTSK/MMP2/AXIN2/FGF18	4.62575107296137	Process
GO:0034316	negative regulation of Arp2/3 complex-mediated actin nucleation	5/3495	5/16167	0.00047110120358122	0.00047110120358122	0.0228152866008826	ALDOA/CORO1B/GMFG/HIP1R/PICK1	5	2	3	PICK1/ALDOA	HIP1R/GMFG/CORO1B	4.62575107296137	Process
GO:0048644	muscle organ morphogenesis	31/3495	81/16167	0.000473315915917725	0.000473315915917725	0.0228152866008826	ACTC1/ARID5B/BMP2/CNTF/COL11A1/COL3A1/EGLN1/FGFR2/FZD1/GSC/HEY1/LOC108634606/LOC108634682/LOC108637382/LRP2/LY6E/MYF5/MYL3/MYLK2/NOG/NRG1/POU4F1/S1PR1/SHOX2/SMAD7/TCAP/TGFBR3/TNNC1/TNNI1/TNNT2/XIRP2	31	11	20	XIRP2/MYLK2/LY6E/CNTF/TNNI1/TCAP/TNNC1/MYL3/SMAD7/EGLN1/LOC108634606	SHOX2/LOC108637382/LRP2/COL3A1/TGFBR3/S1PR1/COL11A1/FZD1/MYF5/ACTC1/POU4F1/BMP2/HEY1/TNNT2/NOG/GSC/FGFR2/NRG1/ARID5B/LOC108634682	1.77034917607164	Process
GO:0002448	mast cell mediated immunity	10/3495	16/16167	0.00048067623984721	0.00048067623984721	0.0230197954690968	ADORA3/BTK/CHGA/KIT/LOC102169149/LOC102173969/MILR1/NR4A3/PIK3CG/SPON2	10	1	9	NR4A3	ADORA3/LOC102169149/PIK3CG/KIT/SPON2/MILR1/LOC102173969/CHGA/BTK	2.89109442060086	Process
GO:0001502	cartilage condensation	13/3495	24/16167	0.000482382390992433	0.000482382390992433	0.0230197954690968	ACAN/ALX1/BMP1/CHAD/COL11A1/COL2A1/MGP/MYCN/MYF5/ROR2/SOX9/SULF1/THRA	13	1	12	THRA	COL11A1/MYF5/ALX1/COL2A1/MGP/BMP1/ROR2/MYCN/SULF1/CHAD/SOX9/ACAN	2.50561516452074	Process
GO:0003014	renal system process	50/3495	149/16167	0.000488692708320022	0.000488692708320022	0.0232049059247847	ADCY1/ADCY3/ADCY6/ADCY7/ADCY9/ADORA1/AGTR1/AVPR1A/AVPR2/BCL2/BDKRB1/BTC/CHRNA3/CLDN4/EDNRA/EDNRB/F2R/F2RL1/GJA1/HBBC/HYAL2/KCNQ1/KLHL3/LOC102175876/LOC102176710/LOC102187782/LOC102187932/LOC102188418/LOC102188617/LOC102190430/LOC102190572/LOC102190840/LOC106503061/LOC108635409/CD34/NPHS1/NPR3/PRKAR1B/PRKAR2A/PRKAR2B/PTGER4/PTPRO/SERPINF2/SGK1/SLC12A1/SULF1/SULF2/TRPV1/UTS2/UTS2R	50	11	39	ADCY1/BTC/KLHL3/SLC12A1/LOC102187932/UTS2/PRKAR2A/ADCY9/PRKAR1B/LOC106503061/AVPR2	AGTR1/LOC102190840/LOC102190572/PRKAR2B/ADCY6/AVPR1A/PTPRO/GJA1/SGK1/F2RL1/F2R/ADCY3/EDNRB/LOC102187782/LOC102188418/LOC102190430/SULF2/SULF1/LOC102176710/LOC102175876/HBBC/ADORA1/EDNRA/LOC102188617/ADCY7/NPHS1/SERPINF2/TRPV1/UTS2R/PTGER4/NPR3/CHRNA3/BDKRB1/HYAL2/BCL2/CLDN4/KCNQ1/LOC108635409/MSTRG.10826	1.55226546072529	Process
GO:1902495	transmembrane transporter complex	73/3495	236/16167	0.000495846929926995	0.000495846929926995	0.0234280568715376	ABCA7/ABCC8/ABCC9/ABCG8/AKAP9/ATP1A1/ATP1B3/BEST1/CACNA1G/CACNA2D2/CACNA2D3/CACNB4/CACNG4/CACNG5/CASQ2/CATSPER4/CHRNA1/CHRNA3/CHRNA5/CHRNG/CPT1C/FXYD2/GLRB/GRIN2C/GRIN2D/GRIN3A/HCN4/HSPA2/KCNA1/KCNA2/KCNA6/KCNAB1/KCNAB2/KCNC2/KCNC3/KCNC4/KCND3/KCNE5/KCNIP1/KCNIP4/KCNJ11/KCNJ3/KCNJ5/KCNJ8/KCNK1/KCNK2/KCNMB4/KCNN1/KCNQ1/KCNQ3/KCNT1/KCNT2/LOC102186069/LOC108633809/LOC108634682/LOC108637177/LOC108637…	73	19	54	CATSPER4/KCNC4/KCND3/AKAP9/KCNIP4/ABCA7/KCNN1/TRDN/HSPA2/KCNT1/KCNJ11/ABCC8/SCN2B/FXYD2/SCN1B/RYR1/TRPM4/CACNA2D3/CACNA2D2	KCNAB1/ATP1B3/LOC108637382/CHRNG/CACNB4/KCNJ3/CHRNA1/LRRC8B/LRRC8D/KCNA2/CASQ2/ATP1A1/LOC102186069/KCNC2/KCNMB4/ABCC9/KCNJ8/SCNN1A/KCNA1/KCNA6/MCUB/GRIN3A/HCN4/ABCG8/LOC108637177/OLFM1/SNAP25/KCNQ3/LRRC55/KCNT2/KCNAB2/LRRC38/KCNK2/GLRB/GRIN2D/CPT1C/KCNC3/SHISA6/CACNA1G/GRIN2C/CACNG5/CACNG4/KCNIP1/CHRNA5/CHRNA3/SACM1L/LOC108633809/SCNN1B/KCNK1/KCNJ5/BEST1/KCNQ1/KCNE5/LOC108634682	1.43084673019568	Component
GO:0018105	peptidyl-serine phosphorylation	58/3495	179/16167	0.000506087029331157	0.000506087029331157	0.0237632104260062	AKT3/AURKA/AURKB/BCL2/BRSK1/CAMK1D/CAMK1G/CAMK2B/CAMK2G/CAMK4/CAMKV/CCNB1/CDC7/CDK1/CDK2/CDK5/CHEK2/CLSPN/DCLK1/DCLK3/DRD1/IKBKE/LOC102172279/LOC108638200/MAP2K2/MAP3K10/MAPKAPK2/MAST2/MASTL/MKNK2/MYLK2/MYLK4/MYO3A/MYO3B/PBK/PDK1/PDK2/PINK1/PLK1/PLK2/PNCK/PRKCA/PRKCB/PRKCG/PRKCQ/PRKCZ/PRKD1/PRKX/PSKH1/SGK1/SRC/STK38/STK38L/STK39/SYK/TGFBR2/TTK/VRK3	58	23	35	PINK1/PDK1/MAST2/CDK5/CAMK2B/MKNK2/MAP2K2/DRD1/PRKCQ/MYO3A/MYLK2/MAPKAPK2/PRKCZ/PSKH1/MAP3K10/VRK3/PDK2/PRKCA/LOC108638200/DCLK3/CAMKV/CAMK2G/PNCK	STK39/MYO3B/CLSPN/CDC7/CDK2/STK38L/CAMK4/PBK/SYK/TTK/SGK1/DCLK1/CAMK1D/MASTL/AURKA/SRC/LOC102172279/IKBKE/AKT3/CAMK1G/CHEK2/PRKCG/BRSK1/AURKB/CCNB1/PLK2/PRKD1/TGFBR2/MYLK4/STK38/BCL2/PLK1/PRKCB/CDK1/PRKX	1.49884671637855	Process
GO:0035690	cellular response to drug	112/3495	390/16167	0.000510032033777928	0.000510032033777928	0.0237632104260062	ABCC2/ABCG2/ADCY1/ADCY3/ADCY6/ADCY7/ADIRF/AGTR1/AHR/AIF1/ANXA1/ARHGEF2/ATF4/AXL/BNIP3/CACNA1G/CASQ2/CDH1/CERS1/CFTR/CHRM2/CHRM3/CHRNA3/COL2A1/CXCR4/DDX11/DRD1/ECT2/EFNA5/ELN/EPHA5/ERRFI1/ETS1/EZH2/F3/FOLR2/FYN/GDF1/GNA15/GNAI1/GNAI3/GPLD1/GUCY1B3/HIF1A/HSF1/IGF1/IGFALS/ITPR2/KCNC2/KCNJ11/KCNQ1/KDR/KLF2/KLF6/KLF9/L1CAM/LCN2/LOC102174322/LOC102175889/LOC102181867/LOC102184252/LOC102187782/LOC102187…	112	31	81	PINK1/ADCY1/NOD1/DDX11/ATF4/KLF2/GDF1/CERS1/LOC102189034/DRD1/METTL21C/PLCB1/LOC102187932/LY6E/HSF1/KCNJ11/MFN2/RGS8/GPLD1/NOD2/MT3/RYR1/TRPM4/ZNF580/PCGF2/RECQL5/IGFALS/BNIP3/ADIRF/L1CAM/MSTRG.299	TFRC/ECT2/AGTR1/SEPN1/TRIM63/PTAFR/LYPD1/CXCR4/F3/GNAI3/CASQ2/ARHGEF2/NOS3/EZH2/CHRM2/CFTR/RELN/GNAI1/AHR/KCNC2/ADCY6/COL2A1/RAP1B/TIMELESS/IGF1/ITPR2/ABCG2/KDR/PPAT/EPHA5/EFNA5/GNA15/LOC102181867/KLF9/ANXA1/TXN/TPO/FYN/HIF1A/RAD51/THBS1/LOC102184252/ADCY3/LCN2/RAP2A/NET1/LOC102187782/LOC102188418/KLF6/SRC/TP53INP1/TRPA1/MYC/FOLR2/LOC102174322/TRPC6/PDGFD/ERRFI1/P2RX7/P2RX4/GUCY1B3/LOC102188617/A…	1.32842082095301	Process
GO:0005911	cell-cell junction	110/3495	382/16167	0.000511176788390716	0.000511176788390716	0.0237632104260062	ABCB4/ABCC2/ABI2/ACTN1/ADD3/ADGRB1/ADGRL3/AJAP1/ANXA5/ATP1A1/ATP7B/C1QTNF5/CADM2/CADM4/CAMSAP3/CD200/CD2AP/CD3E/CD53/CD99L2/CDH1/CDH2/CGN/CGNL1/CLDN1/CLDN10/CLDN11/CLDN19/CLDN20/CLDN4/CLDN7/CLMP/COL13A1/COL17A1/CXCR4/CYTH1/DES/ECT2/F11R/FAT1/FGF13/FHOD1/FLOT1/FLOT2/FLRT1/FLRT3/FNDC1/FRMD4B/FRMD6/FSCN1/FZD5/GJA1/GJC1/GJC3/GJD3/HPN/ITGA6/KCNJ11/KEAP1/KIT/KLHL24/LAMA1/LIMD1/LIN7B/LOC102184211/LOC102…	110	29	81	DES/PATJ/SV2A/CGN/TJP3/MAP2K2/KEAP1/CAMSAP3/OBSCN/TGM1/ATP7B/STARD10/KCNJ11/CD3E/PRKCZ/FHOD1/SCN1B/HPN/LIN7B/FLOT2/CLDN7/SGCA/SKAP1/LIMD1/FLOT1/FGF13/CD99L2/SCRIB/MSTRG.6252	TIAM1/CADM2/CD200/CLDN1/KLHL24/ECT2/CLDN11/FZD5/ABI2/CXCR4/ITGA6/CLDN19/SLC2A1/SSX2IP/CD53/ATP1A1/F11R/NECTIN4/STEAP1/ABCB4/TWF1/RAP1B/ANXA5/KIT/ADGRL3/PCDH12/PCDH1/TEK/GJA1/PTPRK/CLDN20/FNDC1/ACTN1/CGNL1/FRMD6/SAPCD2/CLDN10/FLRT3/NOV/ADGRB1/PTPRJ/CLMP/NECTIN1/C1QTNF5/NCAM1/TRPC6/AJAP1/P2RX7/CDH1/NPHS1/CADM4/PRKCG/MYH10/PMP22/NGFR/PLXDC1/GJD3/SLC4A1/GJC1/CYTH1/OCLN/MARVELD2/PDZD2/PRKD1/FRMD4B/CD2…	1.33202256027684	Component
GO:0042098	T cell proliferation	20/3495	45/16167	0.00051289955667469	0.00051289955667469	0.0237632104260062	CCND3/CXCR4/DOCK8/ELF4/EPHB6/FYN/ITGAM/LOC102180368/LOC108634682/LOC108637382/P2RX7/PIK3CG/PRDX2/SATB1/SLC11A1/TNFRSF4/TNFSF14/TNFSF18/WASH1/WNT4	20	7	13	SATB1/WNT4/WASH1/TNFSF14/PRDX2/TNFRSF4/LOC102180368	LOC108637382/SLC11A1/CXCR4/EPHB6/PIK3CG/DOCK8/FYN/TNFSF18/P2RX7/CCND3/ITGAM/LOC108634682/ELF4	2.05588936576061	Process
GO:0032836	glomerular basement membrane development	7/3495	9/16167	0.000520640695944394	0.000520640695944394	0.023981391460876	COL4A3/COL4A4/NID1/NPHS1/SULF1/SULF2/WT1	7	0	7		COL4A3/COL4A4/SULF2/SULF1/WT1/NPHS1/NID1	3.59780639008107	Process
GO:0010522	regulation of calcium ion transport into cytosol	40/3495	113/16167	0.000522634052351284	0.000522634052351284	0.023981391460876	APLNR/BCL2/BDKRB1/CALCR/CALM1/CALM3/CAPN3/CASQ2/CD4/CEMIP/CXCL10/CXCL9/DIAPH1/DRD1/EDNRA/F2R/FYN/GPER1/HRC/ITGB3/JPH1/JPH3/JSRP1/LOC102188617/LOC108634682/LOC108637382/METTL21C/MGEA5/NOL3/NOS1/P2RX4/P2RX7/PKD2/PLN/PRKD1/SEPN1/SNCA/SRI/TRDN/TRPC1	40	17	23	CD4/DIAPH1/JSRP1/TRDN/PLN/CALM1/CAPN3/DRD1/METTL21C/JPH1/NOS1/JPH3/NOL3/CALM3/HRC/GPER1/MGEA5	TRPC1/SEPN1/LOC108637382/CASQ2/SRI/CALCR/SNCA/PKD2/CXCL9/CXCL10/FYN/F2R/APLNR/P2RX7/P2RX4/EDNRA/LOC102188617/ITGB3/CEMIP/PRKD1/BDKRB1/BCL2/LOC108634682	1.63743400812792	Process
GO:0036379	myofilament	14/3495	27/16167	0.000528631891722206	0.000528631891722206	0.0241405457680445	ACTC1/ACTN3/LMOD1/LMOD3/MYOM1/OBSCN/TMOD3/TMOD4/TNNC1/TNNC2/TNNI1/TNNT1/TNNT2/TRIM32	14	11	3	TMOD4/OBSCN/TRIM32/TNNC2/LMOD1/TNNI1/TNNT1/LMOD3/TNNC1/MYOM1/ACTN3	TMOD3/ACTC1/TNNT2	2.39853759338738	Component
GO:0050848	regulation of calcium-mediated signaling	38/3495	106/16167	0.000537250207299932	0.000537250207299932	0.0244172813513207	ACTN3/ADORA3/BST1/CALM1/CALM3/CASQ2/CD24/CD3E/CD4/CDH13/EGLN1/ERBB3/FCER1A/FHL2/GPR143/HOMER3/HRC/IGF1/JPH1/JPH3/JSRP1/KDR/L1CAM/LOC108634682/LOC108637382/MAPT/NCAM1/NOS1/P2RX4/PDK2/PKD2/PLN/RCAN1/SEPN1/SLC12A1/SRI/SYK/TRDN	38	19	19	CD4/JSRP1/HOMER3/TRDN/PLN/CALM1/SLC12A1/FHL2/JPH1/CD3E/NOS1/JPH3/CALM3/HRC/PDK2/MAPT/EGLN1/ACTN3/L1CAM	RCAN1/SEPN1/LOC108637382/ADORA3/CASQ2/FCER1A/SRI/ERBB3/IGF1/PKD2/KDR/BST1/SYK/CD24/NCAM1/P2RX4/CDH13/GPR143/LOC108634682	1.65828812049559	Process
GO:1903036	positive regulation of response to wounding	27/3495	68/16167	0.000548115952880348	0.000548115952880348	0.0247930523560295	ANXA1/ARHGEF2/CAPN3/CD24/CNTF/CPB2/CXCR4/DMTN/F2R/F3/HOPX/HPSE/LOC100860959/LOC102175889/MYC/NRG1/PDPN/PRDX2/PTGER4/PTPRJ/S100A9/SELP/SERPINF2/TGFBR2/THBS1/TLR4/VEGFB	27	6	21	PRDX2/DMTN/CAPN3/CPB2/CNTF/VEGFB	CXCR4/F3/S100A9/ARHGEF2/LOC100860959/HOPX/HPSE/ANXA1/TLR4/CD24/THBS1/F2R/MYC/PTPRJ/SELP/PDPN/LOC102175889/SERPINF2/PTGER4/TGFBR2/NRG1	1.83669527896996	Process
GO:0048667	cell morphogenesis involved in neuron differentiation	120/3495	423/16167	0.000551869986104175	0.000551869986104175	0.024845110049685	ABLIM1/ADCY1/ADGRB1/AMIGO1/ATP2B2/ATP8A2/B3GNT2/BCL2/BHLHE22/BRSK1/CDH11/CDH23/CDK5/CHL1/CLIC5/CNP/CNTN2/CNTN4/CTNND2/CXCR4/CYFIP1/DACT1/DCLK1/DPYSL5/DTNBP1/DVL1/EFNA5/EFNB3/EGR2/EPHA5/EPHA7/EPHB2/EPHB3/ERBB3/ETV1/EZR/FARP1/FGFR2/FLOT1/FLRT3/FYN/GBX1/GFRA1/GLI2/GLI3/GRB7/KLF7/L1CAM/LGI1/LINGO1/LOC102175487/LOC102181148/LOC102190297/LOC102190935/LOC108634739/LOC108635183/LRFN3/LRP4/LRP8/LRRC38/LRR…	120	34	86	NR4A2/AMIGO1/GBX1/CDK5/ADCY1/NRTN/VLDLR/NR4A3/SPTB/LOC102175487/FARP1/ATP8A2/PRKCQ/MYO3A/BHLHE22/DVL1/LOC102181148/SCN1B/LRFN3/MAPT/NPTX1/PRKCA/LINGO1/ATP2B2/DTNBP1/FLOT1/CLIC5/SLIT1/LGI1/RTN4R/LOC108634739/L1CAM/SCRIB/MSTRG.18649	EPHB3/S100B/EPHB2/KLF7/NRP2/GLI2/CXCR4/MYO3B/CYFIP1/LRP8/PLPPR4/NTNG1/SEMA6C/TRIM46/PTPRZ1/GLI3/NRCAM/RELN/SEMA3C/SEMA3A/ETV1/LOC102190297/LOC102190935/ERBB3/PTPRO/EPHA5/PRDM8/SPON2/EFNA5/SEMA6A/RAB8A/OGN/FYN/EPHA7/EZR/DACT1/B3GNT2/DPYSL5/STXBP1/SLITRK5/SLITRK6/POU4F1/DCLK1/SNAP25/FLRT3/NRP1/SRC/SDC2/MATN2/ADGRB1/LRRC55/LRP4/MYO7A/TSKU/NECTIN1/NCAM1/CNTN2/LRRC38/CDH11/NUMBL/BRSK1/NOG/EFNB3/MYH10/…	1.3122698079323	Process
GO:0051235	maintenance of location	53/3495	161/16167	0.000567849817730897	0.000567849817730897	0.0254444986279518	ADCY6/AKAP9/ASPM/ATP7B/B4GALNT1/BARD1/CASQ2/CD4/CDK5/CRY2/DGAT2/DZIP1/ENPP1/EZR/FBN1/FBN2/FITM2/GET4/GM2A/HEXB/INSIG1/KEAP1/KIAA1109/LDAH/LOC100860959/LOC102174738/LOC102181993/LOC102184087/LOC102187127/LOC108638256/MDFI/MSTRG.14652/NFKBIL1/PEX5L/PINK1/PKD2/PLIN5/PSMD10/S100A8/S100A9/SCIN/SLC30A7/SOAT1/SRGN/SRI/SYNE2/TACC3/TAF3/THRA/TONSL/TWF1/TWF2/TXN	53	17	36	PINK1/CDK5/AKAP9/CD4/PLIN5/KEAP1/SYNE2/ATP7B/TAF3/TONSL/CRY2/DGAT2/KIAA1109/THRA/NFKBIL1/GET4/MSTRG.14652	LOC102174738/PEX5L/BARD1/SLC30A7/CASQ2/S100A9/S100A8/INSIG1/SRI/LOC100860959/SCIN/ADCY6/TWF1/B4GALNT1/PKD2/TACC3/GM2A/FBN2/TXN/ENPP1/EZR/FBN1/LDAH/DZIP1/FITM2/SOAT1/ASPM/LOC108638256/LOC102187127/LOC102184087/HEXB/LOC102181993/TWF2/MDFI/SRGN/PSMD10	1.52276277557114	Process
GO:0030023	extracellular matrix constituent conferring elasticity	6/3495	7/16167	0.000580328975767353	0.000580328975767353	0.0257617763685806	COL4A1/ELN/EMILIN2/FBN1/FBN2/MFAP5	6	0	6		MFAP5/FBN2/FBN1/COL4A1/EMILIN2/ELN	3.96492949110975	Function
GO:1903977	positive regulation of glial cell migration	6/3495	7/16167	0.000580328975767353	0.000580328975767353	0.0257617763685806	CRKL/CSF1/LOC102178953/P2RX4/PTPRZ1/TIAM1	6	1	5	CRKL	TIAM1/CSF1/PTPRZ1/P2RX4/LOC102178953	3.96492949110975	Process
GO:0010965	regulation of mitotic sister chromatid separation	23/3495	55/16167	0.000585367051209691	0.000585367051209691	0.0258651220921943	ANAPC11/BIRC5/BUB1/BUB1B/CCNB1/CDC27/CDC6/CDK5RAP2/CDT1/CENPE/CENPF/CIT/DLGAP5/ESPL1/GEN1/HECW2/KLHL22/LCMT1/MAD1L1/NDC80/PLK1/TACC3/TTK	23	5	18	CDK5RAP2/ANAPC11/LCMT1/MAD1L1/KLHL22	HECW2/ESPL1/CENPE/TACC3/TTK/DLGAP5/BUB1B/BUB1/GEN1/CENPF/CIT/CDT1/CDC6/CDC27/BIRC5/CCNB1/NDC80/PLK1	1.93440499414748	Process
GO:0006874	cellular calcium ion homeostasis	123/3495	436/16167	0.000600060193271402	0.000600060193271402	0.0263921696453641	ADCYAP1/AGTR1/APLNR/ATF4/ATP13A3/ATP2B2/ATP2B3/ATP2B4/ATP7B/AVPR1A/BCL2/BDKRB1/BDKRB2/BNIP3/BOK/C1QTNF1/C3AR1/C5/C5AR2/CACNA1G/CALB1/CALCR/CALM1/CALM3/CAPN3/CASQ2/CATSPER4/CCR3/CD24/CD38/CD4/CD40/CDH23/CEMIP/CXCL10/CXCL9/CXCR4/CYSLTR1/DISC1/DRD1/EDN3/EDNRA/EDNRB/EFHC1/ESR1/F2R/F2RL1/FAM155A/FIS1/GJA1/GNA15/GPER1/GPR157/GPR17/GPR20/GRIN2C/GRIN2D/HEXB/HRC/IL6ST/ITGB3/ITPR2/JPH1/JPH3/KCNK3/KDR/LOC10…	123	37	86	CATSPER4/SV2A/CD4/ATF4/MCHR1/LOC102182395/TRDN/PLN/ESR1/CALM1/CAPN3/DRD1/ATP7B/TPT1-2/JPH1/RIC3/MFN2/GPR157/UTS2/NOS1/JPH3/NOL3/RYR1/CALM3/HRC/TRPM4/PRKCA/STC2/CCR3/ATP2B2/FIS1/GPER1/BNIP3/MGEA5/ATP2B3/MSTRG.18544/MSTRG.18649	ATP13A3/AGTR1/TRPC1/S100B/LOC108637382/CXCR4/GPR17/BOK/S1PR1/CASQ2/SRI/PIK3CG/LOC100860959/CALCR/AVPR1A/PVALB/ITPR2/C3AR1/MCUB/RAP1GDS1/SNCA/PKD2/PDGFRA/KDR/TMEM165/CXCL9/CXCL10/CD38/PDE6A/GNA15/STC1/S1PR3/LPAR1/C5/GJA1/CD24/SLC24A5/F2RL1/F2R/KCNK3/FAM155A/EDNRB/EDN3/CD40/CALB1/TRPA1/GPR20/APLNR/LOC102169978/TRPC6/ATP2B4/SLC30A1/TRPV4/P2RX7/P2RX4/EDNRA/C5AR2/GRIN2D/LOC102174969/LOC102175889/TRPV1…	1.30497105957397	Process
GO:0048562	embryonic organ morphogenesis	89/3495	300/16167	0.000604808566209114	0.000604808566209114	0.0264789921285274	ALDH1A2/ALDH1A3/ALX1/ALX4/ATP2B2/ATP8A2/AXIN1/CDH23/CELSR1/CEP290/CLIC5/COL11A1/COL2A1/CTHRC1/DVL1/EPHB2/FBN1/FBN2/FGFR2/FOXN4/FUZ/FZD5/FZD6/GJA1/GLI1/GLI2/GLI3/GSC/HIF1A/HOXA11/HOXB8/HOXC11/HPN/HYAL1/INSIG1/IRX5/ITGA8/LBX1/LOC102172084/LOC102174322/LOC106503061/LRIG3/MDFI/MESP1/MFAP2/MMP14/MMP16/ATP2B2/MTHFD1L/MYC/MYCN/MYF5/MYO3A/MYO3B/MYO7A/NOG/NR4A3/NTN1/OSR1/PCGF2/PDGFRA/PKD2/PRKRA/PRRX1/PRRX…	89	21	68	CEP290/HOXC11/NR4A3/SOBP/ATP8A2/MYO3A/USH1C/DVL1/IRX5/HPN/FUZ/HOXB8/PCGF2/TCAP/ATP2B2/CLIC5/AXIN1/LBX1/LOC106503061/SCRIB/MSTRG.18649	SHOX2/EPHB2/FZD5/SATB2/GLI2/MYO3B/PRKRA/TWIST2/STIL/COL11A1/SLC39A1/INSIG1/WNT16/GLI3/HOXA11/TWIST1/MYF5/ALX1/COL2A1/LRIG3/GLI1/CELSR1/PKD2/WDR19/PDGFRA/TCF7/FBN2/ROR2/GJA1/TCF21/MTHFD1L/HIF1A/FBN1/ALDH1A2/MMP14/SIX2/OSR1/MYCN/SOX11/PRRX2/SLITRK6/ITGA8/MMP16/FZD6/CTHRC1/RDH10/MYC/ALX4/MYO7A/LOC102174322/LOC102172084/PRRX1/FOXN4/NOG/NTN1/WNT9B/SOX9/ALDH1A3/MESP1/GSC/TGFBR2/HYAL1/TMIE/PTK7/MDFI/FGF…	1.37230615164521	Process
GO:0043299	leukocyte degranulation	133/3495	477/16167	0.00061977603272812	0.00061977603272812	0.0270103787010135	ADORA3/ALAD/ALOX5/ANXA2/APAF1/APEH/ARPC5/ATP6V0A1/BAC7.5/BRI3/BST1/BTK/C3AR1/CAND1/CAT/CCT2/CD14/CD177/CD93/CECR1/CEP290/CFP/CHGA/CHI3L1/CKAP4/CLEC4D/CLEC5A/CPNE3/CREG1/CRISPLD2/CTSH/CTSS/DEGS1/DIAPH1/DYNLL1/EEF1A1/FCER1G/FGL2/FRMPD3/FUCA2/GCA/GHDC/GLA/GM2A/GMFG/HBBC/HEXB/HPSE/HSPA6/IDH1/ITGAM/ITGAX/KCNAB2/KIT/LAIR1/LCN2/LOC100860959/LOC100861338/LOC102169149/LOC102169231/LOC102170003/LOC10217225…	133	21	112	GCA/PGM1/HSPA6/CEP290/SYNGR1/LOC102182395/DIAPH1/RAB3D/NR4A3/ALAD/LOC102190036/CAT/PRDX6/ORMDL3/GHDC/APEH/LOC102178679/LOC102172255/BRI3/STXBP2/LOC108635143	PTX3/MME/PDXK/PADI2/PTAFR/SLC11A1/IDH1/TNFAIP6/PSMD14/ADORA3/NRAS/CTSS/S100A11/S100A9/LOC102169149/S100A8/FCER1G/CREG1/CLEC5A/PIK3CG/FGL2/LOC100860959/PTPRB/CCT2/RAP1B/CAND1/APAF1/CKAP4/LRMP/MGST1/CLEC4D/C3AR1/CECR1/PGM2/KIT/PLAC8/HPSE/BST1/GM2A/CD14/TMEM173/LRG1/LOC108636404/LOC108636449/EEF1A1/FUCA2/STX11/ANXA2/PYGL/PNP/LOC102176691/QPCT/LCN2/SNAP25/CD93/CPNE3/TCN1/LOC102180785/LOC102180520/PTP…	1.28977964927435	Process
GO:0006941	striated muscle contraction	40/3495	114/16167	0.000639440439797342	0.000639440439797342	0.0275614592979368	ACTC1/ATP1A1/ATP8A2/CACNA1G/CASQ2/CHRNA1/CHRNG/CXCR4/GJA1/GJC1/IGSF22/JSRP1/KCNE5/KCNJ3/KCNJ5/KCNJ8/KCNQ1/LMOD3/LOC102181716/MB/MYBPC1/MYBPC2/MYBPH/MYL3/MYL4/MYLK2/MYOM1/NOS1/SCN1B/SCN2B/SNTA1/SYNM/TCAP/TLR4/TNNC1/TNNC2/TNNI1/TNNT1/TNNT2/VEGFB	40	20	20	MYBPC1/MB/JSRP1/ATP8A2/MYLK2/SNTA1/TNNC2/SCN2B/TNNI1/NOS1/SCN1B/MYBPC2/TNNT1/TCAP/SYNM/LMOD3/TNNC1/MYL3/MYOM1/VEGFB	CHRNG/CXCR4/KCNJ3/CHRNA1/CASQ2/ATP1A1/KCNJ8/TLR4/GJA1/ACTC1/MYBPH/TNNT2/LOC102181716/CACNA1G/GJC1/MYL4/IGSF22/KCNJ5/KCNQ1/KCNE5	1.62307055191627	Process
GO:0031589	cell-substrate adhesion	52/3495	158/16167	0.000640496664002037	0.000640496664002037	0.0275614592979368	ACTN1/ACTN3/ADAMTS12/ADAMTS9/ANTXR1/AXL/BCL2/CDK5/CNTN2/COL13A1/COL17A1/COL3A1/DLC1/ECM2/EPHB3/FBLN5/FERMT3/FNDC3B/FZD7/HPSE/ITGA10/ITGA2/ITGA5/ITGA6/ITGA8/ITGB3/KIF14/L1CAM/LAMB1/LAMC1/LOC102175177/LOC102190036/MADCAM1/MARCKS/CD34/NID1/NID2/NRP1/PARVA/PARVG/PECAM1/PRKX/PTPRK/RCC2/SGCE/SIGLEC1/SRC/TEK/THBS3/TIAM1/TRIP6/VWF	52	6	46	FZD7/CDK5/VWF/LOC102190036/ACTN3/L1CAM	TIAM1/EPHB3/FNDC3B/RCC2/ITGA6/COL3A1/LOC102175177/ITGA10/THBS3/LAMB1/SGCE/ITGA5/PARVG/HPSE/MADCAM1/TEK/ECM2/MARCKS/PTPRK/ACTN1/NID2/ANTXR1/NRP1/ITGA8/SIGLEC1/SRC/PARVA/CNTN2/LAMC1/KIF14/AXL/ITGB3/PECAM1/ITGA2/ADAMTS12/FBLN5/ADAMTS9/BCL2/TRIP6/COL17A1/DLC1/COL13A1/NID1/FERMT3/PRKX/MSTRG.10826	1.52239908730374	Process
GO:0055074	calcium ion homeostasis	128/3495	457/16167	0.000641084346083034	0.000641084346083034	0.0275614592979368	ADCYAP1/AGTR1/APLNR/ATF4/ATP13A3/ATP2B2/ATP2B3/ATP2B4/ATP7B/AVPR1A/BCL2/BDKRB1/BDKRB2/BNIP3/BOK/C1QTNF1/C3AR1/C5/C5AR2/CACNA1G/CALB1/CALCR/CALM1/CALM3/CAPN3/CASQ2/CATSPER4/CCR3/CD24/CD38/CD4/CD40/CDH23/CEMIP/CXCL10/CXCL9/CXCR4/CYSLTR1/DISC1/DRD1/EDN3/EDNRA/EDNRB/EFHC1/ESR1/F2R/F2RL1/FAM155A/FIS1/GJA1/GNA15/GPER1/GPR157/GPR17/GPR20/GRIN2C/GRIN2D/HEXB/HRC/IL6ST/ITGB3/ITPR2/JPH1/JPH3/KCNK3/KDR/LOC10…	128	38	90	CATSPER4/SV2A/S100A14/CD4/ATF4/MCHR1/LOC102182395/TRDN/PLN/ESR1/CALM1/CAPN3/DRD1/ATP7B/TPT1-2/JPH1/RIC3/MFN2/GPR157/UTS2/NOS1/JPH3/NOL3/RYR1/CALM3/HRC/TRPM4/PRKCA/STC2/CCR3/ATP2B2/FIS1/GPER1/BNIP3/MGEA5/ATP2B3/MSTRG.18544/MSTRG.18649	ATP13A3/AGTR1/TRPC1/S100B/SEPN1/LOC108637382/CXCR4/GPR17/BOK/S1PR1/CASQ2/SRI/PIK3CG/LOC100860959/CALCR/TMTC2/AVPR1A/PVALB/ITPR2/C3AR1/MCUB/RAP1GDS1/SNCA/PKD2/PDGFRA/KDR/TMEM165/CXCL9/CXCL10/CD38/PDE6A/GNA15/STC1/S1PR3/LPAR1/C5/GJA1/CD24/SLC24A5/F2RL1/F2R/KCNK3/FAM155A/EDNRB/EDN3/LOC108633189/LOC102190430/CD40/CALB1/TRPA1/GPR20/APLNR/LOC102169978/TRPC6/ATP2B4/SLC30A1/TRPV4/P2RX7/P2RX4/EDNRA/C5AR2/…	1.29561518017299	Process
GO:0006897	endocytosis	123/3495	437/16167	0.000660334989546749	0.000660334989546749	0.028224358958342	ABCA1/ABCA7/ACKR3/ACTR3/ADGRB1/ADORA1/AIF1/AMPH/ANKFY1/ANXA1/ANXA11/ARPC1B/ARPC3/ARPC5/ARRB1/AXL/CALCRL/CARMIL1/CD14/CD24/CD3G/CD9/CD93/CDC7/CDK5/CLCN5/CNTN2/COLEC11/COLEC12/CUBN/CXCL16/DAB2/DPYSL2/EEA1/EHD4/EPN1/EZR/FCER1G/FLOT1/FOLR2/FYN/HBBC/HIP1R/HSPH1/ICAM5/ITGAM/ITGB3/LDLR/LDLRAD3/LEP/LIMK1/LOC100860781/LOC100860959/LOC100861338/LOC102168948/LOC102169730/LOC102171143/LOC102172606/LOC1021739…	123	25	98	TMEM108/LOC102186356/CDK5/LEP/EEA1/ABCA7/VLDLR/ABCA1/LRSAM1/LOC102190036/NR1H3/TUB/CD3G/MAPKAPK2/LRP3/EPN1/MYO1C/FLOT1/TSC2/LIMK1/ANXA11/SYP/SCRIB/MSTRG.14196/MSTRG.299	TFRC/NLGN1/PTX3/SLC11A1/MARCO/ACTR3/LOC102168948/PLA2R1/LRP2/WIPF1/CALCRL/ACKR3/LRP8/CDC7/SNX7/LOC102173987/FCER1G/AMPH/LOC100860959/LOC102171143/LOC102172606/LOC102183943/NECAP1/CD9/SLC9B2/SNCA/SPON2/SPARC/CD14/MEGF10/ICAM5/LDLR/SCARA5/SCARA3/ANXA1/DPYSL2/SYK/COLEC11/FYN/CD24/EZR/EHD4/THBS1/VAV2/RAB20/HSPH1/SNAP25/CUBN/MRC1/CD93/SRC/LYN/ADGRB1/LDLRAD3/MYO7A/ARRB1/FOLR2/LOC102174322/LOC102176710/…	1.30198485577631	Process
GO:0030239	myofibril assembly	25/3495	62/16167	0.000662417953715141	0.000662417953715141	0.028224358958342	ACTC1/ACTN1/CAPN3/CASQ2/IGSF22/LDB3/LMOD1/LMOD3/LOC102181716/MYBPC1/MYBPC2/MYBPH/MYH10/MYH11/MYOM1/MYOZ1/MYOZ2/MYOZ3/MYPN/OBSCN/PDGFRA/TCAP/TMOD3/TMOD4/TNNT2	25	14	11	TMOD4/MYBPC1/MYOZ3/OBSCN/CAPN3/LMOD1/MYBPC2/TCAP/LMOD3/MYOM1/MYH11/LDB3/MYOZ1/MYPN	CASQ2/MYOZ2/PDGFRA/ACTN1/TMOD3/ACTC1/MYBPH/TNNT2/MYH10/LOC102181716/IGSF22	1.86522220683926	Process
GO:0035265	organ growth	32/3495	86/16167	0.000687488026255871	0.000687488026255871	0.028924467970557	AHR/AR/BCL2/BNC2/COL2A1/COL9A1/COMP/DDR2/ESR1/EVC/FGFR2/IGF1/KDR/LEP/LMX1B/LOC108634606/LY6E/MAP7/MESP1/NLGN4X/NPPC/PDGFRA/PRLR/S1PR1/SORBS2/SOX9/STC1/TENM4/TGFBR2/TGFBR3/THBS1/THBS3	32	7	25	LEP/MAP7/ESR1/LY6E/SORBS2/AR/LOC108634606	NPPC/TGFBR3/S1PR1/THBS3/DDR2/AHR/COL2A1/IGF1/PDGFRA/KDR/EVC/COMP/BNC2/STC1/THBS1/LMX1B/COL9A1/SOX9/PRLR/MESP1/TGFBR2/BCL2/FGFR2/TENM4/NLGN4X	1.72120970156702	Process
GO:0022409	positive regulation of cell-cell adhesion	77/3495	254/16167	0.000687790689395387	0.000687790689395387	0.028924467970557	ADAM19/AIF1/ANXA1/CARD11/CD24/CD274/CD3E/CD4/CD6/CD83/CD86/CDH1/DHPS/DMTN/DOCK8/EFNB3/EPHB4/EPHB6/ETS1/FLOT1/FLOT2/FYN/GLI2/GLI3/HHLA2/HSPH1/IGF1/IGF2/IGFBP2/IL12A/IL2RA/IL6ST/ITGA6/L1CAM/LEF1/LEP/LOC100861326/LOC100861338/LOC102175177/LOC102175889/LOC102176691/LOC102178953/LOC102183941/LOC102184087/LOC102187127/LOC102190036/LOC108638256/LYN/TFRC/MYB/MYO10/NCK2/NFKBIZ/NLRP3/NOD2/NR4A3/PDCD1/PDPN/…	77	24	53	IL12A/RUNX3/VTCN1/LEP/LOC102183941/CD4/TNFSF14/DHPS/NR4A3/DMTN/NCK2/PRKCQ/LOC102190036/CD3E/PRKCZ/NOD2/FLOT2/LOC100861326/FLOT1/SMAD7/CD6/SART1/L1CAM/MSTRG.299	NFKBIZ/HHLA2/CD86/TFRC/PTAFR/IGFBP2/GLI2/ITGA6/LOC102175177/EPHB6/GLI3/IGF1/LEF1/ADAM19/NLRP3/CD274/DOCK8/ANXA1/SYK/FYN/CD24/MYB/PNP/LOC102176691/TNFSF13B/HSPH1/IL2RA/SRC/LYN/PDPN/PIEZO1/CDH1/LOC102175889/LOC108638256/LOC102187127/LOC102184087/SERPINF2/EFNB3/PIK3R6/SLC4A1/IL6ST/MYO10/TGFBR2/LOC102178953/CD83/AIF1/YES1/LOC100861338/EPHB4/CARD11/ETS1/IGF2/PDCD1	1.4022946166064	Process
GO:0006024	glycosaminoglycan biosynthetic process	34/3495	93/16167	0.000687941051930144	0.000687941051930144	0.028924467970557	ACAN/B3GNT2/B3GNT3/B4GALT2/B4GALT6/BGN/CCND3/CEMIP/CHPF/CHST15/CHST3/CHST7/CHSY3/DCN/DSE/DSEL/GALNT5/GLCE/GPC6/HS3ST2/HS3ST3A1/HS3ST5/HYAL1/KERA/LOC100861326/LOC102184089/LUM/OGN/SDC1/SDC2/UGDH/UST/VCAN/XYLT1	34	4	30	B4GALT2/HS3ST5/LOC100861326/HS3ST2	CHPF/GALNT5/KERA/LUM/DCN/UGDH/VCAN/CHSY3/B3GNT3/OGN/DSE/UST/GLCE/B3GNT2/SDC1/GPC6/SDC2/HS3ST3A1/LOC102184089/ACAN/CEMIP/HYAL1/CCND3/DSEL/B4GALT6/XYLT1/CHST15/CHST3/CHST7/BGN	1.6911348008676	Process
GO:0000940	condensed chromosome outer kinetochore	9/3495	14/16167	0.000700017248687344	0.000700017248687344	0.0289305062935896	BUB1/BUB1B/CCNB1/CENPE/CENPF/NDC80/PLK1/SKA3/SPDL1	9	0	9		CENPE/BUB1B/BUB1/SKA3/CENPF/SPDL1/CCNB1/NDC80/PLK1	2.97369711833231	Component
GO:0015216	purine nucleotide transmembrane transporter activity	9/3495	14/16167	0.000700017248687344	0.000700017248687344	0.0289305062935896	LOC102178813/PSD/SLC25A23/SLC25A24/SLC25A25/SLC25A42/SLC25A5/SLC33A1/SLC35B3	9	3	6	SLC25A23/SLC25A42/SLC25A25	SLC33A1/SLC25A24/SLC35B3/PSD/LOC102178813/SLC25A5	2.97369711833231	Function
GO:0043303	mast cell degranulation	9/3495	14/16167	0.000700017248687344	0.000700017248687344	0.0289305062935896	ADORA3/BTK/CHGA/KIT/LOC102169149/LOC102173969/MILR1/NR4A3/PIK3CG	9	1	8	NR4A3	ADORA3/LOC102169149/PIK3CG/KIT/MILR1/LOC102173969/CHGA/BTK	2.97369711833231	Process
GO:0043123	positive regulation of I-kappaB kinase/NF-kappaB signaling	47/3495	140/16167	0.000701663954737003	0.000701663954737003	0.0289305062935896	CARD11/CD4/CD40/CLEC6A/CTH/EDA2R/F2R/F2RL1/FYN/GJA1/IFIT5/IKBKE/IKBKG/IRAK4/LITAF/LOC100860959/LOC102169149/LOC102173185/LOC102176375/LOC102179935/LOC102188452/LOC102188481/LOC102191717/LOC108634682/LOC108637382/LOC108638455/LOC108638538/LPAR1/LTF/MAP3K14/MUL1/NOD1/NOD2/PINK1/PRKCB/PRKD1/S100A4/S100B/SHARPIN/TLR3/TLR4/TNFSF10/TNIP2/TRIM25/TRIM32/TRIM38/TRIM62	47	16	31	MUL1/PINK1/S100A4/NOD1/CD4/TNIP2/TRIM32/SHARPIN/NOD2/MAP3K14/LOC108638455/LOC108638538/LOC102188452/LOC102176375/EDA2R/IKBKG	TNFSF10/S100B/LOC108637382/TRIM62/CTH/LOC102169149/LOC100860959/IRAK4/CLEC6A/LPAR1/TLR4/GJA1/FYN/F2RL1/F2R/CD40/LOC102179935/LOC102191717/IKBKE/TRIM25/PRKD1/LTF/TRIM38/LITAF/PRKCB/CARD11/IFIT5/TLR3/LOC102188481/LOC102173185/LOC108634682	1.55293071735132	Process
GO:1901653	cellular response to peptide	101/3495	349/16167	0.000703240717669257	0.000703240717669257	0.0289305062935896	ACSL5/ADCY1/ADCY3/ADCY6/ADCY7/ADCY9/AGTR1/AKT3/ANXA5/ARHGEF2/ATP6V0A1/ATP6V0A4/ATP6V0D2/ATP6V1E2/CACNA2D3/CCND2/CDK2/CDK5/COL2A1/CPEB2/CRHR2/CYFIP1/DDX11/DLC1/DRD1/ENHO/ENPP1/ERBB3/ERRFI1/FIS1/FOXO4/FYN/FZD1/GCGR/GFPT1/GLP2R/GPER1/GPLD1/GPR173/GRB14/HIF1A/HSF1/IGF1/IGF2/IGFALS/IL1RL1/INHBB/INSIG1/IRS1/KLF2/KLF6/KLF9/LOC100860959/LOC102169182/LOC102169183/LOC102175889/LOC102184252/LOC102186356/LOC…	101	39	62	WDTC1/IRS1/NR4A2/LOC102186356/CDK5/ADCY1/NOD1/NR4A1/DDX11/CPEB2/KLF2/VLDLR/NR4A3/LOC102169182/PHIP/DRD1/ATP6V1E2/GFPT1/PLCB1/LOC102187932/HSF1/NR1H3/PRKCZ/GPLD1/NOD2/TUSC5/PDK2/GCGR/CACNA2D3/PRKAR2A/IGFALS/TSC2/ADCY9/FIS1/GPER1/PRKAR1B/SLC29A2/FOXO4/LOC108634606	AGTR1/INHBB/GRB14/CYFIP1/PIK3R3/ARHGEF2/INSIG1/NOS3/ATP6V0A4/CRHR2/PRKAR2B/LOC100860959/PDK4/FZD1/ADCY6/COL2A1/TIMELESS/ERBB3/CDK2/IGF1/CCND2/ANXA5/PPAT/RAB8A/KLF9/ENHO/LOC102169183/TLR4/FYN/ENPP1/SGK1/HIF1A/IL1RL1/LOC102184252/ADCY3/LOC102187782/LOC102188418/KLF6/LOC102190430/TRIB3/SOGA1/SRC/ATP6V0D2/LYN/MYC/PDE3B/AKT3/SLC25A33/ERRFI1/LOC102188617/ADCY7/LOC102175889/GLP2R/NGFR/ATP6V0A1/PRLR/ACSL…	1.33868440793438	Process
GO:0021537	telencephalon development	82/3495	274/16167	0.000726640903891922	0.000726640903891922	0.0297648659389567	AGTPBP1/ALDH1A3/ASPM/AVPR1A/AVPR2/BCL2/BHLHE22/BMP2/C25H16orf45/CASP3/CDH2/CDK5/CDK6/CDON/CNTN2/COL3A1/CRTAC1/CX3CR1/CXCR4/DISC1/DIXDC1/DPCD/DPYSL2/DRD1/EFHC1/ENPP1/EPHA5/EPHB2/EPHB3/FAT4/FGF13/GLI3/HIF1A/HSD17B7/ID4/KCNA1/KIF14/LAMB1/LEF1/LHX6/LOC102187782/LOC102187932/LOC102188418/LPAR1/LRP8/MDK/MFSD2A/MYH10/NCOR2/NDE1/NEFL/NOG/NR2F1/NR4A3/NRP1/NRP2/NTRK2/NUMBL/PCNT/PLCB1/POU3F2/PRDM8/PTPRZ1/RE…	82	22	60	TMEM108/PCNT/CDK5/VLDLR/NR4A3/NEFL/AGTPBP1/SYNE2/DRD1/PLCB1/LOC102187932/BHLHE22/TRAPPC9/ZBTB18/NCOR2/TACC2/DPCD/SLIT1/SCT/FGF13/RTN4R/AVPR2	EPHB3/EPHB2/NRP2/CXCR4/COL3A1/MFSD2A/SLC2A1/LRP8/HSD17B7/PTPRZ1/GLI3/LAMB1/RELN/SEMA3A/CDK6/SLC38A2/AVPR1A/KCNA1/LEF1/EPHA5/PRDM8/TACC3/NR2F1/DPYSL2/NTRK2/LPAR1/POU3F2/ENPP1/HIF1A/LHX6/SLITRK5/NRP1/LOC102187782/LOC102188418/BMP2/RTN4RL2/MDK/SLC1A2/TSKU/DIXDC1/CNTN2/ASPM/KIF14/FAT4/NUMBL/NOG/MYH10/ALDH1A3/CX3CR1/ID4/EFHC1/CDH2/BCL2/C25H16orf45/NDE1/CRTAC1/TACC1/CASP3/DISC1/CDON	1.38434886125121	Process
GO:0048706	embryonic skeletal system development	42/3495	122/16167	0.000742170347360851	0.000742170347360851	0.0302710685538499	ALX1/ALX4/AXIN1/COL11A1/COL2A1/DLK1/DMRT2/FGFR2/FUZ/GLI3/GSC/HOXA11/HOXB8/HOXC11/HOXD1/HYAL1/IRX5/MDFI/MMP14/MMP16/MTHFD1L/MYCN/MYF5/NOG/OSR1/PCGF2/PDGFRA/PRRX1/PRRX2/RDH10/SATB2/SHOX2/SIX2/SLC39A1/SOX11/SULF1/SULF2/TGFBR2/TWIST1/TWIST2/WDR19/WNT9B	42	7	35	HOXD1/HOXC11/IRX5/FUZ/HOXB8/PCGF2/AXIN1	SHOX2/SATB2/TWIST2/COL11A1/SLC39A1/GLI3/HOXA11/TWIST1/MYF5/ALX1/COL2A1/WDR19/PDGFRA/DMRT2/MTHFD1L/MMP14/SIX2/OSR1/MYCN/SOX11/PRRX2/SULF2/MMP16/RDH10/SULF1/ALX4/PRRX1/NOG/WNT9B/GSC/DLK1/TGFBR2/HYAL1/MDFI/FGFR2	1.59247168085555	Process
GO:0046513	ceramide biosynthetic process	19/3495	43/16167	0.00076812205780884	0.00076812205780884	0.0311962494878063	ALOX12B/B3GALT1/B3GALT2/B3GALT4/B4GALNT1/B4GALT6/CERS1/CERS6/DEGS1/DEGS2/GDF1/P2RX1/P2RX7/SGMS2/SMPD2/SPTLC2/ST8SIA2/ST8SIA4/UGCG	19	5	14	B3GALT1/GDF1/CERS1/ALOX12B/B3GALT4	CERS6/B4GALNT1/SGMS2/ST8SIA4/UGCG/SMPD2/SPTLC2/B3GALT2/DEGS1/P2RX7/P2RX1/ST8SIA2/DEGS2/B4GALT6	2.04393652061084	Process
GO:0002696	positive regulation of leukocyte activation	95/3495	326/16167	0.000778173461457054	0.000778173461457054	0.0314705565344831	ADORA3/AIF1/ANXA1/AXL/BCL2/BST1/BTK/CARD11/CD177/CD24/CD274/CD38/CD3E/CD4/CD40/CD6/CD83/CD86/CFTR/CLEC4D/DHPS/DOCK8/EFNB3/EPHB4/EPHB6/F2RL1/FAM19A3/FCER1A/FCER1G/FLOT2/FYN/GLI2/GLI3/HHLA2/HSPH1/IGF1/IGF2/IGFBP2/IL12A/IL1RL1/IL2RA/IL6ST/ITGAM/LEP/LOC100861338/LOC102175177/LOC102175889/LOC102176691/LOC102177727/LOC102178953/LOC102183941/LOC102184087/LOC102187127/LOC102189932/LOC102190036/LOC1086382…	95	27	68	IL12A/RUNX3/FAM19A3/VTCN1/LEP/LOC102183941/CD4/TNIP2/TNFSF14/DHPS/NR4A3/MSH2/NCK2/PRKCQ/LOC102190036/CD3E/PRKCZ/TNFRSF4/NOD2/FLOT2/PAGR1/CD6/SART1/STXBP2/MSTRG.14196/MSTRG.299/MSTRG.6252	NFKBIZ/HHLA2/CD86/TFRC/PTAFR/NPPC/IGFBP2/SLC39A10/GLI2/LOC102175177/ADORA3/FCER1A/FCER1G/EPHB6/GLI3/CFTR/IGF1/LOC102189932/CLEC4D/BST1/CD38/NLRP3/CD274/DOCK8/ANXA1/SYK/TLR4/FYN/CD24/MYB/THBS1/PNP/LOC102176691/MMP14/F2RL1/IL1RL1/STXBP1/TNFSF13B/LOC102177727/HSPH1/IL2RA/SRC/CD40/LYN/AXL/CD177/LOC102175889/LOC108638256/LOC102187127/LOC102184087/TNFSF13/EFNB3/PIK3R6/SLC4A1/IL6ST/TGFBR2/LOC102178953/C…	1.34799494457463	Process
GO:0014068	positive regulation of phosphatidylinositol 3-kinase signaling	26/3495	66/16167	0.000793068200284519	0.000793068200284519	0.031937594368109	ADORA3/CAT/CNTF/CSF3/DCN/ERBB3/F2R/F2RL1/FYN/GPER1/HCLS1/IGF1/KDR/KIT/LEP/NTRK2/PDGFD/PDGFRA/PRR5L/RELN/SELP/SEMA4D/SOX9/TEK/UNC5B/WNT16	26	6	20	LEP/SEMA4D/CNTF/CAT/CSF3/GPER1	HCLS1/ADORA3/WNT16/RELN/DCN/ERBB3/IGF1/PDGFRA/KIT/KDR/TEK/NTRK2/FYN/F2RL1/F2R/PRR5L/PDGFD/SELP/SOX9/UNC5B	1.8222655741969	Process
GO:0050920	regulation of chemotaxis	63/3495	201/16167	0.000796984789392485	0.000796984789392485	0.0319604647740896	ADAM17/ADGRA2/AIF1/BST1/C3AR1/C5/C5AR2/CAMK1D/CCL26/CDH13/CORO1B/CSF1/CXCL10/CXCL14/CXCL9/CXCR4/EDN3/EDNRA/F2RL1/F3/FGF16/FGF18/GJA1/GREM1/IL12A/ITGA2/KDR/LOC102172952/LOC102175889/LOC102177727/LOC102178953/LOC102182395/LOC102183941/LOC102184087/LOC102187127/LOC108638256/LPAR1/LYN/MOSPD2/NOD2/NOV/NRP1/P2RX4/PADI2/PDGFD/PDGFRA/PRKCA/PRKD1/PTPRJ/PTPRO/S100A14/S1PR1/SEMA3A/SEMA5A/SLIT1/SNAI2/THBS1/T…	63	10	53	IL12A/S100A14/LOC102183941/LOC102182395/TNFSF14/NOD2/ZNF580/PRKCA/SLIT1/VEGFB	TIAM1/PADI2/CXCR4/F3/S1PR1/CSF1/SEMA3A/PTPRO/C3AR1/PDGFRA/KDR/CXCL9/CXCL10/BST1/CXCL14/LPAR1/C5/GJA1/THBS1/GREM1/F2RL1/ADAM17/LOC102177727/CAMK1D/NRP1/EDN3/NOV/LYN/SNAI2/PTPRJ/PDGFD/TNFSF18/P2RX4/EDNRA/CDH13/C5AR2/LOC102175889/LOC108638256/LOC102187127/LOC102184087/FGF18/ITGA2/SEMA5A/PRKD1/LOC102178953/LOC102172952/AIF1/CCL26/ADGRA2/VEGFC/CORO1B/FGF16/MOSPD2	1.44986227659983	Process
GO:0098868	bone growth	13/3495	25/16167	0.000806981599870548	0.000806981599870548	0.0321875613204003	BNC2/COL2A1/COL9A1/COMP/DDR2/EVC/KDR/LEP/NPPC/STC1/TGFBR2/THBS1/THBS3	13	1	12	LEP	NPPC/THBS3/DDR2/COL2A1/KDR/EVC/COMP/BNC2/STC1/THBS1/COL9A1/TGFBR2	2.40539055793991	Process
GO:0008203	cholesterol metabolic process	38/3495	108/16167	0.000811405292957785	0.000811405292957785	0.0321875613204003	ABCA1/CAT/CFTR/CLN6/DHCR7/FDFT1/FECH/FGL1/GGPS1/HMGCR/HMGCS1/HSD17B7/INSIG1/LBR/LDLR/LEP/LOC100860781/LOC102171143/LOC102172606/LOC102177400/LOC102177672/LOC102178217/LOC102183469/LOC102188073/LOC102188098/LOC102188887/LOC102191533/LOC108634606/LOC108635379/MSMO1/MT3/NR0B2/NSDHL/PLPP6/SCARB1/SOAT1/SQLE/TRERF1	38	15	23	LOC102188098/NR0B2/LEP/FDFT1/ABCA1/CLN6/CAT/LOC102188073/LOC102188887/MT3/LOC102178217/FECH/DHCR7/LOC108634606/LOC108635379	LOC102177672/HSD17B7/INSIG1/CFTR/LOC102177400/LOC102171143/LOC102172606/LDLR/PLPP6/HMGCR/LOC102191533/SQLE/LBR/SOAT1/SCARB1/MSMO1/HMGCS1/LOC102183469/TRERF1/FGL1/GGPS1/LOC100860781/NSDHL	1.62757908122715	Process
GO:0015631	tubulin binding	81/3495	271/16167	0.00081276521057744	0.00081276521057744	0.0321875613204003	AGTPBP1/ARHGEF2/ARL4C/BIRC5/BRCA2/BRSK1/CAMSAP3/CAPN6/CCDC88C/CDK5RAP2/CENPE/CGN/CLIP1/CLIP2/CLIP3/CNN3/DCTN1/DIXDC1/DNAL1/DNM1L/DYNC1I1/EFHC1/EZR/FAM83D/FGF13/FYN/GAS2L3/GJA1/GLI1/HOOK1/HSPH1/KIF14/KIF18A/KIF1A/KIF23/KIF2C/KIF3C/LOC102181016/LOC102186926/LOC102190430/LOC108633189/LOC108634551/LOC108634907/LOC108635461/MAP1S/MAP7D3/MAPRE3/MAPT/MAST2/MLPH/MX1/NCALD/NDE1/NUSAP1/PACRG/PLK1/POLB/PSRC…	81	24	57	MLPH/MAST2/HOOK1/CGN/WASH1/LOC102181016/RGS14/CAMSAP3/MAP1S/AGTPBP1/CDK5RAP2/PACRG/DCTN1/MAPRE3/KIF3C/TPT1-2/STMN3/STMN2/RGS2/CLIP1/MAPT/CCDC88C/POLB/FGF13	TIAM1/MX1/RCC2/STMN1/KIF1A/ARL4C/KIF2C/CNN3/PSRC1/S100A9/S100A8/TRIM46/SYT11/ARHGEF2/DYNC1I1/GLI1/GAS2L3/DNM1L/CENPE/SNCA/REEP4/GJA1/FYN/EZR/DNAL1/TMOD3/NUSAP1/KIF23/TRIM36/RAB11FIP5/HSPH1/BRCA2/LOC108633189/LOC102190430/FAM83D/NCALD/KIF18A/DIXDC1/KIF14/TRPV4/SLC6A2/TPPP3/CLIP3/BRSK1/SPAG5/TTLL6/BIRC5/EFHC1/NDE1/PLK1/CLIP2/MAP7D3/CAPN6/LOC108634551/LOC102186926/LOC108634907/LOC108635461	1.38260456424307	Function
GO:0051301	cell division	47/3495	141/16167	0.000835227166105986	0.000835227166105986	0.0329404293827011	ANLN/ANXA11/ARHGEF2/ASPM/AURKB/BIRC5/BRCA2/BRIP1/CDT1/CEP55/CHMP4C/CHMP6/CIT/CKAP2/CUL7/DIXDC1/ECT2/EFHC1/ESPL1/FGF13/FGFR2/FZD7/GNAI1/GNAI3/KIF14/KIF20A/KIF23/KIT/KLHL22/LEF1/LOC102178700/MSI1/MYB/MYH10/NOX5/NUMBL/NUSAP1/PLK1/POU3F2/RGS14/SAPCD2/SEPT6/TP63/TRIM36/TUBA1A/WASH1/WWTR1	47	10	37	TP63/FZD7/WASH1/RGS14/CHMP4C/CHMP6/CUL7/ANXA11/FGF13/KLHL22	ECT2/WWTR1/GNAI3/ARHGEF2/ANLN/GNAI1/ESPL1/TUBA1A/LOC102178700/LEF1/KIT/KIF20A/POU3F2/MYB/NUSAP1/KIF23/NOX5/TRIM36/SAPCD2/BRCA2/CKAP2/DIXDC1/ASPM/KIF14/MSI1/CIT/CDT1/NUMBL/BRIP1/AURKB/MYH10/BIRC5/EFHC1/PLK1/FGFR2/CEP55/SEPT6	1.54191702432046	Process
GO:0017147	Wnt-protein binding	14/3495	28/16167	0.000848138907564379	0.000848138907564379	0.0331710298749338	APCDD1/CTHRC1/FZD1/FZD10/FZD2/FZD5/FZD6/FZD7/FZD8/LRP4/PTPRO/ROR2/SFRP4/SFRP5	14	1	13	FZD7	FZD5/SFRP4/FZD1/PTPRO/ROR2/FZD8/FZD6/CTHRC1/LRP4/FZD10/FZD2/APCDD1/SFRP5	2.31287553648069	Function
GO:0060351	cartilage development involved in endochondral bone morphogenesis	14/3495	28/16167	0.000848138907564379	0.000848138907564379	0.0331710298749338	AXIN2/COL2A1/COL9A1/COMP/HOXA11/NPPC/SERPINH1/SHOX2/SOX9/STC1/TGFBR2/THBS1/THBS3/TRPV4	14	0	14		SHOX2/NPPC/THBS3/HOXA11/COL2A1/COMP/STC1/THBS1/COL9A1/SERPINH1/TRPV4/SOX9/AXIN2/TGFBR2	2.31287553648069	Process
GO:0007605	sensory perception of sound	51/3495	156/16167	0.000851500739317397	0.000851500739317397	0.0331710298749338	ADGRV1/ATP2B2/ATP6V0A4/AXIN1/BIRC5/BSND/CASP3/CDH1/CDH23/CDKN2D/CEACAM16/CEMIP/CLIC5/COCH/COL11A1/COL11A2/COL2A1/COL4A3/DFNA5/DIAPH1/EPS8L2/GABRB3/GJC3/HEXB/HPN/JAG2/KCNQ1/KIT/LOC102172255/LOC102173865/LOC102178679/LOC102181993/LOC108635143/LRP2/MARVELD2/JAG2/ATP2B2/MYC/MYO3A/MYO3B/MYO7A/SNAI2/SOBP/TECTA/TECTB/THRB/TMC1/TMIE/TUB/USH1C/USH2A	51	23	28	BSND/ADGRV1/DIAPH1/CDKN2D/SOBP/MYO3A/LOC102173865/TUB/USH1C/HPN/GABRB3/JAG2/ATP2B2/LOC102178679/LOC102172255/CLIC5/AXIN1/TECTB/THRB/EPS8L2/LOC108635143/MSTRG.14173/MSTRG.18649	COL4A3/LRP2/MYO3B/COL11A1/ATP6V0A4/DFNA5/COL2A1/KIT/TMC1/SNAI2/MYC/MYO7A/TECTA/USH2A/CDH1/CEACAM16/BIRC5/HEXB/LOC102181993/MARVELD2/CEMIP/COCH/TMIE/COL11A2/GJC3/CASP3/CDH23/KCNQ1	1.51226477385276	Process
GO:0030049	muscle filament sliding	15/3495	31/16167	0.000863334987144163	0.000863334987144163	0.0334953287481221	ACTC1/ACTN3/DES/LOC102181716/MYBPC1/MYBPC2/MYL3/MYL4/MYL6B/TCAP/TNNC1/TNNC2/TNNI1/TNNT1/TNNT2	15	10	5	DES/MYBPC1/TNNC2/TNNI1/MYBPC2/TNNT1/TCAP/TNNC1/MYL3/ACTN3	MYL6B/ACTC1/TNNT2/LOC102181716/MYL4	2.23826664820712	Process
GO:0007015	actin filament organization	61/3495	194/16167	0.000874482305428121	0.000874482305428121	0.0337904583989634	ABI2/ACTC1/ACTN1/ACTR3/ADD2/AIF1/ARHGEF2/ARPC1B/ARPC3/ARPC5/ARRB1/BCL2/CARMIL1/CCDC155/CD2AP/CGNL1/CORO1B/CRHR2/DIAPH1/DMTN/ELN/EZR/FAT1/FSCN1/GAS7/IGSF22/LCP1/LIMA1/LMOD1/LMOD3/LOC102172084/LOC102188914/LOC102190036/LOC108634517/LOC108637778/MAGEL2/MARCKS/MSRB2/MYBPC1/MYBPC2/MYBPH/MYH10/MYO1B/MYOM1/NCK2/NEDD9/PLS3/PREX1/RFLNB/SCIN/SHTN1/SRC/TCAP/TMOD3/TMOD4/TNNT2/TRPV4/USH1C/WASF3/WASH1/WIPF1	61	16	45	TMOD4/MYBPC1/WASH1/DIAPH1/DMTN/NCK2/WASF3/MSRB2/LOC102190036/USH1C/LMOD1/CCDC155/MYBPC2/TCAP/LMOD3/MYOM1	ABI2/MYO1B/ACTR3/WIPF1/ARHGEF2/CRHR2/SCIN/LIMA1/MARCKS/EZR/ACTN1/TMOD3/CGNL1/ACTC1/ADD2/LCP1/SRC/PREX1/ARRB1/LOC102172084/MYBPH/LOC108637778/ARPC5/TNNT2/TRPV4/ARPC3/RFLNB/MYH10/GAS7/MAGEL2/NEDD9/CARMIL1/AIF1/CD2AP/BCL2/LOC102188914/ELN/ARPC1B/FSCN1/SHTN1/FAT1/IGSF22/CORO1B/PLS3/LOC108634517	1.45448873943631	Process
GO:0005516	calmodulin binding	37/3495	105/16167	0.000914088987204096	0.000914088987204096	0.0351784586034785	ASPM/ATP2B2/CAMK1D/CAMK1G/CAMK2B/CAMK2G/CAMK4/CAMKV/CDK5RAP2/CFAP221/DAPK1/EEA1/IQCF1/IQGAP3/KCNN1/KCNQ1/KCNQ3/LOC102181716/MAPKAPK2/MARCKS/MIP/MKNK2/ATP2B2/MYLK2/MYO1C/MYO3A/MYO7A/NGFR/NOS1/NOS2/NOS3/PLCB1/RGS2/RGS4/RYR1/TRPV1/TRPV4	37	20	17	CFAP221/CAMK2B/EEA1/MIP/MKNK2/KCNN1/CDK5RAP2/PLCB1/MYO3A/MYLK2/MAPKAPK2/RGS2/NOS1/RYR1/MYO1C/IQCF1/CAMKV/ATP2B2/CAMK2G/MSTRG.18649	IQGAP3/RGS4/NOS3/CAMK4/DAPK1/MARCKS/CAMK1D/KCNQ3/MYO7A/CAMK1G/ASPM/TRPV4/NOS2/TRPV1/LOC102181716/NGFR/KCNQ1	1.63002656856734	Function
GO:0050663	cytokine secretion	21/3495	50/16167	0.000934574004941474	0.000934574004941474	0.035278384538594	ABCA1/CARD11/CHI3L1/EPHB6/F2RL1/IL12A/ITGB6/LEP/LOC100860959/LOC102169149/LOC102176691/NLRC4/NLRP3/NOD2/NOS2/NOX5/PNP/RORC/TLR2/TLR4/VTCN1	21	6	15	IL12A/VTCN1/RORC/LEP/ABCA1/NOD2	ITGB6/LOC102169149/EPHB6/LOC100860959/NLRP3/TLR4/PNP/LOC102176691/NOX5/F2RL1/NLRC4/CHI3L1/TLR2/NOS2/CARD11	1.94281545064378	Process
GO:0000226	microtubule cytoskeleton organization	110/3495	388/16167	0.000939391481876903	0.000939391481876903	0.035278384538594	AKAP9/ARHGEF10/ARHGEF2/ASPM/ATXN3/AURKA/AURKB/AXIN1/BIRC5/BRCA2/BRSK1/CAMSAP3/CAPN6/CC2D2A/CCDC155/CCDC69/CCDC88C/CCNB1/CDC20/CDK1/CDK2/CDK5/CDK5RAP2/CENPE/CEP250/CGN/CHEK2/CLIP1/CNP/CNTN2/CUL7/DCTN1/DISC1/DNAAF5/DNAH1/DNAH3/DNAL1/DVL1/EFHC1/ESPL1/EZR/FBXO5/FGF13/GADD45A/GAS2L3/HOOK1/KIAA0101/KIF11/KIF18A/KIF20A/KIF23/KIF2C/KIFC1/KIZ/LOC102178700/LOC102181016/LOC102186533/LOC108635183/LOC10863546…	110	37	73	PCNT/HOOK1/CGN/CDK5/AKAP9/WASH1/TUBA8/LOC102181016/RGS14/CAMSAP3/MAP1S/NEFL/CDK5RAP2/TRDN/MAP7/SYNE2/DCTN1/SPAG6/KIZ/STMN3/CEP250/STMN2/PRKCZ/DVL1/CLIP1/CCDC155/MAPT/CCDC88C/ZMYND10/RSPH9/CUL7/AXIN1/SEPT1/DNAAF5/TACC2/NEURL1/FGF13	SGO1/STMN1/LOC102186533/SPC25/CDC20/KIF2C/STIL/GADD45A/SSX2IP/PSRC1/TRIM46/ARHGEF2/ESPL1/LOC102178700/CDK2/GAS2L3/CENPE/PKD2/CC2D2A/TACC3/CCDC69/KIF20A/TTK/SGK1/FBXO5/EZR/DNAL1/KIAA0101/NUSAP1/KIF23/TRIM36/SAPCD2/BRCA2/AURKA/MYBL2/SPAG1/KIF18A/WEE1/CNTN2/NEK2/ASPM/CHEK2/TRPV4/TPPP3/BRSK1/SPAG5/AURKB/MYH10/TTLL6/CNP/BIRC5/SPDL1/CCNB1/PLK2/SPEF2/ATXN3/DNAH1/EFHC1/KIFC1/NDC80/NDE1/DNAH3/PLK1/KIF11/T…	1.31142427326225	Process
GO:0030506	ankyrin binding	10/3495	17/16167	0.000941411505979695	0.000941411505979695	0.035278384538594	ATP1A1/CDH1/FLNC/KCNJ11/NRCAM/OBSCN/PLEC/RHBG/SLC4A1/SPTB	10	5	5	FLNC/OBSCN/SPTB/PLEC/KCNJ11	ATP1A1/RHBG/NRCAM/CDH1/SLC4A1	2.72103004291845	Function
GO:0031092	platelet alpha granule membrane	10/3495	17/16167	0.000941411505979695	0.000941411505979695	0.035278384538594	CD109/CD9/ITGB3/LHFPL2/LOC100860959/PCDH7/PECAM1/SELP/SPARC/SYTL4	10	0	10		LOC100860959/CD9/PCDH7/SPARC/CD109/LHFPL2/SELP/ITGB3/PECAM1/SYTL4	2.72103004291845	Component
GO:0007613	memory	46/3495	138/16167	0.000942664957857709	0.000942664957857709	0.035278384538594	ABCA7/ADCY1/B4GALT2/BRINP1/CALB1/CAMK4/CCND2/COMT/CRTC1/CX3CR1/DRD1/FGF13/FOXO6/HRH1/HRH2/IGF1/IGF2/ITGA5/ITGA8/JPH3/KCNK2/LDLR/LMX1B/LOC102172074/LOC102191717/MAPT/MDK/MUSK/NOG/NRG1/NTRK2/PAK5/PDE5A/PGRMC1/PLCB1/PLK2/PRKCZ/RCAN1/RELN/RGS14/S100B/SERPINF1/SGK1/SNAP25/SORCS3/VLDLR	46	13	33	B4GALT2/ADCY1/ABCA7/RGS14/CRTC1/VLDLR/DRD1/PLCB1/PRKCZ/JPH3/MAPT/FGF13/COMT	RCAN1/S100B/FOXO6/RELN/ITGA5/IGF1/CCND2/PDE5A/CAMK4/LDLR/NTRK2/MUSK/BRINP1/SGK1/HRH2/LMX1B/LOC102172074/PAK5/SNAP25/ITGA8/CALB1/MDK/LOC102191717/KCNK2/NOG/SERPINF1/PLK2/CX3CR1/HRH1/SORCS3/NRG1/IGF2/PGRMC1	1.54191702432046	Process
GO:0014066	regulation of phosphatidylinositol 3-kinase signaling	35/3495	98/16167	0.000943278788645305	0.000943278788645305	0.035278384538594	ADORA3/CAT/CNTF/CSF3/DCN/ERBB3/F2R/F2RL1/FYN/GPER1/HCLS1/IGF1/KDR/KIT/LEP/NLRC3/NTRK2/PDGFD/PDGFRA/PIK3IP1/PIP4K2A/PIP4K2B/PPP1R16B/PRR5L/PTPN13/RELN/SELP/SEMA4D/SERPINE2/SOX9/TEK/TSC2/TWIST1/UNC5B/WNT16	35	10	25	LEP/SEMA4D/PIP4K2A/CNTF/CAT/PIK3IP1/PIP4K2B/CSF3/TSC2/GPER1	HCLS1/SERPINE2/ADORA3/WNT16/RELN/TWIST1/DCN/ERBB3/IGF1/PDGFRA/KIT/KDR/PTPN13/TEK/NTRK2/FYN/F2RL1/F2R/PPP1R16B/PRR5L/PDGFD/SELP/SOX9/NLRC3/UNC5B	1.65205395462906	Process
GO:0002275	myeloid cell activation involved in immune response	136/3495	494/16167	0.000943944240822208	0.000943944240822208	0.035278384538594	ADORA3/ALAD/ALOX5/ANXA2/APAF1/APEH/ARPC5/ATP6V0A1/BAC7.5/BRI3/BST1/BTK/C3AR1/CAND1/CAT/CCT2/CD14/CD177/CD93/CECR1/CEP290/CFP/CHGA/CHI3L1/CKAP4/CLEC4D/CLEC5A/CPNE3/CREG1/CRISPLD2/CTSH/CTSS/CX3CR1/DEGS1/DIAPH1/DYNLL1/EEF1A1/FCER1G/FGL2/FRMPD3/FUCA2/GCA/GHDC/GLA/GM2A/GMFG/HBBC/HEXB/HPSE/HSPA6/IDH1/ITGAM/ITGAX/KCNAB2/KIT/LAIR1/LCN2/LOC100860959/LOC100861338/LOC102169149/LOC102169231/LOC102170003/LOC1…	136	21	115	GCA/PGM1/HSPA6/CEP290/SYNGR1/LOC102182395/DIAPH1/RAB3D/NR4A3/ALAD/LOC102190036/CAT/PRDX6/ORMDL3/GHDC/APEH/LOC102178679/LOC102172255/BRI3/STXBP2/LOC108635143	PTX3/MME/PDXK/PADI2/PTAFR/SLC11A1/IDH1/TNFAIP6/PSMD14/ADORA3/NRAS/CTSS/S100A11/S100A9/LOC102169149/S100A8/FCER1G/CREG1/CLEC5A/PIK3CG/FGL2/LOC100860959/PTPRB/CCT2/RAP1B/CAND1/APAF1/CKAP4/LRMP/MGST1/CLEC4D/C3AR1/CECR1/PGM2/KIT/PLAC8/HPSE/BST1/GM2A/CD14/TMEM173/LRG1/LOC108636404/LOC108636449/LOC102181867/SYK/EEF1A1/FUCA2/STX11/ANXA2/PYGL/PNP/LOC102176691/QPCT/LCN2/SNAP25/CD93/CPNE3/TCN1/LOC102180785…	1.27348612534969	Process
GO:0001933	negative regulation of protein phosphorylation	125/3495	449/16167	0.000946255996447123	0.000946255996447123	0.035278384538594	ARRB1/ASPN/BDKRB1/BDKRB2/BGN/CAMK2N1/CASP3/CCNB1/CDK6/CDKN2B/CDKN2D/CHAD/CHMP6/CHORDC1/CRKL/DAB2/DACT1/DBNDD2/DCN/DMTN/DRD1/DTNBP1/DUSP16/DUSP22/DUSP26/DUSP4/DUSP5/DUSP6/DUSP7/DVL1/ENPP1/EPHB2/ERRFI1/EZR/F2RL1/FEM1A/FGFR1OP/FLRT1/FLRT3/FOXM1/GADD45A/GADD45B/GADD45G/GMFB/GMFG/GPER1/GPS2/GREM1/HEXIM2/HMGCR/HSPH1/HYAL2/IGF1/IGFBP3/INCA1/LOC100861338/LOC102173969/LOC102179926/LOC102184299/LOC10218848…	125	38	87	PINK1/PPP1R1A/UCHL1/RGS14/FEM1A/CDKN2D/LRRC19/CDKN2B/TESK1/DMTN/SEMA4D/FGFR1OP/DRD1/NCK2/PTK6/DBNDD2/RGS2/PRKCZ/DVL1/CRKL/NOS1/VRK3/INCA1/GPS2/HEXIM2/CHMP6/PRKCA/DUSP7/PRKAR2A/DUSP22/DTNBP1/SMAD7/TSC2/GPER1/PRKAR1B/DUSP26/SIRT3/RTN4R	PARP14/LRRC15/WWTR1/LRRC3/CAMK2N1/EPHB2/LOC108637382/PID1/STK39/GADD45A/RGS4/LRRC4/IGFBP3/SFRP4/PRKAR2B/TWIST1/CDK6/DUSP6/DCN/SOCS2/PTPRR/IGF1/DUSP16/FOXM1/SNCA/SEMA6A/GADD45B/PBK/ASPN/GADD45G/TLR4/PKIB/ENPP1/EZR/DACT1/GMFB/SPRED1/GREM1/F2RL1/HMGCR/LRRTM1/SPRED2/NCS1/HSPH1/FLRT3/TRIB3/PKIG/PREX1/LYN/MYC/RTN4RL2/PTPRJ/PRR5L/ARRB1/ERRFI1/P2RX7/GMFG/LRRC4B/NOG/PPM1E/CHAD/PECAM1/LOC102173969/CCNB1/DA…	1.28779261496697	Process
GO:0005884	actin filament	29/3495	77/16167	0.00096015229067987	0.00096015229067987	0.0355362817890871	ACTC1/ACTN3/AFAP1/AIF1/ARPC3/CARMIL1/CD2AP/CORO1B/DMTN/EZR/FSCN1/FYN/GAS2/GAS7/KEAP1/LCP1/LMOD1/LOC108637778/MYH10/MYO1B/MYO1C/MYO3A/PDLIM4/PLS3/SRC/TMOD3/VPS18/WIPF1/YES1	29	7	22	KEAP1/DMTN/VPS18/MYO3A/LMOD1/MYO1C/ACTN3	MYO1B/WIPF1/AFAP1/PDLIM4/FYN/EZR/TMOD3/ACTC1/LCP1/SRC/LOC108637778/ARPC3/MYH10/GAS7/CARMIL1/AIF1/CD2AP/YES1/FSCN1/GAS2/CORO1B/PLS3	1.74216598851792	Component
GO:0004714	transmembrane receptor protein tyrosine kinase activity	24/3495	60/16167	0.000964343458057227	0.000964343458057227	0.0355362817890871	AXL/DDR2/EFNB3/EPHA3/EPHA5/EPHA7/EPHB2/EPHB3/EPHB4/EPHB6/ERBB3/FGFR2/FGFR4/FLT4/KDR/KIT/LOC102169183/MUSK/NRP1/NRP2/NTRK2/PDGFRA/ROR2/TEK	24	0	24		EPHA3/EPHB3/EPHB2/NRP2/DDR2/EPHB6/ERBB3/PDGFRA/KIT/KDR/EPHA5/FGFR4/FLT4/TEK/NTRK2/ROR2/MUSK/LOC102169183/EPHA7/NRP1/AXL/EFNB3/EPHB4/FGFR2	1.85030042918455	Function
GO:0007157	heterophilic cell-cell adhesion via plasma membrane cell adhesion molecules	24/3495	60/16167	0.000964343458057227	0.000964343458057227	0.0355362817890871	ADGRL1/AMIGO1/CADM2/CADM4/CD200/CD24/CD6/CDH2/COLEC10/DCHS1/FAT4/ITGA5/L1CAM/LOC102175177/LOC102184087/LOC102187127/LOC108638256/PVRL2/NECTIN1/NECTIN4/NLGN1/SELP/TENM3/TENM4	24	5	19	AMIGO1/COLEC10/CD6/L1CAM/MSTRG.6252	CADM2/CD200/NLGN1/LOC102175177/NECTIN4/ITGA5/ADGRL1/CD24/DCHS1/NECTIN1/SELP/FAT4/CADM4/LOC108638256/LOC102187127/LOC102184087/CDH2/TENM3/TENM4	1.85030042918455	Process
GO:0042383	sarcolemma	47/3495	142/16167	0.000990812555792777	0.000990812555792777	0.0363445844062254	ABCC8/ABCC9/ACTN1/ALOX5/ANXA1/ANXA2/ANXA5/ATP1A1/BGN/CAPN3/CDH2/COL6A1/COL6A2/DES/DTNBP1/EDNRA/ESR1/EZR/FLNC/FLOT1/KCNJ11/KCNJ3/KCNJ5/KCNJ8/KCNQ1/LOC100860959/LOC102175177/LOC102178379/LOC106501911/LOC108636372/NOS1/NOS3/OBSCN/PLEC/POPDC2/PRKCQ/RTN2/RYR1/SCN1B/SGCA/SLC2A1/SLC30A1/SLC38A2/SNTA1/SRI/SYNM/TRIM72	47	20	27	DES/FLNC/LOC108636372/OBSCN/ESR1/CAPN3/PRKCQ/SNTA1/PLEC/KCNJ11/ABCC8/NOS1/SCN1B/RYR1/RTN2/SGCA/SYNM/DTNBP1/FLOT1/TRIM72	POPDC2/COL6A1/COL6A2/KCNJ3/SLC2A1/LOC102175177/ATP1A1/NOS3/SRI/LOC100860959/SLC38A2/ABCC9/KCNJ8/ANXA5/ANXA1/EZR/ACTN1/ANXA2/LOC102178379/LOC106501911/SLC30A1/EDNRA/CDH2/ALOX5/KCNJ5/KCNQ1/BGN	1.53105845372665	Component
GO:0000295	adenine nucleotide transmembrane transporter activity	8/3495	12/16167	0.00100531838194346	0.00100531838194346	0.0363445844062254	LOC102178813/SLC25A23/SLC25A24/SLC25A25/SLC25A42/SLC25A5/SLC33A1/SLC35B3	8	3	5	SLC25A23/SLC25A42/SLC25A25	SLC33A1/SLC25A24/SLC35B3/LOC102178813/SLC25A5	3.08383404864092	Function
GO:0003093	regulation of glomerular filtration	8/3495	12/16167	0.00100531838194346	0.00100531838194346	0.0363445844062254	ADORA1/F2R/F2RL1/GJA1/LOC102188617/PTPRO/UTS2/UTS2R	8	1	7	UTS2	PTPRO/GJA1/F2RL1/F2R/ADORA1/LOC102188617/UTS2R	3.08383404864092	Process
GO:0060081	membrane hyperpolarization	8/3495	12/16167	0.00100531838194346	0.00100531838194346	0.0363445844062254	ATP1A1/CFTR/CNTF/KCNJ10/KCNQ3/KCTD7/LOC102191717/PRKCZ	8	3	5	CNTF/PRKCZ/KCTD7	ATP1A1/KCNJ10/CFTR/KCNQ3/LOC102191717	3.08383404864092	Process
GO:0060272	embryonic skeletal joint morphogenesis	8/3495	12/16167	0.00100531838194346	0.00100531838194346	0.0363445844062254	AXIN1/COL2A1/HOXA11/HOXC11/HYAL1/NOG/OSR1/SHOX2	8	2	6	HOXC11/AXIN1	SHOX2/HOXA11/COL2A1/OSR1/NOG/HYAL1	3.08383404864092	Process
GO:0002685	regulation of leukocyte migration	62/3495	199/16167	0.00103219146987326	0.00103219146987326	0.0371752931771236	ADAM17/ADORA1/ADORA3/AIF1/AIRE/ANXA1/BDKRB1/BMP5/BST1/C3AR1/C5/C5AR2/CAMK1D/CD99L2/CSF1/CXCL10/CXCL14/CXCL9/DOCK8/EDN3/EDNRA/F2RL1/GREM1/IL12A/IL1R1/ITGA2/ITGB3/KITLG/LOC100861338/LOC102173969/LOC102175889/LOC102178953/LOC102182395/LOC102183941/LOC102184087/LOC102187127/LOC106503061/LOC108638256/LRCH1/LYN/MADCAM1/MMP14/MOSPD2/NOD2/NOV/P2RX4/PADI2/PDGFD/PECAM1/PLCB1/PTAFR/PTGER4/PTPRJ/S100A14/SELP…	62	12	50	IL12A/AIRE/S100A14/LOC102183941/LOC102182395/TNFSF14/PLCB1/NOD2/ZNF580/VEGFB/CD99L2/LOC106503061	PADI2/PTAFR/CSF1/ADORA3/KITLG/C3AR1/CXCL9/CXCL10/BST1/CXCL14/MADCAM1/DOCK8/ANXA1/C5/THBS1/GREM1/MMP14/F2RL1/IL1R1/ADAM17/LRCH1/CAMK1D/EDN3/NOV/LYN/PTPRJ/PDGFD/ADORA1/SELP/TNFSF18/P2RX4/EDNRA/TLR2/C5AR2/LOC102175889/LOC108638256/LOC102187127/LOC102184087/ITGB3/PECAM1/LOC102173969/ITGA2/PTGER4/BDKRB1/LOC102178953/AIF1/BMP5/LOC100861338/VEGFC/MOSPD2	1.44118877650053	Process
GO:0014823	response to activity	34/3495	95/16167	0.0010614630567031	0.0010614630567031	0.0380858153348913	AGTR1/ALAD/CAPN3/CAT/CXCR4/DRD1/FNDC5/GSR/HIF1A/IGF1/IREB2/IRS1/L1CAM/LEP/LOC100860959/LOC102175889/LOC102188617/METRNL/MFN2/MMP2/MUSK/NCAM1/NCF2/NOS1/NOS2/NOS3/PERM1/SEPN1/SLC25A25/SLC4A1/TLR4/TPH2/TXN/UCP3	34	13	21	IRS1/LEP/ALAD/CAPN3/DRD1/SLC25A25/CAT/UCP3/MFN2/PERM1/NOS1/METRNL/L1CAM	AGTR1/SEPN1/FNDC5/CXCR4/NOS3/LOC100860959/TPH2/IGF1/TXN/MUSK/TLR4/HIF1A/NCAM1/NCF2/LOC102188617/MMP2/LOC102175889/NOS2/SLC4A1/IREB2/GSR	1.6555319629546	Process
GO:0060415	muscle tissue morphogenesis	28/3495	74/16167	0.00107193473941379	0.00107193473941379	0.0383174937207366	ACTC1/BMP2/COL11A1/COL3A1/EGLN1/FGFR2/FZD1/HEY1/LOC108634606/LOC108634682/LOC108637382/LRP2/LY6E/MYF5/MYL3/MYLK2/NOG/NRG1/POU4F1/S1PR1/SHOX2/SMAD7/TCAP/TGFBR3/TNNC1/TNNI1/TNNT2/XIRP2	28	10	18	XIRP2/MYLK2/LY6E/TNNI1/TCAP/TNNC1/MYL3/SMAD7/EGLN1/LOC108634606	SHOX2/LOC108637382/LRP2/COL3A1/TGFBR3/S1PR1/COL11A1/FZD1/MYF5/ACTC1/POU4F1/BMP2/HEY1/TNNT2/NOG/FGFR2/NRG1/LOC108634682	1.75028418976917	Process
GO:0016459	myosin complex	19/3495	44/16167	0.00108069465108969	0.00108069465108969	0.0384548805744302	BMF/DYNLL2/IGSF22/LOC102181716/LOC102181869/MLPH/MYBPC1/MYBPC2/MYBPH/MYH10/MYH11/MYH13/MYL3/MYL6B/MYO1C/MYO7A/MYOM1/OBSCN/TRIM32	19	12	7	MLPH/MYBPC1/OBSCN/TRIM32/LOC102181869/MYBPC2/DYNLL2/MYO1C/MYH13/MYL3/MYOM1/MYH11	MYL6B/BMF/MYO7A/MYBPH/MYH10/LOC102181716/IGSF22	1.99748341786968	Component
GO:0001525	angiogenesis	73/3495	242/16167	0.0010838364101462	0.0010838364101462	0.0384548805744302	ADGRA2/AHR/ANXA2/CALCRL/CCBE1/CDH13/CLEC14A/CLIC4/COL4A1/CXCR4/E2F7/E2F8/EDNRA/ELK3/ENPEP/EPHB2/EPHB3/EPHB4/ESM1/ETS1/FGF18/FGFR2/FLT4/FZD5/FZD8/GPLD1/GREM1/HEY1/HIF1A/HPSE/ITGA5/ITGB3/KDR/LEF1/LEP/LOC102175889/LOC102178953/LOC102184252/LOC108634606/LOXL2/MMP14/MMP2/CD34/MYH10/NDNF/NOS3/NOV/NOX5/NR4A1/NRCAM/NRP1/NRP2/PARVA/PDGFRA/PECAM1/PLXDC1/PLXND1/POFUT1/PRKX/PTPRB/S1PR1/SAT1/SEMA3E/SEMA5A/TBX…	73	5	68	LEP/NR4A1/GPLD1/VEGFB/LOC108634606	EPHB3/EPHB2/CLIC4/FZD5/NRP2/CXCR4/CALCRL/S1PR1/NOS3/NRCAM/SEMA3E/AHR/E2F7/ITGA5/PTPRB/ELK3/NDNF/ENPEP/LEF1/PDGFRA/KDR/HPSE/TGFBI/FLT4/TEK/LOXL2/TCF21/HIF1A/ANXA2/THBS1/GREM1/MMP14/NOX5/LOC102184252/COL4A1/NRP1/FZD8/POFUT1/NOV/HEY1/PARVA/EDNRA/CDH13/MMP2/TBX4/LOC102175889/MYH10/PLXDC1/ITGB3/PECAM1/FGF18/ESM1/SEMA5A/CLEC14A/TGFBR2/VHL/LOC102178953/PLXND1/CCBE1/EPHB4/FGFR2/ADGRA2/VEGFC/E2F8/ETS1/SAT…	1.3953711914305	Process
GO:0034702	ion channel complex	65/3495	211/16167	0.00109689671961052	0.00109689671961052	0.0387741230281036	ABCC8/ABCC9/AKAP9/BEST1/CACNA1G/CACNA2D2/CACNA2D3/CACNB4/CACNG4/CACNG5/CASQ2/CATSPER4/CHRNA1/CHRNA3/CHRNA5/CHRNG/CPT1C/GLRB/GRIN2C/GRIN2D/GRIN3A/HCN4/HSPA2/KCNA1/KCNA2/KCNA6/KCNAB1/KCNAB2/KCNC2/KCNC3/KCNC4/KCND3/KCNE5/KCNIP1/KCNIP4/KCNJ11/KCNJ3/KCNJ5/KCNJ8/KCNK1/KCNK2/KCNMB4/KCNN1/KCNQ1/KCNQ3/KCNT1/KCNT2/LOC108634682/LOC108637382/LRRC38/LRRC55/LRRC8B/LRRC8D/MCUB/OLFM1/RYR1/SACM1L/SCN1B/SCN2B/SCNN…	65	17	48	CATSPER4/KCNC4/KCND3/AKAP9/KCNIP4/KCNN1/TRDN/HSPA2/KCNT1/KCNJ11/ABCC8/SCN2B/SCN1B/RYR1/TRPM4/CACNA2D3/CACNA2D2	KCNAB1/LOC108637382/CHRNG/CACNB4/KCNJ3/CHRNA1/LRRC8B/LRRC8D/KCNA2/CASQ2/KCNC2/KCNMB4/ABCC9/KCNJ8/SCNN1A/KCNA1/KCNA6/MCUB/GRIN3A/HCN4/OLFM1/SNAP25/KCNQ3/LRRC55/KCNT2/KCNAB2/LRRC38/KCNK2/GLRB/GRIN2D/CPT1C/KCNC3/SHISA6/CACNA1G/GRIN2C/CACNG5/CACNG4/KCNIP1/CHRNA5/CHRNA3/SACM1L/SCNN1B/KCNK1/KCNJ5/BEST1/KCNQ1/KCNE5/LOC108634682	1.42499440636251	Component
GO:0019955	cytokine binding	37/3495	106/16167	0.00111616195613821	0.00111616195613821	0.0391279816970642	ACKR3/CCR3/CD109/CD4/CX3CR1/CXCR4/GREM1/HYAL2/IFNAR2/IL10RA/IL11RA/IL12A/IL12RB2/IL1R1/IL1R2/IL1RL1/IL2RA/IL31RA/IL9R/KIT/LOC100860959/LOC102175560/LOC102178953/LTBP1/LTBP3/NOG/NRP1/NRP2/OSMR/PDPN/PXDN/TCAP/TGFBR2/TGFBR3/THBS1/WFIKKN1/WFIKKN2	37	8	29	IL12A/LOC102175560/CD4/IL11RA/WFIKKN2/TCAP/CCR3/IL9R	IFNAR2/NRP2/CXCR4/ACKR3/IL12RB2/TGFBR3/LOC100860959/KIT/PXDN/CD109/THBS1/GREM1/IL1R2/IL1R1/IL1RL1/LTBP1/IL2RA/NRP1/IL10RA/PDPN/NOG/IL31RA/OSMR/TGFBR2/CX3CR1/HYAL2/LOC102178953/WFIKKN1/LTBP3	1.61464895942991	Function
GO:0005859	muscle myosin complex	11/3495	20/16167	0.0011192061379876	0.0011192061379876	0.0391279816970642	IGSF22/LOC102181716/MYBPC1/MYBPC2/MYBPH/MYH11/MYH13/MYL3/MYOM1/OBSCN/TRIM32	11	8	3	MYBPC1/OBSCN/TRIM32/MYBPC2/MYH13/MYL3/MYOM1/MYH11	MYBPH/LOC102181716/IGSF22	2.54416309012876	Component
GO:0006688	glycosphingolipid biosynthetic process	11/3495	20/16167	0.0011192061379876	0.0011192061379876	0.0391279816970642	A3GALT2/B3GALT1/B3GALT2/B3GALT4/B4GALNT1/B4GALT6/ST6GALNAC5/ST8SIA1/ST8SIA2/ST8SIA4/UGCG	11	2	9	B3GALT1/B3GALT4	A3GALT2/ST6GALNAC5/B4GALNT1/ST8SIA1/ST8SIA4/UGCG/B3GALT2/ST8SIA2/B4GALT6	2.54416309012876	Process
GO:0006695	cholesterol biosynthetic process	18/3495	41/16167	0.00115039641700831	0.00115039641700831	0.0400716262505354	CFTR/DHCR7/FDFT1/GGPS1/HMGCR/HMGCS1/HSD17B7/INSIG1/LBR/LOC102177400/LOC102188073/LOC102188887/LOC102191533/LOC108635379/MSMO1/NSDHL/PLPP6/SQLE	18	5	13	FDFT1/LOC102188073/LOC102188887/DHCR7/LOC108635379	HSD17B7/INSIG1/CFTR/LOC102177400/PLPP6/HMGCR/LOC102191533/SQLE/LBR/MSMO1/HMGCS1/GGPS1/NSDHL	2.03081754422694	Process
GO:1990351	transporter complex	73/3495	243/16167	0.00122713968795288	0.00122713968795288	0.0425392080784883	ABCA7/ABCC8/ABCC9/ABCG8/AKAP9/ATP1A1/ATP1B3/BEST1/CACNA1G/CACNA2D2/CACNA2D3/CACNB4/CACNG4/CACNG5/CASQ2/CATSPER4/CHRNA1/CHRNA3/CHRNA5/CHRNG/CPT1C/FXYD2/GLRB/GRIN2C/GRIN2D/GRIN3A/HCN4/HSPA2/KCNA1/KCNA2/KCNA6/KCNAB1/KCNAB2/KCNC2/KCNC3/KCNC4/KCND3/KCNE5/KCNIP1/KCNIP4/KCNJ11/KCNJ3/KCNJ5/KCNJ8/KCNK1/KCNK2/KCNMB4/KCNN1/KCNQ1/KCNQ3/KCNT1/KCNT2/LOC102186069/LOC108633809/LOC108634682/LOC108637177/LOC108637…	73	19	54	CATSPER4/KCNC4/KCND3/AKAP9/KCNIP4/ABCA7/KCNN1/TRDN/HSPA2/KCNT1/KCNJ11/ABCC8/SCN2B/FXYD2/SCN1B/RYR1/TRPM4/CACNA2D3/CACNA2D2	KCNAB1/ATP1B3/LOC108637382/CHRNG/CACNB4/KCNJ3/CHRNA1/LRRC8B/LRRC8D/KCNA2/CASQ2/ATP1A1/LOC102186069/KCNC2/KCNMB4/ABCC9/KCNJ8/SCNN1A/KCNA1/KCNA6/MCUB/GRIN3A/HCN4/ABCG8/LOC108637177/OLFM1/SNAP25/KCNQ3/LRRC55/KCNT2/KCNAB2/LRRC38/KCNK2/GLRB/GRIN2D/CPT1C/KCNC3/SHISA6/CACNA1G/GRIN2C/CACNG5/CACNG4/KCNIP1/CHRNA5/CHRNA3/SACM1L/LOC108633809/SCNN1B/KCNK1/KCNJ5/BEST1/KCNQ1/KCNE5/LOC108634682	1.38962892315301	Component
GO:0042326	negative regulation of phosphorylation	135/3495	493/16167	0.00123234081020487	0.00123234081020487	0.0425392080784883	ACTN3/ARRB1/ASPN/BDKRB1/BDKRB2/BGN/CAMK2N1/CASP3/CCNB1/CDK6/CDKN2B/CDKN2D/CHAD/CHMP6/CHORDC1/CRKL/DAB2/DACT1/DBNDD2/DCN/DMTN/DRD1/DTNBP1/DUSP16/DUSP22/DUSP26/DUSP4/DUSP5/DUSP6/DUSP7/DVL1/DYNLL1/ENPP1/EPHB2/ERRFI1/EZR/F2RL1/FEM1A/FGFR1OP/FLRT1/FLRT3/FOXM1/GADD45A/GADD45B/GADD45G/GMFB/GMFG/GPER1/GPS2/GREM1/HEXIM2/HMGCR/HSPH1/HYAL2/IGF1/IGFBP3/INCA1/INHA/LOC100861338/LOC102173969/LOC102179926/LOC102…	135	43	92	PINK1/PPP1R1A/WASH1/UCHL1/RGS14/FEM1A/CDKN2D/LRRC19/CDKN2B/TESK1/DMTN/SEMA4D/FGFR1OP/DRD1/NCK2/PTK6/DBNDD2/RGS2/PRKCZ/DVL1/PIK3IP1/CRKL/NOS1/VRK3/INCA1/GPS2/HEXIM2/MAPT/CHMP6/PRKCA/DUSP7/PRKAR2A/DUSP22/DTNBP1/SMAD7/TSC2/GPER1/PRKAR1B/DUSP26/ACTN3/PFKFB1/SIRT3/RTN4R	PARP14/LRRC15/WWTR1/LRRC3/S100B/CAMK2N1/EPHB2/LOC108637382/PID1/INHA/STK39/GADD45A/RGS4/LRRC4/IGFBP3/SFRP4/PRKAR2B/TWIST1/CDK6/DUSP6/DCN/SOCS2/PTPRR/IGF1/DUSP16/TIGAR/FOXM1/SNCA/SEMA6A/GADD45B/PBK/ASPN/GADD45G/TLR4/PKIB/ENPP1/EZR/DACT1/GMFB/SPRED1/GREM1/F2RL1/HMGCR/LRRTM1/SPRED2/NCS1/HSPH1/FLRT3/TRIB3/PKIG/PREX1/LYN/MYC/RTN4RL2/PTPRJ/PRR5L/ARRB1/ERRFI1/DYNLL1/P2RX7/GMFG/LRRC4B/NOG/PPM1E/CHAD/PECA…	1.26668639928963	Process
GO:0033688	regulation of osteoblast proliferation	12/3495	23/16167	0.00123460820622634	0.00123460820622634	0.0425392080784883	BCL2/BMP2/CTHRC1/EIF2AK2/FGFR2/GREM1/HPSE/ITGB3/LTF/NPR3/SOX8/TMEM119	12	0	12		HPSE/GREM1/EIF2AK2/BMP2/CTHRC1/TMEM119/ITGB3/NPR3/LTF/BCL2/SOX8/FGFR2	2.41343534241463	Process
GO:0051656	establishment of organelle localization	111/3495	395/16167	0.0012494117672794	0.0012494117672794	0.0428944206509743	ADORA3/ARHGEF2/BIRC5/BLOC1S1/BRCA2/BTK/CADPS2/CCDC155/CCNB1/CDCA8/CDK5/CDK5RAP2/CDT1/CENPE/CENPF/CHGA/CHMP4C/CHMP6/CNIH1/DCTN1/DLGAP5/DNM1L/DPYSL2/DTNBP1/DYNC1I1/ESPL1/EZR/F5/FAM83D/FGFR2/FHOD1/GEM/GORASP1/GPR143/HIF1A/IKBKG/KIF14/KIF18A/KIF1A/KIF1C/KIF2C/KIF3C/KIFC1/KIT/LOC102169149/LOC102173969/LOC102174322/LOC102186533/LOC102186926/LOC102189471/LOC108634907/LRMP/MAD1L1/MAP1S/MAPT/MILR1/MIS12/M…	111	37	74	MLPH/CDK5/BLOC1S1/RAB11B/MAP1S/NR4A3/NEFL/CDK5RAP2/SYNE2/DCTN1/KIF3C/MYLK2/CHMP4C/TRAPPC9/PRKCZ/TERB1/FHOD1/NAPA/CCDC155/SYT3/MYO1C/KIF1C/UBB/MAPT/CHMP6/GORASP1/DTNBP1/SEPT1/MAD1L1/TACC2/SLIT1/RAB1B/SYTL5/IKBKG/STXBP2/SCRIB/MSTRG.6252	NLGN1/MREG/LOC102186533/KIF1A/RAB17/CDCA8/KIF2C/PSRC1/ADORA3/LOC102169149/TRIM46/SYT11/ARHGEF2/CADPS2/PIK3CG/DYNC1I1/ESPL1/DNM1L/LRMP/SEC24D/CENPE/SNCA/KIT/TACC3/DPYSL2/STX11/EZR/HIF1A/DLGAP5/CNIH1/NUSAP1/STXBP1/SAPCD2/BRCA2/SNAP25/FAM83D/GEM/YWHAZ/RIMS2/RIMS1/SYT13/KIF18A/MYO7A/LOC102174322/SYT9/F5/CENPF/KIF14/P2RX7/CDT1/SPAG5/MIS12/MYH10/NTN1/MILR1/BIRC5/LOC102173969/SPDL1/CCNB1/CHGA/KIFC1/NDC8…	1.2998946053132	Process
GO:0044070	regulation of anion transport	42/3495	125/16167	0.00128568292831911	0.00128568292831911	0.043857002550928	ABCA7/ABCB4/ACSL4/ACSL5/ADORA1/ARL6IP1/ATF4/ATP8A2/AVPR1A/CFTR/CRY2/DPYSL2/DTNBP1/FGFR4/GABRE/HRH2/LEP/OSR1/P2RX4/P2RX7/PER2/PLA2R1/PRELID1/PRKCA/PTAFR/RAB11B/REPIN1/RGS2/RGS4/SFRP4/SLC38A3/SLC6A1/SNCA/STC1/STC2/STK39/STXBP1/SV2A/SYK/THBS1/TRH/TRPA1	42	15	27	PER2/SV2A/REPIN1/LEP/ATF4/ABCA7/RAB11B/ATP8A2/CRY2/RGS2/PRKCA/STC2/SLC38A3/SLC6A1/DTNBP1	PTAFR/PLA2R1/STK39/RGS4/CFTR/SFRP4/ABCB4/AVPR1A/SNCA/PRELID1/FGFR4/STC1/DPYSL2/SYK/THBS1/HRH2/OSR1/STXBP1/TRPA1/ADORA1/P2RX7/P2RX4/TRH/ARL6IP1/ACSL5/ACSL4/GABRE	1.55425236051502	Process
GO:0014013	regulation of gliogenesis	39/3495	114/16167	0.00128663975720159	0.00128663975720159	0.043857002550928	ADCYAP1/ASPA/BMP2/C25H16orf45/CDH2/CDK1/CDKN2B/CNTN2/CRKL/CSF1/CXCR4/DAAM2/ENPP2/EZH2/ID4/IGF1/IL6ST/LDLR/LINGO1/LOC102177727/LOC102178953/LRP2/MFN2/MYC/MYCN/NOG/NRG1/P2RX4/PTPRZ1/RNF112/SERPINE2/SLC45A3/SOX11/SOX8/TENM4/TIAM1/TLR2/UFL1/ZNF488	39	6	33	CDKN2B/UFL1/MFN2/CRKL/ASPA/LINGO1	TIAM1/SERPINE2/CXCR4/LRP2/CSF1/EZH2/PTPRZ1/IGF1/LDLR/MYCN/SOX11/LOC102177727/BMP2/ENPP2/MYC/CNTN2/SLC45A3/P2RX4/TLR2/NOG/RNF112/IL6ST/LOC102178953/ID4/DAAM2/CDH2/ADCYAP1/SOX8/C25H16orf45/NRG1/ZNF488/CDK1/TENM4	1.58249378811836	Process
GO:0034110	regulation of homotypic cell-cell adhesion	13/3495	26/16167	0.00129655800166006	0.00129655800166006	0.0440378025886936	ADAMTS18/C1QTNF1/CD24/CD9/DMTN/LOC108638200/LYN/PDPN/PRKCA/PRKCQ/SERPINE2/SYK/ZNF703	13	5	8	DMTN/PRKCQ/PRKCA/LOC108638200/ZNF703	SERPINE2/CD9/SYK/CD24/LYN/PDPN/ADAMTS18/C1QTNF1	2.31287553648069	Process
GO:0033275	actin-myosin filament sliding	15/3495	32/16167	0.00130296012950452	0.00130296012950452	0.0440983183808045	ACTC1/ACTN3/DES/LOC102181716/MYBPC1/MYBPC2/MYL3/MYL4/MYL6B/TCAP/TNNC1/TNNC2/TNNI1/TNNT1/TNNT2	15	10	5	DES/MYBPC1/TNNC2/TNNI1/MYBPC2/TNNT1/TCAP/TNNC1/MYL3/ACTN3	MYL6B/ACTC1/TNNT2/LOC102181716/MYL4	2.16832081545064	Process
GO:0030194	positive regulation of blood coagulation	14/3495	29/16167	0.0013159124357997	0.0013159124357997	0.0443793120899976	CPB2/DMTN/F2R/F3/HPSE/LOC100860959/PDPN/PRDX2/PTPRJ/S100A9/SELP/SERPINF2/THBS1/TLR4	14	3	11	PRDX2/DMTN/CPB2	F3/S100A9/LOC100860959/HPSE/TLR4/THBS1/F2R/PTPRJ/SELP/PDPN/SERPINF2	2.23312120763652	Process
GO:0048285	organelle fission	88/3495	303/16167	0.00132830982033796	0.00132830982033796	0.0445641231393765	ARHGEF10/ASPM/ASZ1/AURKA/AURKB/BIRC5/BRCA2/BRIP1/BUB1/BUB1B/C10H14orf39/CCDC155/CCNB1/CDC20/CDC25B/CDCA8/CDT1/CENPE/CHEK2/CHMP4C/CHMP6/CIT/CNTD1/DDX4/DLGAP5/DNM1L/ESPL1/FANCD2/FBXO5/FIS1/HFM1/HSF1/HSPA2/KIF11/KIF14/KIF18A/KIF23/KIF2C/KIFC1/KLHL22/LOC102168411/LOC102176073/LOC102176361/LOC102187233/LOC108633216/LOC108635387/MAD1L1/MAEL/MASTL/MEI4/MEIOB/MIS12/MND1/MSH5/MTFR1/MTFR2/MUL1/MX1/MYBL2/NC…	88	23	65	MUL1/LOC102168411/TDRKH/WASH1/SYCE3/RAD50/RAD51B/HSPA2/C10H14orf39/LOC102187233/SYCP2/CHMP4C/HSF1/TERB1/CCDC155/UBB/CNTD1/CHMP6/PEX11A/SEPT1/FIS1/MAD1L1/KLHL22	MX1/SGO1/CDCA8/CDC20/KIF2C/HFM1/PSRC1/MAEL/ASZ1/ESPL1/DNM1L/CENPE/NCAPG/PPP2R2B/SMC2/MEI4/TTK/MTFR2/FBXO5/DLGAP5/NUSAP1/RAD51/BUB1B/RNF212B/KIF23/BUB1/SPDYA/BRCA2/MASTL/CDC25B/AURKA/MYBL2/MTFR1/KIF18A/NEK2/ASPM/KIF14/CHEK2/CIT/MND1/CDT1/BRIP1/SPAG5/MIS12/AURKB/TOP2A/P3H4/LOC102176073/LOC102176361/BIRC5/SPDL1/CCNB1/DDX4/FANCD2/MSH5/KIFC1/NDC80/MEIOB/NDE1/PLK1/STAG3/KIF11/ARHGEF10/LOC108633216/LOC1…	1.34345245683367	Process
GO:0046883	regulation of hormone secretion	91/3495	315/16167	0.00133073081945364	0.00133073081945364	0.0445641231393765	ABCC8/ADCYAP1/ADORA1/AGTR1/ANXA1/ANXA5/ARRB1/AVPR1A/BAIAP3/C1QTNF1/C1QTNF3/CACNA2D2/CD38/CFTR/CHGA/CHRNA3/CNTF/CPT1A/CRHR2/CRY2/DAB2/DYNLL1/EDN3/EFNA5/EPHA5/FGFR4/FST/GAL/GJA1/GLUL/GPER1/GPLD1/HIF1A/HMGCR/IGFBP3/IL6ST/INHA/INHBB/IRS1/KCNC2/KCNJ11/KCNQ1/KCNS3/KISS1R/LEP/LOC102169183/LOC102190430/LOC102190572/LOC102190840/LOC108635409/MAP4K4/MFN2/MGEA5/MYH10/NOS1/NOS2/NOV/NR0B2/NR1D1/NRG1/PCK2/PDE3…	91	26	65	NR0B2/IRS1/PER2/LEP/PFKM/KISS1R/UCN/KCNS3/CNTF/CRY2/KCNJ11/ABCC8/PFKFB2/MFN2/UTS2/NOS1/GPLD1/TRPM4/NR1D1/PRKCA/CACNA2D2/BAIAP3/GPER1/MGEA5/SCT/SIRT3	TIAM1/PEX5L/AGTR1/INHA/INHBB/SLC2A1/LOC102190840/LOC102190572/IGFBP3/SRI/CRHR2/CFTR/KCNC2/AVPR1A/PIM3/ANXA5/SLC9B2/SPP1/EPHA5/CD38/EFNA5/FGFR4/ANXA1/LOC102169183/GJA1/HIF1A/SCG5/PCK2/HMGCR/MAP4K4/RAB11FIP5/SOX11/SNAP25/EDN3/LOC102190430/NOV/TRPA1/ARRB1/SYT9/PDE3B/ADORA1/GLUL/DYNLL1/RASL10B/NOS2/MYH10/C1QTNF1/SSTR2/IL6ST/FST/PTGER4/DAB2/C1QTNF3/CHRNA3/CHGA/TRH/SOX4/ADCYAP1/TFR2/NRG1/GAL/CPT1A/KCNQ…	1.3363280877444	Process
GO:0030175	filopodium	32/3495	89/16167	0.00134394569778471	0.00134394569778471	0.0448493030615163	ABI2/ACTC1/ANTXR1/ARL4C/CDK5/CYFIP1/EZR/FGD4/FGF13/FSCN1/ITGA6/ITGB3/KITLG/LCP1/LOC102168948/LOC102175177/MORN4/MYO10/MYO1B/MYO3A/MYO3B/NLGN1/PDPN/PTPRZ1/SHTN1/SNAP25/SPATA13/SYNE2/TRPV4/TWF1/TWF2/UBE2K	32	6	26	CDK5/FGD4/SYNE2/MYO3A/MORN4/FGF13	NLGN1/ABI2/MYO1B/LOC102168948/MYO3B/ITGA6/CYFIP1/ARL4C/LOC102175177/PTPRZ1/KITLG/TWF1/UBE2K/EZR/ACTC1/ANTXR1/SPATA13/LCP1/SNAP25/PDPN/TRPV4/ITGB3/MYO10/TWF2/FSCN1/SHTN1	1.66319139701982	Component
GO:0006672	ceramide metabolic process	28/3495	75/16167	0.00136260973239551	0.00136260973239551	0.045313707843866	ALDH5A1/ALOX12B/B3GALT1/B3GALT2/B3GALT4/B4GALNT1/B4GALT6/CERS1/CERS6/CLN6/DEGS1/DEGS2/GDF1/GLA/GM2A/HEXB/LOC102181993/NEU4/ORMDL3/P2RX1/P2RX7/SGMS2/SGPL1/SMPD2/SPTLC2/ST8SIA2/ST8SIA4/UGCG	28	8	20	B3GALT1/GDF1/CERS1/CLN6/ALDH5A1/ALOX12B/ORMDL3/B3GALT4	CERS6/B4GALNT1/SGMS2/ST8SIA4/GM2A/UGCG/SMPD2/SPTLC2/B3GALT2/DEGS1/P2RX7/P2RX1/HEXB/LOC102181993/ST8SIA2/DEGS2/B4GALT6/SGPL1/NEU4/GLA	1.72694706723891	Process
GO:0007507	heart development	146/3495	540/16167	0.00140069832167137	0.00140069832167137	0.0456116131579825	ACAN/ACTC1/ADAM19/ADAMTS9/ADGRG6/AGTR1/AHR/ALDH1A2/APLNR/AXIN2/BICC1/BMP2/BMP5/CALCRL/CASP3/CC2D2A/CCNB1/CEP290/CHRNA3/COL11A1/COL14A1/COL2A1/COL3A1/CPE/CRKL/CXCR4/DCHS1/DHRS3/DLC1/EDNRA/EGLN1/ELN/EPHA3/EPHB4/ERBB3/FAT4/FBN1/FGFR2/FHL2/FLRT3/FOXN4/FOXP4/FREM2/FUZ/FZD1/GATA6/GJA1/GJC1/GLI2/GLI3/GPC3/GREM1/HEY1/HEYL/HIF1A/HOPX/IGF1/KCNAB1/KCNJ8/KCNK2/KDR/KIF7/LBX1/LOC102172084/LOC102174322/LOC10217…	146	39	107	PCNT/SPEG/XIRP2/LOC102190925/MEF2D/RXRG/CEP290/POU6F1/MB/RAD50/MAP2K2/VLDLR/PLN/FHL2/MYLK2/SALL4/LY6E/DHRS3/TNNI1/CRKL/NCOR2/PSKH1/RYR1/FUZ/TCAP/TNNC1/MYL3/FOXP4/SMAD7/NPRL3/TSC2/MYH11/LBX1/SORBS2/MYPN/EGLN1/VEGFB/LOC108634606/TXNRD2	EPHA3/POPDC2/SHOX2/KCNAB1/AGTR1/LOC108637382/NRP2/GLI2/CXCR4/LRP2/CALCRL/COL3A1/HEYL/STIL/TGFBR3/LOC102175177/S1PR1/COL11A1/NOS3/WNT16/GLI3/SRI/TWIST1/AHR/FZD1/COL2A1/PRICKLE1/ERBB3/IGF1/KCNJ8/PKD2/PDGFRA/KDR/HOPX/CC2D2A/PAM/VCAN/ADAM19/SPARC/LOX/TEK/GJA1/MARCKS/ADGRG6/HIF1A/FBN1/ALDH1A2/THBS1/SPRED1/ACTC1/GREM1/LTBP1/OSR1/SOX11/OLFM1/POU4F1/FREM2/FLRT3/NRP1/BMP2/POFUT1/COL14A1/HEY1/SNAI2/APLNR/P…	1.2506660308377	Process
GO:0004697	protein kinase C activity	7/3495	10/16167	0.00141014036824766	0.00141014036824766	0.0456116131579825	LOC108638200/PRKCA/PRKCB/PRKCG/PRKCQ/PRKCZ/PRKD1	7	4	3	PRKCQ/PRKCZ/PRKCA/LOC108638200	PRKCG/PRKD1/PRKCB	3.23802575107296	Function
GO:0006958	complement activation, classical pathway	7/3495	10/16167	0.00141014036824766	0.00141014036824766	0.0456116131579825	C1QA/C1QB/C1QC/C1R/C1S/LOC102188569/MSTRG.14196	7	1	6	MSTRG.14196	C1QA/C1QC/C1QB/LOC102188569/C1R/C1S	3.23802575107296	Process
GO:0030215	semaphorin receptor binding	7/3495	10/16167	0.00141014036824766	0.00141014036824766	0.0456116131579825	SEMA3A/SEMA3E/SEMA4D/SEMA5A/SEMA6A/SEMA6C/SEMA6D	7	1	6	SEMA4D	SEMA6C/SEMA3E/SEMA3A/SEMA6A/SEMA6D/SEMA5A	3.23802575107296	Function
GO:0033690	positive regulation of osteoblast proliferation	7/3495	10/16167	0.00141014036824766	0.00141014036824766	0.0456116131579825	BMP2/CTHRC1/HPSE/ITGB3/LTF/SOX8/TMEM119	7	0	7		HPSE/BMP2/CTHRC1/TMEM119/ITGB3/LTF/SOX8	3.23802575107296	Process
GO:1990573	potassium ion import across plasma membrane	7/3495	10/16167	0.00141014036824766	0.00141014036824766	0.0456116131579825	ATP1A1/FXYD2/HCN4/KCND3/KCNJ3/KCNJ5/KCNJ8	7	2	5	KCND3/FXYD2	KCNJ3/ATP1A1/KCNJ8/HCN4/KCNJ5	3.23802575107296	Process
GO:0006979	response to oxidative stress	120/3495	433/16167	0.00141133789000196	0.00141133789000196	0.0456116131579825	ABCC2/AGAP3/AIF1/ALAD/ANXA1/ATF4/AXL/BCL2/BNIP3/BTG1/BTK/CAMK2G/CASP3/CAT/CD38/CPEB2/DAPK1/DDIAS/DGKK/ECT2/EGLN1/ETS1/EZH2/F3/FANCD2/FOSL1/FYN/GATM/GNAO1/GPX2/GPX7/GSR/GUCY1B3/HBBC/HIF1A/HSF1/HYAL1/HYAL2/IDH1/IL1R1/KCNC2/KLF2/KLF6/LCN2/LOC100860959/LOC102175876/LOC102176710/LOC102184252/LOC102187782/LOC102187932/LOC102188418/LOC102188617/LOC102190297/LOC102190935/LOC106504020/LOC108634747/MAPT/MB…	120	39	81	PINK1/NR4A2/PDK1/AGAP3/MB/ATF4/CPEB2/NME5/RGS14/PRDX2/KLF2/TMEM161A/PSIP1/NR4A3/ALAD/UACA/UCN/LOC102187932/ROMO1/HSF1/CAT/UCP3/PRDX6/NOS1/MT3/GNAO1/ZNF580/PDK2/PCGF2/MAPT/PRKCA/STC2/BNIP3/CAMK2G/EGLN1/DGKK/TXNRD2/MSTRG.5020/MSTRG.6204	RCAN1/ECT2/SEPN1/IDH1/PLA2R1/PRKRA/GPX7/F3/SLC25A24/NOS3/EZH2/WNT16/LOC100860959/PON2/KCNC2/BTG1/LOC102190297/LOC102190935/MGST1/SNCA/PKD2/PDGFRA/CD38/SCARA3/ANXA1/MELK/DAPK1/TXN/TLR4/TPO/FYN/PTPRK/GPX2/HIF1A/GATM/THBS1/MMP14/NOX5/IL1R1/LOC102184252/SDC1/LCN2/NET1/LOC102187782/LOC102188418/KLF6/SRXN1/SRC/TP53INP1/TRPA1/PRR5L/LOC102176710/LOC102175876/HBBC/TRPC6/PDGFD/PLA2G4A/GUCY1B3/LOC102188617/…	1.28196334585535	Process
GO:0045787	positive regulation of cell cycle	106/3495	376/16167	0.0014124752042256	0.0014124752042256	0.0456116131579825	ADAM17/AIF1/ANAPC11/ANXA1/ASNS/AURKA/AURKB/BIRC5/BRCA2/BTC/CAMK2B/CCNB1/CCND1/CCND2/CCND3/CDC20/CDC25B/CDC25C/CDC6/CDC7/CDK1/CDT1/CENPE/CHEK2/CIT/CKS2/CNOT6L/CXCR5/DDX11/DLGAP5/DTL/E2F1/E2F7/E2F8/ECT2/EDN3/ESPL1/FAM83D/FAP/FBXO5/FGFR2/FOSL1/FOXO4/GADD45A/GATA6/GEN1/GLI1/GPER1/GTSE1/HSF1/HSPA2/HYAL1/IGF1/IGF2/KIF14/KIF23/LEF1/LMNB1/LOC102169182/LOC102175286/LOC108638200/MAPRE3/MEIS2/MEPCE/MLXIPL/S…	106	34	72	TP63/NUDT16/WNT4/CAMK2B/DDX11/BTC/CDC25C/RAD23A/NR4A3/PIWIL2/LOC102169182/TRIM32/PHIP/RAD51B/HSPA2/TGM1/MAPRE3/PLCB1/PTK6/HSF1/CXCR5/POLDIP2/ANAPC11/PRKCA/LOC108638200/PCBP4/PRKAR2A/SH2B1/PAGR1/NUPR2/MEPCE/GPER1/FOXO4/LOC102175286	ECT2/RCC2/FAP/CDC20/STIL/ORC1/GADD45A/CDC7/PSRC1/MUC1/ASNS/E2F7/ESPL1/GLI1/IGF1/CCND2/RHNO1/GTSE1/LEF1/CENPE/PKD2/CNOT6L/LMNB1/ANXA1/CKS2/PLAGL1/FBXO5/DLGAP5/TMOD3/NUSAP1/MEIS2/KIF23/SPDYA/GEN1/ADAM17/POU4F1/BRCA2/CDC25B/EDN3/AURKA/E2F1/SRC/FAM83D/MYC/DTL/KIF14/CHEK2/CIT/ZNF268/CDT1/SPAG5/AURKB/RNF112/CDC6/BIRC5/CCNB1/HYAL1/SOX4/AIF1/CCND3/GATA6/NDC80/MLXIPL/FGFR2/SLF2/CDK1/E2F8/FOSL1/CCND1/IGF2/…	1.30406812163273	Process
GO:0034501	protein localization to kinetochore	9/3495	15/16167	0.00141457876034242	0.00141457876034242	0.0456116131579825	AURKB/BUB1B/CDK1/CENPT/KNL1/MIS12/RCC2/SPDL1/TTK	9	0	9		RCC2/TTK/KNL1/BUB1B/CENPT/MIS12/AURKB/SPDL1/CDK1	2.77545064377682	Process
GO:0034599	cellular response to oxidative stress	76/3495	256/16167	0.0014204982277692	0.0014204982277692	0.0456482630912045	AGAP3/AIF1/ANXA1/ATF4/AXL/BCL2/BNIP3/BTK/CAT/CPEB2/DAPK1/DDIAS/ECT2/ETS1/EZH2/F3/FANCD2/GPX2/GPX7/GSR/GUCY1B3/HIF1A/HSF1/KCNC2/KLF2/KLF6/LCN2/LOC100860959/LOC102184252/LOC102187782/LOC102187932/LOC102188418/LOC102188617/LOC102190297/LOC102190935/LOC108634747/MAPT/MELK/MGST1/MPO/MT3/NET1/NGFR/NOS3/NOX5/NR4A2/PCGF2/PDGFD/PDGFRA/PDK1/PDK2/PINK1/PKD2/PLA2R1/PRDX2/PRKD1/PRKRA/PRR5L/PTPRK/RNF112/ROMO1/…	76	21	55	PINK1/NR4A2/PDK1/AGAP3/ATF4/CPEB2/PRDX2/KLF2/TMEM161A/UACA/LOC102187932/ROMO1/HSF1/CAT/MT3/ZNF580/PDK2/PCGF2/MAPT/BNIP3/TXNRD2	ECT2/SEPN1/PLA2R1/PRKRA/GPX7/F3/SLC25A24/NOS3/EZH2/WNT16/LOC100860959/KCNC2/LOC102190297/LOC102190935/MGST1/SNCA/PKD2/PDGFRA/ANXA1/MELK/DAPK1/TXN/TPO/PTPRK/GPX2/HIF1A/THBS1/NOX5/LOC102184252/LCN2/NET1/LOC102187782/LOC102188418/KLF6/SRXN1/SRC/TP53INP1/PRR5L/TRPC6/PDGFD/GUCY1B3/LOC102188617/AXL/MPO/RNF112/NGFR/PRKD1/FANCD2/AIF1/BCL2/GSR/DDIAS/ETS1/BTK/LOC108634747	1.37326984978541	Process
GO:2000027	regulation of animal organ morphogenesis	65/3495	213/16167	0.00142986421452867	0.00142986421452867	0.0457950506292175	AGTR1/AJAP1/AR/ARHGEF19/ASPN/BASP1/BCL2/BMP2/CDH1/CELSR1/CHAD/CNTF/CPB2/CSF1/CTHRC1/DAB2/DACT1/DVL1/EDNRA/ESR1/FGFR2/FGFR4/FZD1/FZD2/FZD5/FZD6/FZD7/GLI1/GPC3/GPC6/GREM1/HOXA11/HOXC11/HPN/LIMS2/LOC108634606/MESP1/CD34/MYC/NGFR/NKD1/NOG/PDGFRA/PRICKLE1/PRICKLE2/PRKCB/PTK7/ROR2/SAPCD2/SFRP5/SIX2/SNAI2/SOX8/SOX9/SULF1/SULF2/TACSTD2/TGFBR2/THRB/TIAM1/TWIST1/WNT2B/WNT4/WNT9B/WT1	65	12	53	WNT4/FZD7/HOXC11/ESR1/CPB2/CNTF/DVL1/NKD1/HPN/THRB/AR/LOC108634606	TIAM1/AGTR1/ARHGEF19/FZD5/LIMS2/TACSTD2/CSF1/WNT2B/HOXA11/TWIST1/FZD1/PRICKLE1/GLI1/CELSR1/PDGFRA/FGFR4/ASPN/ROR2/DACT1/GREM1/SIX2/SAPCD2/GPC6/BMP2/SULF2/FZD6/CTHRC1/SULF1/SNAI2/MYC/WT1/AJAP1/EDNRA/CDH1/NOG/CHAD/NGFR/FZD2/WNT9B/SOX9/DAB2/BASP1/MESP1/TGFBR2/PRICKLE2/PTK7/BCL2/SOX8/PRKCB/FGFR2/SFRP5/GPC3/MSTRG.10826	1.41161417719479	Process
GO:0046916	cellular transition metal ion homeostasis	33/3495	93/16167	0.00147296920042629	0.00147296920042629	0.047017819891798	ABCG2/ALAS2/ATP6V1A/ATP7B/CAND1/CCDC115/CP/EGLN1/HIF1A/IREB2/LCN2/LOC100861136/LOC102190297/LOC102190935/LTF/MSTRG.14652/TFRC/MT3/MYC/PRND/S100A8/S100A9/SCARA5/SLC11A1/SLC30A1/SLC30A7/SLC39A10/SLC39A4/SLC39A6/SRI/TFR2/TFRC/TTC7A	33	5	28	ATP7B/MT3/EGLN1/MSTRG.14652/MSTRG.299	ATP6V1A/TFRC/CP/SLC11A1/SLC39A10/LOC100861136/CCDC115/SLC30A7/S100A9/S100A8/SRI/LOC102190297/LOC102190935/CAND1/ABCG2/SCARA5/HIF1A/TTC7A/LCN2/PRND/MYC/SLC39A4/SLC30A1/IREB2/LTF/SLC39A6/TFR2/ALAS2	1.64139554201855	Process
GO:0032963	collagen metabolic process	19/3495	45/16167	0.00149562183546988	0.00149562183546988	0.047423686596277	ADAMTS2/ADAMTS3/COL13A1/COL15A1/CTSK/CTSS/HIF1A/LOC108637488/MMP14/MMP16/MMP2/MRC2/P2RX7/P3H1/P3H2/P3H3/P3H4/SERPINH1/TGFBR3	19	0	19		P3H2/P3H1/TGFBR3/CTSS/CTSK/P3H3/ADAMTS3/ADAMTS2/COL15A1/HIF1A/MMP14/MMP16/LOC108637488/SERPINH1/P2RX7/MMP2/P3H4/MRC2/COL13A1	1.95309489747258	Process
GO:0098659	inorganic cation import across plasma membrane	19/3495	45/16167	0.00149562183546988	0.00149562183546988	0.047423686596277	ATP1A1/FAM155A/FXYD2/HCN4/KCND3/KCNJ3/KCNJ5/KCNJ8/LOC102190297/LOC102190935/SLC39A10/SLC39A4/SLC39A6/SLC9A2/SLC9A3/SLC9A7/SLC9A9/TRPM4/TRPV1	19	4	15	KCND3/SLC9A2/FXYD2/TRPM4	SLC9A9/SLC39A10/KCNJ3/ATP1A1/LOC102190297/LOC102190935/KCNJ8/HCN4/FAM155A/SLC39A4/TRPV1/SLC9A3/SLC39A6/KCNJ5/SLC9A7	1.95309489747258	Process
GO:0071300	cellular response to retinoic acid	27/3495	72/16167	0.00152474338257436	0.00152474338257436	0.0481864178433772	ABCA1/ALDH1A2/BRINP1/BRINP2/COL1A2/COL2A1/ELN/EPHA3/FZD10/FZD7/IREB2/LEP/LOC102175889/LOC102179515/LOC102187233/LYN/MYC/OSR1/PHC1/PTK6/PTK7/RORB/SOX9/TLR4/TWF2/WNT9B/YES1	27	7	20	FZD7/LEP/PHC1/ABCA1/LOC102187233/PTK6/LOC102179515	EPHA3/COL1A2/COL2A1/RORB/TLR4/BRINP1/ALDH1A2/OSR1/LYN/MYC/BRINP2/FZD10/LOC102175889/WNT9B/SOX9/IREB2/TWF2/PTK7/YES1/ELN	1.73465665236051	Process
GO:0015711	organic anion transport	121/3495	438/16167	0.00152977394686403	0.00152977394686403	0.0481864178433772	ABCA1/ABCA7/ABCB4/ABCC2/ABCG2/ABCG8/ACSL3/ACSL4/ACSL5/ANO7/ANXA1/ATP10D/ATP8A2/ATP8B2/BDKRB2/BEST1/CA12/CA14/CA5B/CACNB4/CALHM1/CFTR/CPT1A/CPT1B/FOLR2/GJA1/GLS2/HBBC/KCNJ10/KISS1R/LDLR/LEP/LOC100860959/LOC102172245/LOC102174322/LOC102175315/LOC102175526/LOC102175876/LOC102176710/LOC102177789/LOC102178813/LOC102184907/LOC102187782/LOC102187932/LOC102188418/LOC102191423/LOC108634606/LOC108636372/LR…	121	35	86	PLSCR5/SLC37A1/SERINC2/SLC38A11/SLC6A17/CA14/LEP/MIP/CPT1B/ABCA7/KISS1R/LOC108636372/SLC25A23/SLC27A1/SLC25A42/ABCA1/SLC22A16/CA12/SLC7A7/SLC25A25/LOC102177789/ATP8A2/LOC102187932/SLC26A7/STARD10/SLC27A5/SLC13A5/SLC16A11/SLC16A3/SERINC4/SLC38A3/SLC6A1/LOC108634606/SLC6A8/SLC7A4	SLC33A1/LOC102175526/PLSCR4/SLCO2A1/PLA2G5/SLC16A14/ACSL3/SLC4A3/SLC11A1/CACNB4/LRP2/OCA2/ANO7/MFSD2A/SLC2A1/SLC6A9/SLC25A24/ATP8B2/KCNJ10/CFTR/LOC100860959/ABCB4/SLC38A4/SLC38A2/SLC38A1/SLC16A7/GLS2/SLCO1C1/LOC102172245/SLC6A13/ABCG2/ATP10D/SLC10A6/LOC102191423/PRELID1/LDLR/ANXA1/NTRK2/SERINC1/GJA1/LOC102184907/SLC22A3/SLC38A6/SLC7A8/SERINC5/ABCG8/LOC102187782/LOC102188418/SLCO4A1/LOC102175315/M…	1.27789013659435	Process
GO:0043679	axon terminus	55/3495	175/16167	0.00154064405800808	0.00154064405800808	0.0483142235451974	ADCYAP1/ADORA1/AMPH/ANXA5/ATP6V0A1/CALB1/CDH1/CHRM2/CHRM3/CRHR2/CYFIP1/DIXDC1/DRD1/EPN1/ESR1/FLRT3/GABRB3/GLUL/GPER1/GRIK3/ITGA2/KCNA1/KCNA2/KCNA6/KCNAB2/KCNC2/KCNC3/KCNC4/KCNK2/L1CAM/LOC102175889/MARCKS/MYLK2/NAPA/NTRK2/P2RX4/P2RX7/PDYN/PRRT2/PRSS12/PVALB/RGS10/SEPT6/SNAP25/SNCA/SRI/STXBP1/SV2A/SYN1/SYNGR1/SYP/SYT11/TBC1D24/TULP1/UCN	55	15	40	KCNC4/SV2A/SYNGR1/ESR1/DRD1/UCN/MYLK2/NAPA/EPN1/GABRB3/TBC1D24/GPER1/SYN1/L1CAM/SYP	CYFIP1/GRIK3/KCNA2/SYT11/CHRM2/AMPH/SRI/CRHR2/KCNC2/PVALB/KCNA1/KCNA6/ANXA5/PRSS12/SNCA/NTRK2/MARCKS/STXBP1/SNAP25/FLRT3/PDYN/CALB1/DIXDC1/ADORA1/KCNAB2/GLUL/KCNK2/P2RX7/P2RX4/CDH1/KCNC3/LOC102175889/ATP6V0A1/ITGA2/TULP1/ADCYAP1/PRRT2/RGS10/CHRM3/SEPT6	1.45380748007357	Component
GO:0140013	meiotic nuclear division	50/3495	156/16167	0.00154395569341799	0.00154395569341799	0.0483142235451974	ASPM/ASZ1/AURKA/BRCA2/BRIP1/BUB1/BUB1B/C10H14orf39/CCDC155/CDC25B/CNTD1/DDX4/ESPL1/FANCD2/FBXO5/HFM1/HSF1/HSPA2/KIF18A/LOC102168411/LOC102176073/LOC102176361/LOC102187233/LOC108633216/LOC108635387/MAEL/MASTL/MEI4/MEIOB/MND1/MSH5/P3H4/PLK1/RAD50/RAD51/RAD51B/RNF212B/SEPT1/SGO1/SMC2/SPDYA/STAG3/SYCE3/SYCP2/TDRKH/TERB1/TOP2A/TTK/UBB/WASH1	50	16	34	LOC102168411/TDRKH/WASH1/SYCE3/RAD50/RAD51B/HSPA2/C10H14orf39/LOC102187233/SYCP2/HSF1/TERB1/CCDC155/UBB/CNTD1/SEPT1	SGO1/HFM1/MAEL/ASZ1/ESPL1/SMC2/MEI4/TTK/FBXO5/RAD51/BUB1B/RNF212B/BUB1/SPDYA/BRCA2/MASTL/CDC25B/AURKA/KIF18A/ASPM/MND1/BRIP1/TOP2A/P3H4/LOC102176073/LOC102176361/DDX4/FANCD2/MSH5/MEIOB/PLK1/STAG3/LOC108633216/LOC108635387	1.48261252338506	Process
GO:0001558	regulation of cell growth	118/3495	426/16167	0.00156862803983122	0.00156862803983122	0.0489258700968342	AATK/ACSL4/ADAM17/AGTR1/ANAPC2/AVPR1A/BCL2/BDKRB1/BTG1/CD38/CDK5/CDKN2D/CLSTN3/CNTF/COL14A1/CPNE5/CRABP2/CTH/CXCL16/CXCR4/CYFIP1/DAB2/DISC1/DNAJB2/DPYSL2/EFNA5/ENPP1/EPHA7/FBLN5/FGF13/FGFR1OP/FLT4/FOXM1/FSTL4/FXYD2/GAL/GJA1/GNG4/GOLGA4/GREM1/HPN/HSP70.1/HYAL1/HYAL2/IGF1/IGFBP3/IGFBP4/IL9R/KIAA1109/KIF14/L1CAM/LEF1/LGI1/LIMK1/LOC102172140/LOC102172279/LOC102178315/LOC102188617/LOC102188668/LOC1086…	118	38	80	MUL1/DNAJB2/CDK5/LOC108636082/LOC102172140/CDKN2D/NDUFA13/SEMA4D/TRIM32/FGFR1OP/UCN/ANAPC2/PRKCQ/WISP2/CNTF/FXYD2/RGS2/RASAL1/KIAA1109/MT3/RRAD/HPN/PAK4/SYT3/MAPT/GOLGA4/MGLL/HSP70.1/LOC102178315/IL9R/LIMK1/SLIT1/LGI1/FGF13/TSPYL2/RTN4R/L1CAM/LOC102188668	AGTR1/SERPINE2/CXCR4/CYFIP1/P3H1/CTH/PSRC1/SEMA6C/S100A9/S100A8/TRIM46/CRABP2/RGS4/IGFBP3/NRCAM/SEMA3A/BTG1/AVPR1A/IGF1/CLSTN3/FOXM1/LEF1/SPP1/CD38/EFNA5/SPOCK1/FSTL4/LOC108636404/LOC108636449/FLT4/DPYSL2/GJA1/EPHA7/ENPP1/SGK1/SEMA6D/GREM1/MMP14/ADAM17/OLFM1/PAK5/NRP1/NET1/COL14A1/RIMS2/NOV/LOC102172279/WISP1/RIMS1/PTPRJ/WT1/SLC25A33/KIF14/LOC102188617/ZNF382/CXCL16/NTN1/IGFBP4/UTS2R/AATK/TAF9/DA…	1.28131133006911	Process
GO:0000280	nuclear division	80/3495	273/16167	0.00162719144225479	0.00162719144225479	0.0505871586042316	ARHGEF10/ASPM/ASZ1/AURKA/AURKB/BIRC5/BRCA2/BRIP1/BUB1/BUB1B/C10H14orf39/CCDC155/CCNB1/CDC20/CDC25B/CDCA8/CDT1/CENPE/CHEK2/CHMP4C/CHMP6/CIT/CNTD1/DDX4/DLGAP5/ESPL1/FANCD2/FBXO5/HFM1/HSF1/HSPA2/KIF11/KIF14/KIF18A/KIF23/KIF2C/KIFC1/KLHL22/LOC102168411/LOC102176073/LOC102176361/LOC102187233/LOC108633216/LOC108635387/MAD1L1/MAEL/MASTL/MEI4/MEIOB/MIS12/MND1/MSH5/MYBL2/NCAPG/NDC80/NDE1/NEK2/NUSAP1/P3H4/…	80	20	60	LOC102168411/TDRKH/WASH1/SYCE3/RAD50/RAD51B/HSPA2/C10H14orf39/LOC102187233/SYCP2/CHMP4C/HSF1/TERB1/CCDC155/UBB/CNTD1/CHMP6/SEPT1/MAD1L1/KLHL22	SGO1/CDCA8/CDC20/KIF2C/HFM1/PSRC1/MAEL/ASZ1/ESPL1/CENPE/NCAPG/SMC2/MEI4/TTK/FBXO5/DLGAP5/NUSAP1/RAD51/BUB1B/RNF212B/KIF23/BUB1/SPDYA/BRCA2/MASTL/CDC25B/AURKA/MYBL2/KIF18A/NEK2/ASPM/KIF14/CHEK2/CIT/MND1/CDT1/BRIP1/SPAG5/MIS12/AURKB/TOP2A/P3H4/LOC102176073/LOC102176361/BIRC5/SPDL1/CCNB1/DDX4/FANCD2/MSH5/KIFC1/NDC80/MEIOB/NDE1/PLK1/STAG3/KIF11/ARHGEF10/LOC108633216/LOC108635387	1.35553144995205	Process
GO:0032956	regulation of actin cytoskeleton organization	90/3495	313/16167	0.00164444808581392	0.00164444808581392	0.0509576582162501	ABI2/ACTR3/ADD2/ALDOA/ARHGAP28/ARHGAP44/ARHGEF10/ARHGEF19/ARPC1B/ARPC3/ARPC5/BST1/CARMIL1/CCL26/CD2AP/CDC42EP3/CDK5/CELSR1/CIT/CORO1B/CSF3/CTSV/CYFIP1/DIXDC1/DLC1/DMTN/EFNA5/ELN/EPHA3/EPHA5/F11R/F2RL1/FHOD1/FRMD7/FSCN1/FZD10/GMFG/GPM6B/HCLS1/HIP1R/ITGB3/KISS1R/LIMA1/LIMK1/LMOD1/LMOD3/LOC100861338/LOC102189471/LOC102189932/LOC108634517/LOC108636404/LOC108636449/LPAR1/MAGEL2/MFN2/MYO1C/MYO3A/MYO3B/…	90	21	69	WNT4/CDK5/WASH1/PICK1/SYNPO/KISS1R/TESK1/DMTN/NCK2/PRKCQ/MYO3A/MFN2/LMOD1/FHOD1/MYO1C/ARHGAP44/CSF3/LMOD3/ALDOA/LIMK1/SYNPO2L	EPHA3/HCLS1/ARHGEF19/ABI2/TMEFF2/ACTR3/MYO3B/CYFIP1/TACSTD2/S1PR1/F11R/RGS4/SEMA3E/SCIN/LIMA1/TWF1/LOC102189932/CELSR1/PDGFRA/EPHA5/BST1/EFNA5/PAM/PDLIM4/LOC108636404/LOC108636449/TEK/CTSV/LPAR1/TMOD3/F2RL1/ADD2/CDC42EP3/NRP1/PREX1/DIXDC1/ARPC5/CIT/ARPC3/HIP1R/FZD10/TLR2/NPHS1/GMFG/PLEKHG2/PPM1E/SERPINF2/ITGB3/PECAM1/PTGER4/SEMA5A/MAGEL2/TWF2/CARMIL1/CD2AP/ARHGAP28/LOC100861338/ELN/CCL26/ARPC1B/F…	1.33008816794416	Process
GO:0050769	positive regulation of neurogenesis	137/3495	505/16167	0.0016816230455732	0.0016816230455732	0.0514605338621778	ADCYAP1/AMIGO1/ANAPC2/ARHGEF2/ASPA/ASPM/ATP8A2/BCL2/BHLHB9/BMP2/BMP5/BRINP1/BRINP2/C1H21orf91/CAMK1D/CAMK2B/CD24/CDON/CLIP1/CNTF/CNTN1/CPNE5/CRABP2/CRKL/CRTC1/CSF1/CUL7/CX3CR1/CXCR4/CYFIP1/DISC1/DIXDC1/DNM1L/DVL1/ECT2/EFNA5/ENC1/ENPP2/EPHA3/EPHB2/EZH2/FOXO6/FYN/FZD1/GLI2/GLI3/GOLGA4/GPER1/HEYL/HIF1A/HSP70.1/IGF1/IL1R1/IL6ST/JADE2/KDR/KIF3C/KIT/L1CAM/LIMK1/LOC102172952/LOC102178315/LOC102178953/LP…	137	40	97	SERPINI1/MUL1/AMIGO1/CAMK2B/CNTN1/JADE2/RGS14/MAP2K2/CRTC1/VLDLR/NEFL/SEMA4D/TRIM32/UFL1/KIF3C/ANAPC2/ATP8A2/PTK6/STMN2/CNTF/RGS2/MFN2/DVL1/CRKL/RASAL1/CLIP1/SCN1B/SYT3/ASPA/MAPT/GOLGA4/HSP70.1/LOC102178315/CUL7/TSC2/TBC1D24/LIMK1/GPER1/NEURL1/L1CAM	TIAM1/C1H21orf91/EPHA3/NLGN1/ECT2/SHOX2/EPHB2/SERPINE2/GLI2/CXCR4/LRP2/CYFIP1/HEYL/FOXO6/P3H1/LRP8/PLPPR5/CSF1/S100A9/ARHGEF2/CRABP2/EZH2/PTPRZ1/GLI3/NRCAM/RELN/SEMA3A/FZD1/PLXNC1/IGF1/DNM1L/NDNF/KIT/KDR/EFNA5/SEMA6A/NTRK2/LPAR1/BRINP1/MARCKS/FYN/CD24/SGK1/HIF1A/IL1R1/SOX11/CAMK1D/NRP1/BMP2/ENPP2/RIMS2/LYN/MYC/RIMS1/DIXDC1/TRPC6/BRINP2/ASPM/P2RX4/TLR2/NUMBL/MMD/NOG/SERPINF1/NTN1/RNF112/NGFR/TIMP2…	1.25490672672417	Process
GO:0022843	voltage-gated cation channel activity	44/3495	134/16167	0.00168566648554031	0.00168566648554031	0.0514605338621778	ABCC8/CACNA1G/CACNA2D2/CACNA2D3/CACNB4/CACNG4/CACNG5/CALHM1/CATSPER4/GRIN2C/GRIN2D/GRIN3A/HCN4/KCNA1/KCNA2/KCNA6/KCNA7/KCNC2/KCNC3/KCNC4/KCND3/KCNF1/KCNG1/KCNJ10/KCNJ11/KCNJ3/KCNJ5/KCNJ8/KCNK1/KCNK2/KCNK3/KCNQ1/KCNQ3/KCNS3/KCNT1/KCNT2/LRRC38/LRRC55/NCS1/PKD2/RYR1/SNAP25/TMC1/TRPA1	44	11	33	CATSPER4/KCNC4/KCND3/KCNS3/KCNT1/KCNJ11/ABCC8/RYR1/KCNA7/CACNA2D3/CACNA2D2	CACNB4/KCNJ3/KCNA2/KCNJ10/KCNC2/KCNJ8/KCNA1/KCNA6/PKD2/TMC1/GRIN3A/HCN4/KCNK3/KCNF1/NCS1/SNAP25/KCNG1/TRPA1/KCNQ3/LRRC55/KCNT2/LRRC38/KCNK2/GRIN2D/KCNC3/CACNA1G/GRIN2C/CACNG5/CACNG4/CALHM1/KCNK1/KCNJ5/KCNQ1	1.5189033373903	Function
GO:0030203	glycosaminoglycan metabolic process	44/3495	134/16167	0.00168566648554031	0.00168566648554031	0.0514605338621778	ACAN/B3GNT2/B3GNT3/B4GALT2/B4GALT6/BGN/CCND3/CEMIP/CHPF/CHST15/CHST3/CHST7/CHSY3/CLN6/DCN/DSE/DSEL/EGFLAM/GALNT5/GLCE/GPC6/HEXB/HPSE/HS3ST2/HS3ST3A1/HS3ST5/HYAL1/HYAL2/KDR/KERA/LOC100861326/LOC102181993/LOC102184089/LUM/MAMDC2/NDNF/OGN/SDC1/SDC2/TMEM2/UGDH/UST/VCAN/XYLT1	44	6	38	B4GALT2/TMEM2/HS3ST5/CLN6/LOC100861326/HS3ST2	CHPF/GALNT5/KERA/LUM/DCN/NDNF/UGDH/KDR/HPSE/VCAN/CHSY3/B3GNT3/MAMDC2/OGN/DSE/UST/GLCE/B3GNT2/SDC1/GPC6/SDC2/HS3ST3A1/LOC102184089/HEXB/LOC102181993/EGFLAM/ACAN/CEMIP/HYAL2/HYAL1/CCND3/DSEL/B4GALT6/XYLT1/CHST15/CHST3/CHST7/BGN	1.5189033373903	Process
GO:0042119	neutrophil activation	129/3495	472/16167	0.00168596636618583	0.00168596636618583	0.0514605338621778	ALAD/ALOX5/ANXA2/APAF1/APEH/ARPC5/ATP6V0A1/BAC7.5/BRI3/BST1/C3AR1/CAND1/CAT/CCT2/CD14/CD177/CD93/CECR1/CEP290/CFP/CHI3L1/CKAP4/CLEC4D/CLEC5A/CPNE3/CREG1/CRISPLD2/CTSH/CTSS/DEGS1/DIAPH1/DYNLL1/EEF1A1/F2RL1/FCER1G/FGL2/FRMPD3/FUCA2/GCA/GHDC/GLA/GM2A/GMFG/HBBC/HEXB/HPSE/HSPA6/IDH1/ITGAM/ITGAX/KCNAB2/LAIR1/LCN2/LOC100860959/LOC100861338/LOC102169149/LOC102169231/LOC102170003/LOC102172255/LOC102173969…	129	20	109	GCA/PGM1/HSPA6/CEP290/SYNGR1/LOC102182395/DIAPH1/RAB3D/ALAD/LOC102190036/CAT/PRDX6/ORMDL3/GHDC/APEH/LOC102178679/LOC102172255/BRI3/STXBP2/LOC108635143	PTX3/MME/PDXK/PADI2/PTAFR/SLC11A1/IDH1/TNFAIP6/PSMD14/NRAS/CTSS/S100A11/S100A9/LOC102169149/S100A8/FCER1G/CREG1/CLEC5A/FGL2/LOC100860959/PTPRB/CCT2/RAP1B/CAND1/APAF1/CKAP4/LRMP/MGST1/CLEC4D/C3AR1/CECR1/PGM2/PLAC8/HPSE/BST1/GM2A/CD14/TMEM173/LRG1/LOC108636404/LOC108636449/SYK/EEF1A1/FUCA2/STX11/ANXA2/PYGL/PNP/LOC102176691/F2RL1/QPCT/LCN2/SNAP25/CD93/PREX1/CPNE3/TCN1/LOC102180785/LOC102180520/PTPRJ…	1.26424128900851	Process
GO:0051259	protein complex oligomerization	143/3495	530/16167	0.00170078822583283	0.00170078822583283	0.0514605338621778	AASS/ALAD/ALDH1A3/ALDH5A1/ALDOA/ALOX5AP/AMFR/ANGPTL4/ANXA2/ANXA5/APAF1/AR/AXIN1/BOK/C1QTNF1/C1QTNF3/C1QTNF5/C1QTNF6/C1QTNF7/CABYR/CALHM1/CAMK2G/CAT/CCDC88C/CD3D/CD3E/CD3G/CDH1/CDH2/CHRNA3/CLDN1/CNTF/COL1A2/COL6A1/COL6A2/COLEC12/CPT1A/CTH/CUBN/DECR1/DGKD/DHPS/DNM1L/ECT2/EHD3/EHD4/ENTPD1/ENTPD2/FCER1G/FIS1/FLOT1/GFPT1/GJA1/GLRB/GLUL/HBBC/HMGCL/HMGCR/HR/HSD17B8/HSF1/IKBKE/IRS1/KCNA2/KCNAB2/KCNC2/KCN…	143	58	85	TP63/HMGCL/IRS1/LOC102190925/RXRG/NOD1/PFKM/MIP/LOC102175560/VWF/PICK1/RAD50/ANGPTL4/KEAP1/DHPS/ALAD/PLN/LOC102175487/GFPT1/LOC102187932/LZTS3/DECR1/SHARPIN/HSF1/CNTF/CAT/CD3G/CD3D/CD3E/PRKCZ/ALDH5A1/TRAPPC2L/NOD2/AMFR/NOL3/RYR1/TRPM4/MAPT/CCDC88C/SLC6A1/TMCC1/FLOT1/HSD17B8/CABYR/AXIN1/TSC2/ALDOA/TRIM72/TMEM120A/FIS1/LGI1/CAMK2G/PRF1/AR/LOC102175701/LOC108634606/P2RX6/MSTRG.14851	CLDN1/NLGN1/ECT2/COL6A1/COL6A2/BOK/DGKD/CTH/KCNA2/SYT11/KCNJ10/FCER1G/AASS/COL1A2/KCNC2/APAF1/C1QTNF6/DNM1L/MGST1/ANXA5/PKD2/PPAT/C1QTNF7/PAM/LOC108636344/NLRP3/SCARA5/TEK/HR/GJA1/MARCKS/ANXA2/EHD4/HMGCR/NLRC4/EHD3/RRM2/LCN2/OLFM1/ENTPD2/ALOX5AP/PDSS1/CUBN/LOC102187782/LOC102188418/TRPA1/KHDRBS3/LRP4/SLC1A2/LOC102176710/LOC102175876/HBBC/LOC102179935/PARVA/C1QTNF5/IKBKE/KCNAB2/GLUL/TNNT2/LOC10219…	1.24808000647826	Process
GO:0015215	nucleotide transmembrane transporter activity	10/3495	18/16167	0.00170920257776496	0.00170920257776496	0.0514605338621778	LOC102178813/PSD/SLC25A23/SLC25A24/SLC25A25/SLC25A33/SLC25A42/SLC25A5/SLC33A1/SLC35B3	10	3	7	SLC25A23/SLC25A42/SLC25A25	SLC33A1/SLC25A24/SLC25A33/SLC35B3/PSD/LOC102178813/SLC25A5	2.56986170720076	Function
GO:1900750	oligopeptide binding	10/3495	18/16167	0.00170920257776496	0.00170920257776496	0.0514605338621778	FOLH1B/GSR/GSTM3/LOC102174708/LOC102189813/LOC102190481/LOC106503993/LOC108633298/MGST1/PTGES	10	6	4	LOC102189813/LOC106503993/LOC108633298/LOC102190481/GSTM3/LOC102174708	MGST1/PTGES/GSR/FOLH1B	2.56986170720076	Function
GO:1901679	nucleotide transmembrane transport	10/3495	18/16167	0.00170920257776496	0.00170920257776496	0.0514605338621778	LOC102178813/PSD/SLC25A23/SLC25A24/SLC25A25/SLC25A33/SLC25A42/SLC25A5/SLC33A1/SLC35B3	10	3	7	SLC25A23/SLC25A42/SLC25A25	SLC33A1/SLC25A24/SLC25A33/SLC35B3/PSD/LOC102178813/SLC25A5	2.56986170720076	Process
GO:1990752	microtubule end	10/3495	18/16167	0.00170920257776496	0.00170920257776496	0.0514605338621778	ASPM/CAMSAP3/CDK5RAP2/CLIP1/CLIP2/DCTN1/KIF2C/KIF3C/MAPRE3/SPAG5	10	6	4	CAMSAP3/CDK5RAP2/DCTN1/MAPRE3/KIF3C/CLIP1	KIF2C/ASPM/SPAG5/CLIP2	2.56986170720076	Component
GO:0019229	regulation of vasoconstriction	28/3495	76/16167	0.00171893700161256	0.00171893700161256	0.0514660382454388	ADD3/AGTR1/AHR/ALOX5/AVPR1A/AVPR2/BDKRB2/CD38/CHRM3/CYSLTR1/DRD1/DUSP5/EDN3/F2R/GJA1/HIF1A/HRH1/LEP/MMP2/NOS1/P2RX1/PDE5A/PER2/PRKCQ/PTAFR/SNTA1/TRPM4/UTS2R	28	8	20	PER2/LEP/DRD1/PRKCQ/SNTA1/NOS1/TRPM4/AVPR2	AGTR1/PTAFR/AHR/AVPR1A/PDE5A/CD38/GJA1/HIF1A/F2R/EDN3/MMP2/P2RX1/UTS2R/BDKRB2/HRH1/DUSP5/ADD3/ALOX5/CHRM3/CYSLTR1	1.70422407951208	Process
GO:0002283	neutrophil activation involved in immune response	127/3495	464/16167	0.001720170165466	0.001720170165466	0.0514660382454388	ALAD/ALOX5/ANXA2/APAF1/APEH/ARPC5/ATP6V0A1/BAC7.5/BRI3/BST1/C3AR1/CAND1/CAT/CCT2/CD14/CD177/CD93/CECR1/CEP290/CFP/CHI3L1/CKAP4/CLEC4D/CLEC5A/CPNE3/CREG1/CRISPLD2/CTSH/CTSS/DEGS1/DIAPH1/DYNLL1/EEF1A1/FCER1G/FGL2/FRMPD3/FUCA2/GCA/GHDC/GLA/GM2A/GMFG/HBBC/HEXB/HPSE/HSPA6/IDH1/ITGAM/ITGAX/KCNAB2/LAIR1/LCN2/LOC100860959/LOC100861338/LOC102169149/LOC102169231/LOC102170003/LOC102172255/LOC102173969/LOC10…	127	20	107	GCA/PGM1/HSPA6/CEP290/SYNGR1/LOC102182395/DIAPH1/RAB3D/ALAD/LOC102190036/CAT/PRDX6/ORMDL3/GHDC/APEH/LOC102178679/LOC102172255/BRI3/STXBP2/LOC108635143	PTX3/MME/PDXK/PADI2/PTAFR/SLC11A1/IDH1/TNFAIP6/PSMD14/NRAS/CTSS/S100A11/S100A9/LOC102169149/S100A8/FCER1G/CREG1/CLEC5A/FGL2/LOC100860959/PTPRB/CCT2/RAP1B/CAND1/APAF1/CKAP4/LRMP/MGST1/CLEC4D/C3AR1/CECR1/PGM2/PLAC8/HPSE/BST1/GM2A/CD14/TMEM173/LRG1/LOC108636404/LOC108636449/SYK/EEF1A1/FUCA2/STX11/ANXA2/PYGL/PNP/LOC102176691/QPCT/LCN2/SNAP25/CD93/CPNE3/TCN1/LOC102180785/LOC102180520/PTPRJ/LOC10217671…	1.26609997040107	Process
GO:0048568	embryonic organ development	126/3495	460/16167	0.001737256895258	0.001737256895258	0.0518148298332377	AHR/ALDH1A2/ALDH1A3/ALX1/ALX4/ASCL2/ATP2B2/ATP8A2/AXIN1/BMP5/CC2D2A/CDH23/CELSR1/CEP290/CLIC5/COL11A1/COL2A1/CTHRC1/DVL1/E2F7/E2F8/EGLN1/EN2/EPHB2/EPN1/FBN1/FBN2/FGFR2/FOXN4/FUZ/FZD5/FZD6/GAMT/GATM/GJA1/GLI1/GLI2/GLI3/GSC/HEY1/HIF1A/HOXA11/HOXB8/HOXC11/HPN/HSF1/HYAL1/IGF2/INSIG1/IRX5/ITGA8/KDR/KIT/KITLG/KLF1/LBX1/LEF1/LOC102171183/LOC102172084/LOC102174322/LOC102175177/LOC102175560/LOC102176073/L…	126	32	94	PCNT/CEP290/HOXC11/LOC102175560/GAMT/NR4A3/SOBP/ATP8A2/MYO3A/HSF1/USH1C/DVL1/IRX5/HPN/FUZ/EPN1/HOXB8/PCGF2/TCAP/THRA/ATP2B2/CLIC5/TFEB/AXIN1/LBX1/THRB/EGLN1/SCT/SLC6A8/LOC106503061/SCRIB/MSTRG.18649	SHOX2/EPHB2/FZD5/SATB2/GLI2/MYO3B/PRKRA/TWIST2/STIL/LOC102175177/COL11A1/SLC39A1/EN2/INSIG1/WNT16/GLI3/HOXA11/TWIST1/AHR/E2F7/MYF5/ALX1/KITLG/COL2A1/LRIG3/GLI1/CELSR1/LEF1/PKD2/WDR19/PDGFRA/KIT/KDR/CC2D2A/PCDH12/TCF7/FBN2/KLF1/ROR2/TPO/GJA1/TCF21/MYB/MTHFD1L/HIF1A/GATM/FBN1/ALDH1A2/MMP14/SIX2/OSR1/MYCN/SOX11/PRRX2/SLITRK6/ITGA8/MMP16/FZD6/CTHRC1/HEY1/RDH10/MYC/ALX4/MYO7A/LOC102174322/LOC102172084…	1.26705355476768	Process
GO:0030326	embryonic limb morphogenesis	45/3495	138/16167	0.00175907679887534	0.00175907679887534	0.0521397493801983	ACD/AFF3/ALDH1A2/ALX1/ALX4/CRABP2/FBN2/FRAS1/FREM2/FUZ/FZD6/GJA1/GLI2/GLI3/GPC3/GREM1/HOXA11/HOXC11/JAG2/LEF1/LMX1B/LOC102181716/LOC102183919/LOC102187233/LRP4/JAG2/MUSTN1/MYCN/NOG/OSR1/PBX2/PITX1/PRRX1/PRRX2/RDH10/RECK/ROR2/SALL4/SHOX2/TBX4/TMEM231/TP63/TWIST1/WDR19/ZNF358	45	13	32	TP63/LOC102183919/HOXC11/PITX1/ZNF358/LOC102187233/SALL4/ACD/FUZ/JAG2/MUSTN1/PBX2/MSTRG.14173	SHOX2/GLI2/CRABP2/GLI3/HOXA11/TWIST1/ALX1/LEF1/WDR19/FRAS1/FBN2/RECK/ROR2/GJA1/ALDH1A2/GREM1/AFF3/OSR1/MYCN/LMX1B/PRRX2/FREM2/FZD6/RDH10/LRP4/ALX4/PRRX1/TMEM231/NOG/TBX4/LOC102181716/GPC3	1.50839708900914	Process
GO:0035113	embryonic appendage morphogenesis	45/3495	138/16167	0.00175907679887534	0.00175907679887534	0.0521397493801983	ACD/AFF3/ALDH1A2/ALX1/ALX4/CRABP2/FBN2/FRAS1/FREM2/FUZ/FZD6/GJA1/GLI2/GLI3/GPC3/GREM1/HOXA11/HOXC11/JAG2/LEF1/LMX1B/LOC102181716/LOC102183919/LOC102187233/LRP4/JAG2/MUSTN1/MYCN/NOG/OSR1/PBX2/PITX1/PRRX1/PRRX2/RDH10/RECK/ROR2/SALL4/SHOX2/TBX4/TMEM231/TP63/TWIST1/WDR19/ZNF358	45	13	32	TP63/LOC102183919/HOXC11/PITX1/ZNF358/LOC102187233/SALL4/ACD/FUZ/JAG2/MUSTN1/PBX2/MSTRG.14173	SHOX2/GLI2/CRABP2/GLI3/HOXA11/TWIST1/ALX1/LEF1/WDR19/FRAS1/FBN2/RECK/ROR2/GJA1/ALDH1A2/GREM1/AFF3/OSR1/MYCN/LMX1B/PRRX2/FREM2/FZD6/RDH10/LRP4/ALX4/PRRX1/TMEM231/NOG/TBX4/LOC102181716/GPC3	1.50839708900914	Process
GO:0010810	regulation of cell-substrate adhesion	62/3495	203/16167	0.00177422536624745	0.00177422536624745	0.0524259455622149	AJAP1/ATXN3/BCL2/BST1/CAMSAP3/CARMIL1/CCDC80/CDH13/CDK6/COL8A1/CRKL/CSF1/DAB2/DISC1/DLC1/DMTN/ECM2/EDIL3/EFNA5/EGFL6/EGFLAM/ENPP2/EPHA3/FZD7/GPM6B/GREM1/HACD1/ITGA5/ITGA6/ITGB3/KDR/L1CAM/LOC100860959/LOC100861326/MELTF/MMP14/MYF5/MYH10/NDNF/NET1/NID1/NRP1/ONECUT2/PDPN/POSTN/PREX1/PRKCZ/PTPRJ/PTPRO/PTPRZ1/RCC2/RSU1/SEMA3E/SMOC2/SPOCK1/SPP1/SRC/TACSTD2/TEK/THBS1/VEGFC/WNT4	62	9	53	MELTF/WNT4/FZD7/CAMSAP3/DMTN/PRKCZ/CRKL/LOC100861326/L1CAM	EPHA3/COL8A1/CCDC80/RCC2/ITGA6/TACSTD2/CSF1/PTPRZ1/LOC100860959/SEMA3E/CDK6/MYF5/ITGA5/PTPRO/NDNF/SPP1/KDR/BST1/EFNA5/EDIL3/SPOCK1/TEK/ECM2/SMOC2/THBS1/GREM1/MMP14/POSTN/NRP1/RSU1/HACD1/NET1/SRC/PREX1/ENPP2/PTPRJ/AJAP1/PDPN/CDH13/MYH10/ITGB3/DAB2/EGFLAM/ATXN3/CARMIL1/ONECUT2/BCL2/DLC1/VEGFC/NID1/DISC1/GPM6B/EGFL6	1.41279096809658	Process
GO:0030667	secretory granule membrane	85/3495	294/16167	0.00183212486893718	0.00183212486893718	0.0539697082087504	ACTN1/ATP6V0A1/BRI3/BST1/C3AR1/CCDC136/CD109/CD14/CD177/CD38/CD9/CD93/CKAP4/CLEC4D/CLEC5A/CPE/CPNE3/DEGS1/DIAPH1/DYNLL1/FAM170B/FCER1G/FLOT2/FRMPD3/ITGAM/ITGAX/ITGB3/KCNAB2/KCNQ1/LAIR1/LHFPL2/LOC100860959/LOC102169730/LOC102172255/LOC102173969/LOC102177789/LOC102178379/LOC102178679/LOC102181776/LOC102188617/LOC102188938/LOC102190036/LOC106501911/LOC108634520/LOC108635143/LOC108636372/LOC108636404…	85	19	66	CCDC136/VAMP1/SYNGR1/DIAPH1/PCSK4/LOC108636372/RAB3D/LOC102177789/LOC102190036/FLOT2/RPH3AL/ORMDL3/LOC102178679/LOC102172255/BRI3/STXBP2/SYP/TMEM184A/LOC108635143	PLA1A/MME/PTAFR/SLC11A1/NRAS/FCER1G/CLEC5A/LOC100860959/PTPRB/RAP1B/CKAP4/LRMP/MGST1/CLEC4D/C3AR1/CD9/PCDH7/BST1/CD38/PAM/SPARC/CD14/TMEM173/RAB8A/LOC108636404/LOC108636449/CD109/MOXD1/ACTN1/LHFPL2/SNAP25/CD93/CPNE3/PTPRJ/SYT9/DEGS1/SELP/LOC102178379/LOC106501911/KCNAB2/DYNLL1/TLR2/CPE/LOC102188617/CD177/PLAUR/LOC102181776/LOC102188938/LAIR1/P2RX1/ATP6V0A1/ITGB3/PECAM1/LOC102173969/LPCAT1/SERPINA…	1.33737701089019	Component
GO:0004713	protein tyrosine kinase activity	51/3495	161/16167	0.00185217563084098	0.00185217563084098	0.0543645447099752	AATK/AXL/BMX/BTC/BTK/DDR2/DYRK3/EFNB3/EPHA3/EPHA5/EPHA7/EPHB2/EPHB3/EPHB4/EPHB6/ERBB3/FGF16/FGF18/FGFR1OP/FGFR2/FGFR4/FLT4/FYN/IL5RA/KDR/KIT/LOC102169183/LYN/MELK/CDC37/CDC37/CDC37/CDC37/CDC37/MUSK/NRG1/NRG4/NRP1/NRP2/NTRK2/PDGFRA/PTK6/ROR2/SLA/SRC/SYK/TEK/TTK/TWF1/WEE1/YES1	51	7	44	BTC/FGFR1OP/PTK6/NRG4/IL5RA/MSTRG.10768/MSTRG.8964	EPHA3/EPHB3/EPHB2/NRP2/DDR2/EPHB6/TWF1/ERBB3/PDGFRA/KIT/KDR/EPHA5/FGFR4/FLT4/TEK/MELK/NTRK2/ROR2/SYK/MUSK/LOC102169183/TTK/FYN/EPHA7/NRP1/SRC/LYN/SLA/WEE1/DYRK3/AXL/EFNB3/AATK/FGF18/YES1/EPHB4/FGFR2/NRG1/FGF16/BMX/BTK/MSTRG.12419/MSTRG.3211/MSTRG.7105	1.46530002932317	Function
GO:0005874	microtubule	57/3495	184/16167	0.00185692064593353	0.00185692064593353	0.0543645447099752	ARHGEF2/ASPM/AURKA/AURKB/BIRC5/CAMSAP3/CAPN6/CCT2/CDK1/CDK5RAP2/CENPE/CEP162/CLIP1/CLIP2/CLMP/CNP/DCTN1/DISC1/DNM1L/FAM161B/FGF13/GRAMD3/GTSE1/KIF11/KIF14/KIF18A/KIF1A/KIF2C/KIF3C/KLHL22/LOC100860781/LOC102168381/LOC102172952/LOC102177846/LOC102178700/LOC102181148/LOC102186926/LOC102191238/LOC108634907/MAP1S/MAP2K2/MAPRE3/MAPT/MT3/POLB/RAB3D/REEP2/ROR2/SHTN1/SKA3/SPAG5/TRIM63/TUBA1A/TUBA8/TUBB2A/…	57	20	37	LOC102177846/TUBA8/MAP2K2/RAB3D/CAMSAP3/MAP1S/CDK5RAP2/CEP162/FAM161B/DCTN1/MAPRE3/KIF3C/CLIP1/LOC102181148/MT3/LOC102168381/MAPT/POLB/FGF13/KLHL22	TRIM63/KIF1A/KIF2C/ARHGEF2/TUBA1A/LOC102178700/CCT2/DNM1L/GTSE1/CENPE/REEP2/GRAMD3/ROR2/SKA3/AURKA/KIF18A/CLMP/ASPM/KIF14/SPAG5/AURKB/CNP/LOC102191238/BIRC5/VIMP/TUBB2A/LOC102172952/TUBB6/CLIP2/SHTN1/KIF11/CDK1/DISC1/LOC100860781/CAPN6/LOC102186926/LOC108634907	1.43297723455869	Component
GO:0043312	neutrophil degranulation	126/3495	461/16167	0.00189069303248038	0.00189069303248038	0.0549377860691789	ALAD/ALOX5/ANXA2/APAF1/APEH/ARPC5/ATP6V0A1/BAC7.5/BRI3/BST1/C3AR1/CAND1/CAT/CCT2/CD14/CD177/CD93/CECR1/CEP290/CFP/CHI3L1/CKAP4/CLEC4D/CLEC5A/CPNE3/CREG1/CRISPLD2/CTSH/CTSS/DEGS1/DIAPH1/DYNLL1/EEF1A1/FCER1G/FGL2/FRMPD3/FUCA2/GCA/GHDC/GLA/GM2A/GMFG/HBBC/HEXB/HPSE/HSPA6/IDH1/ITGAM/ITGAX/KCNAB2/LAIR1/LCN2/LOC100860959/LOC100861338/LOC102169149/LOC102169231/LOC102170003/LOC102172255/LOC102173969/LOC10…	126	20	106	GCA/PGM1/HSPA6/CEP290/SYNGR1/LOC102182395/DIAPH1/RAB3D/ALAD/LOC102190036/CAT/PRDX6/ORMDL3/GHDC/APEH/LOC102178679/LOC102172255/BRI3/STXBP2/LOC108635143	PTX3/MME/PDXK/PADI2/PTAFR/SLC11A1/IDH1/TNFAIP6/PSMD14/NRAS/CTSS/S100A11/S100A9/LOC102169149/S100A8/FCER1G/CREG1/CLEC5A/FGL2/LOC100860959/PTPRB/CCT2/RAP1B/CAND1/APAF1/CKAP4/LRMP/MGST1/CLEC4D/C3AR1/CECR1/PGM2/PLAC8/HPSE/BST1/GM2A/CD14/TMEM173/LRG1/LOC108636404/LOC108636449/EEF1A1/FUCA2/STX11/ANXA2/PYGL/PNP/LOC102176691/QPCT/LCN2/SNAP25/CD93/CPNE3/TCN1/LOC102180785/LOC102180520/PTPRJ/LOC102176710/LO…	1.26430506549487	Process
GO:0017014	protein nitrosylation	6/3495	8/16167	0.00189376916686025	0.00189376916686025	0.0549377860691789	DDAH1/LOC102181016/NOS1/NOS2/S100A8/S100A9	6	3	3	DDAH1/LOC102181016/NOS1	S100A9/S100A8/NOS2	3.46931330472103	Process
GO:0044224	juxtaparanode region of axon	6/3495	8/16167	0.00189376916686025	0.00189376916686025	0.0549377860691789	CNTN2/DLG2/KCNA1/KCNA2/KCNAB1/KCNAB2	6	1	5	DLG2	KCNAB1/KCNA2/KCNA1/CNTN2/KCNAB2	3.46931330472103	Component
GO:0044306	neuron projection terminus	59/3495	192/16167	0.00192829181011562	0.00192829181011562	0.0556113347231703	ADCYAP1/ADORA1/AMPH/ANXA5/ATP6V0A1/CALB1/CDH1/CHRM2/CHRM3/CRHR2/CYFIP1/DIXDC1/DRD1/EPN1/ESR1/FLRT1/FLRT3/GABRB3/GLUL/GPER1/GRIK3/ITGA2/KCNA1/KCNA2/KCNA6/KCNAB2/KCNC2/KCNC3/KCNC4/KCNK2/L1CAM/LOC102175889/MARCKS/MME/MYLK2/NAPA/NTRK2/P2RX4/P2RX7/PDYN/PRRT2/PRSS12/PTGER4/PTPN9/PVALB/RGS10/SEPT6/SNAP25/SNCA/SRI/STXBP1/SV2A/SYN1/SYNGR1/SYP/SYT11/TBC1D24/TULP1/UCN	59	15	44	KCNC4/SV2A/SYNGR1/ESR1/DRD1/UCN/MYLK2/NAPA/EPN1/GABRB3/TBC1D24/GPER1/SYN1/L1CAM/SYP	MME/CYFIP1/GRIK3/KCNA2/SYT11/CHRM2/AMPH/SRI/CRHR2/KCNC2/PVALB/KCNA1/KCNA6/ANXA5/PRSS12/SNCA/NTRK2/MARCKS/STXBP1/SNAP25/FLRT3/PDYN/CALB1/DIXDC1/ADORA1/KCNAB2/GLUL/KCNK2/P2RX7/P2RX4/CDH1/KCNC3/LOC102175889/ATP6V0A1/ITGA2/PTGER4/PTPN9/TULP1/ADCYAP1/PRRT2/RGS10/CHRM3/FLRT1/SEPT6	1.42145475679542	Component
GO:0061333	renal tubule morphogenesis	27/3495	73/16167	0.00192864058715131	0.00192864058715131	0.0556113347231703	ADAMTS16/BCL2/BMP2/CITED1/COL4A1/DCHS1/FAT4/GLI3/GPC3/GREM1/HEY1/HOXA11/KLHL3/LGR5/MYC/NOG/OSR1/PKD2/SOX8/SOX9/SPATA5/TACSTD2/TCF21/TIMELESS/WNT4/WNT9B/WT1	27	2	25	WNT4/KLHL3	TACSTD2/GLI3/HOXA11/LGR5/TIMELESS/PKD2/TCF21/GREM1/OSR1/COL4A1/BMP2/HEY1/MYC/WT1/DCHS1/SPATA5/FAT4/NOG/WNT9B/SOX9/ADAMTS16/BCL2/SOX8/CITED1/GPC3	1.71089423246517	Process
GO:0030168	platelet activation	37/3495	109/16167	0.00197442879880685	0.00197442879880685	0.0567601329067269	ARRB1/AXL/CD40/CD9/COL1A2/DGKD/DGKI/DGKK/ENTPD1/ENTPD2/F2R/FCER1G/FERMT3/FYN/FZD6/GNA15/GNG2/ITGB3/LOC100860781/LOC102175526/LOC102190430/LYN/P2RX1/PDGFRA/PDPN/PIK3CG/PIK3R6/PRKCA/PRKCG/PRKCQ/SRC/STXBP1/SYK/TRPC6/VAV2/VWF/YWHAZ	37	5	32	DGKI/VWF/PRKCQ/PRKCA/DGKK	LOC102175526/DGKD/FCER1G/PIK3CG/COL1A2/CD9/PDGFRA/GNA15/SYK/FYN/GNG2/F2R/STXBP1/VAV2/ENTPD2/LOC102190430/SRC/CD40/YWHAZ/FZD6/LYN/ARRB1/TRPC6/PDPN/AXL/PRKCG/P2RX1/PIK3R6/ITGB3/ENTPD1/LOC100860781/FERMT3	1.57020907981258	Process
GO:0003416	endochondral bone growth	12/3495	24/16167	0.00198683402146024	0.00198683402146024	0.0567747370708477	BNC2/COL2A1/COL9A1/COMP/DDR2/EVC/KDR/NPPC/STC1/TGFBR2/THBS1/THBS3	12	0	12		NPPC/THBS3/DDR2/COL2A1/KDR/EVC/COMP/BNC2/STC1/THBS1/COL9A1/TGFBR2	2.31287553648069	Process
GO:0016460	myosin II complex	12/3495	24/16167	0.00198683402146024	0.00198683402146024	0.0567747370708477	IGSF22/LOC102181716/MYBPC1/MYBPC2/MYBPH/MYH10/MYH11/MYH13/MYL3/MYOM1/OBSCN/TRIM32	12	8	4	MYBPC1/OBSCN/TRIM32/MYBPC2/MYH13/MYL3/MYOM1/MYH11	MYBPH/MYH10/LOC102181716/IGSF22	2.31287553648069	Component
GO:0016339	calcium-dependent cell-cell adhesion via plasma membrane cell adhesion molecules	13/3495	27/16167	0.00200963224660236	0.00200963224660236	0.0569541224742221	CDH1/CDH13/CDH2/CDH23/DCHS1/LOC102188497/LOC106502335/LOC106502336/NLGN1/PCDH12/PCDH18/PCDHB14/SELP	13	0	13		NLGN1/PCDH12/PCDHB14/LOC106502336/LOC106502335/LOC102188497/DCHS1/SELP/PCDH18/CDH13/CDH1/CDH2/CDH23	2.22721347957399	Process
GO:0007596	blood coagulation	76/3495	259/16167	0.00201101382046125	0.00201101382046125	0.0569541224742221	ARRB1/AXL/C4BPB/CARMIL1/CD177/CD40/CD9/COL1A2/DGKD/DGKI/DGKK/DOCK9/DTNBP1/EHD3/ENTPD1/ENTPD2/F13A1/F2R/F3/F5/FCER1G/FERMT3/FYN/FZD6/GATA6/GNA15/GNG2/HBBC/ITGA2/ITGB3/LOC100860781/LOC100860959/LOC102175526/LOC102175560/LOC102175876/LOC102176710/LOC102181867/LOC102190430/LYN/MMRN1/DOCK11/P2RX1/P2RX4/P2RX6/P2RX7/PAPSS2/PDGFD/PDGFRA/PDPN/PIK3CG/PIK3R6/PLAT/PLAUR/PRKAR1B/PRKAR2A/PRKAR2B/PRKCA/PRKCG/PR…	76	13	63	DGKI/LOC102175560/VWF/PRKCQ/C4BPB/PRKCA/PRKAR2A/DTNBP1/SH2B1/PRKAR1B/DGKK/P2RX6/MSTRG.18458	PROS1/LOC102175526/SERPINE2/TFPI/DGKD/F3/FCER1G/PRKAR2B/PIK3CG/LOC100860959/COL1A2/CD9/MMRN1/PDGFRA/GNA15/LOC102181867/SYK/FYN/GNG2/F2R/EHD3/STXBP1/VAV2/ENTPD2/DOCK9/LOC102190430/PROCR/SRC/CD40/YWHAZ/FZD6/LYN/SERPING1/PTPRJ/ARRB1/LOC102176710/LOC102175876/HBBC/TRPC6/PDGFD/F5/PDPN/SH2B3/P2RX7/P2RX4/AXL/CD177/PLAUR/PRKCG/P2RX1/PIK3R6/ITGB3/ITGA2/SERPINA5/F13A1/CARMIL1/GATA6/ENTPD1/PAPSS2/PLAT/LOC10…	1.35736324920874	Process
GO:0050817	coagulation	76/3495	259/16167	0.00201101382046125	0.00201101382046125	0.0569541224742221	ARRB1/AXL/C4BPB/CARMIL1/CD177/CD40/CD9/COL1A2/DGKD/DGKI/DGKK/DOCK9/DTNBP1/EHD3/ENTPD1/ENTPD2/F13A1/F2R/F3/F5/FCER1G/FERMT3/FYN/FZD6/GATA6/GNA15/GNG2/HBBC/ITGA2/ITGB3/LOC100860781/LOC100860959/LOC102175526/LOC102175560/LOC102175876/LOC102176710/LOC102181867/LOC102190430/LYN/MMRN1/DOCK11/P2RX1/P2RX4/P2RX6/P2RX7/PAPSS2/PDGFD/PDGFRA/PDPN/PIK3CG/PIK3R6/PLAT/PLAUR/PRKAR1B/PRKAR2A/PRKAR2B/PRKCA/PRKCG/PR…	76	13	63	DGKI/LOC102175560/VWF/PRKCQ/C4BPB/PRKCA/PRKAR2A/DTNBP1/SH2B1/PRKAR1B/DGKK/P2RX6/MSTRG.18458	PROS1/LOC102175526/SERPINE2/TFPI/DGKD/F3/FCER1G/PRKAR2B/PIK3CG/LOC100860959/COL1A2/CD9/MMRN1/PDGFRA/GNA15/LOC102181867/SYK/FYN/GNG2/F2R/EHD3/STXBP1/VAV2/ENTPD2/DOCK9/LOC102190430/PROCR/SRC/CD40/YWHAZ/FZD6/LYN/SERPING1/PTPRJ/ARRB1/LOC102176710/LOC102175876/HBBC/TRPC6/PDGFD/F5/PDPN/SH2B3/P2RX7/P2RX4/AXL/CD177/PLAUR/PRKCG/P2RX1/PIK3R6/ITGB3/ITGA2/SERPINA5/F13A1/CARMIL1/GATA6/ENTPD1/PAPSS2/PLAT/LOC10…	1.35736324920874	Process
GO:0006687	glycosphingolipid metabolic process	22/3495	56/16167	0.0020330745893072	0.0020330745893072	0.0571146993998243	A3GALT2/ALDH5A1/B3GALT1/B3GALT2/B3GALT4/B4GALNT1/B4GALT6/CLN6/CREM/GLA/GM2A/HEXB/KIT/LOC102181993/MAP7/NEU4/ST6GALNAC5/ST8SIA1/ST8SIA2/ST8SIA4/UGCG/UGT8	22	6	16	B3GALT1/MAP7/CLN6/CREM/ALDH5A1/B3GALT4	A3GALT2/ST6GALNAC5/B4GALNT1/ST8SIA1/UGT8/KIT/ST8SIA4/GM2A/UGCG/B3GALT2/HEXB/LOC102181993/ST8SIA2/B4GALT6/NEU4/GLA	1.81725935009197	Process
GO:0060675	ureteric bud morphogenesis	22/3495	56/16167	0.0020330745893072	0.0020330745893072	0.0571146993998243	ADAMTS16/BCL2/BMP2/CITED1/DCHS1/FAT4/GLI3/GPC3/GREM1/HEY1/HOXA11/MYC/NOG/PKD2/SOX9/SPATA5/TACSTD2/TCF21/TIMELESS/WNT4/WNT9B/WT1	22	1	21	WNT4	TACSTD2/GLI3/HOXA11/TIMELESS/PKD2/TCF21/GREM1/BMP2/HEY1/MYC/WT1/DCHS1/SPATA5/FAT4/NOG/WNT9B/SOX9/ADAMTS16/BCL2/CITED1/GPC3	1.81725935009197	Process
GO:0006935	chemotaxis	127/3495	466/16167	0.00203463636331127	0.00203463636331127	0.0571146993998243	ABLIM1/ACKR4/AGTR1/ANXA1/B3GNT2/C3AR1/C5/C5AR2/CCL26/CCR3/CDK5/CHGA/CHL1/CNTN2/CNTN4/COLEC10/CORO1B/CX3CR1/CXCL10/CXCL14/CXCL16/CXCL9/CXCR4/CXCR5/CYSLTR1/DPYSL5/DVL1/EDN3/EDNRB/EFNA5/EFNB3/EGR2/ENPP2/EPHA5/EPHA7/EPHB2/EPHB3/ETV1/EZR/FCER1G/FLOT1/FLRT3/FOSL1/FYN/GBX1/GFRA1/GLI2/GLI3/GRB7/IL17B/IL17RA/ITGA9/ITGAM/ITGB3/KIT/KLF7/L1CAM/LEF1/LGI1/LOC100860781/LOC102168979/LOC102169149/LOC102170772/LOC…	127	27	100	GBX1/CDK5/NR4A1/LOC102182395/NRTN/VLDLR/NR4A3/SEMA4D/SPTB/LOC102175487/PRKCQ/COLEC10/CXCR5/DVL1/LOC102181148/SCN1B/TRPM4/PRKCA/CCR3/FLOT1/TSC2/SLIT1/LGI1/VEGFB/LOC108634739/L1CAM/SCRIB	EPHB3/AGTR1/ACKR4/EPHB2/PTAFR/KLF7/NRP2/GLI2/CXCR4/LOC102175177/S1PR1/SEMA6C/S100A9/LOC102169149/S100A8/FCER1G/GLI3/NRCAM/PIK3CG/RELN/SEMA3C/SEMA3E/SEMA3A/ETV1/PTPRO/C3AR1/IL17RA/LEF1/SPP1/PDGFRA/KIT/EPHA5/CXCL9/CXCL10/SPON2/EFNA5/IL17B/CXCL14/SEMA6A/ANXA1/SYK/LPAR1/C5/FYN/EPHA7/EZR/B3GNT2/DPYSL5/LOC102177727/EDNRB/FLRT3/NRP1/EDN3/SRC/PREX1/ENPP2/MATN2/NOV/PTPRJ/PARVA/NECTIN1/NCAM1/CNTN2/PLAUR/C5…	1.2606660649487	Process
GO:0022890	inorganic cation transmembrane transporter activity	147/3495	549/16167	0.00204498434248523	0.00204498434248523	0.0572368360343064	ABCC8/ANXA2/ANXA5/ATP13A3/ATP1A1/ATP1B3/ATP2B2/ATP2B3/ATP4A/ATP5G3/ATP6V0A1/ATP6V0A4/ATP6V0D2/ATP6V0E2/ATP6V1A/ATP6V1E2/ATP7B/CACNA1G/CACNA2D2/CACNA2D3/CACNB4/CACNG4/CACNG5/CALHM1/CALHM2/CATSPER4/CHRNA1/CHRNA3/CHRNA5/CHRNG/FAM26D/FXYD2/GRIK3/GRIN2C/GRIN2D/GRIN3A/HCN4/HPN/HRH1/ITPR2/JPH3/KCNA1/KCNA2/KCNA6/KCNA7/KCNC2/KCNC3/KCNC4/KCND3/KCNF1/KCNG1/KCNJ10/KCNJ11/KCNJ3/KCNJ5/KCNJ8/KCNK1/KCNK2/KCNK3/K…	147	37	110	CATSPER4/KCNC4/KCND3/ATP6V0E2/KCNN1/SLC2A12/SLC12A1/SLC9A2/ATP6V1E2/KCNS3/KCNT1/ATP7B/UCP3/KCNJ11/ABCC8/SCN2B/FXYD2/JPH3/SCN1B/HPN/RYR1/KCNA7/TRPM4/SLC13A5/SLC5A10/CACNA2D3/CACNA2D2/ATP2B2/SLC6A1/LOC102181181/SLC6A8/P2RX6/ATP2B3/MSTRG.18000/MSTRG.18649/MSTRG.299/MSTRG.6204	ATP6V1A/TFRC/ATP13A3/PEX5L/SLC33A1/SLC9A9/TRPC1/ATP1B3/CHRNG/SLC4A3/SLC11A1/SLC39A10/CACNB4/KCNJ3/SCN7A/CHRNA1/ATP5G3/GRIK3/SLC6A9/SLC30A7/KCNA2/ATP1A1/SLC39A1/KCNJ10/LOC102186069/ATP6V0A4/KCNC2/LOC102190297/LOC102190935/SLC2A13/KCNMB4/SLC41A2/ITPR2/KCNJ8/KCNA1/KCNA6/LOC102172245/SLC6A13/ANXA5/SLC9B2/PKD2/SLC10A6/LOC102191423/TRPM3/TMC1/GRIN3A/FAM26D/SLC24A5/ANXA2/HCN4/NOX5/KCNK3/KCNF1/NCS1/SLC34…	1.23858908510988	Function
GO:0006937	regulation of muscle contraction	50/3495	158/16167	0.002087647082958	0.002087647082958	0.0578829601654839	ACTN3/ADORA1/AKAP9/ATP1A1/BDKRB1/C3H1orf226/CALCRL/CASQ2/CHGA/CHRM2/CHRM3/CHRNA3/EHD3/F2R/FGF13/GPER1/HCN4/HRC/HSPB6/ITGA2/KCNA1/KCNQ1/KIT/LOC102184211/MYBPH/MYL3/MYLK2/NOS1/P2RX1/P2RX4/PDE5A/PIK3CG/PLCE1/PLN/PRKCA/PTAFR/PTGER4/RGS2/RYR1/SMAD7/SRI/SSTR2/STC1/TNNC1/TNNC2/TNNI1/TNNT1/TNNT2/TRPM4/UCN	50	20	30	AKAP9/PLN/UCN/MYLK2/TNNC2/RGS2/TNNI1/NOS1/HSPB6/RYR1/HRC/TRPM4/TNNT1/PRKCA/TNNC1/MYL3/SMAD7/GPER1/ACTN3/FGF13	PTAFR/CALCRL/CASQ2/ATP1A1/C3H1orf226/CHRM2/SRI/PIK3CG/KCNA1/PDE5A/KIT/STC1/HCN4/F2R/EHD3/ADORA1/MYBPH/TNNT2/P2RX4/P2RX1/SSTR2/ITGA2/PTGER4/CHRNA3/CHGA/BDKRB1/LOC102184211/PLCE1/CHRM3/KCNQ1	1.4638452762536	Process
GO:0070304	positive regulation of stress-activated protein kinase signaling cascade	50/3495	158/16167	0.002087647082958	0.002087647082958	0.0578829601654839	ARHGEF2/AXIN1/BMP2/CRHR2/DAB2/DIXDC1/DUSP22/EDA2R/EIF2AK2/F2RL1/FCER1A/FGD4/FLT4/FZD10/FZD5/FZD7/FZD8/GADD45A/GADD45B/GADD45G/HMGCR/LEP/LMNB1/LOC100861338/LOC102183919/LOC102186356/LYN/MAP3K10/MAP3K4/MAP3K9/MAP4K4/MDFI/MDFIC/MFHAS1/MUL1/NOD1/NOD2/NRK/PAK1/PLCB1/ROR2/SASH1/SEMA3A/SERPINF2/SH3RF3/SYK/TIAM1/TLR3/TLR4/WNT16	50	15	35	MUL1/FZD7/LOC102183919/LOC102186356/LEP/NOD1/FGD4/MAP3K4/MAP3K9/PLCB1/NOD2/MAP3K10/DUSP22/AXIN1/EDA2R	TIAM1/FZD5/GADD45A/ARHGEF2/FCER1A/WNT16/CRHR2/MDFIC/SEMA3A/LMNB1/GADD45B/FLT4/ROR2/SYK/GADD45G/TLR4/SASH1/F2RL1/HMGCR/MAP4K4/EIF2AK2/SH3RF3/FZD8/BMP2/LYN/DIXDC1/FZD10/SERPINF2/DAB2/MDFI/LOC100861338/MFHAS1/TLR3/PAK1/NRK	1.4638452762536	Process
GO:0000776	kinetochore	35/3495	102/16167	0.00209247037225408	0.00209247037225408	0.0578829601654839	AURKB/BIRC5/BUB1/BUB1B/CCNB1/CENPE/CENPF/CENPN/CENPT/CENPW/CLIP1/DCTN1/DYNC1I1/DYNLL1/HJURP/HSF1/KIF18A/KIF2C/KNL1/LOC102168924/MAD1L1/MIS12/NDC80/NDE1/NEK2/PHF2/PLK1/PMF1/SGO1/SKA3/SPAG5/SPC24/SPC25/SPDL1/TTK	35	6	29	PMF1/PHF2/DCTN1/HSF1/CLIP1/MAD1L1	SGO1/SPC25/HJURP/KIF2C/DYNC1I1/CENPE/SPC24/TTK/CENPW/KNL1/BUB1B/BUB1/SKA3/LOC102168924/KIF18A/CENPF/NEK2/DYNLL1/CENPN/CENPT/SPAG5/MIS12/AURKB/BIRC5/SPDL1/CCNB1/NDC80/NDE1/PLK1	1.58726752503577	Component
GO:0035371	microtubule plus-end	8/3495	13/16167	0.00211863072295065	0.00211863072295065	0.0578829601654839	CDK5RAP2/CLIP1/CLIP2/DCTN1/KIF2C/KIF3C/MAPRE3/SPAG5	8	5	3	CDK5RAP2/DCTN1/MAPRE3/KIF3C/CLIP1	KIF2C/SPAG5/CLIP2	2.84661604489931	Component
GO:0051383	kinetochore organization	8/3495	13/16167	0.00211863072295065	0.00211863072295065	0.0578829601654839	CDT1/CENPE/CENPF/CENPT/CENPW/MIS12/NDC80/SMC2	8	0	8		CENPE/SMC2/CENPW/CENPF/CDT1/CENPT/MIS12/NDC80	2.84661604489931	Process
GO:0003777	microtubule motor activity	24/3495	63/16167	0.00212774708636763	0.00212774708636763	0.0578829601654839	CENPE/DNAH1/DNAH10/DNAH3/DYNC1I1/DYNLRB2/KIF11/KIF14/KIF15/KIF18A/KIF1A/KIF1C/KIF20A/KIF21A/KIF21B/KIF23/KIF2C/KIF3C/KIF7/KIFC1/LOC102186926/LOC108633438/LOC108634907/LOC108635461	24	7	17	KIF21A/KIF3C/DNAH10/DYNLRB2/KIF1C/LOC108633438/KIF21B	KIF1A/KIF2C/DYNC1I1/CENPE/KIF20A/KIF23/KIF18A/KIF14/KIF7/KIF15/DNAH1/KIFC1/DNAH3/KIF11/LOC102186926/LOC108634907/LOC108635461	1.76219088493767	Function
GO:0016528	sarcoplasm	24/3495	63/16167	0.00212774708636763	0.00212774708636763	0.0578829601654839	C3H1orf226/CASQ2/DTNBP1/FLNC/HRC/ITPR2/JPH1/JPH3/JSRP1/LOC102171180/LOC108634682/LOC108637382/NOL3/NOS1/PLEC/PLN/RTN2/RYR1/S100A1/SPOCK1/SRI/SYNE2/THBS1/TRDN	24	15	9	S100A1/FLNC/JSRP1/TRDN/PLN/SYNE2/JPH1/PLEC/NOS1/JPH3/NOL3/RYR1/RTN2/HRC/DTNBP1	LOC108637382/CASQ2/C3H1orf226/SRI/ITPR2/SPOCK1/THBS1/LOC102171180/LOC108634682	1.76219088493767	Component
GO:0043542	endothelial cell migration	24/3495	63/16167	0.00212774708636763	0.00212774708636763	0.0578829601654839	ADGRA2/CDH13/CLEC14A/CORO1B/EPHB4/FAP/GPLD1/GREM1/KDR/LOC102184252/LOXL2/MYH10/NOS3/NOV/NR4A1/NRP1/PECAM1/PLXND1/PRKX/PTP4A3/S100A2/SCARB1/STARD13/VHL	24	4	20	S100A2/NR4A1/PTP4A3/GPLD1	FAP/NOS3/KDR/LOXL2/GREM1/LOC102184252/STARD13/NRP1/NOV/SCARB1/CDH13/MYH10/PECAM1/CLEC14A/VHL/PLXND1/EPHB4/ADGRA2/CORO1B/PRKX	1.76219088493767	Process
GO:0098739	import across plasma membrane	24/3495	63/16167	0.00212774708636763	0.00212774708636763	0.0578829601654839	ATP1A1/FAM155A/FXYD2/HCN4/KCND3/KCNJ10/KCNJ3/KCNJ5/KCNJ8/LOC102178379/LOC102190297/LOC102190935/LOC106501911/LRP2/SLC1A2/SLC39A10/SLC39A4/SLC39A6/SLC9A2/SLC9A3/SLC9A7/SLC9A9/TRPM4/TRPV1	24	4	20	KCND3/SLC9A2/FXYD2/TRPM4	SLC9A9/SLC39A10/KCNJ3/LRP2/ATP1A1/KCNJ10/LOC102190297/LOC102190935/KCNJ8/HCN4/FAM155A/SLC39A4/SLC1A2/LOC102178379/LOC106501911/TRPV1/SLC9A3/SLC39A6/KCNJ5/SLC9A7	1.76219088493767	Process
GO:0034703	cation channel complex	57/3495	185/16167	0.00212871656194779	0.00212871656194779	0.0578829601654839	ABCC8/ABCC9/AKAP9/CACNA1G/CACNA2D2/CACNA2D3/CACNB4/CACNG4/CACNG5/CASQ2/CATSPER4/CPT1C/GRIN2C/GRIN2D/GRIN3A/HCN4/HSPA2/KCNA1/KCNA2/KCNA6/KCNAB1/KCNAB2/KCNC2/KCNC3/KCNC4/KCND3/KCNE5/KCNIP1/KCNIP4/KCNJ11/KCNJ3/KCNJ5/KCNJ8/KCNK1/KCNK2/KCNMB4/KCNN1/KCNQ1/KCNQ3/KCNT1/KCNT2/LOC108634682/LOC108637382/LRRC38/LRRC55/MCUB/OLFM1/RYR1/SACM1L/SCN1B/SCN2B/SCNN1A/SCNN1B/SHISA6/SNAP25/TRDN/TRPM4	57	17	40	CATSPER4/KCNC4/KCND3/AKAP9/KCNIP4/KCNN1/TRDN/HSPA2/KCNT1/KCNJ11/ABCC8/SCN2B/SCN1B/RYR1/TRPM4/CACNA2D3/CACNA2D2	KCNAB1/LOC108637382/CACNB4/KCNJ3/KCNA2/CASQ2/KCNC2/KCNMB4/ABCC9/KCNJ8/SCNN1A/KCNA1/KCNA6/MCUB/GRIN3A/HCN4/OLFM1/SNAP25/KCNQ3/LRRC55/KCNT2/KCNAB2/LRRC38/KCNK2/GRIN2D/CPT1C/KCNC3/SHISA6/CACNA1G/GRIN2C/CACNG5/CACNG4/KCNIP1/SACM1L/SCNN1B/KCNK1/KCNJ5/KCNQ1/KCNE5/LOC108634682	1.42523141166918	Component
GO:0072028	nephron morphogenesis	26/3495	70/16167	0.00216311167955691	0.00216311167955691	0.0581491434292058	ADAMTS16/BCL2/BMP2/CITED1/DCHS1/FAT4/GLI3/GPC3/GREM1/HEY1/HOXA11/KLHL3/MYC/NOG/OSR1/PKD2/SIX2/SOX8/SOX9/SPATA5/TACSTD2/TCF21/TIMELESS/WNT4/WNT9B/WT1	26	2	24	WNT4/KLHL3	TACSTD2/GLI3/HOXA11/TIMELESS/PKD2/TCF21/GREM1/SIX2/OSR1/BMP2/HEY1/MYC/WT1/DCHS1/SPATA5/FAT4/NOG/WNT9B/SOX9/ADAMTS16/BCL2/SOX8/CITED1/GPC3	1.71813611281422	Process
GO:0008282	inward rectifying potassium channel	4/3495	4/16167	0.0021811540399551	0.0021811540399551	0.0581491434292058	ABCC8/ABCC9/KCNJ11/KCNJ8	4	2	2	KCNJ11/ABCC8	ABCC9/KCNJ8	4.62575107296137	Component
GO:0014816	skeletal muscle satellite cell differentiation	4/3495	4/16167	0.0021811540399551	0.0021811540399551	0.0581491434292058	CDON/MEGF10/MYLK2/SEPN1	4	1	3	MYLK2	SEPN1/MEGF10/CDON	4.62575107296137	Process
GO:0021888	hypothalamus gonadotrophin-releasing hormone neuron development	4/3495	4/16167	0.0021811540399551	0.0021811540399551	0.0581491434292058	NRP1/NRP2/SEMA3A/UBB	4	1	3	UBB	NRP2/SEMA3A/NRP1	4.62575107296137	Process
GO:0060244	negative regulation of cell proliferation involved in contact inhibition	4/3495	4/16167	0.0021811540399551	0.0021811540399551	0.0581491434292058	DACH1/FAP/PAK1/SRPX	4	0	4		FAP/DACH1/PAK1/SRPX	4.62575107296137	Process
GO:0071376	cellular response to corticotropin-releasing hormone stimulus	4/3495	4/16167	0.0021811540399551	0.0021811540399551	0.0581491434292058	CRHR2/NR4A1/NR4A2/NR4A3	4	3	1	NR4A2/NR4A1/NR4A3	CRHR2	4.62575107296137	Process
GO:0071673	positive regulation of smooth muscle cell chemotaxis	4/3495	4/16167	0.0021811540399551	0.0021811540399551	0.0581491434292058	AIF1/GJA1/LPAR1/PDGFD	4	0	4		LPAR1/GJA1/PDGFD/AIF1	4.62575107296137	Process
GO:0032535	regulation of cellular component size	95/3495	336/16167	0.00219645292301831	0.00219645292301831	0.0583322824226323	AATK/ABI2/ACTR3/ADD2/AHR/AKT3/ALDOA/ANAPC2/ARPC1B/ARPC3/ARPC5/ATP2B2/CARMIL1/CCL26/CDC42EP3/CDK5/CIT/CNTF/CNTN2/CORO1B/CRABP2/CSF3/CYFIP1/DISC1/DPYSL2/EFNA5/ELN/EPHA7/EZR/F2RL1/FGF13/FSTL4/GMFG/GOLGA4/HCLS1/HIF1A/HIP1R/L1CAM/LIMA1/LIMK1/LMOD1/LMOD3/LOC100861338/LOC102172245/LOC102189471/LOC102189932/LOC108634517/MAGEL2/MAPT/MFN2/MGLL/MIOX/ATP2B2/MT3/MYO1C/MYO3A/MYO3B/NCK2/NEFL/NPHS1/NRCAM/NRP1/NT…	95	32	63	WDTC1/CDK5/WASH1/PICK1/MIOX/NEFL/SEMA4D/NCK2/UCN/ANAPC2/MYO3A/CNTF/USH1C/MFN2/LMOD1/MT3/MYO1C/CSF3/MAPT/PEX11A/GOLGA4/LMOD3/ATP2B2/MGLL/TSC2/ALDOA/LIMK1/SLIT1/FGF13/RTN4R/L1CAM/MSTRG.18649	HCLS1/ABI2/ACTR3/MYO3B/CYFIP1/SEMA6C/TRIM46/CRABP2/NRCAM/SEMA3A/AHR/SCIN/LIMA1/TWF1/LOC102189932/LOC102172245/SPP1/EFNA5/FSTL4/PRR16/DPYSL2/EPHA7/EZR/HIF1A/SEMA6D/TMOD3/F2RL1/ADD2/CDC42EP3/VAV2/OLFM1/NRP1/PREX1/TMEM123/CNTN2/AKT3/ARPC5/TRPV4/CIT/ARPC3/P2RX7/HIP1R/TLR2/NPHS1/GMFG/PLEKHG2/NTN1/PECAM1/AATK/SEMA5A/MAGEL2/TWF2/CARMIL1/LOC100861338/ELN/CCL26/ARPC1B/SHTN1/DISC1/PAK1/CORO1B/LOC108634517/…	1.30787604741467	Process
GO:0070820	tertiary granule	52/3495	166/16167	0.00220024711465096	0.00220024711465096	0.0583322824226323	ATP6V0A1/BAC7.5/CD177/CD93/CFP/CLEC4D/CLEC5A/CTSH/CTSS/DIAPH1/DYNLL1/FCER1G/FRMPD3/HBBC/IDH1/ITGAM/ITGAX/KCNAB2/LAIR1/LOC102169231/LOC102170003/LOC102172255/LOC102173969/LOC102175876/LOC102176710/LOC102178679/LOC102180520/LOC102180785/LOC102181776/LOC102182395/LOC102188617/LOC102188938/LOC102190036/LOC108634520/LOC108635143/LRG1/LTF/MAP34-B/NRAS/PGM1/PTAFR/PTPRB/PTX3/QPCT/QSOX1/SLC11A1/SNAP25/STX…	52	9	43	PGM1/VAMP1/LOC102182395/DIAPH1/LOC102190036/LOC102178679/LOC102172255/STXBP2/LOC108635143	PTX3/PTAFR/SLC11A1/IDH1/TNFAIP6/NRAS/CTSS/FCER1G/CLEC5A/PTPRB/CLEC4D/LRG1/QPCT/SNAP25/CD93/TCN1/LOC102180785/LOC102180520/LOC102176710/LOC102175876/HBBC/KCNAB2/QSOX1/DYNLL1/LOC102188617/CD177/LOC102181776/LOC102188938/LAIR1/ATP6V0A1/TIMP2/LOC102173969/CTSH/MAP34-B/LOC102169231/BAC7.5/LOC102170003/LTF/ITGAM/ITGAX/CFP/FRMPD3/LOC108634520	1.44903045659031	Component
GO:0051480	regulation of cytosolic calcium ion concentration	93/3495	328/16167	0.00221517214877086	0.00221517214877086	0.0584200252101586	ADCYAP1/AGTR1/APLNR/ATP2B2/ATP2B3/AVPR1A/BDKRB1/BDKRB2/BOK/C1QTNF1/C3AR1/C5/C5AR2/CACNA1G/CALB1/CALCR/CALM1/CALM3/CAPN3/CATSPER4/CCR3/CD24/CD38/CD4/CDH23/CEMIP/CXCL10/CXCL9/CXCR4/CYSLTR1/DRD1/EDNRA/EDNRB/ESR1/F2R/F2RL1/FAM155A/FIS1/GJA1/GNA15/GPER1/GPR157/GPR17/GPR20/GRIN2C/GRIN2D/HRC/IL6ST/ITPR2/JPH1/JPH3/KCNK3/KDR/LOC100860781/LOC100860959/LOC102169978/LOC102178953/LOC102182395/LOC108634682/LOC…	93	28	65	CATSPER4/CD4/MCHR1/LOC102182395/TRDN/ESR1/CALM1/CAPN3/DRD1/JPH1/RIC3/GPR157/UTS2/NOS1/JPH3/NOL3/RYR1/CALM3/HRC/TRPM4/CCR3/ATP2B2/FIS1/GPER1/MGEA5/ATP2B3/MSTRG.18544/MSTRG.18649	AGTR1/TRPC1/LOC108637382/CXCR4/GPR17/BOK/S1PR1/SRI/PIK3CG/LOC100860959/CALCR/AVPR1A/PVALB/ITPR2/C3AR1/SNCA/PKD2/PDGFRA/KDR/CXCL9/CXCL10/CD38/PDE6A/GNA15/S1PR3/LPAR1/C5/GJA1/CD24/F2RL1/F2R/KCNK3/FAM155A/EDNRB/CALB1/TRPA1/GPR20/APLNR/LOC102169978/TRPC6/TRPV4/P2RX7/P2RX4/EDNRA/C5AR2/GRIN2D/TRPV1/MYH10/CACNA1G/TAC4/UTS2R/C1QTNF1/GRIN2C/IL6ST/CEMIP/BDKRB2/BDKRB1/LOC102178953/ADCYAP1/PLCE1/CDH23/LOC100…	1.3115696639799	Process
GO:0008237	metallopeptidase activity	47/3495	147/16167	0.00221579868421457	0.00221579868421457	0.0584200252101586	ADAM12/ADAM17/ADAM19/ADAM23/ADAMDEC1/ADAMTS12/ADAMTS14/ADAMTS2/ADAMTS20/ADAMTS3/ADAMTS4/ADAMTS5/ADAMTS6/ADAMTS7/ADAMTS8/ADAMTS9/AGTPBP1/BMP1/BRCC3/C8H9orf3/CPA6/CPB2/CPE/CPQ/CPZ/ENPEP/FAP/FOLH1B/LOC102179204/LOC102181419/LOC102182474/LOC108637850/LVRN/MME/MMP14/MMP16/MMP19/MMP2/MMP23B/NUDT16/PMPCA/PSMD14/RNPEPL1/THOP1/TLL1/TRHDE/ZMPSTE24	47	11	36	NUDT16/RNPEPL1/THOP1/ADAMDEC1/AGTPBP1/LOC102179204/PMPCA/CPB2/LOC108637850/LOC102181419/BRCC3	ADAMTS5/MME/ADAM23/PSMD14/FAP/ZMPSTE24/ADAMTS4/LOC102182474/TRHDE/ADAMTS20/MMP19/ENPEP/ADAMTS3/CPZ/ADAM19/ADAMTS2/BMP1/C8H9orf3/MMP14/LVRN/ADAM17/MMP16/CPQ/CPA6/MMP23B/CPE/TLL1/MMP2/ADAMTS6/ADAMTS12/ADAMTS7/ADAMTS9/ADAM12/ADAMTS14/FOLH1B/ADAMTS8	1.47898163557268	Function
GO:0042578	phosphoric ester hydrolase activity	90/3495	316/16167	0.00223870479493238	0.00223870479493238	0.0588613495016729	ADORA1/ATP1A1/BDKRB2/CAMK2G/CDC25A/CDC25B/CDC25C/CHRM3/CNP/CTDSPL2/DLGAP5/DUSP16/DUSP18/DUSP22/DUSP26/DUSP4/DUSP5/DUSP6/DUSP7/EDNRA/ENPP1/ENPP2/ENPP6/FBP2/GPLD1/IMPA2/LOC102177151/LOC102181716/LOC102184634/LOC102188668/LOC102189337/LOC106503984/LOC108636082/LPIN2/MINPP1/NAPEPLD/NT5C/NT5C1A/NT5DC2/NT5DC3/NUDT16/PALD1/PDE10A/PDE11A/PDE1A/PDE3B/PDE4A/PDE5A/PDE6A/PDE7A/PDE8A/PDP2/PFKFB1/PFKFB2/PHOSPH…	90	35	55	PPM1L/NUDT16/PTP4A2/PDE11A/NT5C1A/PPM1J/PPP1R3A/NAPEPLD/NT5DC3/LOC108636082/CDC25C/PLPPR3/PDE4A/PLPPR2/FBP2/SMPDL3A/PTPN21/PLCB1/PPP1R3D/PDE7A/PTP4A3/PTPMT1/PFKFB2/GPLD1/PHOSPHO1/PDE8A/DUSP7/DUSP22/IMPA2/DUSP26/CAMK2G/PFKFB1/LOC102177151/LOC106503984/LOC102188668	SMPDL3B/PDE1A/PLPPR5/PLPPR4/ATP1A1/PTPRZ1/DUSP6/PTPRR/PTPRB/PPM1H/PTPRO/DUSP16/TIGAR/PDE5A/PTPN13/PDE6A/PLPP6/SMPD2/PTPRK/ENPP1/PDE10A/CTDSPL2/DLGAP5/PLCB2/LOC102184634/CDC25B/ENPP2/PTPRJ/PDE3B/ADORA1/DUSP18/EDNRA/PDP2/LOC102189337/PPM1E/PPM1D/LOC102181716/CNP/NT5C/PTPN9/BDKRB2/NT5DC2/PPM1M/CDC25A/SACM1L/LPIN2/PTPRE/DUSP5/PLCE1/MINPP1/DUSP4/PPP1R3B/ENPP6/PALD1/CHRM3	1.31746074862824	Function
GO:0007599	hemostasis	77/3495	264/16167	0.00225681927458467	0.00225681927458467	0.0591746106496797	ARRB1/AVPR2/AXL/C4BPB/CARMIL1/CD177/CD40/CD9/COL1A2/DGKD/DGKI/DGKK/DOCK9/DTNBP1/EHD3/ENTPD1/ENTPD2/F13A1/F2R/F3/F5/FCER1G/FERMT3/FYN/FZD6/GATA6/GNA15/GNG2/HBBC/ITGA2/ITGB3/LOC100860781/LOC100860959/LOC102175526/LOC102175560/LOC102175876/LOC102176710/LOC102181867/LOC102190430/LYN/MMRN1/DOCK11/P2RX1/P2RX4/P2RX6/P2RX7/PAPSS2/PDGFD/PDGFRA/PDPN/PIK3CG/PIK3R6/PLAT/PLAUR/PRKAR1B/PRKAR2A/PRKAR2B/PRKCA/PR…	77	14	63	DGKI/LOC102175560/VWF/PRKCQ/C4BPB/PRKCA/PRKAR2A/DTNBP1/SH2B1/PRKAR1B/DGKK/P2RX6/AVPR2/MSTRG.18458	PROS1/LOC102175526/SERPINE2/TFPI/DGKD/F3/FCER1G/PRKAR2B/PIK3CG/LOC100860959/COL1A2/CD9/MMRN1/PDGFRA/GNA15/LOC102181867/SYK/FYN/GNG2/F2R/EHD3/STXBP1/VAV2/ENTPD2/DOCK9/LOC102190430/PROCR/SRC/CD40/YWHAZ/FZD6/LYN/SERPING1/PTPRJ/ARRB1/LOC102176710/LOC102175876/HBBC/TRPC6/PDGFD/F5/PDPN/SH2B3/P2RX7/P2RX4/AXL/CD177/PLAUR/PRKCG/P2RX1/PIK3R6/ITGB3/ITGA2/SERPINA5/F13A1/CARMIL1/GATA6/ENTPD1/PAPSS2/PLAT/LOC10…	1.3491773962804	Process
GO:0048592	eye morphogenesis	48/3495	151/16167	0.00228611775461768	0.00228611775461768	0.0596152708689056	AGTPBP1/ALDH1A3/ATP8A2/AXIN1/BCAR3/BHLHE22/CALB1/CDON/CEP290/COL5A2/COL8A1/COL8A2/EPHB2/FAT3/FBN1/FBN2/FJX1/FOXN4/FZD5/GLI3/GNGT1/HIF1A/IRX5/KDR/LOC102189471/MFAP2/MFN2/MYO7A/NECTIN1/NKD1/NRL/NTRK2/RORB/SCRIB/SDK1/SDK2/SOX11/SOX8/SOX9/TENM3/THRB/TSKU/TSPAN12/TULP1/TWIST1/VHL/WNT16/WNT2B	48	10	38	CEP290/AGTPBP1/ATP8A2/BHLHE22/MFN2/NKD1/IRX5/AXIN1/THRB/SCRIB	COL8A1/EPHB2/FZD5/COL5A2/COL8A2/BCAR3/WNT2B/WNT16/TSPAN12/GLI3/TWIST1/GNGT1/KDR/FBN2/RORB/NTRK2/HIF1A/FBN1/NRL/SOX11/CALB1/FJX1/MYO7A/TSKU/NECTIN1/FOXN4/SDK2/SOX9/ALDH1A3/VHL/TULP1/SOX8/SDK1/TENM3/FAT3/CDON/LOC102189471/MFAP2	1.47043742716653	Process
GO:0048754	branching morphogenesis of an epithelial tube	48/3495	151/16167	0.00228611775461768	0.00228611775461768	0.0596152708689056	ADAMTS16/AHR/AR/BCL2/BMP2/CELSR1/CITED1/COL4A1/CSF1/CTSH/CXCR4/DCHS1/EDNRA/ESR1/FAT4/FGFR2/GLI2/GLI3/GPC3/GREM1/HHIP/HOXA11/IGF1/KDR/LAMA1/LEF1/MGP/MMP14/MYC/MYCN/NRP1/PAK1/PKD2/PLXND1/RDH10/SEMA3E/SEMA5A/SOX9/SPATA5/SRC/TCF21/TEK/TGFBR2/TIMELESS/TNC/WNT4/WNT9B/WT1	48	3	45	WNT4/ESR1/AR	GLI2/CXCR4/CSF1/GLI3/HOXA11/SEMA3E/AHR/TIMELESS/IGF1/MGP/CELSR1/LEF1/PKD2/KDR/TEK/TNC/TCF21/GREM1/MMP14/MYCN/COL4A1/NRP1/BMP2/SRC/RDH10/MYC/WT1/DCHS1/SPATA5/FAT4/HHIP/EDNRA/WNT9B/SOX9/SEMA5A/ADAMTS16/CTSH/TGFBR2/PLXND1/LAMA1/BCL2/FGFR2/PAK1/CITED1/GPC3	1.47043742716653	Process
GO:0034767	positive regulation of ion transmembrane transport	54/3495	174/16167	0.00230198673522815	0.00230198673522815	0.0596310568300472	ACSL5/AKAP9/AMIGO1/APLNR/ARL6IP1/ATP1B3/BDKRB1/C3H1orf226/CACNB4/CACNG4/CALCR/CALM1/CALM3/CAPN3/CEMIP/CFTR/CTSS/CXCL10/CXCL9/DRD1/EDN3/EDNRA/EHD3/EPHB2/F2R/GAL/GPER1/HSPA2/IGF1/KCNA1/KCNC2/KCNE5/KCNJ11/KCNQ1/LOC102170266/LOC108633809/LRRC38/LRRC55/NOS1/P2RX7/PINK1/PKD2/PLCB1/PRSS8/PTAFR/RELN/RGS7/S100A1/SNCA/SRI/STK39/TRDN/TRPC1/TRPC6	54	16	38	LOC102170266/PINK1/AMIGO1/S100A1/AKAP9/TRDN/CALM1/HSPA2/CAPN3/DRD1/PLCB1/KCNJ11/RGS7/NOS1/CALM3/GPER1	TRPC1/ATP1B3/EPHB2/PTAFR/CACNB4/STK39/CTSS/C3H1orf226/SRI/CFTR/RELN/CALCR/KCNC2/IGF1/KCNA1/SNCA/PKD2/CXCL9/CXCL10/F2R/EHD3/EDN3/APLNR/LRRC55/TRPC6/LRRC38/P2RX7/EDNRA/CACNG4/CEMIP/BDKRB1/LOC108633809/ARL6IP1/PRSS8/ACSL5/GAL/KCNQ1/KCNE5	1.43557791919491	Process
GO:0001820	serotonin secretion	5/3495	6/16167	0.00231796249914526	0.00231796249914526	0.0596310568300472	FCER1A/FCER1G/LOC102173969/P2RX1/SYK	5	0	5		FCER1A/FCER1G/SYK/P2RX1/LOC102173969	3.85479256080114	Process
GO:0003105	negative regulation of glomerular filtration	5/3495	6/16167	0.00231796249914526	0.00231796249914526	0.0596310568300472	F2R/LOC102188617/PTPRO/UTS2/UTS2R	5	1	4	UTS2	PTPRO/F2R/LOC102188617/UTS2R	3.85479256080114	Process
GO:0010572	positive regulation of platelet activation	5/3495	6/16167	0.00231796249914526	0.00231796249914526	0.0596310568300472	DMTN/PDPN/PTPRJ/SELP/TLR4	5	1	4	DMTN	TLR4/PTPRJ/SELP/PDPN	3.85479256080114	Process
GO:0019800	peptide cross-linking via chondroitin 4-sulfate glycosaminoglycan	5/3495	6/16167	0.00231796249914526	0.00231796249914526	0.0596310568300472	BGN/DCN/EGFLAM/MAMDC2/NDNF	5	0	5		DCN/NDNF/MAMDC2/EGFLAM/BGN	3.85479256080114	Process
GO:0070302	regulation of stress-activated protein kinase signaling cascade	65/3495	217/16167	0.00237283495226169	0.00237283495226169	0.060090258944739	ARHGEF2/AXIN1/BMP2/CRHR2/DAB2/DACT1/DIXDC1/DTNBP1/DUSP22/EDA2R/EIF2AK2/EZR/F2RL1/FCER1A/FGD4/FLT4/FOXM1/FZD10/FZD5/FZD7/FZD8/GADD45A/GADD45B/GADD45G/GPS2/HMGCR/HSPH1/LEP/LMNB1/LOC100861338/LOC102183919/LOC102184299/LOC102186356/LYN/MAP2K2/MAP3K10/MAP3K4/MAP3K9/MAP4K4/MDFI/MDFIC/MFHAS1/MUL1/MYC/NOD1/NOD2/NRK/PAK1/PBK/PINK1/PLCB1/RAP2A/ROR2/SASH1/SEMA3A/SERPINF2/SFRP4/SFRP5/SH3RF3/SYK/TIAM1/TLR3/TL…	65	20	45	MUL1/PINK1/FZD7/LOC102183919/LOC102186356/LEP/NOD1/FGD4/MAP2K2/MAP3K4/MAP3K9/PLCB1/NOD2/MAP3K10/ZNF274/GPS2/DUSP22/DTNBP1/AXIN1/EDA2R	TIAM1/FZD5/GADD45A/ARHGEF2/FCER1A/WNT16/CRHR2/MDFIC/SFRP4/SEMA3A/FOXM1/LMNB1/GADD45B/FLT4/PBK/ROR2/SYK/GADD45G/TLR4/SASH1/EZR/DACT1/F2RL1/HMGCR/MAP4K4/EIF2AK2/SH3RF3/RAP2A/HSPH1/FZD8/BMP2/LYN/MYC/DIXDC1/FZD10/SERPINF2/DAB2/MDFI/LOC102184299/LOC100861338/SFRP5/MFHAS1/TLR3/PAK1/NRK	1.38559363936631	Process
GO:0097164	ammonium ion metabolic process	65/3495	217/16167	0.00237283495226169	0.00237283495226169	0.060090258944739	ACER3/AGTR1/ATP2B2/BCHE/CDS1/COMT/CPT1A/CPT1C/DEGS2/DHPS/DRD1/ENPP2/ENPP6/GPLD1/HDC/HNMT/LOC102175216/LOC102177333/LOC102180520/LOC102180785/LOC102187782/LOC102187932/LOC102188418/LOC102190925/LOC106503221/LOC108634352/LOC108634669/LPCAT1/LPIN2/MBOAT1/MBOAT2/MFSD2A/MOXD1/PAOX/PAOX/PAOX/ATP2B2/PAOX/PAOX/PAOX,ZNF560/PAOX,LHFP/PAOX/AKR7A2/NR4A2/PCYT1B/PHOSPHO1/PLA2G4A/PLA2G4D/PLA2G4E/PLA2G5/PLB1/RNF…	65	22	43	LOC106503221/NR4A2/LOC102190925/LOC102177333/DHPS/SLC27A1/PLA2G4E/LOC102175216/DRD1/LOC102187932/STARD10/GPLD1/TMEM86B/PHOSPHO1/RNF180/ATP2B2/LOC108634669/COMT/MSTRG.13760/MSTRG.18649/MSTRG.6994/MSTRG.793	BCHE/AGTR1/PLA2G5/HNMT/MFSD2A/TPH2/SGMS2/SNCA/CDS1/SNCAIP/SMPD2/MOXD1/SPTLC2/HDC/PLA2G4D/PLB1/MBOAT2/SPTLC3/LOC102187782/LOC102188418/ENPP2/LOC102180785/LOC102180520/ACER3/PLA2G4A/CPT1C/SHMT1/LPCAT1/DEGS2/TRH/MBOAT1/LPIN2/ENPP6/CPT1A/LOC108634352/PCYT1B/SAT1/MSTRG.15316/MSTRG.18464/MSTRG.3549/MSTRG.6502/MSTRG.7551/MSTRG.849	1.38559363936631	Process
GO:0043949	regulation of cAMP-mediated signaling	23/3495	60/16167	0.00237358842407172	0.00237358842407172	0.060090258944739	ADCYAP1/APLNR/APLP1/ARRDC3/CRHR2/CXCL10/CXCL9/GNAI1/GNAI3/LOC102190430/LOC108638200/LPAR1/MGRN1/MRAP2/NOS1/PDE11A/PDE3B/PEX5L/PRKCA/PTGER4/RGS2/SCT/UCN	23	9	14	PDE11A/UCN/RGS2/NOS1/APLP1/PRKCA/LOC108638200/MGRN1/SCT	PEX5L/GNAI3/CRHR2/GNAI1/CXCL9/CXCL10/ARRDC3/LPAR1/MRAP2/LOC102190430/APLNR/PDE3B/PTGER4/ADCYAP1	1.77320457796853	Process
GO:0061572	actin filament bundle organization	23/3495	60/16167	0.00237358842407172	0.00237358842407172	0.060090258944739	ACTC1/ACTN1/ADD2/AIF1/ARRB1/CORO1B/DMTN/ELN/EZR/FSCN1/GAS7/LCP1/LIMA1/LOC108637778/MARCKS/MYH10/MYO1B/NEDD9/PLS3/RFLNB/SHTN1/SRC/USH1C	23	2	21	DMTN/USH1C	MYO1B/LIMA1/MARCKS/EZR/ACTN1/ACTC1/ADD2/LCP1/SRC/ARRB1/LOC108637778/RFLNB/MYH10/GAS7/NEDD9/AIF1/ELN/FSCN1/SHTN1/CORO1B/PLS3	1.77320457796853	Process
GO:1904724	tertiary granule lumen	23/3495	60/16167	0.00237358842407172	0.00237358842407172	0.060090258944739	BAC7.5/CFP/CTSH/CTSS/HBBC/IDH1/LOC102169231/LOC102170003/LOC102175876/LOC102176710/LOC102180520/LOC102180785/LOC102182395/LRG1/LTF/MAP34-B/PGM1/PTX3/QPCT/QSOX1/TCN1/TIMP2/TNFAIP6	23	2	21	PGM1/LOC102182395	PTX3/IDH1/TNFAIP6/CTSS/LRG1/QPCT/TCN1/LOC102180785/LOC102180520/LOC102176710/LOC102175876/HBBC/QSOX1/TIMP2/CTSH/MAP34-B/LOC102169231/BAC7.5/LOC102170003/LTF/CFP	1.77320457796853	Component
GO:1905818	regulation of chromosome separation	23/3495	60/16167	0.00237358842407172	0.00237358842407172	0.060090258944739	ANAPC11/BIRC5/BUB1/BUB1B/CCNB1/CDC27/CDC6/CDK5RAP2/CDT1/CENPE/CENPF/CIT/DLGAP5/ESPL1/GEN1/HECW2/KLHL22/LCMT1/MAD1L1/NDC80/PLK1/TACC3/TTK	23	5	18	CDK5RAP2/ANAPC11/LCMT1/MAD1L1/KLHL22	HECW2/ESPL1/CENPE/TACC3/TTK/DLGAP5/BUB1B/BUB1/GEN1/CENPF/CIT/CDT1/CDC6/CDC27/BIRC5/CCNB1/NDC80/PLK1	1.77320457796853	Process
GO:0048638	regulation of developmental growth	98/3495	349/16167	0.0023819043670343	0.0023819043670343	0.0601412611971594	AATK/ACTN3/ADRB3/AHR/ANAPC2/AR/ATP8A2/BASP1/BCL2/CACNA2D2/CAPN3/CCNB1/CDK5/CNTF/COL14A1/CPNE5/CRABP2/CSF1/CXCR4/CYFIP1/DISC1/DPYSL2/DUSP6/EFNA5/EPHA7/EZR/FGF13/FGFR2/FOXS1/FSTL4/GAL/GAMT/GATA6/GDF15/GJA1/GLI1/GOLGA4/HOPX/HSF1/IGF1/IGF2/JARID2/KCNK2/L1CAM/LEP/LIMK1/LOC102190430/LOC108633189/MAEL/MAPK11/MAPT/MGLL/MT3/MUL1/MUSK/NCAM1/NKD1/NOG/NPPC/NRCAM/NRG1/NRK/NRP1/NTN1/OLFM1/PAK1/PHLDA2/PLAC8/PLC…	98	31	67	MUL1/CDK5/LEP/MAPK11/GAMT/GDF15/SEMA4D/CAPN3/ANAPC2/ATP8A2/PLCB1/FOXS1/HSF1/CNTF/RGS2/RASAL1/NKD1/MT3/SYT3/MAPT/STC2/GOLGA4/CACNA2D2/MGLL/LIMK1/SLIT1/ACTN3/AR/FGF13/RTN4R/L1CAM	NPPC/CXCR4/CYFIP1/TGFBR3/CSF1/SEMA6C/TRIM46/CRABP2/RGS4/MAEL/NRCAM/SEMA3A/AHR/DUSP6/GLI1/IGF1/SPP1/HOPX/PLAC8/EFNA5/WWC1/FSTL4/DPYSL2/MUSK/GJA1/POU3F2/EPHA7/EZR/SEMA6D/OLFM1/NRP1/LOC108633189/LOC102190430/COL14A1/RIMS2/WISP1/RIMS1/WT1/NCAM1/KCNK2/NOG/NTN1/AATK/CCNB1/PTGER4/BASP1/SEMA5A/TGFBR2/TWF2/JARID2/CPNE5/GATA6/BCL2/SYT17/FGFR2/SHTN1/SFRP5/TLL2/ADRB3/NRG1/SGPL1/DISC1/PAK1/GAL/PHLDA2/IGF2/NRK	1.29892150472841	Process
GO:0042330	taxis	127/3495	468/16167	0.00239910374446156	0.00239910374446156	0.060415702405313	ABLIM1/ACKR4/AGTR1/ANXA1/B3GNT2/C3AR1/C5/C5AR2/CCL26/CCR3/CDK5/CHGA/CHL1/CNTN2/CNTN4/COLEC10/CORO1B/CX3CR1/CXCL10/CXCL14/CXCL16/CXCL9/CXCR4/CXCR5/CYSLTR1/DPYSL5/DVL1/EDN3/EDNRB/EFNA5/EFNB3/EGR2/ENPP2/EPHA5/EPHA7/EPHB2/EPHB3/ETV1/EZR/FCER1G/FLOT1/FLRT3/FOSL1/FYN/GBX1/GFRA1/GLI2/GLI3/GRB7/IL17B/IL17RA/ITGA9/ITGAM/ITGB3/KIT/KLF7/L1CAM/LEF1/LGI1/LOC100860781/LOC102168979/LOC102169149/LOC102170772/LOC…	127	27	100	GBX1/CDK5/NR4A1/LOC102182395/NRTN/VLDLR/NR4A3/SEMA4D/SPTB/LOC102175487/PRKCQ/COLEC10/CXCR5/DVL1/LOC102181148/SCN1B/TRPM4/PRKCA/CCR3/FLOT1/TSC2/SLIT1/LGI1/VEGFB/LOC108634739/L1CAM/SCRIB	EPHB3/AGTR1/ACKR4/EPHB2/PTAFR/KLF7/NRP2/GLI2/CXCR4/LOC102175177/S1PR1/SEMA6C/S100A9/LOC102169149/S100A8/FCER1G/GLI3/NRCAM/PIK3CG/RELN/SEMA3C/SEMA3E/SEMA3A/ETV1/PTPRO/C3AR1/IL17RA/LEF1/SPP1/PDGFRA/KIT/EPHA5/CXCL9/CXCL10/SPON2/EFNA5/IL17B/CXCL14/SEMA6A/ANXA1/SYK/LPAR1/C5/FYN/EPHA7/EZR/B3GNT2/DPYSL5/LOC102177727/EDNRB/FLRT3/NRP1/EDN3/SRC/PREX1/ENPP2/MATN2/NOV/PTPRJ/PARVA/NECTIN1/NCAM1/CNTN2/PLAUR/C5…	1.25527860313268	Process
GO:0034121	regulation of toll-like receptor signaling pathway	25/3495	67/16167	0.00242501165523537	0.00242501165523537	0.0606705790262535	CD14/ESR1/F2RL1/FLOT1/GPS2/IRF7/LOC100860959/LOC102173185/LOC102173969/LOC102179935/LOC102188617/LTF/LY96/LYN/MFHAS1/NFKBIL1/NOD2/NR1D1/NR1H3/RAB7B/RSAD2/SMPDL3B/TLR2/TLR3/TLR4	25	7	18	ESR1/NR1H3/NOD2/GPS2/NR1D1/FLOT1/NFKBIL1	SMPDL3B/LOC100860959/CD14/TLR4/F2RL1/RSAD2/LY96/LYN/LOC102179935/RAB7B/TLR2/LOC102188617/LOC102173969/LTF/MFHAS1/TLR3/IRF7/LOC102173185	1.72602651976171	Process
GO:0051282	regulation of sequestering of calcium ion	41/3495	125/16167	0.00242937846158721	0.00242937846158721	0.0606705790262535	ANXA5/APLNR/BDKRB1/CALM1/CALM3/CAPN3/CASQ2/CATSPER4/CEMIP/CXCL10/CXCL9/DIAPH1/DRD1/EDNRA/F2R/GPER1/HRC/ITGB3/ITPR2/JPH1/JPH3/JSRP1/LOC102188617/LOC108634682/LOC108637382/METTL21C/NOL3/NOS1/P2RX7/PKD2/PLN/PRKD1/RYR1/SEPN1/SLC25A23/SNCA/SRI/TRDN/TRPA1/TRPC1/TRPV1	41	18	23	CATSPER4/DIAPH1/JSRP1/SLC25A23/TRDN/PLN/CALM1/CAPN3/DRD1/METTL21C/JPH1/NOS1/JPH3/NOL3/RYR1/CALM3/HRC/GPER1	TRPC1/SEPN1/LOC108637382/CASQ2/SRI/ITPR2/ANXA5/SNCA/PKD2/CXCL9/CXCL10/F2R/TRPA1/APLNR/P2RX7/EDNRA/LOC102188617/TRPV1/ITGB3/CEMIP/PRKD1/BDKRB1/LOC108634682	1.51724635193133	Process
GO:0031345	negative regulation of cell projection organization	57/3495	186/16167	0.00243465205456075	0.00243465205456075	0.0606705790262535	AATK/ADAM17/ADCY6/CD38/CDK5/CIT/CORO1B/DAB2/DTNBP1/EFNB3/EPHA3/EPHA7/EPHB2/EVI5L/FAT3/FGF13/FSTL4/FYN/GORASP1/ITM2C/KIAA0319/LINGO1/LPAR1/LRP4/MAP4K4/MT3/NGEF/NGFR/NLGN1/NR2F1/NRP1/NTN1/PLK2/PMP22/PTPN9/PTPRO/PTPRZ1/RTN4R/RTN4RL2/RUNX1T1/SEMA3A/SEMA5A/SEMA6C/SEMA6D/SLIT1/SPOCK1/SPP1/STMN2/SYNGAP1/TACSTD2/TBC1D7/TLX2/TRIM46/TRPC6/TRPV4/TSC2/XYLT1	57	12	45	CDK5/EVI5L/TLX2/STMN2/MT3/LINGO1/GORASP1/DTNBP1/TSC2/SLIT1/FGF13/RTN4R	EPHA3/NLGN1/EPHB2/ITM2C/NGEF/TACSTD2/SEMA6C/TRIM46/PTPRZ1/SEMA3A/ADCY6/PTPRO/SPP1/CD38/NR2F1/SPOCK1/FSTL4/LPAR1/FYN/EPHA7/SEMA6D/MAP4K4/ADAM17/NRP1/RUNX1T1/RTN4RL2/LRP4/TRPC6/TRPV4/CIT/KIAA0319/EFNB3/NTN1/PMP22/NGFR/AATK/PLK2/DAB2/SEMA5A/PTPN9/TBC1D7/SYNGAP1/XYLT1/FAT3/CORO1B	1.41756887719784	Process
GO:0060173	limb development	57/3495	186/16167	0.00243465205456075	0.00243465205456075	0.0606705790262535	ACD/AFF3/ALDH1A2/ALX1/ALX4/COL2A1/COMP/CRABP2/FBN2/FGFR2/FRAS1/FREM2/FUZ/FZD6/GJA1/GLI2/GLI3/GPC3/GREM1/HOXA11/HOXC11/ITGA6/JAG2/LEF1/LMX1B/LOC102181716/LOC102183919/LOC102187233/LRP4/JAG2/MUSTN1/MYCN/NOG/OSR1/PAM/PBX2/PCNT/PITX1/PRRX1/PRRX2/RDH10/RECK/RNF165/ROR2/SALL4/SHOX2/SLC39A1/SOX11/SOX4/SOX9/SULF1/TBX4/TMEM231/TP63/TWIST1/WDR19/ZNF358	57	14	43	TP63/PCNT/LOC102183919/HOXC11/PITX1/ZNF358/LOC102187233/SALL4/ACD/FUZ/JAG2/MUSTN1/PBX2/MSTRG.14173	SHOX2/GLI2/ITGA6/SLC39A1/CRABP2/GLI3/HOXA11/TWIST1/ALX1/COL2A1/LEF1/WDR19/FRAS1/PAM/FBN2/COMP/RECK/ROR2/GJA1/ALDH1A2/GREM1/AFF3/OSR1/MYCN/SOX11/LMX1B/PRRX2/FREM2/FZD6/RDH10/SULF1/LRP4/ALX4/PRRX1/TMEM231/NOG/TBX4/LOC102181716/SOX9/SOX4/RNF165/FGFR2/GPC3	1.41756887719784	Process
GO:0005871	kinesin complex	20/3495	50/16167	0.00248511764675331	0.00248511764675331	0.0616064571513664	CENPE/DISC1/KIF11/KIF14/KIF15/KIF18A/KIF1A/KIF1C/KIF20A/KIF21A/KIF21B/KIF23/KIF2C/KIF3C/KIF7/KIFC1/LOC102186926/LOC108633438/LOC108634907/NDE1	20	5	15	KIF21A/KIF3C/KIF1C/LOC108633438/KIF21B	KIF1A/KIF2C/CENPE/KIF20A/KIF23/KIF18A/KIF14/KIF7/KIF15/KIFC1/NDE1/KIF11/DISC1/LOC102186926/LOC108634907	1.85030042918455	Component
GO:0030071	regulation of mitotic metaphase/anaphase transition	20/3495	50/16167	0.00248511764675331	0.00248511764675331	0.0616064571513664	ANAPC11/BIRC5/BUB1/BUB1B/CCNB1/CDC6/CDK5RAP2/CDT1/CENPE/CENPF/DLGAP5/ESPL1/GEN1/HECW2/KLHL22/LCMT1/MAD1L1/NDC80/PLK1/TTK	20	5	15	CDK5RAP2/ANAPC11/LCMT1/MAD1L1/KLHL22	HECW2/ESPL1/CENPE/TTK/DLGAP5/BUB1B/BUB1/GEN1/CENPF/CDT1/CDC6/BIRC5/CCNB1/NDC80/PLK1	1.85030042918455	Process
GO:0022038	corpus callosum development	9/3495	16/16167	0.00261531057240769	0.00261531057240769	0.0646659966185451	BHLHE22/CDK5/EPHB2/EPHB3/LPAR1/PRDM8/RTN4R/RTN4RL2/TSKU	9	3	6	CDK5/BHLHE22/RTN4R	EPHB3/EPHB2/PRDM8/LPAR1/RTN4RL2/TSKU	2.60198497854077	Process
GO:1903039	positive regulation of leukocyte cell-cell adhesion	64/3495	214/16167	0.00265750132257514	0.00265750132257514	0.0655394111023767	AIF1/ANXA1/CARD11/CD24/CD274/CD3E/CD4/CD6/CD83/CD86/DHPS/DOCK8/EFNB3/EPHB4/EPHB6/ETS1/FLOT2/FYN/GLI2/GLI3/HHLA2/HSPH1/IGF1/IGF2/IGFBP2/IL12A/IL2RA/IL6ST/LEP/LOC100861338/LOC102175177/LOC102175889/LOC102176691/LOC102178953/LOC102183941/LOC102184087/LOC102187127/LOC102190036/LOC108638256/LYN/TFRC/MYB/NCK2/NFKBIZ/NLRP3/NOD2/NR4A3/PDCD1/PIK3R6/PNP/PRKCQ/PRKCZ/PTAFR/RUNX3/SART1/SLC4A1/SRC/SYK/TFRC/TGF…	64	19	45	IL12A/RUNX3/VTCN1/LEP/LOC102183941/CD4/TNFSF14/DHPS/NR4A3/NCK2/PRKCQ/LOC102190036/CD3E/PRKCZ/NOD2/FLOT2/CD6/SART1/MSTRG.299	NFKBIZ/HHLA2/CD86/TFRC/PTAFR/IGFBP2/GLI2/LOC102175177/EPHB6/GLI3/IGF1/NLRP3/CD274/DOCK8/ANXA1/SYK/FYN/CD24/MYB/PNP/LOC102176691/TNFSF13B/HSPH1/IL2RA/SRC/LYN/LOC102175889/LOC108638256/LOC102187127/LOC102184087/EFNB3/PIK3R6/SLC4A1/IL6ST/TGFBR2/LOC102178953/CD83/AIF1/YES1/LOC100861338/EPHB4/CARD11/ETS1/IGF2/PDCD1	1.38340219004452	Process
GO:0002062	chondrocyte differentiation	24/3495	64/16167	0.00271719557449793	0.00271719557449793	0.0666670606791307	ACAN/AXIN2/BMP2/COL11A1/COL11A2/COL2A1/COL9A1/FGF18/GLI2/GPLD1/MEF2D/NOV/NPPC/OSR1/PRKCA/RUNX3/SERPINH1/SHOX2/SIX2/SOX9/SULF1/SULF2/TGFBR2/WNT2B	24	4	20	RUNX3/MEF2D/GPLD1/PRKCA	SHOX2/NPPC/GLI2/COL11A1/WNT2B/COL2A1/SIX2/OSR1/BMP2/SULF2/NOV/SULF1/COL9A1/SERPINH1/SOX9/AXIN2/FGF18/ACAN/TGFBR2/COL11A2	1.73465665236051	Process
GO:0033047	regulation of mitotic sister chromatid segregation	24/3495	64/16167	0.00271719557449793	0.00271719557449793	0.0666670606791307	ANAPC11/BIRC5/BUB1/BUB1B/CCNB1/CDC27/CDC6/CDK5RAP2/CDT1/CENPE/CENPF/CIT/DLGAP5/ESPL1/GEN1/HECW2/KLHL22/LCMT1/MAD1L1/NDC80/PLK1/SLF2/TACC3/TTK	24	5	19	CDK5RAP2/ANAPC11/LCMT1/MAD1L1/KLHL22	HECW2/ESPL1/CENPE/TACC3/TTK/DLGAP5/BUB1B/BUB1/GEN1/CENPF/CIT/CDT1/CDC6/CDC27/BIRC5/CCNB1/NDC80/PLK1/SLF2	1.73465665236051	Process
GO:0000795	synaptonemal complex	15/3495	34/16167	0.00275097446727408	0.00275097446727408	0.0668144832758259	BRCA2/C10H14orf39/CCDC155/FKBP6/HSPA2/MEI4/MSH5/P3H4/PLK1/POLB/RNF212B/STAG3/SYCE3/SYCP2/SYN1	15	7	8	SYCE3/HSPA2/C10H14orf39/SYCP2/CCDC155/POLB/SYN1	MEI4/RNF212B/BRCA2/P3H4/MSH5/PLK1/FKBP6/STAG3	2.04077253218884	Component
GO:0034446	substrate adhesion-dependent cell spreading	15/3495	34/16167	0.00275097446727408	0.00275097446727408	0.0668144832758259	ANTXR1/AXL/EPHB3/FERMT3/FNDC3B/FZD7/ITGA8/ITGB3/KIF14/LAMB1/LAMC1/NRP1/PARVA/SRC/TEK	15	1	14	FZD7	EPHB3/FNDC3B/LAMB1/TEK/ANTXR1/NRP1/ITGA8/SRC/PARVA/LAMC1/KIF14/AXL/ITGB3/FERMT3	2.04077253218884	Process
GO:0051233	spindle midzone	15/3495	34/16167	0.00275097446727408	0.00275097446727408	0.0668144832758259	AURKA/AURKB/BIRC5/BUB1B/CAMK2B/CCDC69/CDC6/CDCA8/CENPE/GEM/KIF14/KIF18A/PGRMC1/PLK1/RCC2	15	1	14	CAMK2B	RCC2/CDCA8/CENPE/CCDC69/BUB1B/AURKA/GEM/KIF18A/KIF14/AURKB/CDC6/BIRC5/PLK1/PGRMC1	2.04077253218884	Component
GO:0045665	negative regulation of neuron differentiation	69/3495	234/16167	0.00275120627892683	0.00275120627892683	0.0668144832758259	AATK/ADAM17/ADCY6/ASPM/CD24/CD38/CDK5/CDK5RAP2/CIT/CNTF/CNTN2/CNTN4/DAB2/DIXDC1/DTNBP1/EDNRB/EFNB3/EPHA3/EPHA7/EPHB2/FAT3/FGF13/FSTL4/GLI3/GORASP1/HEY1/ID4/ITM2C/KIAA0319/LBX1/LINGO1/LPAR1/LRP4/MAP4K4/MT3/NBN/NGEF/NGFR/NLGN1/NR2F1/NRP1/NTN1/PLK2/PMP22/PTPN9/PTPRO/PTPRZ1/RTN4R/RTN4RL2/RUNX1T1/SEMA3A/SEMA5A/SEMA6C/SEMA6D/SLIT1/SOX8/SOX9/SPOCK1/SPP1/STMN2/SYNGAP1/THRB/TLX2/TRIM46/TRPC6/TRPV4/TSC2/XY…	69	16	53	CDK5/CDK5RAP2/TLX2/NBN/STMN2/CNTF/MT3/LINGO1/GORASP1/DTNBP1/TSC2/LBX1/SLIT1/THRB/FGF13/RTN4R	EPHA3/NLGN1/EPHB2/ITM2C/NGEF/SEMA6C/TRIM46/PTPRZ1/GLI3/SEMA3A/ADCY6/PTPRO/SPP1/CD38/NR2F1/SPOCK1/FSTL4/LPAR1/CD24/EPHA7/SEMA6D/MAP4K4/ADAM17/EDNRB/NRP1/RUNX1T1/HEY1/RTN4RL2/LRP4/DIXDC1/TRPC6/CNTN2/ASPM/TRPV4/CIT/KIAA0319/ZNF536/EFNB3/NTN1/PMP22/NGFR/AATK/SOX9/PLK2/DAB2/SEMA5A/PTPN9/CNTN4/ID4/SYNGAP1/SOX8/XYLT1/FAT3	1.36400352151425	Process
GO:0000794	condensed nuclear chromosome	31/3495	89/16167	0.00280970328148775	0.00280970328148775	0.0680619280076127	ADD3/AURKA/AURKB/BRCA2/BUB1/BUB1B/C10H14orf39/CCDC155/CCNB1/CENPE/FKBP6/HSPA2/MEI4/MIS12/MSH5/NDC80/NEK2/NIFK/P3H4/PLK1/POLB/RAD1/RAD50/RAD51/RGS12/RNF212B/SGO1/STAG3/SYCE3/SYCP2/SYN1	31	9	22	SYCE3/RGS12/RAD50/HSPA2/C10H14orf39/SYCP2/CCDC155/POLB/SYN1	SGO1/NIFK/CENPE/MEI4/RAD51/BUB1B/RNF212B/BUB1/BRCA2/AURKA/NEK2/MIS12/AURKB/P3H4/CCNB1/RAD1/MSH5/NDC80/PLK1/FKBP6/STAG3/ADD3	1.61121666586295	Component
GO:0061387	regulation of extent of cell growth	34/3495	100/16167	0.00285067761936358	0.00285067761936358	0.0688796641566145	AATK/ANAPC2/CDK5/CNTF/CRABP2/CYFIP1/DISC1/DPYSL2/EFNA5/EPHA7/FGF13/FSTL4/GOLGA4/L1CAM/LIMK1/MAPT/MGLL/MT3/NRCAM/NRP1/NTN1/OLFM1/PAK1/RTN4R/SEMA3A/SEMA4D/SEMA5A/SEMA6C/SEMA6D/SHTN1/SLIT1/SPP1/TRIM46/TWF2	34	13	21	CDK5/SEMA4D/ANAPC2/CNTF/MT3/MAPT/GOLGA4/MGLL/LIMK1/SLIT1/FGF13/RTN4R/L1CAM	CYFIP1/SEMA6C/TRIM46/CRABP2/NRCAM/SEMA3A/SPP1/EFNA5/FSTL4/DPYSL2/EPHA7/SEMA6D/OLFM1/NRP1/NTN1/AATK/SEMA5A/TWF2/SHTN1/DISC1/PAK1	1.57275536480687	Process
GO:0006910	phagocytosis, recognition	10/3495	19/16167	0.00291340173970544	0.00291340173970544	0.0698690600604551	ADGRB1/COLEC12/LOC100860959/LOC102173987/LOC102190036/MEGF10/MSTRG.14196/SCARB1/TUB/TULP1	10	3	7	LOC102190036/TUB/MSTRG.14196	LOC102173987/LOC100860959/MEGF10/ADGRB1/SCARB1/TULP1/COLEC12	2.43460582787441	Process
GO:0042813	Wnt-activated receptor activity	10/3495	19/16167	0.00291340173970544	0.00291340173970544	0.0698690600604551	FZD1/FZD10/FZD2/FZD5/FZD6/FZD7/FZD8/LRP4/SFRP4/SFRP5	10	1	9	FZD7	FZD5/SFRP4/FZD1/FZD8/FZD6/LRP4/FZD10/FZD2/SFRP5	2.43460582787441	Function
GO:0043405	regulation of MAP kinase activity	96/3495	343/16167	0.00291358681028544	0.00291358681028544	0.0698690600604551	ADORA1/ARRB1/AXIN1/BMP2/C5/CD24/CD40/CDK1/CRKL/CXCR4/DAB2/DTNBP1/DUSP16/DUSP22/DUSP4/DUSP5/DUSP6/DUSP7/EDN3/EIF2AK2/EPHB2/EZH2/F2R/FCER1A/FEM1A/FGD4/FGF18/FZD10/FZD5/FZD8/GADD45A/GADD45B/GADD45G/GDF15/HMGCR/HYAL2/IGF1/IKBKG/KISS1R/KIT/KITLG/LOC100860781/LOC102169149/LOC102173969/LOC102183919/LOC102184299/LOC102189340/LPAR1/LYN/MAP2K2/MAP3K10/MAP3K4/MAP3K7CL/MAP3K8/MAP3K9/MAP4K4/MAPK10/MAPK11/MAPK…	96	29	67	MUL1/LOC102183919/NOD1/FGD4/MAPK11/UCHL1/MAPK10/KISS1R/RGS14/MAP2K2/FEM1A/PRDX2/GDF15/UBA52/MAP3K4/MAP3K9/MAPKAPK2/RGS2/CRKL/NOD2/MAP3K10/LOC102189340/PRKCA/DUSP7/DUSP22/DTNBP1/AXIN1/TSC2/IKBKG	TIAM1/MAP3K7CL/EPHB2/FZD5/CXCR4/STK39/GADD45A/LOC102169149/FCER1A/RGS4/EZH2/MDFIC/PIK3CG/KITLG/DUSP6/IGF1/DUSP16/PDE5A/KIT/GADD45B/S1PR2/ROR2/SYK/GADD45G/LPAR1/TLR4/C5/CD24/SASH1/THBS1/SPRED1/F2R/HMGCR/MAP4K4/EIF2AK2/SPRED2/FZD8/MAP3K8/BMP2/EDN3/TRIB3/SRC/CD40/LYN/PTPRJ/ARRB1/PDGFD/ADORA1/P2RX7/FZD10/PIK3R6/LOC102173969/FGF18/DAB2/HYAL2/MDFI/STK38/LOC102184299/DUSP5/SFRP5/PLCE1/NRG1/DUSP4/CDK1/PA…	1.29467085423992	Process
GO:0046426	negative regulation of JAK-STAT cascade	21/3495	54/16167	0.00294312094096223	0.00294312094096223	0.0702244146623804	ASPN/BGN/CHAD/DCN/FLRT1/FLRT3/LEPR/LEPROT/LRRC15/LRRC19/LRRC3/LRRC4/LRRC4B/LRRTM1/LRTM1/NYX/PARP14/RTN4R/RTN4RL2/SOCS2/VHL	21	2	19	LRRC19/RTN4R	PARP14/LRRC15/LRRC3/LEPROT/LEPR/LRRC4/DCN/SOCS2/ASPN/LRRTM1/FLRT3/RTN4RL2/LRRC4B/CHAD/VHL/LRTM1/FLRT1/NYX/BGN	1.79890319504053	Process
GO:1904893	negative regulation of STAT cascade	21/3495	54/16167	0.00294312094096223	0.00294312094096223	0.0702244146623804	ASPN/BGN/CHAD/DCN/FLRT1/FLRT3/LEPR/LEPROT/LRRC15/LRRC19/LRRC3/LRRC4/LRRC4B/LRRTM1/LRTM1/NYX/PARP14/RTN4R/RTN4RL2/SOCS2/VHL	21	2	19	LRRC19/RTN4R	PARP14/LRRC15/LRRC3/LEPROT/LEPR/LRRC4/DCN/SOCS2/ASPN/LRRTM1/FLRT3/RTN4RL2/LRRC4B/CHAD/VHL/LRTM1/FLRT1/NYX/BGN	1.79890319504053	Process
GO:0016324	apical plasma membrane	92/3495	327/16167	0.00298346079151106	0.00298346079151106	0.0709066695659491	ABCB4/ABCC2/ABCC6/ABCG2/ABCG8/ADAM17/ADGRG2/AJAP1/ANXA1/ANXA13/ASPM/ATP1A1/ATP2B2/ATP4A/ATP6V0A4/ATP6V0D2/C1QTNF5/CD300LG/CD9/CDH2/CFTR/CLDN1/CLDN4/CUBN/DAB2/DDR2/ENPEP/ERBB3/EZR/GJA1/GPR143/HIP1R/HSP70.1/HYAL2/IGFBP2/ITGB3/KCNA1/KCNC2/KCNJ10/KCNK1/KCNK2/LOC102174322/LOC102178315/LOC102178379/LOC102188617/LOC102189471/LOC102190297/LOC102190935/LOC106501911/LOC108636404/LOC108636449/LRP2/MARVELD2/…	92	15	77	NOD1/PFKM/MIP/TJP3/SLC12A1/SLC9A2/PLEC/PRKCZ/ZMYND10/ATP2B2/HSP70.1/LOC102178315/STXBP2/SCRIB/MSTRG.18649	UPK1B/CLDN1/IGFBP2/STK39/LRP2/RAB17/SLC2A1/ATP1A1/MUC1/KCNJ10/DDR2/ATP6V0A4/CFTR/ABCB4/KCNC2/LOC102190297/LOC102190935/ERBB3/PTPRO/SCNN1A/CD9/KCNA1/ENPEP/ABCG2/LOC108636404/LOC108636449/TEK/ANXA1/STC1/GJA1/EZR/ABCG8/ADAM17/SLC34A3/CUBN/ATP6V0D2/TRPA1/ANXA13/SLC39A4/MYO7A/SLCO2B1/LOC102174322/C1QTNF5/USH2A/LOC102178379/LOC106501911/AJAP1/PDPN/KCNK2/ASPM/HIP1R/SCARB1/LOC102188617/ATP4A/MYH10/CD300L…	1.30143455263745	Component
GO:0045860	positive regulation of protein kinase activity	141/3495	529/16167	0.00298991038395553	0.00298991038395553	0.0709066695659491	ADAM17/ADCYAP1/ADORA1/AFAP1L2/AGTR1/ARRB1/AXIN1/AXIN2/BMP2/C5/CCNB1/CCND1/CCND2/CCND3/CD24/CD4/CD40/CDC25B/CDC6/CDK1/CDK5/CEMIP/CENPE/CHI3L1/CHRNA3/CKS2/CLSPN/CRKL/CSF1/CXCR4/DAB2/DDR2/DUSP5/DUSP6/DUSP7/ECT2/EDN3/EFNA5/EIF2AK2/ERBB3/EZH2/F2R/FBN1/FCER1A/FGD4/FGF13/FGF18/FYN/FZD10/FZD5/FZD8/GADD45A/GADD45B/GADD45G/GDF15/GREM1/HSPH1/IGF1/IGF2/IKBKG/ITGB3/KIF14/KISS1R/KIT/KITLG/LEP/LOC100860781/LOC1…	141	38	103	MUL1/PINK1/LOC102183919/CDK5/LEP/NOD1/FGD4/CD4/MAPK11/MAPK10/KISS1R/MAP2K2/PRDX2/SLC27A1/GDF15/UBA52/VLDLR/MAP3K4/MAP3K9/UCN/MAPRE3/MAPKAPK2/PRKCZ/CRKL/NOD2/MT3/PAK4/MAP3K10/MAP3K14/LOC108638455/LOC108638538/DUSP7/PRKAR2A/AXIN1/PRKAR1B/NEURL1/FGF13/IKBKG	TIAM1/MAP3K7CL/ECT2/AGTR1/SLC11A1/FZD5/MAP3K19/CXCR4/STK39/CLSPN/STIL/LRP8/GADD45A/PSRC1/CSF1/LOC102169149/FCER1A/DDR2/EZH2/MDFIC/PRKAR2B/PIK3CG/RELN/KITLG/DUSP6/ERBB3/IGF1/CCND2/PDE5A/CENPE/SNCA/PKD2/KIT/EFNA5/GADD45B/S1PR2/ROR2/SYK/GADD45G/CKS2/LPAR1/TNFSF15/TLR4/C5/MARCKS/FYN/CD24/SASH1/FBN1/THBS1/GREM1/F2R/MAP4K4/EIF2AK2/SPDYA/ADAM17/HSPH1/PAK5/FZD8/MAP3K8/BMP2/CDC25B/EDN3/SRC/CD40/ARRB1/PDGF…	1.23295066405965	Process
GO:0048608	reproductive structure development	135/3495	504/16167	0.00299400225469545	0.00299400225469545	0.0709066695659491	ADAM19/ADCYAP1/AHR/AKAP9/AMHR2/ANKRD7/ANXA1/AR/ARID5B/ARRB1/ASCL2/ASPM/ATN1/AXL/BASP1/BCL2/BMP5/BOK/BRCA2/BRIP1/CAPN5/CCND1/CCND2/CCNF/CDH1/CITED1/CSDE1/CTSV/CUL7/DCN/E2F7/E2F8/EGLN1/ESR1/ETNK2/FGFR2/FOSL1/FST/FZD5/GATA6/GFRA1/GJA1/GLI2/HEY1/HIF1A/HMGCS1/HOXA11/HSF1/ID4/IDH1/IGF1/IGF2/IL11RA/INHA/INHBB/IRX5/JAG2/KCNQ1/KDR/KIF18A/KIT/KITLG/LDOC1/LEF1/LEP/LOC100860959/LOC102168411/LOC102171183/LOC1…	135	34	101	TP63/WNT4/LOC102168411/CSDE1/LEP/ANKRD7/AKAP9/LOC102175560/ATN1/LOC108636372/LOC102189034/IL11RA/MAP7/ESR1/MAP3K4/MSH2/LOC102187932/SYCP2/HSF1/ETNK2/MFN2/IRX5/UBB/STC2/JAG2/LOC102178679/LOC102172255/CUL7/TFEB/EGLN1/AR/LOC108634606/LOC108635143/MSTRG.14173	TIPARP/SERPINE2/INHA/IDH1/FZD5/GLI2/INHBB/LRP2/BOK/NASP/LOC102175177/WNT2B/NOS3/HOXA11/SFRP4/LOC100860959/AHR/PEG10/E2F7/KITLG/DCN/AMHR2/IGF1/MGST1/CCND2/LEF1/PKD2/SPP1/WDR19/PDGFRA/KIT/KDR/ADAM19/PCDH12/TCF7/ANXA1/STC1/CTSV/ROR2/TNC/GJA1/TCF21/HIF1A/MMP14/LOC102184252/SDC1/OSR1/BRCA2/LOC102187782/LOC102188418/SRC/HEY1/RDH10/MYC/WT1/KIF18A/CAPN5/ARRB1/PLA2G4A/VASH2/ASPM/MMP2/CDH1/LOC102171183/AXL…	1.2390404659718	Process
GO:0007159	leukocyte cell-cell adhesion	18/3495	44/16167	0.00300473002461911	0.00300473002461911	0.0709481251939863	ADD2/CD177/CD24/EZR/FERMT3/ITGA5/ITGAM/L1CAM/LEP/LOC102175177/LOC102178953/MADCAM1/PECAM1/S100A8/S100A9/SELP/SEMA4D/SYK	18	3	15	LEP/SEMA4D/L1CAM	LOC102175177/S100A9/S100A8/ITGA5/MADCAM1/SYK/CD24/EZR/ADD2/SELP/CD177/PECAM1/LOC102178953/ITGAM/FERMT3	1.89235271166602	Process
GO:2000484	positive regulation of interleukin-8 secretion	13/3495	28/16167	0.00301625980710194	0.00301625980710194	0.0709481251939863	BAC7.5/CD14/F2R/F2RL1/HYAL2/LOC100861338/LOC102169231/LOC102170003/LOC102184087/LOC102187127/LOC108638256/MAP34-B/TLR2	13	0	13		CD14/F2RL1/F2R/TLR2/LOC108638256/LOC102187127/LOC102184087/HYAL2/MAP34-B/LOC102169231/BAC7.5/LOC102170003/LOC100861338	2.14767014101778	Process
GO:0002446	neutrophil mediated immunity	128/3495	475/16167	0.00301805358854312	0.00301805358854312	0.0709481251939863	ADAM17/ALAD/ALOX5/ANXA2/APAF1/APEH/ARPC5/ATP6V0A1/BAC7.5/BRI3/BST1/C3AR1/CAND1/CAT/CCT2/CD14/CD177/CD93/CECR1/CEP290/CFP/CHI3L1/CKAP4/CLEC4D/CLEC5A/CPNE3/CREG1/CRISPLD2/CTSH/CTSS/DEGS1/DIAPH1/DYNLL1/EEF1A1/FCER1G/FGL2/FRMPD3/FUCA2/GCA/GHDC/GLA/GM2A/GMFG/HBBC/HEXB/HPSE/HSPA6/IDH1/IRAK4/ITGAM/ITGAX/KCNAB2/LAIR1/LCN2/LOC100860959/LOC100861338/LOC102169149/LOC102169231/LOC102170003/LOC102172255/LOC10…	128	20	108	GCA/PGM1/HSPA6/CEP290/SYNGR1/LOC102182395/DIAPH1/RAB3D/ALAD/LOC102190036/CAT/PRDX6/ORMDL3/GHDC/APEH/LOC102178679/LOC102172255/BRI3/STXBP2/LOC108635143	PTX3/MME/PDXK/PADI2/PTAFR/SLC11A1/IDH1/TNFAIP6/PSMD14/NRAS/CTSS/S100A11/S100A9/LOC102169149/S100A8/FCER1G/CREG1/CLEC5A/FGL2/LOC100860959/IRAK4/PTPRB/CCT2/RAP1B/CAND1/APAF1/CKAP4/LRMP/MGST1/CLEC4D/C3AR1/CECR1/PGM2/PLAC8/HPSE/BST1/GM2A/CD14/TMEM173/LRG1/LOC108636404/LOC108636449/EEF1A1/FUCA2/STX11/ANXA2/PYGL/PNP/LOC102176691/QPCT/ADAM17/LCN2/SNAP25/CD93/CPNE3/TCN1/LOC102180785/LOC102180520/PTPRJ/LO…	1.2465181838717	Process
GO:0016239	positive regulation of macroautophagy	23/3495	61/16167	0.00304268886969139	0.00304268886969139	0.0712082477904089	BNIP3/DCN/GNAI3/GPSM1/HIF1A/IKBKG/KDR/LOC102190425/LRSAM1/MFN2/CDC37/CDC37/CDC37/CDC37/CDC37/NOD1/NOD2/PINK1/PIP4K2A/PIP4K2B/SPTLC2/TLR2/TSC2	23	12	11	PINK1/NOD1/LRSAM1/PIP4K2A/MFN2/NOD2/PIP4K2B/TSC2/BNIP3/IKBKG/MSTRG.10768/MSTRG.8964	GNAI3/DCN/KDR/SPTLC2/HIF1A/GPSM1/TLR2/LOC102190425/MSTRG.12419/MSTRG.3211/MSTRG.7105	1.74413565046085	Process
GO:0001774	microglial cell activation	11/3495	22/16167	0.00305319756794992	0.00305319756794992	0.0712082477904089	AIF1/CX3CR1/ITGAM/LOC102191717/MAPT/SNCA/TLR2/TLR3/TLR4/TLR7/TRPV1	11	1	10	MAPT	SNCA/TLR4/LOC102191717/TLR2/TRPV1/CX3CR1/AIF1/ITGAM/TLR3/TLR7	2.31287553648069	Process
GO:0071377	cellular response to glucagon stimulus	11/3495	22/16167	0.00305319756794992	0.00305319756794992	0.0712082477904089	ADCY1/ADCY3/ADCY6/ADCY7/ADCY9/GCGR/GLP2R/LOC102190430/PRKAR1B/PRKAR2A/PRKAR2B	11	5	6	ADCY1/GCGR/PRKAR2A/ADCY9/PRKAR1B	PRKAR2B/ADCY6/ADCY3/LOC102190430/ADCY7/GLP2R	2.31287553648069	Process
GO:0072078	nephron tubule morphogenesis	25/3495	68/16167	0.00305997339562128	0.00305997339562128	0.0712082477904089	ADAMTS16/BCL2/BMP2/CITED1/DCHS1/FAT4/GLI3/GPC3/GREM1/HEY1/HOXA11/KLHL3/MYC/NOG/OSR1/PKD2/SOX8/SOX9/SPATA5/TACSTD2/TCF21/TIMELESS/WNT4/WNT9B/WT1	25	2	23	WNT4/KLHL3	TACSTD2/GLI3/HOXA11/TIMELESS/PKD2/TCF21/GREM1/OSR1/BMP2/HEY1/MYC/WT1/DCHS1/SPATA5/FAT4/NOG/WNT9B/SOX9/ADAMTS16/BCL2/SOX8/CITED1/GPC3	1.70064377682403	Process
GO:0060348	bone development	55/3495	180/16167	0.00307385656692159	0.00307385656692159	0.0712082477904089	ACTN3/ANXA2/AXIN2/BMP2/CHAD/COL13A1/COL2A1/COL9A1/COMP/DCHS1/DHRS3/ESR1/FAT4/FGF18/FGFR2/GLI3/HOXA11/IFITM5/IGF1/INSIG1/KIT/LEP/LOC102187233/LOC102190430/LRRC17/LTBP3/LTF/MEF2D/MMP14/MMP16/NOS3/NPPC/P3H1/PAPSS2/PHOSPHO1/PIP4K2A/PLS3/PTGER4/RYR1/SEMA4D/SERPINH1/SFRP4/SHOX2/SOX9/SPARC/SPNS2/SRC/STC1/SULF1/SULF2/TGFBR2/THBS1/THBS3/TRPV4/TWIST1	55	11	44	MEF2D/LEP/SEMA4D/ESR1/LOC102187233/PIP4K2A/DHRS3/RYR1/SPNS2/PHOSPHO1/ACTN3	SHOX2/NPPC/P3H1/THBS3/INSIG1/NOS3/GLI3/HOXA11/SFRP4/LRRC17/TWIST1/COL2A1/IGF1/KIT/SPARC/COMP/STC1/ANXA2/THBS1/MMP14/BMP2/LOC102190430/SRC/SULF2/MMP16/SULF1/COL9A1/SERPINH1/DCHS1/TRPV4/FAT4/CHAD/SOX9/AXIN2/FGF18/PTGER4/TGFBR2/LTF/FGFR2/PAPSS2/COL13A1/LTBP3/IFITM5/PLS3	1.41342393896042	Process
GO:2000377	regulation of reactive oxygen species metabolic process	68/3495	231/16167	0.00307388421585597	0.00307388421585597	0.0712082477904089	ADGRB1/AGTR1/AIF1/BCL2/BNIP3/BST1/C3H1orf226/CD177/DDAH1/DHFR/DYNLL1/ESR1/F2RL1/FBLN5/FOXM1/FYN/GADD45A/GLA/GNAI3/HBBC/HIF1A/HRH1/IGF1/ITGAM/KLF2/LEP/LOC100860959/LOC102173185/LOC102175876/LOC102176710/LOC102179935/LOC102182395/LOC102183941/LOC102184252/LOC102187782/LOC102187932/LOC102188418/LOC102188617/LOC106503061/MAPT/MFN2/CD34/MT3/MYCN/NGFR/NOX5/NOXA1/P2RX4/PID1/PINK1/PKD2/PLIN5/PON3/PRDX2/P…	68	20	48	PINK1/DDAH1/LEP/PON3/LOC102183941/LOC102182395/PLIN5/PRDX2/KLF2/ESR1/NOXA1/LOC102187932/ROMO1/MFN2/MT3/MAPT/SIRT5/BNIP3/SIRT3/LOC106503061	PTX3/AGTR1/PID1/GADD45A/GNAI3/C3H1orf226/LOC100860959/IGF1/TIGAR/FOXM1/SNCA/PKD2/BST1/DHFR/SYK/TLR4/FYN/HIF1A/THBS1/NOX5/F2RL1/LOC102184252/MYCN/LOC102187782/LOC102188418/ADGRB1/LOC102176710/LOC102175876/HBBC/LOC102179935/SLC25A33/DYNLL1/P2RX4/TLR2/LOC102188617/CD177/TRPV1/NGFR/PTGER4/FBLN5/TGFBR2/HRH1/AIF1/BCL2/ITGAM/LOC102173185/GLA/MSTRG.10826	1.36169295654274	Process
GO:0046330	positive regulation of JNK cascade	43/3495	134/16167	0.00308157840021731	0.00308157840021731	0.07121363923734	AXIN1/DAB2/DIXDC1/DUSP22/EDA2R/F2RL1/FCER1A/FGD4/FLT4/FZD10/FZD5/FZD7/FZD8/GADD45A/GADD45B/GADD45G/LMNB1/LOC100861338/LOC102183919/LOC102186356/MAP3K10/MAP3K4/MAP3K9/MAP4K4/MDFI/MDFIC/MFHAS1/MUL1/NOD1/NOD2/NRK/PAK1/PLCB1/ROR2/SASH1/SEMA3A/SERPINF2/SH3RF3/SYK/TIAM1/TLR3/TLR4/WNT16	43	14	29	MUL1/FZD7/LOC102183919/LOC102186356/NOD1/FGD4/MAP3K4/MAP3K9/PLCB1/NOD2/MAP3K10/DUSP22/AXIN1/EDA2R	TIAM1/FZD5/GADD45A/FCER1A/WNT16/MDFIC/SEMA3A/LMNB1/GADD45B/FLT4/ROR2/SYK/GADD45G/TLR4/SASH1/F2RL1/MAP4K4/SH3RF3/FZD8/DIXDC1/FZD10/SERPINF2/DAB2/MDFI/LOC100861338/MFHAS1/TLR3/PAK1/NRK	1.48438280699507	Process
GO:0050768	negative regulation of neurogenesis	83/3495	291/16167	0.00309784273093213	0.00309784273093213	0.0714165777812397	AATK/ADAM17/ADCY6/ADCYAP1/ARHGEF2/ASPM/BRINP1/C25H16orf45/CD24/CD38/CDK5/CDK5RAP2/CDKN2B/CIT/CNTF/CNTN2/CNTN4/COL3A1/DAAM2/DAB2/DIXDC1/DTNBP1/EDNRB/EFNB3/EPHA3/EPHA7/EPHB2/FAT3/FGF13/FSTL4/GLI3/GORASP1/GPR173/HEY1/ID4/ITM2C/KIAA0319/LBX1/LDLR/LINGO1/LPAR1/LRP4/MAP4K4/MFN2/MT3/MYCN/NBN/NGEF/NGFR/NLGN1/NOG/NR2F1/NRP1/NTN1/OLFM1/PLK2/PMP22/PTPN9/PTPRO/PTPRZ1/RTN4R/RTN4RL2/RUNX1T1/SEMA3A/SEMA5A/SEMA6…	83	18	65	CDK5/CDKN2B/CDK5RAP2/TLX2/NBN/STMN2/CNTF/MFN2/MT3/LINGO1/GORASP1/DTNBP1/TSC2/LBX1/SLIT1/THRB/FGF13/RTN4R	EPHA3/NLGN1/EPHB2/ITM2C/COL3A1/NGEF/SEMA6C/TRIM46/ARHGEF2/PTPRZ1/GLI3/SEMA3A/ADCY6/PTPRO/SPP1/CD38/NR2F1/SPOCK1/FSTL4/LDLR/LPAR1/BRINP1/CD24/EPHA7/SEMA6D/MAP4K4/MYCN/ADAM17/SOX11/OLFM1/EDNRB/NRP1/RUNX1T1/HEY1/RTN4RL2/LRP4/DIXDC1/TRPC6/CNTN2/ASPM/TRPV4/CIT/KIAA0319/ZNF536/NOG/EFNB3/NTN1/PMP22/NGFR/AATK/SOX9/PLK2/DAB2/SEMA5A/PTPN9/CNTN4/ID4/DAAM2/SYNGAP1/ADCYAP1/SOX8/C25H16orf45/XYLT1/FAT3/GPR173	1.3193722991608	Process
GO:0006836	neurotransmitter transport	56/3495	184/16167	0.00312011172638016	0.00312011172638016	0.0714982174497658	ADCYAP1/ADORA3/BRSK1/BTK/C3H1orf226/CACNB4/CADPS2/CDK5/DVL1/EDNRA/FCER1A/FCER1G/GABRA2/GLUL/HBBC/KCNJ10/LIN7B/LOC102172245/LOC102173969/LOC102175876/LOC102176710/LOC102191423/NLGN1/P2RX1/P2RX7/PAK1/PRRT2/RIMS1/RIMS2/SCRIB/SEC14L1/SLC1A2/SLC22A3/SLC25A22/SLC6A1/SLC6A13/SLC6A17/SLC6A2/SLC6A8/SLC6A9/SNAP25/SNCA/STX11/STXBP1/STXBP2/SV2A/SYK/SYN1/SYT11/SYT12/SYT13/SYT17/SYT3/SYT9/SYTL4/SYTL5	56	12	44	SLC6A17/SV2A/CDK5/DVL1/LIN7B/SYT3/SLC6A1/SYN1/SYTL5/STXBP2/SLC6A8/SCRIB	NLGN1/CACNB4/SLC6A9/ADORA3/SYT11/FCER1A/KCNJ10/FCER1G/C3H1orf226/CADPS2/LOC102172245/SLC6A13/SNCA/GABRA2/LOC102191423/SYK/STX11/SLC22A3/STXBP1/SNAP25/RIMS2/RIMS1/SYT13/SLC1A2/LOC102176710/LOC102175876/HBBC/SYT9/GLUL/P2RX7/EDNRA/SLC6A2/BRSK1/P2RX1/SEC14L1/LOC102173969/ADCYAP1/SYT17/PRRT2/PAK1/SYT12/SLC25A22/BTK/SYTL4	1.4078372830752	Process
GO:0032874	positive regulation of stress-activated MAPK cascade	49/3495	157/16167	0.00314401709430186	0.00314401709430186	0.0714982174497658	ARHGEF2/AXIN1/BMP2/CRHR2/DAB2/DIXDC1/DUSP22/EDA2R/EIF2AK2/F2RL1/FCER1A/FGD4/FLT4/FZD10/FZD5/FZD7/FZD8/GADD45A/GADD45B/GADD45G/HMGCR/LEP/LMNB1/LOC100861338/LOC102183919/LOC102186356/MAP3K10/MAP3K4/MAP3K9/MAP4K4/MDFI/MDFIC/MFHAS1/MUL1/NOD1/NOD2/NRK/PAK1/PLCB1/ROR2/SASH1/SEMA3A/SERPINF2/SH3RF3/SYK/TIAM1/TLR3/TLR4/WNT16	49	15	34	MUL1/FZD7/LOC102183919/LOC102186356/LEP/NOD1/FGD4/MAP3K4/MAP3K9/PLCB1/NOD2/MAP3K10/DUSP22/AXIN1/EDA2R	TIAM1/FZD5/GADD45A/ARHGEF2/FCER1A/WNT16/CRHR2/MDFIC/SEMA3A/LMNB1/GADD45B/FLT4/ROR2/SYK/GADD45G/TLR4/SASH1/F2RL1/HMGCR/MAP4K4/EIF2AK2/SH3RF3/FZD8/BMP2/DIXDC1/FZD10/SERPINF2/DAB2/MDFI/LOC100861338/MFHAS1/TLR3/PAK1/NRK	1.44370574888603	Process
GO:0003958	NADPH-hemoprotein reductase activity	7/3495	11/16167	0.00315382288177278	0.00315382288177278	0.0714982174497658	LOC102184907/LOC102190572/LOC102190840/LOC108635409/NOS1/NOS2/NOS3	7	1	6	NOS1	LOC102190840/LOC102190572/NOS3/LOC102184907/NOS2/LOC108635409	2.94365977370269	Function
GO:0010818	T cell chemotaxis	7/3495	11/16167	0.00315382288177278	0.00315382288177278	0.0714982174497658	CCL26/CXCL10/CXCL16/CXCL9/LOC102177727/LOC102178953/PIK3CG	7	0	7		PIK3CG/CXCL9/CXCL10/LOC102177727/CXCL16/LOC102178953/CCL26	2.94365977370269	Process
GO:0019511	peptidyl-proline hydroxylation	7/3495	11/16167	0.00315382288177278	0.00315382288177278	0.0714982174497658	CRTAP/EGLN1/EGLN3/LOC102189116/P3H1/P3H2/P3H3	7	2	5	EGLN3/EGLN1	P3H2/P3H1/P3H3/LOC102189116/CRTAP	2.94365977370269	Process
GO:0035814	negative regulation of renal sodium excretion	7/3495	11/16167	0.00315382288177278	0.00315382288177278	0.0714982174497658	ADORA1/AVPR2/COMT/LOC102190430/LOC108633189/UTS2/UTS2R	7	3	4	UTS2/COMT/AVPR2	LOC108633189/LOC102190430/ADORA1/UTS2R	2.94365977370269	Process
GO:2001181	positive regulation of interleukin-10 secretion	7/3495	11/16167	0.00315382288177278	0.00315382288177278	0.0714982174497658	CD274/LOC100861338/LOC102184087/LOC102187127/LOC108638256/PRKCZ/PTGER4	7	1	6	PRKCZ	CD274/LOC108638256/LOC102187127/LOC102184087/PTGER4/LOC100861338	2.94365977370269	Process
GO:0031346	positive regulation of cell projection organization	115/3495	422/16167	0.00322135815197389	0.00322135815197389	0.0728562094386312	ADCYAP1/AMIGO1/ANAPC2/ANLN/ATMIN/ATP8A2/BHLHB9/BMP5/C1H21orf91/CAMK1D/CAMK2B/CARMIL1/CD24/CDC42EP3/CLIP1/CNTF/CNTN1/CORO1B/CPNE5/CRABP2/CRTC1/CUL7/CXCR4/CYFIP1/DISC1/DIXDC1/DNM1L/DVL1/DYNLL1/DZIP1/EFNA5/ENC1/ENPP2/EPHA3/EPS8L1/EPS8L2/EZH2/F2RL1/FOXO6/FRMD7/FSCN1/FUZ/FYN/FZD1/GOLGA4/ITGA2/KIF3C/KIT/L1CAM/LCN2/LIMK1/LOC102172952/LOC108637778/LPAR1/LRP8/LYN/MAP2K2/MAPT/MARCKS/METRN/MFN2/MNS1/DOCK11/…	115	40	75	SERPINI1/MUL1/AMIGO1/CAMK2B/CNTN1/WASH1/MAP2K2/CRTC1/VLDLR/NEFL/SEMA4D/MNS1/KIF3C/ANAPC2/ATP8A2/PRKCQ/MYO3A/PTK6/STMN2/CNTF/RGS2/MFN2/DVL1/RASAL1/CLIP1/ATMIN/SCN1B/FUZ/SYT3/MAPT/GOLGA4/ZMYND10/CUL7/TSC2/TBC1D24/LIMK1/NEURL1/EPS8L2/L1CAM/MSTRG.18458	TIAM1/C1H21orf91/EPHA3/NLGN1/SHOX2/SERPINE2/CXCR4/MYO3B/CYFIP1/FOXO6/P3H1/LRP8/PLPPR5/S100A9/CRABP2/EZH2/PTPRZ1/ANLN/RELN/FZD1/PLXNC1/DNM1L/NDNF/KIT/EFNA5/NTRK2/LPAR1/MARCKS/FYN/CD24/SGK1/PLEK2/F2RL1/CDC42EP3/LCN2/DZIP1/CAMK1D/NRP1/SRC/ENPP2/RIMS2/LYN/RIMS1/DIXDC1/LOC108637778/DYNLL1/P2RX7/NUMBL/EPS8L1/SERPINF1/NTN1/NGFR/ENC1/ITGA2/SEMA5A/PRKD1/TWF2/PLXND1/LOC102172952/CARMIL1/PTK7/CPNE5/BMP5/ADC…	1.26057197485914	Process
GO:0051310	metaphase plate congression	20/3495	51/16167	0.00326978191508893	0.00326978191508893	0.0737765649473967	BRCA2/CCNB1/CDCA8/CDT1/CENPE/CENPF/CHMP4C/CHMP6/FAM83D/GEM/KIF14/KIF18A/KIF2C/KIFC1/MAD1L1/MIS12/NDC80/PSRC1/SEPT1/SPDL1	20	4	16	CHMP4C/CHMP6/SEPT1/MAD1L1	CDCA8/KIF2C/PSRC1/CENPE/BRCA2/FAM83D/GEM/KIF18A/CENPF/KIF14/CDT1/MIS12/SPDL1/CCNB1/KIFC1/NDC80	1.8140200286123	Process
GO:0001965	G-protein alpha-subunit binding	17/3495	41/16167	0.00328535132448546	0.00328535132448546	0.0739530299382068	AGTR1/DRD1/F2R/F2RL1/GPSM1/LOC102190425/LOC102190430/LOC108633189/LPAR1/MYH10/RGS10/RGS12/RGS14/RGS2/RGS4/RGS7/RGS8	17	6	11	RGS12/RGS14/DRD1/RGS2/RGS7/RGS8	AGTR1/RGS4/LPAR1/F2RL1/F2R/GPSM1/LOC108633189/LOC102190430/MYH10/RGS10/LOC102190425	1.91799434732545	Function
GO:0050870	positive regulation of T cell activation	61/3495	204/16167	0.00330435830522732	0.00330435830522732	0.0742058619281638	AIF1/ANXA1/CARD11/CD24/CD274/CD3E/CD4/CD6/CD83/CD86/DHPS/DOCK8/EFNB3/EPHB4/EPHB6/FLOT2/FYN/GLI2/GLI3/HHLA2/HSPH1/IGF1/IGF2/IGFBP2/IL12A/IL2RA/IL6ST/LEP/LOC100861338/LOC102175177/LOC102175889/LOC102176691/LOC102178953/LOC102183941/LOC102184087/LOC102187127/LOC102190036/LOC108638256/LYN/TFRC/MYB/NCK2/NFKBIZ/NLRP3/NOD2/PDCD1/PIK3R6/PNP/PRKCQ/PRKCZ/RUNX3/SART1/SLC4A1/SRC/SYK/TFRC/TGFBR2/TNFSF13B/TNFS…	61	18	43	IL12A/RUNX3/VTCN1/LEP/LOC102183941/CD4/TNFSF14/DHPS/NCK2/PRKCQ/LOC102190036/CD3E/PRKCZ/NOD2/FLOT2/CD6/SART1/MSTRG.299	NFKBIZ/HHLA2/CD86/TFRC/IGFBP2/GLI2/LOC102175177/EPHB6/GLI3/IGF1/NLRP3/CD274/DOCK8/ANXA1/SYK/FYN/CD24/MYB/PNP/LOC102176691/TNFSF13B/HSPH1/IL2RA/SRC/LYN/LOC102175889/LOC108638256/LOC102187127/LOC102184087/EFNB3/PIK3R6/SLC4A1/IL6ST/TGFBR2/LOC102178953/CD83/AIF1/YES1/LOC100861338/EPHB4/CARD11/IGF2/PDCD1	1.38319027181688	Process
GO:0048871	multicellular organismal homeostasis	88/3495	312/16167	0.00335602955803021	0.00335602955803021	0.0749249242279027	ADCY1/ADCY3/ADCY6/ADCY7/ADCY9/ADGRV1/ADORA1/ADRB3/AKT3/ALOX12B/AMPD2/ARRDC3/AVPR2/BARD1/BCL2/CD7/CDH1/CDH23/CEP290/CFTR/CLDN1/CLDN4/COL11A2/COL14A1/COL2A1/COL9A1/CRTC1/CSF1/CTSH/CTSK/CTSS/CUBN/DRD1/EPHA3/F2R/GPX2/HYAL2/ILDR2/KDR/LDB2/LIPA/LOC100860959/LOC100861326/LOC102169183/LOC102178953/LOC102187233/LOC102190297/LOC102190430/LOC102190935/LPCAT1/METRNL/MLXIPL/MRAP2/CD34/MUC6/NAPEPLD/NOD2/NOS3/N…	88	24	64	TP63/ADCY1/NAPEPLD/CEP290/ADGRV1/RAB3D/CRTC1/NR4A3/TRIM32/DRD1/LOC102187233/TUB/USH1C/NOD2/ALOX12B/UBB/NR1D1/METRNL/PRKAR2A/LOC100861326/ADCY9/PRKAR1B/MUC6/AVPR2	EPHA3/CLDN1/WWTR1/SLC11A1/BARD1/STK39/AMPD2/CSF1/CTSS/CTSK/ILDR2/NOS3/CFTR/PRKAR2B/LOC100860959/LOC102190297/LOC102190935/ADCY6/COL2A1/SCNN1A/KDR/LDB2/ARRDC3/PDE6A/LOC102169183/TLR4/MRAP2/RDH12/GPX2/F2R/ADCY3/CUBN/LOC102190430/TP53INP2/SRC/COL14A1/COL9A1/ADORA1/USH2A/AKT3/PLA2G4A/TRPV4/P2RX7/P2RX4/ADCY7/CDH1/TRPV1/CD7/SOX9/LPCAT1/CTSH/VHL/HYAL2/LOC102178953/TULP1/COL11A2/BCL2/SCNN1B/CLDN4/MLXIPL/…	1.30469902057885	Process
GO:0008217	regulation of blood pressure	63/3495	212/16167	0.00335778139406197	0.00335778139406197	0.0749249242279027	ACSM3/ADAMTS16/ADORA1/ADRB3/AGTR1/AHR/AR/ATP1A1/AVPR1A/AVPR2/BDKRB1/BDKRB2/C3AR1/C8H9orf3/CHGA/COL1A2/CRHR2/DDAH1/EDN3/EDNRB/ENPEP/F11R/F2R/F2RL1/GCGR/GJA1/LEP/LOC100860959/LOC102168680/LOC102178379/LOC102188617/LOC102190430/LOC102190572/LOC102190840/LOC106501911/LOC108633189/LOC108635409/LVRN/MME/CD34/NCALD/NCF2/NOS1/NOS2/NOS3/NPR3/P2RX1/P2RX4/POSTN/PTAFR/PTPRO/QRFP/RASL10B/RENBP/SERPINF2/SGK1/S…	63	9	54	DDAH1/LEP/UCN/UTS2/NOS1/GCGR/ACSM3/AR/AVPR2	MME/AGTR1/PTAFR/STK39/LOC102190840/LOC102190572/ATP1A1/F11R/NOS3/CRHR2/LOC100860959/AHR/COL1A2/TRHDE/AVPR1A/PTPRO/C3AR1/ENPEP/C8H9orf3/GJA1/SGK1/F2RL1/F2R/LVRN/QRFP/EDNRB/POSTN/EDN3/LOC108633189/LOC102190430/NCALD/ADORA1/LOC102178379/LOC106501911/NCF2/P2RX4/LOC102188617/RASL10B/NOS2/SERPINF2/P2RX1/TAC4/UTS2R/NPR3/ADAMTS16/CHGA/BDKRB2/BDKRB1/LOC102168680/ADRB3/VEGFC/RENBP/LOC108635409/MSTRG.10826	1.37463357356871	Process
GO:0016125	sterol metabolic process	41/3495	127/16167	0.00335992877369199	0.00335992877369199	0.0749249242279027	ABCA1/CAT/CFTR/CLN6/DHCR7/FDFT1/FECH/FGL1/GGPS1/HMGCR/HMGCS1/HSD17B7/INSIG1/LBR/LDLR/LEP/LIPA/LOC100860781/LOC102171143/LOC102172606/LOC102177400/LOC102177672/LOC102178217/LOC102183469/LOC102184252/LOC102187233/LOC102188073/LOC102188098/LOC102188887/LOC102191533/LOC108634606/LOC108635379/MSMO1/MT3/NR0B2/NSDHL/PLPP6/SCARB1/SOAT1/SQLE/TRERF1	41	16	25	LOC102188098/NR0B2/LEP/FDFT1/ABCA1/CLN6/LOC102187233/CAT/LOC102188073/LOC102188887/MT3/LOC102178217/FECH/DHCR7/LOC108634606/LOC108635379	LOC102177672/HSD17B7/INSIG1/CFTR/LOC102177400/LOC102171143/LOC102172606/LDLR/PLPP6/HMGCR/LOC102184252/LOC102191533/SQLE/LBR/SOAT1/SCARB1/MSMO1/HMGCS1/LOC102183469/TRERF1/LIPA/FGL1/GGPS1/LOC100860781/NSDHL	1.49335270859383	Process
GO:0032872	regulation of stress-activated MAPK cascade	64/3495	216/16167	0.00338051527742187	0.00338051527742187	0.0750453458744214	ARHGEF2/AXIN1/BMP2/CRHR2/DAB2/DACT1/DIXDC1/DTNBP1/DUSP22/EDA2R/EIF2AK2/EZR/F2RL1/FCER1A/FGD4/FLT4/FOXM1/FZD10/FZD5/FZD7/FZD8/GADD45A/GADD45B/GADD45G/GPS2/HMGCR/HSPH1/LEP/LMNB1/LOC100861338/LOC102183919/LOC102184299/LOC102186356/MAP2K2/MAP3K10/MAP3K4/MAP3K9/MAP4K4/MDFI/MDFIC/MFHAS1/MUL1/MYC/NOD1/NOD2/NRK/PAK1/PBK/PINK1/PLCB1/RAP2A/ROR2/SASH1/SEMA3A/SERPINF2/SFRP4/SFRP5/SH3RF3/SYK/TIAM1/TLR3/TLR4/W…	64	20	44	MUL1/PINK1/FZD7/LOC102183919/LOC102186356/LEP/NOD1/FGD4/MAP2K2/MAP3K4/MAP3K9/PLCB1/NOD2/MAP3K10/ZNF274/GPS2/DUSP22/DTNBP1/AXIN1/EDA2R	TIAM1/FZD5/GADD45A/ARHGEF2/FCER1A/WNT16/CRHR2/MDFIC/SFRP4/SEMA3A/FOXM1/LMNB1/GADD45B/FLT4/PBK/ROR2/SYK/GADD45G/TLR4/SASH1/EZR/DACT1/F2RL1/HMGCR/MAP4K4/EIF2AK2/SH3RF3/RAP2A/HSPH1/FZD8/BMP2/MYC/DIXDC1/FZD10/SERPINF2/DAB2/MDFI/LOC102184299/LOC100861338/SFRP5/MFHAS1/TLR3/PAK1/NRK	1.37059291050707	Process
GO:0030027	lamellipodium	53/3495	173/16167	0.003399838634996	0.003399838634996	0.0750453458744214	ABI2/ABLIM1/ACTC1/ACTN1/ACTR3/AIF1/ANTXR1/ARPC3/ARPC5/CARMIL1/CDH1/CDH2/CDK5/CORO1B/CYFIP1/FAP/FGD4/FLOT1/FLOT2/FSCN1/ITGB3/KCNA2/KITLG/KLHL2/LIMK1/LOC102175795/LOC108634517/MTSS1L/MYH10/MYO10/NEDD9/PAK1/PARVA/PDLIM4/PDPN/PKD2/PLEK2/PLXND1/PTPN13/PTPRO/PTPRZ1/SCRIB/SHTN1/SLC39A6/SNAP25/SPATA13/STMN2/STXBP2/SYNE2/TMOD3/TRPV4/TWF2/WASF3	53	11	42	CDK5/FGD4/SYNE2/WASF3/STMN2/MTSS1L/FLOT2/FLOT1/LIMK1/STXBP2/SCRIB	ABI2/ACTR3/FAP/CYFIP1/KCNA2/PTPRZ1/KITLG/PTPRO/PKD2/PTPN13/PDLIM4/ACTN1/PLEK2/TMOD3/ACTC1/ANTXR1/SPATA13/SNAP25/PARVA/PDPN/ARPC5/TRPV4/ARPC3/KLHL2/CDH1/MYH10/LOC102175795/ITGB3/MYO10/TWF2/PLXND1/NEDD9/CARMIL1/AIF1/SLC39A6/CDH2/FSCN1/SHTN1/ABLIM1/PAK1/CORO1B/LOC108634517	1.4171376119477	Component
GO:0007411	axon guidance	65/3495	220/16167	0.00340071979854932	0.00340071979854932	0.0750453458744214	ABLIM1/B3GNT2/CDK5/CHL1/CNTN2/CNTN4/CXCR4/DPYSL5/DVL1/EFNA5/EFNB3/EGR2/EPHA5/EPHA7/EPHB2/EPHB3/ETV1/EZR/FLOT1/FLRT3/FYN/GBX1/GFRA1/GLI2/GLI3/GRB7/KLF7/L1CAM/LGI1/LOC102175487/LOC102181148/LOC108634739/LOC108635183/MATN2/MYH10/NCAM1/NECTIN1/NGFR/NOG/NR4A3/NRCAM/NRP1/NRP2/NRTN/NTN1/NTN3/PGRMC1/PRKCA/PRKCQ/PTPRO/RELN/RNF165/SCN1B/SEMA3A/SEMA3B/SEMA3C/SEMA5A/SEMA6A/SEMA6C/SLIT1/SPON2/SPTB/SRC/UNC5B/V…	65	17	48	GBX1/CDK5/NRTN/VLDLR/NR4A3/SPTB/LOC102175487/PRKCQ/DVL1/LOC102181148/SCN1B/PRKCA/FLOT1/SLIT1/LGI1/LOC108634739/L1CAM	EPHB3/EPHB2/KLF7/NRP2/GLI2/CXCR4/SEMA6C/GLI3/NRCAM/RELN/SEMA3C/SEMA3A/ETV1/PTPRO/EPHA5/SPON2/EFNA5/SEMA6A/FYN/EPHA7/EZR/B3GNT2/DPYSL5/FLRT3/NRP1/SRC/MATN2/NECTIN1/NCAM1/CNTN2/NOG/EFNB3/MYH10/NTN1/NGFR/GRB7/SEMA5A/CNTN4/CHL1/SEMA3B/RNF165/NTN3/GFRA1/ABLIM1/UNC5B/EGR2/PGRMC1/LOC108635183	1.36669918064768	Process
GO:0034765	regulation of ion transmembrane transport	100/3495	361/16167	0.00340194074705638	0.00340194074705638	0.0750453458744214	ACSL5/AKAP9/AMIGO1/APLNR/ARL6IP1/ATP1B3/ATP4A/BDKRB1/C3H1orf226/CACNB4/CACNG4/CACNG5/CALCR/CALHM1/CALM1/CALM3/CAPN3/CASQ2/CBARP/CEMIP/CFTR/CTSS/CXCL10/CXCL9/DAPK1/DIAPH1/DRD1/EDN3/EDNRA/EHD3/EPHB2/F2R/FXYD2/FYN/GAL/GJA1/GPER1/HRC/HSPA2/IGF1/ITGB3/JPH1/JPH3/JSRP1/KCNA1/KCNAB1/KCNAB2/KCNC2/KCNE5/KCNG1/KCNIP1/KCNIP4/KCNJ11/KCNQ1/KCNRG/LOC102170266/LOC102188617/LOC108633809/LOC108634682/LOC108637382/…	100	34	66	LOC102170266/PINK1/PER2/AMIGO1/S100A1/AKAP9/KCNIP4/DIAPH1/CBARP/JSRP1/TRDN/PLN/CALM1/HSPA2/CAPN3/DRD1/METTL21C/KCNRG/PLCB1/SNTA1/JPH1/KCNJ11/SCN2B/FXYD2/RGS2/RGS7/NOS1/JPH3/NOL3/SCN1B/CALM3/HRC/PRKCA/GPER1	NLGN1/KCNAB1/TRPC1/ATP1B3/EPHB2/SEPN1/PTAFR/LOC108637382/CACNB4/STK39/SESTD1/CASQ2/CTSS/C3H1orf226/RGS4/SRI/CFTR/PIK3CG/RELN/TWIST1/TSPAN13/CALCR/KCNC2/IGF1/KCNA1/SNCA/PKD2/CXCL9/CXCL10/TMC1/DAPK1/GJA1/FYN/THBS1/NOX5/F2R/EHD3/OSR1/EDN3/KCNG1/APLNR/LRRC55/TRPC6/KCNAB2/LRRC38/SLC30A1/P2RX7/EDNRA/LOC102188617/ATP4A/ITGB3/CACNG5/CACNG4/KCNIP1/CEMIP/PRKD1/BDKRB1/LOC108633809/ARL6IP1/PRSS8/ACSL5/CALHM1…	1.28137148835495	Process
GO:0050840	extracellular matrix binding	22/3495	58/16167	0.00340464354532296	0.00340464354532296	0.0750453458744214	ADAMTS15/ADAMTS5/ADGRG6/ANXA2/BGN/COL11A1/CTSS/DCN/ELN/ITGA2/ITGA6/ITGA9/ITGB3/LRRC15/NID1/OLFML2A/OLFML2B/SDC1/SPARC/SPP1/TGFBI/THBS1	22	0	22		ADAMTS5/LRRC15/ITGA6/COL11A1/CTSS/OLFML2B/DCN/SPP1/SPARC/TGFBI/ADGRG6/ANXA2/THBS1/SDC1/OLFML2A/ITGB3/ITGA2/ITGA9/ELN/NID1/ADAMTS15/BGN	1.75459523457156	Function
GO:0051983	regulation of chromosome segregation	34/3495	101/16167	0.00342047866728069	0.00342047866728069	0.0752206647495368	ANAPC11/AURKB/AXIN2/BIRC5/BUB1/BUB1B/CCNB1/CDC27/CDC6/CDK5RAP2/CDT1/CENPE/CENPF/CIT/DDX11/DLGAP5/ECT2/ESPL1/GEN1/HECW2/KIF2C/KLHL22/LCMT1/MAD1L1/MKI67/NDC80/NEK2/PLK1/RCC2/RECQL4/SLF2/SPAG5/TACC3/TTK	34	6	28	DDX11/CDK5RAP2/ANAPC11/LCMT1/MAD1L1/KLHL22	ECT2/RCC2/HECW2/KIF2C/ESPL1/CENPE/TACC3/TTK/DLGAP5/BUB1B/BUB1/GEN1/RECQL4/CENPF/NEK2/CIT/CDT1/SPAG5/AURKB/CDC6/CDC27/BIRC5/AXIN2/CCNB1/NDC80/PLK1/MKI67/SLF2	1.55718352951175	Process
GO:0014031	mesenchymal cell development	24/3495	65/16167	0.00343897965553111	0.00343897965553111	0.0753202195470925	ALDH1A2/ALX1/BCL2/EDN3/EDNRA/EDNRB/HEY1/HEYL/HIF1A/KITLG/LEF1/LOC102174322/LOC108634739/NRG1/NRP1/NRP2/NRTN/RDH10/SEMA3A/SNAI2/SOX11/SOX8/SOX9/TWIST1	24	2	22	NRTN/LOC108634739	NRP2/HEYL/SEMA3A/TWIST1/ALX1/KITLG/LEF1/HIF1A/ALDH1A2/SOX11/EDNRB/NRP1/EDN3/HEY1/RDH10/SNAI2/LOC102174322/EDNRA/SOX9/BCL2/SOX8/NRG1	1.70796962693958	Process
GO:0044089	positive regulation of cellular component biogenesis	136/3495	510/16167	0.00344078911838598	0.00344078911838598	0.0753202195470925	ABI2/ACTR3/ADGRB1/ADGRL1/ADGRL2/ADGRL3/AHR/AKAP9/AMIGO1/ANLN/ARHGEF10/ARPC1B/ARPC3/ARPC5/ATMIN/BHLHB9/BMF/CAND1/CARMIL1/CBLN2/CCL26/CD24/CDC42EP3/CDK5RAP2/CDT1/CHGA/CLDN1/CLIP1/CLSTN3/CNOT6L/CSF3/CYFIP1/DCTN1/DHX33/DYNLL1/DZIP1/EFNA5/ENPP2/EPHB2/EPHB3/EPN1/EPS8L1/EPS8L2/ESR1/F2RL1/FHOD1/FLOT1/FLRT1/FLRT3/FOSL1/FRMD7/FSCN1/FUZ/GDA/HIP1R/HRK/HSF1/HSP70.1/HYAL1/KDR/KISS1R/KIT/LCP1/LDB2/LIMK1/LMOD1/L…	136	44	92	PINK1/WNT4/AMIGO1/AKAP9/WASH1/STX18/SYNPO/KISS1R/TESK1/CDK5RAP2/ESR1/MNS1/DCTN1/NCK2/LRSAM1/PRKCQ/PIP4K2A/MYO3A/SYNDIG1/HSF1/RGS2/LMOD1/HRK/CLIP1/ATMIN/FHOD1/FUZ/EPN1/MYO1C/PIP4K2B/CSF3/MAPT/PRKCA/LOC108638200/LMOD3/ZMYND10/FLOT1/HSP70.1/LOC102178315/LIMK1/NEURL1/SYNPO2L/EPS8L2/MSTRG.18458	CLDN1/EPHB3/NLGN1/EPHB2/ABI2/ACTR3/MYO3B/WDR75/CYFIP1/ADGRL2/PLPPR5/PSRC1/ANLN/LOC100860959/TWIST1/AHR/SCIN/CAND1/CLSTN3/KIT/KDR/ADGRL3/CNOT6L/LDB2/EFNA5/PDLIM4/ADGRL1/TEK/GDA/NTRK2/MUSK/LPAR1/TLR4/CD24/THBS2/PLEK2/BMF/PSMC6/F2RL1/CDC42EP3/LRRTM1/SDC1/DZIP1/SLITRK5/SLITRK6/LCP1/FLRT3/NRP1/SRC/ENPP2/ADGRB1/RIMS1/PTPRJ/LOC108637778/ARPC5/DYNLL1/ARPC3/P2RX7/HIP1R/PIEZO1/CDT1/NPHS1/LRRC4B/EPS8L1/PPM1…	1.23353361945637	Process
GO:0051607	defense response to virus	42/3495	131/16167	0.00347970594327921	0.00347970594327921	0.0758535474113585	ABCC9/BCL2/BNIP3/BNIP3L/CD40/CD86/CXCL10/CXCL9/F2RL1/HYAL2/IFI44L/IFIT2/IFIT3/IFIT5/IFNAR2/IFNGR1/IRF5/IRF7/ISG15/ITGAX/KCNJ8/LOC100861338/LOC102173185/LOC102175526/LOC102179935/LOC102181867/LOC102190983/LOC106504020/LOC108636404/LOC108636449/MAP3K14/MX1/NLRP3/PMAIP1/PRF1/RNASE6/RSAD2/SERINC5/SPON2/TLR3/TLR7/TMEM173	42	4	38	IRF5/MAP3K14/BNIP3/PRF1	IFNAR2/CD86/LOC102175526/MX1/IFI44L/ABCC9/KCNJ8/CXCL9/CXCL10/SPON2/TMEM173/NLRP3/LOC108636404/LOC108636449/LOC102181867/BNIP3L/IFNGR1/RNASE6/SERINC5/F2RL1/RSAD2/CD40/LOC102179935/ISG15/LOC102190983/HYAL2/LOC106504020/PMAIP1/BCL2/LOC100861338/ITGAX/IFIT5/IFIT3/IFIT2/TLR3/IRF7/TLR7/LOC102173185	1.48306522949907	Process
GO:0007565	female pregnancy	76/3495	264/16167	0.00348104787447516	0.00348104787447516	0.0758535474113585	A1CF/ABCC2/ABCG2/ACSL4/ADCYAP1/ALAS2/AR/BCL2/CD38/CDH1/CLIC5/COMT/CTSV/EPN1/ESR1/ETS1/FOSL1/GJA1/HIF1A/HPGD/HSD17B7/HSF1/IDO1/IGF1/IGF2/IGFBP2/IGFBP3/IL11RA/KLF9/LAMB1/LDOC1/LEP/LOC100860959/LOC102171143/LOC102172606/LOC102175889/LOC102177333/LOC102184087/LOC102187127/LOC102187782/LOC102187932/LOC102188418/LOC102190430/LOC108634606/LOC108634669/LOC108636372/LOC108638256/MAPT/MMP2/NLRP5/NLRP5/NOS1…	76	22	54	WNT4/LEP/LOC102177333/LOC108636372/IL11RA/ESR1/UCN/LOC102187932/PLEC/HSF1/RGS2/NOS1/EPN1/MAPT/STC2/SLC38A3/CLIC5/A1CF/AR/LOC108634606/LOC108634669/COMT	PTAFR/SERPINE2/IGFBP2/SLC2A1/HSD17B7/NOS3/IGFBP3/SFRP4/LAMB1/LOC100860959/SLC38A2/SLC38A1/IGF1/LOC102171143/LOC102172606/ABCG2/SPP1/PPAT/CD38/PAM/HPGD/KLF9/RECK/STC1/CTSV/GJA1/HIF1A/LOC102187782/LOC102188418/LOC102190430/PLA2G4A/MMP2/CDH1/VMP1/LOC102175889/LOC108638256/LOC102187127/LOC102184087/PTGER4/PRLR/TGFBR2/ADCYAP1/BCL2/ABCC2/IDO1/STOX2/ETS1/FOSL1/IGF2/ALAS2/LDOC1/ACSL4/MSTRG.14684/MSTRG.67…	1.33165561191312	Process
GO:0008347	glial cell migration	16/3495	38/16167	0.00357431242211157	0.00357431242211157	0.0775317960078604	APCDD1/C25H16orf45/CDK5/DISC1/GLI3/HEXB/LAMB1/LOC102175889/LOC102181993/LRP8/MATN2/MMP14/RELN/SCRIB/SYNE2/VCAN	16	3	13	CDK5/SYNE2/SCRIB	LRP8/GLI3/LAMB1/RELN/VCAN/MMP14/MATN2/LOC102175889/HEXB/LOC102181993/APCDD1/C25H16orf45/DISC1	1.94768466229953	Process
GO:0050974	detection of mechanical stimulus involved in sensory perception	16/3495	38/16167	0.00357431242211157	0.00357431242211157	0.0775317960078604	ADGRV1/ATP2B2/COL11A1/CXCR4/FYN/HPN/IGF1/ITGA2/KCNA1/KIT/ATP2B2/MYC/SERPINE2/TLR4/TMC1/TRPA1	16	4	12	ADGRV1/HPN/ATP2B2/MSTRG.18649	SERPINE2/CXCR4/COL11A1/IGF1/KCNA1/KIT/TMC1/TLR4/FYN/TRPA1/MYC/ITGA2	1.94768466229953	Process
GO:0048762	mesenchymal cell differentiation	43/3495	135/16167	0.00359354191523504	0.00359354191523504	0.0777721554969235	ALDH1A2/ALX1/BCL2/BMP2/CUL7/EDN3/EDNRA/EDNRB/FAM83D/FGFR2/GJA1/GSC/HEY1/HEYL/HIF1A/KITLG/LEF1/LOC102174322/LOC108634739/LOXL2/NOG/NRG1/NRP1/NRP2/NRTN/OLFM1/OSR1/PLAUR/RDH10/RFLNB/S100A4/SEMA3A/SIX2/SNAI2/SOX11/SOX8/SOX9/TCF21/TGFBR3/TWIST1/WNT16/WNT4/WWTR1	43	5	38	WNT4/S100A4/NRTN/CUL7/LOC108634739	WWTR1/NRP2/HEYL/TGFBR3/WNT16/SEMA3A/TWIST1/ALX1/KITLG/LEF1/LOXL2/GJA1/TCF21/HIF1A/ALDH1A2/SIX2/OSR1/SOX11/OLFM1/EDNRB/NRP1/BMP2/EDN3/FAM83D/HEY1/RDH10/SNAI2/LOC102174322/EDNRA/PLAUR/NOG/RFLNB/SOX9/GSC/BCL2/SOX8/FGFR2/NRG1	1.4733873787951	Process
GO:0001658	branching involved in ureteric bud morphogenesis	19/3495	48/16167	0.00362566173288033	0.00362566173288033	0.0780897861980284	ADAMTS16/BCL2/BMP2/CITED1/DCHS1/FAT4/GLI3/GPC3/GREM1/HOXA11/MYC/PKD2/SOX9/SPATA5/TCF21/TIMELESS/WNT4/WNT9B/WT1	19	1	18	WNT4	GLI3/HOXA11/TIMELESS/PKD2/TCF21/GREM1/BMP2/MYC/WT1/DCHS1/SPATA5/FAT4/WNT9B/SOX9/ADAMTS16/BCL2/CITED1/GPC3	1.83102646638054	Process
GO:0060485	mesenchyme development	58/3495	193/16167	0.00363276406951895	0.00363276406951895	0.0780897861980284	ACTC1/ALDH1A2/ALX1/BASP1/BCL2/BMP2/BMP5/BNC2/CUL7/DCHS1/EDN3/EDNRA/EDNRB/EPHA3/ERBB3/FAM83D/FGFR2/GJA1/GSC/HEY1/HEYL/HIF1A/KITLG/LEF1/LOC102174322/LOC108634606/LOC108634739/LOXL2/MESP1/NOG/NOS3/NRG1/NRP1/NRP2/NRTN/OLFM1/OSR1/PKD2/PLAUR/PTK7/RDH10/RFLNB/S100A4/SEMA3A/SIX2/SNAI2/SOX11/SOX8/SOX9/TCF21/TGFBR2/TGFBR3/THBS1/TWIST1/WNT16/WNT4/WT1/WWTR1	58	6	52	WNT4/S100A4/NRTN/CUL7/LOC108634606/LOC108634739	EPHA3/WWTR1/NRP2/HEYL/TGFBR3/NOS3/WNT16/SEMA3A/TWIST1/ALX1/KITLG/ERBB3/LEF1/PKD2/BNC2/LOXL2/GJA1/TCF21/HIF1A/ALDH1A2/THBS1/ACTC1/SIX2/OSR1/SOX11/OLFM1/EDNRB/NRP1/BMP2/EDN3/FAM83D/HEY1/RDH10/SNAI2/WT1/LOC102174322/DCHS1/EDNRA/PLAUR/NOG/RFLNB/SOX9/BASP1/MESP1/GSC/TGFBR2/PTK7/BMP5/BCL2/SOX8/FGFR2/NRG1	1.39012208410238	Process
GO:0098813	nuclear chromosome segregation	58/3495	193/16167	0.00363276406951895	0.00363276406951895	0.0780897861980284	AURKB/BRCA2/BRIP1/BUB1/BUB1B/C10H14orf39/CCDC155/CCNB1/CDC20/CDCA8/CDT1/CENPE/CENPF/CHMP4C/CHMP6/CIT/DDX11/DLGAP5/ESPL1/FAM83D/FANCD2/GEM/HFM1/KIF14/KIF18A/KIF23/KIF2C/KIFC1/KLHL22/KNL1/LOC102168411/LOC102176073/LOC102176361/MAD1L1/MAEL/MEI4/MEIOB/MIS12/MSH5/NCAPG/NDC80/NEK2/NUSAP1/P3H4/PLK1/PSRC1/RNF212B/SEPT1/SGO1/SMC2/SPAG5/SPDL1/STAG3/SYCE3/SYCP2/TERB1/TOP2A/TTK	58	12	46	LOC102168411/DDX11/SYCE3/C10H14orf39/SYCP2/CHMP4C/TERB1/CCDC155/CHMP6/SEPT1/MAD1L1/KLHL22	SGO1/CDCA8/CDC20/KIF2C/HFM1/PSRC1/MAEL/ESPL1/CENPE/NCAPG/SMC2/MEI4/TTK/DLGAP5/NUSAP1/KNL1/BUB1B/RNF212B/KIF23/BUB1/BRCA2/FAM83D/GEM/KIF18A/CENPF/NEK2/KIF14/CIT/CDT1/BRIP1/SPAG5/MIS12/AURKB/TOP2A/P3H4/LOC102176073/LOC102176361/SPDL1/CCNB1/FANCD2/MSH5/KIFC1/NDC80/MEIOB/PLK1/STAG3	1.39012208410238	Process
GO:0031091	platelet alpha granule	32/3495	94/16167	0.0036459536291199	0.0036459536291199	0.0781971887764167	ACTN1/CD109/CD9/F13A1/F5/FERMT3/IGF1/IGF2/IGFBP3/ITGB3/LHFPL2/LOC100860959/LOC102175560/MMRN1/PCDH7/PCYOX1L/PECAM1/PROS1/QSOX1/SELP/SERPINA5/SERPINE2/SERPINF2/SERPING1/SPARC/SRGN/STXBP1/SYTL4/THBS1/THBS2/TIMP1/VEGFC	32	1	31	LOC102175560	PROS1/SERPINE2/IGFBP3/LOC100860959/IGF1/CD9/MMRN1/PCDH7/SPARC/PCYOX1L/CD109/THBS2/ACTN1/THBS1/LHFPL2/STXBP1/SERPING1/F5/SELP/QSOX1/SERPINF2/ITGB3/PECAM1/SERPINA5/F13A1/VEGFC/SRGN/FERMT3/IGF2/TIMP1/SYTL4	1.57472376951877	Component
GO:0019199	transmembrane receptor protein kinase activity	27/3495	76/16167	0.00373073545005844	0.00373073545005844	0.0796049762475214	AMHR2/AXL/DDR2/EFNB3/EPHA3/EPHA5/EPHA7/EPHB2/EPHB3/EPHB4/EPHB6/ERBB3/FGFR2/FGFR4/FLT4/KDR/KIT/LOC102169183/MUSK/NRP1/NRP2/NTRK2/PDGFRA/ROR2/TEK/TGFBR2/TGFBR3	27	0	27		EPHA3/EPHB3/EPHB2/NRP2/TGFBR3/DDR2/EPHB6/AMHR2/ERBB3/PDGFRA/KIT/KDR/EPHA5/FGFR4/FLT4/TEK/NTRK2/ROR2/MUSK/LOC102169183/EPHA7/NRP1/AXL/EFNB3/TGFBR2/EPHB4/FGFR2	1.64335893381522	Function
GO:1901989	positive regulation of cell cycle phase transition	27/3495	76/16167	0.00373073545005844	0.00373073545005844	0.0796049762475214	AIF1/ANAPC11/ANXA1/BIRC5/CCNB1/CCND1/CCND2/CDC6/CDC7/CDK1/CDT1/CENPE/DLGAP5/DTL/ESPL1/FAM83D/GLI1/HSPA2/HYAL1/LMNB1/MEPCE/PAGR1/PLCB1/RAD51B/RCC2/TMOD3/TP63	27	7	20	TP63/RAD51B/HSPA2/PLCB1/ANAPC11/PAGR1/MEPCE	RCC2/CDC7/ESPL1/GLI1/CCND2/CENPE/LMNB1/ANXA1/DLGAP5/TMOD3/FAM83D/DTL/CDT1/CDC6/BIRC5/CCNB1/HYAL1/AIF1/CDK1/CCND1	1.64335893381522	Process
GO:0071375	cellular response to peptide hormone stimulus	86/3495	305/16167	0.00373661386246224	0.00373661386246224	0.0796049762475214	ACSL5/ADCY1/ADCY3/ADCY6/ADCY7/ADCY9/AGTR1/AKT3/ANXA5/ATP6V0A1/ATP6V0A4/ATP6V0D2/ATP6V1E2/CACNA2D3/CCND2/CDK2/COL2A1/CPEB2/CRHR2/CYFIP1/DLC1/DRD1/ENHO/ENPP1/ERBB3/ERRFI1/FOXO4/FYN/FZD1/GCGR/GFPT1/GLP2R/GPER1/GPLD1/GPR173/GRB14/HIF1A/HSF1/IGF1/IGF2/IGFALS/INHBB/INSIG1/IRS1/LOC100860959/LOC102169183/LOC102175889/LOC102184252/LOC102187782/LOC102187932/LOC102188418/LOC102188617/LOC102190430/LOC1086346…	86	31	55	WDTC1/IRS1/NR4A2/ADCY1/NR4A1/CPEB2/VLDLR/NR4A3/PHIP/DRD1/ATP6V1E2/GFPT1/PLCB1/LOC102187932/HSF1/NR1H3/PRKCZ/GPLD1/TUSC5/PDK2/GCGR/CACNA2D3/PRKAR2A/IGFALS/TSC2/ADCY9/GPER1/PRKAR1B/SLC29A2/FOXO4/LOC108634606	AGTR1/INHBB/GRB14/CYFIP1/PIK3R3/INSIG1/NOS3/ATP6V0A4/CRHR2/PRKAR2B/LOC100860959/PDK4/FZD1/ADCY6/COL2A1/ERBB3/CDK2/IGF1/CCND2/ANXA5/PPAT/RAB8A/ENHO/LOC102169183/FYN/ENPP1/SGK1/HIF1A/LOC102184252/ADCY3/LOC102187782/LOC102188418/LOC102190430/TRIB3/SOGA1/SRC/ATP6V0D2/LYN/MYC/PDE3B/AKT3/SLC25A33/ERRFI1/LOC102188617/ADCY7/LOC102175889/GLP2R/ATP6V0A1/PRLR/ACSL5/PLAT/DLC1/PAK1/IGF2/GPR173	1.3043101386055	Process
GO:0030165	PDZ domain binding	36/3495	109/16167	0.00379219556262564	0.00379219556262564	0.0806091599257453	ADAM17/ADGRB1/ADGRL2/ATP2B2/ATP2B3/C3H1orf226/CCDC88C/CFTR/CIT/DLG2/F11R/FZD1/FZD2/FZD7/FZD8/GJA1/GNG12/GRIN2C/KIF14/L1CAM/LIN7B/LPAR1/LRP2/LZTS3/MAP2K2/MPP3/ATP2B2/MUSK/NKD1/NLGN1/SDC2/SHISA6/SLC9A3/SNTA1/SSTR2/TGFBR3	36	12	24	FZD7/MAP2K2/LZTS3/SNTA1/NKD1/LIN7B/CCDC88C/ATP2B2/DLG2/L1CAM/ATP2B3/MSTRG.18649	NLGN1/LRP2/GNG12/ADGRL2/TGFBR3/F11R/C3H1orf226/CFTR/FZD1/MUSK/LPAR1/GJA1/ADAM17/FZD8/SDC2/ADGRB1/KIF14/CIT/SHISA6/MPP3/FZD2/GRIN2C/SSTR2/SLC9A3	1.5277709965744	Function
GO:0097485	neuron projection guidance	65/3495	221/16167	0.00382007645822975	0.00382007645822975	0.0806889515247965	ABLIM1/B3GNT2/CDK5/CHL1/CNTN2/CNTN4/CXCR4/DPYSL5/DVL1/EFNA5/EFNB3/EGR2/EPHA5/EPHA7/EPHB2/EPHB3/ETV1/EZR/FLOT1/FLRT3/FYN/GBX1/GFRA1/GLI2/GLI3/GRB7/KLF7/L1CAM/LGI1/LOC102175487/LOC102181148/LOC108634739/LOC108635183/MATN2/MYH10/NCAM1/NECTIN1/NGFR/NOG/NR4A3/NRCAM/NRP1/NRP2/NRTN/NTN1/NTN3/PGRMC1/PRKCA/PRKCQ/PTPRO/RELN/RNF165/SCN1B/SEMA3A/SEMA3B/SEMA3C/SEMA5A/SEMA6A/SEMA6C/SLIT1/SPON2/SPTB/SRC/UNC5B/V…	65	17	48	GBX1/CDK5/NRTN/VLDLR/NR4A3/SPTB/LOC102175487/PRKCQ/DVL1/LOC102181148/SCN1B/PRKCA/FLOT1/SLIT1/LGI1/LOC108634739/L1CAM	EPHB3/EPHB2/KLF7/NRP2/GLI2/CXCR4/SEMA6C/GLI3/NRCAM/RELN/SEMA3C/SEMA3A/ETV1/PTPRO/EPHA5/SPON2/EFNA5/SEMA6A/FYN/EPHA7/EZR/B3GNT2/DPYSL5/FLRT3/NRP1/SRC/MATN2/NECTIN1/NCAM1/CNTN2/NOG/EFNB3/MYH10/NTN1/NGFR/GRB7/SEMA5A/CNTN4/CHL1/SEMA3B/RNF165/NTN3/GFRA1/ABLIM1/UNC5B/EGR2/PGRMC1/LOC108635183	1.36051502145923	Process
GO:0016705	oxidoreductase activity, acting on paired donors, with incorporation or reduction of molecular oxygen	52/3495	170/16167	0.00382206620196956	0.00382206620196956	0.0806889515247965	AGMO/ALKBH5/DEGS1/DEGS2/EGLN1/EGLN3/FADS1/FADS2/FMO1/FMO4/FMO5/HIF1AN/KIAA1456/LOC102168381/LOC102172084/LOC102173111/LOC102177333/LOC102177400/LOC102178217/LOC102179328/LOC102181382/LOC102183469/LOC102184252/LOC102187233/LOC102187782/LOC102187932/LOC102188418/LOC102189116/LOC102189920/LOC102190572/LOC102190840/LOC102191547/LOC108634669/LOC108635102/LOC108635409/MOXD1/MSMO1/NOS1/NOS2/NOS3/P3H1/P3…	52	18	34	LOC102177333/LOC102187233/PHYH/LOC102187932/LOC102173111/NOS1/LOC102191547/LOC102168381/ALKBH5/EGLN3/LOC102178217/P4HTM/LOC102189920/LOC102181382/HIF1AN/EGLN1/LOC108634669/LOC108635102	P3H2/PLOD2/LOC102179328/P3H1/LOC102190840/LOC102190572/FMO5/NOS3/AGMO/LOC102177400/TPH2/P3H3/SCD5/PAM/LOC102189116/MOXD1/TET3/LOC102184252/LOC102187782/LOC102188418/SQLE/LOC102172084/DEGS1/FMO1/FMO4/MSMO1/NOS2/DEGS2/LOC102183469/KIAA1456/TET1/FADS1/FADS2/LOC108635409	1.4149356223176	Function
GO:0046928	regulation of neurotransmitter secretion	25/3495	69/16167	0.00382976621690705	0.00382976621690705	0.0806889515247965	ACTN1/BAIAP3/CELSR1/CHRNA3/DNM1L/DTNBP1/EDN3/GPER1/KCNC3/KCNC4/NAPA/NLGN1/NTRK2/PDYN/PTGER4/RAP1B/RIMS1/RIMS2/SLC30A1/SNCA/SNCAIP/STXBP1/SYN1/SYT11/SYT12	25	6	19	KCNC4/NAPA/DTNBP1/BAIAP3/GPER1/SYN1	NLGN1/SYT11/RAP1B/DNM1L/CELSR1/SNCA/SNCAIP/NTRK2/ACTN1/STXBP1/PDYN/EDN3/RIMS2/RIMS1/SLC30A1/KCNC3/PTGER4/CHRNA3/SYT12	1.67599676556572	Process
GO:0048678	response to axon injury	25/3495	69/16167	0.00382976621690705	0.00382976621690705	0.0806889515247965	AIF1/BCL2/CHST3/DHFR/FLRT3/KCNK2/LOC102174322/LOC108634606/MATN2/MATN4/MFN2/MMP2/MORN4/MUSK/NCAM1/NEFL/NOS3/NREP/P2RX4/RELN/RTN4RL2/TNC/TXN/UCK2/VCAN	25	4	21	NEFL/MFN2/MORN4/LOC108634606	UCK2/NOS3/RELN/VCAN/DHFR/TXN/MUSK/TNC/NREP/FLRT3/MATN4/MATN2/RTN4RL2/LOC102174322/NCAM1/KCNK2/P2RX4/MMP2/AIF1/BCL2/CHST3	1.67599676556572	Process
GO:0002253	activation of immune response	106/3495	387/16167	0.00384192607984213	0.00384192607984213	0.0807668531554107	ACTR3/ARPC1B/ARPC3/ARPC5/BCL2/BTK/C1QA/C1QB/C1QC/C1R/C1S/C3AR1/C3H1orf168/C5AR2/CACNB4/CARD11/CD14/CD38/CD3D/CD3E/CD3G/CD4/CD86/CFH/CFP/CLEC4D/CLEC6A/COLEC10/COLEC11/COLEC12/CTSS/FCER1G/FYN/GPLD1/IKBKE/IKBKG/IRAK4/IRF7/ITGAM/KLHL6/LIMK1/LOC100860959/LOC100861338/LOC102169730/LOC102172255/LOC102173185/LOC102173987/LOC102178679/LOC102179935/LOC102180291/LOC102183941/LOC102184087/LOC102186356/LOC102…	106	28	78	ZNF683/S100A14/S100A1/LOC102186356/NOD1/LOC102183941/CD4/TNIP2/UBA52/NR4A3/PRKCQ/COLEC10/CD3G/CD3D/CD3E/MAPKAPK2/GPLD1/NOD2/MYO1C/SKAP1/LOC102178679/LOC102172255/LIMK1/MUC6/IKBKG/LOC108634955/LOC108635143/MSTRG.14196	NFKBIZ/CD86/KLHL6/LOC108636542/C1QA/C1QC/C1QB/PTAFR/MARCO/ACTR3/CACNB4/WIPF1/C3H1orf168/NRAS/LOC102173987/CTSS/S100A9/S100A8/MUC1/FCER1G/TRIL/LOC100860959/IRAK4/LOC102189932/CLEC4D/CLEC6A/LOC102180291/C3AR1/LOC102188569/C1R/C1S/CD38/CD14/TMEM173/SYK/TLR4/COLEC11/FYN/NLRC4/VAV2/SRC/PAG1/LY96/LYN/PTPRJ/LOC102179935/IKBKE/CFH/ARPC5/ARPC3/SCARB1/TLR2/PGLYRP1/C5AR2/LOC108638256/LOC102187127/LOC1021840…	1.26700158587573	Process
GO:0019932	second-messenger-mediated signaling	78/3495	273/16167	0.00385188796659468	0.00385188796659468	0.0807983069823342	ABCA1/ADCY1/ADCY3/ADCY6/ADCY7/ADCY9/ADCYAP1/ADGRG6/ADGRL1/ADRB3/AGTR1/AHR/AVPR1A/BTK/CABYR/CALCR/CALCRL/CAMK1G/CASQ2/CATSPER4/CHGA/CREM/CXCR4/DDAH1/DGKD/DMTN/DRD1/EDN3/EDNRB/EPHA5/FIS1/GAL/GCGR/GNG2/GPER1/GPR143/GPR161/GRIN2C/GRIN2D/GUCY1B3/HRC/HRH1/HTR4/ITPR2/JPH3/KCNC2/KDR/KISS1R/LEP/LOC100860959/LOC102175177/LOC102175216/LOC102189340/LOC102190430/LOC108633189/MIOX/NCALD/NDNF/NOS1/NOS2/NOS3/NTR…	78	24	54	CATSPER4/DDAH1/LEP/ADCY1/MIOX/KISS1R/DMTN/ABCA1/PLN/LOC102175216/DRD1/CREM/PDE7A/NOS1/JPH3/RYR1/HRC/TRPM4/LOC102189340/GCGR/CABYR/ADCY9/FIS1/GPER1	RCAN1/AGTR1/CXCR4/CALCRL/DGKD/PTGFR/LOC102175177/CASQ2/GPR161/NOS3/LOC100860959/AHR/CALCR/KCNC2/ADCY6/AVPR1A/ITPR2/NDNF/PKD2/KDR/EPHA5/HTR4/ADGRL1/NTRK2/ADGRG6/GNG2/ADCY3/EDNRB/EDN3/LOC108633189/LOC102190430/NCALD/RIMS2/TRPA1/SELP/CAMK1G/P2RX7/P2RX4/GUCY1B3/ADCY7/GRIN2D/NOS2/TRPV1/GRIN2C/SOX9/PTGER4/CHGA/HRH1/ADCYAP1/PLCE1/ADRB3/GAL/GPR143/BTK	1.32164316370325	Process
GO:0090257	regulation of muscle system process	70/3495	241/16167	0.00387308727423218	0.00387308727423218	0.0810033860644646	ACTN3/ADORA1/AIF1/AKAP9/ATP1A1/BDKRB1/C3H1orf226/CALCRL/CAMK2B/CAMK2G/CASQ2/CHGA/CHRM2/CHRM3/CHRNA3/COL14A1/EHD3/ERRFI1/F2R/FGF13/GPER1/HCN4/HRC/HSPB6/IGF1/IL6ST/ITGA2/JARID2/KCNA1/KCNQ1/KIT/LOC102184211/LOC108638200/MGEA5/MYBPH/MYL3/MYLK2/NOL3/NOS1/NOS3/NPPC/NR4A3/P2RX1/P2RX4/PAK1/PDE5A/PIK3CG/PLCE1/PLN/PRKCA/PTAFR/PTGER4/RGS2/RGS4/RYR1/SEPN1/SMAD7/SRI/SSTR2/STC1/TNNC1/TNNC2/TNNI1/TNNT1/TNNT2/TR…	70	26	44	CAMK2B/AKAP9/NR4A3/PLN/UCN/MYLK2/TNNC2/RGS2/TNNI1/NOS1/NOL3/HSPB6/RYR1/HRC/TRPM4/TNNT1/PRKCA/LOC108638200/TNNC1/MYL3/SMAD7/GPER1/MGEA5/CAMK2G/ACTN3/FGF13	SEPN1/TRIM63/PTAFR/NPPC/CALCRL/CASQ2/ATP1A1/C3H1orf226/RGS4/NOS3/CHRM2/SRI/PIK3CG/TWF1/IGF1/KCNA1/PDE5A/KIT/STC1/HCN4/F2R/EHD3/COL14A1/WISP1/ADORA1/MYBPH/ERRFI1/TNNT2/P2RX4/P2RX1/SSTR2/IL6ST/ITGA2/PTGER4/CHRNA3/CHGA/BDKRB1/JARID2/AIF1/LOC102184211/PLCE1/CHRM3/PAK1/KCNQ1	1.34357914982281	Process
GO:0051384	response to glucocorticoid	73/3495	253/16167	0.00387863902722921	0.00387863902722921	0.0810033860644646	ABCB4/ABCC2/ABCG2/ADCYAP1/AGTR1/AHR/AIF1/ALAD/ALDH3A1/ANXA1/AVPR1A/BCHE/BCKDHA/BCL2/C1QB/CACNA1G/CALCR/CASP3/CCND1/CDO1/CLDN1/CRHR2/CTSV/ELN/ERRFI1/FOSL1/GPR83/HIF1A/HNMT/IGF1/IGFALS/IGFBP2/KCNJ10/KLF9/L1CAM/LMNB1/LOC102175560/LOC102175889/LOC102181382/LOC102181867/LOC102182395/LOC102184252/LOC102190925/LOC108634606/MDK/METTL21C/MFN2/MGP/NEFL/NOS2/NOS3/PAM/PLA2G4A/PLAT/PRKCA/PTAFR/RELN/S100B/SDC1…	73	15	58	LOC102190925/LOC102175560/LOC102182395/NEFL/ALAD/UCN/METTL21C/UCP3/MFN2/BCKDHA/PRKCA/IGFALS/LOC102181382/LOC108634606/L1CAM	CLDN1/BCHE/AGTR1/S100B/C1QB/TRIM63/PTAFR/IGFBP2/HNMT/KCNJ10/NOS3/CRHR2/SFRP4/RELN/ABCB4/AHR/CALCR/TPH2/AVPR1A/IGF1/MGP/ABCG2/PAM/SPARC/LMNB1/LOC102181867/KLF9/ANXA1/STC1/CTSV/TXN/TLR4/SGK1/HIF1A/CDO1/LOC102184252/SDC1/MDK/GPR83/ERRFI1/PLA2G4A/LOC102175889/NOS2/ALDH3A1/CACNA1G/SSTR2/SLC9A3/TRH/AIF1/TYMS/ADCYAP1/BCL2/ELN/ABCC2/PLAT/CASP3/FOSL1/CCND1	1.33470287875961	Process
GO:0050728	negative regulation of inflammatory response	46/3495	147/16167	0.00389963644754655	0.00389963644754655	0.0811859753922357	ADCY7/ADCYAP1/ADORA1/AOAH/C1QTNF3/C7H5orf30/CALCRL/CD24/CX3CR1/ETS1/FEM1A/FNDC4/GPER1/GPR17/GPS2/GPX2/IL1R2/IL2RA/LOC100860781/LOC102184087/LOC102186356/LOC102187127/LOC106503061/LOC108638256/MEFV/METRNL/MFHAS1/NLRC3/NLRP3/NLRX1/NOD2/NOV/NR1H3/PBK/PGLYRP1/PLA2G5/PSMA1/PTGER4/SERPINF1/SHARPIN/SIGLEC10/SMPDL3B/TEK/TNFAIP6/TNFAIP8L2/UACA	46	12	34	LOC102186356/FEM1A/UACA/FNDC4/SHARPIN/NR1H3/NLRX1/NOD2/GPS2/METRNL/GPER1/LOC106503061	PLA2G5/SMPDL3B/TNFAIP6/CALCRL/GPR17/TNFAIP8L2/AOAH/C7H5orf30/NLRP3/PBK/TEK/CD24/GPX2/IL1R2/IL2RA/NOV/PSMA1/ADORA1/ADCY7/PGLYRP1/SIGLEC10/LOC108638256/LOC102187127/LOC102184087/SERPINF1/PTGER4/C1QTNF3/CX3CR1/ADCYAP1/MEFV/NLRC3/MFHAS1/LOC100860781/ETS1	1.4475139411988	Process
GO:0006790	sulfur compound metabolic process	94/3495	338/16167	0.00390439446010636	0.00390439446010636	0.0811859753922357	ABCC2/ACAN/ACBD6/ACOT6/ACSF2/ACSL3/ACSL4/ACSL5/ACSM3/AHCYL2/ALDH5A1/B3GNT2/B3GNT3/B4GALT2/B4GALT6/BAAT/BGN/CDO1/CHPF/CHST15/CHST3/CHST7/CHSY3/CIAPIN1/COMT/CTH/DCN/DGAT2/DSE/DSEL/EGFLAM/ELOVL5/ELOVL6/ELOVL7/ENPP1/FAR2/GAMT/GGT7/GLCE/GSR/GSTM3/HACD1/HBBC/HEXB/HMGCL/HS3ST5/HYAL1/IBA57/IDH1/KERA/KYNU/LOC102172084/LOC102173702/LOC102174170/LOC102174708/LOC102175701/LOC102175876/LOC102176710/LOC1021819…	94	34	60	HMGCL/B4GALT2/LOC102189813/LOC106503993/LOC108633298/LOC102190481/GSTM3/PHGDH/THEM4/TPK1/AHCYL2/GAMT/IBA57/HS3ST5/ACOT6/LOC102184912/LOC102182510/THTPA/GGT7/DGAT2/ACBD6/MGST2/ALDH5A1/LOC102188073/LOC102188887/LOC102174708/LOC102174170/LOC102173702/ACSM3/LOC102175701/COMT/TKTL1/LOC108635379/MSTRG.14851	ACSL3/CHPF/IDH1/KYNU/CTH/PDK4/KERA/LUM/DCN/FAR2/MGST1/NDNF/ELOVL6/SCD5/VCAN/PCYOX1L/CHSY3/B3GNT3/MTAP/MAMDC2/OGN/BAAT/DSE/ENPP1/UST/GLCE/CDO1/B3GNT2/HACD1/SULF2/SULF1/LOC102176710/LOC102175876/HBBC/LOC102172084/SLC19A2/TDO2/NUDT7/CIAPIN1/LOC102184089/ACSF2/HEXB/LOC102181993/ELOVL7/EGFLAM/ACAN/HYAL1/SLC35B3/ELOVL5/DSEL/B4GALT6/CHST15/ACSL5/ABCC2/PAPSS2/GSR/CHST3/CHST7/ACSL4/BGN	1.28645148182949	Process
GO:0009410	response to xenobiotic stimulus	103/3495	375/16167	0.00395442222706366	0.00395442222706366	0.0812598411588352	ABAT/ABCB4/ABCC2/ABCG2/ACY1/ADGRL3/AGTR1/AHR/AIF1/ALDH3A1/ARNT2/BCHE/BCL2/BPHL/CACNA1G/CACNG4/CASQ2/CDK5/CDO1/CLDN1/CMBL/CXCR4/DPYSL2/DRD1/E2F1/EDNRA/ELN/ENTPD1/ERRFI1/FMO1/GNAO1/GSTM3/HNMT/IGF1/IGFALS/IRS1/L1CAM/LOC102168381/LOC102169149/LOC102173111/LOC102174708/LOC102175889/LOC102177333/LOC102178217/LOC102181382/LOC102181867/LOC102182395/LOC102184252/LOC102187233/LOC102187782/LOC102187932/LOC1…	103	43	60	LOC106503221/IRS1/NR4A2/LOC102189813/LOC106503993/LOC108633298/LOC102190481/GSTM3/PHGDH/RORC/CDK5/PON3/LOC102177333/LOC102182395/DRD1/LOC102187233/METTL21C/LOC102187932/RGS2/RGS7/LOC102173111/MFN2/RGS8/NOS1/MGST2/LOC102188073/LOC102188887/GNAO1/RYR1/LOC102191547/LOC102168381/CMBL/LOC102178217/SLC6A1/BPHL/LOC102174708/IGFALS/ABAT/LOC102181382/LOC108634669/L1CAM/LOC108635379/MSTRG.5020	CLDN1/BCHE/AGTR1/SEPN1/TRIM63/PTAFR/LOC108637382/CXCR4/HNMT/LOC102190840/LOC102190572/CASQ2/LOC102169149/RGS4/NOS3/PRKAR2B/RELN/ABCB4/AHR/IGF1/MGST1/TIGAR/SNCA/ABCG2/ADGRL3/LOC102181867/DPYSL2/TXN/TLR4/CDO1/LOC102184252/SLITRK5/LOC102187782/LOC102188418/E2F1/TRPA1/NCAM1/FMO1/ERRFI1/EDNRA/PRKCG/LOC102175889/NOS2/ALDH3A1/CACNA1G/CACNG4/ARNT2/ACY1/AIF1/BCL2/PRKCB/ELN/SDK1/RGS10/ABCC2/ENTPD1/PLAT/LOC…	1.27053962804006	Process
GO:0006643	membrane lipid metabolic process	55/3495	182/16167	0.00398513033815988	0.00398513033815988	0.0812598411588352	A3GALT2/ACER3/AGMO/ALDH5A1/ALOX12B/B3GALT1/B3GALT2/B3GALT4/B4GALNT1/B4GALT6/CERS1/CERS6/CLN6/CREM/DEGS1/DEGS2/ELOVL5/ELOVL6/ELOVL7/FA2H/GDF1/GLA/GM2A/GPLD1/HACD1/HEXB/KDELC1/KIT/LOC102181993/LOC102184252/MAP7/MGST2/NEU4/ORMDL3/P2RX1/P2RX7/PIGA/PIGW/PPM1L/PRKD1/SERINC1/SERINC5/SGMS2/SGPL1/SMPD2/SMPDL3B/SPNS2/SPTLC2/SPTLC3/ST6GALNAC5/ST8SIA1/ST8SIA2/ST8SIA4/UGCG/UGT8	55	14	41	PPM1L/B3GALT1/GDF1/CERS1/MAP7/CLN6/CREM/MGST2/ALDH5A1/GPLD1/SPNS2/ALOX12B/ORMDL3/B3GALT4	SMPDL3B/A3GALT2/CERS6/ST6GALNAC5/AGMO/B4GALNT1/ST8SIA1/UGT8/ELOVL6/SGMS2/KIT/ST8SIA4/GM2A/UGCG/SERINC1/SMPD2/SPTLC2/SERINC5/LOC102184252/KDELC1/SPTLC3/HACD1/ACER3/B3GALT2/DEGS1/P2RX7/FA2H/PIGW/P2RX1/HEXB/LOC102181993/ELOVL7/ST8SIA2/PRKD1/DEGS2/ELOVL5/B4GALT6/SGPL1/PIGA/NEU4/GLA	1.39789180776305	Process
GO:0008017	microtubule binding	55/3495	182/16167	0.00398513033815988	0.00398513033815988	0.0812598411588352	ARHGEF2/BIRC5/CAMSAP3/CAPN6/CCDC88C/CDK5RAP2/CENPE/CGN/CLIP1/CLIP2/CLIP3/CNN3/DCTN1/DNM1L/DYNC1I1/EZR/FAM83D/FGF13/GAS2L3/GLI1/HOOK1/KIF14/KIF18A/KIF1A/KIF23/KIF2C/KIF3C/LOC102181016/LOC102186926/LOC108634907/LOC108635461/MAP1S/MAP7D3/MAPRE3/MAPT/MAST2/MLPH/MX1/NDE1/NUSAP1/PLK1/POLB/PSRC1/RCC2/REEP4/RGS14/S100A8/S100A9/SNCA/SPAG5/TIAM1/TMOD3/TPT1/TRIM46/TRPV4	55	18	37	MLPH/MAST2/HOOK1/CGN/LOC102181016/RGS14/CAMSAP3/MAP1S/CDK5RAP2/DCTN1/MAPRE3/KIF3C/TPT1-2/CLIP1/MAPT/CCDC88C/POLB/FGF13	TIAM1/MX1/RCC2/KIF1A/KIF2C/CNN3/PSRC1/S100A9/S100A8/TRIM46/ARHGEF2/DYNC1I1/GLI1/GAS2L3/DNM1L/CENPE/SNCA/REEP4/EZR/TMOD3/NUSAP1/KIF23/FAM83D/KIF18A/KIF14/TRPV4/CLIP3/SPAG5/BIRC5/NDE1/PLK1/CLIP2/MAP7D3/CAPN6/LOC102186926/LOC108634907/LOC108635461	1.39789180776305	Function
GO:0005244	voltage-gated ion channel activity	47/3495	151/16167	0.00399007811824659	0.00399007811824659	0.0812598411588352	ABCC8/BSND/CACNA1G/CACNA2D2/CACNA2D3/CACNB4/CACNG4/CACNG5/CALHM1/CATSPER4/CLCN5/GRIN2C/GRIN2D/GRIN3A/HCN4/KCNA1/KCNA2/KCNA6/KCNA7/KCNC2/KCNC3/KCNC4/KCND3/KCNF1/KCNG1/KCNJ10/KCNJ11/KCNJ3/KCNJ5/KCNJ8/KCNK1/KCNK2/KCNK3/KCNQ1/KCNQ3/KCNS3/KCNT1/KCNT2/LRRC38/LRRC55/NCS1/PKD2/RYR1/SNAP25/TMC1/TRPA1/TRPM4	47	13	34	CATSPER4/BSND/KCNC4/KCND3/KCNS3/KCNT1/KCNJ11/ABCC8/RYR1/KCNA7/TRPM4/CACNA2D3/CACNA2D2	CACNB4/KCNJ3/KCNA2/KCNJ10/KCNC2/KCNJ8/KCNA1/KCNA6/PKD2/TMC1/GRIN3A/HCN4/KCNK3/KCNF1/NCS1/SNAP25/KCNG1/TRPA1/KCNQ3/LRRC55/KCNT2/LRRC38/KCNK2/GRIN2D/KCNC3/CACNA1G/GRIN2C/CACNG5/CACNG4/CALHM1/KCNK1/KCNJ5/KCNQ1/CLCN5	1.43980331410056	Function
GO:0022832	voltage-gated channel activity	47/3495	151/16167	0.00399007811824659	0.00399007811824659	0.0812598411588352	ABCC8/BSND/CACNA1G/CACNA2D2/CACNA2D3/CACNB4/CACNG4/CACNG5/CALHM1/CATSPER4/CLCN5/GRIN2C/GRIN2D/GRIN3A/HCN4/KCNA1/KCNA2/KCNA6/KCNA7/KCNC2/KCNC3/KCNC4/KCND3/KCNF1/KCNG1/KCNJ10/KCNJ11/KCNJ3/KCNJ5/KCNJ8/KCNK1/KCNK2/KCNK3/KCNQ1/KCNQ3/KCNS3/KCNT1/KCNT2/LRRC38/LRRC55/NCS1/PKD2/RYR1/SNAP25/TMC1/TRPA1/TRPM4	47	13	34	CATSPER4/BSND/KCNC4/KCND3/KCNS3/KCNT1/KCNJ11/ABCC8/RYR1/KCNA7/TRPM4/CACNA2D3/CACNA2D2	CACNB4/KCNJ3/KCNA2/KCNJ10/KCNC2/KCNJ8/KCNA1/KCNA6/PKD2/TMC1/GRIN3A/HCN4/KCNK3/KCNF1/NCS1/SNAP25/KCNG1/TRPA1/KCNQ3/LRRC55/KCNT2/LRRC38/KCNK2/GRIN2D/KCNC3/CACNA1G/GRIN2C/CACNG5/CACNG4/CALHM1/KCNK1/KCNJ5/KCNQ1/CLCN5	1.43980331410056	Function
GO:0005614	interstitial matrix	8/3495	14/16167	0.00401011535530173	0.00401011535530173	0.0812598411588352	CCDC80/COL14A1/ECM2/EGFLAM/IGF1/MAMDC2/SMOC2/TNC	8	0	8		CCDC80/IGF1/MAMDC2/ECM2/TNC/SMOC2/COL14A1/EGFLAM	2.6432863274065	Component
GO:0008191	metalloendopeptidase inhibitor activity	8/3495	14/16167	0.00401011535530173	0.00401011535530173	0.0812598411588352	COL4A3/LOC108636404/LOC108636449/LXN/RECK/SPOCK1/TIMP1/TIMP2	8	0	8		LXN/COL4A3/SPOCK1/LOC108636404/LOC108636449/RECK/TIMP2/TIMP1	2.6432863274065	Function
GO:0045730	respiratory burst	8/3495	14/16167	0.00401011535530173	0.00401011535530173	0.0812598411588352	CD24/LOC102188617/MPO/NCF2/PIK3CG/PRDX2/PRKCQ/SLC11A1	8	2	6	PRDX2/PRKCQ	SLC11A1/PIK3CG/CD24/NCF2/LOC102188617/MPO	2.6432863274065	Process
GO:0050910	detection of mechanical stimulus involved in sensory perception of sound	8/3495	14/16167	0.00401011535530173	0.00401011535530173	0.0812598411588352	ADGRV1/ATP2B2/COL11A1/HPN/KIT/ATP2B2/MYC/TMC1	8	4	4	ADGRV1/HPN/ATP2B2/MSTRG.18649	COL11A1/KIT/TMC1/MYC	2.6432863274065	Process
GO:0060315	negative regulation of ryanodine-sensitive calcium-release channel activity	8/3495	14/16167	0.00401011535530173	0.00401011535530173	0.0812598411588352	CALM1/CALM3/CASQ2/LOC108634682/LOC108637382/PKD2/SRI/TRDN	8	3	5	TRDN/CALM1/CALM3	LOC108637382/CASQ2/SRI/PKD2/LOC108634682	2.6432863274065	Process
GO:0090141	positive regulation of mitochondrial fission	8/3495	14/16167	0.00401011535530173	0.00401011535530173	0.0812598411588352	BNIP3/DCN/DDHD1/DNM1L/FIS1/KDR/MUL1/PINK1	8	4	4	MUL1/PINK1/FIS1/BNIP3	DCN/DNM1L/KDR/DDHD1	2.6432863274065	Process
GO:1903975	regulation of glial cell migration	8/3495	14/16167	0.00401011535530173	0.00401011535530173	0.0812598411588352	C25H16orf45/CRKL/CSF1/LOC102177727/LOC102178953/P2RX4/PTPRZ1/TIAM1	8	1	7	CRKL	TIAM1/CSF1/PTPRZ1/LOC102177727/P2RX4/LOC102178953/C25H16orf45	2.6432863274065	Process
GO:0061458	reproductive system development	135/3495	508/16167	0.00404744019125611	0.00404744019125611	0.0813938282432369	ADAM19/ADCYAP1/AHR/AKAP9/AMHR2/ANKRD7/ANXA1/AR/ARID5B/ARRB1/ASCL2/ASPM/ATN1/AXL/BASP1/BCL2/BMP5/BOK/BRCA2/BRIP1/CAPN5/CCND1/CCND2/CCNF/CDH1/CITED1/CSDE1/CTSV/CUL7/DCN/E2F7/E2F8/EGLN1/ESR1/ETNK2/FGFR2/FOSL1/FST/FZD5/GATA6/GFRA1/GJA1/GLI2/HEY1/HIF1A/HMGCS1/HOXA11/HSF1/ID4/IDH1/IGF1/IGF2/IL11RA/INHA/INHBB/IRX5/JAG2/KCNQ1/KDR/KIF18A/KIT/KITLG/LDOC1/LEF1/LEP/LOC100860959/LOC102168411/LOC102171183/LOC1…	135	34	101	TP63/WNT4/LOC102168411/CSDE1/LEP/ANKRD7/AKAP9/LOC102175560/ATN1/LOC108636372/LOC102189034/IL11RA/MAP7/ESR1/MAP3K4/MSH2/LOC102187932/SYCP2/HSF1/ETNK2/MFN2/IRX5/UBB/STC2/JAG2/LOC102178679/LOC102172255/CUL7/TFEB/EGLN1/AR/LOC108634606/LOC108635143/MSTRG.14173	TIPARP/SERPINE2/INHA/IDH1/FZD5/GLI2/INHBB/LRP2/BOK/NASP/LOC102175177/WNT2B/NOS3/HOXA11/SFRP4/LOC100860959/AHR/PEG10/E2F7/KITLG/DCN/AMHR2/IGF1/MGST1/CCND2/LEF1/PKD2/SPP1/WDR19/PDGFRA/KIT/KDR/ADAM19/PCDH12/TCF7/ANXA1/STC1/CTSV/ROR2/TNC/GJA1/TCF21/HIF1A/MMP14/LOC102184252/SDC1/OSR1/BRCA2/LOC102187782/LOC102188418/SRC/HEY1/RDH10/MYC/WT1/KIF18A/CAPN5/ARRB1/PLA2G4A/VASH2/ASPM/MMP2/CDH1/LOC102171183/AXL…	1.22928424183029	Process
GO:0072341	modified amino acid binding	28/3495	80/16167	0.00405402903204878	0.00405402903204878	0.0813938282432369	ADGRB1/ANXA13/ANXA2/AXL/DHFR/FOLR2/GPR143/GSR/GSTM3/LOC102173969/LOC102174322/LOC102174708/LOC102189813/LOC102190481/LOC106503993/LOC108633298/MARCKS/MGST1/PTGES/SCARB1/SCIN/SDPR/SYT3/SYT9/THBS1/TIMD4/TRIM72/TYMS	28	8	20	LOC102189813/LOC106503993/LOC108633298/LOC102190481/GSTM3/SYT3/LOC102174708/TRIM72	SDPR/SCIN/MGST1/DHFR/TIMD4/MARCKS/ANXA2/THBS1/PTGES/ANXA13/ADGRB1/FOLR2/LOC102174322/SYT9/SCARB1/AXL/LOC102173969/TYMS/GSR/GPR143	1.61901287553648	Function
GO:0043280	positive regulation of cysteine-type endopeptidase activity involved in apoptotic process	42/3495	132/16167	0.00405680633120052	0.00405680633120052	0.0813938282432369	APAF1/ARRB1/BOK/CASP3/COL4A3/CTSH/DAPK1/DLC1/EGLN3/F2R/F3/FIS1/GPER1/HIP1R/HSF1/LOC100861338/LOC102180758/LOC102184087/LOC102187127/LOC102190297/LOC102190935/LOC102191717/LOC106502160/LOC108638256/LOC108638455/LOC108638538/MAPT/MUL1/MYC/NGFR/NLRC4/NLRP3/NOD1/P2RX1/PDE11A/PMAIP1/S100A8/S100A9/SNCA/TNFSF10/TNFSF15/UACA	42	13	29	MUL1/PDE11A/NOD1/LOC106502160/UACA/HSF1/MAPT/LOC108638455/LOC108638538/EGLN3/FIS1/GPER1/LOC102180758	TNFSF10/COL4A3/BOK/F3/S100A9/S100A8/LOC102190297/LOC102190935/APAF1/SNCA/NLRP3/DAPK1/TNFSF15/F2R/NLRC4/MYC/ARRB1/LOC102191717/HIP1R/LOC108638256/LOC102187127/LOC102184087/P2RX1/NGFR/CTSH/PMAIP1/LOC100861338/DLC1/CASP3	1.47182988685135	Process
GO:0098793	presynapse	100/3495	363/16167	0.00406510214075404	0.00406510214075404	0.0813938282432369	ADCYAP1/ADGRL1/ADORA1/ADORA3/AMPH/ANXA5/ARHGAP44/ATP6V0A1/BEGAIN/BRSK1/CADPS2/CALB1/CDH1/CDH2/CHRM2/CHRM3/CRHR2/CYFIP1/DBNDD1/DBNDD2/DISC1/DIXDC1/DMXL2/DNM1L/DRD1/DTNBP1/ENTPD1/EPN1/ESR1/FLRT3/FOSL1/GABRA2/GABRB3/GLUL/GPER1/GRIK3/GUCY1B3/ITGA2/KCNA1/KCNA2/KCNA6/KCNAB2/KCNC2/KCNC3/KCNC4/KCNK2/KCTD12/KCTD16/KIF1A/KIF3C/L1CAM/LGI3/LOC102172074/LOC102175889/LOC102186926/LOC108634907/MARCKS/MME/MT3/MY…	100	31	69	SLC6A17/KCNC4/SV2A/VAMP1/PICK1/SYNGR1/KCTD16/RAB11B/LGI3/ESR1/DRD1/UCN/KIF3C/MYLK2/DBNDD2/PPFIA4/TPRG1L/DBNDD1/MT3/NAPA/EPN1/ARHGAP44/SYNGR2/GABRB3/SYNPR/DTNBP1/TBC1D24/GPER1/SYN1/L1CAM/SYP	MME/CYFIP1/KIF1A/GRIK3/KCNA2/ADORA3/SYT11/CHRM2/CADPS2/AMPH/SRI/CRHR2/KCNC2/PVALB/DNM1L/KCNA1/KCNA6/ANXA5/PRSS12/SLC9B2/SNCA/GABRA2/SNCAIP/ADGRL1/RAB8A/NTRK2/MARCKS/STX11/DMXL2/STXBP1/KCTD12/LOC102172074/SNAP25/FLRT3/PDYN/CALB1/RIMS2/RIMS1/SLC1A2/SYT9/DIXDC1/ADORA1/KCNAB2/GLUL/KCNK2/SVOP/P2RX7/P2RX4/GUCY1B3/CDH1/KCNC3/BRSK1/LOC102175889/RNF112/ATP6V0A1/ITGA2/BEGAIN/TULP1/CDH2/ADCYAP1/PRRT2/RGS10/…	1.27431159034749	Component
GO:0018108	peptidyl-tyrosine phosphorylation	57/3495	190/16167	0.00407322260050466	0.00407322260050466	0.0813938282432369	AATK/ABI2/AGTR1/AXL/BMX/BTC/BTK/DDR2/DYRK3/EFNB3/EPHA3/EPHA5/EPHA7/EPHB2/EPHB3/EPHB4/EPHB6/ERBB3/FGF16/FGF18/FGFR1OP/FGFR2/FGFR4/FLT4/FYN/IL12RB2/IL5RA/KDR/KIT/LEP/LOC102169183/LYN/MELK/CDC37/CDC37/CDC37/CDC37/CDC37/MUSK/NRG1/NRG4/NRP1/NRP2/NTRK2/PDGFRA/PRLR/PTK6/RELN/ROR2/SLA/SRC/SYK/TEK/TTK/TWF1/WEE1/YES1	57	8	49	LEP/BTC/FGFR1OP/PTK6/NRG4/IL5RA/MSTRG.10768/MSTRG.8964	EPHA3/EPHB3/AGTR1/EPHB2/NRP2/ABI2/IL12RB2/DDR2/EPHB6/RELN/TWF1/ERBB3/PDGFRA/KIT/KDR/EPHA5/FGFR4/FLT4/TEK/MELK/NTRK2/ROR2/SYK/MUSK/LOC102169183/TTK/FYN/EPHA7/NRP1/SRC/LYN/SLA/WEE1/DYRK3/AXL/EFNB3/AATK/FGF18/PRLR/YES1/EPHB4/FGFR2/NRG1/FGF16/BMX/BTK/MSTRG.12419/MSTRG.3211/MSTRG.7105	1.38772532188841	Process
GO:0051321	meiotic cell cycle	57/3495	190/16167	0.00407322260050466	0.00407322260050466	0.0813938282432369	ASPM/ASZ1/AURKA/BRCA2/BRIP1/BUB1/BUB1B/C10H14orf39/CCDC155/CDC25B/CNTD1/DDX4/ESPL1/FANCD2/FBXO5/FKBP6/HFM1/HSF1/HSPA2/KIF18A/LOC102168411/LOC102176073/LOC102176361/LOC102187233/LOC108633216/LOC108635387/MAEL/MASTL/MEI4/MEIOB/MKI67/MND1/MSH2/MSH5/MYH10/P3H4/PGRMC1/PLK1/RAD1/RAD50/RAD51/RAD51B/RAD54L/RNF212B/SEPT1/SGO1/SMC2/SPDYA/STAG3/SYCE3/SYCP2/TDRKH/TERB1/TOP2A/TTK/UBB/WASH1	57	17	40	LOC102168411/TDRKH/WASH1/SYCE3/RAD50/RAD51B/HSPA2/C10H14orf39/LOC102187233/MSH2/SYCP2/HSF1/TERB1/CCDC155/UBB/CNTD1/SEPT1	SGO1/RAD54L/HFM1/MAEL/ASZ1/ESPL1/SMC2/MEI4/TTK/FBXO5/RAD51/BUB1B/RNF212B/BUB1/SPDYA/BRCA2/MASTL/CDC25B/AURKA/KIF18A/ASPM/MND1/BRIP1/MYH10/TOP2A/P3H4/LOC102176073/LOC102176361/DDX4/RAD1/FANCD2/MSH5/MEIOB/PLK1/FKBP6/STAG3/MKI67/PGRMC1/LOC108633216/LOC108635387	1.38772532188841	Process
GO:0007017	microtubule-based process	145/3495	550/16167	0.00407642410998719	0.00407642410998719	0.0813938282432369	AKAP9/ARHGEF10/ARHGEF2/ASPM/ATXN3/AURKA/AURKB/AXIN1/BIRC5/BLOC1S1/BRCA2/BRSK1/CABYR/CAMSAP3/CAPN6/CC2D2A/CCDC155/CCDC69/CCDC88C/CCNB1/CDC20/CDK1/CDK2/CDK5/CDK5RAP2/CENPE/CEP250/CFAP221/CGN/CHEK2/CLIP1/CNP/CNTN2/CUL7/DCTN1/DISC1/DLG2/DLGAP5/DNAAF5/DNAH1/DNAH10/DNAH3/DNAL1/DPCD/DTNBP1/DVL1/DYNC1I1/DYNLL1/DYNLL2/DYNLRB2/EFHC1/ESPL1/EZR/FBXO5/FGF13/GADD45A/GAS2L3/GTSE1/HIF1A/HOOK1/KIAA0101/KIF11/KIF1…	145	56	89	TMEM108/PCNT/CFAP221/HOOK1/CGN/CDK5/AKAP9/KIF21A/BLOC1S1/WASH1/TUBA8/LOC102181016/NME5/RGS14/CAMSAP3/MAP1S/NEFL/CDK5RAP2/TRDN/MAP7/SYNE2/KTN1/DCTN1/KIF3C/SPAG6/KIZ/STMN3/CEP250/STMN2/PRKCZ/DVL1/WDR66/CLIP1/DNAH10/DYNLRB2/CCDC155/DYNLL2/KIF1C/UBB/MAPT/CCDC88C/ZMYND10/DTNBP1/RSPH9/CUL7/LOC108633438/CABYR/AXIN1/SEPT1/DNAAF5/TACC2/NEURL1/DPCD/DLG2/FGF13/KIF21B	SGO1/STMN1/LOC102186533/SPC25/LOC102184291/KIF1A/CDC20/KIF2C/STIL/GADD45A/SSX2IP/PSRC1/TRIM46/ARHGEF2/DYNC1I1/ESPL1/TUBA1A/LOC102178700/CDK2/GAS2L3/GTSE1/CENPE/PKD2/WDR19/CC2D2A/TACC3/CCDC69/KIF20A/TTK/SGK1/FBXO5/EZR/DNAL1/HIF1A/DLGAP5/KIAA0101/NUSAP1/KIF23/TRIM36/SAPCD2/BRCA2/AURKA/MYBL2/SPAG1/KIF18A/WEE1/CNTN2/NEK2/ASPM/KIF14/CHEK2/TRPV4/DYNLL1/TPPP3/BRSK1/SPAG5/AURKB/MYH10/TTLL6/CNP/BIRC5/SPDL…	1.21951619196254	Process
GO:0050820	positive regulation of coagulation	14/3495	32/16167	0.00414426686847245	0.00414426686847245	0.0825756899163603	CPB2/DMTN/F2R/F3/HPSE/LOC100860959/PDPN/PRDX2/PTPRJ/S100A9/SELP/SERPINF2/THBS1/TLR4	14	3	11	PRDX2/DMTN/CPB2	F3/S100A9/LOC100860959/HPSE/TLR4/THBS1/F2R/PTPRJ/SELP/PDPN/SERPINF2	2.0237660944206	Process
GO:0097755	positive regulation of blood vessel diameter	26/3495	73/16167	0.00421191092481781	0.00421191092481781	0.083565528625857	ADCYAP1/ADORA1/ADRB3/AHR/BDKRB2/CFTR/DUSP5/EDNRB/F2RL1/GJA1/GPER1/HIF1A/KDR/LEP/MMP2/NOS1/NOS2/NOS3/NPPC/P2RX4/PDE5A/PTAFR/PTGDR/RGS2/UCN/UTS2	26	6	20	LEP/UCN/RGS2/UTS2/NOS1/GPER1	PTAFR/NPPC/NOS3/CFTR/AHR/PDE5A/KDR/GJA1/HIF1A/PTGDR/F2RL1/EDNRB/ADORA1/P2RX4/MMP2/NOS2/BDKRB2/ADCYAP1/DUSP5/ADRB3	1.6475277794109	Process
GO:0045137	development of primary sexual characteristics	81/3495	286/16167	0.00421948822660168	0.00421948822660168	0.083565528625857	ADCYAP1/AHR/AKAP9/AMHR2/ANKRD7/AR/ARID5B/ARRB1/ASPM/ATN1/BASP1/BCL2/BOK/BRCA2/BRIP1/CAPN5/CBX2/CCND1/CCND2/CSDE1/CTSV/DACH1/ESR1/FST/GATA6/GFRA1/HMGCS1/HOXA11/IDH1/INHA/INHBB/IRX5/JAG2/KCNQ1/KDR/KIF18A/KIT/KITLG/LEP/LHFPL2/LOC102168411/LOC102172255/LOC102175560/LOC102176073/LOC102176361/LOC102178679/LOC102184252/LOC102187782/LOC102187932/LOC102188418/LOC102189034/LOC108635143/LRP2/MAP7/MFN2/MGST1…	81	22	59	WNT4/LOC102168411/CSDE1/LEP/ANKRD7/AKAP9/LOC102175560/ATN1/LOC102189034/MAP7/ESR1/MSH2/LOC102187932/MFN2/IRX5/UBB/JAG2/LOC102178679/LOC102172255/AR/LOC108635143/MSTRG.14173	TIPARP/INHA/IDH1/INHBB/LRP2/BOK/NASP/WNT2B/NOS3/HOXA11/AHR/KITLG/AMHR2/MGST1/CCND2/WDR19/PDGFRA/KIT/KDR/CTSV/TCF21/MMP14/LHFPL2/LOC102184252/SDC1/OSR1/DACH1/BRCA2/LOC102187782/LOC102188418/SRC/RDH10/MYC/WT1/KIF18A/CAPN5/ARRB1/PLA2G4A/ASPM/MMP2/BRIP1/MYH10/LOC102176073/LOC102176361/CBX2/SOX9/FST/HMGCS1/BASP1/GATA6/ADCYAP1/BCL2/SOX8/GFRA1/SGPL1/ARID5B/CCND1/KCNQ1/PCYT1B	1.3100903388457	Process
GO:0001101	response to acid chemical	126/3495	471/16167	0.00422303515630467	0.00422303515630467	0.083565528625857	ABCA1/ABCB4/ABCC2/ABCG2/ADCY6/ALAD/ALAS2/ALDH1A2/ALDH2/ASNS/AVPR1A/BCHE/BCL2/BMP2/BRINP1/BRINP2/CASP3/CAT/CCNB1/CD38/CD9/CDH1/CDKN2D/CDO1/CLDN1/COL1A2/COL2A1/COL3A1/COL4A1/COL5A2/COL6A1/CPT1A/CTSH/DGAT2/DHFR/DRD1/E2F1/ELN/ENTPD1/EPHA3/FOLR2/FYN/FZD10/FZD7/GDAP2/GJA1/GLRB/GNG2/HIF1A/HMGCL/HSF1/IGFBP2/INSIG1/IREB2/KDR/KLF2/L1CAM/LDLR/LEP/LOC100860959/LOC102174322/LOC102175560/LOC102175889/LOC102179…	126	34	92	PINK1/HMGCL/ZNF683/FZD7/RXRG/LEP/PHC1/LOC102175560/MAPK10/CDKN2D/KLF2/TMEM161A/ABCA1/ALAD/UFL1/MAP7/DRD1/LOC102187233/MSH2/PLCB1/LOC102187932/PTK6/HSF1/CAT/DGAT2/SESN3/MFN2/ALDH2/OVCA2/LOC102179515/NEURL1/LOC108634606/L1CAM/MSTRG.299	EPHA3/TFRC/CLDN1/BCHE/COL6A1/PTAFR/PID1/IGFBP2/LRP2/COL3A1/COL5A2/PTGFR/TGFBR3/GDAP2/INSIG1/NOS3/MEST/RELN/LOC100860959/ABCB4/ASNS/PDK4/COL1A2/ADCY6/COL2A1/AVPR1A/CD9/ABCG2/PKD2/PDGFRA/KDR/CD38/DHFR/SPARC/LDLR/TEK/RORB/NTRK2/TXN/TLR4/BRINP1/GJA1/FYN/HIF1A/ALDH1A2/PTGDR/GNG2/CDO1/OSR1/COL4A1/LOC102187782/LOC102188418/BMP2/LOC102190430/E2F1/SRC/LYN/MYC/SLC1A2/FOLR2/LOC102174322/PDGFD/BRINP2/FZD10/G…	1.23746207047374	Process
GO:0051146	striated muscle cell differentiation	62/3495	210/16167	0.00422896689202321	0.00422896689202321	0.083565528625857	ACTC1/ACTN1/ADAM12/AVPR1A/BMP2/CACNA2D2/CACNB4/CAPN3/CASQ2/CCNB1/CDH2/CDON/FHL2/FLNC/GATA6/HACD1/IGF1/IGF2/IGSF22/LDB3/LEF1/LMOD1/LMOD3/LOC102181716/LOC102190925/LOC102191717/LOC108633440/LOC108634606/MESP1/MYBPC1/MYBPC2/MYBPH/MYH10/MYH11/MYLK2/MYOM1/MYOZ1/MYOZ2/MYOZ3/MYPN/NOS1/NPHS1/NRG1/NTN3/OBSCN/PDGFRA/POPDC2/RCAN1/RYR1/SDC1/SEPN1/SORBS2/SPEG/TCAP/TMEM8C/TMOD3/TMOD4/TNNT2/TRDN/WFIKKN1/WFIKKN2…	62	26	36	SPEG/LOC102190925/TMOD4/FLNC/MYBPC1/MYOZ3/OBSCN/TRDN/CAPN3/FHL2/MYLK2/LMOD1/NOS1/RYR1/MYBPC2/WFIKKN2/TCAP/LMOD3/CACNA2D2/MYOM1/MYH11/SORBS2/LDB3/MYOZ1/MYPN/LOC108634606	RCAN1/POPDC2/SEPN1/CACNB4/CASQ2/AVPR1A/IGF1/MYOZ2/LEF1/PDGFRA/ACTN1/TMOD3/ACTC1/SDC1/TMEM8C/HACD1/BMP2/WT1/LOC102191717/MYBPH/TNNT2/NPHS1/MYH10/LOC102181716/CCNB1/MESP1/LOC108633440/CDH2/GATA6/WFIKKN1/NTN3/ADAM12/NRG1/IGSF22/CDON/IGF2	1.36569793582669	Process
GO:0097306	cellular response to alcohol	35/3495	106/16167	0.00429002641016941	0.00429002641016941	0.0845969322770901	ADCY1/ADCY3/ADCY6/ADCY7/AHR/CDH1/CFTR/EFNA5/EPHA5/GNAI1/GNAI3/GNG2/GPLD1/HMGCS1/INHBB/IREB2/ITPR2/KLF2/KLF6/KLF9/L1CAM/LMNB1/LOC102184252/LOC102187782/LOC102187932/LOC102188418/LOC102190430/MFN2/MYC/PTGDR/PTGER4/PTGFR/RAD51/RECQL5/TP53INP1	35	7	28	ADCY1/KLF2/LOC102187932/MFN2/GPLD1/RECQL5/L1CAM	INHBB/PTGFR/GNAI3/CFTR/GNAI1/AHR/ADCY6/ITPR2/EPHA5/EFNA5/LMNB1/KLF9/PTGDR/GNG2/RAD51/LOC102184252/ADCY3/LOC102187782/LOC102188418/KLF6/LOC102190430/TP53INP1/MYC/ADCY7/CDH1/HMGCS1/PTGER4/IREB2	1.52737063729857	Process
GO:0055008	cardiac muscle tissue morphogenesis	24/3495	66/16167	0.00431523217265333	0.00431523217265333	0.0849185243829576	ACTC1/BMP2/COL11A1/EGLN1/FGFR2/HEY1/LOC108634606/LOC108634682/LOC108637382/LRP2/LY6E/MYL3/MYLK2/NOG/NRG1/POU4F1/S1PR1/SMAD7/TCAP/TGFBR3/TNNC1/TNNI1/TNNT2/XIRP2	24	10	14	XIRP2/MYLK2/LY6E/TNNI1/TCAP/TNNC1/MYL3/SMAD7/EGLN1/LOC108634606	LOC108637382/LRP2/TGFBR3/S1PR1/COL11A1/ACTC1/POU4F1/BMP2/HEY1/TNNT2/NOG/FGFR2/NRG1/LOC108634682	1.68209129925868	Process
GO:0006879	cellular iron ion homeostasis	22/3495	59/16167	0.00433890963219462	0.00433890963219462	0.0850338131094966	ABCG2/ALAS2/ATP6V1A/CAND1/CCDC115/CP/EGLN1/HIF1A/IREB2/LCN2/LOC100861136/LOC102190297/LTF/MSTRG.14652/TFRC/MYC/SCARA5/SLC11A1/SRI/TFR2/TFRC/TTC7A	22	3	19	EGLN1/MSTRG.14652/MSTRG.299	ATP6V1A/TFRC/CP/SLC11A1/LOC100861136/CCDC115/SRI/LOC102190297/CAND1/ABCG2/SCARA5/HIF1A/TTC7A/LCN2/MYC/IREB2/LTF/TFR2/ALAS2	1.72485633229068	Process
GO:0060563	neuroepithelial cell differentiation	22/3495	59/16167	0.00433890963219462	0.00433890963219462	0.0850338131094966	ATP2B2/BMP2/CDH2/CDH23/CLIC5/JAG2/LEF1/LOC102173865/JAG2/ATP2B2/MYO3A/MYO3B/MYO7A/PLS3/SCRIB/SLITRK6/SOX11/SOX4/TMC1/TMEM231/USH1C/WNT4	22	10	12	WNT4/MYO3A/LOC102173865/USH1C/JAG2/ATP2B2/CLIC5/SCRIB/MSTRG.14173/MSTRG.18649	MYO3B/LEF1/TMC1/SOX11/SLITRK6/BMP2/MYO7A/TMEM231/SOX4/CDH2/CDH23/PLS3	1.72485633229068	Process
GO:0060349	bone morphogenesis	32/3495	95/16167	0.00437909900767591	0.00437909900767591	0.0856455796000808	ACTN3/AXIN2/COL13A1/COL2A1/COL9A1/COMP/DHRS3/FGF18/FGFR2/GLI3/HOXA11/IFITM5/IGF1/INSIG1/LOC102187233/LTBP3/LTF/MEF2D/MMP14/MMP16/NPPC/PHOSPHO1/SERPINH1/SFRP4/SHOX2/SOX9/STC1/TGFBR2/THBS1/THBS3/TRPV4/TWIST1	32	5	27	MEF2D/LOC102187233/DHRS3/PHOSPHO1/ACTN3	SHOX2/NPPC/THBS3/INSIG1/GLI3/HOXA11/SFRP4/TWIST1/COL2A1/IGF1/COMP/STC1/THBS1/MMP14/MMP16/COL9A1/SERPINH1/TRPV4/SOX9/AXIN2/FGF18/TGFBR2/LTF/FGFR2/COL13A1/LTBP3/IFITM5	1.55814772983962	Process
GO:0046658	anchored component of plasma membrane	17/3495	42/16167	0.00442400806363	0.00442400806363	0.0863469618188208	CD14/CD24/CNTN3/EFNA5/FOLR2/GPC3/HYAL2/LOC102174322/MELTF/NRN1L/NTNG1/PRND/PRSS8/RGMB/RHBG/RTN4R/RTN4RL2	17	3	14	MELTF/NRN1L/RTN4R	NTNG1/RHBG/EFNA5/RGMB/CD14/CD24/PRND/RTN4RL2/FOLR2/LOC102174322/CNTN3/HYAL2/PRSS8/GPC3	1.87232781524627	Component
GO:0060537	muscle tissue development	89/3495	319/16167	0.00444032305989814	0.00444032305989814	0.0864885267112706	ACTC1/ACTN1/ADAMTS9/AHR/ALDH1A2/ASB2/BMP2/BMP5/CCNB1/CDK5/CDON/CHRNA1/COL11A1/COL14A1/COL3A1/CRHR2/DCN/EGLN1/EGR2/ELN/ERBB3/FGFR2/FHL2/GATA6/GJC1/HEY1/HEYL/ITGA8/KCNAB1/LMOD3/LOC102190925/LOC108634606/LOC108634682/LOC108637382/LOC108637488/LRP2/LY6E/MARCKS/MEF2D/MEGF10/MESP1/METTL21C/MSC/MYC/MYF5/MYH10/MYH11/MYL3/MYL6B/MYLK2/MYPN/NGFR/NOG/NPHS1/NPRL3/NR4A1/NRG1/OSR1/PDGFRA/PITX1/PKD2/PLN/POPDC2/P…	89	30	59	TP63/SPEG/XIRP2/LOC102190925/MEF2D/RXRG/CDK5/NR4A1/PITX1/PLN/VGLL2/FHL2/METTL21C/MYLK2/LY6E/ZBTB18/TNNI1/RYR1/TCAP/ASB2/LMOD3/TNNC1/MYL3/SMAD7/NPRL3/MYH11/SORBS2/MYPN/EGLN1/LOC108634606	RCAN1/POPDC2/TIPARP/KCNAB1/SEPN1/LOC108637382/LRP2/CHRNA1/COL3A1/HEYL/TGFBR3/S1PR1/COL11A1/CRHR2/AHR/SGCE/MYF5/DCN/MYL6B/ERBB3/PKD2/PDGFRA/MEGF10/MARCKS/TCF21/ACTN1/ALDH1A2/ACTC1/OSR1/POU4F1/ITGA8/BMP2/COL14A1/HEY1/MSC/MYC/LOC108637488/WT1/TNNT2/TSHZ3/NPHS1/NOG/MYH10/NGFR/GJC1/SOX9/CCNB1/MESP1/ADAMTS9/BMP5/GATA6/SOX8/ELN/FGFR2/NRG1/EGR2/TENM4/CDON/LOC108634682	1.29057004856916	Process
GO:0005523	tropomyosin binding	9/3495	17/16167	0.00449844702213915	0.00449844702213915	0.0865596098832281	ACTC1/ACTN1/LMOD1/LMOD3/LOC100861338/TMOD3/TMOD4/TNNT1/TNNT2	9	4	5	TMOD4/LMOD1/TNNT1/LMOD3	ACTN1/TMOD3/ACTC1/TNNT2/LOC100861338	2.44892703862661	Function
GO:0043295	glutathione binding	9/3495	17/16167	0.00449844702213915	0.00449844702213915	0.0865596098832281	GSR/GSTM3/LOC102174708/LOC102189813/LOC102190481/LOC106503993/LOC108633298/MGST1/PTGES	9	6	3	LOC102189813/LOC106503993/LOC108633298/LOC102190481/GSTM3/LOC102174708	MGST1/PTGES/GSR	2.44892703862661	Function
GO:0046873	metal ion transmembrane transporter activity	114/3495	422/16167	0.00452081815842827	0.00452081815842827	0.0865596098832281	ABCC8/ANXA2/ANXA5/ATP13A3/ATP1A1/ATP1B3/ATP2B2/ATP2B3/ATP4A/ATP7B/CACNA1G/CACNA2D2/CACNA2D3/CACNB4/CACNG4/CACNG5/CALHM1/CATSPER4/FXYD2/GRIK3/GRIN2C/GRIN2D/HCN4/HPN/HRH1/ITPR2/JPH3/KCNA1/KCNA2/KCNA6/KCNA7/KCNC2/KCNC3/KCNC4/KCND3/KCNF1/KCNG1/KCNJ10/KCNJ11/KCNJ3/KCNJ5/KCNJ8/KCNK1/KCNK2/KCNK3/KCNMB4/KCNN1/KCNQ1/KCNQ3/KCNS3/KCNT1/KCNT2/LOC102169978/LOC102172245/LOC102186069/LOC102189471/LOC102190297/L…	114	29	85	CATSPER4/KCNC4/KCND3/KCNN1/SLC12A1/SLC9A2/KCNS3/KCNT1/ATP7B/KCNJ11/ABCC8/SCN2B/FXYD2/JPH3/SCN1B/HPN/RYR1/KCNA7/TRPM4/SLC13A5/SLC5A10/CACNA2D3/CACNA2D2/ATP2B2/SLC6A1/SLC6A8/ATP2B3/MSTRG.18649/MSTRG.299	TFRC/ATP13A3/SLC9A9/TRPC1/ATP1B3/SLC4A3/SLC11A1/SLC39A10/CACNB4/KCNJ3/SCN7A/GRIK3/SLC6A9/SLC30A7/KCNA2/ATP1A1/SLC39A1/KCNJ10/LOC102186069/KCNC2/LOC102190297/LOC102190935/KCNMB4/SLC41A2/ITPR2/KCNJ8/KCNA1/KCNA6/LOC102172245/SLC6A13/ANXA5/SLC9B2/PKD2/SLC10A6/TRPM3/TMC1/SLC24A5/ANXA2/HCN4/KCNK3/KCNF1/NCS1/SLC34A3/SNAP25/KCNG1/TRPA1/KCNQ3/SLC39A4/LRRC55/SLC1A2/LOC102169978/TRPC6/KCNT2/LRRC38/KCNK2/SLC…	1.24961047942558	Function
GO:0042391	regulation of membrane potential	113/3495	418/16167	0.00457351318392792	0.00457351318392792	0.0865596098832281	ADCYAP1/ADORA1/AKAP9/ATP1A1/ATP1B3/BCL2/BEGAIN/BNIP3/BOK/C3H1orf226/CACNA1G/CACNB4/CACNG4/CASQ2/CATSPER4/CDK5/CFTR/CHRNA1/CHRNA3/CHRNA5/CHRNG/CLDN19/CNTF/CRTC1/DCN/DRD1/DVL1/EHD3/FGF13/GABRA1/GABRB3/GJA1/GJC1/GLRB/GPER1/GRIK3/GRIN2C/HCN4/IFI6/KCNA1/KCNA2/KCNC2/KCNC4/KCND3/KCNE5/KCNIP1/KCNJ10/KCNJ11/KCNJ3/KCNJ5/KCNJ8/KCNK1/KCNK2/KCNK3/KCNMB4/KCNQ1/KCNQ3/KCTD7/KDR/LOC102184211/LOC102186069/LOC10218…	113	34	79	TMEM108/MUL1/PINK1/CATSPER4/KCNC4/KCND3/CDK5/AKAP9/CRTC1/LOC102189034/TRDN/POPDC3/DRD1/SNTA1/SLC26A7/CNTF/KCNJ11/SCN2B/MFN2/PRKCZ/DVL1/SCN1B/TRPM4/UBB/MAPT/GABRB3/SMAD7/TBC1D24/KCTD7/GPER1/BNIP3/MGEA5/FGF13/P2RX6	POPDC2/PEX5L/NLGN1/ATP1B3/IFI6/CHRNG/PID1/CACNB4/KCNJ3/SCN7A/CHRNA1/BOK/GRIK3/CLDN19/KCNA2/CASQ2/ATP1A1/MLLT11/KCNJ10/LOC102186069/C3H1orf226/RGS4/SRI/CFTR/NRCAM/RELN/KCNC2/DCN/KCNMB4/KCNJ8/KCNA1/SNCA/KDR/GABRA1/PRELID1/S1PR2/GJA1/HCN4/EHD3/KCNK3/SRC/RIMS2/TRPA1/MYC/KCNQ3/RIMS1/LOC102191717/ADORA1/SLC25A33/KCNK2/P2RX7/P2RX4/GLRB/PIEZO1/TRPV1/P2RX1/CACNA1G/NGFR/GJC1/GRIN2C/CACNG4/KCNIP1/CHRNA5/CHR…	1.25050208431731	Process
GO:0001764	neuron migration	41/3495	129/16167	0.00458055763149377	0.00458055763149377	0.0865596098832281	ADGRL3/ASPM/AXL/CDK5/CELSR1/CHL1/CNTN2/CXCR4/DCLK1/DISC1/DRD1/FAT3/FGF13/FYN/GJA1/KIAA0319/LHX6/LMX1B/LOC102172952/MAPT/MATN2/MYH10/NDE1/NDNF/NHSL1/NR2F1/NR4A2/NRCAM/NRP1/NRP2/NTN1/NTRK2/PCNT/POMK/RELN/SATB2/SEMA3A/SEMA6A/SPOCK1/TRIM46/TWIST1	41	7	34	PCNT/NR4A2/CDK5/DRD1/MAPT/POMK/FGF13	NRP2/SATB2/CXCR4/TRIM46/NRCAM/RELN/SEMA3A/TWIST1/CELSR1/NDNF/ADGRL3/NR2F1/SPOCK1/SEMA6A/NTRK2/GJA1/FYN/NHSL1/LHX6/LMX1B/DCLK1/NRP1/MATN2/CNTN2/ASPM/KIAA0319/AXL/MYH10/NTN1/CHL1/LOC102172952/NDE1/DISC1/FAT3	1.47019995342183	Process
GO:0000793	condensed chromosome	47/3495	152/16167	0.00458860017413956	0.00458860017413956	0.0865596098832281	ADD3/AURKA/AURKB/BIRC5/BRCA2/BUB1/BUB1B/C10H14orf39/CCDC155/CCNB1/CDK2/CENPE/CENPF/CENPN/EID3/FANCD2/FKBP6/HJURP/HSPA2/KNL1/MEI4/MIS12/MKI67/MSH5/NCAPG/NDC80/NDE1/NEK2/NIFK/P3H4/PLK1/PMF1/POLB/RAD1/RAD50/RAD51/RGS12/RNF212B/SGO1/SKA3/SMC2/SPC25/SPDL1/STAG3/SYCE3/SYCP2/SYN1	47	10	37	PMF1/SYCE3/RGS12/RAD50/HSPA2/C10H14orf39/SYCP2/CCDC155/POLB/SYN1	SGO1/NIFK/SPC25/HJURP/CDK2/EID3/CENPE/NCAPG/SMC2/MEI4/RAD51/KNL1/BUB1B/RNF212B/BUB1/SKA3/BRCA2/AURKA/CENPF/NEK2/CENPN/MIS12/AURKB/P3H4/BIRC5/SPDL1/CCNB1/RAD1/FANCD2/MSH5/NDC80/NDE1/PLK1/FKBP6/STAG3/MKI67/ADD3	1.43033092387621	Component
GO:0032526	response to retinoic acid	47/3495	152/16167	0.00458860017413956	0.00458860017413956	0.0865596098832281	ABCA1/ALDH1A2/BMP2/BRINP1/BRINP2/CD38/CDKN2D/COL1A2/COL2A1/CTSH/DRD1/ELN/EPHA3/FZD10/FZD7/GDAP2/GJA1/IGFBP2/IREB2/LEP/LOC102175889/LOC102179515/LOC102187233/LOC106504020/LOC108634606/LRP2/LYN/MAP7/MEST/MMP2/TFRC/MYC/OSR1/OVCA2/PHC1/PTK6/PTK7/RORB/RXRG/SOX9/TEK/TFRC/TLR4/TMEM161A/TWF2/WNT9B/YES1	47	15	32	FZD7/RXRG/LEP/PHC1/CDKN2D/TMEM161A/ABCA1/MAP7/DRD1/LOC102187233/PTK6/OVCA2/LOC102179515/LOC108634606/MSTRG.299	EPHA3/TFRC/IGFBP2/LRP2/GDAP2/MEST/COL1A2/COL2A1/CD38/TEK/RORB/TLR4/BRINP1/GJA1/ALDH1A2/OSR1/BMP2/LYN/MYC/BRINP2/FZD10/MMP2/LOC102175889/WNT9B/SOX9/CTSH/IREB2/TWF2/LOC106504020/PTK7/YES1/ELN	1.43033092387621	Process
GO:0050921	positive regulation of chemotaxis	47/3495	152/16167	0.00458860017413956	0.00458860017413956	0.0865596098832281	ADAM17/AIF1/C3AR1/C5/CAMK1D/CCL26/CDH13/CSF1/CXCL10/CXCL14/CXCL9/EDN3/EDNRA/F2RL1/F3/FGF16/FGF18/GJA1/IL12A/ITGA2/KDR/LOC102172952/LOC102175889/LOC102178953/LOC102182395/LOC102184087/LOC102187127/LOC108638256/LPAR1/MOSPD2/NRP1/P2RX4/PDGFD/PRKCA/PRKD1/PTPRJ/S100A14/S1PR1/SEMA5A/SNAI2/THBS1/TIAM1/TNFSF14/TNFSF18/VEGFB/VEGFC/ZNF580	47	7	40	IL12A/S100A14/LOC102182395/TNFSF14/ZNF580/PRKCA/VEGFB	TIAM1/F3/S1PR1/CSF1/C3AR1/KDR/CXCL9/CXCL10/CXCL14/LPAR1/C5/GJA1/THBS1/F2RL1/ADAM17/CAMK1D/NRP1/EDN3/SNAI2/PTPRJ/PDGFD/TNFSF18/P2RX4/EDNRA/CDH13/LOC102175889/LOC108638256/LOC102187127/LOC102184087/FGF18/ITGA2/SEMA5A/PRKD1/LOC102178953/LOC102172952/AIF1/CCL26/VEGFC/FGF16/MOSPD2	1.43033092387621	Process
GO:0006658	phosphatidylserine metabolic process	12/3495	26/16167	0.00460110333258559	0.00460110333258559	0.0865596098832281	LOC102175216/LOC102175526/MBOAT1/PLA1A/PLA2G4A/PLA2G4D/PLA2G4E/PLA2G5/SERINC1/SERINC2/SERINC5/SLC27A1	12	4	8	SERINC2/SLC27A1/PLA2G4E/LOC102175216	PLA1A/LOC102175526/PLA2G5/SERINC1/PLA2G4D/SERINC5/PLA2G4A/MBOAT1	2.13496203367448	Process
GO:0014002	astrocyte development	12/3495	26/16167	0.00460110333258559	0.00460110333258559	0.0865596098832281	CDK6/CNTF/DRD1/MAPT/MT3/PLP1/POU3F2/ROR2/S100A8/S100A9/S100B/TLR4	12	4	8	DRD1/CNTF/MT3/MAPT	S100B/S100A9/S100A8/CDK6/ROR2/TLR4/POU3F2/PLP1	2.13496203367448	Process
GO:0002730	regulation of dendritic cell cytokine production	6/3495	9/16167	0.00464002610869195	0.00464002610869195	0.0865596098832281	LOC108636404/LOC108636449/NOD2/TLR2/TLR3/TLR4	6	1	5	NOD2	LOC108636404/LOC108636449/TLR4/TLR2/TLR3	3.08383404864092	Process
GO:0005347	ATP transmembrane transporter activity	6/3495	9/16167	0.00464002610869195	0.00464002610869195	0.0865596098832281	LOC102178813/SLC25A23/SLC25A24/SLC25A25/SLC25A42/SLC25A5	6	3	3	SLC25A23/SLC25A42/SLC25A25	SLC25A24/LOC102178813/SLC25A5	3.08383404864092	Function
GO:0015217	ADP transmembrane transporter activity	6/3495	9/16167	0.00464002610869195	0.00464002610869195	0.0865596098832281	LOC102178813/SLC25A23/SLC25A24/SLC25A25/SLC25A42/SLC25A5	6	3	3	SLC25A23/SLC25A42/SLC25A25	SLC25A24/LOC102178813/SLC25A5	3.08383404864092	Function
GO:0015866	ADP transport	6/3495	9/16167	0.00464002610869195	0.00464002610869195	0.0865596098832281	LOC102178813/SLC25A23/SLC25A24/SLC25A25/SLC25A42/SLC25A5	6	3	3	SLC25A23/SLC25A42/SLC25A25	SLC25A24/LOC102178813/SLC25A5	3.08383404864092	Process
GO:0016102	diterpenoid biosynthetic process	6/3495	9/16167	0.00464002610869195	0.00464002610869195	0.0865596098832281	ALDH1A2/ALDH1A3/BCO1/CRABP2/RBP1/RDH10	6	0	6		RBP1/CRABP2/ALDH1A2/RDH10/BCO1/ALDH1A3	3.08383404864092	Process
GO:0031258	lamellipodium membrane	6/3495	9/16167	0.00464002610869195	0.00464002610869195	0.0865596098832281	ANTXR1/ITGB3/PDPN/PLEK2/SLC39A6/SYNE2	6	1	5	SYNE2	PLEK2/ANTXR1/PDPN/ITGB3/SLC39A6	3.08383404864092	Component
GO:0043615	astrocyte cell migration	6/3495	9/16167	0.00464002610869195	0.00464002610869195	0.0865596098832281	APCDD1/HEXB/LOC102175889/LOC102181993/MMP14/SCRIB	6	1	5	SCRIB	MMP14/LOC102175889/HEXB/LOC102181993/APCDD1	3.08383404864092	Process
GO:0060601	lateral sprouting from an epithelium	6/3495	9/16167	0.00464002610869195	0.00464002610869195	0.0865596098832281	AR/CELSR1/FGFR2/GLI2/NOG/TP63	6	2	4	TP63/AR	GLI2/CELSR1/NOG/FGFR2	3.08383404864092	Process
GO:0090129	positive regulation of synapse maturation	6/3495	9/16167	0.00464002610869195	0.00464002610869195	0.0865596098832281	ADGRL1/ANAPC2/CAMK2B/CDC20/NEURL1/RELN	6	3	3	CAMK2B/ANAPC2/NEURL1	CDC20/RELN/ADGRL1	3.08383404864092	Process
GO:1901857	positive regulation of cellular respiration	6/3495	9/16167	0.00464002610869195	0.00464002610869195	0.0865596098832281	CCNB1/CDK1/MFN2/MYC/PINK1/PRELID1	6	2	4	PINK1/MFN2	PRELID1/MYC/CCNB1/CDK1	3.08383404864092	Process
GO:1903044	protein localization to membrane raft	6/3495	9/16167	0.00464002610869195	0.00464002610869195	0.0865596098832281	CD24/CLIP1/FLOT1/FLOT2/REEP2/TSC2	6	4	2	CLIP1/FLOT2/FLOT1/TSC2	REEP2/CD24	3.08383404864092	Process
GO:0019887	protein kinase regulator activity	58/3495	195/16167	0.00464349776631765	0.00464349776631765	0.0865596098832281	AFAP1L2/ASPN/BGN/CAMK2N1/CASP3/CCNB1/CCND1/CD24/CDKN2B/CDKN2D/CHAD/CKS2/CXCL10/DCN/EFNA5/ERBB3/FGF13/FGFR1OP/FLRT1/FLRT3/GMFB/GMFG/GREM1/HEXIM2/HYAL2/IGF1/IGF2/INCA1/LOC102184087/LOC102187127/LOC108638256/LRRC15/LRRC19/LRRC3/LRRC4/LRRC4B/LRRTM1/LRTM1/LTF/MAP2K2/MT3/NCS1/NOS2/NRG1/NYX/P2RX7/PKIB/PKIG/PRKAR1B/PRKAR2A/PRKAR2B/RTN4R/RTN4RL2/SOCS2/SPDYA/SPRED1/SPRED2/VLDLR	58	13	45	MAP2K2/CDKN2D/LRRC19/CDKN2B/VLDLR/FGFR1OP/MT3/INCA1/HEXIM2/PRKAR2A/PRKAR1B/FGF13/RTN4R	LRRC15/LRRC3/CAMK2N1/LRRC4/PRKAR2B/DCN/SOCS2/ERBB3/IGF1/CXCL10/EFNA5/ASPN/CKS2/PKIB/CD24/GMFB/SPRED1/GREM1/LRRTM1/SPRED2/SPDYA/NCS1/FLRT3/PKIG/RTN4RL2/P2RX7/GMFG/LRRC4B/LOC108638256/LOC102187127/LOC102184087/NOS2/CHAD/CCNB1/LRTM1/HYAL2/LTF/AFAP1L2/NRG1/CASP3/FLRT1/CCND1/IGF2/NYX/BGN	1.37586442170133	Function
GO:0050715	positive regulation of cytokine secretion	48/3495	156/16167	0.00467532505377404	0.00467532505377404	0.0866364297154938	AGTR1/BAC7.5/C1QTNF3/C1QTNF4/C5/CD14/CD274/CD84/CLEC5A/CLEC6A/F2R/F2RL1/FZD5/HYAL2/IL17RA/IL1RL1/LOC100860781/LOC100860959/LOC100861338/LOC102169231/LOC102170003/LOC102172255/LOC102178679/LOC102184087/LOC102187127/LOC102190572/LOC102190840/LOC102191717/LOC108635143/LOC108635409/LOC108638256/MAP34-B/MAPK11/CD34/NLRP3/NOD2/P2RX7/POSTN/PRKCZ/PTGER4/SRC/SYK/TEK/TLR2/TLR4/TNFSF15/TWIST1/VTCN1	48	7	41	VTCN1/MAPK11/PRKCZ/NOD2/LOC102178679/LOC102172255/LOC108635143	AGTR1/FZD5/LOC102190840/LOC102190572/CD84/CLEC5A/LOC100860959/TWIST1/CLEC6A/IL17RA/CD14/NLRP3/TEK/CD274/SYK/TNFSF15/TLR4/C5/F2RL1/F2R/IL1RL1/POSTN/SRC/C1QTNF4/LOC102191717/P2RX7/TLR2/LOC108638256/LOC102187127/LOC102184087/PTGER4/C1QTNF3/HYAL2/MAP34-B/LOC102169231/BAC7.5/LOC102170003/LOC100861338/LOC100860781/LOC108635409/MSTRG.10826	1.42330802244965	Process
GO:0023014	signal transduction by protein phosphorylation	94/3495	340/16167	0.00468119385995464	0.00468119385995464	0.0866364297154938	AKAP9/AXIN1/BTC/CAMK2B/CAMK2G/CCR3/CRKL/CTSH/DAB2/DUSP5/DUSP6/DUSP7/ERBB3/FCER1A/FGD4/FGF13/FGF16/FGF18/FGFR2/FGFR4/FYN/GFRA1/GRIN2C/GRIN2D/HSF1/IGF1/IKBKG/IL17RD/IL2RA/IL31RA/IL5RA/IRAK4/IRS1/KDR/KIT/KITLG/KLB/LOC102175487/LOC102175889/LOC102183919/LOC102184087/LOC102184306/LOC102187127/LOC102189340/LOC108634739/LOC108638256/MAP2K2/MAP3K10/MAP3K14/MAP3K19/MAP3K4/MAP3K7CL/MAP3K8/MAP3K9/MAP4K4/MAP…	94	40	54	PPM1L/MUL1/IRS1/LOC102183919/CAMK2B/NOD1/AKAP9/FGD4/MAPK11/BTC/MAPK10/TNIP2/MAP2K2/NRTN/UBA52/MAP3K4/MAP3K9/SPTB/LOC102175487/HSF1/MAPKAPK2/CRKL/RASAL1/NOD2/MT3/PAK4/MAP3K10/LOC102189340/MAP3K14/NRG4/IL5RA/DUSP7/CCR3/MAPK4/AXIN1/LOC102184306/CAMK2G/FGF13/IKBKG/LOC108634739	MAP3K7CL/SLC11A1/MAP3K19/STK39/NRAS/FCER1A/MDFIC/KITLG/DUSP6/IRAK4/ERBB3/IGF1/KLB/PDGFRA/KIT/KDR/SHC2/FGFR4/TEK/ROR2/SYK/FYN/SPRED1/MAP4K4/RASGRP3/OSR1/PAK5/IL2RA/MAP3K8/MYC/NCAM1/NPHS1/GRIN2D/LOC102175889/LOC108638256/LOC102187127/LOC102184087/GRIN2C/SOX9/FGF18/IL31RA/PTGER4/DAB2/CTSH/IL17RD/MDFI/SYNGAP1/FGFR2/GFRA1/DUSP5/NRG1/PAK1/FGF16/NRK	1.27888412017167	Process
GO:0031941	filamentous actin	10/3495	20/16167	0.00470759734142328	0.00470759734142328	0.0866364297154938	ACTC1/ARPC3/CARMIL1/CD2AP/FSCN1/LOC108637778/MYO1C/MYO3A/PDLIM4/TMOD3	10	2	8	MYO3A/MYO1C	PDLIM4/TMOD3/ACTC1/LOC108637778/ARPC3/CARMIL1/CD2AP/FSCN1	2.31287553648069	Component
GO:0051251	positive regulation of lymphocyte activation	78/3495	275/16167	0.00471935668030242	0.00471935668030242	0.0866364297154938	AIF1/ANXA1/AXL/BCL2/BST1/BTK/CARD11/CD24/CD274/CD38/CD3E/CD4/CD40/CD6/CD83/CD86/DHPS/DOCK8/EFNB3/EPHB4/EPHB6/FLOT2/FYN/GLI2/GLI3/HHLA2/HSPH1/IGF1/IGF2/IGFBP2/IL12A/IL2RA/IL6ST/LEP/LOC100861338/LOC102175177/LOC102175889/LOC102176691/LOC102177727/LOC102178953/LOC102183941/LOC102184087/LOC102187127/LOC102189932/LOC102190036/LOC108638256/LYN/MMP14/MSH2/MSTRG.14196/TFRC/MYB/NCK2/NFKBIZ/NLRP3/NOD2/PAGR…	78	23	55	IL12A/RUNX3/VTCN1/LEP/LOC102183941/CD4/TNIP2/TNFSF14/DHPS/MSH2/NCK2/PRKCQ/LOC102190036/CD3E/PRKCZ/TNFRSF4/NOD2/FLOT2/PAGR1/CD6/SART1/MSTRG.14196/MSTRG.299	NFKBIZ/HHLA2/CD86/TFRC/IGFBP2/SLC39A10/GLI2/LOC102175177/EPHB6/GLI3/IGF1/LOC102189932/BST1/CD38/NLRP3/CD274/DOCK8/ANXA1/SYK/TLR4/FYN/CD24/MYB/PNP/LOC102176691/MMP14/TNFSF13B/LOC102177727/HSPH1/IL2RA/SRC/CD40/LYN/AXL/LOC102175889/LOC108638256/LOC102187127/LOC102184087/TNFSF13/EFNB3/PIK3R6/SLC4A1/IL6ST/TGFBR2/LOC102178953/CD83/AIF1/YES1/BCL2/LOC100861338/EPHB4/CARD11/IGF2/BTK/PDCD1	1.31203121342177	Process
GO:0005865	striated muscle thin filament	11/3495	23/16167	0.00472023781619653	0.00472023781619653	0.0866364297154938	ACTC1/ACTN3/LMOD1/LMOD3/TMOD3/TMOD4/TNNC1/TNNC2/TNNI1/TNNT1/TNNT2	11	8	3	TMOD4/TNNC2/LMOD1/TNNI1/TNNT1/LMOD3/TNNC1/ACTN3	TMOD3/ACTC1/TNNT2	2.21231573054674	Component
GO:0008305	integrin complex	11/3495	23/16167	0.00472023781619653	0.00472023781619653	0.0866364297154938	ITGA10/ITGA2/ITGA5/ITGA6/ITGA8/ITGA9/ITGAM/ITGAX/ITGB3/ITGB6/LOC102180368	11	1	10	LOC102180368	ITGB6/ITGA6/ITGA10/ITGA5/ITGA8/ITGB3/ITGA2/ITGA9/ITGAM/ITGAX	2.21231573054674	Component
GO:0034587	piRNA metabolic process	11/3495	23/16167	0.00472023781619653	0.00472023781619653	0.0866364297154938	ASZ1/DDX4/EXD1/FKBP6/GPAT2/HENMT1/LOC108633216/LOC108635387/MAEL/PIWIL2/TDRKH	11	5	6	HENMT1/TDRKH/PIWIL2/EXD1/GPAT2	MAEL/ASZ1/DDX4/FKBP6/LOC108633216/LOC108635387	2.21231573054674	Process
GO:0045576	mast cell activation	11/3495	23/16167	0.00472023781619653	0.00472023781619653	0.0866364297154938	ADORA3/BTK/CHGA/FCER1G/KIT/LOC102169149/LOC102173969/MILR1/NR4A3/PIK3CG/TLR4	11	1	10	NR4A3	ADORA3/LOC102169149/FCER1G/PIK3CG/KIT/TLR4/MILR1/LOC102173969/CHGA/BTK	2.21231573054674	Process
GO:0090068	positive regulation of cell cycle process	77/3495	271/16167	0.00473706281723264	0.00473706281723264	0.0866806426855196	AIF1/ANAPC11/ANXA1/AURKA/AURKB/BIRC5/BTC/CAMK2B/CCNB1/CCND1/CCND2/CDC20/CDC25B/CDC25C/CDC6/CDC7/CDK1/CDT1/CENPE/CHEK2/CIT/CNOT6L/CXCR5/DDX11/DLGAP5/DTL/E2F1/E2F7/E2F8/ECT2/EDN3/ESPL1/FAM83D/FAP/FBXO5/FOXO4/GADD45A/GATA6/GEN1/GLI1/GTSE1/HSPA2/HYAL1/IGF1/IGF2/KIF14/KIF23/LEF1/LMNB1/LOC102169182/LOC102175286/MEPCE/MUC1/NDC80/NUDT16/NUSAP1/ORC1/PAGR1/PCBP4/PHIP/PIWIL2/PKD2/PLAGL1/PLCB1/POU4F1/PRKAR2A…	77	22	55	TP63/NUDT16/WNT4/CAMK2B/DDX11/BTC/CDC25C/PIWIL2/LOC102169182/PHIP/RAD51B/HSPA2/PLCB1/CXCR5/ANAPC11/PCBP4/PRKAR2A/SH2B1/PAGR1/MEPCE/FOXO4/LOC102175286	ECT2/RCC2/FAP/CDC20/ORC1/GADD45A/CDC7/MUC1/E2F7/ESPL1/GLI1/IGF1/CCND2/RHNO1/GTSE1/LEF1/CENPE/PKD2/CNOT6L/LMNB1/ANXA1/PLAGL1/FBXO5/DLGAP5/TMOD3/NUSAP1/KIF23/GEN1/POU4F1/CDC25B/EDN3/AURKA/E2F1/FAM83D/DTL/KIF14/CHEK2/CIT/CDT1/SPAG5/AURKB/RNF112/CDC6/BIRC5/CCNB1/HYAL1/SOX4/AIF1/GATA6/NDC80/SLF2/CDK1/E2F8/CCND1/IGF2	1.31432779563847	Process
GO:0009187	cyclic nucleotide metabolic process	19/3495	49/16167	0.00474081071001976	0.00474081071001976	0.0866806426855196	ADCY1/ADCY3/ADCY6/ADCY7/ADCY9/AMPD2/ATP2B2/CACNB4/GUCY1B3/GUCY2C/GUCY2D/ATP2B2/NPPC/PDE11A/PDE1A/PDE3B/PDE4A/PDE5A/PDE8A	19	8	11	PDE11A/ADCY1/PDE4A/GUCY2D/PDE8A/ATP2B2/ADCY9/MSTRG.18649	NPPC/CACNB4/PDE1A/AMPD2/ADCY6/GUCY2C/PDE5A/ADCY3/PDE3B/GUCY1B3/ADCY7	1.79365857931155	Process
GO:0046717	acid secretion	25/3495	70/16167	0.00475568540432375	0.00475568540432375	0.086786353146832	ABCB4/ABCC2/ANXA1/ATP4A/BDKRB2/CACNB4/GLS2/HRH2/KISS1R/LEP/LOC102177789/MIP/MYC/NOS2/NTRK2/PAK1/PLA2G4A/PLA2G5/SLC1A2/SLC22A16/SLC26A7/SLC38A2/SLC6A9/STARD10/TRPV1	25	7	18	LEP/MIP/KISS1R/SLC22A16/LOC102177789/SLC26A7/STARD10	PLA2G5/CACNB4/SLC6A9/ABCB4/SLC38A2/GLS2/ANXA1/NTRK2/HRH2/MYC/SLC1A2/PLA2G4A/ATP4A/NOS2/TRPV1/BDKRB2/ABCC2/PAK1	1.65205395462906	Process
GO:0022839	ion gated channel activity	75/3495	263/16167	0.00476751839981467	0.00476751839981467	0.0868362581983117	ABCC8/ANO7/BEST1/BSND/CACNA1G/CACNA2D2/CACNA2D3/CACNB4/CACNG4/CACNG5/CALHM1/CATSPER4/CFTR/CHRNA1/CHRNA3/CHRNA5/CHRNG/CLCN5/GABRA1/GABRA2/GABRB3/GABRE/GLRB/GRIK3/GRIN2C/GRIN2D/GRIN3A/HCN4/HPN/ITPR2/JPH3/KCNA1/KCNA2/KCNA6/KCNA7/KCNC2/KCNC3/KCNC4/KCND3/KCNF1/KCNG1/KCNJ10/KCNJ11/KCNJ3/KCNJ5/KCNJ8/KCNK1/KCNK2/KCNK3/KCNMB4/KCNN1/KCNQ1/KCNQ3/KCNS3/KCNT1/KCNT2/LOC102189471/LRRC38/LRRC55/NCALD/NCS1/P2RX1/…	75	18	57	CATSPER4/BSND/KCNC4/KCND3/KCNN1/KCNS3/KCNT1/KCNJ11/ABCC8/JPH3/HPN/RYR1/KCNA7/TRPM4/GABRB3/CACNA2D3/CACNA2D2/P2RX6	PEX5L/CHRNG/CACNB4/KCNJ3/CHRNA1/ANO7/GRIK3/KCNA2/KCNJ10/CFTR/KCNC2/KCNMB4/ITPR2/KCNJ8/KCNA1/KCNA6/PKD2/GABRA2/GABRA1/TMC1/GRIN3A/HCN4/KCNK3/KCNF1/NCS1/SNAP25/KCNG1/NCALD/TRPA1/KCNQ3/LRRC55/KCNT2/LRRC38/KCNK2/TRPV4/P2RX7/P2RX4/GLRB/GRIN2D/KCNC3/TRPV1/P2RX1/CACNA1G/GRIN2C/CACNG5/CACNG4/CHRNA5/CHRNA3/SCNN1B/CALHM1/KCNK1/KCNJ5/BEST1/KCNQ1/CLCN5/GABRE/LOC102189471	1.31913053411446	Function
GO:0005819	spindle	74/3495	259/16167	0.00478008221980692	0.00478008221980692	0.0868992591217831	ANXA11/ASPM/AURKA/AURKB/BIRC5/BUB1B/CALM1/CALM3/CAMK2B/CAPN6/CCDC155/CCDC69/CCNB1/CDC20/CDC25B/CDC6/CDC7/CDCA8/CDK1/CDK5RAP2/CENPE/CENPF/CEP162/CEP250/CKAP2/DCTN1/DDX11/DIAPH1/DLGAP5/DYNC1I1/DYNLL1/ECT2/EFHC1/ESPL1/FAM83D/FBXO5/GEM/HECW2/HSF1/HSPA2/IKBKG/KATNBL1/KIF11/KIF14/KIF15/KIF18A/KIF20A/KIF23/KIFC1/KLHL22/LOC102178813/LOC108634705/MAD1L1/MAP1S/MYC/NDE1/NEDD9/NEK2/NUSAP1/PGRMC1/PKD2/PLK1/PO…	74	21	53	CAMK2B/DDX11/DIAPH1/RGS14/MAP1S/CDK5RAP2/CEP162/CALM1/HSPA2/DCTN1/CEP250/HSF1/CALM3/CCDC155/SEPT1/MAD1L1/POLB/ANXA11/IKBKG/LOC108634705/KLHL22	ECT2/SGO1/RCC2/HECW2/CDCA8/CDC20/CDC7/PSRC1/DYNC1I1/ESPL1/CENPE/PKD2/TACC3/CCDC69/KIF20A/TTK/FBXO5/DLGAP5/NUSAP1/BUB1B/KATNBL1/KIF23/SKA3/CKAP2/CDC25B/AURKA/FAM83D/GEM/MYC/KIF18A/CENPF/NEK2/ASPM/KIF14/DYNLL1/SPAG5/AURKB/CDC6/BIRC5/SPDL1/CCNB1/KIF15/NEDD9/EFHC1/KIFC1/NDE1/PLK1/KIF11/CDK1/PGRMC1/CAPN6/LOC102178813/SLC25A5	1.32164316370325	Component
GO:0072073	kidney epithelium development	43/3495	137/16167	0.00483872778303385	0.00483872778303385	0.0877981685186469	ADAMTS16/AMPD2/BASP1/BCL2/BMP2/CALB1/CAT/CD24/CITED1/DCHS1/EPHA7/FAT4/FGFR2/GLI3/GPC3/GREM1/HEY1/HEYL/HOXA11/KLHL3/CD34/MYC/NOG/NPHS1/NUP93/OSR1/PECAM1/PKD2/PTPRO/SDC1/SIX2/SMAD7/SOX8/SOX9/SPATA5/TACSTD2/TCF21/TIMELESS/TSHZ3/VCAN/WNT4/WNT9B/WT1	43	5	38	WNT4/KLHL3/CAT/NUP93/SMAD7	HEYL/TACSTD2/AMPD2/GLI3/HOXA11/TIMELESS/PTPRO/PKD2/VCAN/CD24/EPHA7/TCF21/GREM1/SIX2/SDC1/OSR1/BMP2/CALB1/HEY1/MYC/WT1/DCHS1/SPATA5/FAT4/TSHZ3/NPHS1/NOG/WNT9B/PECAM1/SOX9/BASP1/ADAMTS16/BCL2/SOX8/FGFR2/CITED1/GPC3/MSTRG.10826	1.45187807399518	Process
GO:0048232	male gamete generation	127/3495	477/16167	0.00485003690553068	0.00485003690553068	0.0878363819483606	ADAMTS16/ADAMTS2/ADGRG2/ADIG/AGFG1/AKAP9/ALKBH5/AR/ASPM/ASZ1/ATN1/AXL/B4GALNT1/BARD1/BRCA2/BRIP1/BTG1/C10H14orf39/CABYR/CATSPER4/CCDC136/CCDC155/CCNB1/CCND2/CFTR/CHD5/CIT/CLDN11/CNBD2/CNTD1/CREM/CRTAP/CTSH/CTSV/DDIAS/DDX25/DDX4/DNAH1/DPCD/DYNLL1/E2F1/FKBP6/FOXA3/GAMT/GLI1/GSR/HOOK1/HOXA11/HSF1/HSF2/HSPA2/INHBB/IQCF1/JAG2/KHDRBS3/KIAA1109/KIF18A/KIFC1/KIT/KNL1/KRT9/LOC102168411/LOC102176073/LOC102…	127	57	70	TP63/CATSPER4/LOC102168411/SCMH1/MAST2/HOOK1/TDRKH/CCDC136/AKAP9/ATN1/LOC108636082/SYCE3/NME5/PCSK4/GAMT/TESK1/PIWIL2/MAP7/PACRG/HSPA2/C10H14orf39/PYGO1/MNS1/LOC102187233/MSH2/TPT1-2/CREM/SPAG6/TCFL5/SYCP2/CNBD2/ADIG/SPATA2/HSF1/RGS2/MFN2/LOC108637850/KIAA1109/FOXA3/CCDC155/ZMYND15/UBB/ALKBH5/SPATA20/KRT9/CNTD1/JAG2/IQCF1/CABYR/NEURL1/DPCD/DDX25/AR/TAF7L/LOC102188668/MSTRG.14173/MSTRG.6252	CLDN11/AGFG1/RHBDD1/BARD1/INHBB/OCA2/LOC102186069/MAEL/HOXA11/ASZ1/CFTR/ZPBP/BTG1/B4GALNT1/GLI1/CCND2/SPATA18/KIT/ADAMTS2/CTSV/MEI4/HSF2/KNL1/SPDYA/POU4F1/BRCA2/E2F1/KHDRBS3/WT1/KIF18A/NLRP14/CHD5/ASPM/TMEM119/DYNLL1/CIT/LOC108637964/AXL/PLAUR/ZNF296/BRIP1/SHISA6/ZPBP2/LOC102176073/LOC102176361/TIMP2/SSTR2/SOX9/CCNB1/DDX4/SPEF2/ADAMTS16/CTSH/SSTR1/SERPINA5/CRTAP/DNAH1/TDRD6/KIFC1/SOX8/MEIOB/FKBP6…	1.23159410118678	Process
GO:0043270	positive regulation of ion transport	89/3495	320/16167	0.00487158089532315	0.00487158089532315	0.0878929936879813	ABCA7/ABCB4/ACSL5/ADORA1/AKAP9/AKT3/AMIGO1/APLNR/ARL6IP1/ATF4/ATP1B3/ATP2B2/ATP8A2/AVPR1A/BDKRB1/C3H1orf226/CACNB4/CACNG4/CALCR/CALM1/CALM3/CAPN3/CD4/CEMIP/CFTR/CNTN1/CRHR2/CTSS/CXCL10/CXCL9/CXCR4/DPYSL2/DRD1/DTNBP1/EDN3/EDNRA/EHD3/EPHB2/F2R/GAL/GPER1/HSPA2/IGF1/KCNA1/KCNC2/KCNE5/KCNJ11/KCNQ1/LEP/LOC102170266/LOC102175889/LOC102182395/LOC102190430/LOC108633189/LOC108633809/LRRC38/LRRC55/MCHR1/MGE…	89	32	57	LOC102170266/PINK1/AMIGO1/S100A1/LEP/AKAP9/CNTN1/CD4/ATF4/MCHR1/LOC102182395/ABCA7/TRDN/CALM1/HSPA2/CAPN3/DRD1/UCN/ATP8A2/PLCB1/KCNJ11/RGS7/NOS1/SCN1B/CALM3/SLC38A3/ATP2B2/SLC6A1/DTNBP1/GPER1/MGEA5/MSTRG.18649	TRPC1/ATP1B3/EPHB2/PTAFR/CXCR4/CACNB4/PLA2R1/STK39/CTSS/C3H1orf226/SRI/CRHR2/CFTR/RELN/ABCB4/CALCR/KCNC2/AVPR1A/IGF1/KCNA1/SNCA/PKD2/CXCL9/CXCL10/PRELID1/STC1/DPYSL2/SGK1/F2R/EHD3/STXBP1/EDN3/LOC108633189/LOC102190430/TRPA1/APLNR/LRRC55/TRPC6/ADORA1/AKT3/LRRC38/P2RX7/P2RX4/EDNRA/LOC102175889/P2RX1/CACNG4/CEMIP/BDKRB1/TRH/LOC108633809/ARL6IP1/PRSS8/ACSL5/GAL/KCNQ1/KCNE5	1.28653701716738	Process
GO:0051260	protein homooligomerization	89/3495	320/16167	0.00487158089532315	0.00487158089532315	0.0878929936879813	ALAD/ALDH1A3/ALDH5A1/ALDOA/ALOX5AP/ANGPTL4/ANXA5/APAF1/AXIN1/C1QTNF1/C1QTNF7/CALHM1/CAT/CCDC88C/CD3D/CD3E/CD3G/CDH1/CLDN1/COLEC12/CPT1A/CTH/CUBN/DECR1/DGKD/DHPS/DNM1L/ECT2/EHD3/EHD4/ENTPD1/ENTPD2/FCER1G/FIS1/FLOT1/GFPT1/GLUL/HSF1/IKBKE/KCNC2/KCNJ10/LCN2/LGI1/LOC102175487/LOC102175560/LOC102175701/LOC102187782/LOC102187932/LOC102188418/LOC102190925/LOC108634606/LZTS3/MAPT/MARCKS/MGST1/MIP/MSR1/ACO…	89	43	46	TP63/LOC102190925/RXRG/PFKM/MIP/LOC102175560/VWF/PICK1/ANGPTL4/DHPS/ALAD/PLN/LOC102175487/GFPT1/LOC102187932/LZTS3/DECR1/SHARPIN/HSF1/CAT/CD3G/CD3D/CD3E/ALDH5A1/RYR1/TRPM4/MAPT/CCDC88C/SLC6A1/TMCC1/FLOT1/AXIN1/TSC2/ALDOA/TRIM72/TMEM120A/FIS1/LGI1/PRF1/LOC102175701/LOC108634606/P2RX6/MSTRG.14851	CLDN1/NLGN1/ECT2/DGKD/CTH/SYT11/KCNJ10/FCER1G/KCNC2/APAF1/DNM1L/MGST1/ANXA5/PKD2/PPAT/C1QTNF7/PAM/SCARA5/MARCKS/EHD4/NLRC4/EHD3/LCN2/ENTPD2/ALOX5AP/CUBN/LOC102187782/LOC102188418/TRPA1/SLC1A2/IKBKE/GLUL/P2RX4/TDO2/CDH1/TRPV1/P2RX1/SHMT1/C1QTNF1/ALDH1A3/SCUBE3/COLEC12/CALHM1/ENTPD1/MSR1/CPT1A	1.28653701716738	Process
GO:0030674	protein binding, bridging	51/3495	168/16167	0.00489914167510074	0.00489914167510074	0.088223470840394	ABI2/ACTN3/AMFR/ANXA1/ARRB1/BCAR3/CLNK/COL11A1/COL11A2/COL1A2/COL8A2/CRKL/DAB2/EPN1/FLRT1/FLRT3/GRB14/GRB7/HIP1R/INSC/IRS1/LASP1/LOC102173185/LOC102179935/LOC102186533/LOC108637488/MAPT/MLPH/NCK2/NEFL/PAG1/POLDIP2/PSMC6/RAD50/SERINC1/SERINC5/SH3BGRL/SHD/SHE/SHF/SKAP1/SLA/SORBS2/SRC/SSX2IP/SYNM/TCAP/TNNT2/TRDN/VPS18/WWC1	51	20	31	IRS1/MLPH/CLNK/RAD50/NEFL/TRDN/SHF/VPS18/NCK2/INSC/CRKL/AMFR/EPN1/POLDIP2/SKAP1/TCAP/MAPT/SYNM/SORBS2/ACTN3	LOC102186533/ABI2/GRB14/COL8A2/SSX2IP/BCAR3/COL11A1/SHE/COL1A2/WWC1/SHD/ANXA1/SERINC1/PSMC6/SERINC5/FLRT3/SRC/PAG1/SLA/LOC108637488/ARRB1/LOC102179935/TNNT2/HIP1R/LASP1/GRB7/DAB2/COL11A2/FLRT1/SH3BGRL/LOC102173185	1.4042458614347	Function
GO:0042133	neurotransmitter metabolic process	31/3495	92/16167	0.0049571404258649	0.0049571404258649	0.0890997962956031	ABAT/AGTPBP1/ALDH5A1/ATP2B2/BCHE/DDAH1/DYNLL1/ENPP6/GLUL/HDC/HNMT/LOC102177333/LOC102180520/LOC102180785/LOC102184252/LOC108634352/LOC108634669/MOXD1/ATP2B2/NAALAD2/NOS1/NOS2/NOS3/P2RX4/PHGDH/RNF180/SDSL/SHMT1/TLR2/TPH2/TRH	31	11	20	DDAH1/PHGDH/LOC102177333/AGTPBP1/NOS1/ALDH5A1/RNF180/ATP2B2/ABAT/LOC108634669/MSTRG.18649	BCHE/HNMT/NOS3/TPH2/MOXD1/HDC/LOC102184252/LOC102180785/LOC102180520/GLUL/DYNLL1/SDSL/P2RX4/TLR2/NOS2/SHMT1/TRH/ENPP6/NAALAD2/LOC108634352	1.55867699197611	Process
GO:0002758	innate immune response-activating signal transduction	53/3495	176/16167	0.00501991160600638	0.00501991160600638	0.0898894806589509	BTK/CARD11/CD14/CD86/CLEC4D/CLEC6A/COLEC12/CTSS/FCER1G/FYN/IKBKE/IKBKG/IRAK4/IRF7/ITGAM/LOC100860959/LOC102169730/LOC102173185/LOC102179935/LOC102180291/LOC102183941/LOC102184087/LOC102187127/LOC106503212/LOC108634955/LOC108636542/LOC108638256/LY96/LYN/MAPKAPK2/MARCO/MUC1/MUC6/NOD1/NOD2/NRAS/PGLYRP1/PTAFR/S100A1/S100A14/S100A8/S100A9/SCARB1/SRC/SYK/TLR2/TLR3/TLR4/TLR7/TNIP2/TRAF3/TRIL/UBA52	53	11	42	S100A14/S100A1/NOD1/LOC102183941/TNIP2/UBA52/MAPKAPK2/NOD2/MUC6/IKBKG/LOC108634955	CD86/LOC108636542/PTAFR/MARCO/NRAS/CTSS/S100A9/S100A8/MUC1/FCER1G/TRIL/LOC100860959/IRAK4/CLEC4D/CLEC6A/LOC102180291/CD14/SYK/TLR4/FYN/SRC/LY96/LYN/LOC102179935/IKBKE/SCARB1/TLR2/PGLYRP1/LOC108638256/LOC102187127/LOC102184087/LOC106503212/TRAF3/COLEC12/ITGAM/CARD11/LOC102169730/TLR3/IRF7/TLR7/BTK/LOC102173185	1.3929818571986	Process
GO:0046546	development of primary male sexual characteristics	53/3495	176/16167	0.00501991160600638	0.00501991160600638	0.0898894806589509	AKAP9/AMHR2/ANKRD7/AR/ARID5B/ASPM/ATN1/BCL2/BOK/BRIP1/CCND1/CSDE1/CTSV/ESR1/GATA6/GFRA1/HMGCS1/HOXA11/INHA/INHBB/JAG2/KCNQ1/KDR/KIF18A/KIT/KITLG/LHFPL2/LOC102168411/LOC102176073/LOC102176361/LOC102184252/LOC102187782/LOC102187932/LOC102188418/LOC102189034/LRP2/MAP7/MFN2/MGST1/MMP14/MSH2/JAG2/NASP/PDGFRA/SDC1/SGPL1/SOX8/SOX9/TCF21/UBB/WNT2B/WNT4/WT1	53	16	37	WNT4/LOC102168411/CSDE1/ANKRD7/AKAP9/ATN1/LOC102189034/MAP7/ESR1/MSH2/LOC102187932/MFN2/UBB/JAG2/AR/MSTRG.14173	INHA/INHBB/LRP2/BOK/NASP/WNT2B/HOXA11/KITLG/AMHR2/MGST1/PDGFRA/KIT/KDR/CTSV/TCF21/MMP14/LHFPL2/LOC102184252/SDC1/LOC102187782/LOC102188418/WT1/KIF18A/ASPM/BRIP1/LOC102176073/LOC102176361/SOX9/HMGCS1/GATA6/BCL2/SOX8/GFRA1/SGPL1/ARID5B/CCND1/KCNQ1	1.3929818571986	Process
GO:0006820	anion transport	143/3495	545/16167	0.00517782703387309	0.00517782703387309	0.0924468468654114	ABCA1/ABCA7/ABCB4/ABCC2/ABCC6/ABCC9/ABCG2/ABCG8/ACSL3/ACSL4/ACSL5/ADAMTS8/ANO7/ANXA1/ATP10D/ATP8A2/ATP8B2/BDKRB2/BEST1/BSND/CA12/CA14/CA5B/CACNB4/CALHM1/CFTR/CLCN5/CLDN4/CLIC1/CLIC4/CLIC5/CPT1A/CPT1B/ENPP1/FOLR2/GABRA1/GABRA2/GABRB3/GABRE/GJA1/GLRB/GLS2/HBBC/KCNJ10/KISS1R/LDLR/LEP/LOC100860959/LOC102171143/LOC102172245/LOC102172606/LOC102174322/LOC102175315/LOC102175526/LOC102175876/LOC102176710/…	143	39	104	PLSCR5/SLC37A1/SERINC2/SLC38A11/BSND/SLC6A17/CA14/LEP/MIP/CPT1B/ABCA7/KISS1R/LOC108636372/SLC25A23/SLC27A1/SLC25A42/ABCA1/SLC22A16/SLC12A1/CA12/SLC7A7/SLC25A25/LOC102177789/ATP8A2/LOC102187932/SLC26A7/STARD10/SLC27A5/SLC13A5/SLC16A11/SLC16A3/GABRB3/SERINC4/SLC38A3/SLC6A1/CLIC5/LOC108634606/SLC6A8/SLC7A4	SLC33A1/LOC102175526/PLSCR4/SLCO2A1/PLA2G5/CLIC4/SLC16A14/ACSL3/SLC4A3/SLC11A1/CACNB4/LRP2/OCA2/ANO7/MFSD2A/SLC2A1/SLC6A9/LRRC8B/LRRC8D/SLC25A24/ATP8B2/KCNJ10/CFTR/LOC100860959/ABCB4/SLC38A4/SLC38A2/SLC38A1/SLC16A7/GLS2/LOC102171143/LOC102172606/ABCC9/SLCO1C1/LOC102172245/SLC6A13/ABCG2/GABRA2/ATP10D/SLC10A6/GABRA1/LOC102191423/PRELID1/LDLR/ANXA1/NTRK2/SERINC1/GJA1/LOC102184907/ENPP1/SLC22A3/SLC38…	1.21372918061188	Process
GO:0005811	lipid droplet	26/3495	74/16167	0.00518210101680218	0.00518210101680218	0.0924468468654114	ABHD5/ACSL3/ACSL4/ADIG/ANXA2/CIDEC/CKAP4/HILPDA/LDAH/LOC102188073/LOC102188887/LOC108635379/LPCAT1/MGLL/NSDHL/PLA2G4A/PLIN1/PLIN4/PLIN5/RAP1B/RBP1/REPIN1/RSAD2/STARD13/SYNGR2/TMEM135	26	12	14	REPIN1/HILPDA/PLIN4/PLIN5/ADIG/LOC102188073/LOC102188887/SYNGR2/PLIN1/CIDEC/MGLL/LOC108635379	RBP1/ACSL3/RAP1B/CKAP4/ANXA2/LDAH/RSAD2/STARD13/PLA2G4A/LPCAT1/ABHD5/TMEM135/ACSL4/NSDHL	1.62526389049994	Component
[truncated: 10,210 more rows]
