# Supplementary material for: Transcriptome Dynamics and Regulatory Networks of Postnatal Muscle Development in Leizhou Black Goats
Source: Int J Mol Sci. 2025 Dec 21;27(1):88. doi: 10.3390/ijms27010088 (PMC12785553; doi:10.3390/ijms27010088)
Supplement: Supplementary file 1 [file ijms-27-00088-s001.zip › Supplementary Files S2 Functional Enrichment Analysis (GSEA and ORA) of DEGs Across Three Developmental Stages/ORA/GO/time_expression_twoyear.vs.halfyear/enrich.xls]

ID	Description	GeneRatio	BgRatio	pvalue	p.adjust	qvalue	geneID	Count	UpGenes	DownGenes	UpGeneSet	DownGeneSet	RichFactor	category
GO:0030199	collagen fibril organization	11/660	37/16167	1.56555532129577e-07	1.56555532129577e-07	0.000901100683878449	ADAMTS2/COL11A1/COL11A2/COL1A2/COL3A1/COL5A2/DDR2/DPT/GREM1/SERPINF2/SERPINH1	11	0	11		COL3A1/COL5A2/COL11A1/DDR2/COL1A2/ADAMTS2/GREM1/SERPINH1/DPT/SERPINF2/COL11A2	7.28243243243243	Process
GO:0031012	extracellular matrix	31/660	285/16167	6.87267644052596e-07	6.87267644052596e-07	0.00197788393562084	ADAMTS2/BGN/CCDC80/CHAD/CHADL/COL11A1/COL11A2/COL1A2/COL3A1/COL5A2/COL6A2/COL6A6/COL8A2/CPZ/DPT/ELN/EMILIN3/ENTPD2/FBN3/FGF9/FREM2/KERA/LOC102175526/MATN2/MMP23B/OLFML2B/P3H2/SPARC/SPOCK2/VWA2/VWF	31	4	27	LOC102175526/VWF/FGF9/SPOCK2	CCDC80/P3H2/COL6A2/COL6A6/COL3A1/COL5A2/COL8A2/COL11A1/OLFML2B/COL1A2/KERA/CHADL/CPZ/SPARC/FBN3/ADAMTS2/ENTPD2/FREM2/EMILIN3/MATN2/DPT/MMP23B/CHAD/COL11A2/ELN/VWA2/BGN	2.66441786283892	Component
GO:0008015	blood circulation	39/660	422/16167	1.73652387274001e-06	1.73652387274001e-06	0.00297005464349763	ACSM3/ADD3/BBS2/CAV1/CFTR/COL1A2/CRHR2/CX3CL1/CXCL10/DDAH1/DLL4/DRD1/EDN3/ELN/GCGR/GJC1/HMOX1/KCNE5/KCNJ3/KCNJ5/KCNQ1/KDM6A/LOC102168680/LOC102168959/MMP2/NPPC/NPR3/PDE2A/PKP2/PROKR1/RASL10B/SCN2B/SCN3B/SCPEP1/SERPINF2/SGK1/SOD2/SPX/TNNT2	39	18	21	DDAH1/CAV1/HMOX1/PKP2/DLL4/DRD1/PDE2A/SCN3B/SCN2B/BBS2/CX3CL1/SCPEP1/GJC1/GCGR/LOC102168680/LOC102168959/ACSM3/KDM6A	NPPC/KCNJ3/CRHR2/CFTR/COL1A2/SPX/CXCL10/SGK1/SOD2/PROKR1/EDN3/TNNT2/MMP2/RASL10B/SERPINF2/NPR3/ELN/ADD3/KCNJ5/KCNQ1/KCNE5	2.26379793192589	Process
GO:0030198	extracellular matrix organization	31/660	300/16167	2.06404675297933e-06	2.06404675297933e-06	0.00297005464349763	ADAM12/ADAM19/ADAMTS2/BGN/BMP1/CCDC80/COL11A1/COL11A2/COL1A2/COL3A1/COL5A2/COL6A2/COL8A2/DDR2/DPT/ELN/GREM1/ITGAX/ITGB6/LOC102175177/LOC102175560/LOC102178303/LOC102180368/LOC108638310/MMP16/MMP2/OLFML2B/SERPINF2/SERPINH1/SPARC/SPOCK2	31	4	27	LOC102175560/LOC108638310/LOC102178303/SPOCK2	CCDC80/COL6A2/ITGB6/COL3A1/COL5A2/COL8A2/LOC102175177/COL11A1/OLFML2B/DDR2/COL1A2/ADAM19/SPARC/ADAMTS2/BMP1/GREM1/MMP16/SERPINH1/DPT/MMP2/SERPINF2/COL11A2/ITGAX/LOC102180368/ELN/ADAM12/BGN	2.53119696969697	Process
GO:0070293	renal absorption	10/660	41/16167	4.27322209856992e-06	4.27322209856992e-06	0.00428598002949886	AQP3/HBBC/KCNQ1/KLHL3/LOC102175876/LOC102176622/LOC102187782/LOC102187932/SGK1/SLC12A1	10	5	5	KLHL3/AQP3/SLC12A1/LOC102175876/HBBC	SGK1/LOC102176622/LOC102187932/LOC102187782/KCNQ1	5.97450110864745	Process
GO:0043062	extracellular structure organization	33/660	346/16167	5.59819042556743e-06	5.59819042556743e-06	0.00428598002949886	ABCA1/ADAM12/ADAM19/ADAMTS2/BGN/BMP1/CCDC80/COL11A1/COL11A2/COL1A2/COL3A1/COL5A2/COL6A2/COL8A2/DDR2/DPT/ELN/GREM1/ITGAX/ITGB6/LIPG/LOC102175177/LOC102175560/LOC102178303/LOC102180368/LOC108638310/MMP16/MMP2/OLFML2B/SERPINF2/SERPINH1/SPARC/SPOCK2	33	6	27	LOC102175560/ABCA1/LOC108638310/LOC102178303/LIPG/SPOCK2	CCDC80/COL6A2/ITGB6/COL3A1/COL5A2/COL8A2/LOC102175177/COL11A1/OLFML2B/DDR2/COL1A2/ADAM19/SPARC/ADAMTS2/BMP1/GREM1/MMP16/SERPINH1/DPT/MMP2/SERPINF2/COL11A2/ITGAX/LOC102180368/ELN/ADAM12/BGN	2.33627167630058	Process
GO:0005583	fibrillar collagen trimer	5/660	8/16167	5.64566533759282e-06	5.64566533759282e-06	0.00428598002949886	COL11A1/COL11A2/COL1A2/COL3A1/COL5A2	5	0	5		COL3A1/COL5A2/COL11A1/COL1A2/COL11A2	15.3096590909091	Component
GO:0086014	atrial cardiac muscle cell action potential	6/660	13/16167	6.07320589742332e-06	6.07320589742332e-06	0.00428598002949886	GJC1/KCNE5/KCNJ3/KCNJ5/KCNQ1/SCN3B	6	2	4	SCN3B/GJC1	KCNJ3/KCNJ5/KCNQ1/KCNE5	11.3055944055944	Process
GO:0008016	regulation of heart contraction	24/660	214/16167	7.33000132110598e-06	7.33000132110598e-06	0.00428598002949886	ATP2B3/CAV1/CLIC2/CRHR2/EDN3/GJC1/GNAO1/HBEGF/KCNE5/KCNJ3/KCNJ5/KCNK3/KCNQ1/LOC102184211/ATP2B2/NPPC/PEBP1/PKP2/S100A1/SCN2B/SCN3B/SEMA3A/SPX/TNNT2	24	9	15	S100A1/CAV1/PKP2/SCN3B/SCN2B/GNAO1/GJC1/CLIC2/ATP2B3	NPPC/KCNJ3/CRHR2/SEMA3A/SPX/HBEGF/KCNK3/EDN3/TNNT2/PEBP1/LOC102184211/KCNJ5/KCNQ1/KCNE5/MSTRG.18649	2.74715378079864	Process
GO:0001101	response to acid chemical	40/660	471/16167	1.00589372375202e-05	1.00589372375202e-05	0.00428598002949886	ABCA1/ABCG2/ACER2/ALAD/ALAS2/AQP3/BCHE/BMP6/CCL19/COL1A2/COL3A1/COL5A2/CPT1A/DRD1/ELN/EPHA3/GDAP1/HCN1/HMGCL/KLF2/LOC102175560/LOC102175889/LOC102176622/LOC102187782/LOC102187932/MAP7/MAPK10/MEST/MMP2/OSR1/PDE2A/PDK4/PLCB1/PPARG/PTK6/SHMT1/SOD2/SPARC/TFRC/ZNF683	40	20	20	HMGCL/PDK4/LOC102175560/ABCG2/MAPK10/KLF2/ACER2/AQP3/ABCA1/ALAD/MAP7/DRD1/PLCB1/PTK6/PDE2A/HCN1/PPARG/BMP6/CPT1A/ALAS2	EPHA3/TFRC/BCHE/ZNF683/COL3A1/COL5A2/MEST/COL1A2/SPARC/CCL19/SOD2/OSR1/LOC102176622/LOC102187932/LOC102187782/GDAP1/MMP2/LOC102175889/SHMT1/ELN	2.08029337965644	Process
GO:0086066	atrial cardiac muscle cell to AV node cell communication	6/660	14/16167	1.02612897626693e-05	1.02612897626693e-05	0.00428598002949886	GJC1/KCNE5/KCNJ3/KCNJ5/KCNQ1/SCN3B	6	2	4	SCN3B/GJC1	KCNJ3/KCNJ5/KCNQ1/KCNE5	10.4980519480519	Process
GO:1903522	regulation of blood circulation	28/660	278/16167	1.03996214269922e-05	1.03996214269922e-05	0.00428598002949886	ADD3/ATP2B3/CAV1/CLIC2/CRHR2/CX3CL1/DRD1/EDN3/GJC1/GNAO1/HBEGF/KCNE5/KCNJ3/KCNJ5/KCNK3/KCNQ1/LOC102184211/MMP2/ATP2B2/NPPC/PEBP1/PKP2/S100A1/SCN2B/SCN3B/SEMA3A/SPX/TNNT2	28	11	17	S100A1/CAV1/PKP2/DRD1/SCN3B/SCN2B/GNAO1/CX3CL1/GJC1/CLIC2/ATP2B3	NPPC/KCNJ3/CRHR2/SEMA3A/SPX/HBEGF/KCNK3/EDN3/TNNT2/PEBP1/MMP2/LOC102184211/ADD3/KCNJ5/KCNQ1/KCNE5/MSTRG.18649	2.46716808371485	Process
GO:0086003	cardiac muscle cell contraction	9/660	36/16167	1.04249331368571e-05	1.04249331368571e-05	0.00428598002949886	GJC1/KCNE5/KCNJ3/KCNJ5/KCNQ1/KDM6A/PKP2/SCN2B/SCN3B	9	5	4	PKP2/SCN3B/SCN2B/GJC1/KDM6A	KCNJ3/KCNJ5/KCNQ1/KCNE5	6.12386363636364	Process
GO:0086091	regulation of heart rate by cardiac conduction	9/660	36/16167	1.04249331368571e-05	1.04249331368571e-05	0.00428598002949886	CAV1/KCNE5/KCNJ3/KCNJ5/KCNQ1/LOC102184211/PKP2/SCN2B/SCN3B	9	4	5	CAV1/PKP2/SCN3B/SCN2B	KCNJ3/LOC102184211/KCNJ5/KCNQ1/KCNE5	6.12386363636364	Process
GO:0098797	plasma membrane protein complex	38/660	448/16167	1.72116012654925e-05	1.72116012654925e-05	0.00660442355927811	C7/CACNA1I/CACNA2D3/CASP8/CD3D/CHRNA1/CHRNG/EVC2/GJC1/GNAO1/GNG4/HCN1/HSPA2/ITGAX/ITGB6/KCNA6/KCNAB1/KCNE4/KCNE5/KCNIP4/KCNJ3/KCNJ5/KCNN1/KCNQ1/LOC102175177/LOC102180368/LOC102186069/LOC102188267/LOC102189356/LOC108637382/LRRC38/LRRC55/NCF4/NOX4/SCN2B/SCN3B/SHANK3/TFRC	38	15	23	KCNE4/CASP8/CACNA1I/SHANK3/KCNIP4/KCNN1/HSPA2/SCN3B/SCN2B/GNAO1/GJC1/HCN1/C7/CACNA2D3/NOX4	TFRC/KCNAB1/LOC108637382/CHRNG/KCNJ3/ITGB6/CHRNA1/LOC102175177/LOC102186069/NCF4/KCNA6/EVC2/LRRC55/CD3D/LRRC38/LOC102189356/LOC102188267/ITGAX/LOC102180368/GNG4/KCNJ5/KCNQ1/KCNE5	2.07773944805195	Component
GO:0002262	myeloid cell homeostasis	16/660	116/16167	1.92865540191025e-05	1.92865540191025e-05	0.00684156774981739	ADGRF5/ALAS2/AMPD3/DMTN/ETV2/GPI/HBBC/HMOX1/KLF2/LOC102168680/LOC102168959/LOC102175876/LOC102175889/MECOM/SLC11A2/PLCB1	16	13	3	MECOM/HMOX1/KLF2/DMTN/PLCB1/LOC102175876/HBBC/AMPD3/ADGRF5/LOC102168680/LOC102168959/ALAS2/MSTRG.3384	GPI/ETV2/LOC102175889	3.37868338557994	Process
GO:0008076	voltage-gated potassium channel complex	12/660	69/16167	2.02068981637803e-05	2.02068981637803e-05	0.00684156774981739	HCN1/KCNA6/KCNAB1/KCNE4/KCNE5/KCNIP4/KCNJ3/KCNJ5/KCNN1/KCNQ1/LRRC38/LRRC55	12	4	8	KCNE4/KCNIP4/KCNN1/HCN1	KCNAB1/KCNJ3/KCNA6/LRRC55/LRRC38/KCNJ5/KCNQ1/KCNE5	4.2600790513834	Component
GO:0036293	response to decreased oxygen levels	33/660	370/16167	2.25570226132464e-05	2.25570226132464e-05	0.00721297073972113	ALAD/ALAS1/ALAS2/ALDH3A1/ANGPT2/ANGPTL4/APOLD1/AQP3/CAV1/CFTR/CX3CL1/DRD1/EGLN3/ELN/FMN2/FOSL2/HILPDA/HMOX1/KCNK3/LOC102175177/LOC102175889/LOC102182510/MMP2/SLC11A2/NDRG1/NOX4/NPPC/PLOD2/SCNN1B/SOD2/STC2/TFRC/TIGAR	33	19	14	HILPDA/CAV1/HMOX1/APOLD1/ANGPTL4/AQP3/ALAD/LOC102182510/DRD1/FOSL2/NDRG1/CX3CL1/STC2/EGLN3/ANGPT2/FMN2/NOX4/ALAS2/MSTRG.3384	TFRC/PLOD2/NPPC/LOC102175177/CFTR/TIGAR/SOD2/KCNK3/MMP2/LOC102175889/ALDH3A1/ALAS1/SCNN1B/ELN	2.18472972972973	Process
GO:0046683	response to organophosphorus	21/660	186/16167	2.43778671985254e-05	2.43778671985254e-05	0.00738494060063917	ALAS1/ALDH3A1/CCND2/CFTR/CITED1/CNGA3/DMTN/FOSL2/FOXM1/HCN1/IGFBP5/KCNQ1/LOC102175889/LOC102176622/LOC102186111/LOC102187782/LOC102187932/NOX4/PDE2A/PEBP1/SPARC	21	5	16	DMTN/FOSL2/PDE2A/HCN1/NOX4	IGFBP5/CFTR/CCND2/FOXM1/SPARC/CNGA3/LOC102176622/LOC102187932/LOC102187782/PEBP1/LOC102175889/ALDH3A1/LOC102186111/ALAS1/KCNQ1/CITED1	2.76561583577713	Process
GO:0001666	response to hypoxia	32/660	357/16167	2.71343969829416e-05	2.71343969829416e-05	0.00780899382645919	ALAD/ALAS1/ALAS2/ALDH3A1/ANGPT2/ANGPTL4/APOLD1/AQP3/CAV1/CX3CL1/DRD1/EGLN3/ELN/FMN2/FOSL2/HILPDA/HMOX1/KCNK3/LOC102175177/LOC102175889/LOC102182510/MMP2/SLC11A2/NDRG1/NOX4/NPPC/PLOD2/SCNN1B/SOD2/STC2/TFRC/TIGAR	32	19	13	HILPDA/CAV1/HMOX1/APOLD1/ANGPTL4/AQP3/ALAD/LOC102182510/DRD1/FOSL2/NDRG1/CX3CL1/STC2/EGLN3/ANGPT2/FMN2/NOX4/ALAS2/MSTRG.3384	TFRC/PLOD2/NPPC/LOC102175177/TIGAR/SOD2/KCNK3/MMP2/LOC102175889/ALDH3A1/ALAS1/SCNN1B/ELN	2.195670995671	Process
GO:0051591	response to cAMP	17/660	133/16167	2.9394883200095e-05	2.9394883200095e-05	0.00796529655165594	ALAS1/ALDH3A1/CCND2/CFTR/CITED1/CNGA3/DMTN/FOSL2/FOXM1/HCN1/IGFBP5/KCNQ1/LOC102186111/NOX4/PDE2A/PEBP1/SPARC	17	5	12	DMTN/FOSL2/PDE2A/HCN1/NOX4	IGFBP5/CFTR/CCND2/FOXM1/SPARC/CNGA3/PEBP1/ALDH3A1/LOC102186111/ALAS1/KCNQ1/CITED1	3.130997949419	Process
GO:0061337	cardiac conduction	11/660	61/16167	3.13687348899463e-05	3.13687348899463e-05	0.00796529655165594	CAV1/GJC1/KCNE5/KCNJ3/KCNJ5/KCNK3/KCNQ1/LOC102184211/PKP2/SCN2B/SCN3B	11	5	6	CAV1/PKP2/SCN3B/SCN2B/GJC1	KCNJ3/KCNK3/LOC102184211/KCNJ5/KCNQ1/KCNE5	4.4172131147541	Process
GO:0051259	protein complex oligomerization	42/660	530/16167	3.18291385613903e-05	3.18291385613903e-05	0.00796529655165594	ALAD/ANGPTL4/C1QTNF3/C1QTNF6/CAV1/CD3D/CD74/CNTF/COL1A2/COL6A2/CPT1A/ENTPD2/HBBC/HCN1/HMGCL/HMOX1/HR/KHDRBS3/LGI1/LIMS1/LNX1/LOC102169889/LOC102173185/LOC102175560/LOC102175876/LOC102176622/LOC102187782/LOC102187932/LOC102190925/LOC102190983/MIP/MLC1/NOD2/PRKCZ/RRM2/SHANK3/SHMT1/SOD2/TMEM120A/TNNT2/VWA2/VWF	42	23	19	HMGCL/LOC102190925/CAV1/MIP/HMOX1/LOC102175560/VWF/SHANK3/LNX1/ANGPTL4/ALAD/LIMS1/CNTF/LOC102175876/HBBC/LOC102169889/PRKCZ/LOC102190983/NOD2/HCN1/TMEM120A/LGI1/CPT1A	COL6A2/COL1A2/C1QTNF6/MLC1/CD74/HR/SOD2/RRM2/ENTPD2/LOC102176622/LOC102187932/LOC102187782/KHDRBS3/CD3D/TNNT2/SHMT1/C1QTNF3/VWA2/LOC102173185	1.94114922813036	Process
GO:0034101	erythrocyte homeostasis	14/660	96/16167	3.36455600765582e-05	3.36455600765582e-05	0.00806903168853598	ADGRF5/ALAS2/AMPD3/DMTN/ETV2/GPI/HBBC/HMOX1/KLF2/LOC102168680/LOC102168959/LOC102175876/SLC11A2/PLCB1	14	12	2	HMOX1/KLF2/DMTN/PLCB1/LOC102175876/HBBC/AMPD3/ADGRF5/LOC102168680/LOC102168959/ALAS2/MSTRG.3384	GPI/ETV2	3.57225378787879	Process
GO:1902495	transmembrane transporter complex	24/660	236/16167	3.75898710153356e-05	3.75898710153356e-05	0.00842684470208314	CACNA1I/CACNA2D3/CHRNA1/CHRNG/CNGA3/HCN1/HSPA2/KCNA6/KCNAB1/KCNE4/KCNE5/KCNIP4/KCNJ3/KCNJ5/KCNN1/KCNQ1/LOC102186069/LOC108637382/LRRC38/LRRC55/SCN2B/SCN3B/SCNN1B/SHANK3	24	10	14	KCNE4/CACNA1I/SHANK3/KCNIP4/KCNN1/HSPA2/SCN3B/SCN2B/HCN1/CACNA2D3	KCNAB1/LOC108637382/CHRNG/KCNJ3/CHRNA1/LOC102186069/KCNA6/CNGA3/LRRC55/LRRC38/SCNN1B/KCNJ5/KCNQ1/KCNE5	2.49106317411402	Component
GO:0086005	ventricular cardiac muscle cell action potential	6/660	17/16167	3.8065666448693e-05	3.8065666448693e-05	0.00842684470208314	KCNE5/KCNJ3/KCNJ5/KCNQ1/PKP2/SCN3B	6	2	4	PKP2/SCN3B	KCNJ3/KCNJ5/KCNQ1/KCNE5	8.64545454545454	Process
GO:0086002	cardiac muscle cell action potential involved in contraction	8/660	33/16167	4.14596570488719e-05	4.14596570488719e-05	0.00866580085245948	GJC1/KCNE5/KCNJ3/KCNJ5/KCNQ1/PKP2/SCN2B/SCN3B	8	4	4	PKP2/SCN3B/SCN2B/GJC1	KCNJ3/KCNJ5/KCNQ1/KCNE5	5.93829201101928	Process
GO:0005201	extracellular matrix structural constituent	11/660	63/16167	4.29027421053983e-05	4.29027421053983e-05	0.00866580085245948	BGN/CHADL/COL11A1/COL11A2/COL1A2/COL3A1/COL6A5/COL8A2/ELN/FBN3/TINAGL1	11	1	10	TINAGL1	COL6A5/COL3A1/COL8A2/COL11A1/COL1A2/CHADL/FBN3/COL11A2/ELN/BGN	4.27698412698413	Function
GO:0048592	eye morphogenesis	18/660	151/16167	4.46000697831392e-05	4.46000697831392e-05	0.00866580085245948	ATP8A2/CALB1/CNGA3/COL5A2/COL8A2/DIO3/EPHB2/GDF11/HCN1/LOC102189471/MYO7A/NECTIN1/SHROOM2/SOX11/SOX8/TRPM1/TSPAN12/WNT2B	18	4	14	ATP8A2/HCN1/TRPM1/DIO3	EPHB2/COL5A2/COL8A2/WNT2B/TSPAN12/GDF11/CNGA3/SOX11/CALB1/MYO7A/NECTIN1/SOX8/SHROOM2/LOC102189471	2.91998795906081	Process
GO:0086019	cell-cell signaling involved in cardiac conduction	7/660	25/16167	4.62281069098324e-05	4.62281069098324e-05	0.00866580085245948	GJC1/KCNE5/KCNJ3/KCNJ5/KCNQ1/PKP2/SCN3B	7	3	4	PKP2/SCN3B/GJC1	KCNJ3/KCNJ5/KCNQ1/KCNE5	6.85872727272727	Process
GO:0034705	potassium channel complex	12/660	75/16167	4.78900834841817e-05	4.78900834841817e-05	0.00866580085245948	HCN1/KCNA6/KCNAB1/KCNE4/KCNE5/KCNIP4/KCNJ3/KCNJ5/KCNN1/KCNQ1/LRRC38/LRRC55	12	4	8	KCNE4/KCNIP4/KCNN1/HCN1	KCNAB1/KCNJ3/KCNA6/LRRC55/LRRC38/KCNJ5/KCNQ1/KCNE5	3.91927272727273	Component
GO:0002062	chondrocyte differentiation	11/660	64/16167	4.99242020528514e-05	4.99242020528514e-05	0.00866580085245948	COL11A1/COL11A2/FGF18/FGF9/NPPC/OSR1/SCUBE2/SERPINH1/SHOX2/SIX2/WNT2B	11	2	9	FGF9/SCUBE2	SHOX2/NPPC/COL11A1/WNT2B/SIX2/OSR1/SERPINH1/FGF18/COL11A2	4.21015625	Process
GO:0048821	erythrocyte development	8/660	34/16167	5.22936333285335e-05	5.22936333285335e-05	0.00866580085245948	ADGRF5/DMTN/HBBC/KLF2/LOC102168680/LOC102168959/LOC102175876/SLC11A2	8	8	0	KLF2/DMTN/LOC102175876/HBBC/ADGRF5/LOC102168680/LOC102168959/MSTRG.3384		5.76363636363636	Process
GO:0043583	ear development	23/660	226/16167	5.3630688793928e-05	5.3630688793928e-05	0.00866580085245948	ADGRV1/ATP8A2/COL11A1/EPHB2/FGF9/FREM2/GABRB3/GATA2/KCNK3/KCNQ1/LGR5/LOC102188267/LOC102189471/ATP2B2/MYO7A/NR4A3/OSR1/PAX8/PRRX1/SHROOM2/SIX2/SPARC/TMIE	23	7	16	ADGRV1/NR4A3/PAX8/FGF9/ATP8A2/GABRB3/GATA2	EPHB2/COL11A1/LGR5/SPARC/SIX2/KCNK3/OSR1/FREM2/MYO7A/PRRX1/TMIE/LOC102188267/KCNQ1/SHROOM2/LOC102189471/MSTRG.18649	2.49290024135157	Process
GO:0034702	ion channel complex	22/660	211/16167	5.38489801507127e-05	5.38489801507127e-05	0.00866580085245948	CACNA1I/CACNA2D3/CHRNA1/CHRNG/HCN1/HSPA2/KCNA6/KCNAB1/KCNE4/KCNE5/KCNIP4/KCNJ3/KCNJ5/KCNN1/KCNQ1/LOC108637382/LRRC38/LRRC55/SCN2B/SCN3B/SCNN1B/SHANK3	22	10	12	KCNE4/CACNA1I/SHANK3/KCNIP4/KCNN1/HSPA2/SCN3B/SCN2B/HCN1/CACNA2D3	KCNAB1/LOC108637382/CHRNG/KCNJ3/CHRNA1/KCNA6/LRRC55/LRRC38/SCNN1B/KCNJ5/KCNQ1/KCNE5	2.55402843601896	Component
GO:0021542	dentate gyrus development	6/660	18/16167	5.51336517669525e-05	5.51336517669525e-05	0.00866580085245948	BTG2/CDK6/DRD1/MDK/SCT/TMEM108	6	2	4	TMEM108/DRD1	CDK6/MDK/BTG2/SCT	8.16515151515151	Process
GO:0006575	cellular modified amino acid metabolic process	20/660	182/16167	5.5706455735909e-05	5.5706455735909e-05	0.00866580085245948	ALDH1L2/CARNMT1/CPT1A/DIO2/DIO3/EGLN3/GDAP1/GGT1/HBBC/IDH1/LOC102173702/LOC102174170/LOC102175526/LOC102175876/LOC102185621/LOC102190925/PLA2G4E/PLOD2/SHMT1/SOD2	20	12	8	LOC102175526/LOC102190925/LOC102185621/ALDH1L2/PLA2G4E/LOC102175876/HBBC/EGLN3/DIO3/LOC102174170/LOC102173702/CPT1A	PLOD2/IDH1/CARNMT1/SOD2/DIO2/GDAP1/SHMT1/GGT1	2.69180819180819	Process
GO:0007611	learning or memory	27/660	290/16167	5.96534168703869e-05	5.96534168703869e-05	0.00877259909777289	ADCY8/ARF4/BCHE/BRSK1/BTG2/CALB1/CCND2/CNTN2/CUX2/CX3CR1/DRD1/EPHB2/FOSL2/FOXO6/FZD9/GALR3/GPI/IGF2/KCNAB1/LOC108633910/MDK/SLC11A2/PLCB1/PRKCZ/SCT/SGK1/SHANK3	27	9	18	SHANK3/DRD1/FOSL2/PLCB1/ADCY8/PRKCZ/ARF4/LOC108633910/MSTRG.3384	BCHE/KCNAB1/EPHB2/FOXO6/CCND2/GALR3/SGK1/CALB1/MDK/BTG2/CNTN2/CUX2/GPI/BRSK1/CX3CR1/FZD9/SCT/IGF2	2.28061128526646	Process
GO:1990351	transporter complex	24/660	243/16167	6.01185461797237e-05	6.01185461797237e-05	0.00877259909777289	CACNA1I/CACNA2D3/CHRNA1/CHRNG/CNGA3/HCN1/HSPA2/KCNA6/KCNAB1/KCNE4/KCNE5/KCNIP4/KCNJ3/KCNJ5/KCNN1/KCNQ1/LOC102186069/LOC108637382/LRRC38/LRRC55/SCN2B/SCN3B/SCNN1B/SHANK3	24	10	14	KCNE4/CACNA1I/SHANK3/KCNIP4/KCNN1/HSPA2/SCN3B/SCN2B/HCN1/CACNA2D3	KCNAB1/LOC108637382/CHRNG/KCNJ3/CHRNA1/LOC102186069/KCNA6/CNGA3/LRRC55/LRRC38/SCNN1B/KCNJ5/KCNQ1/KCNE5	2.41930415263749	Component
GO:0048593	camera-type eye morphogenesis	15/660	114/16167	6.09653924131986e-05	6.09653924131986e-05	0.00877259909777289	ATP8A2/CALB1/CNGA3/COL8A2/DIO3/EPHB2/GDF11/HCN1/LOC102189471/NECTIN1/SHROOM2/SOX11/SOX8/TSPAN12/WNT2B	15	3	12	ATP8A2/HCN1/DIO3	EPHB2/COL8A2/WNT2B/TSPAN12/GDF11/CNGA3/SOX11/CALB1/NECTIN1/SOX8/SHROOM2/LOC102189471	3.22308612440191	Process
GO:0010038	response to metal ion	37/660	458/16167	6.27692647580284e-05	6.27692647580284e-05	0.008811870082077	ABCG2/ADCY8/ADGRV1/ALAD/ALAS1/ALAS2/AQP3/BMP6/C1QA/CASP8/CAV1/CCND1/CNGA3/DMTN/ELN/FIBIN/GPI/HCN1/KCNK3/LCK/LOC100861279/LOC102175177/LOC102176622/LOC102177976/LOC102187782/LOC102187932/LOC102189034/LOC102190925/SLC11A2/NDRG1/NPTX1/PEBP1/SOD2/SPARC/TFRC/TIGAR/TNNT2	37	18	19	CASP8/LOC102190925/CAV1/ABCG2/ADGRV1/LOC102177976/LOC102189034/DMTN/AQP3/ALAD/LOC100861279/ADCY8/NDRG1/NPTX1/HCN1/BMP6/ALAS2/MSTRG.3384	TFRC/C1QA/LCK/LOC102175177/TIGAR/SPARC/SOD2/CNGA3/KCNK3/LOC102176622/LOC102187932/LOC102187782/FIBIN/TNNT2/PEBP1/GPI/ALAS1/ELN/CCND1	1.97889043271139	Process
GO:0034703	cation channel complex	20/660	185/16167	7.01819426155699e-05	7.01819426155699e-05	0.00961791634641444	CACNA1I/CACNA2D3/HCN1/HSPA2/KCNA6/KCNAB1/KCNE4/KCNE5/KCNIP4/KCNJ3/KCNJ5/KCNN1/KCNQ1/LOC108637382/LRRC38/LRRC55/SCN2B/SCN3B/SCNN1B/SHANK3	20	10	10	KCNE4/CACNA1I/SHANK3/KCNIP4/KCNN1/HSPA2/SCN3B/SCN2B/HCN1/CACNA2D3	KCNAB1/LOC108637382/KCNJ3/KCNA6/LRRC55/LRRC38/SCNN1B/KCNJ5/KCNQ1/KCNE5	2.64815724815725	Component
GO:0050890	cognition	29/660	326/16167	7.33007271580118e-05	7.33007271580118e-05	0.00981171055324379	ADCY8/ARF4/BCHE/BRSK1/BTG2/CALB1/CCND2/CNTN2/CUX2/CX3CR1/DRD1/EPHB2/FOSL2/FOXO6/FZD9/GALR3/GPI/IGF2/KCNAB1/LOC102189356/LOC108633910/MDK/SLC11A2/PLCB1/PRKCZ/SCT/SGK1/SHANK3/TUSC3	29	9	20	SHANK3/DRD1/FOSL2/PLCB1/ADCY8/PRKCZ/ARF4/LOC108633910/MSTRG.3384	BCHE/KCNAB1/EPHB2/FOXO6/CCND2/GALR3/SGK1/CALB1/MDK/BTG2/CNTN2/CUX2/GPI/BRSK1/CX3CR1/LOC102189356/FZD9/TUSC3/SCT/IGF2	2.17904350250976	Process
GO:0002027	regulation of heart rate	13/660	93/16167	9.96963557730513e-05	9.96963557730513e-05	0.0130416189800728	CAV1/CRHR2/EDN3/KCNE5/KCNJ3/KCNJ5/KCNQ1/LOC102184211/PKP2/SCN2B/SCN3B/SEMA3A/SPX	13	4	9	CAV1/PKP2/SCN3B/SCN2B	KCNJ3/CRHR2/SEMA3A/SPX/EDN3/LOC102184211/KCNJ5/KCNQ1/KCNE5	3.42409579667644	Process
GO:0048660	regulation of smooth muscle cell proliferation	18/660	161/16167	0.000103625309674758	0.000103625309674758	0.0132543437029609	AIF1/CAV1/CDKN1A/CX3CL1/FGF9/HBEGF/HMOX1/HPGD/IGFBP5/IL12A/MMP2/NPPC/NPR3/NR4A3/S1PR1/SERPINF2/SOD2/WISP1	18	8	10	IL12A/S1PR1/CAV1/HMOX1/NR4A3/FGF9/CX3CL1/CDKN1A	NPPC/IGFBP5/HBEGF/HPGD/SOD2/WISP1/MMP2/SERPINF2/NPR3/AIF1	2.7386222473179	Process
GO:0009612	response to mechanical stimulus	25/660	268/16167	0.000107433419284336	0.000107433419284336	0.0133928922735464	ADGRV1/ANGPT2/ATP8A2/BMP6/BTG2/CASP8/CAV1/COL11A1/COL3A1/CXCL10/ENTPD2/FOSL2/GADD45A/GPI/IGF2/LCK/LOC102175889/LOC102175959/MMP2/ATP2B2/PDE2A/PSPH/SHANK3/SLC12A2/TLR7	25	12	13	CASP8/GADD45A/CAV1/SHANK3/ADGRV1/LOC102175959/FOSL2/ATP8A2/PDE2A/BMP6/PSPH/ANGPT2	LCK/COL3A1/COL11A1/CXCL10/SLC12A2/ENTPD2/BTG2/MMP2/GPI/LOC102175889/IGF2/TLR7/MSTRG.18649	2.2850237449118	Process
GO:0032025	response to cobalt ion	5/660	13/16167	0.000109362223850374	0.000109362223850374	0.0133928922735464	ALAD/ALAS1/ALAS2/CASP8/TIGAR	5	3	2	CASP8/ALAD/ALAS2	TIGAR/ALAS1	9.42132867132867	Process
GO:0046873	metal ion transmembrane transporter activity	34/660	422/16167	0.00013008348021305	0.00013008348021305	0.0155986067939683	ATP2B3/CACNA1I/CACNA2D3/CNGA3/HCN1/KCNA6/KCNE4/KCNJ3/KCNJ5/KCNK3/KCNN1/KCNQ1/LOC102186069/LOC102189471/LRRC38/LRRC55/ATP2B2/SLC11A2/SLC20A1/PDE2A/SCN2B/SCN3B/SCNN1B/SHROOM2/SLC12A1/SLC12A2/SLC13A5/SLC39A11/SLC4A3/SLC5A10/SLC6A6/TFRC/TRPM1/TUSC3	34	15	19	KCNE4/CACNA1I/KCNN1/SLC12A1/PDE2A/SCN3B/SCN2B/SLC13A5/SLC5A10/SLC39A11/HCN1/TRPM1/CACNA2D3/ATP2B3/MSTRG.3384	TFRC/SLC4A3/KCNJ3/LOC102186069/KCNA6/SLC12A2/CNGA3/KCNK3/LRRC55/LRRC38/SLC6A6/SCNN1B/TUSC3/KCNJ5/KCNQ1/SHROOM2/LOC102189471/MSTRG.18649/MSTRG.7836	1.97356742783283	Function
GO:0030048	actin filament-based movement	13/660	96/16167	0.000138611022590706	0.000138611022590706	0.016281956423759	GJC1/KCNE5/KCNJ3/KCNJ5/KCNQ1/KDM6A/MLPH/MYL6B/MYO7A/PKP2/SCN2B/SCN3B/TNNT2	13	6	7	MLPH/PKP2/SCN3B/SCN2B/GJC1/KDM6A	KCNJ3/MYL6B/MYO7A/TNNT2/KCNJ5/KCNQ1/KCNE5	3.3170928030303	Process
GO:0070482	response to oxygen levels	33/660	407/16167	0.000144598511830845	0.000144598511830845	0.0166455718461276	ALAD/ALAS1/ALAS2/ALDH3A1/ANGPT2/ANGPTL4/APOLD1/AQP3/CAV1/CFTR/CX3CL1/DRD1/EGLN3/ELN/FMN2/FOSL2/HILPDA/HMOX1/KCNK3/LOC102175177/LOC102175889/LOC102182510/MMP2/SLC11A2/NDRG1/NOX4/NPPC/PLOD2/SCNN1B/SOD2/STC2/TFRC/TIGAR	33	19	14	HILPDA/CAV1/HMOX1/APOLD1/ANGPTL4/AQP3/ALAD/LOC102182510/DRD1/FOSL2/NDRG1/CX3CL1/STC2/EGLN3/ANGPT2/FMN2/NOX4/ALAS2/MSTRG.3384	TFRC/PLOD2/NPPC/LOC102175177/CFTR/TIGAR/SOD2/KCNK3/MMP2/LOC102175889/ALDH3A1/ALAS1/SCNN1B/ELN	1.98611793611794	Process
GO:0031960	response to corticosteroid	26/660	290/16167	0.000150439490546993	0.000150439490546993	0.0168742025680291	ABCG2/ACSBG1/AIF1/ALAD/ALDH3A1/BCHE/BMP6/CAV1/CCND1/CRHR2/ELN/EPHX1/FIBIN/HNMT/LOC100861279/LOC102175560/LOC102175889/LOC102176622/LOC102186111/LOC102187782/LOC102187932/LOC102190925/MDK/PEBP1/SGK1/SPARC	26	7	19	LOC102190925/CAV1/LOC102175560/ABCG2/ALAD/LOC100861279/BMP6	BCHE/HNMT/CRHR2/SPARC/SGK1/LOC102176622/LOC102187932/LOC102187782/MDK/FIBIN/EPHX1/PEBP1/LOC102175889/ALDH3A1/ACSBG1/LOC102186111/AIF1/ELN/CCND1	2.19614420062696	Process
GO:0021537	telencephalon development	25/660	274/16167	0.000152447989550227	0.000152447989550227	0.0168742025680291	ADGRG1/BBS2/BTG2/CDK6/CNTN2/COL3A1/CX3CR1/DRD1/EPHB2/EPHB3/FEZ1/LOC102176622/LOC102187782/LOC102187932/MDK/NR2F1/NR4A3/PCNT/PEBP1/PLCB1/SCT/SEMA3A/SHANK3/SLC2A3/TMEM108	25	10	15	TMEM108/PCNT/SLC2A3/SHANK3/NR4A3/DRD1/PLCB1/BBS2/ADGRG1/FEZ1	EPHB3/EPHB2/COL3A1/SEMA3A/CDK6/NR2F1/LOC102176622/LOC102187932/LOC102187782/MDK/BTG2/CNTN2/PEBP1/CX3CR1/SCT	2.23498672859987	Process
GO:0032526	response to retinoic acid	17/660	152/16167	0.000159264749246782	0.000159264749246782	0.0172961201366714	ABCA1/ACER2/AQP3/BMP6/COL1A2/DRD1/ELN/EPHA3/GDAP1/LOC102175889/MAP7/MEST/MMP2/OSR1/PPARG/PTK6/TFRC	17	8	9	ACER2/AQP3/ABCA1/MAP7/DRD1/PTK6/PPARG/BMP6	EPHA3/TFRC/MEST/COL1A2/OSR1/GDAP1/MMP2/LOC102175889/ELN	2.73962320574163	Process
GO:0021543	pallium development	20/660	197/16167	0.000167123654695937	0.000167123654695937	0.0176799837057216	ADGRG1/BBS2/BTG2/CDK6/COL3A1/CX3CR1/DRD1/FEZ1/LOC102176622/LOC102187782/LOC102187932/MDK/NR2F1/NR4A3/PEBP1/PLCB1/SCT/SEMA3A/SLC2A3/TMEM108	20	8	12	TMEM108/SLC2A3/NR4A3/DRD1/PLCB1/BBS2/ADGRG1/FEZ1	COL3A1/SEMA3A/CDK6/NR2F1/LOC102176622/LOC102187932/LOC102187782/MDK/BTG2/PEBP1/CX3CR1/SCT	2.48684817720351	Process
GO:0031838	haptoglobin-hemoglobin complex	4/660	8/16167	0.000168942785044615	0.000168942785044615	0.0176799837057216	HBBC/LOC102168680/LOC102168959/LOC102175876	4	4	0	LOC102175876/HBBC/LOC102168680/LOC102168959		12.2477272727273	Component
GO:0086065	cell communication involved in cardiac conduction	8/660	40/16167	0.000178422272627317	0.000178422272627317	0.0181665983232455	GJC1/KCNE5/KCNJ3/KCNJ5/KCNQ1/LOC102184211/PKP2/SCN3B	8	3	5	PKP2/SCN3B/GJC1	KCNJ3/LOC102184211/KCNJ5/KCNQ1/KCNE5	4.89909090909091	Process
GO:0048872	homeostasis of number of cells	22/660	229/16167	0.000179905138844869	0.000179905138844869	0.0181665983232455	ADGRF5/ALAS2/AMPD3/CD7/DMTN/ETV2/GATA2/GPI/HBBC/HMOX1/KLF2/LOC102168680/LOC102168959/LOC102175876/LOC102175889/MAP7/MECOM/SLC11A2/PLCB1/SASH3/SH2B2/TET2	22	15	7	MECOM/HMOX1/KLF2/DMTN/MAP7/PLCB1/LOC102175876/HBBC/AMPD3/GATA2/ADGRF5/LOC102168680/LOC102168959/ALAS2/MSTRG.3384	TET2/GPI/ETV2/LOC102175889/CD7/SH2B2/SASH3	2.35327510917031	Process
GO:0045176	apical protein localization	5/660	15/16167	0.000238371289087876	0.000238371289087876	0.0235304031683714	ARF4/HCN1/LOC102189471/LOC108633910/SHROOM2	5	3	2	HCN1/ARF4/LOC108633910	SHROOM2/LOC102189471	8.16515151515152	Process
GO:1901681	sulfur compound binding	21/660	218/16167	0.000241199542353185	0.000241199542353185	0.0235304031683714	ADGRG1/CCDC80/COL11A1/CXCL10/EVA1C/FSTL1/GREM1/HADHB/HBEGF/HMGCL/LOC102175889/LOC102185621/LOC102190925/MDK/PCOLCE/PTGES/PTN/SLC6A6/TENM1/WISP1/WISP2	21	8	13	EVA1C/HMGCL/LOC102190925/LOC102185621/HADHB/WISP2/ADGRG1/TENM1	CCDC80/FSTL1/COL11A1/PTN/CXCL10/HBEGF/GREM1/PTGES/WISP1/MDK/LOC102175889/SLC6A6/PCOLCE	2.35965387823186	Function
GO:0086089	voltage-gated potassium channel activity involved in atrial cardiac muscle cell action potential repolarization	3/660	4/16167	0.000262701353543671	0.000262701353543671	0.025044082317409	KCNJ3/KCNJ5/KCNQ1	3	0	3		KCNJ3/KCNJ5/KCNQ1	18.3715909090909	Function
GO:0021761	limbic system development	16/660	144/16167	0.000265417807295876	0.000265417807295876	0.025044082317409	BBS2/BTG2/CDK6/CRHR2/DRD1/FEZ1/LOC102176622/LOC102187782/LOC102187932/MDK/NR4A3/PEBP1/SCT/SEMA3A/SOX3/TMEM108	16	5	11	TMEM108/NR4A3/DRD1/BBS2/FEZ1	CRHR2/SEMA3A/CDK6/LOC102176622/LOC102187932/LOC102187782/MDK/BTG2/PEBP1/SCT/SOX3	2.72171717171717	Process
GO:0070252	actin-mediated cell contraction	11/660	77/16167	0.00027752715692676	0.00027752715692676	0.025764320782267	GJC1/KCNE5/KCNJ3/KCNJ5/KCNQ1/KDM6A/MYL6B/PKP2/SCN2B/SCN3B/TNNT2	11	5	6	PKP2/SCN3B/SCN2B/GJC1/KDM6A	KCNJ3/MYL6B/TNNT2/KCNJ5/KCNQ1/KCNE5	3.49935064935065	Process
GO:0051384	response to glucocorticoid	23/660	253/16167	0.00029122357553449	0.00029122357553449	0.0266066919134936	ABCG2/ACSBG1/AIF1/ALAD/ALDH3A1/BCHE/BMP6/CAV1/CCND1/CRHR2/ELN/EPHX1/FIBIN/HNMT/LOC100861279/LOC102175560/LOC102175889/LOC102186111/LOC102190925/MDK/PEBP1/SGK1/SPARC	23	7	16	LOC102190925/CAV1/LOC102175560/ABCG2/ALAD/LOC100861279/BMP6	BCHE/HNMT/CRHR2/SPARC/SGK1/MDK/FIBIN/EPHX1/PEBP1/LOC102175889/ALDH3A1/ACSBG1/LOC102186111/AIF1/ELN/CCND1	2.22685950413223	Process
GO:0071559	response to transforming growth factor beta	18/660	177/16167	0.000341322013484782	0.000341322013484782	0.0306965258180064	CAV1/CDKN2B/CGN/CITED1/COL1A2/COL3A1/CX3CR1/ELN/HPGD/LIMS1/LOC102175889/LOC102176622/LOC102187782/LOC102187932/MXRA5/NOX4/PDE2A/PRKCZ	18	7	11	CGN/CAV1/CDKN2B/LIMS1/PDE2A/PRKCZ/NOX4	COL3A1/COL1A2/HPGD/LOC102176622/LOC102187932/LOC102187782/LOC102175889/CX3CR1/ELN/CITED1/MXRA5	2.49106317411402	Process
GO:0003015	heart process	12/660	92/16167	0.000353792705450976	0.000353792705450976	0.0310560310774575	CAV1/GJC1/KCNE5/KCNJ3/KCNJ5/KCNQ1/KDM6A/NOX4/PKP2/SCN2B/SCN3B/TNNT2	12	7	5	CAV1/PKP2/SCN3B/SCN2B/GJC1/NOX4/KDM6A	KCNJ3/TNNT2/KCNJ5/KCNQ1/KCNE5	3.19505928853755	Process
GO:0086001	cardiac muscle cell action potential	8/660	44/16167	0.000356110670913786	0.000356110670913786	0.0310560310774575	GJC1/KCNE5/KCNJ3/KCNJ5/KCNQ1/PKP2/SCN2B/SCN3B	8	4	4	PKP2/SCN3B/SCN2B/GJC1	KCNJ3/KCNJ5/KCNQ1/KCNE5	4.45371900826446	Process
GO:0006814	sodium ion transport	17/660	164/16167	0.000395352255249596	0.000395352255249596	0.0339636470024319	CACNA1I/HCN1/KLHL3/LOC102186069/LOC102189471/SLC20A1/SCN2B/SCN3B/SCNN1B/SGK1/SHROOM2/SLC12A1/SLC12A2/SLC13A5/SLC4A3/SLC5A10/SLC6A6	17	8	9	CACNA1I/KLHL3/SLC12A1/SCN3B/SCN2B/SLC13A5/SLC5A10/HCN1	SLC4A3/LOC102186069/SLC12A2/SGK1/SLC6A6/SCNN1B/SHROOM2/LOC102189471/MSTRG.7836	2.53916297117517	Process
GO:0014074	response to purine-containing compound	19/660	195/16167	0.000406821994140341	0.000406821994140341	0.0344350257578852	ALAS1/ALDH3A1/CCND2/CFTR/CITED1/CNGA3/DMTN/FOSL2/FOXM1/HCN1/IGFBP5/KCNQ1/LOC102175889/LOC102186111/LOC108637382/NOX4/PDE2A/PEBP1/SPARC	19	5	14	DMTN/FOSL2/PDE2A/HCN1/NOX4	LOC108637382/IGFBP5/CFTR/CCND2/FOXM1/SPARC/CNGA3/PEBP1/LOC102175889/ALDH3A1/LOC102186111/ALAS1/KCNQ1/CITED1	2.3867365967366	Process
GO:0048839	inner ear development	19/660	196/16167	0.000433749058655025	0.000433749058655025	0.0361821487830004	ADGRV1/ATP8A2/COL11A1/EPHB2/FGF9/FREM2/GABRB3/GATA2/KCNK3/KCNQ1/LGR5/LOC102188267/ATP2B2/MYO7A/NR4A3/PAX8/PRRX1/SPARC/TMIE	19	7	12	ADGRV1/NR4A3/PAX8/FGF9/ATP8A2/GABRB3/GATA2	EPHB2/COL11A1/LGR5/SPARC/KCNK3/FREM2/MYO7A/PRRX1/TMIE/LOC102188267/KCNQ1/MSTRG.18649	2.37455936920223	Process
GO:0016247	channel regulator activity	15/660	136/16167	0.000442498611440267	0.000442498611440267	0.0363846978549681	CACNA2D3/CAV1/CFTR/KCNAB1/KCNE5/KCNIP4/LOC108637382/LRRC38/LRRC55/DDI2/PKP2/PRKCZ/SCN2B/SCN3B/SGK1	15	7	8	CAV1/PKP2/KCNIP4/SCN3B/SCN2B/PRKCZ/CACNA2D3	KCNAB1/LOC108637382/CFTR/SGK1/LRRC55/LRRC38/KCNE5/MSTRG.10744	2.70170454545455	Function
GO:0006749	glutathione metabolic process	9/660	57/16167	0.000463645904866613	0.000463645904866613	0.0375865946302541	GDAP1/GGT1/HBBC/IDH1/LOC102173702/LOC102174170/LOC102175876/LOC102185621/SOD2	9	5	4	LOC102185621/LOC102175876/HBBC/LOC102174170/LOC102173702	IDH1/SOD2/GDAP1/GGT1	3.8677033492823	Process
GO:0002579	positive regulation of antigen processing and presentation	4/660	10/16167	0.000474645734224861	0.000474645734224861	0.0379439016775079	CCL19/CD74/LOC100861338/NOD2	4	1	3	NOD2	CD74/CCL19/LOC100861338	9.79818181818182	Process
GO:0007567	parturition	8/660	46/16167	0.00048796976355341	0.00048796976355341	0.038474674363519	HPGD/LDOC1/LOC102175889/LOC102176622/LOC102187782/LOC102187932/MMP2/NRK	8	0	8		HPGD/LOC102176622/LOC102187932/LOC102187782/MMP2/LOC102175889/LDOC1/NRK	4.2600790513834	Process
GO:0042391	regulation of membrane potential	32/660	418/16167	0.000501032842143391	0.000501032842143391	0.0385616118956022	CACNA1I/CAV1/CFTR/CHRNA1/CHRNG/CNGA3/CNTF/CUX2/CX3CL1/DRD1/FZD9/GABRB3/GJC1/HCN1/KCNE5/KCNJ3/KCNJ5/KCNK3/KCNQ1/LOC102177976/LOC102184211/LOC102186069/LOC102189034/LOC108634747/PKP2/PRKCZ/SCN2B/SCN3B/SHANK3/SLC26A7/SOD2/TMEM108	32	17	15	TMEM108/CAV1/PKP2/CACNA1I/SHANK3/LOC102177976/LOC102189034/DRD1/SLC26A7/CNTF/SCN3B/SCN2B/PRKCZ/CX3CL1/GJC1/HCN1/GABRB3	CHRNG/KCNJ3/CHRNA1/LOC102186069/CFTR/SOD2/CNGA3/KCNK3/CUX2/LOC102184211/FZD9/KCNJ5/KCNQ1/KCNE5/LOC108634747	1.87525010874293	Process
GO:0048514	blood vessel morphogenesis	28/660	348/16167	0.000509663644885693	0.000509663644885693	0.0385616118956022	ADGRF5/ADGRG1/ANGPT2/APOLD1/CASP8/CAV1/COL3A1/CX3CL1/DLL4/EPHB2/EPHB3/ETV2/FGF18/FGF9/FOXM1/GJC1/GREM1/HBEGF/HMOX1/HPGD/LOC102175889/MMP2/PLXDC1/PRRX1/S1PR1/SERPINF2/SOX17/TIPARP	28	13	15	CASP8/S1PR1/CAV1/HMOX1/APOLD1/DLL4/FGF9/SOX17/CX3CL1/ADGRG1/GJC1/ADGRF5/ANGPT2	EPHB3/TIPARP/EPHB2/COL3A1/FOXM1/HBEGF/HPGD/GREM1/PRRX1/MMP2/ETV2/LOC102175889/SERPINF2/PLXDC1/FGF18	1.9708986415883	Process
GO:0060048	cardiac muscle contraction	10/660	70/16167	0.000521029890564127	0.000521029890564127	0.0385616118956022	GJC1/KCNE5/KCNJ3/KCNJ5/KCNQ1/KDM6A/PKP2/SCN2B/SCN3B/TNNT2	10	5	5	PKP2/SCN3B/SCN2B/GJC1/KDM6A	KCNJ3/TNNT2/KCNJ5/KCNQ1/KCNE5	3.49935064935065	Process
GO:0071560	cellular response to transforming growth factor beta stimulus	17/660	168/16167	0.000523118754317326	0.000523118754317326	0.0385616118956022	CAV1/CDKN2B/CGN/CITED1/COL1A2/COL3A1/CX3CR1/ELN/HPGD/LIMS1/LOC102175889/LOC102176622/LOC102187782/LOC102187932/NOX4/PDE2A/PRKCZ	17	7	10	CGN/CAV1/CDKN2B/LIMS1/PDE2A/PRKCZ/NOX4	COL3A1/COL1A2/HPGD/LOC102176622/LOC102187932/LOC102187782/LOC102175889/CX3CR1/ELN/CITED1	2.47870670995671	Process
GO:2000377	regulation of reactive oxygen species metabolic process	21/660	231/16167	0.000526087419041306	0.000526087419041306	0.0385616118956022	ADGRB1/AIF1/ARF4/CAV1/CDKN1A/DDAH1/FOXM1/GADD45A/HBBC/KLF2/LOC102169889/LOC102173185/LOC102175876/LOC102176622/LOC102187782/LOC102187932/LOC108633910/NOX4/SIRT3/SOD2/TIGAR	21	12	9	GADD45A/DDAH1/CAV1/KLF2/LOC102175876/HBBC/LOC102169889/ARF4/CDKN1A/LOC108633910/NOX4/SIRT3	TIGAR/FOXM1/SOD2/LOC102176622/LOC102187932/LOC102187782/ADGRB1/AIF1/LOC102173185	2.22685950413223	Process
GO:0050840	extracellular matrix binding	9/660	58/16167	0.000529270112063816	0.000529270112063816	0.0385616118956022	ADGRG1/BGN/COL11A1/ELN/LRRC15/OLFML2B/SPARC/SPOCK2/TINAGL1	9	3	6	TINAGL1/ADGRG1/SPOCK2	LRRC15/COL11A1/OLFML2B/SPARC/ELN/BGN	3.80101880877743	Function
GO:0061448	connective tissue development	19/660	200/16167	0.000557517046411781	0.000557517046411781	0.0393438829451136	BBS2/BMP1/CHAD/COL11A1/COL11A2/DYRK1B/FGF18/FGF9/NPPC/OSR1/PRRX1/RORC/SCUBE2/SERPINH1/SHOX2/SIX2/SOX8/WNT2B/ZNF516	19	4	15	RORC/FGF9/SCUBE2/BBS2	SHOX2/NPPC/COL11A1/WNT2B/BMP1/SIX2/OSR1/SERPINH1/PRRX1/DYRK1B/CHAD/FGF18/COL11A2/ZNF516/SOX8	2.32706818181818	Process
GO:0015672	monovalent inorganic cation transport	31/660	403/16167	0.00056282263418562	0.00056282263418562	0.0393438829451136	CACNA1I/CNGA3/HCN1/KCNA6/KCNAB1/KCNE4/KCNE5/KCNJ3/KCNJ5/KCNK3/KCNN1/KCNQ1/KLHL3/LOC102186069/LOC102189471/LRRC38/LRRC55/SLC11A2/SLC20A1/SCN2B/SCN3B/SCNN1B/SGK1/SHROOM2/SLC12A1/SLC12A2/SLC13A5/SLC47A2/SLC4A3/SLC5A10/SLC6A6	31	11	20	KCNE4/CACNA1I/KLHL3/KCNN1/SLC12A1/SCN3B/SCN2B/SLC13A5/SLC5A10/HCN1/MSTRG.3384	KCNAB1/SLC4A3/KCNJ3/LOC102186069/KCNA6/SLC12A2/SGK1/CNGA3/KCNK3/LRRC55/LRRC38/SLC47A2/SLC6A6/SCNN1B/KCNJ5/KCNQ1/SHROOM2/KCNE5/LOC102189471/MSTRG.7836	1.88426573426573	Process
GO:0048812	neuron projection morphogenesis	34/660	457/16167	0.000565516426973951	0.000565516426973951	0.0393438829451136	ADGRB1/ARHGEF28/ATP8A2/BRSK1/CNTN2/DCLK1/DOK6/DPYSL5/EPHB2/EPHB3/FEZ1/GAS7/GBX1/JADE2/LGI1/LOC108634739/LRRC38/LRRC55/MATN2/SLC11A2/NECTIN1/NPTX1/NR4A3/NRK/NTN3/PLXNB3/PRKCZ/RAP1GAP/SEMA3A/SEMA3C/SEMA6C/SGK1/SHANK3/TMEM108	34	14	20	TMEM108/RAP1GAP/SHANK3/JADE2/NR4A3/ATP8A2/PRKCZ/NPTX1/ARHGEF28/LGI1/FEZ1/PLXNB3/LOC108634739/MSTRG.3384	EPHB3/EPHB2/SEMA6C/GBX1/SEMA3C/SEMA3A/SGK1/DPYSL5/DCLK1/MATN2/ADGRB1/LRRC55/NECTIN1/CNTN2/LRRC38/BRSK1/GAS7/DOK6/NTN3/NRK	1.82241893773622	Process
GO:0015459	potassium channel regulator activity	8/660	47/16167	0.000567349153295942	0.000567349153295942	0.0393438829451136	CAV1/KCNAB1/KCNE5/KCNIP4/LRRC38/LRRC55/PRKCZ/SGK1	8	3	5	CAV1/KCNIP4/PRKCZ	KCNAB1/SGK1/LRRC55/LRRC38/KCNE5	4.16943907156673	Function
GO:0048545	response to steroid hormone	33/660	441/16167	0.000613682392953824	0.000613682392953824	0.0420089380557084	ABCG2/ABHD2/ACSBG1/AIF1/ALAD/ALDH3A1/BCHE/BMP6/CAV1/CCND1/CRHR2/DRD1/ELN/EPHX1/FIBIN/FOSL2/GPI/HNMT/IDH1/LOC100861279/LOC102175560/LOC102175889/LOC102176622/LOC102186111/LOC102187782/LOC102187932/LOC102190925/MDK/NR4A3/PEBP1/PMEPA1/SGK1/SPARC	33	11	22	LOC102190925/CAV1/LOC102175560/ABCG2/NR4A3/ALAD/DRD1/FOSL2/LOC100861279/ABHD2/BMP6	BCHE/IDH1/HNMT/CRHR2/SPARC/SGK1/LOC102176622/LOC102187932/LOC102187782/PMEPA1/MDK/FIBIN/EPHX1/PEBP1/GPI/LOC102175889/ALDH3A1/ACSBG1/LOC102186111/AIF1/ELN/CCND1	1.83299319727891	Process
GO:0099106	ion channel regulator activity	12/660	98/16167	0.000634365265365116	0.000634365265365116	0.0420089380557084	CACNA2D3/CAV1/CFTR/KCNAB1/KCNE5/KCNIP4/LOC108637382/LRRC38/LRRC55/DDI2/PRKCZ/SGK1	12	4	8	CAV1/KCNIP4/PRKCZ/CACNA2D3	KCNAB1/LOC108637382/CFTR/SGK1/LRRC55/LRRC38/KCNE5/MSTRG.10744	2.99944341372913	Function
GO:0098914	membrane repolarization during atrial cardiac muscle cell action potential	3/660	5/16167	0.000636773631391507	0.000636773631391507	0.0420089380557084	KCNJ3/KCNJ5/KCNQ1	3	0	3		KCNJ3/KCNJ5/KCNQ1	14.6972727272727	Process
GO:0030900	forebrain development	32/660	424/16167	0.000639028186980859	0.000639028186980859	0.0420089380557084	ADGRG1/BBS2/BTG2/CDK6/CNTN2/COL3A1/CRHR2/CX3CR1/DCLK1/DRD1/EPHB2/EPHB3/FEZ1/GATA2/GNAO1/LOC102176622/LOC102187782/LOC102187932/MDK/MECOM/NR2F1/NR4A3/PCNT/PEBP1/PLCB1/SCT/SEMA3A/SHANK3/SLC2A3/SOX3/TMEM108/WNT2B	32	13	19	MECOM/TMEM108/PCNT/SLC2A3/SHANK3/NR4A3/DRD1/PLCB1/BBS2/GNAO1/ADGRG1/GATA2/FEZ1	EPHB3/EPHB2/COL3A1/WNT2B/CRHR2/SEMA3A/CDK6/NR2F1/DCLK1/LOC102176622/LOC102187932/LOC102187782/MDK/BTG2/CNTN2/PEBP1/CX3CR1/SCT/SOX3	1.84871355060034	Process
GO:0051875	pigment granule localization	6/660	27/16167	0.000642272717896346	0.000642272717896346	0.0420089380557084	BBS2/GPR143/LOC102189471/MLPH/MYO7A/SHROOM2	6	2	4	MLPH/BBS2	MYO7A/GPR143/SHROOM2/LOC102189471	5.44343434343434	Process
GO:0021766	hippocampus development	13/660	113/16167	0.000700186115823831	0.000700186115823831	0.0452822907312207	BBS2/BTG2/CDK6/DRD1/FEZ1/LOC102176622/LOC102187782/LOC102187932/MDK/NR4A3/PEBP1/SCT/TMEM108	13	5	8	TMEM108/NR4A3/DRD1/BBS2/FEZ1	CDK6/LOC102176622/LOC102187932/LOC102187782/MDK/BTG2/PEBP1/SCT	2.81806114239743	Process
GO:0070851	growth factor receptor binding	14/660	128/16167	0.000738098185193137	0.000738098185193137	0.047203752943112	ANGPT2/ARF4/CNTF/FGF16/FGF18/FGF9/GREM1/HBEGF/IL12A/LOC100861338/LOC102175526/LOC108633910/TRIP6/VAV2	14	7	7	IL12A/LOC102175526/FGF9/CNTF/ARF4/LOC108633910/ANGPT2	HBEGF/GREM1/VAV2/FGF18/LOC100861338/TRIP6/FGF16	2.67919034090909	Function
GO:0022409	positive regulation of cell-cell adhesion	22/660	254/16167	0.000754181551291726	0.000754181551291726	0.0476414722597183	ADAM19/AIF1/CAV1/CCL19/CD74/CX3CL1/DMTN/DUSP10/IGF2/IL12A/LCK/LOC100861338/LOC102175177/LOC102175889/LOC102188267/NOD2/NR4A3/PRKCZ/RAP1GAP/SASH3/SERPINF2/TFRC	22	8	14	IL12A/RAP1GAP/CAV1/NR4A3/DMTN/PRKCZ/NOD2/CX3CL1	TFRC/LCK/LOC102175177/ADAM19/CD74/CCL19/DUSP10/LOC102175889/SERPINF2/AIF1/LOC102188267/LOC100861338/IGF2/SASH3	2.12165354330709	Process
GO:0006941	striated muscle contraction	13/660	114/16167	0.000761496831656799	0.000761496831656799	0.0476414722597183	ATP8A2/CHRNA1/CHRNG/GJC1/KCNE5/KCNJ3/KCNJ5/KCNQ1/KDM6A/PKP2/SCN2B/SCN3B/TNNT2	13	6	7	PKP2/ATP8A2/SCN3B/SCN2B/GJC1/KDM6A	CHRNG/KCNJ3/CHRNA1/TNNT2/KCNJ5/KCNQ1/KCNE5	2.79334130781499	Process
GO:0003407	neural retina development	9/660	61/16167	0.000773193512821948	0.000773193512821948	0.0478531084109837	ATP2B3/ATP8A2/CALB1/CNGA3/DIO3/HCN1/ATP2B2/SOX8/TSPAN12	9	4	5	ATP8A2/HCN1/DIO3/ATP2B3	TSPAN12/CNGA3/CALB1/SOX8/MSTRG.18649	3.61408345752608	Process
GO:0048858	cell projection morphogenesis	34/660	468/16167	0.000857373145669295	0.000857373145669295	0.0524985034772644	ADGRB1/ARHGEF28/ATP8A2/BRSK1/CNTN2/DCLK1/DOK6/DPYSL5/EPHB2/EPHB3/FEZ1/GAS7/GBX1/JADE2/LGI1/LOC108634739/LRRC38/LRRC55/MATN2/SLC11A2/NECTIN1/NPTX1/NR4A3/NRK/NTN3/PLXNB3/PRKCZ/RAP1GAP/SEMA3A/SEMA3C/SEMA6C/SGK1/SHANK3/TMEM108	34	14	20	TMEM108/RAP1GAP/SHANK3/JADE2/NR4A3/ATP8A2/PRKCZ/NPTX1/ARHGEF28/LGI1/FEZ1/PLXNB3/LOC108634739/MSTRG.3384	EPHB3/EPHB2/SEMA6C/GBX1/SEMA3C/SEMA3A/SGK1/DPYSL5/DCLK1/MATN2/ADGRB1/LRRC55/NECTIN1/CNTN2/LRRC38/BRSK1/GAS7/DOK6/NTN3/NRK	1.7795843045843	Process
GO:0030218	erythrocyte differentiation	11/660	88/16167	0.000886921233403335	0.000886921233403335	0.0537361252548414	ADGRF5/ALAS2/DMTN/ETV2/HBBC/KLF2/LOC102168680/LOC102168959/LOC102175876/SLC11A2/PLCB1	11	10	1	KLF2/DMTN/PLCB1/LOC102175876/HBBC/ADGRF5/LOC102168680/LOC102168959/ALAS2/MSTRG.3384	ETV2	3.06193181818182	Process
GO:0001568	blood vessel development	32/660	433/16167	0.000908776754928137	0.000908776754928137	0.0544867466660861	ADGRF5/ADGRG1/ANGPT2/APOLD1/CASP8/CAV1/COL1A2/COL3A1/CX3CL1/DLL4/ELN/EPHB2/EPHB3/ETV2/FGF18/FGF9/FOXM1/GJC1/GREM1/HBEGF/HMOX1/HPGD/LOC102175889/MMP2/OSR1/PDE2A/PLXDC1/PRRX1/S1PR1/SERPINF2/SOX17/TIPARP	32	14	18	CASP8/S1PR1/CAV1/HMOX1/APOLD1/DLL4/FGF9/SOX17/PDE2A/CX3CL1/ADGRG1/GJC1/ADGRF5/ANGPT2	EPHB3/TIPARP/EPHB2/COL3A1/COL1A2/FOXM1/HBEGF/HPGD/GREM1/OSR1/PRRX1/MMP2/ETV2/LOC102175889/SERPINF2/PLXDC1/FGF18/ELN	1.81028763384422	Process
GO:0051216	cartilage development	15/660	146/16167	0.00093367200097782	0.00093367200097782	0.0554022626299156	BBS2/BMP1/CHAD/COL11A1/COL11A2/FGF18/FGF9/NPPC/OSR1/PRRX1/SCUBE2/SERPINH1/SHOX2/SIX2/WNT2B	15	3	12	FGF9/SCUBE2/BBS2	SHOX2/NPPC/COL11A1/WNT2B/BMP1/SIX2/OSR1/SERPINH1/PRRX1/CHAD/FGF18/COL11A2	2.51665628891656	Process
GO:0032990	cell part morphogenesis	35/660	490/16167	0.000975142225319905	0.000975142225319905	0.0571238230511847	ADGRB1/ARHGEF28/ATP8A2/BRSK1/CNTN2/DCLK1/DOK6/DPYSL5/EPHB2/EPHB3/FEZ1/GAS7/GBX1/JADE2/LGI1/LOC108634739/LRRC38/LRRC55/MATN2/SLC11A2/PVRL2/NECTIN1/NPTX1/NR4A3/NRK/NTN3/PLXNB3/PRKCZ/RAP1GAP/SEMA3A/SEMA3C/SEMA6C/SGK1/SHANK3/TMEM108	35	15	20	TMEM108/RAP1GAP/SHANK3/JADE2/NR4A3/ATP8A2/PRKCZ/NPTX1/ARHGEF28/LGI1/FEZ1/PLXNB3/LOC108634739/MSTRG.3384/MSTRG.6252	EPHB3/EPHB2/SEMA6C/GBX1/SEMA3C/SEMA3A/SGK1/DPYSL5/DCLK1/MATN2/ADGRB1/LRRC55/NECTIN1/CNTN2/LRRC38/BRSK1/GAS7/DOK6/NTN3/NRK	1.74967532467532	Process
GO:0061564	axon development	29/660	381/16167	0.000988084128081175	0.000988084128081175	0.0571238230511847	ADGRB1/ARHGEF28/ATP8A2/BRSK1/CNTN2/DCLK1/DOK6/DPYSL5/EPHA3/EPHB2/EPHB3/FEZ1/GBX1/LGI1/LOC108634739/LRRC38/LRRC55/MATN2/MMP2/NECTIN1/NPTX1/NR4A3/NREP/NTN3/PLXNB3/RAP1GAP/SEMA3A/SEMA3C/SEMA6C	29	9	20	RAP1GAP/NR4A3/ATP8A2/NPTX1/ARHGEF28/LGI1/FEZ1/PLXNB3/LOC108634739	EPHA3/EPHB3/EPHB2/SEMA6C/GBX1/SEMA3C/SEMA3A/NREP/DPYSL5/DCLK1/MATN2/ADGRB1/LRRC55/NECTIN1/CNTN2/LRRC38/MMP2/BRSK1/DOK6/NTN3	1.86448341684562	Process
GO:0072358	cardiovascular system development	34/660	472/16167	0.000992458520457671	0.000992458520457671	0.0571238230511847	ADGRF5/ADGRG1/ANGPT2/APOLD1/CASP8/CAV1/COL1A2/COL3A1/CX3CL1/DLL4/ELN/EPHB2/EPHB3/ETV2/FGF18/FGF9/FOXM1/GJC1/GREM1/HBEGF/HMOX1/HPGD/KCNQ1/LOC102175889/MMP2/OSR1/PCNT/PDE2A/PLXDC1/PRRX1/S1PR1/SERPINF2/SOX17/TIPARP	34	15	19	PCNT/CASP8/S1PR1/CAV1/HMOX1/APOLD1/DLL4/FGF9/SOX17/PDE2A/CX3CL1/ADGRG1/GJC1/ADGRF5/ANGPT2	EPHB3/TIPARP/EPHB2/COL3A1/COL1A2/FOXM1/HBEGF/HPGD/GREM1/OSR1/PRRX1/MMP2/ETV2/LOC102175889/SERPINF2/PLXDC1/FGF18/ELN/KCNQ1	1.7645030816641	Process
GO:0007584	response to nutrient	27/660	346/16167	0.00101024713755591	0.00101024713755591	0.0575719786154842	ABCG2/ALAD/ALDH3A1/AQP3/BCHE/CAV1/CCND1/CDKN2B/CXCL10/ELN/FADS1/GCGR/HCN1/HMGCL/LIPG/LOC102175177/LOC102175560/LOC102175889/LOC102176622/LOC102186111/LOC102187782/LOC102187932/LOC102190925/SOD2/SPARC/STC2/TFRC	27	12	15	HMGCL/LOC102190925/CAV1/LOC102175560/ABCG2/CDKN2B/AQP3/ALAD/GCGR/STC2/HCN1/LIPG	TFRC/BCHE/LOC102175177/CXCL10/SPARC/SOD2/LOC102176622/LOC102187932/LOC102187782/LOC102175889/ALDH3A1/LOC102186111/ELN/FADS1/CCND1	1.91149500788229	Process
GO:0072087	renal vesicle development	4/660	12/16167	0.00104796241689258	0.00104796241689258	0.0591357945879116	GREM1/OSR1/PAX8/SIX2	4	1	3	PAX8	GREM1/SIX2/OSR1	8.16515151515152	Process
GO:0015081	sodium ion transmembrane transporter activity	15/660	148/16167	0.0010736710798594	0.0010736710798594	0.0592868520005166	CACNA1I/HCN1/LOC102186069/LOC102189471/SLC20A1/SCN2B/SCN3B/SCNN1B/SHROOM2/SLC12A1/SLC12A2/SLC13A5/SLC4A3/SLC5A10/SLC6A6	15	7	8	CACNA1I/SLC12A1/SCN3B/SCN2B/SLC13A5/SLC5A10/HCN1	SLC4A3/LOC102186069/SLC12A2/SLC6A6/SCNN1B/SHROOM2/LOC102189471/MSTRG.7836	2.48264742014742	Function
GO:0008201	heparin binding	14/660	133/16167	0.00107806891271209	0.00107806891271209	0.0592868520005166	ADGRG1/CCDC80/COL11A1/CXCL10/EVA1C/FSTL1/HBEGF/LOC102175889/MDK/PCOLCE/PTN/TENM1/WISP1/WISP2	14	4	10	EVA1C/WISP2/ADGRG1/TENM1	CCDC80/FSTL1/COL11A1/PTN/CXCL10/HBEGF/WISP1/MDK/LOC102175889/PCOLCE	2.57846889952153	Function
GO:0048661	positive regulation of smooth muscle cell proliferation	12/660	104/16167	0.00108154050604454	0.00108154050604454	0.0592868520005166	AIF1/CX3CL1/FGF9/HBEGF/HMOX1/HPGD/IGFBP5/MMP2/NR4A3/S1PR1/SERPINF2/WISP1	12	5	7	S1PR1/HMOX1/NR4A3/FGF9/CX3CL1	IGFBP5/HBEGF/HPGD/WISP1/MMP2/SERPINF2/AIF1	2.8263986013986	Process
GO:0030099	myeloid cell differentiation	21/660	245/16167	0.00112421122473848	0.00112421122473848	0.0610445578636546	ADGRF5/ALAS2/BATF3/CASP8/CCL19/CDKN2B/DMTN/ETV2/GATA2/HBBC/KLF2/LOC102168680/LOC102168959/LOC102175526/LOC102175876/LOC108634747/SLC11A2/PDE2A/PLCB1/TET2/TFRC	21	15	6	LOC102175526/CASP8/KLF2/CDKN2B/DMTN/PLCB1/PDE2A/LOC102175876/HBBC/GATA2/ADGRF5/LOC102168680/LOC102168959/ALAS2/MSTRG.3384	TFRC/TET2/CCL19/BATF3/ETV2/LOC108634747	2.09961038961039	Process
GO:0062023	collagen-containing extracellular matrix	14/660	134/16167	0.00115983725304066	0.00115983725304066	0.0623904584321334	CCDC80/COL11A1/COL11A2/COL1A2/COL3A1/COL5A2/COL8A2/ENTPD2/FGF9/FREM2/MATN2/P3H2/SPARC/VWA2	14	1	13	FGF9	CCDC80/P3H2/COL3A1/COL5A2/COL8A2/COL11A1/COL1A2/SPARC/ENTPD2/FREM2/MATN2/COL11A2/VWA2	2.55922659430122	Component
GO:0016706	oxidoreductase activity, acting on paired donors, with incorporation or reduction of molecular oxygen, 2-oxoglutarate as one donor, and incorporation of one atom each of oxygen into both donors	7/660	41/16167	0.00122597650258539	0.00122597650258539	0.0629002587865348	EGLN3/KDM6A/P3H2/P4HA3/PLOD2/TET1/TET2	7	3	4	P4HA3/EGLN3/KDM6A	P3H2/PLOD2/TET2/TET1	4.18215077605322	Function
GO:0046148	pigment biosynthetic process	7/660	41/16167	0.00122597650258539	0.00122597650258539	0.0629002587865348	ALAD/ALAS1/ALAS2/CITED1/GPR143/SLC11A2/SHMT1	7	3	4	ALAD/ALAS2/MSTRG.3384	SHMT1/ALAS1/CITED1/GPR143	4.18215077605322	Process
GO:0035725	sodium ion transmembrane transport	15/660	150/16167	0.00123097341798074	0.00123097341798074	0.0629002587865348	CACNA1I/HCN1/LOC102186069/LOC102189471/SLC20A1/SCN2B/SCN3B/SCNN1B/SHROOM2/SLC12A1/SLC12A2/SLC13A5/SLC4A3/SLC5A10/SLC6A6	15	7	8	CACNA1I/SLC12A1/SCN3B/SCN2B/SLC13A5/SLC5A10/HCN1	SLC4A3/LOC102186069/SLC12A2/SLC6A6/SCNN1B/SHROOM2/LOC102189471/MSTRG.7836	2.44954545454545	Process
GO:0046456	icosanoid biosynthetic process	9/660	65/16167	0.00123336997095472	0.00123336997095472	0.0629002587865348	CD74/FADS1/GGT1/GGT7/HPGD/LOC102176622/LOC102187782/LOC102187932/PTGES	9	1	8	GGT7	CD74/HPGD/PTGES/LOC102176622/LOC102187932/LOC102187782/FADS1/GGT1	3.39167832167832	Process
GO:0003337	mesenchymal to epithelial transition involved in metanephros morphogenesis	3/660	6/16167	0.00123488346392365	0.00123488346392365	0.0629002587865348	GREM1/PAX8/SIX2	3	1	2	PAX8	GREM1/SIX2	12.2477272727273	Process
GO:1902282	voltage-gated potassium channel activity involved in ventricular cardiac muscle cell action potential repolarization	3/660	6/16167	0.00123488346392365	0.00123488346392365	0.0629002587865348	KCNJ3/KCNJ5/KCNQ1	3	0	3		KCNJ3/KCNJ5/KCNQ1	12.2477272727273	Function
GO:0001944	vasculature development	33/660	461/16167	0.00129922267747215	0.00129922267747215	0.0655969492190001	ADGRF5/ADGRG1/ANGPT2/APOLD1/CASP8/CAV1/COL1A2/COL3A1/CX3CL1/DLL4/ELN/EPHB2/EPHB3/ETV2/FGF18/FGF9/FOXM1/GJC1/GREM1/HBEGF/HMOX1/HPGD/LOC102175889/MMP2/OSR1/PCNT/PDE2A/PLXDC1/PRRX1/S1PR1/SERPINF2/SOX17/TIPARP	33	15	18	PCNT/CASP8/S1PR1/CAV1/HMOX1/APOLD1/DLL4/FGF9/SOX17/PDE2A/CX3CL1/ADGRG1/GJC1/ADGRF5/ANGPT2	EPHB3/TIPARP/EPHB2/COL3A1/COL1A2/FOXM1/HBEGF/HPGD/GREM1/OSR1/PRRX1/MMP2/ETV2/LOC102175889/SERPINF2/PLXDC1/FGF18/ELN	1.75347071583514	Process
GO:0042471	ear morphogenesis	13/660	121/16167	0.00133001724739791	0.00133001724739791	0.0665678197599246	ATP8A2/COL11A1/EPHB2/FGF9/GATA2/ATP2B2/MYO7A/NR4A3/OSR1/PAX8/PRRX1/SIX2/TMIE	13	5	8	NR4A3/PAX8/FGF9/ATP8A2/GATA2	EPHB2/COL11A1/SIX2/OSR1/MYO7A/PRRX1/TMIE/MSTRG.18649	2.63174305033809	Process
GO:0015077	monovalent inorganic cation transmembrane transporter activity	27/660	353/16167	0.00135616146014386	0.00135616146014386	0.0672912056630368	CACNA1I/CNGA3/HCN1/KCNA6/KCNE4/KCNJ3/KCNJ5/KCNK3/KCNN1/KCNQ1/LOC102186069/LOC102189471/LRRC38/LRRC55/SLC11A2/SLC20A1/SCN2B/SCN3B/SCNN1B/SHROOM2/SLC12A1/SLC12A2/SLC13A5/SLC47A2/SLC4A3/SLC5A10/SLC6A6	27	10	17	KCNE4/CACNA1I/KCNN1/SLC12A1/SCN3B/SCN2B/SLC13A5/SLC5A10/HCN1/MSTRG.3384	SLC4A3/KCNJ3/LOC102186069/KCNA6/SLC12A2/CNGA3/KCNK3/LRRC55/LRRC38/SLC47A2/SLC6A6/SCNN1B/KCNJ5/KCNQ1/SHROOM2/LOC102189471/MSTRG.7836	1.87359000772599	Function
GO:0005272	sodium channel activity	7/660	42/16167	0.00142020642676415	0.00142020642676415	0.0698667453130576	CACNA1I/HCN1/LOC102189471/SCN2B/SCN3B/SCNN1B/SHROOM2	7	4	3	CACNA1I/SCN3B/SCN2B/HCN1	SCNN1B/SHROOM2/LOC102189471	4.08257575757576	Function
GO:0048662	negative regulation of smooth muscle cell proliferation	8/660	54/16167	0.00146126988654012	0.00146126988654012	0.0712776426369438	AIF1/CAV1/CDKN1A/HMOX1/IGFBP5/IL12A/NPR3/SOD2	8	4	4	IL12A/CAV1/HMOX1/CDKN1A	IGFBP5/SOD2/NPR3/AIF1	3.62895622895623	Process
GO:0043270	positive regulation of ion transport	25/660	320/16167	0.00150464931444336	0.00150464931444336	0.0727768460979768	ATP8A2/CAV1/CFTR/CRHR2/CXCL10/CXCL9/DRD1/EDN3/EPHB2/HCN1/HSPA2/KCNE5/KCNQ1/LOC102175889/LPAR3/LRRC38/LRRC55/ATP2B2/PKP2/PLCB1/S100A1/SCN3B/SGK1/SHANK3/STAC	25	12	13	LPAR3/S100A1/CAV1/PKP2/SHANK3/HSPA2/DRD1/ATP8A2/PLCB1/SCN3B/HCN1/STAC	EPHB2/CRHR2/CFTR/CXCL9/CXCL10/SGK1/EDN3/LRRC55/LRRC38/LOC102175889/KCNQ1/KCNE5/MSTRG.18649	1.91370738636364	Process
GO:0045137	development of primary sexual characteristics	23/660	286/16167	0.00157114982273672	0.00157114982273672	0.0753600634274068	ACSBG1/ADGRG1/CCND1/CCND2/FGF9/IDH1/KCNQ1/LHFPL2/LOC102175560/LOC102176622/LOC102177976/LOC102187782/LOC102187932/LOC102189034/LOC108633536/LOC108635143/MAP7/MMP2/OSR1/SOX3/SOX8/TIPARP/WNT2B	23	8	15	LOC102175560/LOC102177976/LOC102189034/MAP7/FGF9/ADGRG1/LOC108633536/LOC108635143	TIPARP/IDH1/WNT2B/CCND2/LHFPL2/OSR1/LOC102176622/LOC102187932/LOC102187782/MMP2/ACSBG1/SOX8/CCND1/KCNQ1/SOX3	1.96991417673236	Process
GO:0010721	negative regulation of cell development	26/660	339/16167	0.00158852840398897	0.00158852840398897	0.0755639261680006	ADGRG1/CAV1/CDKN2B/CFTR/CNTF/CNTN2/COL3A1/DIO3/DMTN/DUSP10/EPHA3/EPHB2/FSTL4/GDF11/IL15RA/MELTF/NPPC/NR2F1/RAP1GAP/RFLNB/SEMA3A/SEMA6C/SOX11/SOX3/SOX8/XYLT1	26	9	17	MELTF/RAP1GAP/CAV1/CDKN2B/DMTN/IL15RA/CNTF/ADGRG1/DIO3	EPHA3/EPHB2/NPPC/COL3A1/SEMA6C/CFTR/SEMA3A/GDF11/NR2F1/FSTL4/SOX11/CNTN2/DUSP10/RFLNB/SOX8/XYLT1/SOX3	1.87870742826495	Process
GO:0090189	regulation of branching involved in ureteric bud morphogenesis	5/660	22/16167	0.0016486928177757	0.0016486928177757	0.0764153637750191	GREM1/PAX8/SIX2/SOX8/WNT2B	5	1	4	PAX8	WNT2B/GREM1/SIX2/SOX8	5.56714876033058	Process
GO:0060333	interferon-gamma-mediated signaling pathway	8/660	55/16167	0.0016500232984834	0.0016500232984834	0.0764153637750191	CIITA/IRF5/LOC102169889/LOC102173185/LOC102175177/LOC102189356/LOC102190983/TRIM31	8	3	5	IRF5/LOC102169889/LOC102190983	LOC102175177/TRIM31/LOC102189356/CIITA/LOC102173185	3.56297520661157	Process
GO:0060047	heart contraction	10/660	81/16167	0.00165200670014389	0.00165200670014389	0.0764153637750191	GJC1/KCNE5/KCNJ3/KCNJ5/KCNQ1/KDM6A/PKP2/SCN2B/SCN3B/TNNT2	10	5	5	PKP2/SCN3B/SCN2B/GJC1/KDM6A	KCNJ3/TNNT2/KCNJ5/KCNQ1/KCNE5	3.02413019079686	Process
GO:0097435	supramolecular fiber organization	28/660	376/16167	0.00165953263501893	0.00165953263501893	0.0764153637750191	ADAMTS2/ADD2/AIF1/CAV1/CCDC88A/COL11A1/COL11A2/COL1A2/COL3A1/COL5A2/CRHR2/DDR2/DMTN/DPT/ELN/FMN2/GAS7/GDPD2/GREM1/HOOK1/LOC108637382/MAGEL2/PKP2/RFLNB/SERPINF2/SERPINH1/SGK1/TNNT2	28	5	23	HOOK1/CAV1/PKP2/DMTN/FMN2	LOC108637382/COL3A1/COL5A2/COL11A1/DDR2/CRHR2/COL1A2/ADAMTS2/SGK1/GREM1/ADD2/CCDC88A/SERPINH1/DPT/TNNT2/RFLNB/SERPINF2/GAS7/MAGEL2/AIF1/COL11A2/ELN/GDPD2	1.82412959381044	Process
GO:0006813	potassium ion transport	16/660	171/16167	0.00173398114716415	0.00173398114716415	0.078724867696307	CNGA3/HCN1/KCNA6/KCNAB1/KCNE4/KCNE5/KCNJ3/KCNJ5/KCNK3/KCNN1/KCNQ1/LOC102186069/LRRC38/LRRC55/SLC12A1/SLC12A2	16	4	12	KCNE4/KCNN1/SLC12A1/HCN1	KCNAB1/KCNJ3/LOC102186069/KCNA6/SLC12A2/CNGA3/KCNK3/LRRC55/LRRC38/KCNJ5/KCNQ1/KCNE5	2.29197235513025	Process
GO:0051186	cofactor metabolic process	34/660	488/16167	0.00173704376144101	0.00173704376144101	0.078724867696307	ACSBG1/ACSM3/ALAD/ALAS1/ALAS2/ALDH1L2/GDAP1/GGT1/GPI/HACD1/HBBC/HMGCL/HMOX1/IDH1/LOC102173702/LOC102174170/LOC102175876/LOC102176622/LOC102182510/LOC102184912/LOC102185621/LOC102187782/LOC102187932/LOC102189337/LOC108634747/MLYCD/SLC11A2/AKR7A2/PDK4/PKM/PTS/SHMT1/SLC2A3/SOD2	34	18	16	HMGCL/LOC102185621/PDK4/ALDH1L2/HMOX1/SLC2A3/ALAD/LOC102184912/LOC102182510/LOC102175876/HBBC/PTS/MLYCD/LOC102174170/LOC102173702/ACSM3/ALAS2/MSTRG.3384	IDH1/SOD2/PKM/HACD1/LOC102176622/LOC102187932/LOC102187782/GDAP1/GPI/LOC102189337/SHMT1/ACSBG1/ALAS1/LOC108634747/GGT1/MSTRG.849	1.70665052160954	Process
GO:0002821	positive regulation of adaptive immune response	12/660	110/16167	0.00176395288949765	0.00176395288949765	0.0793198552612925	CCL19/CD74/IL12A/IL27RA/LOC100861338/LOC102188267/PVRL2/NOD2/PRKCZ/RSAD2/SASH3/TFRC	12	5	7	IL12A/RSAD2/PRKCZ/NOD2/MSTRG.6252	TFRC/CD74/IL27RA/CCL19/LOC102188267/LOC100861338/SASH3	2.67223140495868	Process
GO:0006693	prostaglandin metabolic process	7/660	44/16167	0.00188008140960175	0.00188008140960175	0.0838864557136058	ACOX1/CD74/HPGD/LOC102176622/LOC102187782/LOC102187932/PTGES	7	1	6	ACOX1	CD74/HPGD/PTGES/LOC102176622/LOC102187932/LOC102187782	3.89700413223141	Process
GO:0007548	sex differentiation	25/660	326/16167	0.00193971282922836	0.00193971282922836	0.0843474880292725	ACSBG1/ADGRG1/BMP6/CCND1/CCND2/CDKL2/FGF9/IDH1/KCNQ1/LHFPL2/LOC102175560/LOC102176622/LOC102177976/LOC102187782/LOC102187932/LOC102189034/LOC108633536/LOC108635143/MAP7/MMP2/OSR1/SOX3/SOX8/TIPARP/WNT2B	25	10	15	LOC102175560/CDKL2/LOC102177976/LOC102189034/MAP7/FGF9/ADGRG1/BMP6/LOC108633536/LOC108635143	TIPARP/IDH1/WNT2B/CCND2/LHFPL2/OSR1/LOC102176622/LOC102187932/LOC102187782/MMP2/ACSBG1/SOX8/CCND1/KCNQ1/SOX3	1.87848577802566	Process
GO:0005833	hemoglobin complex	4/660	14/16167	0.00198539796220512	0.00198539796220512	0.0843474880292725	HBBC/LOC102168680/LOC102168959/LOC102175876	4	4	0	LOC102175876/HBBC/LOC102168680/LOC102168959		6.9987012987013	Component
GO:0050910	detection of mechanical stimulus involved in sensory perception of sound	4/660	14/16167	0.00198539796220512	0.00198539796220512	0.0843474880292725	ADGRV1/COL11A1/ATP2B2/SLC12A2	4	1	3	ADGRV1	COL11A1/SLC12A2/MSTRG.18649	6.9987012987013	Process
GO:0060231	mesenchymal to epithelial transition	4/660	14/16167	0.00198539796220512	0.00198539796220512	0.0843474880292725	CITED1/GREM1/PAX8/SIX2	4	1	3	PAX8	GREM1/SIX2/CITED1	6.9987012987013	Process
GO:0072234	metanephric nephron tubule development	4/660	14/16167	0.00198539796220512	0.00198539796220512	0.0843474880292725	CALB1/OSR1/PAX8/SOX8	4	1	3	PAX8	OSR1/CALB1/SOX8	6.9987012987013	Process
GO:0022890	inorganic cation transmembrane transporter activity	37/660	549/16167	0.00198612338156658	0.00198612338156658	0.0843474880292725	ATP2B3/CACNA1I/CACNA2D3/CHRNA1/CHRNG/CNGA3/HCN1/KCNA6/KCNE4/KCNJ3/KCNJ5/KCNK3/KCNN1/KCNQ1/LOC102186069/LOC102189471/LRRC38/LRRC55/ATP2B2/SLC11A2/SLC20A1/PDE2A/SCN2B/SCN3B/SCNN1B/SHROOM2/SLC12A1/SLC12A2/SLC13A5/SLC39A11/SLC47A2/SLC4A3/SLC5A10/SLC6A6/TFRC/TRPM1/TUSC3	37	15	22	KCNE4/CACNA1I/KCNN1/SLC12A1/PDE2A/SCN3B/SCN2B/SLC13A5/SLC5A10/SLC39A11/HCN1/TRPM1/CACNA2D3/ATP2B3/MSTRG.3384	TFRC/CHRNG/SLC4A3/KCNJ3/CHRNA1/LOC102186069/KCNA6/SLC12A2/CNGA3/KCNK3/LRRC55/LRRC38/SLC47A2/SLC6A6/SCNN1B/TUSC3/KCNJ5/KCNQ1/SHROOM2/LOC102189471/MSTRG.18649/MSTRG.7836	1.65087762874648	Function
GO:0045785	positive regulation of cell adhesion	30/660	418/16167	0.00203397596600534	0.00203397596600534	0.0843474880292725	ADAM19/ADGRG1/AIF1/CAV1/CCDC80/CCL19/CD74/CDK6/CX3CL1/DMTN/DUSP10/HACD1/IGF2/IL12A/LCK/LIMS1/LOC100861338/LOC102175177/LOC102175889/LOC102188267/MIP/NOD2/NR4A3/PRKCZ/RAP1GAP/SASH3/SERPINF2/SPOCK2/TFRC/TNFRSF18	30	12	18	IL12A/RAP1GAP/CAV1/MIP/NR4A3/DMTN/LIMS1/PRKCZ/NOD2/CX3CL1/ADGRG1/SPOCK2	CCDC80/TFRC/LCK/LOC102175177/CDK6/ADAM19/CD74/CCL19/HACD1/DUSP10/TNFRSF18/LOC102175889/SERPINF2/AIF1/LOC102188267/LOC100861338/IGF2/SASH3	1.7580469769465	Process
GO:0006936	muscle contraction	20/660	240/16167	0.00204142839986866	0.00204142839986866	0.0843474880292725	ATP8A2/BBS2/CHRNA1/CHRNG/DRD1/EDN3/GJC1/GNAO1/KCNE5/KCNJ3/KCNJ5/KCNQ1/KDM6A/LOC108637382/MYL6B/PKP2/SCN2B/SCN3B/STAC/TNNT2	20	10	10	PKP2/DRD1/ATP8A2/SCN3B/SCN2B/BBS2/GNAO1/GJC1/STAC/KDM6A	LOC108637382/CHRNG/KCNJ3/CHRNA1/MYL6B/EDN3/TNNT2/KCNJ5/KCNQ1/KCNE5	2.04128787878788	Process
GO:1904064	positive regulation of cation transmembrane transport	15/660	158/16167	0.00206765112711817	0.00206765112711817	0.0843474880292725	CXCL10/CXCL9/DRD1/EDN3/EPHB2/HCN1/HSPA2/KCNE5/KCNQ1/LRRC38/LRRC55/PLCB1/S100A1/SHANK3/STAC	15	7	8	S100A1/SHANK3/HSPA2/DRD1/PLCB1/HCN1/STAC	EPHB2/CXCL9/CXCL10/EDN3/LRRC55/LRRC38/KCNQ1/KCNE5	2.32551783659379	Process
GO:0034767	positive regulation of ion transmembrane transport	16/660	174/16167	0.00207359247227424	0.00207359247227424	0.0843474880292725	CFTR/CXCL10/CXCL9/DRD1/EDN3/EPHB2/HCN1/HSPA2/KCNE5/KCNQ1/LRRC38/LRRC55/PLCB1/S100A1/SHANK3/STAC	16	7	9	S100A1/SHANK3/HSPA2/DRD1/PLCB1/HCN1/STAC	EPHB2/CFTR/CXCL9/CXCL10/EDN3/LRRC55/LRRC38/KCNQ1/KCNE5	2.25245559038662	Process
GO:0042440	pigment metabolic process	8/660	57/16167	0.00208512746613494	0.00208512746613494	0.0843474880292725	ALAD/ALAS1/ALAS2/CITED1/GPR143/HMOX1/SLC11A2/SHMT1	8	4	4	HMOX1/ALAD/ALAS2/MSTRG.3384	SHMT1/ALAS1/CITED1/GPR143	3.43795853269537	Process
GO:0002606	positive regulation of dendritic cell antigen processing and presentation	3/660	7/16167	0.00209557539297306	0.00209557539297306	0.0843474880292725	CCL19/CD74/NOD2	3	1	2	NOD2	CD74/CCL19	10.4980519480519	Process
GO:0010911	regulation of isomerase activity	3/660	7/16167	0.00209557539297306	0.00209557539297306	0.0843474880292725	LOC102175526/SETMAR/NOD2	3	2	1	LOC102175526/NOD2	MSTRG.1498	10.4980519480519	Process
GO:0098915	membrane repolarization during ventricular cardiac muscle cell action potential	3/660	7/16167	0.00209557539297306	0.00209557539297306	0.0843474880292725	KCNJ3/KCNJ5/KCNQ1	3	0	3		KCNJ3/KCNJ5/KCNQ1	10.4980519480519	Process
GO:0007409	axonogenesis	26/660	346/16167	0.00211203879586095	0.00211203879586095	0.0844197963140911	ADGRB1/ARHGEF28/ATP8A2/BRSK1/CNTN2/DCLK1/DOK6/DPYSL5/EPHB2/EPHB3/FEZ1/GBX1/LGI1/LOC108634739/LRRC38/LRRC55/MATN2/NECTIN1/NPTX1/NR4A3/NTN3/PLXNB3/RAP1GAP/SEMA3A/SEMA3C/SEMA6C	26	9	17	RAP1GAP/NR4A3/ATP8A2/NPTX1/ARHGEF28/LGI1/FEZ1/PLXNB3/LOC108634739	EPHB3/EPHB2/SEMA6C/GBX1/SEMA3C/SEMA3A/DPYSL5/DCLK1/MATN2/ADGRB1/LRRC55/NECTIN1/CNTN2/LRRC38/BRSK1/DOK6/NTN3	1.84069889647924	Process
GO:0000038	very long-chain fatty acid metabolic process	6/660	34/16167	0.00228964251164993	0.00228964251164993	0.0908875880486521	ACOX1/ACSBG1/HACD1/LOC102182510/LOC102184912/SLC27A6	6	4	2	SLC27A6/LOC102184912/LOC102182510/ACOX1	HACD1/ACSBG1	4.32272727272727	Process
GO:0048667	cell morphogenesis involved in neuron differentiation	30/660	423/16167	0.00243094130078632	0.00243094130078632	0.0954464910233075	ADGRB1/ARHGEF28/ATP8A2/BRSK1/CNTN2/DCLK1/DOK6/DPYSL5/EPHB2/EPHB3/FEZ1/GBX1/LGI1/LOC108634739/LRRC38/LRRC55/MATN2/ATP2B2/SLC11A2/MYO7A/NECTIN1/NPTX1/NR4A3/NTN3/PLXNB3/RAP1GAP/SEMA3A/SEMA3C/SEMA6C/SHANK3	30	11	19	RAP1GAP/SHANK3/NR4A3/ATP8A2/NPTX1/ARHGEF28/LGI1/FEZ1/PLXNB3/LOC108634739/MSTRG.3384	EPHB3/EPHB2/SEMA6C/GBX1/SEMA3C/SEMA3A/DPYSL5/DCLK1/MATN2/ADGRB1/LRRC55/MYO7A/NECTIN1/CNTN2/LRRC38/BRSK1/DOK6/NTN3/MSTRG.18649	1.73726627981947	Process
GO:0071805	potassium ion transmembrane transport	15/660	161/16167	0.0024840910405272	0.0024840910405272	0.0954464910233075	CNGA3/HCN1/KCNA6/KCNE4/KCNE5/KCNJ3/KCNJ5/KCNK3/KCNN1/KCNQ1/LOC102186069/LRRC38/LRRC55/SLC12A1/SLC12A2	15	4	11	KCNE4/KCNN1/SLC12A1/HCN1	KCNJ3/LOC102186069/KCNA6/SLC12A2/CNGA3/KCNK3/LRRC55/LRRC38/KCNJ5/KCNQ1/KCNE5	2.28218520609825	Process
GO:0048705	skeletal system morphogenesis	19/660	227/16167	0.00248431171599495	0.00248431171599495	0.0954464910233075	BMP1/BMP6/CHAD/COL11A1/COL11A2/FGF18/HHIP/MMP16/MMP2/NPPC/OSR1/PRRX1/RFLNB/SCUBE2/SERPINH1/SHOX2/SIX2/SOX11/TIPARP	19	2	17	SCUBE2/BMP6	SHOX2/TIPARP/NPPC/COL11A1/BMP1/SIX2/OSR1/SOX11/MMP16/SERPINH1/PRRX1/HHIP/MMP2/RFLNB/CHAD/FGF18/COL11A2	2.05028033640368	Process
GO:0003338	metanephros morphogenesis	5/660	24/16167	0.00248740398149622	0.00248740398149622	0.0954464910233075	CALB1/GREM1/PAX8/SIX2/SOX8	5	1	4	PAX8	GREM1/SIX2/CALB1/SOX8	5.1032196969697	Process
GO:0032401	establishment of melanosome localization	5/660	24/16167	0.00248740398149622	0.00248740398149622	0.0954464910233075	BBS2/GPR143/LOC102189471/MLPH/SHROOM2	5	2	3	MLPH/BBS2	GPR143/SHROOM2/LOC102189471	5.1032196969697	Process
GO:2000379	positive regulation of reactive oxygen species metabolic process	13/660	130/16167	0.00254114590732024	0.00254114590732024	0.0968629196321163	ADGRB1/AIF1/CDKN1A/DDAH1/GADD45A/HBBC/KLF2/LOC102175876/LOC102176622/LOC102187782/LOC102187932/NOX4/SOD2	13	7	6	GADD45A/DDAH1/KLF2/LOC102175876/HBBC/CDKN1A/NOX4	SOD2/LOC102176622/LOC102187932/LOC102187782/ADGRB1/AIF1	2.44954545454545	Process
GO:0070542	response to fatty acid	13/660	131/16167	0.00271875692713572	0.00271875692713572	0.102398648775585	ALAD/ALAS2/CCL19/CPT1A/HMGCL/LOC102175560/LOC102175889/LOC102176622/LOC102187782/LOC102187932/PDK4/PLCB1/ZNF683	13	7	6	HMGCL/PDK4/LOC102175560/ALAD/PLCB1/CPT1A/ALAS2	ZNF683/CCL19/LOC102176622/LOC102187932/LOC102187782/LOC102175889	2.43084663428175	Process
GO:0042472	inner ear morphogenesis	11/660	101/16167	0.0027356746863792	0.0027356746863792	0.102398648775585	ATP8A2/COL11A1/EPHB2/FGF9/GATA2/ATP2B2/MYO7A/NR4A3/PAX8/PRRX1/TMIE	11	5	6	NR4A3/PAX8/FGF9/ATP8A2/GATA2	EPHB2/COL11A1/MYO7A/PRRX1/TMIE/MSTRG.18649	2.66782178217822	Process
GO:0008406	gonad development	22/660	281/16167	0.00273974438841772	0.00273974438841772	0.102398648775585	ACSBG1/ADGRG1/CCND1/CCND2/FGF9/IDH1/KCNQ1/LOC102175560/LOC102176622/LOC102177976/LOC102187782/LOC102187932/LOC102189034/LOC108633536/LOC108635143/MAP7/MMP2/OSR1/SOX3/SOX8/TIPARP/WNT2B	22	8	14	LOC102175560/LOC102177976/LOC102189034/MAP7/FGF9/ADGRG1/LOC108633536/LOC108635143	TIPARP/IDH1/WNT2B/CCND2/OSR1/LOC102176622/LOC102187932/LOC102187782/MMP2/ACSBG1/SOX8/CCND1/KCNQ1/SOX3	1.91779359430605	Process
GO:0010039	response to iron ion	7/660	47/16167	0.0027767097515066	0.0027767097515066	0.102449722815372	ABCG2/ALAD/BMP6/C1QA/CCND1/SLC11A2/TFRC	7	4	3	ABCG2/ALAD/BMP6/MSTRG.3384	TFRC/C1QA/CCND1	3.64825918762089	Process
GO:0032330	regulation of chondrocyte differentiation	7/660	47/16167	0.0027767097515066	0.0027767097515066	0.102449722815372	BMP6/CHADL/FGF18/GREM1/RFLNB/SHOX2/SIX2	7	1	6	BMP6	SHOX2/CHADL/GREM1/SIX2/RFLNB/FGF18	3.64825918762089	Process
GO:0060021	roof of mouth development	10/660	87/16167	0.00282949597970421	0.00282949597970421	0.103732376916008	COL11A2/EPHB2/EPHB3/GABRB3/GDF11/OSR1/PRRX1/SOX11/TIPARP/WFIKKN1	10	1	9	GABRB3	EPHB3/TIPARP/EPHB2/GDF11/OSR1/SOX11/PRRX1/COL11A2/WFIKKN1	2.81556948798328	Process
GO:0006935	chemotaxis	32/660	466/16167	0.00292805694655378	0.00292805694655378	0.106666325008368	CCL19/CCR8/CCRL2/CNTN2/COLEC10/CX3CL1/CX3CR1/CXCL10/CXCL9/CXCR5/DOK6/DPYSL5/EDN3/EPHB2/EPHB3/FEZ1/GBX1/HBEGF/LGI1/LOC102175177/LOC102175889/LOC108634739/MATN2/NECTIN1/NR4A3/NTN3/PLXNB3/RAP1GAP/S1PR1/SEMA3A/SEMA3C/SEMA6C	32	11	21	RAP1GAP/S1PR1/NR4A3/COLEC10/CXCR5/CX3CL1/CCRL2/LGI1/FEZ1/PLXNB3/LOC108634739	EPHB3/EPHB2/LOC102175177/SEMA6C/GBX1/SEMA3C/SEMA3A/CXCL9/CXCL10/HBEGF/CCL19/DPYSL5/EDN3/MATN2/NECTIN1/CNTN2/LOC102175889/CX3CR1/CCR8/DOK6/NTN3	1.68209129925868	Process
GO:0007413	axonal fasciculation	5/660	25/16167	0.00300626803754583	0.00300626803754583	0.108146537034872	CNTN2/EPHA3/EPHB2/EPHB3/SEMA3A	5	0	5		EPHA3/EPHB3/EPHB2/SEMA3A/CNTN2	4.89909090909091	Process
GO:0106030	neuron projection fasciculation	5/660	25/16167	0.00300626803754583	0.00300626803754583	0.108146537034872	CNTN2/EPHA3/EPHB2/EPHB3/SEMA3A	5	0	5		EPHA3/EPHB3/EPHB2/SEMA3A/CNTN2	4.89909090909091	Process
GO:0001501	skeletal system development	33/660	486/16167	0.0030260856012927	0.0030260856012927	0.108183302176322	BBS2/BMP1/BMP6/CHAD/COL11A1/COL11A2/COL1A2/COL3A1/COL5A2/DLK1/EXTL1/FGF18/FGF9/GDF11/HHIP/IGF2/LRRC17/MMP16/MMP2/NPPC/NPR3/OSR1/PRRX1/RFLNB/SCUBE2/SERPINH1/SHOX2/SIX2/SOX11/SPARC/TIPARP/WFIKKN1/WNT2B	33	4	29	FGF9/SCUBE2/BBS2/BMP6	SHOX2/TIPARP/EXTL1/NPPC/COL3A1/COL5A2/COL11A1/WNT2B/LRRC17/COL1A2/GDF11/SPARC/BMP1/SIX2/OSR1/SOX11/MMP16/SERPINH1/PRRX1/HHIP/MMP2/RFLNB/CHAD/FGF18/NPR3/DLK1/COL11A2/WFIKKN1/IGF2	1.66327160493827	Process
GO:0042330	taxis	32/660	468/16167	0.00312533959985431	0.00312533959985431	0.11074121774443	CCL19/CCR8/CCRL2/CNTN2/COLEC10/CX3CL1/CX3CR1/CXCL10/CXCL9/CXCR5/DOK6/DPYSL5/EDN3/EPHB2/EPHB3/FEZ1/GBX1/HBEGF/LGI1/LOC102175177/LOC102175889/LOC108634739/MATN2/NECTIN1/NR4A3/NTN3/PLXNB3/RAP1GAP/S1PR1/SEMA3A/SEMA3C/SEMA6C	32	11	21	RAP1GAP/S1PR1/NR4A3/COLEC10/CXCR5/CX3CL1/CCRL2/LGI1/FEZ1/PLXNB3/LOC108634739	EPHB3/EPHB2/LOC102175177/SEMA6C/GBX1/SEMA3C/SEMA3A/CXCL9/CXCL10/HBEGF/CCL19/DPYSL5/EDN3/MATN2/NECTIN1/CNTN2/LOC102175889/CX3CR1/CCR8/DOK6/NTN3	1.67490287490287	Process
GO:0045444	fat cell differentiation	12/660	118/16167	0.00318797838302591	0.00318797838302591	0.11074121774443	ADGRF5/BBS2/C1QTNF3/CCND1/LOC100861279/NR4A3/PLCB1/PPARG/SH2B2/SOX8/TMEM120A/ZNF516	12	7	5	NR4A3/PLCB1/LOC100861279/BBS2/PPARG/ADGRF5/TMEM120A	C1QTNF3/ZNF516/SOX8/SH2B2/CCND1	2.49106317411402	Process
GO:0061515	myeloid cell development	8/660	61/16167	0.00322269630125646	0.00322269630125646	0.11074121774443	ADGRF5/DMTN/HBBC/KLF2/LOC102168680/LOC102168959/LOC102175876/SLC11A2	8	8	0	KLF2/DMTN/LOC102175876/HBBC/ADGRF5/LOC102168680/LOC102168959/MSTRG.3384		3.21251862891207	Process
GO:0031584	activation of phospholipase D activity	3/660	8/16167	0.00325155495773012	0.00325155495773012	0.11074121774443	ARF4/LOC108633910/PRKCZ	3	3	0	PRKCZ/ARF4/LOC108633910		9.18579545454545	Process
GO:0042609	CD4 receptor binding	3/660	8/16167	0.00325155495773012	0.00325155495773012	0.11074121774443	CD74/LCK/LOC102175526	3	1	2	LOC102175526	LCK/CD74	9.18579545454545	Function
GO:0046533	negative regulation of photoreceptor cell differentiation	3/660	8/16167	0.00325155495773012	0.00325155495773012	0.11074121774443	CNTF/DIO3/SOX8	3	2	1	CNTF/DIO3	SOX8	9.18579545454545	Process
GO:0086008	voltage-gated potassium channel activity involved in cardiac muscle cell action potential repolarization	3/660	8/16167	0.00325155495773012	0.00325155495773012	0.11074121774443	KCNJ3/KCNJ5/KCNQ1	3	0	3		KCNJ3/KCNJ5/KCNQ1	9.18579545454545	Function
GO:0099625	ventricular cardiac muscle cell membrane repolarization	3/660	8/16167	0.00325155495773012	0.00325155495773012	0.11074121774443	KCNJ3/KCNJ5/KCNQ1	3	0	3		KCNJ3/KCNJ5/KCNQ1	9.18579545454545	Process
GO:0002685	regulation of leukocyte migration	17/660	199/16167	0.00332137100539478	0.00332137100539478	0.112453601594419	AIF1/AIRE/CAMK1D/CCL19/CD74/CX3CL1/CXCL10/CXCL9/EDN3/GREM1/HMOX1/IL12A/LOC100861338/LOC102175889/NOD2/PLCB1/TNFRSF18	17	6	11	IL12A/AIRE/HMOX1/PLCB1/NOD2/CX3CL1	CXCL9/CXCL10/CD74/CCL19/GREM1/CAMK1D/EDN3/TNFRSF18/LOC102175889/AIF1/LOC100861338	2.09257651895843	Process
GO:0043473	pigmentation	10/660	89/16167	0.0033447497916505	0.0033447497916505	0.112582898496429	BBS2/CITED1/EDN3/GPR143/LOC102189471/MLPH/MYO7A/SHROOM2/SOD2/SPARC	10	2	8	MLPH/BBS2	SPARC/SOD2/EDN3/MYO7A/CITED1/GPR143/SHROOM2/LOC102189471	2.75229826353422	Process
GO:0072079	nephron tubule formation	4/660	16/16167	0.0033825315900693	0.0033825315900693	0.113192672793751	GREM1/OSR1/PAX8/SOX8	4	1	3	PAX8	GREM1/OSR1/SOX8	6.12386363636364	Process
GO:0002688	regulation of leukocyte chemotaxis	12/660	119/16167	0.00341766066548305	0.00341766066548305	0.113707140364231	AIF1/CAMK1D/CCL19/CD74/CX3CL1/CXCL10/CXCL9/EDN3/GREM1/IL12A/LOC102175889/NOD2	12	3	9	IL12A/NOD2/CX3CL1	CXCL9/CXCL10/CD74/CCL19/GREM1/CAMK1D/EDN3/LOC102175889/AIF1	2.47012987012987	Process
GO:0004930	G protein-coupled receptor activity	28/660	396/16167	0.00348027430822038	0.00348027430822038	0.115124863383842	ADGRB1/ADGRF5/ADGRG1/ADGRV1/CCR8/CCRL2/CRHR2/CX3CR1/CXCR5/DRD1/F2RL2/FZD9/GALR3/GCGR/GPR143/GPR161/GPR20/HCRTR1/HPGD/LGR5/LOC102175286/LPAR3/NPR3/PAX8/PROKR1/PTGER1/S1PR1/SORCS2	28	13	15	HCRTR1/LPAR3/S1PR1/ADGRV1/F2RL2/DRD1/PAX8/CXCR5/ADGRG1/GCGR/CCRL2/ADGRF5/LOC102175286	GPR161/CRHR2/LGR5/GALR3/SORCS2/PTGER1/HPGD/PROKR1/GPR20/ADGRB1/NPR3/CX3CR1/CCR8/FZD9/GPR143	1.73200183654729	Function
GO:0051291	protein heterooligomerization	13/660	135/16167	0.00353359983862617	0.00353359983862617	0.115623097474855	C1QTNF6/CD74/CNTF/COL1A2/COL6A2/HBBC/HR/LIMS1/LOC102175876/PRKCZ/RRM2/TMEM120A/TNNT2	13	6	7	LIMS1/CNTF/LOC102175876/HBBC/PRKCZ/TMEM120A	COL6A2/COL1A2/C1QTNF6/CD74/HR/RRM2/TNNT2	2.35882154882155	Process
GO:0006636	unsaturated fatty acid biosynthetic process	7/660	49/16167	0.00353551241729987	0.00353551241729987	0.115623097474855	CD74/FADS1/HPGD/LOC102176622/LOC102187782/LOC102187932/PTGES	7	0	7		CD74/HPGD/PTGES/LOC102176622/LOC102187932/LOC102187782/FADS1	3.49935064935065	Process
GO:0005518	collagen binding	8/660	62/16167	0.0035708951881904	0.0035708951881904	0.115915683506366	ADGRG1/CHADL/DDR2/LRRC15/PCOLCE/SERPINH1/SPARC/VWF	8	2	6	VWF/ADGRG1	LRRC15/DDR2/CHADL/SPARC/SERPINH1/PCOLCE	3.16070381231672	Function
GO:0032400	melanosome localization	5/660	26/16167	0.00359889888785944	0.00359889888785944	0.115915683506366	BBS2/GPR143/LOC102189471/MLPH/SHROOM2	5	2	3	MLPH/BBS2	GPR143/SHROOM2/LOC102189471	4.71066433566434	Process
GO:0051272	positive regulation of cellular component movement	36/660	550/16167	0.00366727179176067	0.00366727179176067	0.115915683506366	AIF1/CAMK1D/CCL19/CD74/CX3CL1/CXCL10/CXCL9/DDR2/DMTN/DRD1/EDN3/FEZ1/FGF16/FGF18/FGF9/GATA2/GPI/HBEGF/HMOX1/IGF2/IGFBP5/IL12A/LOC100861338/LOC102175889/LRRC15/MMP2/NOX4/NR4A3/S1PR1/SEMA3A/SOD2/SPARC/SPOCK2/TNFAIP6/TNFRSF18/TRIP6	36	12	24	IL12A/S1PR1/HMOX1/NR4A3/DMTN/DRD1/FGF9/CX3CL1/GATA2/SPOCK2/NOX4/FEZ1	LRRC15/IGFBP5/TNFAIP6/DDR2/SEMA3A/CXCL9/CXCL10/SPARC/CD74/HBEGF/CCL19/SOD2/CAMK1D/EDN3/TNFRSF18/MMP2/GPI/LOC102175889/FGF18/AIF1/LOC100861338/TRIP6/IGF2/FGF16	1.60333884297521	Process
GO:0050920	regulation of chemotaxis	17/660	201/16167	0.00367916132654558	0.00367916132654558	0.115915683506366	AIF1/ANGPT2/CAMK1D/CCL19/CD74/CX3CL1/CXCL10/CXCL9/EDN3/FGF16/FGF18/GREM1/IL12A/LOC102175889/NOD2/S1PR1/SEMA3A	17	5	12	IL12A/S1PR1/NOD2/CX3CL1/ANGPT2	SEMA3A/CXCL9/CXCL10/CD74/CCL19/GREM1/CAMK1D/EDN3/LOC102175889/FGF18/AIF1/FGF16	2.07175486205337	Process
GO:0005539	glycosaminoglycan binding	18/660	218/16167	0.0036815889875993	0.0036815889875993	0.115915683506366	ADGRG1/BGN/CCDC80/COL11A1/CXCL10/EVA1C/FSTL1/HBEGF/LOC102175889/MDK/NOD2/PCOLCE/PTN/SPOCK2/TENM1/TNFAIP6/WISP1/WISP2	18	6	12	EVA1C/WISP2/NOD2/ADGRG1/SPOCK2/TENM1	CCDC80/FSTL1/TNFAIP6/COL11A1/PTN/CXCL10/HBEGF/WISP1/MDK/LOC102175889/PCOLCE/BGN	2.02256046705588	Function
GO:0006631	fatty acid metabolic process	24/660	324/16167	0.00368792924259504	0.00368792924259504	0.115915683506366	ACAA2/ACAD11/ACOX1/ACSBG1/ACSM3/CD74/CPT1A/FADS1/GGT1/HACD1/HADHB/HPGD/LOC100861279/LOC102176622/LOC102182510/LOC102184912/LOC102185621/LOC102187782/LOC102187932/LOC102190925/LOC106501968/MLYCD/PTGES/SLC27A6	24	13	11	ACAD11/LOC102190925/LOC102185621/SLC27A6/LOC102184912/LOC102182510/HADHB/LOC100861279/MLYCD/ACOX1/ACAA2/ACSM3/CPT1A	LOC106501968/CD74/HPGD/PTGES/HACD1/LOC102176622/LOC102187932/LOC102187782/ACSBG1/FADS1/GGT1	1.81447811447811	Process
GO:1901989	positive regulation of cell cycle phase transition	9/660	76/16167	0.00369872284193014	0.00369872284193014	0.115915683506366	AIF1/CCND1/CCND2/DLGAP5/DTL/FAM83D/HSPA2/PLCB1/RAD51B	9	3	6	RAD51B/HSPA2/PLCB1	CCND2/DLGAP5/FAM83D/DTL/AIF1/CCND1	2.90077751196172	Process
GO:0005516	calmodulin binding	11/660	105/16167	0.00370557086263949	0.00370557086263949	0.115915683506366	ADCY8/CAMK1D/CAMKK2/CFAP221/IQCG/KCNN1/KCNQ1/MIP/ATP2B2/MYO7A/PLCB1	11	7	4	IQCG/CFAP221/MIP/KCNN1/PLCB1/ADCY8/CAMKK2	CAMK1D/MYO7A/KCNQ1/MSTRG.18649	2.56619047619048	Function
GO:0071229	cellular response to acid chemical	19/660	236/16167	0.00381987984234233	0.00381987984234233	0.118845536147527	ABCA1/COL1A2/COL3A1/COL5A2/CPT1A/ELN/EPHA3/KLF2/LOC102175889/LOC102176622/LOC102187782/LOC102187932/MMP2/OSR1/PDK4/PLCB1/PTK6/SHMT1/ZNF683	19	6	13	PDK4/KLF2/ABCA1/PLCB1/PTK6/CPT1A	EPHA3/ZNF683/COL3A1/COL5A2/COL1A2/OSR1/LOC102176622/LOC102187932/LOC102187782/MMP2/LOC102175889/SHMT1/ELN	1.97209167950693	Process
GO:0030335	positive regulation of cell migration	34/660	513/16167	0.00385881263302547	0.00385881263302547	0.119411360935955	AIF1/CAMK1D/CCL19/CD74/CX3CL1/CXCL10/CXCL9/DDR2/DMTN/DRD1/EDN3/FGF16/FGF18/FGF9/GATA2/GPI/HBEGF/HMOX1/IGF2/IGFBP5/IL12A/LOC100861338/LOC102175889/LRRC15/MMP2/NOX4/NR4A3/S1PR1/SEMA3A/SOD2/SPARC/TNFAIP6/TNFRSF18/TRIP6	34	10	24	IL12A/S1PR1/HMOX1/NR4A3/DMTN/DRD1/FGF9/CX3CL1/GATA2/NOX4	LRRC15/IGFBP5/TNFAIP6/DDR2/SEMA3A/CXCL9/CXCL10/SPARC/CD74/HBEGF/CCL19/SOD2/CAMK1D/EDN3/TNFRSF18/MMP2/GPI/LOC102175889/FGF18/AIF1/LOC100861338/TRIP6/IGF2/FGF16	1.62348041821726	Process
GO:2000147	positive regulation of cell motility	35/660	533/16167	0.00393570061022607	0.00393570061022607	0.121139380448726	AIF1/CAMK1D/CCL19/CD74/CX3CL1/CXCL10/CXCL9/DDR2/DMTN/DRD1/EDN3/FGF16/FGF18/FGF9/GATA2/GPI/HBEGF/HMOX1/IGF2/IGFBP5/IL12A/LOC100861338/LOC102175889/LRRC15/MMP2/NOX4/NR4A3/S1PR1/SEMA3A/SOD2/SPARC/SPOCK2/TNFAIP6/TNFRSF18/TRIP6	35	11	24	IL12A/S1PR1/HMOX1/NR4A3/DMTN/DRD1/FGF9/CX3CL1/GATA2/SPOCK2/NOX4	LRRC15/IGFBP5/TNFAIP6/DDR2/SEMA3A/CXCL9/CXCL10/SPARC/CD74/HBEGF/CCL19/SOD2/CAMK1D/EDN3/TNFRSF18/MMP2/GPI/LOC102175889/FGF18/AIF1/LOC100861338/TRIP6/IGF2/FGF16	1.60851952925124	Process
GO:0022600	digestive system process	11/660	106/16167	0.00398653852831651	0.00398653852831651	0.121762106740948	CRHR2/KCNQ1/LOC102176622/LOC102186111/LOC102187782/LOC102187932/DDI2/NOD2/NPR3/SCT/SLC26A7	11	2	9	SLC26A7/NOD2	CRHR2/LOC102176622/LOC102187932/LOC102187782/NPR3/LOC102186111/SCT/KCNQ1/MSTRG.10744	2.54198113207547	Process
GO:0015267	channel activity	29/660	419/16167	0.00402860128236372	0.00402860128236372	0.121762106740948	AQP3/CACNA1I/CACNA2D3/CFTR/CHRNA1/CHRNG/CLIC2/CNGA3/GABRB3/GJC1/HCN1/KCNA6/KCNE4/KCNJ3/KCNJ5/KCNK3/KCNN1/KCNQ1/LOC102189471/LRRC38/LRRC55/MIP/PDE2A/SCN2B/SCN3B/SCNN1B/SHROOM2/SLC26A7/TRPM1	29	15	14	KCNE4/MIP/CACNA1I/KCNN1/AQP3/SLC26A7/PDE2A/SCN3B/SCN2B/GJC1/HCN1/GABRB3/TRPM1/CACNA2D3/CLIC2	CHRNG/KCNJ3/CHRNA1/CFTR/KCNA6/CNGA3/KCNK3/LRRC55/LRRC38/SCNN1B/KCNJ5/KCNQ1/SHROOM2/LOC102189471	1.69538945541332	Function
GO:0022803	passive transmembrane transporter activity	29/660	419/16167	0.00402860128236372	0.00402860128236372	0.121762106740948	AQP3/CACNA1I/CACNA2D3/CFTR/CHRNA1/CHRNG/CLIC2/CNGA3/GABRB3/GJC1/HCN1/KCNA6/KCNE4/KCNJ3/KCNJ5/KCNK3/KCNN1/KCNQ1/LOC102189471/LRRC38/LRRC55/MIP/PDE2A/SCN2B/SCN3B/SCNN1B/SHROOM2/SLC26A7/TRPM1	29	15	14	KCNE4/MIP/CACNA1I/KCNN1/AQP3/SLC26A7/PDE2A/SCN3B/SCN2B/GJC1/HCN1/GABRB3/TRPM1/CACNA2D3/CLIC2	CHRNG/KCNJ3/CHRNA1/CFTR/KCNA6/CNGA3/KCNK3/LRRC55/LRRC38/SCNN1B/KCNJ5/KCNQ1/SHROOM2/LOC102189471	1.69538945541332	Function
GO:0021954	central nervous system neuron development	9/660	77/16167	0.00404055125606162	0.00404055125606162	0.121762106740948	ARHGEF28/BTG2/CNTN2/DCLK1/DRD1/EPHB2/EPHB3/GATA2/SEMA3A	9	3	6	DRD1/ARHGEF28/GATA2	EPHB3/EPHB2/SEMA3A/DCLK1/BTG2/CNTN2	2.86310507674144	Process
GO:0004033	aldo-keto reductase (NADP) activity	6/660	38/16167	0.0040943826409171	0.0040943826409171	0.122682434522847	ALDH3A1/KCNAB1/LOC102176622/LOC102187782/LOC102187932/AKR7A2	6	0	6		KCNAB1/LOC102176622/LOC102187932/LOC102187782/ALDH3A1/MSTRG.849	3.8677033492823	Function
GO:0007613	memory	13/660	138/16167	0.00426643369760866	0.00426643369760866	0.122682434522847	ADCY8/CALB1/CCND2/CUX2/CX3CR1/DRD1/FOXO6/IGF2/MDK/PLCB1/PRKCZ/SGK1/SHANK3	13	5	8	SHANK3/DRD1/PLCB1/ADCY8/PRKCZ	FOXO6/CCND2/SGK1/CALB1/MDK/CUX2/CX3CR1/IGF2	2.30754281949934	Process
GO:0043015	gamma-tubulin binding	5/660	27/16167	0.00427085938103287	0.00427085938103287	0.122682434522847	B9D2/BRSK1/FEZ1/LOC108634551/NDRG1	5	2	3	NDRG1/FEZ1	B9D2/BRSK1/LOC108634551	4.53619528619529	Function
GO:0002577	regulation of antigen processing and presentation	4/660	17/16167	0.00428210984824034	0.00428210984824034	0.122682434522847	CCL19/CD74/LOC100861338/NOD2	4	1	3	NOD2	CD74/CCL19/LOC100861338	5.76363636363636	Process
GO:0002830	positive regulation of type 2 immune response	4/660	17/16167	0.00428210984824034	0.00428210984824034	0.122682434522847	CD74/NOD2/PRKCZ/RSAD2	4	3	1	RSAD2/PRKCZ/NOD2	CD74	5.76363636363636	Process
GO:0046321	positive regulation of fatty acid oxidation	4/660	17/16167	0.00428210984824034	0.00428210984824034	0.122682434522847	CPT1A/MLYCD/NR4A3/NUCB2	4	4	0	NR4A3/NUCB2/MLYCD/CPT1A		5.76363636363636	Process
GO:0060850	regulation of transcription involved in cell fate commitment	4/660	17/16167	0.00428210984824034	0.00428210984824034	0.122682434522847	ETV2/PPARG/RORC/SOX17	4	3	1	RORC/SOX17/PPARG	ETV2	5.76363636363636	Process
GO:0072170	metanephric tubule development	4/660	17/16167	0.00428210984824034	0.00428210984824034	0.122682434522847	CALB1/OSR1/PAX8/SOX8	4	1	3	PAX8	OSR1/CALB1/SOX8	5.76363636363636	Process
GO:0072202	cell differentiation involved in metanephros development	4/660	17/16167	0.00428210984824034	0.00428210984824034	0.122682434522847	GREM1/OSR1/PAX8/SIX2	4	1	3	PAX8	GREM1/SIX2/OSR1	5.76363636363636	Process
GO:0001508	action potential	11/660	107/16167	0.00428423754062502	0.00428423754062502	0.122682434522847	CACNA1I/CHRNA1/DRD1/GJC1/KCNE5/KCNJ3/KCNJ5/KCNQ1/PKP2/SCN2B/SCN3B	11	6	5	PKP2/CACNA1I/DRD1/SCN3B/SCN2B/GJC1	KCNJ3/CHRNA1/KCNJ5/KCNQ1/KCNE5	2.51822429906542	Process
GO:0051961	negative regulation of nervous system development	23/660	310/16167	0.00433391191165802	0.00433391191165802	0.122848513999693	ADGRG1/CAV1/CDKN2B/CNTF/CNTN2/COL3A1/CPE/DIO3/DUSP10/EPHA3/EPHB2/FSTL4/GDF11/GPR161/IL15RA/NR2F1/RAP1GAP/SEMA3A/SEMA6C/SOX11/SOX3/SOX8/XYLT1	23	7	16	RAP1GAP/CAV1/CDKN2B/IL15RA/CNTF/ADGRG1/DIO3	EPHA3/EPHB2/COL3A1/SEMA6C/GPR161/SEMA3A/GDF11/NR2F1/FSTL4/SOX11/CNTN2/DUSP10/CPE/SOX8/XYLT1/SOX3	1.81740469208211	Process
GO:0061035	regulation of cartilage development	8/660	64/16167	0.00435406766882598	0.00435406766882598	0.122848513999693	BMP1/BMP6/CHADL/FGF18/GREM1/RFLNB/SHOX2/SIX2	8	1	7	BMP6	SHOX2/CHADL/BMP1/GREM1/SIX2/RFLNB/FGF18	3.06193181818182	Process
GO:1901992	positive regulation of mitotic cell cycle phase transition	8/660	64/16167	0.00435406766882598	0.00435406766882598	0.122848513999693	AIF1/CCND1/CCND2/DLGAP5/DTL/HSPA2/PLCB1/RAD51B	8	3	5	RAD51B/HSPA2/PLCB1	CCND2/DLGAP5/DTL/AIF1/CCND1	3.06193181818182	Process
GO:0061061	muscle structure development	32/660	479/16167	0.00442523879847769	0.00442523879847769	0.12424752631618	ADAM12/BTG2/CAV1/CHRNA1/CNTF/COL11A1/COL3A1/CRHR2/CXCL10/DLL4/DYRK1B/ELN/GREM1/HACD1/HBEGF/IGF2/IGFBP5/KCNAB1/LOC102190925/LOC108633440/LOC108637382/MEGF10/MYL6B/NOX4/NTN3/PKP2/S1PR1/SHOX2/SOX8/TMEM8C/TNNT2/WFIKKN1	32	7	25	LOC102190925/S1PR1/CAV1/PKP2/DLL4/CNTF/NOX4	SHOX2/KCNAB1/LOC108637382/IGFBP5/CHRNA1/COL3A1/COL11A1/CRHR2/MYL6B/CXCL10/HBEGF/MEGF10/GREM1/TMEM8C/HACD1/BTG2/TNNT2/DYRK1B/LOC108633440/WFIKKN1/SOX8/NTN3/ELN/ADAM12/IGF2	1.63643955209717	Process
GO:1902806	regulation of cell cycle G1/S phase transition	14/660	155/16167	0.00450399265072481	0.00450399265072481	0.12584482276016	AIF1/BTG2/CCND1/CCND2/CDK6/CDKN1A/CDKN2B/CTDSPL/FAM83D/GADD45A/HACD1/LOC102175889/MYO16/PLCB1	14	5	9	GADD45A/CDKN2B/PLCB1/CTDSPL/CDKN1A	CDK6/CCND2/MYO16/HACD1/FAM83D/BTG2/LOC102175889/AIF1/CCND1	2.2124926686217	Process
GO:0008083	growth factor activity	11/660	108/16167	0.00459935663283042	0.00459935663283042	0.126497804144964	BMP6/CNTF/FGF16/FGF18/FGF9/HBEGF/IGF2/LOC108634739/MDK/PTN/WISP2	11	5	6	FGF9/WISP2/CNTF/BMP6/LOC108634739	PTN/HBEGF/MDK/FGF18/IGF2/FGF16	2.49490740740741	Function
GO:0004185	serine-type carboxypeptidase activity	3/660	9/16167	0.00473019391747301	0.00473019391747301	0.126497804144964	CPE/CPZ/SCPEP1	3	1	2	SCPEP1	CPZ/CPE	8.16515151515151	Function
GO:0015280	ligand-gated sodium channel activity	3/660	9/16167	0.00473019391747301	0.00473019391747301	0.126497804144964	LOC102189471/SCNN1B/SHROOM2	3	0	3		SCNN1B/SHROOM2/LOC102189471	8.16515151515151	Function
GO:0070294	renal sodium ion absorption	3/660	9/16167	0.00473019391747301	0.00473019391747301	0.126497804144964	KLHL3/SGK1/SLC12A1	3	2	1	KLHL3/SLC12A1	SGK1	8.16515151515151	Process
GO:0072283	metanephric renal vesicle morphogenesis	3/660	9/16167	0.00473019391747301	0.00473019391747301	0.126497804144964	GREM1/PAX8/SIX2	3	1	2	PAX8	GREM1/SIX2	8.16515151515151	Process
GO:1901029	negative regulation of mitochondrial outer membrane permeabilization involved in apoptotic signaling pathway	3/660	9/16167	0.00473019391747301	0.00473019391747301	0.126497804144964	ACAA2/FZD9/SLC35F6	3	2	1	SLC35F6/ACAA2	FZD9	8.16515151515151	Process
GO:0009409	response to cold	8/660	65/16167	0.00479206032817633	0.00479206032817633	0.126497804144964	CASP8/CXCL10/DIO2/FOSL2/HSPA2/LOC102190925/SOD2/ZNF516	8	4	4	CASP8/LOC102190925/HSPA2/FOSL2	CXCL10/SOD2/DIO2/ZNF516	3.01482517482517	Process
GO:0033273	response to vitamin	13/660	140/16167	0.00481973920141462	0.00481973920141462	0.126497804144964	ABCG2/ALAD/AQP3/BCHE/CCND1/CXCL10/ELN/FADS1/LOC102175889/LOC102186111/SOD2/SPARC/STC2	13	4	9	ABCG2/AQP3/ALAD/STC2	BCHE/CXCL10/SPARC/SOD2/LOC102175889/LOC102186111/ELN/FADS1/CCND1	2.27457792207792	Process
GO:0004800	thyroxine 5'-deiodinase activity	2/660	3/16167	0.00485702523413224	0.00485702523413224	0.126497804144964	DIO2/DIO3	2	1	1	DIO3	DIO2	16.330303030303	Function
GO:0015378	sodium:chloride symporter activity	2/660	3/16167	0.00485702523413224	0.00485702523413224	0.126497804144964	SLC12A1/SLC12A2	2	1	1	SLC12A1	SLC12A2	16.330303030303	Function
GO:0016748	succinyltransferase activity	2/660	3/16167	0.00485702523413224	0.00485702523413224	0.126497804144964	ALAS1/ALAS2	2	1	1	ALAS2	ALAS1	16.330303030303	Function
GO:0070541	response to platinum ion	2/660	3/16167	0.00485702523413224	0.00485702523413224	0.126497804144964	ALAD/ALAS1	2	1	1	ALAD	ALAS1	16.330303030303	Process
GO:0072289	metanephric nephron tubule formation	2/660	3/16167	0.00485702523413224	0.00485702523413224	0.126497804144964	PAX8/SOX8	2	1	1	PAX8	SOX8	16.330303030303	Process
GO:0097108	hedgehog family protein binding	2/660	3/16167	0.00485702523413224	0.00485702523413224	0.126497804144964	HHIP/SCUBE2	2	1	1	SCUBE2	HHIP	16.330303030303	Function
GO:1990826	nucleoplasmic periphery of the nuclear pore complex	2/660	3/16167	0.00485702523413224	0.00485702523413224	0.126497804144964	LOC102177976/LOC102189034	2	2	0	LOC102177976/LOC102189034		16.330303030303	Component
GO:0007517	muscle organ development	21/660	277/16167	0.00489800514871671	0.00489800514871671	0.126990479626282	BTG2/CAV1/CHRNA1/CNTF/COL11A1/COL3A1/CRHR2/CXCL10/DLL4/ELN/HBEGF/KCNAB1/LOC108633440/LOC108637382/MEGF10/MYL6B/PKP2/S1PR1/SHOX2/SOX8/TNNT2	21	5	16	S1PR1/CAV1/PKP2/DLL4/CNTF	SHOX2/KCNAB1/LOC108637382/CHRNA1/COL3A1/COL11A1/CRHR2/MYL6B/CXCL10/HBEGF/MEGF10/BTG2/TNNT2/LOC108633440/SOX8/ELN	1.85705612077453	Process
GO:0071248	cellular response to metal ion	17/660	207/16167	0.00494797142838538	0.00494797142838538	0.127356952934242	ADCY8/ADGRV1/ALAD/BMP6/DMTN/ELN/KCNK3/LOC100861279/LOC102176622/LOC102177976/LOC102187782/LOC102187932/LOC102189034/SLC11A2/NPTX1/TFRC/TIGAR	17	10	7	ADGRV1/LOC102177976/LOC102189034/DMTN/ALAD/LOC100861279/ADCY8/NPTX1/BMP6/MSTRG.3384	TFRC/TIGAR/KCNK3/LOC102176622/LOC102187932/LOC102187782/ELN	2.01170399648661	Process
GO:0001525	angiogenesis	19/660	242/16167	0.00500565672602936	0.00500565672602936	0.127356952934242	ADGRG1/ANGPT2/APOLD1/CASP8/CAV1/CX3CL1/DLL4/EPHB2/EPHB3/FGF18/FGF9/GREM1/HBEGF/HMOX1/LOC102175889/MMP2/PLXDC1/S1PR1/SOX17	19	11	8	CASP8/S1PR1/CAV1/HMOX1/APOLD1/DLL4/FGF9/SOX17/CX3CL1/ADGRG1/ANGPT2	EPHB3/EPHB2/HBEGF/GREM1/MMP2/LOC102175889/PLXDC1/FGF18	1.92319684447784	Process
GO:0032412	regulation of ion transmembrane transporter activity	19/660	242/16167	0.00500565672602936	0.00500565672602936	0.127356952934242	CAV1/CFTR/CLIC2/EPHB2/HCN1/HSPA2/KCNAB1/KCNE5/KCNQ1/LOC108637382/LRRC38/LRRC55/OSR1/PLCB1/S100A1/SCN2B/SCN3B/SHANK3/STAC	19	10	9	S100A1/CAV1/SHANK3/HSPA2/PLCB1/SCN3B/SCN2B/HCN1/STAC/CLIC2	KCNAB1/EPHB2/LOC108637382/CFTR/OSR1/LRRC55/LRRC38/KCNQ1/KCNE5	1.92319684447784	Process
GO:0005216	ion channel activity	27/660	388/16167	0.00503493202732886	0.00503493202732886	0.127356952934242	CACNA1I/CACNA2D3/CFTR/CHRNA1/CHRNG/CLIC2/CNGA3/GABRB3/GJC1/HCN1/KCNA6/KCNE4/KCNJ3/KCNJ5/KCNK3/KCNN1/KCNQ1/LOC102189471/LRRC38/LRRC55/PDE2A/SCN2B/SCN3B/SCNN1B/SHROOM2/SLC26A7/TRPM1	27	13	14	KCNE4/CACNA1I/KCNN1/SLC26A7/PDE2A/SCN3B/SCN2B/GJC1/HCN1/GABRB3/TRPM1/CACNA2D3/CLIC2	CHRNG/KCNJ3/CHRNA1/CFTR/KCNA6/CNGA3/KCNK3/LRRC55/LRRC38/SCNN1B/KCNJ5/KCNQ1/SHROOM2/LOC102189471	1.70458059981256	Function
GO:0071363	cellular response to growth factor stimulus	34/660	522/16167	0.00503531710188333	0.00503531710188333	0.127356952934242	ANGPT2/BMP6/CAV1/CDKN2B/CGN/CITED1/COL1A2/COL3A1/CX3CR1/DLL4/ELN/ETV2/FAM83G/FEZ1/FGF16/FGF18/FGF9/FSTL1/HPGD/LIMS1/LOC102175177/LOC102175889/LOC102176622/LOC102177976/LOC102187782/LOC102187932/LOC102189034/NOX4/PDE2A/PRKCZ/RAP1GAP/RGMB/SPARC/TMEM108	34	17	17	TMEM108/RAP1GAP/CGN/CAV1/LOC102177976/LOC102189034/CDKN2B/DLL4/LIMS1/FGF9/PDE2A/PRKCZ/FAM83G/BMP6/ANGPT2/NOX4/FEZ1	FSTL1/COL3A1/LOC102175177/COL1A2/RGMB/SPARC/HPGD/LOC102176622/LOC102187932/LOC102187782/ETV2/LOC102175889/FGF18/CX3CR1/ELN/CITED1/FGF16	1.59548937652386	Process
GO:0015079	potassium ion transmembrane transporter activity	14/660	157/16167	0.00504490051308648	0.00504490051308648	0.127356952934242	CNGA3/HCN1/KCNA6/KCNE4/KCNJ3/KCNJ5/KCNK3/KCNN1/KCNQ1/LOC102186069/LRRC38/LRRC55/SLC12A1/SLC12A2	14	4	10	KCNE4/KCNN1/SLC12A1/HCN1	KCNJ3/LOC102186069/KCNA6/SLC12A2/CNGA3/KCNK3/LRRC55/LRRC38/KCNJ5/KCNQ1	2.18430804863926	Function
GO:0006869	lipid transport	20/660	260/16167	0.00507459618366846	0.00507459618366846	0.127547193437367	ABCA1/ABCG2/ATP8A2/CAV1/CFTR/CPT1A/LHB/LIPG/LOC100861279/LOC102175526/LOC102176622/LOC102177789/LOC102187782/LOC102187932/MFSD2B/MIP/PLSCR5/SLC27A6/SPX/THRSP	20	12	8	PLSCR5/LOC102175526/CAV1/MIP/ABCG2/SLC27A6/ABCA1/LOC102177789/ATP8A2/LOC100861279/LIPG/CPT1A	CFTR/SPX/MFSD2B/LOC102176622/LOC102187932/LOC102187782/LHB/THRSP	1.88426573426573	Process
GO:0001654	eye development	26/660	370/16167	0.00516268609995829	0.00516268609995829	0.129197105695981	ATP2B3/ATP8A2/BMP6/CALB1/CNGA3/COL5A2/COL8A2/DIO3/EPHB2/FGF9/FREM2/GDF11/HCN1/KERA/LOC102189471/MIP/ATP2B2/MYO7A/NECTIN1/PCNT/SHROOM2/SOX11/SOX8/TRPM1/TSPAN12/WNT2B	26	9	17	PCNT/MIP/FGF9/ATP8A2/HCN1/TRPM1/DIO3/BMP6/ATP2B3	EPHB2/COL5A2/COL8A2/WNT2B/TSPAN12/KERA/GDF11/CNGA3/SOX11/FREM2/CALB1/MYO7A/NECTIN1/SOX8/SHROOM2/LOC102189471/MSTRG.18649	1.72130221130221	Process
GO:0030545	receptor regulator activity	29/660	427/16167	0.00523617654986079	0.00523617654986079	0.130283629843825	BMP6/CCL19/CNTF/COLEC10/CRHR2/CX3CL1/CXCL10/CXCL9/EDA/EDN3/FGF16/FGF18/FGF9/GDF11/GREM1/HBEGF/IGF2/LOC102175889/LOC108634739/LYPD1/MDK/NPPC/PDYN/PTN/SCT/SEMA3A/SPX/WFIKKN1/WISP2	29	7	22	FGF9/WISP2/COLEC10/CNTF/CX3CL1/BMP6/LOC108634739	NPPC/LYPD1/PTN/CRHR2/SEMA3A/GDF11/SPX/CXCL9/CXCL10/HBEGF/CCL19/GREM1/PDYN/EDN3/MDK/LOC102175889/FGF18/WFIKKN1/SCT/IGF2/FGF16/EDA	1.66362571854375	Function
GO:0048608	reproductive structure development	33/660	504/16167	0.00525137381448044	0.00525137381448044	0.130283629843825	ACSBG1/ADAM19/ADGRG1/BMP6/CASP8/CCND1/CCND2/CITED1/ETV2/FGF9/FOXD3/GATA2/IDH1/IGF2/KCNQ1/LDOC1/LOC102175177/LOC102175560/LOC102176622/LOC102177976/LOC102187782/LOC102187932/LOC102189034/LOC108633536/LOC108635143/MAP7/MMP2/OSR1/SOX3/SOX8/STC2/TIPARP/WNT2B	33	12	21	CASP8/LOC102175560/LOC102177976/LOC102189034/MAP7/FGF9/ADGRG1/STC2/GATA2/BMP6/LOC108633536/LOC108635143	TIPARP/IDH1/FOXD3/LOC102175177/WNT2B/CCND2/ADAM19/OSR1/LOC102176622/LOC102187932/LOC102187782/MMP2/ETV2/ACSBG1/SOX8/CCND1/KCNQ1/IGF2/CITED1/LDOC1/SOX3	1.60386904761905	Process
GO:0005261	cation channel activity	22/660	297/16167	0.00529766138047345	0.00529766138047345	0.130867912484431	CACNA1I/CACNA2D3/CHRNA1/CHRNG/CNGA3/HCN1/KCNA6/KCNE4/KCNJ3/KCNJ5/KCNK3/KCNN1/KCNQ1/LOC102189471/LRRC38/LRRC55/PDE2A/SCN2B/SCN3B/SCNN1B/SHROOM2/TRPM1	22	9	13	KCNE4/CACNA1I/KCNN1/PDE2A/SCN3B/SCN2B/HCN1/TRPM1/CACNA2D3	CHRNG/KCNJ3/CHRNA1/KCNA6/CNGA3/KCNK3/LRRC55/LRRC38/SCNN1B/KCNJ5/KCNQ1/SHROOM2/LOC102189471	1.81447811447811	Function
GO:0072273	metanephric nephron morphogenesis	4/660	18/16167	0.00533008470027809	0.00533008470027809	0.131106176973102	GREM1/PAX8/SIX2/SOX8	4	1	3	PAX8	GREM1/SIX2/SOX8	5.44343434343434	Process
GO:0060042	retina morphogenesis in camera-type eye	7/660	53/16167	0.00551506817229179	0.00551506817229179	0.134506658189525	ATP8A2/CALB1/CNGA3/DIO3/HCN1/SOX8/TSPAN12	7	3	4	ATP8A2/HCN1/DIO3	TSPAN12/CNGA3/CALB1/SOX8	3.2352487135506	Process
GO:0060350	endochondral bone morphogenesis	7/660	53/16167	0.00551506817229179	0.00551506817229179	0.134506658189525	BMP6/FGF18/MMP16/NPPC/SCUBE2/SERPINH1/SHOX2	7	2	5	SCUBE2/BMP6	SHOX2/NPPC/MMP16/SERPINH1/FGF18	3.2352487135506	Process
GO:0019216	regulation of lipid metabolic process	30/660	448/16167	0.00555937569581155	0.00555937569581155	0.135015173460793	ABCA1/ACOX1/ADGRF5/ALAS1/ANGPTL4/BMP6/CAV1/CCL19/CPT1A/FABP5/FADS1/IDH1/IGF2/LOC102176622/LOC102186111/LOC102187782/LOC102187932/LOC102190925/LOC108634955/MLXIPL/MLYCD/NOD2/NR4A3/NUCB2/PDK4/PIK3IP1/PPARG/RORC/THRSP/VAV2	30	18	12	LOC102190925/RORC/CAV1/PDK4/ANGPTL4/NR4A3/ABCA1/FABP5/NUCB2/PIK3IP1/MLYCD/NOD2/ACOX1/PPARG/BMP6/ADGRF5/CPT1A/LOC108634955	IDH1/CCL19/VAV2/LOC102176622/LOC102187932/LOC102187782/LOC102186111/ALAS1/MLXIPL/THRSP/FADS1/IGF2	1.64032061688312	Process
GO:0071346	cellular response to interferon-gamma	14/660	159/16167	0.00563703388109533	0.00563703388109533	0.13577031461375	AIF1/CCL19/CIITA/CX3CL1/IRF5/LOC102169889/LOC102173185/LOC102175177/LOC102175889/LOC102186111/LOC102189356/LOC102190983/RAB7B/TRIM31	14	4	10	IRF5/LOC102169889/LOC102190983/CX3CL1	LOC102175177/CCL19/RAB7B/LOC102175889/LOC102186111/TRIM31/AIF1/LOC102189356/CIITA/LOC102173185	2.1568324757004	Process
GO:0048644	muscle organ morphogenesis	9/660	81/16167	0.00566123477175111	0.00566123477175111	0.13577031461375	CNTF/COL11A1/COL3A1/DLL4/LOC108637382/PKP2/S1PR1/SHOX2/TNNT2	9	4	5	S1PR1/PKP2/DLL4/CNTF	SHOX2/LOC108637382/COL3A1/COL11A1/TNNT2	2.72171717171717	Process
GO:0060170	ciliary membrane	9/660	81/16167	0.00566123477175111	0.00566123477175111	0.13577031461375	BBS2/CNGA3/DRD1/EVC2/GPI/GPR161/HHIP/LOC102175286/SHANK3	9	4	5	SHANK3/DRD1/BBS2/LOC102175286	GPR161/EVC2/CNGA3/HHIP/GPI	2.72171717171717	Component
GO:0030278	regulation of ossification	17/660	210/16167	0.00570516322290077	0.00570516322290077	0.136256093045737	BMP6/CDK6/CITED1/DDR2/DLK1/FZD9/GDPD2/GREM1/IGFBP5/NPPC/OSR1/RFLNB/RSAD2/S1PR1/SCUBE2/SIX2/SOX11	17	4	13	S1PR1/RSAD2/SCUBE2/BMP6	NPPC/IGFBP5/DDR2/CDK6/GREM1/SIX2/OSR1/SOX11/RFLNB/DLK1/FZD9/CITED1/GDPD2	1.98296536796537	Process
GO:2000045	regulation of G1/S transition of mitotic cell cycle	13/660	143/16167	0.00575636964211991	0.00575636964211991	0.136636304162754	AIF1/BTG2/CCND1/CCND2/CDK6/CDKN1A/CDKN2B/CTDSPL/GADD45A/HACD1/LOC102175889/MYO16/PLCB1	13	5	8	GADD45A/CDKN2B/PLCB1/CTDSPL/CDKN1A	CDK6/CCND2/MYO16/HACD1/BTG2/LOC102175889/AIF1/CCND1	2.22685950413223	Process
GO:0071320	cellular response to cAMP	8/660	67/16167	0.00576856086612506	0.00576856086612506	0.136636304162754	CFTR/DMTN/HCN1/IGFBP5/KCNQ1/LOC102186111/NOX4/PDE2A	8	4	4	DMTN/PDE2A/HCN1/NOX4	IGFBP5/CFTR/LOC102186111/KCNQ1	2.92483039348711	Process
GO:0007520	myoblast fusion	5/660	29/16167	0.00587478192389886	0.00587478192389886	0.138581999826915	ADAM12/DYRK1B/LOC108633440/NTN3/TMEM8C	5	0	5		TMEM8C/DYRK1B/LOC108633440/NTN3/ADAM12	4.22335423197492	Process
GO:0061458	reproductive system development	33/660	508/16167	0.00589958899282308	0.00589958899282308	0.138599151934508	ACSBG1/ADAM19/ADGRG1/BMP6/CASP8/CCND1/CCND2/CITED1/ETV2/FGF9/FOXD3/GATA2/IDH1/IGF2/KCNQ1/LDOC1/LOC102175177/LOC102175560/LOC102176622/LOC102177976/LOC102187782/LOC102187932/LOC102189034/LOC108633536/LOC108635143/MAP7/MMP2/OSR1/SOX3/SOX8/STC2/TIPARP/WNT2B	33	12	21	CASP8/LOC102175560/LOC102177976/LOC102189034/MAP7/FGF9/ADGRG1/STC2/GATA2/BMP6/LOC108633536/LOC108635143	TIPARP/IDH1/FOXD3/LOC102175177/WNT2B/CCND2/ADAM19/OSR1/LOC102176622/LOC102187932/LOC102187782/MMP2/ETV2/ACSBG1/SOX8/CCND1/KCNQ1/IGF2/CITED1/LDOC1/SOX3	1.59124015748031	Process
GO:0033673	negative regulation of kinase activity	20/660	264/16167	0.00599340124949359	0.00599340124949359	0.140230714729272	BGN/CAV1/CDK6/CDKN1A/CDKN2B/CHAD/DRD1/DUSP10/EPHB2/GADD45A/GMFG/LOC100861279/LOC100861338/LOC108634747/LRRC15/LRRC3/PIK3IP1/PTK6/TIGAR/UCHL1	20	10	10	LRRC3/GADD45A/CAV1/UCHL1/CDKN2B/DRD1/PTK6/LOC100861279/PIK3IP1/CDKN1A	LRRC15/EPHB2/CDK6/TIGAR/DUSP10/GMFG/CHAD/LOC100861338/LOC108634747/BGN	1.85571625344353	Process
GO:0010906	regulation of glucose metabolic process	11/660	112/16167	0.00604820429652182	0.00604820429652182	0.140940043014623	C1QTNF3/GCGR/IGF2/IGFBP5/LOC102190925/MLYCD/PDK4/PGP/PPP1R3B/RORC/TIGAR	11	5	6	LOC102190925/RORC/PDK4/MLYCD/GCGR	IGFBP5/TIGAR/C1QTNF3/PGP/PPP1R3B/IGF2	2.40580357142857	Process
GO:0050867	positive regulation of cell activation	24/660	339/16167	0.00643554033491751	0.00643554033491751	0.147546070705581	AIF1/CAV1/CCL19/CD74/CDKN1A/CFTR/DMTN/DUSP10/GATA2/IGF2/IL12A/IL15RA/LCK/LOC100861338/LOC102175177/LOC102175889/LOC102188267/PVRL2/NOD2/NPPC/NR4A3/PRKCZ/SASH3/TFRC	24	10	14	IL12A/CAV1/NR4A3/DMTN/IL15RA/PRKCZ/NOD2/GATA2/CDKN1A/MSTRG.6252	TFRC/LCK/NPPC/LOC102175177/CFTR/CD74/CCL19/DUSP10/LOC102175889/AIF1/LOC102188267/LOC100861338/IGF2/SASH3	1.73419147224457	Process
GO:0090190	positive regulation of branching involved in ureteric bud morphogenesis	4/660	19/16167	0.00653656988568556	0.00653656988568556	0.147546070705581	GREM1/PAX8/SOX8/WNT2B	4	1	3	PAX8	WNT2B/GREM1/SOX8	5.15693779904306	Process
GO:0003096	renal sodium ion transport	3/660	10/16167	0.00655400028172221	0.00655400028172221	0.147546070705581	KLHL3/SGK1/SLC12A1	3	2	1	KLHL3/SLC12A1	SGK1	7.34863636363636	Process
GO:0031543	peptidyl-proline dioxygenase activity	3/660	10/16167	0.00655400028172221	0.00655400028172221	0.147546070705581	EGLN3/P3H2/P4HA3	3	2	1	P4HA3/EGLN3	P3H2	7.34863636363636	Function
GO:0045059	positive thymic T cell selection	3/660	10/16167	0.00655400028172221	0.00655400028172221	0.147546070705581	CD3D/CD74/LOC102188267	3	0	3		CD74/CD3D/LOC102188267	7.34863636363636	Process
GO:0046532	regulation of photoreceptor cell differentiation	3/660	10/16167	0.00655400028172221	0.00655400028172221	0.147546070705581	CNTF/DIO3/SOX8	3	2	1	CNTF/DIO3	SOX8	7.34863636363636	Process
GO:0070008	serine-type exopeptidase activity	3/660	10/16167	0.00655400028172221	0.00655400028172221	0.147546070705581	CPE/CPZ/SCPEP1	3	1	2	SCPEP1	CPZ/CPE	7.34863636363636	Function
GO:0072077	renal vesicle morphogenesis	3/660	10/16167	0.00655400028172221	0.00655400028172221	0.147546070705581	GREM1/PAX8/SIX2	3	1	2	PAX8	GREM1/SIX2	7.34863636363636	Process
GO:1904062	regulation of cation transmembrane transport	23/660	321/16167	0.00656240021865351	0.00656240021865351	0.147546070705581	CAV1/CLIC2/CXCL10/CXCL9/DRD1/EDN3/EPHB2/HCN1/HSPA2/KCNAB1/KCNE5/KCNIP4/KCNQ1/LOC108637382/LRRC38/LRRC55/OSR1/PLCB1/S100A1/SCN2B/SCN3B/SHANK3/STAC	23	12	11	S100A1/CAV1/SHANK3/KCNIP4/HSPA2/DRD1/PLCB1/SCN3B/SCN2B/HCN1/STAC/CLIC2	KCNAB1/EPHB2/LOC108637382/CXCL9/CXCL10/OSR1/EDN3/LRRC55/LRRC38/KCNQ1/KCNE5	1.75512602662135	Process
GO:0002690	positive regulation of leukocyte chemotaxis	10/660	98/16167	0.00665273499311019	0.00665273499311019	0.148979258585585	AIF1/CAMK1D/CCL19/CD74/CX3CL1/CXCL10/CXCL9/EDN3/IL12A/LOC102175889	10	2	8	IL12A/CX3CL1	CXCL9/CXCL10/CD74/CCL19/CAMK1D/EDN3/LOC102175889/AIF1	2.49953617810761	Process
GO:0042326	negative regulation of phosphorylation	32/660	493/16167	0.00671594959724537	0.00671594959724537	0.148979258585585	BGN/CAV1/CDK6/CDKN1A/CDKN2B/CHAD/CTDSPL/DMTN/DRD1/DUSP10/EPHB2/FOXM1/GADD45A/GMFG/GREM1/LOC100861279/LOC100861338/LOC108634747/LOC108637382/LRRC15/LRRC3/MECOM/MLXIPL/PDE2A/PEBP1/PIK3IP1/PMEPA1/PRKCZ/PTK6/SIRT3/TIGAR/UCHL1	32	16	16	MECOM/LRRC3/GADD45A/CAV1/UCHL1/CDKN2B/DMTN/DRD1/PTK6/LOC100861279/PDE2A/PRKCZ/PIK3IP1/CTDSPL/CDKN1A/SIRT3	LRRC15/EPHB2/LOC108637382/CDK6/TIGAR/FOXM1/GREM1/PMEPA1/DUSP10/PEBP1/GMFG/CHAD/LOC100861338/MLXIPL/LOC108634747/BGN	1.58996865203762	Process
GO:0016137	glycoside metabolic process	5/660	30/16167	0.00681754826794124	0.00681754826794124	0.148979258585585	ABCG2/LOC102176622/LOC102187782/LOC102187932/AKR7A2	5	1	4	ABCG2	LOC102176622/LOC102187932/LOC102187782/MSTRG.849	4.08257575757576	Process
GO:0032897	negative regulation of viral transcription	5/660	30/16167	0.00681754826794124	0.00681754826794124	0.148979258585585	HMOX1/LOC102169889/LOC102173185/TRIM14/TRIM31	5	3	2	HMOX1/TRIM14/LOC102169889	TRIM31/LOC102173185	4.08257575757576	Process
GO:0042447	hormone catabolic process	5/660	30/16167	0.00681754826794124	0.00681754826794124	0.148979258585585	DIO2/DIO3/LOC102176622/LOC102187782/LOC102187932	5	1	4	DIO3	DIO2/LOC102176622/LOC102187932/LOC102187782	4.08257575757576	Process
GO:0046320	regulation of fatty acid oxidation	5/660	30/16167	0.00681754826794124	0.00681754826794124	0.148979258585585	CPT1A/MLYCD/NR4A3/NUCB2/PDK4	5	5	0	PDK4/NR4A3/NUCB2/MLYCD/CPT1A		4.08257575757576	Process
GO:1903039	positive regulation of leukocyte cell-cell adhesion	17/660	214/16167	0.00685875958125771	0.00685875958125771	0.148979258585585	AIF1/CAV1/CCL19/CD74/DUSP10/IGF2/IL12A/LCK/LOC100861338/LOC102175177/LOC102175889/LOC102188267/NOD2/NR4A3/PRKCZ/SASH3/TFRC	17	5	12	IL12A/CAV1/NR4A3/PRKCZ/NOD2	TFRC/LCK/LOC102175177/CD74/CCL19/DUSP10/LOC102175889/AIF1/LOC102188267/LOC100861338/IGF2/SASH3	1.94590059473237	Process
GO:0048678	response to axon injury	8/660	69/16167	0.00688954165633452	0.00688954165633452	0.148979258585585	AIF1/ARF4/LOC108633910/MATN2/MMP2/MORN4/NREP/SOD2	8	3	5	ARF4/LOC108633910/MORN4	SOD2/NREP/MATN2/MMP2/AIF1	2.84005270092227	Process
GO:0070098	chemokine-mediated signaling pathway	8/660	69/16167	0.00688954165633452	0.00688954165633452	0.148979258585585	CCL19/CCR8/CCRL2/CX3CL1/CX3CR1/CXCL10/CXCL9/LOC102175889	8	2	6	CX3CL1/CCRL2	CXCL9/CXCL10/CCL19/LOC102175889/CX3CR1/CCR8	2.84005270092227	Process
GO:0001655	urogenital system development	24/660	341/16167	0.00690500037332537	0.00690500037332537	0.148979258585585	ANGPT2/BMP6/CALB1/CENPF/CITED1/EPHB2/EPHB3/GATA2/GDF11/GREM1/HPGD/KLHL3/LGR5/MECOM/MMP2/OSR1/PAX8/PCNT/SIX2/SLC12A1/SOX17/SOX8/TET2/TIPARP	24	9	15	MECOM/PCNT/KLHL3/SLC12A1/PAX8/SOX17/GATA2/BMP6/ANGPT2	EPHB3/TIPARP/EPHB2/LGR5/GDF11/TET2/HPGD/GREM1/SIX2/OSR1/CALB1/CENPF/MMP2/SOX8/CITED1	1.72402026126366	Process
GO:0001653	peptide receptor activity	12/660	130/16167	0.00693674455667334	0.00693674455667334	0.148979258585585	CCR8/CCRL2/CRHR2/CX3CR1/F2RL2/GALR3/GCGR/GPR143/HCRTR1/NPR3/PROKR1/SORCS2	12	4	8	HCRTR1/F2RL2/GCGR/CCRL2	CRHR2/GALR3/SORCS2/PROKR1/NPR3/CX3CR1/CCR8/GPR143	2.26111888111888	Function
GO:0044325	ion channel binding	12/660	130/16167	0.00693674455667334	0.00693674455667334	0.148979258585585	CAV1/KCNAB1/KCNE4/KCNE5/KCNQ1/LOC100861338/LOC108637382/LRRC38/LRRC55/PKP2/SCN3B/STAC	12	5	7	KCNE4/CAV1/PKP2/SCN3B/STAC	KCNAB1/LOC108637382/LRRC55/LRRC38/LOC100861338/KCNQ1/KCNE5	2.26111888111888	Function
GO:0034341	response to interferon-gamma	15/660	180/16167	0.00702834697308443	0.00702834697308443	0.150122808077945	AIF1/CCL19/CIITA/CITED1/CX3CL1/IRF5/LOC102169889/LOC102173185/LOC102175177/LOC102175889/LOC102186111/LOC102189356/LOC102190983/RAB7B/TRIM31	15	4	11	IRF5/LOC102169889/LOC102190983/CX3CL1	LOC102175177/CCL19/RAB7B/LOC102175889/LOC102186111/TRIM31/AIF1/LOC102189356/CIITA/CITED1/LOC102173185	2.04128787878788	Process
GO:0022898	regulation of transmembrane transporter activity	19/660	250/16167	0.00704215440233959	0.00704215440233959	0.150122808077945	CAV1/CFTR/CLIC2/EPHB2/HCN1/HSPA2/KCNAB1/KCNE5/KCNQ1/LOC108637382/LRRC38/LRRC55/OSR1/PLCB1/S100A1/SCN2B/SCN3B/SHANK3/STAC	19	10	9	S100A1/CAV1/SHANK3/HSPA2/PLCB1/SCN3B/SCN2B/HCN1/STAC/CLIC2	KCNAB1/EPHB2/LOC108637382/CFTR/OSR1/LRRC55/LRRC38/KCNQ1/KCNE5	1.86165454545455	Process
GO:0001676	long-chain fatty acid metabolic process	13/660	147/16167	0.00722530398661893	0.00722530398661893	0.152334537107508	ACOX1/ACSBG1/CPT1A/FADS1/HPGD/LOC102176622/LOC102182510/LOC102184912/LOC102185621/LOC102187782/LOC102187932/PTGES/SLC27A6	13	6	7	LOC102185621/SLC27A6/LOC102184912/LOC102182510/ACOX1/CPT1A	HPGD/PTGES/LOC102176622/LOC102187932/LOC102187782/ACSBG1/FADS1	2.16626468769326	Process
GO:0008037	cell recognition	13/660	147/16167	0.00722530398661893	0.00722530398661893	0.152334537107508	ADGRB1/CCL19/CLGN/CNTN2/EPHA3/EPHB2/EPHB3/LOC102181119/MEGF10/PVRL2/NECTIN1/PCSK4/SEMA3A	13	4	9	LOC102181119/PCSK4/CLGN/MSTRG.6252	EPHA3/EPHB3/EPHB2/SEMA3A/MEGF10/CCL19/ADGRB1/NECTIN1/CNTN2	2.16626468769326	Process
GO:0008237	metallopeptidase activity	13/660	147/16167	0.00722530398661893	0.00722530398661893	0.152334537107508	ADAM12/ADAM19/ADAMDEC1/ADAMTS2/ADAMTS8/AGBL1/BMP1/CPE/CPZ/MMP16/MMP2/MMP23B/THOP1	13	2	11	THOP1/ADAMDEC1	CPZ/ADAM19/ADAMTS2/BMP1/MMP16/MMP23B/CPE/MMP2/AGBL1/ADAM12/ADAMTS8	2.16626468769326	Function
GO:1904813	ficolin-1-rich granule lumen	11/660	115/16167	0.00735310768588721	0.00735310768588721	0.154089555397712	ALAD/AMPD3/GMFG/GPI/HBBC/IDH1/LOC102175876/LRG1/PKM/QPCT/TNFAIP6	11	4	7	ALAD/LOC102175876/HBBC/AMPD3	IDH1/TNFAIP6/LRG1/PKM/QPCT/GPI/GMFG	2.34304347826087	Component
GO:0051607	defense response to virus	12/660	131/16167	0.00736208784704688	0.00736208784704688	0.154089555397712	CXCL10/CXCL9/IRF5/ITGAX/LOC100861338/LOC102169889/LOC102173185/LOC102175526/LOC102190983/MX2/RSAD2/TLR7	12	6	6	LOC102175526/MX2/IRF5/RSAD2/LOC102169889/LOC102190983	CXCL9/CXCL10/LOC100861338/ITGAX/TLR7/LOC102173185	2.24385843164469	Process
GO:0060688	regulation of morphogenesis of a branching structure	7/660	56/16167	0.00747237917330795	0.00747237917330795	0.155831309380808	CPE/GREM1/PAX8/SHOX2/SIX2/SOX8/WNT2B	7	1	6	PAX8	SHOX2/WNT2B/GREM1/SIX2/CPE/SOX8	3.06193181818182	Process
GO:0005249	voltage-gated potassium channel activity	9/660	85/16167	0.00774319843352264	0.00774319843352264	0.160896101214143	CNGA3/HCN1/KCNA6/KCNJ3/KCNJ5/KCNK3/KCNQ1/LRRC38/LRRC55	9	1	8	HCN1	KCNJ3/KCNA6/CNGA3/KCNK3/LRRC55/LRRC38/KCNJ5/KCNQ1	2.59363636363636	Function
GO:0002696	positive regulation of leukocyte activation	23/660	326/16167	0.00784950094282145	0.00784950094282145	0.162177136566977	AIF1/CAV1/CCL19/CD74/CDKN1A/CFTR/DUSP10/GATA2/IGF2/IL12A/IL15RA/LCK/LOC100861338/LOC102175177/LOC102175889/LOC102188267/PVRL2/NOD2/NPPC/NR4A3/PRKCZ/SASH3/TFRC	23	9	14	IL12A/CAV1/NR4A3/IL15RA/PRKCZ/NOD2/GATA2/CDKN1A/MSTRG.6252	TFRC/LCK/NPPC/LOC102175177/CFTR/CD74/CCL19/DUSP10/LOC102175889/AIF1/LOC102188267/LOC100861338/IGF2/SASH3	1.7282069157836	Process
GO:1904707	positive regulation of vascular smooth muscle cell proliferation	5/660	31/16167	0.00786120154482025	0.00786120154482025	0.162177136566977	FGF9/HPGD/IGFBP5/MMP2/NR4A3	5	2	3	NR4A3/FGF9	IGFBP5/HPGD/MMP2	3.95087976539589	Process
GO:0072678	T cell migration	4/660	20/16167	0.00791106866786568	0.00791106866786568	0.162623020586051	CXCL10/CXCL9/LOC102175889/S1PR1	4	1	3	S1PR1	CXCL9/CXCL10/LOC102175889	4.89909090909091	Process
GO:0046677	response to antibiotic	30/660	460/16167	0.00798104990140989	0.00798104990140989	0.163477733136952	ALAD/ALAS1/CASP8/CCND1/CCND2/CFTR/CIITA/DRD1/GNAO1/HBBC/HMOX1/HPGD/IGF2/KLF2/LCK/LOC102175177/LOC102175876/LOC102175889/LOC102176622/LOC102177976/LOC102187782/LOC102187932/LOC102189034/LOC108634747/MMP2/NPPC/NR4A3/PEBP1/SOD2/SPARC	30	11	19	CASP8/HMOX1/LOC102177976/KLF2/LOC102189034/NR4A3/ALAD/DRD1/LOC102175876/HBBC/GNAO1	LCK/NPPC/LOC102175177/CFTR/CCND2/SPARC/HPGD/SOD2/LOC102176622/LOC102187932/LOC102187782/PEBP1/MMP2/LOC102175889/ALAS1/CIITA/CCND1/IGF2/LOC108634747	1.59752964426877	Process
GO:0001503	ossification	16/660	200/16167	0.00802566445384776	0.00802566445384776	0.163808634690704	BMP6/COL11A1/DLK1/FGF18/FGF9/FZD9/IGF2/IGFBP5/IGSF10/MMP16/MMP2/RSAD2/SHOX2/SOX8/SPARC/TP53INP2	16	3	13	RSAD2/FGF9/BMP6	SHOX2/IGSF10/IGFBP5/COL11A1/SPARC/TP53INP2/MMP16/MMP2/FGF18/DLK1/SOX8/FZD9/IGF2	1.95963636363636	Process
GO:0003014	renal system process	13/660	149/16167	0.00806340775058541	0.00806340775058541	0.163997446829835	ADGRF5/AQP3/HBBC/KCNQ1/KLHL3/LOC102175876/LOC102176622/LOC102187782/LOC102187932/NPR3/SERPINF2/SGK1/SLC12A1	13	6	7	KLHL3/AQP3/SLC12A1/LOC102175876/HBBC/ADGRF5	SGK1/LOC102176622/LOC102187932/LOC102187782/SERPINF2/NPR3/KCNQ1	2.13718730933496	Process
GO:0032496	response to lipopolysaccharide	27/660	403/16167	0.00820846720373787	0.00820846720373787	0.165041686766934	ABCA1/ABCG2/ALAD/CASP8/CITED1/CX3CR1/CXCL10/CXCL9/DUSP10/ENTPD2/EPHA3/HPGD/IL12A/LOC100861338/LOC102175177/LOC102175526/LOC102175889/LOC102175959/LOC102186111/LOC108634747/NOD2/PDE2A/PTGER1/SOD2/SPARC/TIMP4/TNFRSF18	27	10	17	IL12A/LOC102175526/CASP8/ABCG2/LOC102175959/ABCA1/ALAD/PDE2A/NOD2/TIMP4	EPHA3/LOC102175177/CXCL9/CXCL10/SPARC/PTGER1/HPGD/SOD2/ENTPD2/DUSP10/TNFRSF18/LOC102175889/LOC102186111/CX3CR1/LOC100861338/CITED1/LOC108634747	1.64113467177983	Process
GO:0048018	receptor ligand activity	27/660	403/16167	0.00820846720373787	0.00820846720373787	0.165041686766934	BMP6/CCL19/CNTF/COLEC10/CRHR2/CX3CL1/CXCL10/CXCL9/EDA/EDN3/FGF16/FGF18/FGF9/GDF11/GREM1/HBEGF/IGF2/LOC102175889/LOC108634739/MDK/NPPC/PDYN/PTN/SCT/SEMA3A/SPX/WISP2	27	7	20	FGF9/WISP2/COLEC10/CNTF/CX3CL1/BMP6/LOC108634739	NPPC/PTN/CRHR2/SEMA3A/GDF11/SPX/CXCL9/CXCL10/HBEGF/CCL19/GREM1/PDYN/EDN3/MDK/LOC102175889/FGF18/SCT/IGF2/FGF16/EDA	1.64113467177983	Function
GO:0006633	fatty acid biosynthetic process	11/660	117/16167	0.00833827860727634	0.00833827860727634	0.165041686766934	ACSM3/CD74/FADS1/HACD1/HPGD/LOC102176622/LOC102185621/LOC102187782/LOC102187932/MLYCD/PTGES	11	3	8	LOC102185621/MLYCD/ACSM3	CD74/HPGD/PTGES/HACD1/LOC102176622/LOC102187932/LOC102187782/FADS1	2.30299145299145	Process
GO:0044242	cellular lipid catabolic process	16/660	201/16167	0.00840157823783063	0.00840157823783063	0.165041686766934	ABHD2/ACAA2/ACAD11/ACOX1/CPT1A/FABP5/HADHB/LIPG/LOC100861279/LOC102176622/LOC102182510/LOC102187782/LOC102187932/LOC102190925/LOC106501968/PLCB1	16	12	4	ACAD11/LOC102190925/LOC102182510/HADHB/PLCB1/LOC100861279/FABP5/ACOX1/ABHD2/LIPG/ACAA2/CPT1A	LOC106501968/LOC102176622/LOC102187932/LOC102187782	1.94988692899141	Process
GO:0002237	response to molecule of bacterial origin	28/660	423/16167	0.00840565475691282	0.00840565475691282	0.165041686766934	ABCA1/ABCG2/ALAD/CASP8/CITED1/CX3CR1/CXCL10/CXCL9/DUSP10/ENTPD2/EPHA3/HPGD/IL12A/IRF5/LOC100861338/LOC102175177/LOC102175526/LOC102175889/LOC102175959/LOC102186111/LOC108634747/NOD2/PDE2A/PTGER1/SOD2/SPARC/TIMP4/TNFRSF18	28	11	17	IL12A/LOC102175526/CASP8/IRF5/ABCG2/LOC102175959/ABCA1/ALAD/PDE2A/NOD2/TIMP4	EPHA3/LOC102175177/CXCL9/CXCL10/SPARC/PTGER1/HPGD/SOD2/ENTPD2/DUSP10/TNFRSF18/LOC102175889/LOC102186111/CX3CR1/LOC100861338/CITED1/LOC108634747	1.62144852783151	Process
GO:0050768	negative regulation of neurogenesis	21/660	291/16167	0.00845546572059247	0.00845546572059247	0.165041686766934	ADGRG1/CAV1/CDKN2B/CNTF/CNTN2/COL3A1/DIO3/DUSP10/EPHA3/EPHB2/FSTL4/GDF11/IL15RA/NR2F1/RAP1GAP/SEMA3A/SEMA6C/SOX11/SOX3/SOX8/XYLT1	21	7	14	RAP1GAP/CAV1/CDKN2B/IL15RA/CNTF/ADGRG1/DIO3	EPHA3/EPHB2/COL3A1/SEMA6C/SEMA3A/GDF11/NR2F1/FSTL4/SOX11/CNTN2/DUSP10/SOX8/XYLT1/SOX3	1.76771321462043	Process
GO:0003413	chondrocyte differentiation involved in endochondral bone morphogenesis	3/660	11/16167	0.00874105532333442	0.00874105532333442	0.165041686766934	NPPC/SCUBE2/SERPINH1	3	1	2	SCUBE2	NPPC/SERPINH1	6.68057851239669	Process
GO:0019511	peptidyl-proline hydroxylation	3/660	11/16167	0.00874105532333442	0.00874105532333442	0.165041686766934	EGLN3/P3H2/P4HA3	3	2	1	P4HA3/EGLN3	P3H2	6.68057851239669	Process
GO:0072017	distal tubule development	3/660	11/16167	0.00874105532333442	0.00874105532333442	0.165041686766934	CALB1/KLHL3/PAX8	3	2	1	KLHL3/PAX8	CALB1	6.68057851239669	Process
GO:0007178	transmembrane receptor protein serine/threonine kinase signaling pathway	16/660	202/16167	0.00879142209643181	0.00879142209643181	0.165041686766934	BMP6/CGN/CITED1/COL1A2/COL3A1/ETV2/FAM83G/FSTL1/GDF11/HPGD/JADE2/LOC102175889/LOC108637382/NCEH1/PRKCZ/RGMB	16	6	10	NCEH1/CGN/JADE2/PRKCZ/FAM83G/BMP6	FSTL1/LOC108637382/COL3A1/COL1A2/GDF11/RGMB/HPGD/ETV2/LOC102175889/CITED1	1.94023402340234	Process
GO:0004222	metalloendopeptidase activity	8/660	72/16167	0.00886974364010826	0.00886974364010826	0.165041686766934	ADAM19/ADAMDEC1/ADAMTS2/BMP1/MMP16/MMP2/MMP23B/THOP1	8	2	6	THOP1/ADAMDEC1	ADAM19/ADAMTS2/BMP1/MMP16/MMP23B/MMP2	2.72171717171717	Function
GO:0007411	axon guidance	17/660	220/16167	0.0089357591167295	0.0089357591167295	0.165041686766934	CNTN2/DOK6/DPYSL5/EPHB2/EPHB3/FEZ1/GBX1/LGI1/LOC108634739/MATN2/NECTIN1/NR4A3/NTN3/RAP1GAP/SEMA3A/SEMA3C/SEMA6C	17	5	12	RAP1GAP/NR4A3/LGI1/FEZ1/LOC108634739	EPHB3/EPHB2/SEMA6C/GBX1/SEMA3C/SEMA3A/DPYSL5/MATN2/NECTIN1/CNTN2/DOK6/NTN3	1.8928305785124	Process
GO:0005581	collagen trimer	5/660	32/16167	0.00901082944783053	0.00901082944783053	0.165041686766934	COL11A1/COL11A2/COL1A2/COL3A1/COL5A2	5	0	5		COL3A1/COL5A2/COL11A1/COL1A2/COL11A2	3.82741477272727	Component
GO:0008106	alcohol dehydrogenase (NADP+) activity	5/660	32/16167	0.00901082944783053	0.00901082944783053	0.165041686766934	ALDH3A1/LOC102176622/LOC102187782/LOC102187932/AKR7A2	5	0	5		LOC102176622/LOC102187932/LOC102187782/ALDH3A1/MSTRG.849	3.82741477272727	Function
GO:0033005	positive regulation of mast cell activation	5/660	32/16167	0.00901082944783053	0.00901082944783053	0.165041686766934	CFTR/GATA2/PVRL2/NPPC/NR4A3	5	3	2	NR4A3/GATA2/MSTRG.6252	NPPC/CFTR	3.82741477272727	Process
GO:0042398	cellular modified amino acid biosynthetic process	5/660	32/16167	0.00901082944783053	0.00901082944783053	0.165041686766934	GGT1/LOC102175526/LOC102190925/PLOD2/SHMT1	5	2	3	LOC102175526/LOC102190925	PLOD2/SHMT1/GGT1	3.82741477272727	Process
GO:0072210	metanephric nephron development	5/660	32/16167	0.00901082944783053	0.00901082944783053	0.165041686766934	GREM1/OSR1/PAX8/SIX2/SOX8	5	1	4	PAX8	GREM1/SIX2/OSR1/SOX8	3.82741477272727	Process
GO:0006875	cellular metal ion homeostasis	34/660	544/16167	0.00923740974521042	0.00923740974521042	0.165041686766934	ABCG2/ALAS2/ATP2B3/BMP6/CACNA1I/CALB1/CAV1/CCL19/CCR8/CXCL10/CXCL9/DRD1/EDN3/F2RL2/FZD9/GATA2/GPR20/HCRTR1/HMOX1/KCNK3/LCK/LOC102175889/LOC108637382/LPAR3/ATP2B2/SLC11A2/NUCB2/PVALB/S1PR1/SGK1/STC2/SV2A/TFRC/TRPM1	34	18	16	HCRTR1/LPAR3/S1PR1/SV2A/CAV1/HMOX1/CACNA1I/ABCG2/F2RL2/DRD1/NUCB2/STC2/TRPM1/GATA2/BMP6/ALAS2/ATP2B3/MSTRG.3384	TFRC/LOC108637382/LCK/PVALB/CXCL9/CXCL10/CCL19/SGK1/KCNK3/EDN3/CALB1/GPR20/LOC102175889/CCR8/FZD9/MSTRG.18649	1.53096590909091	Process
GO:0048871	multicellular organismal homeostasis	22/660	312/16167	0.00924581556925929	0.00924581556925929	0.165041686766934	ADGRF5/ADGRV1/AMPD3/AQP3/BBS2/BMP6/CD7/CFTR/COL11A2/DRD1/EPHA3/GATA2/GPX2/LOC102186111/MLXIPL/SLC11A2/NOD2/NOX4/NR4A3/SASH3/SCNN1B/TP53INP2	22	12	10	ADGRV1/NR4A3/AQP3/DRD1/AMPD3/NOD2/BBS2/GATA2/BMP6/ADGRF5/NOX4/MSTRG.3384	EPHA3/CFTR/GPX2/TP53INP2/CD7/LOC102186111/COL11A2/SCNN1B/MLXIPL/SASH3	1.72724358974359	Process
GO:0097485	neuron projection guidance	17/660	221/16167	0.00932626490015107	0.00932626490015107	0.165041686766934	CNTN2/DOK6/DPYSL5/EPHB2/EPHB3/FEZ1/GBX1/LGI1/LOC108634739/MATN2/NECTIN1/NR4A3/NTN3/RAP1GAP/SEMA3A/SEMA3C/SEMA6C	17	5	12	RAP1GAP/NR4A3/LGI1/FEZ1/LOC108634739	EPHB3/EPHB2/SEMA6C/GBX1/SEMA3C/SEMA3A/DPYSL5/MATN2/NECTIN1/CNTN2/DOK6/NTN3	1.88426573426573	Process
GO:0002399	MHC class II protein complex assembly	2/660	4/16167	0.00945134911472081	0.00945134911472081	0.165041686766934	LOC102188267/LOC102189356	2	0	2		LOC102189356/LOC102188267	12.2477272727273	Process
GO:0002503	peptide antigen assembly with MHC class II protein complex	2/660	4/16167	0.00945134911472081	0.00945134911472081	0.165041686766934	LOC102188267/LOC102189356	2	0	2		LOC102189356/LOC102188267	12.2477272727273	Process
GO:0016404	15-hydroxyprostaglandin dehydrogenase (NAD+) activity	2/660	4/16167	0.00945134911472081	0.00945134911472081	0.165041686766934	HPGD/LOC102177789	2	1	1	LOC102177789	HPGD	12.2477272727273	Function
GO:0032788	saturated monocarboxylic acid metabolic process	2/660	4/16167	0.00945134911472081	0.00945134911472081	0.165041686766934	LOC102182510/LOC102184912	2	2	0	LOC102184912/LOC102182510		12.2477272727273	Process
GO:0032789	unsaturated monocarboxylic acid metabolic process	2/660	4/16167	0.00945134911472081	0.00945134911472081	0.165041686766934	LOC102182510/LOC102184912	2	2	0	LOC102184912/LOC102182510		12.2477272727273	Process
GO:0070579	methylcytosine dioxygenase activity	2/660	4/16167	0.00945134911472081	0.00945134911472081	0.165041686766934	TET1/TET2	2	0	2		TET2/TET1	12.2477272727273	Function
GO:0070991	medium-chain-acyl-CoA dehydrogenase activity	2/660	4/16167	0.00945134911472081	0.00945134911472081	0.165041686766934	ACAD11/LOC102190925	2	2	0	ACAD11/LOC102190925		12.2477272727273	Function
GO:0071376	cellular response to corticotropin-releasing hormone stimulus	2/660	4/16167	0.00945134911472081	0.00945134911472081	0.165041686766934	CRHR2/NR4A3	2	1	1	NR4A3	CRHR2	12.2477272727273	Process
GO:0072221	metanephric distal convoluted tubule development	2/660	4/16167	0.00945134911472081	0.00945134911472081	0.165041686766934	CALB1/PAX8	2	1	1	PAX8	CALB1	12.2477272727273	Process
GO:0086006	voltage-gated sodium channel activity involved in cardiac muscle cell action potential	2/660	4/16167	0.00945134911472081	0.00945134911472081	0.165041686766934	SCN2B/SCN3B	2	2	0	SCN3B/SCN2B		12.2477272727273	Function
GO:0099104	potassium channel activator activity	2/660	4/16167	0.00945134911472081	0.00945134911472081	0.165041686766934	LRRC38/LRRC55	2	0	2		LRRC55/LRRC38	12.2477272727273	Function
GO:1900158	negative regulation of bone mineralization involved in bone maturation	2/660	4/16167	0.00945134911472081	0.00945134911472081	0.165041686766934	GREM1/RFLNB	2	0	2		GREM1/RFLNB	12.2477272727273	Process
GO:1901750	leukotriene D4 biosynthetic process	2/660	4/16167	0.00945134911472081	0.00945134911472081	0.165041686766934	GGT1/GGT7	2	1	1	GGT7	GGT1	12.2477272727273	Process
GO:1904576	response to tunicamycin	2/660	4/16167	0.00945134911472081	0.00945134911472081	0.165041686766934	LOC102177976/LOC102189034	2	2	0	LOC102177976/LOC102189034		12.2477272727273	Process
GO:1904577	cellular response to tunicamycin	2/660	4/16167	0.00945134911472081	0.00945134911472081	0.165041686766934	LOC102177976/LOC102189034	2	2	0	LOC102177976/LOC102189034		12.2477272727273	Process
GO:1904612	response to 2,3,7,8-tetrachlorodibenzodioxine	2/660	4/16167	0.00945134911472081	0.00945134911472081	0.165041686766934	ABCG2/PDE2A	2	2	0	ABCG2/PDE2A		12.2477272727273	Process
GO:2000546	positive regulation of endothelial cell chemotaxis to fibroblast growth factor	2/660	4/16167	0.00945134911472081	0.00945134911472081	0.165041686766934	FGF16/FGF18	2	0	2		FGF18/FGF16	12.2477272727273	Process
GO:0050921	positive regulation of chemotaxis	13/660	152/16167	0.0094621262051621	0.0094621262051621	0.165041686766934	AIF1/CAMK1D/CCL19/CD74/CX3CL1/CXCL10/CXCL9/EDN3/FGF16/FGF18/IL12A/LOC102175889/S1PR1	13	3	10	IL12A/S1PR1/CX3CL1	CXCL9/CXCL10/CD74/CCL19/CAMK1D/EDN3/LOC102175889/FGF18/AIF1/FGF16	2.09500598086124	Process
GO:0002089	lens morphogenesis in camera-type eye	4/660	21/16167	0.00946243028555847	0.00946243028555847	0.165041686766934	LOC102189471/NECTIN1/SHROOM2/SOX11	4	0	4		SOX11/NECTIN1/SHROOM2/LOC102189471	4.66580086580087	Process
GO:0006783	heme biosynthetic process	4/660	21/16167	0.00946243028555847	0.00946243028555847	0.165041686766934	ALAD/ALAS1/ALAS2/SLC11A2	4	3	1	ALAD/ALAS2/MSTRG.3384	ALAS1	4.66580086580087	Process
GO:0018126	protein hydroxylation	4/660	21/16167	0.00946243028555847	0.00946243028555847	0.165041686766934	EGLN3/P3H2/P4HA3/PLOD2	4	2	2	P4HA3/EGLN3	P3H2/PLOD2	4.66580086580087	Process
GO:0030638	polyketide metabolic process	4/660	21/16167	0.00946243028555847	0.00946243028555847	0.165041686766934	LOC102176622/LOC102187782/LOC102187932/AKR7A2	4	0	4		LOC102176622/LOC102187932/LOC102187782/MSTRG.849	4.66580086580087	Process
GO:0044597	daunorubicin metabolic process	4/660	21/16167	0.00946243028555847	0.00946243028555847	0.165041686766934	LOC102176622/LOC102187782/LOC102187932/AKR7A2	4	0	4		LOC102176622/LOC102187932/LOC102187782/MSTRG.849	4.66580086580087	Process
GO:0044598	doxorubicin metabolic process	4/660	21/16167	0.00946243028555847	0.00946243028555847	0.165041686766934	LOC102176622/LOC102187782/LOC102187932/AKR7A2	4	0	4		LOC102176622/LOC102187932/LOC102187782/MSTRG.849	4.66580086580087	Process
GO:0046598	positive regulation of viral entry into host cell	4/660	21/16167	0.00946243028555847	0.00946243028555847	0.165041686766934	CD74/LOC102169889/LOC102173185/NECTIN1	4	1	3	LOC102169889	CD74/NECTIN1/LOC102173185	4.66580086580087	Process
GO:0060219	camera-type eye photoreceptor cell differentiation	4/660	21/16167	0.00946243028555847	0.00946243028555847	0.165041686766934	CNGA3/DIO3/HCN1/SOX8	4	2	2	HCN1/DIO3	CNGA3/SOX8	4.66580086580087	Process
GO:0072207	metanephric epithelium development	4/660	21/16167	0.00946243028555847	0.00946243028555847	0.165041686766934	CALB1/OSR1/PAX8/SOX8	4	1	3	PAX8	OSR1/CALB1/SOX8	4.66580086580087	Process
GO:0032963	collagen metabolic process	6/660	45/16167	0.00950080695125875	0.00950080695125875	0.165210406772087	ADAMTS2/KLK6/MMP16/MMP2/P3H2/SERPINH1	6	1	5	KLK6	P3H2/ADAMTS2/MMP16/SERPINH1/MMP2	3.26606060606061	Process
GO:0050870	positive regulation of T cell activation	16/660	204/16167	0.00961431820711603	0.00961431820711603	0.165709475130421	AIF1/CAV1/CCL19/CD74/DUSP10/IGF2/IL12A/LCK/LOC100861338/LOC102175177/LOC102175889/LOC102188267/NOD2/PRKCZ/SASH3/TFRC	16	4	12	IL12A/CAV1/PRKCZ/NOD2	TFRC/LCK/LOC102175177/CD74/CCL19/DUSP10/LOC102175889/AIF1/LOC102188267/LOC100861338/IGF2/SASH3	1.92121212121212	Process
GO:0034698	response to gonadotropin	8/660	73/16167	0.00961587718706705	0.00961587718706705	0.165709475130421	ALAS1/EPHA3/FOXM1/LOC102176622/LOC102187782/LOC102187932/NUCB2/PAX8	8	2	6	PAX8/NUCB2	EPHA3/FOXM1/LOC102176622/LOC102187932/LOC102187782/ALAS1	2.68443337484433	Process
GO:0097755	positive regulation of blood vessel diameter	8/660	73/16167	0.00961587718706705	0.00961587718706705	0.165709475130421	BBS2/CFTR/CX3CL1/HMOX1/MMP2/NPPC/SCPEP1/SOD2	8	4	4	HMOX1/BBS2/CX3CL1/SCPEP1	NPPC/CFTR/SOD2/MMP2	2.68443337484433	Process
GO:0005267	potassium channel activity	11/660	120/16167	0.0100043700976959	0.0100043700976959	0.171889695818385	CNGA3/HCN1/KCNA6/KCNE4/KCNJ3/KCNJ5/KCNK3/KCNN1/KCNQ1/LRRC38/LRRC55	11	3	8	KCNE4/KCNN1/HCN1	KCNJ3/KCNA6/CNGA3/KCNK3/LRRC55/LRRC38/KCNJ5/KCNQ1	2.24541666666667	Function
GO:0003012	muscle system process	21/660	296/16167	0.0101471196977284	0.0101471196977284	0.17337170060664	ATP8A2/BBS2/CHRNA1/CHRNG/DRD1/EDN3/GJC1/GNAO1/HMOX1/KCNE5/KCNJ3/KCNJ5/KCNQ1/KDM6A/LOC108637382/MYL6B/PKP2/SCN2B/SCN3B/STAC/TNNT2	21	11	10	HMOX1/PKP2/DRD1/ATP8A2/SCN3B/SCN2B/BBS2/GNAO1/GJC1/STAC/KDM6A	LOC108637382/CHRNG/KCNJ3/CHRNA1/MYL6B/EDN3/TNNT2/KCNJ5/KCNQ1/KCNE5	1.73785319410319	Process
GO:0004180	carboxypeptidase activity	5/660	33/16167	0.0102713537694808	0.0102713537694808	0.17337170060664	AGBL1/CPE/CPZ/NAALAD2/SCPEP1	5	1	4	SCPEP1	CPZ/CPE/AGBL1/NAALAD2	3.71143250688705	Function
GO:0017080	sodium channel regulator activity	5/660	33/16167	0.0102713537694808	0.0102713537694808	0.17337170060664	DDI2/PKP2/SCN2B/SCN3B/SGK1	5	3	2	PKP2/SCN3B/SCN2B	SGK1/MSTRG.10744	3.71143250688705	Function
GO:0042168	heme metabolic process	5/660	33/16167	0.0102713537694808	0.0102713537694808	0.17337170060664	ALAD/ALAS1/ALAS2/HMOX1/SLC11A2	5	4	1	HMOX1/ALAD/ALAS2/MSTRG.3384	ALAS1	3.71143250688705	Process
GO:0048566	embryonic digestive tract development	5/660	33/16167	0.0102713537694808	0.0102713537694808	0.17337170060664	FGF9/SCT/SHOX2/SIX2/SOX11	5	1	4	FGF9	SHOX2/SIX2/SOX11/SCT	3.71143250688705	Process
GO:0060996	dendritic spine development	5/660	33/16167	0.0102713537694808	0.0102713537694808	0.17337170060664	ARF4/EPHB2/EPHB3/LOC108633910/SHANK3	5	3	2	SHANK3/ARF4/LOC108633910	EPHB3/EPHB2	3.71143250688705	Process
GO:0003208	cardiac ventricle morphogenesis	8/660	74/16167	0.0104077128221674	0.0104077128221674	0.174141290427207	COL11A1/CPE/DLL4/FGF9/LOC108637382/PKP2/SOX11/TNNT2	8	3	5	PKP2/DLL4/FGF9	LOC108637382/COL11A1/SOX11/TNNT2/CPE	2.64815724815725	Process
GO:0035094	response to nicotine	8/660	74/16167	0.0104077128221674	0.0104077128221674	0.174141290427207	CHRNA1/CHRNG/DRD1/HMOX1/IGF2/LOC102175177/LYPD1/MMP2	8	2	6	HMOX1/DRD1	CHRNG/LYPD1/CHRNA1/LOC102175177/MMP2/IGF2	2.64815724815725	Process
GO:0060415	muscle tissue morphogenesis	8/660	74/16167	0.0104077128221674	0.0104077128221674	0.174141290427207	COL11A1/COL3A1/DLL4/LOC108637382/PKP2/S1PR1/SHOX2/TNNT2	8	3	5	S1PR1/PKP2/DLL4	SHOX2/LOC108637382/COL3A1/COL11A1/TNNT2	2.64815724815725	Process
GO:0017001	antibiotic catabolic process	6/660	46/16167	0.0105587795871391	0.0105587795871391	0.176156847543788	HBBC/LOC102175876/LOC102176622/LOC102187782/LOC102187932/LOC108634747	6	2	4	LOC102175876/HBBC	LOC102176622/LOC102187932/LOC102187782/LOC108634747	3.19505928853755	Process
GO:0043949	regulation of cAMP-mediated signaling	7/660	60/16167	0.0108253606433782	0.0108253606433782	0.179563391469716	CRHR2/CXCL10/CXCL9/NUCB2/PDE2A/PEBP1/SCT	7	2	5	PDE2A/NUCB2	CRHR2/CXCL9/CXCL10/PEBP1/SCT	2.85780303030303	Process
GO:0061572	actin filament bundle organization	7/660	60/16167	0.0108253606433782	0.0108253606433782	0.179563391469716	ADD2/AIF1/DMTN/ELN/FMN2/GAS7/RFLNB	7	2	5	DMTN/FMN2	ADD2/RFLNB/GAS7/AIF1/ELN	2.85780303030303	Process
GO:0010212	response to ionizing radiation	14/660	172/16167	0.0109757671188436	0.0109757671188436	0.180754486877585	ALAD/CAV1/CCND1/CCND2/CDKN1A/CXCL10/GADD45A/LOC102175177/LOC102175889/NOX4/RAD1/RAD51B/SOD2/TIGAR	14	6	8	GADD45A/CAV1/ALAD/RAD51B/CDKN1A/NOX4	LOC102175177/TIGAR/CCND2/CXCL10/SOD2/LOC102175889/RAD1/CCND1	1.99381606765328	Process
GO:0048037	cofactor binding	23/660	336/16167	0.011043580634063	0.011043580634063	0.180754486877585	ACAD11/ACOX1/ALAS2/HADHB/HMGCL/HMOX1/HPGD/IDH1/KCNAB1/LOC102168680/LOC102168959/LOC102176622/LOC102185621/LOC102187782/LOC102187932/LOC102190925/MARC1/NOX4/PTGES/RSAD2/SGK1/SHMT1/STC2	23	14	9	ACAD11/HMGCL/LOC102190925/LOC102185621/HMOX1/HADHB/RSAD2/MARC1/ACOX1/STC2/LOC102168680/LOC102168959/NOX4/ALAS2	KCNAB1/IDH1/HPGD/SGK1/PTGES/LOC102176622/LOC102187932/LOC102187782/SHMT1	1.67677218614719	Function
GO:0050678	regulation of epithelial cell proliferation	23/660	336/16167	0.011043580634063	0.011043580634063	0.180754486877585	A4GNT/BMP6/CAV1/CCND1/CCND2/CDK6/CDKN2B/DLK1/DLL4/DUSP10/FGF9/GATA2/HMOX1/IGF2/LIMS1/LOC102175889/NOD2/NR4A3/OSR1/PLXNB3/RAP1GAP/SOX11/SPARC	23	12	11	RAP1GAP/CAV1/HMOX1/CDKN2B/NR4A3/DLL4/LIMS1/FGF9/NOD2/GATA2/BMP6/PLXNB3	A4GNT/CDK6/CCND2/SPARC/OSR1/SOX11/DUSP10/LOC102175889/DLK1/CCND1/IGF2	1.67677218614719	Process
GO:0001774	microglial cell activation	4/660	22/16167	0.0111988163895102	0.0111988163895102	0.180754486877585	AIF1/CX3CL1/CX3CR1/TLR7	4	1	3	CX3CL1	CX3CR1/AIF1/TLR7	4.45371900826446	Process
GO:0002063	chondrocyte development	4/660	22/16167	0.0111988163895102	0.0111988163895102	0.180754486877585	COL11A1/FGF18/SERPINH1/SHOX2	4	0	4		SHOX2/COL11A1/SERPINH1/FGF18	4.45371900826446	Process
GO:0015276	ligand-gated ion channel activity	11/660	122/16167	0.0112498283754896	0.0112498283754896	0.180754486877585	CFTR/CHRNA1/CHRNG/CNGA3/GABRB3/HCN1/KCNJ3/KCNJ5/LOC102189471/SCNN1B/SHROOM2	11	2	9	HCN1/GABRB3	CHRNG/KCNJ3/CHRNA1/CFTR/CNGA3/SCNN1B/KCNJ5/SHROOM2/LOC102189471	2.20860655737705	Function
GO:0022834	ligand-gated channel activity	11/660	122/16167	0.0112498283754896	0.0112498283754896	0.180754486877585	CFTR/CHRNA1/CHRNG/CNGA3/GABRB3/HCN1/KCNJ3/KCNJ5/LOC102189471/SCNN1B/SHROOM2	11	2	9	HCN1/GABRB3	CHRNG/KCNJ3/CHRNA1/CFTR/CNGA3/SCNN1B/KCNJ5/SHROOM2/LOC102189471	2.20860655737705	Function
GO:0016461	unconventional myosin complex	3/660	12/16167	0.0113054196254817	0.0113054196254817	0.180754486877585	MLPH/MYL6B/MYO7A	3	1	2	MLPH	MYL6B/MYO7A	6.12386363636364	Component
GO:0042670	retinal cone cell differentiation	3/660	12/16167	0.0113054196254817	0.0113054196254817	0.180754486877585	CNGA3/DIO3/HCN1	3	2	1	HCN1/DIO3	CNGA3	6.12386363636364	Process
GO:0045179	apical cortex	3/660	12/16167	0.0113054196254817	0.0113054196254817	0.180754486877585	NLRP5/PRKCZ/SAPCD2	3	1	2	PRKCZ	SAPCD2/MSTRG.6745	6.12386363636364	Component
GO:0046549	retinal cone cell development	3/660	12/16167	0.0113054196254817	0.0113054196254817	0.180754486877585	CNGA3/DIO3/HCN1	3	2	1	HCN1/DIO3	CNGA3	6.12386363636364	Process
GO:0060081	membrane hyperpolarization	3/660	12/16167	0.0113054196254817	0.0113054196254817	0.180754486877585	CFTR/CNTF/PRKCZ	3	2	1	CNTF/PRKCZ	CFTR	6.12386363636364	Process
GO:1903817	negative regulation of voltage-gated potassium channel activity	3/660	12/16167	0.0113054196254817	0.0113054196254817	0.180754486877585	CAV1/KCNAB1/KCNQ1	3	1	2	CAV1	KCNAB1/KCNQ1	6.12386363636364	Process
GO:0055088	lipid homeostasis	12/660	139/16167	0.0115470844061636	0.0115470844061636	0.18397074860898	ABCA1/ACOX1/ACSM3/ANGPTL4/C1QTNF3/CAV1/LIPG/LOC100861279/LOC102176622/LOC102187782/LOC102187932/MLXIPL	12	7	5	CAV1/ANGPTL4/ABCA1/LOC100861279/ACOX1/LIPG/ACSM3	LOC102176622/LOC102187932/LOC102187782/C1QTNF3/MLXIPL	2.11471550032701	Process
GO:0007605	sensory perception of sound	13/660	156/16167	0.0116143752802227	0.0116143752802227	0.18397074860898	ADGRV1/CEACAM16/COL11A1/COL11A2/GABRB3/KCNQ1/LOC108633536/LOC108635143/ATP2B2/MYCBPAP/MYO7A/SLC12A2/TMIE	13	5	8	ADGRV1/MYCBPAP/GABRB3/LOC108633536/LOC108635143	COL11A1/SLC12A2/MYO7A/CEACAM16/TMIE/COL11A2/KCNQ1/MSTRG.18649	2.04128787878788	Process
GO:0005154	epidermal growth factor receptor binding	5/660	34/16167	0.0116475108828999	0.0116475108828999	0.18397074860898	ARF4/HBEGF/LOC102175526/LOC108633910/VAV2	5	3	2	LOC102175526/ARF4/LOC108633910	HBEGF/VAV2	3.60227272727273	Function
GO:1900271	regulation of long-term synaptic potentiation	5/660	34/16167	0.0116475108828999	0.0116475108828999	0.18397074860898	CALB1/CX3CR1/DRD1/EPHB2/SHANK3	5	2	3	SHANK3/DRD1	EPHB2/CALB1/CX3CR1	3.60227272727273	Process
GO:0045923	positive regulation of fatty acid metabolic process	6/660	47/16167	0.0116976190752804	0.0116976190752804	0.18397074860898	CPT1A/MLXIPL/MLYCD/NR4A3/NUCB2/PPARG	6	5	1	NR4A3/NUCB2/MLYCD/PPARG/CPT1A	MLXIPL	3.12707930367505	Process
GO:0045787	positive regulation of cell cycle	25/660	376/16167	0.0116983594168512	0.0116983594168512	0.18397074860898	AIF1/BTG2/CCND1/CCND2/CDKN1A/CKS2/CXCR5/DLGAP5/DTL/EDN3/FAM83D/FZD9/GADD45A/GPSM2/HSPA2/IGF2/LOC102175286/MLXIPL/SETMAR/NR4A3/PEBP1/PIWIL2/PLCB1/PTK6/RAD51B	25	10	15	GADD45A/NR4A3/PIWIL2/RAD51B/HSPA2/PLCB1/PTK6/CXCR5/CDKN1A/LOC102175286	GPSM2/CCND2/CKS2/DLGAP5/EDN3/FAM83D/BTG2/DTL/PEBP1/AIF1/MLXIPL/FZD9/CCND1/IGF2/MSTRG.1498	1.62868713733075	Process
GO:0022839	ion gated channel activity	19/660	263/16167	0.0117458134319064	0.0117458134319064	0.184088434497859	CACNA1I/CACNA2D3/CFTR/CHRNA1/CHRNG/CNGA3/GABRB3/HCN1/KCNA6/KCNJ3/KCNJ5/KCNK3/KCNN1/KCNQ1/LOC102189471/LRRC38/LRRC55/SCNN1B/SHROOM2	19	5	14	CACNA1I/KCNN1/HCN1/GABRB3/CACNA2D3	CHRNG/KCNJ3/CHRNA1/CFTR/KCNA6/CNGA3/KCNK3/LRRC55/LRRC38/SCNN1B/KCNJ5/KCNQ1/SHROOM2/LOC102189471	1.76963359834082	Function
GO:0060537	muscle tissue development	22/660	319/16167	0.0117698091990584	0.0117698091990584	0.184088434497859	BTG2/CASP8/CAV1/CHRNA1/COL11A1/COL3A1/CRHR2/DLL4/ELN/GJC1/KCNAB1/LOC102190925/LOC108637382/MEGF10/MYL6B/NOX4/OSR1/PKP2/S1PR1/SOX8/TIPARP/TNNT2	22	8	14	CASP8/LOC102190925/S1PR1/CAV1/PKP2/DLL4/GJC1/NOX4	TIPARP/KCNAB1/LOC108637382/CHRNA1/COL3A1/COL11A1/CRHR2/MYL6B/MEGF10/OSR1/BTG2/TNNT2/SOX8/ELN	1.68934169278997	Process
GO:0006635	fatty acid beta-oxidation	7/660	61/16167	0.0118108912062458	0.0118108912062458	0.184230361191705	ACAA2/ACAD11/ACOX1/CPT1A/HADHB/LOC102190925/LOC106501968	7	6	1	ACAD11/LOC102190925/HADHB/ACOX1/ACAA2/CPT1A	LOC106501968	2.81095380029806	Process
GO:0032411	positive regulation of transporter activity	11/660	123/16167	0.011915354705113	0.011915354705113	0.185357495099738	CFTR/EPHB2/HCN1/HSPA2/LRRC38/LRRC55/PLCB1/S100A1/SGK1/SHANK3/STAC	11	6	5	S100A1/SHANK3/HSPA2/PLCB1/HCN1/STAC	EPHB2/CFTR/SGK1/LRRC55/LRRC38	2.19065040650407	Process
GO:0043209	myelin sheath	14/660	174/16167	0.0120653412823718	0.0120653412823718	0.186681624595384	CLDN11/CNTN2/GNAO1/GPI/HBBC/HSPA2/LOC102168680/LOC102168959/LOC102175876/NDRG1/PEBP1/PLCB1/PRKCZ/SOD2	14	9	5	HSPA2/PLCB1/NDRG1/LOC102175876/HBBC/PRKCZ/GNAO1/LOC102168680/LOC102168959	CLDN11/SOD2/CNTN2/PEBP1/GPI	1.9708986415883	Component
GO:0045834	positive regulation of lipid metabolic process	14/660	174/16167	0.0120653412823718	0.0120653412823718	0.186681624595384	ADGRF5/ANGPTL4/BMP6/CCL19/CPT1A/IGF2/LOC108634955/MLXIPL/MLYCD/NOD2/NR4A3/NUCB2/PPARG/VAV2	14	10	4	ANGPTL4/NR4A3/NUCB2/MLYCD/NOD2/PPARG/BMP6/ADGRF5/CPT1A/LOC108634955	CCL19/VAV2/MLXIPL/IGF2	1.9708986415883	Process
GO:0035296	regulation of tube diameter	13/660	157/16167	0.0122074528633669	0.0122074528633669	0.187870397570758	ADD3/BBS2/CAV1/CFTR/CX3CL1/DRD1/EDN3/HMOX1/MMP2/NPPC/SCPEP1/SERPINF2/SOD2	13	6	7	CAV1/HMOX1/DRD1/BBS2/CX3CL1/SCPEP1	NPPC/CFTR/SOD2/EDN3/MMP2/SERPINF2/ADD3	2.02828604516503	Process
GO:0097746	regulation of blood vessel diameter	13/660	157/16167	0.0122074528633669	0.0122074528633669	0.187870397570758	ADD3/BBS2/CAV1/CFTR/CX3CL1/DRD1/EDN3/HMOX1/MMP2/NPPC/SCPEP1/SERPINF2/SOD2	13	6	7	CAV1/HMOX1/DRD1/BBS2/CX3CL1/SCPEP1	NPPC/CFTR/SOD2/EDN3/MMP2/SERPINF2/ADD3	2.02828604516503	Process
GO:0043434	response to peptide hormone	31/660	496/16167	0.0125585959745696	0.0125585959745696	0.192759025372482	ABCG2/ALAS1/BTG2/CACNA2D3/CAV1/CCND2/CFTR/CITED1/CRHR2/DRD1/FADS1/FOSL2/GCGR/IGF2/IGFBP5/LOC102175889/LOC102176622/LOC102186111/LOC102187782/LOC102187932/NR4A3/NUCB2/PDK4/PKM/PLCB1/PRKCZ/SGK1/SH2B2/SPARC/STC2/TIMP4	31	13	18	CAV1/PDK4/ABCG2/NR4A3/DRD1/FOSL2/PLCB1/NUCB2/PRKCZ/GCGR/STC2/CACNA2D3/TIMP4	IGFBP5/CRHR2/CFTR/CCND2/SPARC/SGK1/PKM/LOC102176622/LOC102187932/LOC102187782/BTG2/LOC102175889/LOC102186111/ALAS1/SH2B2/FADS1/IGF2/CITED1	1.53096590909091	Process
GO:0033059	cellular pigmentation	6/660	48/16167	0.0129203307342797	0.0129203307342797	0.197259160840546	BBS2/GPR143/LOC102189471/MLPH/MYO7A/SHROOM2	6	2	4	MLPH/BBS2	MYO7A/GPR143/SHROOM2/LOC102189471	3.06193181818182	Process
GO:2001258	negative regulation of cation channel activity	6/660	48/16167	0.0129203307342797	0.0129203307342797	0.197259160840546	CAV1/CLIC2/EPHB2/KCNAB1/KCNQ1/LOC108637382	6	2	4	CAV1/CLIC2	KCNAB1/EPHB2/LOC108637382/KCNQ1	3.06193181818182	Process
GO:0030301	cholesterol transport	8/660	77/16167	0.0130733298682414	0.0130733298682414	0.197284965280902	ABCA1/ABCG2/CAV1/CFTR/LIPG/LOC102176622/LOC102187782/LOC102187932	8	4	4	CAV1/ABCG2/ABCA1/LIPG	CFTR/LOC102176622/LOC102187932/LOC102187782	2.54498229043684	Process
GO:0071398	cellular response to fatty acid	8/660	77/16167	0.0130733298682414	0.0130733298682414	0.197284965280902	CPT1A/LOC102175889/LOC102176622/LOC102187782/LOC102187932/PDK4/PLCB1/ZNF683	8	3	5	PDK4/PLCB1/CPT1A	ZNF683/LOC102176622/LOC102187932/LOC102187782/LOC102175889	2.54498229043684	Process
GO:0004032	alditol:NADP+ 1-oxidoreductase activity	4/660	23/16167	0.0131276764113856	0.0131276764113856	0.197284965280902	LOC102176622/LOC102187782/LOC102187932/AKR7A2	4	0	4		LOC102176622/LOC102187932/LOC102187782/MSTRG.849	4.2600790513834	Function
GO:0010971	positive regulation of G2/M transition of mitotic cell cycle	4/660	23/16167	0.0131276764113856	0.0131276764113856	0.197284965280902	CCND1/DTL/HSPA2/RAD51B	4	2	2	RAD51B/HSPA2	DTL/CCND1	4.2600790513834	Process
GO:0045061	thymic T cell selection	4/660	23/16167	0.0131276764113856	0.0131276764113856	0.197284965280902	AIRE/CD3D/CD74/LOC102188267	4	1	3	AIRE	CD74/CD3D/LOC102188267	4.2600790513834	Process
GO:0051904	pigment granule transport	4/660	23/16167	0.0131276764113856	0.0131276764113856	0.197284965280902	BBS2/GPR143/MLPH/MYO7A	4	2	2	MLPH/BBS2	MYO7A/GPR143	4.2600790513834	Process
GO:0046546	development of primary male sexual characteristics	14/660	176/16167	0.0132372348405212	0.0132372348405212	0.198413377488953	ADGRG1/CCND1/FGF9/KCNQ1/LHFPL2/LOC102176622/LOC102177976/LOC102187782/LOC102187932/LOC102189034/MAP7/SOX3/SOX8/WNT2B	14	5	9	LOC102177976/LOC102189034/MAP7/FGF9/ADGRG1	WNT2B/LHFPL2/LOC102176622/LOC102187932/LOC102187782/SOX8/CCND1/KCNQ1/SOX3	1.9485020661157	Process
GO:0045667	regulation of osteoblast differentiation	11/660	125/16167	0.0133359804948376	0.0133359804948376	0.198877976679118	BMP6/CDK6/CITED1/DDR2/DLK1/GDPD2/GREM1/IGFBP5/NPPC/SCUBE2/SOX11	11	2	9	SCUBE2/BMP6	NPPC/IGFBP5/DDR2/CDK6/GREM1/SOX11/DLK1/CITED1/GDPD2	2.1556	Process
GO:0034765	regulation of ion transmembrane transport	24/660	361/16167	0.0133373361463483	0.0133373361463483	0.198877976679118	CAV1/CFTR/CLIC2/CXCL10/CXCL9/DRD1/EDN3/EPHB2/HCN1/HSPA2/KCNAB1/KCNE5/KCNIP4/KCNQ1/LOC108637382/LRRC38/LRRC55/OSR1/PLCB1/S100A1/SCN2B/SCN3B/SHANK3/STAC	24	12	12	S100A1/CAV1/SHANK3/KCNIP4/HSPA2/DRD1/PLCB1/SCN3B/SCN2B/HCN1/STAC/CLIC2	KCNAB1/EPHB2/LOC108637382/CFTR/CXCL9/CXCL10/OSR1/EDN3/LRRC55/LRRC38/KCNQ1/KCNE5	1.62850667338202	Process
GO:0010565	regulation of cellular ketone metabolic process	13/660	159/16167	0.0134635668177878	0.0134635668177878	0.200241488806375	BMP6/CAV1/CPT1A/FABP5/LOC102176622/LOC102187782/LOC102187932/MLXIPL/MLYCD/NR4A3/NUCB2/PDK4/PPARG	13	9	4	CAV1/PDK4/NR4A3/FABP5/NUCB2/MLYCD/PPARG/BMP6/CPT1A	LOC102176622/LOC102187932/LOC102187782/MLXIPL	2.00277301315037	Process
GO:0007586	digestion	12/660	142/16167	0.0135181317587765	0.0135181317587765	0.200534846600624	CRHR2/KCNQ1/LOC102176622/LOC102186111/LOC102187782/LOC102187932/LOC102190650/DDI2/NOD2/NPR3/SCT/SLC26A7	12	2	10	SLC26A7/NOD2	LOC102190650/CRHR2/LOC102176622/LOC102187932/LOC102187782/NPR3/LOC102186111/SCT/KCNQ1/MSTRG.10744	2.07003841229193	Process
GO:0019217	regulation of fatty acid metabolic process	9/660	93/16167	0.0135996745880789	0.0135996745880789	0.201225871052944	CAV1/CPT1A/FABP5/MLXIPL/MLYCD/NR4A3/NUCB2/PDK4/PPARG	9	8	1	CAV1/PDK4/NR4A3/FABP5/NUCB2/MLYCD/PPARG/CPT1A	MLXIPL	2.37052785923754	Process
GO:0007507	heart development	33/660	540/16167	0.0139027322150569	0.0139027322150569	0.202811960769162	ADAM19/CASP8/COL11A1/COL3A1/CPE/DLL4/ELN/EPHA3/FGF9/FREM2/GJC1/GREM1/KCNAB1/KDM6A/LOC102175177/LOC102190925/LOC108637382/MECOM/MMP2/NOX4/OSR1/PAX8/PCNT/PDE2A/PKP2/RIPPLY3/S1PR1/SHOX2/SOD2/SOX11/SOX17/SPARC/TNNT2	33	14	19	MECOM/PCNT/CASP8/LOC102190925/S1PR1/PKP2/DLL4/PAX8/FGF9/SOX17/PDE2A/GJC1/NOX4/KDM6A	EPHA3/SHOX2/KCNAB1/RIPPLY3/LOC108637382/COL3A1/LOC102175177/COL11A1/ADAM19/SPARC/SOD2/GREM1/OSR1/SOX11/FREM2/TNNT2/CPE/MMP2/ELN	1.49694444444444	Process
GO:0010332	response to gamma radiation	7/660	63/16167	0.0139736302700551	0.0139736302700551	0.202811960769162	CAV1/CDKN1A/CXCL10/LOC102175889/NOX4/SOD2/TIGAR	7	3	4	CAV1/CDKN1A/NOX4	TIGAR/CXCL10/SOD2/LOC102175889	2.72171717171717	Process
GO:0002720	positive regulation of cytokine production involved in immune response	6/660	49/16167	0.0142298402668816	0.0142298402668816	0.202811960769162	CD74/NOD2/NR4A3/PRKCZ/RSAD2/SASH3	6	4	2	NR4A3/RSAD2/PRKCZ/NOD2	CD74/SASH3	2.99944341372913	Process
GO:0046596	regulation of viral entry into host cell	6/660	49/16167	0.0142298402668816	0.0142298402668816	0.202811960769162	CD74/LOC102169889/LOC102173185/PVRL2/NECTIN1/TRIM31	6	2	4	LOC102169889/MSTRG.6252	CD74/NECTIN1/TRIM31/LOC102173185	2.99944341372913	Process
GO:0007614	short-term memory	3/660	13/16167	0.0142575100956528	0.0142575100956528	0.202811960769162	CALB1/CUX2/MDK	3	0	3		CALB1/MDK/CUX2	5.6527972027972	Process
GO:0033591	response to L-ascorbic acid	3/660	13/16167	0.0142575100956528	0.0142575100956528	0.202811960769162	ELN/SOD2/SPARC	3	0	3		SPARC/SOD2/ELN	5.6527972027972	Process
GO:0034312	diol biosynthetic process	3/660	13/16167	0.0142575100956528	0.0142575100956528	0.202811960769162	ACER2/EPHX1/PTS	3	2	1	ACER2/PTS	EPHX1	5.6527972027972	Process
GO:0060453	regulation of gastric acid secretion	3/660	13/16167	0.0142575100956528	0.0142575100956528	0.202811960769162	KCNQ1/SCT/SGK1	3	0	3		SGK1/SCT/KCNQ1	5.6527972027972	Process
GO:0060546	negative regulation of necroptotic process	3/660	13/16167	0.0142575100956528	0.0142575100956528	0.202811960769162	CASP8/CAV1/FZD9	3	2	1	CASP8/CAV1	FZD9	5.6527972027972	Process
GO:0061303	cornea development in camera-type eye	3/660	13/16167	0.0142575100956528	0.0142575100956528	0.202811960769162	KERA/SOX11/WNT2B	3	0	3		WNT2B/KERA/SOX11	5.6527972027972	Process
GO:1903587	regulation of blood vessel endothelial cell proliferation involved in sprouting angiogenesis	3/660	13/16167	0.0142575100956528	0.0142575100956528	0.202811960769162	DLL4/GATA2/HMOX1	3	3	0	HMOX1/DLL4/GATA2		5.6527972027972	Process
GO:1904754	positive regulation of vascular associated smooth muscle cell migration	3/660	13/16167	0.0142575100956528	0.0142575100956528	0.202811960769162	FGF9/IGFBP5/NR4A3	3	2	1	NR4A3/FGF9	IGFBP5	5.6527972027972	Process
GO:0000307	cyclin-dependent protein kinase holoenzyme complex	5/660	36/16167	0.0147646373076302	0.0147646373076302	0.202811960769162	CCND1/CCND2/CDK6/CDKN1A/CKS2	5	1	4	CDKN1A	CDK6/CCND2/CKS2/CCND1	3.40214646464646	Component
GO:0001516	prostaglandin biosynthetic process	5/660	36/16167	0.0147646373076302	0.0147646373076302	0.202811960769162	CD74/LOC102176622/LOC102187782/LOC102187932/PTGES	5	0	5		CD74/PTGES/LOC102176622/LOC102187932/LOC102187782	3.40214646464646	Process
GO:0008038	neuron recognition	5/660	36/16167	0.0147646373076302	0.0147646373076302	0.202811960769162	CNTN2/EPHA3/EPHB2/EPHB3/SEMA3A	5	0	5		EPHA3/EPHB3/EPHB2/SEMA3A/CNTN2	3.40214646464646	Process
GO:0043950	positive regulation of cAMP-mediated signaling	5/660	36/16167	0.0147646373076302	0.0147646373076302	0.202811960769162	CRHR2/CXCL10/CXCL9/PEBP1/SCT	5	0	5		CRHR2/CXCL9/CXCL10/PEBP1/SCT	3.40214646464646	Process
GO:0050922	negative regulation of chemotaxis	5/660	36/16167	0.0147646373076302	0.0147646373076302	0.202811960769162	AIF1/ANGPT2/GREM1/LOC102175889/SEMA3A	5	1	4	ANGPT2	SEMA3A/GREM1/LOC102175889/AIF1	3.40214646464646	Process
GO:0030336	negative regulation of cell migration	18/660	251/16167	0.0149297865475026	0.0149297865475026	0.202811960769162	ABHD2/ADGRB1/ADGRG1/AIF1/ANGPT2/COL3A1/CX3CL1/CX3CR1/DLL4/DRD1/DUSP10/GREM1/HMOX1/IGFBP5/LOC102175889/PLCB1/PLXNB3/SEMA3A	18	9	9	HMOX1/DLL4/DRD1/PLCB1/CX3CL1/ADGRG1/ABHD2/ANGPT2/PLXNB3	IGFBP5/COL3A1/SEMA3A/GREM1/ADGRB1/DUSP10/LOC102175889/CX3CR1/AIF1	1.75664614270192	Process
GO:0010469	regulation of signaling receptor activity	32/660	523/16167	0.0150268353987007	0.0150268353987007	0.202811960769162	BMP6/CCL19/CNTF/COLEC10/CRHR2/CX3CL1/CXCL10/CXCL9/EDA/EDN3/EPHB2/FGF16/FGF18/FGF9/GDF11/GREM1/HBEGF/IGF2/LDOC1/LOC102175889/LOC108634739/LYPD1/MDK/NPPC/PDYN/PTN/SCT/SEMA3A/SHANK3/SPX/WFIKKN1/WISP2	32	8	24	SHANK3/FGF9/WISP2/COLEC10/CNTF/CX3CL1/BMP6/LOC108634739	EPHB2/NPPC/LYPD1/PTN/CRHR2/SEMA3A/GDF11/SPX/CXCL9/CXCL10/HBEGF/CCL19/GREM1/PDYN/EDN3/MDK/LOC102175889/FGF18/WFIKKN1/SCT/IGF2/FGF16/EDA/LDOC1	1.49876586128976	Process
GO:0014902	myotube differentiation	7/660	64/16167	0.0151549800631885	0.0151549800631885	0.202811960769162	ADAM12/CAV1/DYRK1B/HACD1/LOC108633440/NTN3/TMEM8C	7	1	6	CAV1	TMEM8C/HACD1/DYRK1B/LOC108633440/NTN3/ADAM12	2.67919034090909	Process
GO:0051213	dioxygenase activity	7/660	64/16167	0.0151549800631885	0.0151549800631885	0.202811960769162	EGLN3/KDM6A/P3H2/P4HA3/PLOD2/TET1/TET2	7	3	4	P4HA3/EGLN3/KDM6A	P3H2/PLOD2/TET2/TET1	2.67919034090909	Function
GO:1903428	positive regulation of reactive oxygen species biosynthetic process	7/660	64/16167	0.0151549800631885	0.0151549800631885	0.202811960769162	ADGRB1/AIF1/DDAH1/HBBC/KLF2/LOC102175876/SOD2	7	4	3	DDAH1/KLF2/LOC102175876/HBBC	SOD2/ADGRB1/AIF1	2.67919034090909	Process
GO:0005248	voltage-gated sodium channel activity	4/660	24/16167	0.0152557308973635	0.0152557308973635	0.202811960769162	CACNA1I/HCN1/SCN2B/SCN3B	4	4	0	CACNA1I/SCN3B/SCN2B/HCN1		4.08257575757576	Function
GO:0010996	response to auditory stimulus	4/660	24/16167	0.0152557308973635	0.0152557308973635	0.202811960769162	ATP8A2/CXCL10/ENTPD2/SHANK3	4	2	2	SHANK3/ATP8A2	CXCL10/ENTPD2	4.08257575757576	Process
GO:0035455	response to interferon-alpha	4/660	24/16167	0.0152557308973635	0.0152557308973635	0.202811960769162	ENTPD2/LOC102175526/LOC102190983/MX2	4	3	1	LOC102175526/MX2/LOC102190983	ENTPD2	4.08257575757576	Process
GO:0010876	lipid localization	20/660	289/16167	0.0152865708978897	0.0152865708978897	0.202811960769162	ABCA1/ABCG2/ATP8A2/CAV1/CFTR/CPT1A/LHB/LIPG/LOC100861279/LOC102175526/LOC102176622/LOC102177789/LOC102187782/LOC102187932/MFSD2B/MIP/PLSCR5/SLC27A6/SPX/THRSP	20	12	8	PLSCR5/LOC102175526/CAV1/MIP/ABCG2/SLC27A6/ABCA1/LOC102177789/ATP8A2/LOC100861279/LIPG/CPT1A	CFTR/SPX/MFSD2B/LOC102176622/LOC102187932/LOC102187782/LHB/THRSP	1.6951871657754	Process
GO:0046661	male sex differentiation	15/660	197/16167	0.0153025678478443	0.0153025678478443	0.202811960769162	ADGRG1/BMP6/CCND1/FGF9/KCNQ1/LHFPL2/LOC102176622/LOC102177976/LOC102187782/LOC102187932/LOC102189034/MAP7/SOX3/SOX8/WNT2B	15	6	9	LOC102177976/LOC102189034/MAP7/FGF9/ADGRG1/BMP6	WNT2B/LHFPL2/LOC102176622/LOC102187932/LOC102187782/SOX8/CCND1/KCNQ1/SOX3	1.86513613290263	Process
GO:0001957	intramembranous ossification	2/660	5/16167	0.0153277327702737	0.0153277327702737	0.202811960769162	FGF18/MMP2	2	0	2		MMP2/FGF18	9.79818181818182	Process
GO:0005138	interleukin-6 receptor binding	2/660	5/16167	0.0153277327702737	0.0153277327702737	0.202811960769162	CNTF/LOC100861338	2	1	1	CNTF	LOC100861338	9.79818181818182	Function
GO:0008046	axon guidance receptor activity	2/660	5/16167	0.0153277327702737	0.0153277327702737	0.202811960769162	EPHB2/EPHB3	2	0	2		EPHB3/EPHB2	9.79818181818182	Function
GO:0023026	MHC class II protein complex binding	2/660	5/16167	0.0153277327702737	0.0153277327702737	0.202811960769162	CD74/LOC102188267	2	0	2		CD74/LOC102188267	9.79818181818182	Function
GO:0031722	hemoglobin beta binding	2/660	5/16167	0.0153277327702737	0.0153277327702737	0.202811960769162	HBBC/LOC102175876	2	2	0	LOC102175876/HBBC		9.79818181818182	Function
GO:0048248	CXCR3 chemokine receptor binding	2/660	5/16167	0.0153277327702737	0.0153277327702737	0.202811960769162	CXCL10/CXCL9	2	0	2		CXCL9/CXCL10	9.79818181818182	Function
GO:0048403	brain-derived neurotrophic factor binding	2/660	5/16167	0.0153277327702737	0.0153277327702737	0.202811960769162	FSTL4/LOC102175560	2	1	1	LOC102175560	FSTL4	9.79818181818182	Function
GO:0048496	maintenance of animal organ identity	2/660	5/16167	0.0153277327702737	0.0153277327702737	0.202811960769162	ADGRV1/PKP2	2	2	0	PKP2/ADGRV1		9.79818181818182	Process
GO:0048630	skeletal muscle tissue growth	2/660	5/16167	0.0153277327702737	0.0153277327702737	0.202811960769162	CHRNA1/CRHR2	2	0	2		CHRNA1/CRHR2	9.79818181818182	Process
GO:0060023	soft palate development	2/660	5/16167	0.0153277327702737	0.0153277327702737	0.202811960769162	COL11A2/SOX11	2	0	2		SOX11/COL11A2	9.79818181818182	Process
GO:0060372	regulation of atrial cardiac muscle cell membrane repolarization	2/660	5/16167	0.0153277327702737	0.0153277327702737	0.202811960769162	KCNE5/KCNQ1	2	0	2		KCNQ1/KCNE5	9.79818181818182	Process
GO:0072174	metanephric tubule formation	2/660	5/16167	0.0153277327702737	0.0153277327702737	0.202811960769162	PAX8/SOX8	2	1	1	PAX8	SOX8	9.79818181818182	Process
GO:0072584	caveolin-mediated endocytosis	2/660	5/16167	0.0153277327702737	0.0153277327702737	0.202811960769162	CAV1/MLC1	2	1	1	CAV1	MLC1	9.79818181818182	Process
GO:0086083	cell adhesive protein binding involved in bundle of His cell-Purkinje myocyte communication	2/660	5/16167	0.0153277327702737	0.0153277327702737	0.202811960769162	LOC102184211/PKP2	2	1	1	PKP2	LOC102184211	9.79818181818182	Function
GO:1900239	regulation of phenotypic switching	2/660	5/16167	0.0153277327702737	0.0153277327702737	0.202811960769162	FGF9/SOD2	2	1	1	FGF9	SOD2	9.79818181818182	Process
GO:1902732	positive regulation of chondrocyte proliferation	2/660	5/16167	0.0153277327702737	0.0153277327702737	0.202811960769162	SCUBE2/SIX2	2	1	1	SCUBE2	SIX2	9.79818181818182	Process
GO:1904579	cellular response to thapsigargin	2/660	5/16167	0.0153277327702737	0.0153277327702737	0.202811960769162	LOC102177976/LOC102189034	2	2	0	LOC102177976/LOC102189034		9.79818181818182	Process
GO:1905563	negative regulation of vascular endothelial cell proliferation	2/660	5/16167	0.0153277327702737	0.0153277327702737	0.202811960769162	DLK1/LOC102175889	2	0	2		LOC102175889/DLK1	9.79818181818182	Process
GO:2000373	positive regulation of DNA topoisomerase (ATP-hydrolyzing) activity	2/660	5/16167	0.0153277327702737	0.0153277327702737	0.202811960769162	LOC102175526/SETMAR	2	1	1	LOC102175526	MSTRG.1498	9.79818181818182	Process
GO:0014823	response to activity	9/660	95/16167	0.0154733466480319	0.0154733466480319	0.204030033388981	ALAD/ANGPT2/BMP6/DRD1/FNDC5/LOC102175889/MMP2/PEBP1/SOD2	9	4	5	ALAD/DRD1/BMP6/ANGPT2	FNDC5/SOD2/PEBP1/MMP2/LOC102175889	2.32062200956938	Process
GO:0007612	learning	13/660	162/16167	0.0155311246415505	0.0155311246415505	0.204030033388981	ARF4/BCHE/BRSK1/BTG2/CNTN2/DRD1/EPHB2/FOSL2/LOC108633910/PLCB1/SCT/SGK1/SHANK3	13	6	7	SHANK3/DRD1/FOSL2/PLCB1/ARF4/LOC108633910	BCHE/EPHB2/SGK1/BTG2/CNTN2/BRSK1/SCT	1.96568462401796	Process
GO:2001257	regulation of cation channel activity	13/660	162/16167	0.0155311246415505	0.0155311246415505	0.204030033388981	CAV1/CLIC2/EPHB2/HCN1/KCNAB1/KCNE5/KCNQ1/LOC108637382/LRRC38/LRRC55/S100A1/SHANK3/STAC	13	6	7	S100A1/CAV1/SHANK3/HCN1/STAC/CLIC2	KCNAB1/EPHB2/LOC108637382/LRRC55/LRRC38/KCNQ1/KCNE5	1.96568462401796	Process
GO:0050663	cytokine secretion	6/660	50/16167	0.0156289853717271	0.0156289853717271	0.204030033388981	ABCA1/CCL19/IL12A/ITGB6/NOD2/RORC	6	4	2	IL12A/RORC/ABCA1/NOD2	ITGB6/CCL19	2.93945454545455	Process
GO:0071622	regulation of granulocyte chemotaxis	6/660	50/16167	0.0156289853717271	0.0156289853717271	0.204030033388981	CAMK1D/CCL19/CD74/CX3CL1/LOC102175889/NOD2	6	2	4	NOD2/CX3CL1	CD74/CCL19/CAMK1D/LOC102175889	2.93945454545455	Process
GO:0008528	G protein-coupled peptide receptor activity	11/660	128/16167	0.0157027792155264	0.0157027792155264	0.204030033388981	CCR8/CCRL2/CX3CR1/F2RL2/GALR3/GCGR/GPR143/HCRTR1/NPR3/PROKR1/SORCS2	11	4	7	HCRTR1/F2RL2/GCGR/CCRL2	GALR3/SORCS2/PROKR1/NPR3/CX3CR1/CCR8/GPR143	2.105078125	Function
GO:0034763	negative regulation of transmembrane transport	11/660	128/16167	0.0157027792155264	0.0157027792155264	0.204030033388981	CAV1/CLIC2/EPHB2/FABP5/KCNAB1/KCNE5/KCNQ1/LOC108637382/DDI2/OSR1/SH2B2	11	3	8	CAV1/FABP5/CLIC2	KCNAB1/EPHB2/LOC108637382/OSR1/SH2B2/KCNQ1/KCNE5/MSTRG.10744	2.105078125	Process
GO:0090068	positive regulation of cell cycle process	19/660	271/16167	0.0157033722662313	0.0157033722662313	0.204030033388981	AIF1/BTG2/CCND1/CCND2/CDKN1A/CXCR5/DLGAP5/DTL/EDN3/FAM83D/GADD45A/GPSM2/HSPA2/IGF2/LOC102175286/PEBP1/PIWIL2/PLCB1/RAD51B	19	8	11	GADD45A/PIWIL2/RAD51B/HSPA2/PLCB1/CXCR5/CDKN1A/LOC102175286	GPSM2/CCND2/DLGAP5/EDN3/FAM83D/BTG2/DTL/PEBP1/AIF1/CCND1/IGF2	1.71739349211674	Process
GO:0051480	regulation of cytosolic calcium ion concentration	22/660	328/16167	0.0157959009466037	0.0157959009466037	0.204770000891487	ATP2B3/CACNA1I/CALB1/CAV1/CCL19/CCR8/CXCL10/CXCL9/DRD1/F2RL2/FZD9/GATA2/GPR20/HCRTR1/KCNK3/LCK/LOC108637382/LPAR3/ATP2B2/PVALB/S1PR1/TRPM1	22	10	12	HCRTR1/LPAR3/S1PR1/CAV1/CACNA1I/F2RL2/DRD1/TRPM1/GATA2/ATP2B3	LOC108637382/LCK/PVALB/CXCL9/CXCL10/CCL19/KCNK3/CALB1/GPR20/CCR8/FZD9/MSTRG.18649	1.64298780487805	Process
GO:0002253	activation of immune response	25/660	387/16167	0.0162488186757756	0.0162488186757756	0.209989259537495	C1QA/C1QC/C3H1orf168/C7/CASP8/CD3D/COLEC10/LCK/LOC100861338/LOC102169889/LOC102173185/LOC102178303/LOC102189356/LOC108633536/LOC108634955/LOC108635143/LOC108638310/NOD2/NR4A3/S100A1/SH2B2/SKAP2/TLR7/VAV2/ZNF683	25	12	13	CASP8/S100A1/NR4A3/COLEC10/LOC102169889/NOD2/LOC108638310/LOC102178303/C7/LOC108633536/LOC108634955/LOC108635143	C1QA/C1QC/ZNF683/LCK/C3H1orf168/SKAP2/VAV2/CD3D/LOC102189356/LOC100861338/SH2B2/TLR7/LOC102173185	1.58239370448673	Process
GO:0035150	regulation of tube size	13/660	163/16167	0.0162714793829621	0.0162714793829621	0.209989259537495	ADD3/BBS2/CAV1/CFTR/CX3CL1/DRD1/EDN3/HMOX1/MMP2/NPPC/SCPEP1/SERPINF2/SOD2	13	6	7	CAV1/HMOX1/DRD1/BBS2/CX3CL1/SCPEP1	NPPC/CFTR/SOD2/EDN3/MMP2/SERPINF2/ADD3	1.95362520914668	Process
GO:0007568	aging	24/660	368/16167	0.0164851338204107	0.0164851338204107	0.210772735875058	ABCG2/ALDH3A1/ATP8A2/CAV1/CDKN1A/CDKN2B/CFTR/CX3CL1/ELN/FADS1/FOSL2/GNAO1/HCN1/IGFBP5/LCK/LIMS1/LOC102175177/LOC102175889/MMP2/NOX4/PEBP1/SOD2/TFCP2L1/TFRC	24	12	12	TFCP2L1/CAV1/ABCG2/CDKN2B/LIMS1/FOSL2/ATP8A2/GNAO1/CX3CL1/HCN1/CDKN1A/NOX4	TFRC/LCK/IGFBP5/LOC102175177/CFTR/SOD2/PEBP1/MMP2/LOC102175889/ALDH3A1/ELN/FADS1	1.59752964426877	Process
GO:0000768	syncytium formation by plasma membrane fusion	5/660	37/16167	0.0165140016189997	0.0165140016189997	0.210772735875058	ADAM12/DYRK1B/LOC108633440/NTN3/TMEM8C	5	0	5		TMEM8C/DYRK1B/LOC108633440/NTN3/ADAM12	3.31019656019656	Process
GO:0042462	eye photoreceptor cell development	5/660	37/16167	0.0165140016189997	0.0165140016189997	0.210772735875058	CNGA3/DIO3/HCN1/MYO7A/TRPM1	5	3	2	HCN1/TRPM1/DIO3	CNGA3/MYO7A	3.31019656019656	Process
GO:0071453	cellular response to oxygen levels	14/660	181/16167	0.0165527220289849	0.0165527220289849	0.210772735875058	AQP3/CAV1/CFTR/DRD1/EGLN3/ELN/FMN2/HILPDA/HMOX1/KCNK3/SLC11A2/NDRG1/STC2/TIGAR	14	10	4	HILPDA/CAV1/HMOX1/AQP3/DRD1/NDRG1/STC2/EGLN3/FMN2/MSTRG.3384	CFTR/TIGAR/KCNK3/ELN	1.89467604218985	Process
GO:0097164	ammonium ion metabolic process	16/660	217/16167	0.0165572663768822	0.0165572663768822	0.210772735875058	ACER2/BCHE/CPT1A/DRD1/FABP5/HNMT/LOC102176622/LOC102187782/LOC102187932/LOC102190925/PAOX/ATP2B2/AKR7A2/PLA2G4E/RNF180/SHMT1	16	8	8	LOC102190925/ACER2/PLA2G4E/DRD1/FABP5/RNF180/CPT1A/MSTRG.13773	BCHE/HNMT/LOC102176622/LOC102187932/LOC102187782/SHMT1/MSTRG.18649/MSTRG.849	1.80611646418098	Process
GO:1901343	negative regulation of vasculature development	11/660	129/16167	0.016557775863758	0.016557775863758	0.210772735875058	ADGRB1/ANGPT2/CRHR2/CX3CR1/CXCL10/DLL4/FGF9/HHIP/KLF2/LOC102175889/SPARC	11	4	7	KLF2/DLL4/FGF9/ANGPT2	CRHR2/CXCL10/SPARC/ADGRB1/HHIP/LOC102175889/CX3CR1	2.08875968992248	Process
GO:0000904	cell morphogenesis involved in differentiation	32/660	527/16167	0.0165885235705617	0.0165885235705617	0.210772735875058	ADGRB1/ARHGEF28/ATP8A2/BRSK1/CGN/CNTN2/DCLK1/DOK6/DPYSL5/EPHB2/EPHB3/FEZ1/GBX1/LGI1/LOC108634739/LRRC38/LRRC55/MATN2/ATP2B2/SLC11A2/MYO7A/NECTIN1/NPTX1/NR4A3/NTN3/PLXNB3/RAP1GAP/SEMA3A/SEMA3C/SEMA6C/SHANK3/SOX17	32	13	19	RAP1GAP/CGN/SHANK3/NR4A3/ATP8A2/SOX17/NPTX1/ARHGEF28/LGI1/FEZ1/PLXNB3/LOC108634739/MSTRG.3384	EPHB3/EPHB2/SEMA6C/GBX1/SEMA3C/SEMA3A/DPYSL5/DCLK1/MATN2/ADGRB1/LRRC55/MYO7A/NECTIN1/CNTN2/LRRC38/BRSK1/DOK6/NTN3/MSTRG.18649	1.48739002932551	Process
GO:0032787	monocarboxylic acid metabolic process	31/660	507/16167	0.0166538851127931	0.0166538851127931	0.211137129136918	ACAA2/ACAD11/ACOX1/ACSBG1/ACSM3/ASPA/BGN/CD74/CPT1A/FADS1/GGT1/GPI/HACD1/HADHB/HPGD/LOC100861279/LOC102176622/LOC102182510/LOC102184912/LOC102185621/LOC102187782/LOC102187932/LOC102190925/LOC106501968/MLYCD/NR4A3/PDK4/PKM/PTGES/SCPEP1/SLC27A6	31	17	14	ACAD11/LOC102190925/LOC102185621/PDK4/SLC27A6/NR4A3/LOC102184912/LOC102182510/HADHB/LOC100861279/MLYCD/SCPEP1/ASPA/ACOX1/ACAA2/ACSM3/CPT1A	LOC106501968/CD74/HPGD/PKM/PTGES/HACD1/LOC102176622/LOC102187932/LOC102187782/GPI/ACSBG1/FADS1/GGT1/BGN	1.49774968621122	Process
GO:0036294	cellular response to decreased oxygen levels	13/660	164/16167	0.0170383610588629	0.0170383610588629	0.214676920904712	AQP3/CFTR/DRD1/EGLN3/ELN/FMN2/HILPDA/HMOX1/KCNK3/SLC11A2/NDRG1/STC2/TIGAR	13	9	4	HILPDA/HMOX1/AQP3/DRD1/NDRG1/STC2/EGLN3/FMN2/MSTRG.3384	CFTR/TIGAR/KCNK3/ELN	1.94171286031042	Process
GO:0001754	eye photoreceptor cell differentiation	6/660	51/16167	0.017120507832912	0.017120507832912	0.214676920904712	CNGA3/DIO3/HCN1/MYO7A/SOX8/TRPM1	6	3	3	HCN1/TRPM1/DIO3	CNGA3/MYO7A/SOX8	2.88181818181818	Process
GO:0045429	positive regulation of nitric oxide biosynthetic process	6/660	51/16167	0.017120507832912	0.017120507832912	0.214676920904712	AIF1/DDAH1/HBBC/KLF2/LOC102175876/SOD2	6	4	2	DDAH1/KLF2/LOC102175876/HBBC	SOD2/AIF1	2.88181818181818	Process
GO:0032414	positive regulation of ion transmembrane transporter activity	10/660	113/16167	0.0171979389657353	0.0171979389657353	0.214676920904712	CFTR/EPHB2/HCN1/HSPA2/LRRC38/LRRC55/PLCB1/S100A1/SHANK3/STAC	10	6	4	S100A1/SHANK3/HSPA2/PLCB1/HCN1/STAC	EPHB2/CFTR/LRRC55/LRRC38	2.16773934030571	Process
GO:0043296	apical junction complex	10/660	113/16167	0.0171979389657353	0.0171979389657353	0.214676920904712	CAMSAP3/CGN/CLDN11/LOC102189471/PVRL2/NECTIN1/PLXDC1/PRKCZ/SAPCD2/SHROOM2	10	4	6	CGN/CAMSAP3/PRKCZ/MSTRG.6252	CLDN11/SAPCD2/NECTIN1/PLXDC1/SHROOM2/LOC102189471	2.16773934030571	Component
GO:0009266	response to temperature stimulus	15/660	200/16167	0.0173314247466458	0.0173314247466458	0.214676920904712	CASP8/CFTR/CXCL10/DIO2/FGF16/FOSL2/HMOX1/HSPA2/LOC102175889/LOC102190925/PEBP1/SOD2/STAC/XYLT1/ZNF516	15	6	9	CASP8/LOC102190925/HMOX1/HSPA2/FOSL2/STAC	CFTR/CXCL10/SOD2/DIO2/PEBP1/LOC102175889/ZNF516/XYLT1/FGF16	1.83715909090909	Process
GO:0015718	monocarboxylic acid transport	12/660	147/16167	0.0173607881134624	0.0173607881134624	0.214676920904712	CPT1A/LOC100861279/LOC102176622/LOC102177789/LOC102187782/LOC102187932/MIP/SLC16A11/SLC16A6/SLC27A6/SPX/THRSP	12	6	6	MIP/SLC27A6/LOC102177789/LOC100861279/SLC16A11/CPT1A	SPX/LOC102176622/LOC102187932/LOC102187782/SLC16A6/THRSP	1.99962894248609	Process
GO:0042632	cholesterol homeostasis	9/660	97/16167	0.0175301004775613	0.0175301004775613	0.214676920904712	ABCA1/ACOX1/ACSM3/CAV1/LIPG/LOC100861279/LOC102176622/LOC102187782/LOC102187932	9	6	3	CAV1/ABCA1/LOC100861279/ACOX1/LIPG/ACSM3	LOC102176622/LOC102187932/LOC102187782	2.27277413308341	Process
GO:0055092	sterol homeostasis	9/660	97/16167	0.0175301004775613	0.0175301004775613	0.214676920904712	ABCA1/ACOX1/ACSM3/CAV1/LIPG/LOC100861279/LOC102176622/LOC102187782/LOC102187932	9	6	3	CAV1/ABCA1/LOC100861279/ACOX1/LIPG/ACSM3	LOC102176622/LOC102187932/LOC102187782	2.27277413308341	Process
GO:0001933	negative regulation of protein phosphorylation	28/660	449/16167	0.0175561858776531	0.0175561858776531	0.214676920904712	BGN/CAV1/CDK6/CDKN1A/CDKN2B/CHAD/CTDSPL/DMTN/DRD1/DUSP10/EPHB2/FOXM1/GADD45A/GMFG/GREM1/LOC100861279/LOC100861338/LOC108637382/LRRC15/LRRC3/MECOM/MLXIPL/PEBP1/PMEPA1/PRKCZ/PTK6/SIRT3/UCHL1	28	14	14	MECOM/LRRC3/GADD45A/CAV1/UCHL1/CDKN2B/DMTN/DRD1/PTK6/LOC100861279/PRKCZ/CTDSPL/CDKN1A/SIRT3	LRRC15/EPHB2/LOC108637382/CDK6/FOXM1/GREM1/PMEPA1/DUSP10/PEBP1/GMFG/CHAD/LOC100861338/MLXIPL/BGN	1.52755618546264	Process
GO:0006779	porphyrin-containing compound biosynthetic process	4/660	25/16167	0.0175889619182811	0.0175889619182811	0.214676920904712	ALAD/ALAS1/ALAS2/SLC11A2	4	3	1	ALAD/ALAS2/MSTRG.3384	ALAS1	3.91927272727273	Process
GO:0034113	heterotypic cell-cell adhesion	4/660	25/16167	0.0175889619182811	0.0175889619182811	0.214676920904712	ITGAX/LOC102180368/LOC102184211/PKP2	4	1	3	PKP2	LOC102184211/ITGAX/LOC102180368	3.91927272727273	Process
GO:0071157	negative regulation of cell cycle arrest	4/660	25/16167	0.0175889619182811	0.0175889619182811	0.214676920904712	CCND1/FZD9/MLXIPL/SETMAR	4	0	4		MLXIPL/FZD9/CCND1/MSTRG.1498	3.91927272727273	Process
GO:1902751	positive regulation of cell cycle G2/M phase transition	4/660	25/16167	0.0175889619182811	0.0175889619182811	0.214676920904712	CCND1/DTL/HSPA2/RAD51B	4	2	2	RAD51B/HSPA2	DTL/CCND1	3.91927272727273	Process
GO:0009070	serine family amino acid biosynthetic process	3/660	14/16167	0.0176044497684112	0.0176044497684112	0.214676920904712	GGT1/PSPH/SHMT1	3	1	2	PSPH	SHMT1/GGT1	5.24902597402597	Process
GO:0009437	carnitine metabolic process	3/660	14/16167	0.0176044497684112	0.0176044497684112	0.214676920904712	CPT1A/LOC102190925/SHMT1	3	2	1	LOC102190925/CPT1A	SHMT1	5.24902597402597	Process
GO:0045217	cell-cell junction maintenance	3/660	14/16167	0.0176044497684112	0.0176044497684112	0.214676920904712	CAMSAP3/LOC102189471/SHROOM2	3	1	2	CAMSAP3	SHROOM2/LOC102189471	5.24902597402597	Process
GO:0097154	GABAergic neuron differentiation	3/660	14/16167	0.0176044497684112	0.0176044497684112	0.214676920904712	CNTN2/DRD1/GATA2	3	2	1	DRD1/GATA2	CNTN2	5.24902597402597	Process
GO:0051897	positive regulation of protein kinase B signaling	13/660	165/16167	0.0178323333002855	0.0178323333002855	0.216996102116304	C1QTNF3/CCL19/FGF16/FGF18/FGF9/HBEGF/IGF2/IGFBP5/LCK/LOC102176622/LOC102187782/LOC102187932/NOX4	13	2	11	FGF9/NOX4	LCK/IGFBP5/HBEGF/CCL19/LOC102176622/LOC102187932/LOC102187782/FGF18/C1QTNF3/IGF2/FGF16	1.92994490358127	Process
GO:0051482	positive regulation of cytosolic calcium ion concentration involved in phospholipase C-activating G protein-coupled signaling pathway	5/660	38/16167	0.0183957620702243	0.0183957620702243	0.223380028869612	DRD1/F2RL2/GPR20/LPAR3/S1PR1	5	4	1	LPAR3/S1PR1/F2RL2/DRD1	GPR20	3.22308612440191	Process
GO:0015918	sterol transport	8/660	82/16167	0.0185764254814636	0.0185764254814636	0.224155124203118	ABCA1/ABCG2/CAV1/CFTR/LIPG/LOC102176622/LOC102187782/LOC102187932	8	4	4	CAV1/ABCG2/ABCA1/LIPG	CFTR/LOC102176622/LOC102187932/LOC102187782	2.38980044345898	Process
GO:0032350	regulation of hormone metabolic process	8/660	82/16167	0.0185764254814636	0.0185764254814636	0.224155124203118	BMP6/IGF2/LOC102176622/LOC102187782/LOC102187932/PAX8/PEBP1/STC2	8	3	5	PAX8/STC2/BMP6	LOC102176622/LOC102187932/LOC102187782/PEBP1/IGF2	2.38980044345898	Process
GO:1901379	regulation of potassium ion transmembrane transport	8/660	82/16167	0.0185764254814636	0.0185764254814636	0.224155124203118	CAV1/EDN3/KCNAB1/KCNE5/KCNIP4/KCNQ1/LRRC38/LRRC55	8	2	6	CAV1/KCNIP4	KCNAB1/EDN3/LRRC55/LRRC38/KCNQ1/KCNE5	2.38980044345898	Process
GO:0007588	excretion	6/660	52/16167	0.0187070461030579	0.0187070461030579	0.224788766270785	ABCG2/AQP3/HMOX1/MDK/SCNN1B/SLC12A1	6	4	2	HMOX1/ABCG2/AQP3/SLC12A1	MDK/SCNN1B	2.8263986013986	Process
GO:1904407	positive regulation of nitric oxide metabolic process	6/660	52/16167	0.0187070461030579	0.0187070461030579	0.224788766270785	AIF1/DDAH1/HBBC/KLF2/LOC102175876/SOD2	6	4	2	DDAH1/KLF2/LOC102175876/HBBC	SOD2/AIF1	2.8263986013986	Process
GO:0071241	cellular response to inorganic substance	17/660	239/16167	0.018980791733431	0.018980791733431	0.227603002628072	ADCY8/ADGRV1/ALAD/BMP6/DMTN/ELN/KCNK3/LOC100861279/LOC102176622/LOC102177976/LOC102187782/LOC102187932/LOC102189034/SLC11A2/NPTX1/TFRC/TIGAR	17	10	7	ADGRV1/LOC102177976/LOC102189034/DMTN/ALAD/LOC100861279/ADCY8/NPTX1/BMP6/MSTRG.3384	TFRC/TIGAR/KCNK3/LOC102176622/LOC102187932/LOC102187782/ELN	1.74235450741727	Process
GO:0071384	cellular response to corticosteroid stimulus	10/660	115/16167	0.019220468077691	0.019220468077691	0.228157086604013	ABCG2/CRHR2/ELN/EPHX1/LOC102175889/LOC102176622/LOC102186111/LOC102187782/LOC102187932/SGK1	10	1	9	ABCG2	CRHR2/SGK1/LOC102176622/LOC102187932/LOC102187782/EPHX1/LOC102175889/LOC102186111/ELN	2.1300395256917	Process
GO:0007169	transmembrane receptor protein tyrosine kinase signaling pathway	29/660	473/16167	0.0194646344308111	0.0194646344308111	0.228157086604013	ANGPT2/ARF4/CD7/CRIM1/DDR2/EPHA3/EPHB2/EPHB3/FGF16/FGF18/FGF9/GREM1/HBEGF/IGF2/LCK/LOC102173333/LOC102175889/LOC108633910/LOC108634739/MMP2/NR4A3/PDK4/PLCB1/PRKCZ/PTK6/SH2B2/SIPA1L1/TIPARP/VAV2	29	13	16	LOC102173333/PDK4/NR4A3/SIPA1L1/CRIM1/FGF9/PLCB1/PTK6/PRKCZ/ARF4/LOC108633910/ANGPT2/LOC108634739	EPHA3/EPHB3/TIPARP/EPHB2/LCK/DDR2/HBEGF/GREM1/VAV2/MMP2/LOC102175889/CD7/FGF18/SH2B2/IGF2/FGF16	1.50183547953104	Process
GO:0008238	exopeptidase activity	8/660	83/16167	0.0198496647624517	0.0198496647624517	0.228157086604013	AGBL1/CPE/CPZ/GGT1/MMP16/NAALAD2/SCPEP1/UCHL1	8	2	6	UCHL1/SCPEP1	CPZ/MMP16/CPE/AGBL1/NAALAD2/GGT1	2.36100766703176	Function
GO:0019886	antigen processing and presentation of exogenous peptide antigen via MHC class II	8/660	83/16167	0.0198496647624517	0.0198496647624517	0.228157086604013	AP1S3/CD74/CTSF/KIF11/KIF3C/LOC102188267/LOC102189356/SEC13	8	4	4	AP1S3/KIF3C/SEC13/CTSF	CD74/LOC102189356/LOC102188267/KIF11	2.36100766703176	Process
GO:0046686	response to cadmium ion	8/660	83/16167	0.0198496647624517	0.0198496647624517	0.228157086604013	ALAD/GPI/LOC102176622/LOC102187782/LOC102187932/SLC11A2/SOD2/SPARC	8	2	6	ALAD/MSTRG.3384	SPARC/SOD2/LOC102176622/LOC102187932/LOC102187782/GPI	2.36100766703176	Process
GO:0002687	positive regulation of leukocyte migration	12/660	150/16167	0.0200300401925533	0.0200300401925533	0.228157086604013	AIF1/CAMK1D/CCL19/CD74/CX3CL1/CXCL10/CXCL9/EDN3/IL12A/LOC100861338/LOC102175889/TNFRSF18	12	2	10	IL12A/CX3CL1	CXCL9/CXCL10/CD74/CCL19/CAMK1D/EDN3/TNFRSF18/LOC102175889/AIF1/LOC100861338	1.95963636363636	Process
GO:0048469	cell maturation	12/660	150/16167	0.0200300401925533	0.0200300401925533	0.228157086604013	ABHD2/CCL19/CFTR/CNTN2/GATA2/GDF11/KLF2/PCSK4/PEBP1/PLCB1/SOX8/TFCP2L1	12	6	6	TFCP2L1/PCSK4/KLF2/PLCB1/ABHD2/GATA2	CFTR/GDF11/CCL19/CNTN2/PEBP1/SOX8	1.95963636363636	Process
GO:0050839	cell adhesion molecule binding	16/660	222/16167	0.0200754710727941	0.0200754710727941	0.228157086604013	ADAMTS8/COL3A1/CPE/CX3CL1/IGF2/ITGB6/LOC102175177/LOC102178303/LOC108638310/PVRL2/NDRG1/NECTIN1/TENM1/VWF/WISP1/WISP2	16	8	8	VWF/WISP2/NDRG1/CX3CL1/LOC108638310/LOC102178303/TENM1/MSTRG.6252	ITGB6/COL3A1/LOC102175177/WISP1/NECTIN1/CPE/ADAMTS8/IGF2	1.76543816543817	Function
GO:0071466	cellular response to xenobiotic stimulus	16/660	222/16167	0.0200754710727941	0.0200754710727941	0.228157086604013	ABCG2/AIF1/ALDH3A1/BCHE/ELN/EPHX1/GGT1/LOC102175889/LOC102176622/LOC102185621/LOC102187782/LOC102187932/AKR7A2/NCEH1/PDE2A/RORC	16	5	11	NCEH1/LOC102185621/RORC/ABCG2/PDE2A	BCHE/LOC102176622/LOC102187932/LOC102187782/EPHX1/LOC102175889/ALDH3A1/AIF1/ELN/GGT1/MSTRG.849	1.76543816543817	Process
GO:0009635	response to herbicide	4/660	26/16167	0.0201326097419941	0.0201326097419941	0.228157086604013	ALAD/ALAS1/LOC102177976/LOC102189034	4	3	1	LOC102177976/LOC102189034/ALAD	ALAS1	3.76853146853147	Process
GO:0033014	tetrapyrrole biosynthetic process	4/660	26/16167	0.0201326097419941	0.0201326097419941	0.228157086604013	ALAD/ALAS1/ALAS2/SLC11A2	4	3	1	ALAD/ALAS2/MSTRG.3384	ALAS1	3.76853146853147	Process
GO:0090025	regulation of monocyte chemotaxis	4/660	26/16167	0.0201326097419941	0.0201326097419941	0.228157086604013	AIF1/CXCL10/GREM1/LOC102175889	4	0	4		CXCL10/GREM1/LOC102175889/AIF1	3.76853146853147	Process
GO:0009410	response to xenobiotic stimulus	24/660	375/16167	0.02019413180299	0.02019413180299	0.228157086604013	ABCG2/AIF1/ALDH3A1/BCHE/DRD1/ELN/EPHX1/FIBIN/GGT1/GNAO1/GPI/HNMT/LOC102175889/LOC102176622/LOC102185621/LOC102187782/LOC102187932/LOC108637382/AKR7A2/NCEH1/PDE2A/RGS10/RORC/TIGAR	24	7	17	NCEH1/LOC102185621/RORC/ABCG2/DRD1/PDE2A/GNAO1	BCHE/LOC108637382/HNMT/TIGAR/LOC102176622/LOC102187932/LOC102187782/FIBIN/EPHX1/GPI/LOC102175889/ALDH3A1/AIF1/ELN/RGS10/GGT1/MSTRG.849	1.56770909090909	Process
GO:0016525	negative regulation of angiogenesis	10/660	116/16167	0.0202946954986822	0.0202946954986822	0.228157086604013	ADGRB1/ANGPT2/CRHR2/CX3CR1/CXCL10/DLL4/HHIP/KLF2/LOC102175889/SPARC	10	3	7	KLF2/DLL4/ANGPT2	CRHR2/CXCL10/SPARC/ADGRB1/HHIP/LOC102175889/CX3CR1	2.11167711598746	Process
GO:1901222	regulation of NIK/NF-kappaB signaling	10/660	116/16167	0.0202946954986822	0.0202946954986822	0.228157086604013	C1QTNF3/CCL19/EDA/GREM1/LIMS1/LOC102175959/NOD2/TLR7/TRIP6/TSPAN6	10	4	6	LOC102175959/LIMS1/NOD2/TSPAN6	CCL19/GREM1/C1QTNF3/TRIP6/EDA/TLR7	2.11167711598746	Process
GO:0033077	T cell differentiation in thymus	6/660	53/16167	0.0203911283920919	0.0203911283920919	0.228157086604013	AIRE/CD3D/CD74/CDK6/LOC102188267/RORC	6	2	4	AIRE/RORC	CDK6/CD74/CD3D/LOC102188267	2.77307032590051	Process
GO:0006778	porphyrin-containing compound metabolic process	5/660	39/16167	0.0204134972539188	0.0204134972539188	0.228157086604013	ALAD/ALAS1/ALAS2/HMOX1/SLC11A2	5	4	1	HMOX1/ALAD/ALAS2/MSTRG.3384	ALAS1	3.14044289044289	Process
GO:0006949	syncytium formation	5/660	39/16167	0.0204134972539188	0.0204134972539188	0.228157086604013	ADAM12/DYRK1B/LOC108633440/NTN3/TMEM8C	5	0	5		TMEM8C/DYRK1B/LOC108633440/NTN3/ADAM12	3.14044289044289	Process
GO:0007616	long-term memory	5/660	39/16167	0.0204134972539188	0.0204134972539188	0.228157086604013	ADCY8/CALB1/CCND2/PRKCZ/SGK1	5	2	3	ADCY8/PRKCZ	CCND2/SGK1/CALB1	3.14044289044289	Process
GO:0070534	protein K63-linked ubiquitination	5/660	39/16167	0.0204134972539188	0.0204134972539188	0.228157086604013	LOC102169889/LOC102173185/MAGEL2/PELI3/RNF115	5	3	2	RNF115/LOC102169889/PELI3	MAGEL2/LOC102173185	3.14044289044289	Process
GO:0071470	cellular response to osmotic stress	5/660	39/16167	0.0204134972539188	0.0204134972539188	0.228157086604013	LOC108633536/LOC108635143/MAPK10/OSR1/SLC12A1	5	4	1	MAPK10/SLC12A1/LOC108633536/LOC108635143	OSR1	3.14044289044289	Process
GO:0051348	negative regulation of transferase activity	20/660	298/16167	0.0205813139372967	0.0205813139372967	0.228157086604013	BGN/CAV1/CDK6/CDKN1A/CDKN2B/CHAD/DRD1/DUSP10/EPHB2/GADD45A/GMFG/LOC100861279/LOC100861338/LOC108634747/LRRC15/LRRC3/PIK3IP1/PTK6/TIGAR/UCHL1	20	10	10	LRRC3/GADD45A/CAV1/UCHL1/CDKN2B/DRD1/PTK6/LOC100861279/PIK3IP1/CDKN1A	LRRC15/EPHB2/CDK6/TIGAR/DUSP10/GMFG/CHAD/LOC100861338/LOC108634747/BGN	1.64399023794997	Process
GO:0007283	spermatogenesis	28/660	456/16167	0.0210450361321283	0.0210450361321283	0.228157086604013	ABHD2/ACOX1/ADAMTS2/BBS2/CCND2/CFTR/CLDN11/DDX25/GGT1/HOOK1/HSPA2/IQCG/KHDRBS3/LOC102186069/LOC108637964/MAP7/PVRL2/MYCBPAP/PCSK4/PEBP1/PIWIL2/SOX17/SOX3/SOX8/SPATA18/SPATA20/SYCE3/TDRKH	28	16	12	IQCG/HOOK1/TDRKH/SYCE3/PCSK4/PIWIL2/MAP7/HSPA2/SOX17/BBS2/SPATA20/MYCBPAP/ACOX1/ABHD2/DDX25/MSTRG.6252	CLDN11/LOC102186069/CFTR/CCND2/SPATA18/ADAMTS2/KHDRBS3/PEBP1/LOC108637964/SOX8/SOX3/GGT1	1.50410685805423	Process
GO:0006874	cellular calcium ion homeostasis	27/660	436/16167	0.0210610582760261	0.0210610582760261	0.228157086604013	ATP2B3/CACNA1I/CALB1/CAV1/CCL19/CCR8/CXCL10/CXCL9/DRD1/EDN3/F2RL2/FZD9/GATA2/GPR20/HCRTR1/KCNK3/LCK/LOC102175889/LOC108637382/LPAR3/ATP2B2/NUCB2/PVALB/S1PR1/STC2/SV2A/TRPM1	27	13	14	HCRTR1/LPAR3/S1PR1/SV2A/CAV1/CACNA1I/F2RL2/DRD1/NUCB2/STC2/TRPM1/GATA2/ATP2B3	LOC108637382/LCK/PVALB/CXCL9/CXCL10/CCL19/KCNK3/EDN3/CALB1/GPR20/LOC102175889/CCR8/FZD9/MSTRG.18649	1.51692035029191	Process
GO:0001656	metanephros development	8/660	84/16167	0.021183808675076	0.021183808675076	0.228157086604013	CALB1/CITED1/GDF11/GREM1/OSR1/PAX8/SIX2/SOX8	8	1	7	PAX8	GDF11/GREM1/SIX2/OSR1/CALB1/SOX8/CITED1	2.33290043290043	Process
GO:0006577	amino-acid betaine metabolic process	3/660	15/16167	0.0213503921133158	0.0213503921133158	0.228157086604013	CPT1A/LOC102190925/SHMT1	3	2	1	LOC102190925/CPT1A	SHMT1	4.89909090909091	Process
GO:0006709	progesterone catabolic process	3/660	15/16167	0.0213503921133158	0.0213503921133158	0.228157086604013	LOC102176622/LOC102187782/LOC102187932	3	0	3		LOC102176622/LOC102187932/LOC102187782	4.89909090909091	Process
GO:0009753	response to jasmonic acid	3/660	15/16167	0.0213503921133158	0.0213503921133158	0.228157086604013	LOC102176622/LOC102187782/LOC102187932	3	0	3		LOC102176622/LOC102187932/LOC102187782	4.89909090909091	Process
GO:0018636	phenanthrene 9,10-monooxygenase activity	3/660	15/16167	0.0213503921133158	0.0213503921133158	0.228157086604013	LOC102176622/LOC102187782/LOC102187932	3	0	3		LOC102176622/LOC102187932/LOC102187782	4.89909090909091	Function
GO:0032099	negative regulation of appetite	3/660	15/16167	0.0213503921133158	0.0213503921133158	0.228157086604013	BBS2/NUCB2/SPX	3	2	1	NUCB2/BBS2	SPX	4.89909090909091	Process
GO:0035410	dihydrotestosterone 17-beta-dehydrogenase activity	3/660	15/16167	0.0213503921133158	0.0213503921133158	0.228157086604013	LOC102176622/LOC102187782/LOC102187932	3	0	3		LOC102176622/LOC102187932/LOC102187782	4.89909090909091	Function
GO:0035671	enone reductase activity	3/660	15/16167	0.0213503921133158	0.0213503921133158	0.228157086604013	LOC102176622/LOC102187782/LOC102187932	3	0	3		LOC102176622/LOC102187932/LOC102187782	4.89909090909091	Function
GO:0036130	prostaglandin H2 endoperoxidase reductase activity	3/660	15/16167	0.0213503921133158	0.0213503921133158	0.228157086604013	LOC102176622/LOC102187782/LOC102187932	3	0	3		LOC102176622/LOC102187932/LOC102187782	4.89909090909091	Function
GO:0036131	prostaglandin D2 11-ketoreductase activity	3/660	15/16167	0.0213503921133158	0.0213503921133158	0.228157086604013	LOC102176622/LOC102187782/LOC102187932	3	0	3		LOC102176622/LOC102187932/LOC102187782	4.89909090909091	Function
GO:0045703	ketoreductase activity	3/660	15/16167	0.0213503921133158	0.0213503921133158	0.228157086604013	LOC102176622/LOC102187782/LOC102187932	3	0	3		LOC102176622/LOC102187932/LOC102187782	4.89909090909091	Function
GO:0047020	15-hydroxyprostaglandin-D dehydrogenase (NADP+) activity	3/660	15/16167	0.0213503921133158	0.0213503921133158	0.228157086604013	LOC102176622/LOC102187782/LOC102187932	3	0	3		LOC102176622/LOC102187932/LOC102187782	4.89909090909091	Function
GO:0047023	androsterone dehydrogenase activity	3/660	15/16167	0.0213503921133158	0.0213503921133158	0.228157086604013	LOC102176622/LOC102187782/LOC102187932	3	0	3		LOC102176622/LOC102187932/LOC102187782	4.89909090909091	Function
GO:0047024	5alpha-androstane-3beta,17beta-diol dehydrogenase activity	3/660	15/16167	0.0213503921133158	0.0213503921133158	0.228157086604013	LOC102176622/LOC102187782/LOC102187932	3	0	3		LOC102176622/LOC102187932/LOC102187782	4.89909090909091	Function
GO:0047042	androsterone dehydrogenase (B-specific) activity	3/660	15/16167	0.0213503921133158	0.0213503921133158	0.228157086604013	LOC102176622/LOC102187782/LOC102187932	3	0	3		LOC102176622/LOC102187932/LOC102187782	4.89909090909091	Function
GO:0047086	ketosteroid monooxygenase activity	3/660	15/16167	0.0213503921133158	0.0213503921133158	0.228157086604013	LOC102176622/LOC102187782/LOC102187932	3	0	3		LOC102176622/LOC102187932/LOC102187782	4.89909090909091	Function
GO:0047115	trans-1,2-dihydrobenzene-1,2-diol dehydrogenase activity	3/660	15/16167	0.0213503921133158	0.0213503921133158	0.228157086604013	LOC102176622/LOC102187782/LOC102187932	3	0	3		LOC102176622/LOC102187932/LOC102187782	4.89909090909091	Function
GO:0047787	delta4-3-oxosteroid 5beta-reductase activity	3/660	15/16167	0.0213503921133158	0.0213503921133158	0.228157086604013	LOC102176622/LOC102187782/LOC102187932	3	0	3		LOC102176622/LOC102187932/LOC102187782	4.89909090909091	Function
GO:0060544	regulation of necroptotic process	3/660	15/16167	0.0213503921133158	0.0213503921133158	0.228157086604013	CASP8/CAV1/FZD9	3	2	1	CASP8/CAV1	FZD9	4.89909090909091	Process
GO:0070528	protein kinase C signaling	3/660	15/16167	0.0213503921133158	0.0213503921133158	0.228157086604013	ADGRG1/FIBIN/PRKCZ	3	2	1	PRKCZ/ADGRG1	FIBIN	4.89909090909091	Process
GO:0071395	cellular response to jasmonic acid stimulus	3/660	15/16167	0.0213503921133158	0.0213503921133158	0.228157086604013	LOC102176622/LOC102187782/LOC102187932	3	0	3		LOC102176622/LOC102187932/LOC102187782	4.89909090909091	Process
GO:0086011	membrane repolarization during action potential	3/660	15/16167	0.0213503921133158	0.0213503921133158	0.228157086604013	KCNJ3/KCNJ5/KCNQ1	3	0	3		KCNJ3/KCNJ5/KCNQ1	4.89909090909091	Process
GO:0086013	membrane repolarization during cardiac muscle cell action potential	3/660	15/16167	0.0213503921133158	0.0213503921133158	0.228157086604013	KCNJ3/KCNJ5/KCNQ1	3	0	3		KCNJ3/KCNJ5/KCNQ1	4.89909090909091	Process
GO:1900052	regulation of retinoic acid biosynthetic process	3/660	15/16167	0.0213503921133158	0.0213503921133158	0.228157086604013	LOC102176622/LOC102187782/LOC102187932	3	0	3		LOC102176622/LOC102187932/LOC102187782	4.89909090909091	Process
GO:1900053	negative regulation of retinoic acid biosynthetic process	3/660	15/16167	0.0213503921133158	0.0213503921133158	0.228157086604013	LOC102176622/LOC102187782/LOC102187932	3	0	3		LOC102176622/LOC102187932/LOC102187782	4.89909090909091	Process
GO:0022843	voltage-gated cation channel activity	11/660	134/16167	0.0213633904693844	0.0213633904693844	0.228157086604013	CACNA1I/CACNA2D3/CNGA3/HCN1/KCNA6/KCNJ3/KCNJ5/KCNK3/KCNQ1/LRRC38/LRRC55	11	3	8	CACNA1I/HCN1/CACNA2D3	KCNJ3/KCNA6/CNGA3/KCNK3/LRRC55/LRRC38/KCNJ5/KCNQ1	2.01082089552239	Function
GO:0009314	response to radiation	30/660	497/16167	0.0213958406960935	0.0213958406960935	0.228157086604013	ALAD/ANGPT2/ATP8A2/BRSK1/CAV1/CCND1/CCND2/CDKN1A/CNTF/COL3A1/CXCL10/DRD1/DTL/FOSL2/GADD45A/IGF2/IL12A/LOC102175177/LOC102175286/LOC102175889/MAPK10/MMP2/NOX4/RAD1/RAD51B/SCT/SGK1/SOD2/TIGAR/TRPM1	30	15	15	IL12A/GADD45A/CAV1/MAPK10/ALAD/RAD51B/DRD1/FOSL2/ATP8A2/CNTF/TRPM1/CDKN1A/ANGPT2/NOX4/LOC102175286	COL3A1/LOC102175177/TIGAR/CCND2/CXCL10/SGK1/SOD2/DTL/MMP2/BRSK1/LOC102175889/RAD1/SCT/CCND1/IGF2	1.47859886592281	Process
GO:0006790	sulfur compound metabolic process	22/660	338/16167	0.0214687736261267	0.0214687736261267	0.228157086604013	ACSBG1/ACSM3/BGN/GDAP1/GGT1/GGT7/HACD1/HBBC/HMGCL/IDH1/KERA/LOC102173702/LOC102174170/LOC102175876/LOC102182510/LOC102184912/LOC102185621/MLYCD/NOX4/PDK4/SOD2/SPOCK2	22	14	8	HMGCL/LOC102185621/PDK4/LOC102184912/LOC102182510/GGT7/LOC102175876/HBBC/MLYCD/LOC102174170/LOC102173702/ACSM3/SPOCK2/NOX4	IDH1/KERA/SOD2/HACD1/GDAP1/ACSBG1/GGT1/BGN	1.59437869822485	Process
GO:0055074	calcium ion homeostasis	28/660	457/16167	0.0215850662369836	0.0215850662369836	0.228157086604013	ATP2B3/CACNA1I/CALB1/CAV1/CCL19/CCR8/CXCL10/CXCL9/DRD1/EDN3/F2RL2/FZD9/GATA2/GPR20/HCRTR1/KCNK3/LCK/LOC102175889/LOC108637382/LPAR3/ATP2B2/NUCB2/PVALB/S1PR1/STC2/SV2A/TMTC2/TRPM1	28	13	15	HCRTR1/LPAR3/S1PR1/SV2A/CAV1/CACNA1I/F2RL2/DRD1/NUCB2/STC2/TRPM1/GATA2/ATP2B3	LOC108637382/LCK/TMTC2/PVALB/CXCL9/CXCL10/CCL19/KCNK3/EDN3/CALB1/GPR20/LOC102175889/CCR8/FZD9/MSTRG.18649	1.50081559578277	Process
GO:0040013	negative regulation of locomotion	20/660	300/16167	0.0219304324122459	0.0219304324122459	0.228157086604013	ABHD2/ADGRB1/ADGRG1/AIF1/ANGPT2/COL3A1/CX3CL1/CX3CR1/DLL4/DRD1/DUSP10/GREM1/HMOX1/IGFBP5/LOC102169889/LOC102173185/LOC102175889/PLCB1/PLXNB3/SEMA3A	20	10	10	HMOX1/DLL4/DRD1/PLCB1/LOC102169889/CX3CL1/ADGRG1/ABHD2/ANGPT2/PLXNB3	IGFBP5/COL3A1/SEMA3A/GREM1/ADGRB1/DUSP10/LOC102175889/CX3CR1/AIF1/LOC102173185	1.6330303030303	Process
GO:0071456	cellular response to hypoxia	12/660	152/16167	0.0219719377769079	0.0219719377769079	0.228157086604013	AQP3/DRD1/EGLN3/ELN/FMN2/HILPDA/HMOX1/KCNK3/SLC11A2/NDRG1/STC2/TIGAR	12	9	3	HILPDA/HMOX1/AQP3/DRD1/NDRG1/STC2/EGLN3/FMN2/MSTRG.3384	TIGAR/KCNK3/ELN	1.93385167464115	Process
GO:2000146	negative regulation of cell motility	18/660	262/16167	0.0220406436537224	0.0220406436537224	0.228157086604013	ABHD2/ADGRB1/ADGRG1/AIF1/ANGPT2/COL3A1/CX3CL1/CX3CR1/DLL4/DRD1/DUSP10/GREM1/HMOX1/IGFBP5/LOC102175889/PLCB1/PLXNB3/SEMA3A	18	9	9	HMOX1/DLL4/DRD1/PLCB1/CX3CL1/ADGRG1/ABHD2/ANGPT2/PLXNB3	IGFBP5/COL3A1/SEMA3A/GREM1/ADGRB1/DUSP10/LOC102175889/CX3CR1/AIF1	1.68289382373352	Process
GO:0048013	ephrin receptor signaling pathway	7/660	69/16167	0.022140418530828	0.022140418530828	0.228157086604013	EPHA3/EPHB2/EPHB3/LOC102173333/MMP2/SIPA1L1/VAV2	7	2	5	LOC102173333/SIPA1L1	EPHA3/EPHB3/EPHB2/VAV2/MMP2	2.48504611330698	Process
GO:0051602	response to electrical stimulus	7/660	69/16167	0.022140418530828	0.022140418530828	0.228157086604013	AIF1/BTG2/CNTF/KCNJ3/MMP2/PEBP1/SOD2	7	1	6	CNTF	KCNJ3/SOD2/BTG2/PEBP1/MMP2/AIF1	2.48504611330698	Process
GO:0015701	bicarbonate transport	6/660	54/16167	0.0221751662706301	0.0221751662706301	0.228157086604013	CA12/CFTR/HBBC/LOC102175876/SLC26A7/SLC4A3	6	4	2	CA12/SLC26A7/LOC102175876/HBBC	SLC4A3/CFTR	2.72171717171717	Process
GO:0043268	positive regulation of potassium ion transport	6/660	54/16167	0.0221751662706301	0.0221751662706301	0.228157086604013	DRD1/EDN3/KCNE5/KCNQ1/LRRC38/LRRC55	6	1	5	DRD1	EDN3/LRRC55/LRRC38/KCNQ1/KCNE5	2.72171717171717	Process
GO:0016705	oxidoreductase activity, acting on paired donors, with incorporation or reduction of molecular oxygen	13/660	170/16167	0.0222281183133014	0.0222281183133014	0.228157086604013	EGLN3/FADS1/HMOX1/KDM6A/LOC102176622/LOC102187782/LOC102187932/LOC102189920/P3H2/P4HA3/PLOD2/TET1/TET2	13	5	8	HMOX1/P4HA3/EGLN3/LOC102189920/KDM6A	P3H2/PLOD2/TET2/LOC102176622/LOC102187932/LOC102187782/TET1/FADS1	1.87318181818182	Function
GO:0001661	conditioned taste aversion	2/660	6/16167	0.0223741574234487	0.0223741574234487	0.228157086604013	DRD1/FOSL2	2	2	0	DRD1/FOSL2		8.16515151515152	Process
GO:0001826	inner cell mass cell differentiation	2/660	6/16167	0.0223741574234487	0.0223741574234487	0.228157086604013	SOX17/TET1	2	1	1	SOX17	TET1	8.16515151515152	Process
GO:0002318	myeloid progenitor cell differentiation	2/660	6/16167	0.0223741574234487	0.0223741574234487	0.228157086604013	MLF1/TET2	2	0	2		MLF1/TET2	8.16515151515152	Process
GO:0004957	prostaglandin E receptor activity	2/660	6/16167	0.0223741574234487	0.0223741574234487	0.228157086604013	HPGD/PTGER1	2	0	2		PTGER1/HPGD	8.16515151515152	Function
GO:0006853	carnitine shuttle	2/660	6/16167	0.0223741574234487	0.0223741574234487	0.228157086604013	CPT1A/THRSP	2	1	1	CPT1A	THRSP	8.16515151515152	Process
GO:0007501	mesodermal cell fate specification	2/660	6/16167	0.0223741574234487	0.0223741574234487	0.228157086604013	ETV2/SIX2	2	0	2		SIX2/ETV2	8.16515151515152	Process
GO:0019800	peptide cross-linking via chondroitin 4-sulfate glycosaminoglycan	2/660	6/16167	0.0223741574234487	0.0223741574234487	0.228157086604013	BGN/SPOCK2	2	1	1	SPOCK2	BGN	8.16515151515152	Process
GO:0021853	cerebral cortex GABAergic interneuron migration	2/660	6/16167	0.0223741574234487	0.0223741574234487	0.228157086604013	CNTN2/DRD1	2	1	1	DRD1	CNTN2	8.16515151515152	Process
GO:0030020	extracellular matrix structural constituent conferring tensile strength	2/660	6/16167	0.0223741574234487	0.0223741574234487	0.228157086604013	COL11A2/COL6A5	2	0	2		COL6A5/COL11A2	8.16515151515152	Function
GO:0031545	peptidyl-proline 4-dioxygenase activity	2/660	6/16167	0.0223741574234487	0.0223741574234487	0.228157086604013	EGLN3/P4HA3	2	2	0	P4HA3/EGLN3		8.16515151515152	Function
GO:0032364	oxygen homeostasis	2/660	6/16167	0.0223741574234487	0.0223741574234487	0.228157086604013	ALAS2/SOD2	2	1	1	ALAS2	SOD2	8.16515151515152	Process
GO:0034163	regulation of toll-like receptor 9 signaling pathway	2/660	6/16167	0.0223741574234487	0.0223741574234487	0.228157086604013	RAB7B/RSAD2	2	1	1	RSAD2	RAB7B	8.16515151515152	Process
GO:0042613	MHC class II protein complex	2/660	6/16167	0.0223741574234487	0.0223741574234487	0.228157086604013	LOC102188267/LOC102189356	2	0	2		LOC102189356/LOC102188267	8.16515151515152	Component
GO:0043652	engulfment of apoptotic cell	2/660	6/16167	0.0223741574234487	0.0223741574234487	0.228157086604013	ADGRB1/MEGF10	2	0	2		MEGF10/ADGRB1	8.16515151515152	Process
GO:0045329	carnitine biosynthetic process	2/660	6/16167	0.0223741574234487	0.0223741574234487	0.228157086604013	LOC102190925/SHMT1	2	1	1	LOC102190925	SHMT1	8.16515151515152	Process
GO:0046645	positive regulation of gamma-delta T cell activation	2/660	6/16167	0.0223741574234487	0.0223741574234487	0.228157086604013	LCK/NOD2	2	1	1	NOD2	LCK	8.16515151515152	Process
GO:0060371	regulation of atrial cardiac muscle cell membrane depolarization	2/660	6/16167	0.0223741574234487	0.0223741574234487	0.228157086604013	SCN2B/SCN3B	2	2	0	SCN3B/SCN2B		8.16515151515152	Process
GO:0060385	axonogenesis involved in innervation	2/660	6/16167	0.0223741574234487	0.0223741574234487	0.228157086604013	NPTX1/SEMA3A	2	1	1	NPTX1	SEMA3A	8.16515151515152	Process
GO:0072235	metanephric distal tubule development	2/660	6/16167	0.0223741574234487	0.0223741574234487	0.228157086604013	CALB1/PAX8	2	1	1	PAX8	CALB1	8.16515151515152	Process
GO:0072282	metanephric nephron tubule morphogenesis	2/660	6/16167	0.0223741574234487	0.0223741574234487	0.228157086604013	PAX8/SOX8	2	1	1	PAX8	SOX8	8.16515151515152	Process
GO:0086073	bundle of His cell-Purkinje myocyte adhesion involved in cell communication	2/660	6/16167	0.0223741574234487	0.0223741574234487	0.228157086604013	LOC102184211/PKP2	2	1	1	PKP2	LOC102184211	8.16515151515152	Process
GO:1904936	interneuron migration	2/660	6/16167	0.0223741574234487	0.0223741574234487	0.228157086604013	CNTN2/DRD1	2	1	1	DRD1	CNTN2	8.16515151515152	Process
GO:2000172	regulation of branching morphogenesis of a nerve	2/660	6/16167	0.0223741574234487	0.0223741574234487	0.228157086604013	CPE/SHOX2	2	0	2		SHOX2/CPE	8.16515151515152	Process
GO:0051260	protein homooligomerization	21/660	320/16167	0.0224069097910926	0.0224069097910926	0.228157086604013	ALAD/ANGPTL4/CAV1/CD3D/CPT1A/ENTPD2/HCN1/HMOX1/LGI1/LNX1/LOC102175560/LOC102176622/LOC102187782/LOC102187932/LOC102190925/MIP/SHMT1/SOD2/TMEM120A/VWA2/VWF	21	13	8	LOC102190925/CAV1/MIP/HMOX1/LOC102175560/VWF/LNX1/ANGPTL4/ALAD/HCN1/TMEM120A/LGI1/CPT1A	SOD2/ENTPD2/LOC102176622/LOC102187932/LOC102187782/CD3D/SHMT1/VWA2	1.60751420454545	Process
GO:0006690	icosanoid metabolic process	11/660	135/16167	0.0224360031943997	0.0224360031943997	0.228157086604013	ACOX1/CD74/FADS1/GGT1/GGT7/HPGD/LOC102176622/LOC102187582/LOC102187782/LOC102187932/PTGES	11	2	9	GGT7/ACOX1	CD74/LOC102187582/HPGD/PTGES/LOC102176622/LOC102187932/LOC102187782/FADS1/GGT1	1.99592592592593	Process
GO:0002495	antigen processing and presentation of peptide antigen via MHC class II	8/660	85/16167	0.0225802357131595	0.0225802357131595	0.228413151197033	AP1S3/CD74/CTSF/KIF11/KIF3C/LOC102188267/LOC102189356/SEC13	8	4	4	AP1S3/KIF3C/SEC13/CTSF	CD74/LOC102189356/LOC102188267/KIF11	2.30545454545455	Process
GO:0002504	antigen processing and presentation of peptide or polysaccharide antigen via MHC class II	8/660	85/16167	0.0225802357131595	0.0225802357131595	0.228413151197033	AP1S3/CD74/CTSF/KIF11/KIF3C/LOC102188267/LOC102189356/SEC13	8	4	4	AP1S3/KIF3C/SEC13/CTSF	CD74/LOC102189356/LOC102188267/KIF11	2.30545454545455	Process
GO:0019395	fatty acid oxidation	8/660	85/16167	0.0225802357131595	0.0225802357131595	0.228413151197033	ACAA2/ACAD11/ACOX1/CPT1A/HADHB/LOC102190925/LOC106501968/MLYCD	8	7	1	ACAD11/LOC102190925/HADHB/MLYCD/ACOX1/ACAA2/CPT1A	LOC106501968	2.30545454545455	Process
GO:0072001	renal system development	20/660	301/16167	0.0226300148937765	0.0226300148937765	0.228515090377045	ANGPT2/BMP6/CALB1/CENPF/CITED1/GDF11/GREM1/HPGD/KLHL3/LGR5/MECOM/OSR1/PAX8/PCNT/SIX2/SLC12A1/SOX17/SOX8/TET2/TIPARP	20	8	12	MECOM/PCNT/KLHL3/SLC12A1/PAX8/SOX17/BMP6/ANGPT2	TIPARP/LGR5/GDF11/TET2/HPGD/GREM1/SIX2/OSR1/CALB1/CENPF/SOX8/CITED1	1.62760495318635	Process
GO:0050662	coenzyme binding	15/660	207/16167	0.0228628555125969	0.0228628555125969	0.229541435945678	ACAD11/ACOX1/ALAS2/HADHB/HMGCL/HPGD/IDH1/KCNAB1/LOC102176622/LOC102187782/LOC102187932/LOC102190925/MARC1/NOX4/SHMT1	15	8	7	ACAD11/HMGCL/LOC102190925/HADHB/MARC1/ACOX1/NOX4/ALAS2	KCNAB1/IDH1/HPGD/LOC102176622/LOC102187932/LOC102187782/SHMT1	1.77503293807642	Function
GO:0019371	cyclooxygenase pathway	4/660	27/16167	0.0228911750221613	0.0228911750221613	0.229541435945678	LOC102176622/LOC102187782/LOC102187932/PTGES	4	0	4		PTGES/LOC102176622/LOC102187932/LOC102187782	3.62895622895623	Process
GO:0060384	innervation	4/660	27/16167	0.0228911750221613	0.0228911750221613	0.229541435945678	GABRB3/LOC102175177/NPTX1/SEMA3A	4	2	2	NPTX1/GABRB3	LOC102175177/SEMA3A	3.62895622895623	Process
GO:1901380	negative regulation of potassium ion transmembrane transport	4/660	27/16167	0.0228911750221613	0.0228911750221613	0.229541435945678	CAV1/KCNAB1/KCNE5/KCNQ1	4	1	3	CAV1	KCNAB1/KCNQ1/KCNE5	3.62895622895623	Process
GO:0061008	hepaticobiliary system development	13/660	171/16167	0.0231963286462616	0.0231963286462616	0.232196842174386	ALAS2/CCND1/CCND2/CDKN2B/CFTR/EPHX1/FOXM1/HMGCL/LOC102190925/MKI67/SOD2/SOX17/TET2	13	5	8	HMGCL/LOC102190925/CDKN2B/SOX17/ALAS2	CFTR/CCND2/FOXM1/TET2/SOD2/EPHX1/MKI67/CCND1	1.86222753854333	Process
GO:0030029	actin filament-based process	29/660	481/16167	0.0237215603127415	0.0237215603127415	0.236666740111169	ADD2/AIF1/CRHR2/DMTN/ELN/FGD4/FMN2/GAS7/GDPD2/GJC1/GMFG/KCNE5/KCNJ3/KCNJ5/KCNQ1/KDM6A/MAGEL2/MLPH/MYL6B/MYO7A/PKP2/PRKCZ/RFLNB/S1PR1/SCN2B/SCN3B/SH2B2/SIPA1L1/TNNT2	29	12	17	MLPH/S1PR1/PKP2/FGD4/DMTN/SIPA1L1/SCN3B/SCN2B/PRKCZ/GJC1/FMN2/KDM6A	KCNJ3/CRHR2/MYL6B/ADD2/MYO7A/TNNT2/GMFG/RFLNB/GAS7/MAGEL2/AIF1/ELN/SH2B2/KCNJ5/KCNQ1/GDPD2/KCNE5	1.47685692685693	Process
GO:0015370	solute:sodium symporter activity	7/660	70/16167	0.0237662229325243	0.0237662229325243	0.236666740111169	SLC20A1/SLC12A1/SLC12A2/SLC13A5/SLC4A3/SLC5A10/SLC6A6	7	3	4	SLC12A1/SLC13A5/SLC5A10	SLC4A3/SLC12A2/SLC6A6/MSTRG.7836	2.44954545454545	Function
GO:0072028	nephron morphogenesis	7/660	70/16167	0.0237662229325243	0.0237662229325243	0.236666740111169	CITED1/GREM1/KLHL3/OSR1/PAX8/SIX2/SOX8	7	2	5	KLHL3/PAX8	GREM1/SIX2/OSR1/SOX8/CITED1	2.44954545454545	Process
GO:0034440	lipid oxidation	8/660	86/16167	0.0240402881063419	0.0240402881063419	0.238485878354831	ACAA2/ACAD11/ACOX1/CPT1A/HADHB/LOC102190925/LOC106501968/MLYCD	8	7	1	ACAD11/LOC102190925/HADHB/MLYCD/ACOX1/ACAA2/CPT1A	LOC106501968	2.27864693446089	Process
GO:0072676	lymphocyte migration	6/660	55/16167	0.0240614487937713	0.0240614487937713	0.238485878354831	CCL19/CX3CL1/CXCL10/CXCL9/LOC102175889/S1PR1	6	2	4	S1PR1/CX3CL1	CXCL9/CXCL10/CCL19/LOC102175889	2.67223140495868	Process
GO:0070555	response to interleukin-1	14/660	190/16167	0.0240732041986008	0.0240732041986008	0.238485878354831	CCL19/CITED1/CX3CL1/HNMT/KLF2/LOC100861338/LOC102175889/LOC102186111/MMP2/NOD2/PELI3/PLCB1/PTGES/XYLT1	14	5	9	KLF2/PLCB1/NOD2/CX3CL1/PELI3	HNMT/CCL19/PTGES/MMP2/LOC102175889/LOC102186111/XYLT1/LOC100861338/CITED1	1.80492822966507	Process
GO:0051592	response to calcium ion	13/660	172/16167	0.0241954940541636	0.0241954940541636	0.239285515442515	ADCY8/ADGRV1/AQP3/CAV1/CCND1/DMTN/HCN1/LOC102176622/LOC102187782/LOC102187932/PEBP1/SPARC/TNNT2	13	6	7	CAV1/ADGRV1/DMTN/AQP3/ADCY8/HCN1	SPARC/LOC102176622/LOC102187932/LOC102187782/TNNT2/PEBP1/CCND1	1.85140063424947	Process
GO:0006469	negative regulation of protein kinase activity	17/660	246/16167	0.0243316278045714	0.0243316278045714	0.240219086098034	BGN/CAV1/CDK6/CDKN1A/CDKN2B/CHAD/DRD1/DUSP10/EPHB2/GADD45A/GMFG/LOC100861279/LOC100861338/LRRC15/LRRC3/PTK6/UCHL1	17	9	8	LRRC3/GADD45A/CAV1/UCHL1/CDKN2B/DRD1/PTK6/LOC100861279/CDKN1A	LRRC15/EPHB2/CDK6/DUSP10/GMFG/CHAD/LOC100861338/BGN	1.69277531411678	Process
GO:0005178	integrin binding	11/660	137/16167	0.0246987032381702	0.0246987032381702	0.243220345007727	ADAMTS8/COL3A1/CX3CL1/IGF2/ITGB6/LOC102175177/LOC102178303/LOC108638310/VWF/WISP1/WISP2	11	5	6	VWF/WISP2/CX3CL1/LOC108638310/LOC102178303	ITGB6/COL3A1/LOC102175177/WISP1/ADAMTS8/IGF2	1.96678832116788	Function
GO:0031099	regeneration	14/660	191/16167	0.0250440846562394	0.0250440846562394	0.243220345007727	ALAS2/ANGPT2/CAV1/CCND1/CFTR/FZD9/IGSF10/KLK6/LOC102175889/MATN2/MMP2/NR4A3/NREP/TMEM8C	14	5	9	CAV1/NR4A3/KLK6/ANGPT2/ALAS2	IGSF10/CFTR/NREP/TMEM8C/MATN2/MMP2/LOC102175889/FZD9/CCND1	1.79547834364588	Process
GO:0009615	response to virus	18/660	266/16167	0.0251850165772439	0.0251850165772439	0.243220345007727	BATF3/CCL19/CDK6/CXCL10/CXCL9/DCLK1/IFI44/IL12A/IRF5/ITGAX/LOC100861338/LOC102169889/LOC102173185/LOC102175526/LOC102190983/MX2/RSAD2/TLR7	18	8	10	IL12A/LOC102175526/MX2/IFI44/IRF5/RSAD2/LOC102169889/LOC102190983	CDK6/CXCL9/CXCL10/CCL19/DCLK1/BATF3/LOC100861338/ITGAX/TLR7/LOC102173185	1.65758714969241	Process
GO:0006820	anion transport	32/660	545/16167	0.0252960489581038	0.0252960489581038	0.243220345007727	ABCA1/ABCG2/ADAMTS8/ATP8A2/CA12/CFTR/CLIC2/CPT1A/GABRB3/HBBC/LOC100861279/LOC102175526/LOC102175876/LOC102176622/LOC102177789/LOC102187782/LOC102187932/MIP/SLC20A1/PLSCR5/SLC12A1/SLC12A2/SLC13A5/SLC16A11/SLC16A6/SLC26A7/SLC27A6/SLC2A3/SLC4A3/SLC6A6/SPX/THRSP	32	20	12	PLSCR5/LOC102175526/MIP/SLC2A3/ABCG2/SLC27A6/ABCA1/SLC12A1/CA12/LOC102177789/ATP8A2/SLC26A7/LOC100861279/LOC102175876/HBBC/SLC13A5/SLC16A11/GABRB3/CPT1A/CLIC2	SLC4A3/CFTR/SPX/SLC12A2/LOC102176622/LOC102187932/LOC102187782/SLC16A6/SLC6A6/THRSP/ADAMTS8/MSTRG.7836	1.43826522101751	Process
GO:0003995	acyl-CoA dehydrogenase activity	3/660	16/16167	0.0254968214648342	0.0254968214648342	0.243220345007727	ACAD11/ACOX1/LOC102190925	3	3	0	ACAD11/LOC102190925/ACOX1		4.59289772727273	Function
GO:0016487	farnesol metabolic process	3/660	16/16167	0.0254968214648342	0.0254968214648342	0.243220345007727	LOC102176622/LOC102187782/LOC102187932	3	0	3		LOC102176622/LOC102187932/LOC102187782	4.59289772727273	Process
GO:0016488	farnesol catabolic process	3/660	16/16167	0.0254968214648342	0.0254968214648342	0.243220345007727	LOC102176622/LOC102187782/LOC102187932	3	0	3		LOC102176622/LOC102187932/LOC102187782	4.59289772727273	Process
GO:0034331	cell junction maintenance	3/660	16/16167	0.0254968214648342	0.0254968214648342	0.243220345007727	CAMSAP3/LOC102189471/SHROOM2	3	1	2	CAMSAP3	SHROOM2/LOC102189471	4.59289772727273	Process
GO:0042219	cellular modified amino acid catabolic process	3/660	16/16167	0.0254968214648342	0.0254968214648342	0.243220345007727	DIO2/DIO3/GGT1	3	1	2	DIO3	DIO2/GGT1	4.59289772727273	Process
GO:0045550	geranylgeranyl reductase activity	3/660	16/16167	0.0254968214648342	0.0254968214648342	0.243220345007727	LOC102176622/LOC102187782/LOC102187932	3	0	3		LOC102176622/LOC102187932/LOC102187782	4.59289772727273	Function
GO:0047006	17-alpha,20-alpha-dihydroxypregn-4-en-3-one dehydrogenase activity	3/660	16/16167	0.0254968214648342	0.0254968214648342	0.243220345007727	LOC102176622/LOC102187782/LOC102187932	3	0	3		LOC102176622/LOC102187932/LOC102187782	4.59289772727273	Function
GO:0070208	protein heterotrimerization	3/660	16/16167	0.0254968214648342	0.0254968214648342	0.243220345007727	C1QTNF6/COL1A2/COL6A2	3	0	3		COL6A2/COL1A2/C1QTNF6	4.59289772727273	Process
GO:0072555	17-beta-ketosteroid reductase activity	3/660	16/16167	0.0254968214648342	0.0254968214648342	0.243220345007727	LOC102176622/LOC102187782/LOC102187932	3	0	3		LOC102176622/LOC102187932/LOC102187782	4.59289772727273	Function
GO:0072582	17-beta-hydroxysteroid dehydrogenase (NADP+) activity	3/660	16/16167	0.0254968214648342	0.0254968214648342	0.243220345007727	LOC102176622/LOC102187782/LOC102187932	3	0	3		LOC102176622/LOC102187932/LOC102187782	4.59289772727273	Function
GO:0090335	regulation of brown fat cell differentiation	3/660	16/16167	0.0254968214648342	0.0254968214648342	0.243220345007727	DUSP10/FNDC5/MECOM	3	1	2	MECOM	FNDC5/DUSP10	4.59289772727273	Process
GO:0098632	cell-cell adhesion mediator activity	3/660	16/16167	0.0254968214648342	0.0254968214648342	0.243220345007727	LOC102184211/PKP2/PLXNB3	3	2	1	PKP2/PLXNB3	LOC102184211	4.59289772727273	Function
GO:0098911	regulation of ventricular cardiac muscle cell action potential	3/660	16/16167	0.0254968214648342	0.0254968214648342	0.243220345007727	CAV1/LOC102184211/PKP2	3	2	1	CAV1/PKP2	LOC102184211	4.59289772727273	Process
GO:1902121	lithocholic acid binding	3/660	16/16167	0.0254968214648342	0.0254968214648342	0.243220345007727	LOC102176622/LOC102187782/LOC102187932	3	0	3		LOC102176622/LOC102187932/LOC102187782	4.59289772727273	Function
GO:0097305	response to alcohol	22/660	344/16167	0.0255624114739005	0.0255624114739005	0.243220345007727	ALAD/ALAS1/CASP8/CCL19/CCND1/CCND2/CFTR/DRD1/HPGD/IGF2/KLF2/LOC102175177/LOC102175560/LOC102175889/LOC102176622/LOC102187782/LOC102187932/MLC1/NPPC/PEBP1/SOD2/SPARC	22	5	17	CASP8/LOC102175560/KLF2/ALAD/DRD1	NPPC/LOC102175177/CFTR/CCND2/MLC1/SPARC/HPGD/CCL19/SOD2/LOC102176622/LOC102187932/LOC102187782/PEBP1/LOC102175889/ALAS1/CCND1/IGF2	1.56656976744186	Process
GO:1901342	regulation of vasculature development	22/660	344/16167	0.0255624114739005	0.0255624114739005	0.243220345007727	ADAM12/ADGRB1/ANGPT2/ANGPTL4/CRHR2/CX3CL1/CX3CR1/CXCL10/DLL4/FGF18/FGF9/GATA2/GREM1/HHIP/HMOX1/IGF2/KLF2/LOC102175889/S100A1/SOD2/SPARC/TSPAN12	22	9	13	S100A1/HMOX1/ANGPTL4/KLF2/DLL4/FGF9/CX3CL1/GATA2/ANGPT2	TSPAN12/CRHR2/CXCL10/SPARC/SOD2/GREM1/ADGRB1/HHIP/LOC102175889/FGF18/CX3CR1/ADAM12/IGF2	1.56656976744186	Process
GO:0060993	kidney morphogenesis	8/660	87/16167	0.0255652694391352	0.0255652694391352	0.243220345007727	CALB1/CITED1/GREM1/KLHL3/OSR1/PAX8/SIX2/SOX8	8	2	6	KLHL3/PAX8	GREM1/SIX2/OSR1/CALB1/SOX8/CITED1	2.25245559038662	Process
GO:0061326	renal tubule development	8/660	87/16167	0.0255652694391352	0.0255652694391352	0.243220345007727	CALB1/CITED1/GREM1/KLHL3/LGR5/OSR1/PAX8/SOX8	8	2	6	KLHL3/PAX8	LGR5/GREM1/OSR1/CALB1/SOX8/CITED1	2.25245559038662	Process
GO:0000979	RNA polymerase II core promoter sequence-specific DNA binding	4/660	28/16167	0.0258684258212859	0.0258684258212859	0.243687746387788	GADD45A/PAX8/SOX3/SOX8	4	2	2	GADD45A/PAX8	SOX8/SOX3	3.49935064935065	Function
GO:0001968	fibronectin binding	4/660	28/16167	0.0258684258212859	0.0258684258212859	0.243687746387788	CCDC80/IGFBP5/LRRC15/MMP2	4	0	4		CCDC80/LRRC15/IGFBP5/MMP2	3.49935064935065	Function
GO:0004364	glutathione transferase activity	4/660	28/16167	0.0258684258212859	0.0258684258212859	0.243687746387788	GDAP1/LOC102173702/LOC102174170/LOC102185621	4	3	1	LOC102185621/LOC102174170/LOC102173702	GDAP1	3.49935064935065	Function
GO:0006471	protein ADP-ribosylation	4/660	28/16167	0.0258684258212859	0.0258684258212859	0.243687746387788	ARF4/LOC108633910/SIRT3/TIPARP	4	3	1	ARF4/LOC108633910/SIRT3	TIPARP	3.49935064935065	Process
GO:0010460	positive regulation of heart rate	4/660	28/16167	0.0258684258212859	0.0258684258212859	0.243687746387788	CRHR2/EDN3/KCNQ1/SCN3B	4	1	3	SCN3B	CRHR2/EDN3/KCNQ1	3.49935064935065	Process
GO:0060351	cartilage development involved in endochondral bone morphogenesis	4/660	28/16167	0.0258684258212859	0.0258684258212859	0.243687746387788	NPPC/SCUBE2/SERPINH1/SHOX2	4	1	3	SCUBE2	SHOX2/NPPC/SERPINH1	3.49935064935065	Process
GO:0005604	basement membrane	9/660	104/16167	0.0263027139716823	0.0263027139716823	0.246970447320613	CCDC80/COL8A2/ENTPD2/FGF9/FREM2/MATN2/P3H2/SPARC/VWA2	9	1	8	FGF9	CCDC80/P3H2/COL8A2/SPARC/ENTPD2/FREM2/MATN2/VWA2	2.11979895104895	Component
GO:0045621	positive regulation of lymphocyte differentiation	9/660	104/16167	0.0263027139716823	0.0263027139716823	0.246970447320613	CCL19/CD74/DUSP10/IL12A/IL15RA/LCK/LOC102188267/PRKCZ/SASH3	9	3	6	IL12A/IL15RA/PRKCZ	LCK/CD74/CCL19/DUSP10/LOC102188267/SASH3	2.11979895104895	Process
GO:0030500	regulation of bone mineralization	7/660	72/16167	0.0272602787676766	0.0272602787676766	0.254220581863099	BMP6/DDR2/FZD9/GREM1/OSR1/RFLNB/S1PR1	7	2	5	S1PR1/BMP6	DDR2/GREM1/OSR1/RFLNB/FZD9	2.38150252525253	Process
GO:0032413	negative regulation of ion transmembrane transporter activity	7/660	72/16167	0.0272602787676766	0.0272602787676766	0.254220581863099	CAV1/CLIC2/EPHB2/KCNAB1/KCNQ1/LOC108637382/OSR1	7	2	5	CAV1/CLIC2	KCNAB1/EPHB2/LOC108637382/OSR1/KCNQ1	2.38150252525253	Process
GO:0071300	cellular response to retinoic acid	7/660	72/16167	0.0272602787676766	0.0272602787676766	0.254220581863099	ABCA1/COL1A2/ELN/EPHA3/LOC102175889/OSR1/PTK6	7	2	5	ABCA1/PTK6	EPHA3/COL1A2/OSR1/LOC102175889/ELN	2.38150252525253	Process
GO:0008009	chemokine activity	5/660	42/16167	0.0273143078298639	0.0273143078298639	0.254220581863099	CCL19/CX3CL1/CXCL10/CXCL9/LOC102175889	5	1	4	CX3CL1	CXCL9/CXCL10/CCL19/LOC102175889	2.91612554112554	Function
GO:1901381	positive regulation of potassium ion transmembrane transport	5/660	42/16167	0.0273143078298639	0.0273143078298639	0.254220581863099	EDN3/KCNE5/KCNQ1/LRRC38/LRRC55	5	0	5		EDN3/LRRC55/LRRC38/KCNQ1/KCNE5	2.91612554112554	Process
GO:0002819	regulation of adaptive immune response	13/660	175/16167	0.0273840385364603	0.0273840385364603	0.254220581863099	CCL19/CD74/DUSP10/IL12A/IL27RA/LOC100861338/LOC102188267/PVRL2/NOD2/PRKCZ/RSAD2/SASH3/TFRC	13	5	8	IL12A/RSAD2/PRKCZ/NOD2/MSTRG.6252	TFRC/CD74/IL27RA/CCL19/DUSP10/LOC102188267/LOC100861338/SASH3	1.81966233766234	Process
GO:0008584	male gonad development	13/660	175/16167	0.0273840385364603	0.0273840385364603	0.254220581863099	ADGRG1/CCND1/FGF9/KCNQ1/LOC102176622/LOC102177976/LOC102187782/LOC102187932/LOC102189034/MAP7/SOX3/SOX8/WNT2B	13	5	8	LOC102177976/LOC102189034/MAP7/FGF9/ADGRG1	WNT2B/LOC102176622/LOC102187932/LOC102187782/SOX8/CCND1/KCNQ1/SOX3	1.81966233766234	Process
GO:0008217	regulation of blood pressure	15/660	212/16167	0.0275606066793377	0.0275606066793377	0.255447745270987	ACSM3/COL1A2/CRHR2/DDAH1/EDN3/GCGR/LOC102168680/LOC102168959/NPR3/RASL10B/SCPEP1/SERPINF2/SGK1/SOD2/SPX	15	6	9	DDAH1/SCPEP1/GCGR/LOC102168680/LOC102168959/ACSM3	CRHR2/COL1A2/SPX/SGK1/SOD2/EDN3/RASL10B/SERPINF2/NPR3	1.73316895368782	Process
GO:0050679	positive regulation of epithelial cell proliferation	14/660	194/16167	0.0281312474629187	0.0281312474629187	0.259649380419004	BMP6/CAV1/CCND1/CCND2/FGF9/GATA2/HMOX1/IGF2/LOC102175889/NOD2/NR4A3/OSR1/PLXNB3/SOX11	14	8	6	CAV1/HMOX1/NR4A3/FGF9/NOD2/GATA2/BMP6/PLXNB3	CCND2/OSR1/SOX11/LOC102175889/CCND1/IGF2	1.76771321462043	Process
GO:0042379	chemokine receptor binding	6/660	57/16167	0.0281492598230405	0.0281492598230405	0.259649380419004	CCL19/CCRL2/CX3CL1/CXCL10/CXCL9/LOC102175889	6	2	4	CX3CL1/CCRL2	CXCL9/CXCL10/CCL19/LOC102175889	2.57846889952153	Function
GO:0051017	actin filament bundle assembly	6/660	57/16167	0.0281492598230405	0.0281492598230405	0.259649380419004	ADD2/AIF1/DMTN/ELN/FMN2/GAS7	6	2	4	DMTN/FMN2	ADD2/GAS7/AIF1/ELN	2.57846889952153	Process
GO:0050680	negative regulation of epithelial cell proliferation	11/660	140/16167	0.0283972451346813	0.0283972451346813	0.261517703404526	A4GNT/CAV1/CDK6/CDKN2B/DLK1/DLL4/DUSP10/LIMS1/LOC102175889/RAP1GAP/SPARC	11	5	6	RAP1GAP/CAV1/CDKN2B/DLL4/LIMS1	A4GNT/CDK6/SPARC/DUSP10/LOC102175889/DLK1	1.92464285714286	Process
GO:0016538	cyclin-dependent protein serine/threonine kinase regulator activity	4/660	29/16167	0.0290674088448679	0.0290674088448679	0.262771971491137	CCND1/CDKN1A/CDKN2B/CKS2	4	2	2	CDKN2B/CDKN1A	CKS2/CCND1	3.37868338557994	Function
GO:0070402	NADPH binding	4/660	29/16167	0.0290674088448679	0.0290674088448679	0.262771971491137	KCNAB1/LOC102176622/LOC102187782/LOC102187932	4	0	4		KCNAB1/LOC102176622/LOC102187932/LOC102187782	3.37868338557994	Function
GO:1905332	positive regulation of morphogenesis of an epithelium	4/660	29/16167	0.0290674088448679	0.0290674088448679	0.262771971491137	GREM1/PAX8/SOX8/WNT2B	4	1	3	PAX8	WNT2B/GREM1/SOX8	3.37868338557994	Process
GO:0061333	renal tubule morphogenesis	7/660	73/16167	0.0291316546928928	0.0291316546928928	0.262771971491137	CITED1/GREM1/KLHL3/LGR5/OSR1/PAX8/SOX8	7	2	5	KLHL3/PAX8	LGR5/GREM1/OSR1/SOX8/CITED1	2.34887920298879	Process
GO:0021953	central nervous system neuron differentiation	13/660	177/16167	0.0296741499854331	0.0296741499854331	0.262771971491137	ARHGEF28/BTG2/CNTN2/DCLK1/DLL4/DRD1/EPHB2/EPHB3/GATA2/GBX1/ATP2B2/SEMA3A/SHANK3	13	5	8	SHANK3/DLL4/DRD1/ARHGEF28/GATA2	EPHB3/EPHB2/GBX1/SEMA3A/DCLK1/BTG2/CNTN2/MSTRG.18649	1.79910118130457	Process
GO:0000062	fatty-acyl-CoA binding	3/660	17/16167	0.0300428310969614	0.0300428310969614	0.262771971491137	HADHB/HMGCL/LOC102190925	3	3	0	HMGCL/LOC102190925/HADHB		4.32272727272727	Function
GO:0005003	ephrin receptor activity	3/660	17/16167	0.0300428310969614	0.0300428310969614	0.262771971491137	EPHA3/EPHB2/EPHB3	3	0	3		EPHA3/EPHB3/EPHB2	4.32272727272727	Function
GO:0006714	sesquiterpenoid metabolic process	3/660	17/16167	0.0300428310969614	0.0300428310969614	0.262771971491137	LOC102176622/LOC102187782/LOC102187932	3	0	3		LOC102176622/LOC102187932/LOC102187782	4.32272727272727	Process
GO:0015464	acetylcholine receptor activity	3/660	17/16167	0.0300428310969614	0.0300428310969614	0.262771971491137	ANXA9/CHRNA1/CHRNG	3	1	2	ANXA9	CHRNG/CHRNA1	4.32272727272727	Function
GO:0016095	polyprenol catabolic process	3/660	17/16167	0.0300428310969614	0.0300428310969614	0.262771971491137	LOC102176622/LOC102187782/LOC102187932	3	0	3		LOC102176622/LOC102187932/LOC102187782	4.32272727272727	Process
GO:0021756	striatum development	3/660	17/16167	0.0300428310969614	0.0300428310969614	0.262771971491137	BBS2/DRD1/SHANK3	3	3	0	SHANK3/DRD1/BBS2		4.32272727272727	Process
GO:0031092	platelet alpha granule membrane	3/660	17/16167	0.0300428310969614	0.0300428310969614	0.262771971491137	LHFPL2/PCDH7/SPARC	3	0	3		PCDH7/SPARC/LHFPL2	4.32272727272727	Component
GO:0032096	negative regulation of response to food	3/660	17/16167	0.0300428310969614	0.0300428310969614	0.262771971491137	BBS2/NUCB2/SPX	3	2	1	NUCB2/BBS2	SPX	4.32272727272727	Process
GO:0033539	fatty acid beta-oxidation using acyl-CoA dehydrogenase	3/660	17/16167	0.0300428310969614	0.0300428310969614	0.262771971491137	ACAD11/ACOX1/LOC102190925	3	3	0	ACAD11/LOC102190925/ACOX1		4.32272727272727	Process
GO:0034706	sodium channel complex	3/660	17/16167	0.0300428310969614	0.0300428310969614	0.262771971491137	SCN2B/SCN3B/SCNN1B	3	2	1	SCN3B/SCN2B	SCNN1B	4.32272727272727	Component
GO:0035865	cellular response to potassium ion	3/660	17/16167	0.0300428310969614	0.0300428310969614	0.262771971491137	LOC102177976/LOC102189034/NPTX1	3	3	0	LOC102177976/LOC102189034/NPTX1		4.32272727272727	Process
GO:0047045	testosterone 17-beta-dehydrogenase (NADP+) activity	3/660	17/16167	0.0300428310969614	0.0300428310969614	0.262771971491137	LOC102176622/LOC102187782/LOC102187932	3	0	3		LOC102176622/LOC102187932/LOC102187782	4.32272727272727	Function
GO:0070401	NADP+ binding	3/660	17/16167	0.0300428310969614	0.0300428310969614	0.262771971491137	LOC102176622/LOC102187782/LOC102187932	3	0	3		LOC102176622/LOC102187932/LOC102187782	4.32272727272727	Function
GO:0071799	cellular response to prostaglandin D stimulus	3/660	17/16167	0.0300428310969614	0.0300428310969614	0.262771971491137	LOC102176622/LOC102187782/LOC102187932	3	0	3		LOC102176622/LOC102187932/LOC102187782	4.32272727272727	Process
GO:0007256	activation of JNKK activity	2/660	7/16167	0.0304855902356389	0.0304855902356389	0.262771971491137	MAP3K9/NRK	2	1	1	MAP3K9	NRK	6.9987012987013	Process
GO:0008242	omega peptidase activity	2/660	7/16167	0.0304855902356389	0.0304855902356389	0.262771971491137	GGT1/UCHL1	2	1	1	UCHL1	GGT1	6.9987012987013	Function
GO:0010999	regulation of eIF2 alpha phosphorylation by heme	2/660	7/16167	0.0304855902356389	0.0304855902356389	0.262771971491137	HBBC/LOC102175876	2	2	0	LOC102175876/HBBC		6.9987012987013	Process
GO:0019062	virion attachment to host cell	2/660	7/16167	0.0304855902356389	0.0304855902356389	0.262771971491137	LRRC15/PVRL2	2	1	1	MSTRG.6252	LRRC15	6.9987012987013	Process
GO:0030185	nitric oxide transport	2/660	7/16167	0.0304855902356389	0.0304855902356389	0.262771971491137	HBBC/LOC102175876	2	2	0	LOC102175876/HBBC		6.9987012987013	Process
GO:0030321	transepithelial chloride transport	2/660	7/16167	0.0304855902356389	0.0304855902356389	0.262771971491137	CFTR/SLC12A2	2	0	2		CFTR/SLC12A2	6.9987012987013	Process
GO:0031721	hemoglobin alpha binding	2/660	7/16167	0.0304855902356389	0.0304855902356389	0.262771971491137	HBBC/LOC102175876	2	2	0	LOC102175876/HBBC		6.9987012987013	Function
GO:0032964	collagen biosynthetic process	2/660	7/16167	0.0304855902356389	0.0304855902356389	0.262771971491137	ADAMTS2/SERPINH1	2	0	2		ADAMTS2/SERPINH1	6.9987012987013	Process
GO:0045586	regulation of gamma-delta T cell differentiation	2/660	7/16167	0.0304855902356389	0.0304855902356389	0.262771971491137	LCK/RORC	2	1	1	RORC	LCK	6.9987012987013	Process
GO:0046975	histone methyltransferase activity (H3-K36 specific)	2/660	7/16167	0.0304855902356389	0.0304855902356389	0.262771971491137	LOC108633232/SETMAR	2	0	2		LOC108633232/MSTRG.1498	6.9987012987013	Function
GO:0070180	large ribosomal subunit rRNA binding	2/660	7/16167	0.0304855902356389	0.0304855902356389	0.262771971491137	LOC102188153/LOC108636730	2	2	0	LOC108636730/LOC102188153		6.9987012987013	Function
GO:0071546	pi-body	2/660	7/16167	0.0304855902356389	0.0304855902356389	0.262771971491137	PIWIL2/TDRKH	2	2	0	TDRKH/PIWIL2		6.9987012987013	Component
GO:0071676	negative regulation of mononuclear cell migration	2/660	7/16167	0.0304855902356389	0.0304855902356389	0.262771971491137	GREM1/PLCB1	2	1	1	PLCB1	GREM1	6.9987012987013	Process
GO:0072576	liver morphogenesis	2/660	7/16167	0.0304855902356389	0.0304855902356389	0.262771971491137	MKI67/TET2	2	0	2		TET2/MKI67	6.9987012987013	Process
GO:0086042	cardiac muscle cell-cardiac muscle cell adhesion	2/660	7/16167	0.0304855902356389	0.0304855902356389	0.262771971491137	LOC102184211/PKP2	2	1	1	PKP2	LOC102184211	6.9987012987013	Process
GO:0086070	SA node cell to atrial cardiac muscle cell communication	2/660	7/16167	0.0304855902356389	0.0304855902356389	0.262771971491137	GJC1/SCN3B	2	2	0	SCN3B/GJC1		6.9987012987013	Process
GO:0090527	actin filament reorganization	2/660	7/16167	0.0304855902356389	0.0304855902356389	0.262771971491137	DMTN/GDPD2	2	1	1	DMTN	GDPD2	6.9987012987013	Process
GO:1904637	cellular response to ionomycin	2/660	7/16167	0.0304855902356389	0.0304855902356389	0.262771971491137	PLCB1/ZNF683	2	1	1	PLCB1	ZNF683	6.9987012987013	Process
GO:2000544	regulation of endothelial cell chemotaxis to fibroblast growth factor	2/660	7/16167	0.0304855902356389	0.0304855902356389	0.262771971491137	FGF16/FGF18	2	0	2		FGF18/FGF16	6.9987012987013	Process
GO:2000553	positive regulation of T-helper 2 cell cytokine production	2/660	7/16167	0.0304855902356389	0.0304855902356389	0.262771971491137	PRKCZ/RSAD2	2	2	0	RSAD2/PRKCZ		6.9987012987013	Process
GO:2001046	positive regulation of integrin-mediated signaling pathway	2/660	7/16167	0.0304855902356389	0.0304855902356389	0.262771971491137	DMTN/LIMS1	2	2	0	DMTN/LIMS1		6.9987012987013	Process
GO:0000079	regulation of cyclin-dependent protein serine/threonine kinase activity	8/660	90/16167	0.030542195771981	0.030542195771981	0.262771971491137	CCND1/CCND2/CDK6/CDKN1A/CDKN2B/CKS2/GADD45A/PKMYT1	8	3	5	GADD45A/CDKN2B/CDKN1A	CDK6/CCND2/CKS2/PKMYT1/CCND1	2.17737373737374	Process
GO:0001649	osteoblast differentiation	8/660	90/16167	0.030542195771981	0.030542195771981	0.262771971491137	BMP6/DLK1/FGF9/IGF2/IGFBP5/SHOX2/SOX8/TP53INP2	8	2	6	FGF9/BMP6	SHOX2/IGFBP5/TP53INP2/DLK1/SOX8/IGF2	2.17737373737374	Process
GO:0045582	positive regulation of T cell differentiation	8/660	90/16167	0.030542195771981	0.030542195771981	0.262771971491137	CCL19/CD74/DUSP10/IL12A/LCK/LOC102188267/PRKCZ/SASH3	8	2	6	IL12A/PRKCZ	LCK/CD74/CCL19/DUSP10/LOC102188267/SASH3	2.17737373737374	Process
GO:2000134	negative regulation of G1/S transition of mitotic cell cycle	8/660	90/16167	0.030542195771981	0.030542195771981	0.262771971491137	BTG2/CCND1/CDKN1A/CDKN2B/CTDSPL/GADD45A/LOC102175889/MYO16	8	4	4	GADD45A/CDKN2B/CTDSPL/CDKN1A	MYO16/BTG2/LOC102175889/CCND1	2.17737373737374	Process
GO:0045665	negative regulation of neuron differentiation	16/660	234/16167	0.0308236977907184	0.0308236977907184	0.264798082513194	CAV1/CNTF/CNTN2/DIO3/EPHA3/EPHB2/FSTL4/GDF11/IL15RA/NR2F1/RAP1GAP/SEMA3A/SEMA6C/SOX3/SOX8/XYLT1	16	5	11	RAP1GAP/CAV1/IL15RA/CNTF/DIO3	EPHA3/EPHB2/SEMA6C/SEMA3A/GDF11/NR2F1/FSTL4/CNTN2/SOX8/XYLT1/SOX3	1.67490287490287	Process
GO:0006805	xenobiotic metabolic process	11/660	142/16167	0.0310740528473929	0.0310740528473929	0.265482693180513	ALDH3A1/BCHE/EPHX1/GGT1/LOC102176622/LOC102185621/LOC102187782/LOC102187932/AKR7A2/NCEH1/RORC	11	3	8	NCEH1/LOC102185621/RORC	BCHE/LOC102176622/LOC102187932/LOC102187782/EPHX1/ALDH3A1/GGT1/MSTRG.849	1.89753521126761	Process
GO:0048863	stem cell differentiation	11/660	142/16167	0.0310740528473929	0.0310740528473929	0.265482693180513	BCHE/CDK6/EDN3/GREM1/LOC102175560/LOC108634739/OSR1/SEMA3A/SOX11/SOX17/SOX8	11	3	8	LOC102175560/SOX17/LOC108634739	BCHE/SEMA3A/CDK6/GREM1/OSR1/SOX11/EDN3/SOX8	1.89753521126761	Process
GO:0021675	nerve development	7/660	74/16167	0.0310878874256551	0.0310878874256551	0.265482693180513	EPHB2/GABRB3/LOC102175177/LOC108634739/MAFB/NPTX1/SEMA3A	7	3	4	NPTX1/GABRB3/LOC108634739	EPHB2/LOC102175177/SEMA3A/MAFB	2.31713759213759	Process
GO:2001259	positive regulation of cation channel activity	7/660	74/16167	0.0310878874256551	0.0310878874256551	0.265482693180513	EPHB2/HCN1/LRRC38/LRRC55/S100A1/SHANK3/STAC	7	4	3	S100A1/SHANK3/HCN1/STAC	EPHB2/LRRC55/LRRC38	2.31713759213759	Process
GO:0051188	cofactor biosynthetic process	14/660	197/16167	0.0314896700048341	0.0314896700048341	0.268515423916464	ACSBG1/ALAD/ALAS1/ALAS2/GGT1/GPI/HACD1/LOC102189337/MLYCD/SLC11A2/PDK4/PKM/PTS/SOD2	14	6	8	PDK4/ALAD/PTS/MLYCD/ALAS2/MSTRG.3384	SOD2/PKM/HACD1/GPI/LOC102189337/ACSBG1/ALAS1/GGT1	1.74079372404246	Process
GO:0004713	protein tyrosine kinase activity	12/660	161/16167	0.0324626770482313	0.0324626770482313	0.273929127592598	CAMKK2/CRIM1/DDR2/EPHA3/EPHB2/EPHB3/FGF16/FGF18/FGF9/HBEGF/LCK/PTK6	12	4	8	CRIM1/FGF9/PTK6/CAMKK2	EPHA3/EPHB3/EPHB2/LCK/DDR2/HBEGF/FGF18/FGF16	1.8257481648786	Function
GO:0004712	protein serine/threonine/tyrosine kinase activity	4/660	30/16167	0.0324904643182412	0.0324904643182412	0.273929127592598	MAP3K9/MAPK10/PDK4/SGK1	4	3	1	PDK4/MAPK10/MAP3K9	SGK1	3.26606060606061	Function
GO:0019825	oxygen binding	4/660	30/16167	0.0324904643182412	0.0324904643182412	0.273929127592598	HBBC/LOC102175876/NOX4/SOD2	4	3	1	LOC102175876/HBBC/NOX4	SOD2	3.26606060606061	Function
GO:0033612	receptor serine/threonine kinase binding	4/660	30/16167	0.0324904643182412	0.0324904643182412	0.273929127592598	BMP6/CAV1/LOC100861338/PEBP1	4	2	2	CAV1/BMP6	PEBP1/LOC100861338	3.26606060606061	Function
GO:0048240	sperm capacitation	4/660	30/16167	0.0324904643182412	0.0324904643182412	0.273929127592598	ABHD2/CFTR/PCSK4/PEBP1	4	2	2	PCSK4/ABHD2	CFTR/PEBP1	3.26606060606061	Process
GO:0051568	histone H3-K4 methylation	4/660	30/16167	0.0324904643182412	0.0324904643182412	0.273929127592598	KDM6A/LOC108633232/SETMAR/TET2	4	1	3	KDM6A	TET2/LOC108633232/MSTRG.1498	3.26606060606061	Process
GO:1904322	cellular response to forskolin	4/660	30/16167	0.0324904643182412	0.0324904643182412	0.273929127592598	CFTR/LOC102176622/LOC102187782/LOC102187932	4	0	4		CFTR/LOC102176622/LOC102187932/LOC102187782	3.26606060606061	Process
GO:0002711	positive regulation of T cell mediated immunity	5/660	44/16167	0.0326480637256942	0.0326480637256942	0.273929127592598	IL12A/PVRL2/PRKCZ/RSAD2/SASH3	5	4	1	IL12A/RSAD2/PRKCZ/MSTRG.6252	SASH3	2.78357438016529	Process
GO:0018208	peptidyl-proline modification	5/660	44/16167	0.0326480637256942	0.0326480637256942	0.273929127592598	EGLN3/LOC108637382/P3H2/P4HA3/PPIC	5	2	3	P4HA3/EGLN3	P3H2/LOC108637382/PPIC	2.78357438016529	Process
GO:0048066	developmental pigmentation	5/660	44/16167	0.0326480637256942	0.0326480637256942	0.273929127592598	CITED1/EDN3/GPR143/MLPH/SOD2	5	1	4	MLPH	SOD2/EDN3/CITED1/GPR143	2.78357438016529	Process
GO:0048247	lymphocyte chemotaxis	5/660	44/16167	0.0326480637256942	0.0326480637256942	0.273929127592598	CCL19/CX3CL1/CXCL10/CXCL9/LOC102175889	5	1	4	CX3CL1	CXCL9/CXCL10/CCL19/LOC102175889	2.78357438016529	Process
GO:0005782	peroxisomal matrix	7/660	75/16167	0.0331303476761339	0.0331303476761339	0.277571042814833	ACOX1/HMGCL/IDH1/LOC102182510/LOC102184912/MLYCD/PAOX	7	6	1	HMGCL/LOC102184912/LOC102182510/MLYCD/ACOX1/MSTRG.13773	IDH1	2.28624242424242	Component
GO:0045765	regulation of angiogenesis	20/660	314/16167	0.0333621731227687	0.0333621731227687	0.279107041975672	ADAM12/ADGRB1/ANGPT2/ANGPTL4/CRHR2/CX3CL1/CX3CR1/CXCL10/DLL4/FGF18/GATA2/GREM1/HHIP/HMOX1/IGF2/KLF2/LOC102175889/S100A1/SPARC/TSPAN12	20	8	12	S100A1/HMOX1/ANGPTL4/KLF2/DLL4/CX3CL1/GATA2/ANGPT2	TSPAN12/CRHR2/CXCL10/SPARC/GREM1/ADGRB1/HHIP/LOC102175889/FGF18/CX3CR1/ADAM12/IGF2	1.56022003474233	Process
GO:0051251	positive regulation of lymphocyte activation	18/660	275/16167	0.0334884327791303	0.0334884327791303	0.279756703744992	AIF1/CAV1/CCL19/CD74/CDKN1A/DUSP10/IGF2/IL12A/IL15RA/LCK/LOC100861338/LOC102175177/LOC102175889/LOC102188267/NOD2/PRKCZ/SASH3/TFRC	18	6	12	IL12A/CAV1/IL15RA/PRKCZ/NOD2/CDKN1A	TFRC/LCK/LOC102175177/CD74/CCL19/DUSP10/LOC102175889/AIF1/LOC102188267/LOC100861338/IGF2/SASH3	1.60333884297521	Process
GO:0015850	organic hydroxy compound transport	12/660	162/16167	0.0338172012407657	0.0338172012407657	0.282093754972551	ABCA1/ABCG2/AQP3/CAV1/CFTR/DRD1/LHB/LIPG/LOC102176622/LOC102187782/LOC102187932/MIP	12	7	5	CAV1/MIP/ABCG2/AQP3/ABCA1/DRD1/LIPG	CFTR/LOC102176622/LOC102187932/LOC102187782/LHB	1.81447811447811	Process
GO:0005912	adherens junction	16/660	237/16167	0.0340736430869892	0.0340736430869892	0.28363031164746	ADGRB1/CAMSAP3/CAV1/ITGB6/KLF11/LIMS1/LOC102184211/LOC102189471/PVRL2/NDRG1/NECTIN1/NOX4/PKP2/SHROOM2/TNS3/TRIP6	16	9	7	TNS3/CAV1/PKP2/CAMSAP3/LIMS1/KLF11/NDRG1/NOX4/MSTRG.6252	ITGB6/ADGRB1/NECTIN1/LOC102184211/TRIP6/SHROOM2/LOC102189471	1.65370157268891	Component
GO:0042594	response to starvation	15/660	218/16167	0.0340999573659547	0.0340999573659547	0.28363031164746	ANGPTL4/CDKN1A/FADS1/FSTL1/GCGR/HMGCL/LOC102176622/LOC102184211/LOC102187782/LOC102187932/LOC102190925/LOC108634955/NUCB2/PDK4/WNT2B	15	8	7	HMGCL/LOC102190925/PDK4/ANGPTL4/NUCB2/GCGR/CDKN1A/LOC108634955	FSTL1/WNT2B/LOC102176622/LOC102187932/LOC102187782/LOC102184211/FADS1	1.6854670558799	Process
GO:0030168	platelet activation	9/660	109/16167	0.0342164933392707	0.0342164933392707	0.283779441193891	COL1A2/CX3CL1/DGKI/ENTPD2/F2RL2/LCK/LOC102175526/VAV2/VWF	9	5	4	LOC102175526/DGKI/VWF/F2RL2/CX3CL1	LCK/COL1A2/VAV2/ENTPD2	2.02256046705588	Process
GO:0043266	regulation of potassium ion transport	9/660	109/16167	0.0342164933392707	0.0342164933392707	0.283779441193891	CAV1/DRD1/EDN3/KCNAB1/KCNE5/KCNIP4/KCNQ1/LRRC38/LRRC55	9	3	6	CAV1/KCNIP4/DRD1	KCNAB1/EDN3/LRRC55/LRRC38/KCNQ1/KCNE5	2.02256046705588	Process
GO:0048232	male gamete generation	28/660	477/16167	0.0348409330394653	0.0348409330394653	0.288080807013927	ABHD2/ACOX1/ADAMTS2/BBS2/CCND2/CFTR/CLDN11/DDX25/GGT1/HOOK1/HSPA2/IQCG/KHDRBS3/LOC102186069/LOC108637964/MAP7/PVRL2/MYCBPAP/PCSK4/PEBP1/PIWIL2/SOX17/SOX3/SOX8/SPATA18/SPATA20/SYCE3/TDRKH	28	16	12	IQCG/HOOK1/TDRKH/SYCE3/PCSK4/PIWIL2/MAP7/HSPA2/SOX17/BBS2/SPATA20/MYCBPAP/ACOX1/ABHD2/DDX25/MSTRG.6252	CLDN11/LOC102186069/CFTR/CCND2/SPATA18/ADAMTS2/KHDRBS3/PEBP1/LOC108637964/SOX8/SOX3/GGT1	1.4378883171336	Process
GO:0007263	nitric oxide mediated signal transduction	3/660	18/16167	0.0349853803762981	0.0349853803762981	0.288080807013927	DDAH1/MAFA/RASD1	3	2	1	DDAH1/RASD1	MAFA	4.08257575757576	Process
GO:0019747	regulation of isoprenoid metabolic process	3/660	18/16167	0.0349853803762981	0.0349853803762981	0.288080807013927	LOC102176622/LOC102187782/LOC102187932	3	0	3		LOC102176622/LOC102187932/LOC102187782	4.08257575757576	Process
GO:0048557	embryonic digestive tract morphogenesis	3/660	18/16167	0.0349853803762981	0.0349853803762981	0.288080807013927	SHOX2/SIX2/SOX11	3	0	3		SHOX2/SIX2/SOX11	4.08257575757576	Process
GO:1990646	cellular response to prolactin	3/660	18/16167	0.0349853803762981	0.0349853803762981	0.288080807013927	LOC102176622/LOC102187782/LOC102187932	3	0	3		LOC102176622/LOC102187932/LOC102187782	4.08257575757576	Process
GO:0016835	carbon-oxygen lyase activity	6/660	60/16167	0.0350974413407925	0.0350974413407925	0.288179006308962	ALAD/CA12/HACD1/HADHB/LOC106501968/PTS	6	4	2	ALAD/CA12/HADHB/PTS	LOC106501968/HACD1	2.44954545454545	Function
GO:1904724	tertiary granule lumen	6/660	60/16167	0.0350974413407925	0.0350974413407925	0.288179006308962	HBBC/IDH1/LOC102175876/LRG1/QPCT/TNFAIP6	6	2	4	LOC102175876/HBBC	IDH1/TNFAIP6/LRG1/QPCT	2.44954545454545	Component
GO:0003231	cardiac ventricle development	10/660	127/16167	0.0351519182351973	0.0351519182351973	0.288215158059767	COL11A1/CPE/DLL4/FGF9/LOC108637382/PAX8/PDE2A/PKP2/SOX11/TNNT2	10	5	5	PKP2/DLL4/PAX8/FGF9/PDE2A	LOC108637382/COL11A1/SOX11/TNNT2/CPE	1.92877594846099	Process
GO:0042593	glucose homeostasis	15/660	219/16167	0.0352909568009867	0.0352909568009867	0.288943552875339	ADGRF5/C1QTNF3/FABP5/GCGR/GPI/IGFBP5/LOC102175177/LOC102175889/LOC102190983/MLXIPL/NOX4/NPTX1/PDK4/RPH3AL/SH2B2	15	8	7	PDK4/FABP5/LOC102190983/RPH3AL/GCGR/NPTX1/ADGRF5/NOX4	IGFBP5/LOC102175177/GPI/LOC102175889/C1QTNF3/MLXIPL/SH2B2	1.67777085927771	Process
GO:0016620	oxidoreductase activity, acting on the aldehyde or oxo group of donors, NAD or NADP as acceptor	5/660	45/16167	0.0355414708224987	0.0355414708224987	0.290581283578682	ALDH1L2/ALDH3A1/LOC102176622/LOC102187782/LOC102187932	5	1	4	ALDH1L2	LOC102176622/LOC102187932/LOC102187782/ALDH3A1	2.72171717171717	Function
GO:0035025	positive regulation of Rho protein signal transduction	4/660	31/16167	0.0361392439883776	0.0361392439883776	0.294631558265169	ADGRG1/COL3A1/F2RL2/GPR20	4	2	2	F2RL2/ADGRG1	COL3A1/GPR20	3.16070381231672	Process
GO:0050931	pigment cell differentiation	4/660	31/16167	0.0361392439883776	0.0361392439883776	0.294631558265169	CITED1/EDN3/MLPH/SOD2	4	1	3	MLPH	SOD2/EDN3/CITED1	3.16070381231672	Process
GO:0016042	lipid catabolic process	16/660	239/16167	0.0363751775934585	0.0363751775934585	0.296135593063398	ABHD2/ACAA2/ACAD11/ACOX1/CPT1A/FABP5/HADHB/LIPG/LOC100861279/LOC102176622/LOC102182510/LOC102187782/LOC102187932/LOC102190925/LOC106501968/PLCB1	16	12	4	ACAD11/LOC102190925/LOC102182510/HADHB/PLCB1/LOC100861279/FABP5/ACOX1/ABHD2/LIPG/ACAA2/CPT1A	LOC106501968/LOC102176622/LOC102187932/LOC102187782	1.63986306580449	Process
GO:0015711	organic anion transport	26/660	438/16167	0.0364741750961274	0.0364741750961274	0.296522137118086	ABCA1/ABCG2/ATP8A2/CA12/CFTR/CPT1A/HBBC/LOC100861279/LOC102175526/LOC102175876/LOC102176622/LOC102177789/LOC102187782/LOC102187932/MIP/PLSCR5/SLC13A5/SLC16A11/SLC16A6/SLC26A7/SLC27A6/SLC2A3/SLC4A3/SLC6A6/SPX/THRSP	26	17	9	PLSCR5/LOC102175526/MIP/SLC2A3/ABCG2/SLC27A6/ABCA1/CA12/LOC102177789/ATP8A2/SLC26A7/LOC100861279/LOC102175876/HBBC/SLC13A5/SLC16A11/CPT1A	SLC4A3/CFTR/SPX/LOC102176622/LOC102187932/LOC102187782/SLC16A6/SLC6A6/THRSP	1.45406807804068	Process
GO:1901990	regulation of mitotic cell cycle phase transition	21/660	338/16167	0.0374318154245917	0.0374318154245917	0.303626351871357	AIF1/BRSK1/BTG2/CCND1/CCND2/CDK6/CDKN1A/CDKN2B/CENPF/CTDSPL/DLGAP5/DTL/GADD45A/HACD1/HSPA2/LOC102175889/LOC108634551/MYO16/PCNT/PLCB1/RAD51B	21	8	13	PCNT/GADD45A/CDKN2B/RAD51B/HSPA2/PLCB1/CTDSPL/CDKN1A	CDK6/CCND2/DLGAP5/MYO16/HACD1/BTG2/CENPF/DTL/BRSK1/LOC102175889/AIF1/CCND1/LOC108634551	1.52190693921463	Process
GO:0046395	carboxylic acid catabolic process	16/660	240/16167	0.037567398809846	0.037567398809846	0.303626351871357	ACAA2/ACAD11/ACOX1/ASPA/CPT1A/DDAH1/FAH/HADHB/HMGCL/HNMT/IL4I1/LOC102182510/LOC102184912/LOC102190925/LOC106501968/SHMT1	16	13	3	ACAD11/HMGCL/LOC102190925/DDAH1/LOC102184912/LOC102182510/HADHB/IL4I1/ASPA/ACOX1/FAH/ACAA2/CPT1A	HNMT/LOC106501968/SHMT1	1.6330303030303	Process
GO:0033003	regulation of mast cell activation	6/660	61/16167	0.0376377922645612	0.0376377922645612	0.303626351871357	CFTR/GATA2/LOC102175526/PVRL2/NPPC/NR4A3	6	4	2	LOC102175526/NR4A3/GATA2/MSTRG.6252	NPPC/CFTR	2.40938897168405	Process
GO:0070206	protein trimerization	6/660	61/16167	0.0376377922645612	0.0376377922645612	0.303626351871357	C1QTNF3/C1QTNF6/COL1A2/COL6A2/LOC102169889/LOC102173185	6	1	5	LOC102169889	COL6A2/COL1A2/C1QTNF6/C1QTNF3/LOC102173185	2.40938897168405	Process
GO:0033500	carbohydrate homeostasis	15/660	221/16167	0.0377629483276498	0.0377629483276498	0.303626351871357	ADGRF5/C1QTNF3/FABP5/GCGR/GPI/IGFBP5/LOC102175177/LOC102175889/LOC102190983/MLXIPL/NOX4/NPTX1/PDK4/RPH3AL/SH2B2	15	8	7	PDK4/FABP5/LOC102190983/RPH3AL/GCGR/NPTX1/ADGRF5/NOX4	IGFBP5/LOC102175177/GPI/LOC102175889/C1QTNF3/MLXIPL/SH2B2	1.66258741258741	Process
GO:0021987	cerebral cortex development	9/660	111/16167	0.0377976570536221	0.0377976570536221	0.303626351871357	ADGRG1/BBS2/COL3A1/CX3CR1/MDK/NR2F1/PLCB1/SEMA3A/SLC2A3	9	4	5	SLC2A3/PLCB1/BBS2/ADGRG1	COL3A1/SEMA3A/NR2F1/MDK/CX3CR1	1.98611793611794	Process
GO:0055123	digestive system development	12/660	165/16167	0.0381218941568401	0.0381218941568401	0.303626351871357	C14H8orf22/COL3A1/EPHB3/FGF9/IGF2/PTK6/SCT/SHOX2/SIX2/SOX11/SOX17/TIGAR	12	4	8	FGF9/PTK6/SOX17/C14H8orf22	EPHB3/SHOX2/COL3A1/TIGAR/SIX2/SOX11/SCT/IGF2	1.78148760330578	Process
GO:1901654	response to ketone	19/660	299/16167	0.0381508033996601	0.0381508033996601	0.303626351871357	ABCG2/ABHD2/CAV1/CCL19/CCND1/CCND2/CFTR/ELN/FIBIN/FOSL2/GPI/KLF2/LOC102175560/LOC102175889/LOC102176622/LOC102187782/LOC102187932/PEBP1/PSPH	19	7	12	CAV1/LOC102175560/ABCG2/KLF2/FOSL2/ABHD2/PSPH	CFTR/CCND2/CCL19/LOC102176622/LOC102187932/LOC102187782/FIBIN/PEBP1/GPI/LOC102175889/ELN/CCND1	1.55656734569778	Process
GO:1902807	negative regulation of cell cycle G1/S phase transition	8/660	94/16167	0.0381585202223974	0.0381585202223974	0.303626351871357	BTG2/CCND1/CDKN1A/CDKN2B/CTDSPL/GADD45A/LOC102175889/MYO16	8	4	4	GADD45A/CDKN2B/CTDSPL/CDKN1A	MYO16/BTG2/LOC102175889/CCND1	2.08471953578337	Process
GO:0015909	long-chain fatty acid transport	5/660	46/16167	0.0385881404853474	0.0385881404853474	0.303626351871357	CPT1A/LOC100861279/SLC27A6/SPX/THRSP	5	3	2	SLC27A6/LOC100861279/CPT1A	SPX/THRSP	2.66254940711462	Process
GO:0032420	stereocilium	5/660	46/16167	0.0385881404853474	0.0385881404853474	0.303626351871357	ADGRV1/BBS2/CEACAM16/MORN4/MYO7A	5	3	2	ADGRV1/BBS2/MORN4	MYO7A/CEACAM16	2.66254940711462	Component
GO:0051271	negative regulation of cellular component movement	18/660	280/16167	0.038896251413585	0.038896251413585	0.303626351871357	ABHD2/ADGRB1/ADGRG1/AIF1/ANGPT2/COL3A1/CX3CL1/CX3CR1/DLL4/DRD1/DUSP10/GREM1/HMOX1/IGFBP5/LOC102175889/PLCB1/PLXNB3/SEMA3A	18	9	9	HMOX1/DLL4/DRD1/PLCB1/CX3CL1/ADGRG1/ABHD2/ANGPT2/PLXNB3	IGFBP5/COL3A1/SEMA3A/GREM1/ADGRB1/DUSP10/LOC102175889/CX3CR1/AIF1	1.57470779220779	Process
GO:0003988	acetyl-CoA C-acyltransferase activity	2/660	8/16167	0.0395636019949419	0.0395636019949419	0.303626351871357	ACAA2/HADHB	2	2	0	HADHB/ACAA2		6.12386363636364	Function
GO:0004300	enoyl-CoA hydratase activity	2/660	8/16167	0.0395636019949419	0.0395636019949419	0.303626351871357	HADHB/LOC106501968	2	1	1	HADHB	LOC106501968	6.12386363636364	Function
GO:0004301	epoxide hydrolase activity	2/660	8/16167	0.0395636019949419	0.0395636019949419	0.303626351871357	EPHX1/AKR7A2	2	0	2		EPHX1/MSTRG.849	6.12386363636364	Function
GO:0009158	ribonucleoside monophosphate catabolic process	2/660	8/16167	0.0395636019949419	0.0395636019949419	0.303626351871357	AMPD3/PDE2A	2	2	0	PDE2A/AMPD3		6.12386363636364	Process
GO:0010452	histone H3-K36 methylation	2/660	8/16167	0.0395636019949419	0.0395636019949419	0.303626351871357	LOC108633232/SETMAR	2	0	2		LOC108633232/MSTRG.1498	6.12386363636364	Process
GO:0015379	potassium:chloride symporter activity	2/660	8/16167	0.0395636019949419	0.0395636019949419	0.303626351871357	SLC12A1/SLC12A2	2	1	1	SLC12A1	SLC12A2	6.12386363636364	Function
GO:0017128	phospholipid scramblase activity	2/660	8/16167	0.0395636019949419	0.0395636019949419	0.303626351871357	LOC102175526/PLSCR5	2	2	0	PLSCR5/LOC102175526		6.12386363636364	Function
GO:0019087	transformation of host cell by virus	2/660	8/16167	0.0395636019949419	0.0395636019949419	0.303626351871357	LOC102177976/LOC102189034	2	2	0	LOC102177976/LOC102189034		6.12386363636364	Process
GO:0021796	cerebral cortex regionalization	2/660	8/16167	0.0395636019949419	0.0395636019949419	0.303626351871357	ADGRG1/NR2F1	2	1	1	ADGRG1	NR2F1	6.12386363636364	Process
GO:0021830	interneuron migration from the subpallium to the cortex	2/660	8/16167	0.0395636019949419	0.0395636019949419	0.303626351871357	CNTN2/DRD1	2	1	1	DRD1	CNTN2	6.12386363636364	Process
GO:0021894	cerebral cortex GABAergic interneuron development	2/660	8/16167	0.0395636019949419	0.0395636019949419	0.303626351871357	CNTN2/DRD1	2	1	1	DRD1	CNTN2	6.12386363636364	Process
GO:0033592	RNA strand annealing activity	2/660	8/16167	0.0395636019949419	0.0395636019949419	0.303626351871357	LOC102177976/LOC102189034	2	2	0	LOC102177976/LOC102189034		6.12386363636364	Function
GO:0035511	oxidative DNA demethylation	2/660	8/16167	0.0395636019949419	0.0395636019949419	0.303626351871357	TET1/TET2	2	0	2		TET2/TET1	6.12386363636364	Process
GO:0035988	chondrocyte proliferation	2/660	8/16167	0.0395636019949419	0.0395636019949419	0.303626351871357	DDR2/MMP16	2	0	2		DDR2/MMP16	6.12386363636364	Process
GO:0044224	juxtaparanode region of axon	2/660	8/16167	0.0395636019949419	0.0395636019949419	0.303626351871357	CNTN2/KCNAB1	2	0	2		KCNAB1/CNTN2	6.12386363636364	Component
GO:0044650	adhesion of symbiont to host cell	2/660	8/16167	0.0395636019949419	0.0395636019949419	0.303626351871357	LRRC15/PVRL2	2	1	1	MSTRG.6252	LRRC15	6.12386363636364	Process
GO:0045650	negative regulation of macrophage differentiation	2/660	8/16167	0.0395636019949419	0.0395636019949419	0.303626351871357	C1QC/GATA2	2	1	1	GATA2	C1QC	6.12386363636364	Process
GO:0045654	positive regulation of megakaryocyte differentiation	2/660	8/16167	0.0395636019949419	0.0395636019949419	0.303626351871357	GATA2/RAB7B	2	1	1	GATA2	RAB7B	6.12386363636364	Process
GO:0048170	positive regulation of long-term neuronal synaptic plasticity	2/660	8/16167	0.0395636019949419	0.0395636019949419	0.303626351871357	EPHB2/SHANK3	2	1	1	SHANK3	EPHB2	6.12386363636364	Process
GO:0048793	pronephros development	2/660	8/16167	0.0395636019949419	0.0395636019949419	0.303626351871357	OSR1/PAX8	2	1	1	PAX8	OSR1	6.12386363636364	Process
GO:0051601	exocyst localization	2/660	8/16167	0.0395636019949419	0.0395636019949419	0.303626351871357	EXOC3L4/LOC108638483	2	2	0	EXOC3L4/LOC108638483		6.12386363636364	Process
GO:0072161	mesenchymal cell differentiation involved in kidney development	2/660	8/16167	0.0395636019949419	0.0395636019949419	0.303626351871357	OSR1/SIX2	2	0	2		SIX2/OSR1	6.12386363636364	Process
GO:0072172	mesonephric tubule formation	2/660	8/16167	0.0395636019949419	0.0395636019949419	0.303626351871357	GREM1/OSR1	2	0	2		GREM1/OSR1	6.12386363636364	Process
GO:0090091	positive regulation of extracellular matrix disassembly	2/660	8/16167	0.0395636019949419	0.0395636019949419	0.303626351871357	DDR2/MELTF	2	1	1	MELTF	DDR2	6.12386363636364	Process
GO:0090324	negative regulation of oxidative phosphorylation	2/660	8/16167	0.0395636019949419	0.0395636019949419	0.303626351871357	MLXIPL/PDE2A	2	1	1	PDE2A	MLXIPL	6.12386363636364	Process
GO:1902001	fatty acid transmembrane transport	2/660	8/16167	0.0395636019949419	0.0395636019949419	0.303626351871357	CPT1A/THRSP	2	1	1	CPT1A	THRSP	6.12386363636364	Process
GO:1904776	regulation of protein localization to cell cortex	2/660	8/16167	0.0395636019949419	0.0395636019949419	0.303626351871357	GPSM2/SAPCD2	2	0	2		GPSM2/SAPCD2	6.12386363636364	Process
GO:2000020	positive regulation of male gonad development	2/660	8/16167	0.0395636019949419	0.0395636019949419	0.303626351871357	CFTR/SEMA3A	2	0	2		CFTR/SEMA3A	6.12386363636364	Process
GO:2000049	positive regulation of cell-cell adhesion mediated by cadherin	2/660	8/16167	0.0395636019949419	0.0395636019949419	0.303626351871357	ADAM19/SERPINF2	2	0	2		ADAM19/SERPINF2	6.12386363636364	Process
GO:2001012	mesenchymal cell differentiation involved in renal system development	2/660	8/16167	0.0395636019949419	0.0395636019949419	0.303626351871357	OSR1/SIX2	2	0	2		SIX2/OSR1	6.12386363636364	Process
GO:0045428	regulation of nitric oxide biosynthetic process	7/660	78/16167	0.0397875659181686	0.0397875659181686	0.303757512886606	AIF1/CAV1/DDAH1/HBBC/KLF2/LOC102175876/SOD2	7	5	2	DDAH1/CAV1/KLF2/LOC102175876/HBBC	SOD2/AIF1	2.19831002331002	Process
GO:0055072	iron ion homeostasis	7/660	78/16167	0.0397875659181686	0.0397875659181686	0.303757512886606	ABCG2/ALAS2/BMP6/HMOX1/SLC11A2/SOD2/TFRC	7	5	2	HMOX1/ABCG2/BMP6/ALAS2/MSTRG.3384	TFRC/SOD2	2.19831002331002	Process
GO:0004693	cyclin-dependent protein serine/threonine kinase activity	4/660	32/16167	0.0400147317798844	0.0400147317798844	0.303757512886606	CCND1/CDK6/CDKL2/CDKN1A	4	2	2	CDKL2/CDKN1A	CDK6/CCND1	3.06193181818182	Function
GO:0010042	response to manganese ion	4/660	32/16167	0.0400147317798844	0.0400147317798844	0.303757512886606	FIBIN/SLC11A2/SOD2/TFRC	4	1	3	MSTRG.3384	TFRC/SOD2/FIBIN	3.06193181818182	Process
GO:0021955	central nervous system neuron axonogenesis	4/660	32/16167	0.0400147317798844	0.0400147317798844	0.303757512886606	ARHGEF28/DCLK1/EPHB2/EPHB3	4	1	3	ARHGEF28	EPHB3/EPHB2/DCLK1	3.06193181818182	Process
GO:0042743	hydrogen peroxide metabolic process	4/660	32/16167	0.0400147317798844	0.0400147317798844	0.303757512886606	HBBC/LOC102175876/LOC108634747/SOD2	4	2	2	LOC102175876/HBBC	SOD2/LOC108634747	3.06193181818182	Process
GO:0045123	cellular extravasation	4/660	32/16167	0.0400147317798844	0.0400147317798844	0.303757512886606	ADD2/CX3CL1/LOC102175177/LOC102175889	4	1	3	CX3CL1	LOC102175177/ADD2/LOC102175889	3.06193181818182	Process
GO:0097472	cyclin-dependent protein kinase activity	4/660	32/16167	0.0400147317798844	0.0400147317798844	0.303757512886606	CCND1/CDK6/CDKL2/CDKN1A	4	2	2	CDKL2/CDKN1A	CDK6/CCND1	3.06193181818182	Function
GO:0016627	oxidoreductase activity, acting on the CH-CH group of donors	6/660	62/16167	0.0402925966530306	0.0402925966530306	0.303757512886606	ACAD11/ACOX1/LOC102176622/LOC102187782/LOC102187932/LOC102190925	6	3	3	ACAD11/LOC102190925/ACOX1	LOC102176622/LOC102187932/LOC102187782	2.37052785923754	Function
GO:0015645	fatty acid ligase activity	3/660	19/16167	0.040319532343288	0.040319532343288	0.303757512886606	ACSBG1/ACSM3/SLC27A6	3	2	1	SLC27A6/ACSM3	ACSBG1	3.8677033492823	Function
GO:0060547	negative regulation of necrotic cell death	3/660	19/16167	0.040319532343288	0.040319532343288	0.303757512886606	CASP8/CAV1/FZD9	3	2	1	CASP8/CAV1	FZD9	3.8677033492823	Process
GO:0071281	cellular response to iron ion	3/660	19/16167	0.040319532343288	0.040319532343288	0.303757512886606	BMP6/SLC11A2/TFRC	3	2	1	BMP6/MSTRG.3384	TFRC	3.8677033492823	Process
GO:0086009	membrane repolarization	3/660	19/16167	0.040319532343288	0.040319532343288	0.303757512886606	KCNJ3/KCNJ5/KCNQ1	3	0	3		KCNJ3/KCNJ5/KCNQ1	3.8677033492823	Process
GO:2000224	regulation of testosterone biosynthetic process	3/660	19/16167	0.040319532343288	0.040319532343288	0.303757512886606	LOC102176622/LOC102187782/LOC102187932	3	0	3		LOC102176622/LOC102187932/LOC102187782	3.8677033492823	Process
GO:0007187	G protein-coupled receptor signaling pathway, coupled to cyclic nucleotide second messenger	14/660	204/16167	0.04044607502	0.04044607502	0.304312539675762	ABCA1/ADCY8/CRHR2/DRD1/GALR3/GCGR/GNAO1/GPR161/LOC102175889/LPAR3/NPR3/PDE2A/PTGER1/S1PR1	14	8	6	LPAR3/S1PR1/ABCA1/DRD1/ADCY8/PDE2A/GNAO1/GCGR	GPR161/CRHR2/GALR3/PTGER1/LOC102175889/NPR3	1.68106060606061	Process
GO:0072507	divalent inorganic cation homeostasis	28/660	484/16167	0.0407048312692976	0.0407048312692976	0.305859581394145	ATP2B3/CACNA1I/CALB1/CAV1/CCL19/CCR8/CXCL10/CXCL9/DRD1/EDN3/F2RL2/FZD9/GATA2/GPR20/HCRTR1/KCNK3/LCK/LOC102175889/LOC108637382/LPAR3/ATP2B2/NUCB2/PVALB/S1PR1/STC2/SV2A/TMTC2/TRPM1	28	13	15	HCRTR1/LPAR3/S1PR1/SV2A/CAV1/CACNA1I/F2RL2/DRD1/NUCB2/STC2/TRPM1/GATA2/ATP2B3	LOC108637382/LCK/TMTC2/PVALB/CXCL9/CXCL10/CCL19/KCNK3/EDN3/CALB1/GPR20/LOC102175889/CCR8/FZD9/MSTRG.18649	1.41709241172051	Process
GO:0008270	zinc ion binding	21/660	342/16167	0.0415991802403103	0.0415991802403103	0.31196885400699	ADAMDEC1/AIRE/ALAD/CA12/CALB1/DDAH1/HHIP/LACTB2/LIMS1/LOC102189337/LOC102190650/MMP16/MMP2/MMP23B/SLC11A2/QPCT/SHANK3/SIRT3/SMPDL3A/TET2/TIMP4	21	12	9	AIRE/DDAH1/SHANK3/ADAMDEC1/ALAD/SMPDL3A/CA12/LIMS1/LACTB2/TIMP4/SIRT3/MSTRG.3384	LOC102190650/TET2/QPCT/MMP16/CALB1/MMP23B/HHIP/MMP2/LOC102189337	1.50410685805423	Function
GO:0032649	regulation of interferon-gamma production	9/660	113/16167	0.0416262757650878	0.0416262757650878	0.31196885400699	IL12A/IL27RA/LOC100861338/LOC108633536/LOC108635143/NOD2/SASH3/TLR7/ZNF683	9	4	5	IL12A/NOD2/LOC108633536/LOC108635143	ZNF683/IL27RA/LOC100861338/TLR7/SASH3	1.95096540627514	Process
GO:0050954	sensory perception of mechanical stimulus	13/660	186/16167	0.0417209525272726	0.0417209525272726	0.311972695898442	ADGRV1/CEACAM16/COL11A1/COL11A2/GABRB3/KCNQ1/LOC108633536/LOC108635143/ATP2B2/MYCBPAP/MYO7A/SLC12A2/TMIE	13	5	8	ADGRV1/MYCBPAP/GABRB3/LOC108633536/LOC108635143	COL11A1/SLC12A2/MYO7A/CEACAM16/TMIE/COL11A2/KCNQ1/MSTRG.18649	1.71204789833822	Process
GO:0002828	regulation of type 2 immune response	5/660	47/16167	0.0417893930341649	0.0417893930341649	0.311972695898442	CD74/IL27RA/NOD2/PRKCZ/RSAD2	5	3	2	RSAD2/PRKCZ/NOD2	CD74/IL27RA	2.60589941972921	Process
GO:0097194	execution phase of apoptosis	5/660	47/16167	0.0417893930341649	0.0417893930341649	0.311972695898442	AIFM3/CASP8/LOC102175526/LOC108637844/TOP2A	5	4	1	LOC102175526/CASP8/LOC108637844/AIFM3	TOP2A	2.60589941972921	Process
GO:0043524	negative regulation of neuron apoptotic process	11/660	149/16167	0.0418541351672097	0.0418541351672097	0.312051283193759	BTG2/CITED1/CNTF/FZD9/GABRB3/GPI/LOC102175889/MDK/NR4A3/SCT/SOD2	11	3	8	NR4A3/CNTF/GABRB3	SOD2/MDK/BTG2/GPI/LOC102175889/FZD9/SCT/CITED1	1.80838926174497	Process
GO:0016616	oxidoreductase activity, acting on the CH-OH group of donors, NAD or NADP as acceptor	10/660	131/16167	0.0420643015317921	0.0420643015317921	0.313212501907591	ALDH3A1/HADHB/HPGD/IDH1/KCNAB1/LOC102176622/LOC102177789/LOC102187782/LOC102187932/AKR7A2	10	2	8	HADHB/LOC102177789	KCNAB1/IDH1/HPGD/LOC102176622/LOC102187932/LOC102187782/ALDH3A1/MSTRG.849	1.86988202637058	Function
GO:0004197	cysteine-type endopeptidase activity	7/660	79/16167	0.0421869818832074	0.0421869818832074	0.313720137273736	CAPN11/CASP8/CTSF/CTSW/GCA/LOC100861338/UCHL1	7	5	2	CASP8/GCA/UCHL1/CAPN11/CTSF	LOC100861338/CTSW	2.1704833141542	Function
GO:0006637	acyl-CoA metabolic process	8/660	96/16167	0.0424050826105094	0.0424050826105094	0.31432222852678	ACSBG1/ACSM3/HACD1/HMGCL/LOC102182510/LOC102184912/MLYCD/PDK4	8	6	2	HMGCL/PDK4/LOC102184912/LOC102182510/MLYCD/ACSM3	HACD1/ACSBG1	2.04128787878788	Process
GO:0006970	response to osmotic stress	8/660	96/16167	0.0424050826105094	0.0424050826105094	0.31432222852678	HNMT/LOC108633536/LOC108635143/MAP7/MAPK10/OSR1/SLC12A1/SLC12A2	8	5	3	MAPK10/MAP7/SLC12A1/LOC108633536/LOC108635143	HNMT/SLC12A2/OSR1	2.04128787878788	Process
GO:0009897	external side of plasma membrane	18/660	283/16167	0.0424317763326705	0.0424317763326705	0.31432222852678	ABCA1/CCL19/CD74/CXCL10/CXCL9/CXCR5/DLK1/ITGAX/ITGB6/KCNJ3/KCNJ5/LOC102175177/LOC102190650/RORC/S1PR1/SCNN1B/TFRC/TNFRSF18	18	4	14	S1PR1/RORC/ABCA1/CXCR5	TFRC/LOC102190650/KCNJ3/ITGB6/LOC102175177/CXCL9/CXCL10/CD74/CCL19/TNFRSF18/DLK1/SCNN1B/ITGAX/KCNJ5	1.55801477674269	Component
GO:0030674	protein binding, bridging	12/660	168/16167	0.0427989000108203	0.0427989000108203	0.316634264996841	CAV1/COL11A1/COL11A2/COL1A2/COL8A2/LOC102169889/LOC102173185/MLPH/SH2B2/SHD/SKAP2/TNNT2	12	3	9	MLPH/CAV1/LOC102169889	COL8A2/COL11A1/SKAP2/COL1A2/SHD/TNNT2/COL11A2/SH2B2/LOC102173185	1.74967532467532	Function
GO:0046530	photoreceptor cell differentiation	6/660	63/16167	0.043063014167028	0.043063014167028	0.317364460496407	CNGA3/DIO3/HCN1/MYO7A/SOX8/TRPM1	6	3	3	HCN1/TRPM1/DIO3	CNGA3/MYO7A/SOX8	2.33290043290043	Process
GO:0098900	regulation of action potential	6/660	63/16167	0.043063014167028	0.043063014167028	0.317364460496407	CAV1/HCN1/LOC102177976/LOC102184211/LOC102189034/PKP2	6	5	1	CAV1/PKP2/LOC102177976/LOC102189034/HCN1	LOC102184211	2.33290043290043	Process
GO:1990138	neuron projection extension	6/660	63/16167	0.043063014167028	0.043063014167028	0.317364460496407	DCLK1/JADE2/PLXNB3/PRKCZ/SEMA3A/TMEM108	6	4	2	TMEM108/JADE2/PRKCZ/PLXNB3	SEMA3A/DCLK1	2.33290043290043	Process
GO:0007565	female pregnancy	17/660	264/16167	0.0432577491200337	0.0432577491200337	0.318391939949312	A1CF/ABCG2/ALAS2/ANGPT2/FOSL2/HPGD/IGF2/IGFBP5/LDOC1/LOC102175889/LOC102176622/LOC102187782/LOC102187932/MMP2/NLRP5/STC2/TFCP2L1	17	7	10	TFCP2L1/ABCG2/FOSL2/STC2/A1CF/ANGPT2/ALAS2	IGFBP5/HPGD/LOC102176622/LOC102187932/LOC102187782/MMP2/LOC102175889/IGF2/LDOC1/MSTRG.6745	1.577358815427	Process
GO:0098656	anion transmembrane transport	22/660	364/16167	0.0435893175971142	0.0435893175971142	0.320422650562641	ABCA1/ADAMTS8/CFTR/CLIC2/CPT1A/GABRB3/LOC102176622/LOC102177789/LOC102187782/LOC102187932/SLC20A1/SLC12A1/SLC12A2/SLC13A5/SLC16A11/SLC16A6/SLC26A7/SLC27A6/SLC2A3/SLC4A3/SLC6A6/THRSP	22	11	11	SLC2A3/SLC27A6/ABCA1/SLC12A1/LOC102177789/SLC26A7/SLC13A5/SLC16A11/GABRB3/CPT1A/CLIC2	SLC4A3/CFTR/SLC12A2/LOC102176622/LOC102187932/LOC102187782/SLC16A6/SLC6A6/THRSP/ADAMTS8/MSTRG.7836	1.48049450549451	Process
GO:0014706	striated muscle tissue development	19/660	304/16167	0.0438655603361688	0.0438655603361688	0.321922692149159	BTG2/CASP8/CAV1/CHRNA1/COL11A1/CRHR2/DLL4/ELN/GJC1/KCNAB1/LOC102190925/LOC108637382/MEGF10/MYL6B/NOX4/PKP2/S1PR1/SOX8/TNNT2	19	8	11	CASP8/LOC102190925/S1PR1/CAV1/PKP2/DLL4/GJC1/NOX4	KCNAB1/LOC108637382/CHRNA1/COL11A1/CRHR2/MYL6B/MEGF10/BTG2/TNNT2/SOX8/ELN	1.53096590909091	Process
GO:0043010	camera-type eye development	20/660	324/16167	0.0439052391496407	0.0439052391496407	0.321922692149159	ATP2B3/ATP8A2/CALB1/CNGA3/COL8A2/DIO3/EPHB2/GDF11/HCN1/KERA/LOC102189471/MIP/ATP2B2/NECTIN1/PCNT/SHROOM2/SOX11/SOX8/TSPAN12/WNT2B	20	6	14	PCNT/MIP/ATP8A2/HCN1/DIO3/ATP2B3	EPHB2/COL8A2/WNT2B/TSPAN12/KERA/GDF11/CNGA3/SOX11/CALB1/NECTIN1/SOX8/SHROOM2/LOC102189471/MSTRG.18649	1.51206509539843	Process
GO:0006972	hyperosmotic response	4/660	33/16167	0.0441172666778711	0.0441172666778711	0.322245811106865	HNMT/MAPK10/SLC12A1/SLC12A2	4	2	2	MAPK10/SLC12A1	HNMT/SLC12A2	2.96914600550964	Process
GO:0046068	cGMP metabolic process	4/660	33/16167	0.0441172666778711	0.0441172666778711	0.322245811106865	ADCY8/ATP2B2/NPPC/PDE2A	4	2	2	ADCY8/PDE2A	NPPC/MSTRG.18649	2.96914600550964	Process
GO:0099738	cell cortex region	4/660	33/16167	0.0441172666778711	0.0441172666778711	0.322245811106865	GPSM2/NLRP5/PRKCZ/SAPCD2	4	1	3	PRKCZ	GPSM2/SAPCD2/MSTRG.6745	2.96914600550964	Component
GO:0046914	transition metal ion binding	28/660	488/16167	0.0443703620496593	0.0443703620496593	0.323683729821276	ADAMDEC1/AIRE/ALAD/CA12/CALB1/CPE/DDAH1/HHIP/HMGCL/LACTB2/LIMS1/LOC102189337/LOC102190650/MARC1/MELTF/MMP16/MMP2/MMP23B/SLC11A2/QPCT/RRM2/SHANK3/SIRT3/SMPDL3A/SOD2/TET1/TET2/TIMP4	28	15	13	MELTF/AIRE/HMGCL/DDAH1/SHANK3/ADAMDEC1/ALAD/SMPDL3A/CA12/LIMS1/LACTB2/MARC1/TIMP4/SIRT3/MSTRG.3384	LOC102190650/TET2/SOD2/QPCT/RRM2/MMP16/CALB1/MMP23B/HHIP/CPE/MMP2/LOC102189337/TET1	1.40547690014903	Function
GO:0001889	liver development	12/660	169/16167	0.044442867678093	0.044442867678093	0.323802265774567	ALAS2/CCND1/CCND2/CDKN2B/CFTR/EPHX1/FOXM1/HMGCL/LOC102190925/MKI67/SOD2/TET2	12	4	8	HMGCL/LOC102190925/CDKN2B/ALAS2	CFTR/CCND2/FOXM1/TET2/SOD2/EPHX1/MKI67/CCND1	1.73932221624529	Process
GO:0006625	protein targeting to peroxisome	7/660	80/16167	0.0446782149031469	0.0446782149031469	0.324694948286028	ACOX1/HMGCL/IDH1/LOC102182510/LOC102184912/MLYCD/PAOX	7	6	1	HMGCL/LOC102184912/LOC102182510/MLYCD/ACOX1/MSTRG.13773	IDH1	2.14335227272727	Process
GO:0072663	establishment of protein localization to peroxisome	7/660	80/16167	0.0446782149031469	0.0446782149031469	0.324694948286028	ACOX1/HMGCL/IDH1/LOC102182510/LOC102184912/MLYCD/PAOX	7	6	1	HMGCL/LOC102184912/LOC102182510/MLYCD/ACOX1/MSTRG.13773	IDH1	2.14335227272727	Process
GO:0071375	cellular response to peptide hormone stimulus	19/660	305/16167	0.0450789427212506	0.0450789427212506	0.326447703974089	ALAS1/CACNA2D3/CAV1/CCND2/CRHR2/DRD1/GCGR/IGF2/LOC102175889/LOC102176622/LOC102187782/LOC102187932/NR4A3/PDK4/PKM/PLCB1/PRKCZ/SGK1/SH2B2	19	8	11	CAV1/PDK4/NR4A3/DRD1/PLCB1/PRKCZ/GCGR/CACNA2D3	CRHR2/CCND2/SGK1/PKM/LOC102176622/LOC102187932/LOC102187782/LOC102175889/ALAS1/SH2B2/IGF2	1.52594634873323	Process
GO:0001937	negative regulation of endothelial cell proliferation	5/660	48/16167	0.0451462607434539	0.0451462607434539	0.326447703974089	CAV1/DLK1/DLL4/LOC102175889/SPARC	5	2	3	CAV1/DLL4	SPARC/LOC102175889/DLK1	2.55160984848485	Process
GO:0045668	negative regulation of osteoblast differentiation	5/660	48/16167	0.0451462607434539	0.0451462607434539	0.326447703974089	CDK6/CITED1/DLK1/GREM1/IGFBP5	5	0	5		IGFBP5/CDK6/GREM1/DLK1/CITED1	2.55160984848485	Process
GO:0071371	cellular response to gonadotropin stimulus	5/660	48/16167	0.0451462607434539	0.0451462607434539	0.326447703974089	EPHA3/LOC102176622/LOC102187782/LOC102187932/PAX8	5	1	4	PAX8	EPHA3/LOC102176622/LOC102187932/LOC102187782	2.55160984848485	Process
GO:0005244	voltage-gated ion channel activity	11/660	151/16167	0.0453566925927807	0.0453566925927807	0.326737889595316	CACNA1I/CACNA2D3/CNGA3/HCN1/KCNA6/KCNJ3/KCNJ5/KCNK3/KCNQ1/LRRC38/LRRC55	11	3	8	CACNA1I/HCN1/CACNA2D3	KCNJ3/KCNA6/CNGA3/KCNK3/LRRC55/LRRC38/KCNJ5/KCNQ1	1.78443708609272	Function
GO:0022832	voltage-gated channel activity	11/660	151/16167	0.0453566925927807	0.0453566925927807	0.326737889595316	CACNA1I/CACNA2D3/CNGA3/HCN1/KCNA6/KCNJ3/KCNJ5/KCNK3/KCNQ1/LRRC38/LRRC55	11	3	8	CACNA1I/HCN1/CACNA2D3	KCNJ3/KCNA6/CNGA3/KCNK3/LRRC55/LRRC38/KCNJ5/KCNQ1	1.78443708609272	Function
GO:0071347	cellular response to interleukin-1	11/660	151/16167	0.0453566925927807	0.0453566925927807	0.326737889595316	CCL19/CX3CL1/KLF2/LOC100861338/LOC102175889/LOC102186111/MMP2/NOD2/PELI3/PLCB1/PTGES	11	5	6	KLF2/PLCB1/NOD2/CX3CL1/PELI3	CCL19/PTGES/MMP2/LOC102175889/LOC102186111/LOC100861338	1.78443708609272	Process
GO:0001936	regulation of endothelial cell proliferation	10/660	133/16167	0.0458462007759445	0.0458462007759445	0.327146801714964	BMP6/CAV1/DLK1/DLL4/GATA2/HMOX1/IGF2/LOC102175889/PLXNB3/SPARC	10	6	4	CAV1/HMOX1/DLL4/GATA2/BMP6/PLXNB3	SPARC/LOC102175889/DLK1/IGF2	1.84176349965824	Process
GO:0051015	actin filament binding	10/660	133/16167	0.0458462007759445	0.0458462007759445	0.327146801714964	ADD2/AIF1/CAMSAP3/FGD4/GAS7/LOC102189471/MYO16/MYO7A/SHROOM2/SIPA1L1	10	3	7	FGD4/CAMSAP3/SIPA1L1	ADD2/MYO16/MYO7A/GAS7/AIF1/SHROOM2/LOC102189471	1.84176349965824	Function
GO:0015908	fatty acid transport	6/660	64/16167	0.0459500521777701	0.0459500521777701	0.327146801714964	CPT1A/LOC100861279/LOC102177789/SLC27A6/SPX/THRSP	6	4	2	SLC27A6/LOC102177789/LOC100861279/CPT1A	SPX/THRSP	2.29644886363636	Process
GO:0051965	positive regulation of synapse assembly	6/660	64/16167	0.0459500521777701	0.0459500521777701	0.327146801714964	ADGRB1/CUX2/EPHB2/EPHB3/LRRN1/TPBG	6	0	6		EPHB3/EPHB2/TPBG/ADGRB1/CUX2/LRRN1	2.29644886363636	Process
GO:2000351	regulation of endothelial cell apoptotic process	6/660	64/16167	0.0459500521777701	0.0459500521777701	0.327146801714964	ANGPTL4/GATA2/LOC102175889/LOC102176622/LOC102187782/LOC102187932	6	2	4	ANGPTL4/GATA2	LOC102176622/LOC102187932/LOC102187782/LOC102175889	2.29644886363636	Process
GO:0001758	retinal dehydrogenase activity	3/660	20/16167	0.0460386729918919	0.0460386729918919	0.327146801714964	LOC102176622/LOC102187782/LOC102187932	3	0	3		LOC102176622/LOC102187932/LOC102187782	3.67431818181818	Function
GO:0032052	bile acid binding	3/660	20/16167	0.0460386729918919	0.0460386729918919	0.327146801714964	LOC102176622/LOC102187782/LOC102187932	3	0	3		LOC102176622/LOC102187932/LOC102187782	3.67431818181818	Function
GO:0032331	negative regulation of chondrocyte differentiation	3/660	20/16167	0.0460386729918919	0.0460386729918919	0.327146801714964	CHADL/GREM1/RFLNB	3	0	3		CHADL/GREM1/RFLNB	3.67431818181818	Process
GO:0042744	hydrogen peroxide catabolic process	3/660	20/16167	0.0460386729918919	0.0460386729918919	0.327146801714964	HBBC/LOC102175876/LOC108634747	3	2	1	LOC102175876/HBBC	LOC108634747	3.67431818181818	Process
GO:0090026	positive regulation of monocyte chemotaxis	3/660	20/16167	0.0460386729918919	0.0460386729918919	0.327146801714964	AIF1/CXCL10/LOC102175889	3	0	3		CXCL10/LOC102175889/AIF1	3.67431818181818	Process
GO:1900273	positive regulation of long-term synaptic potentiation	3/660	20/16167	0.0460386729918919	0.0460386729918919	0.327146801714964	DRD1/EPHB2/SHANK3	3	2	1	SHANK3/DRD1	EPHB2	3.67431818181818	Process
GO:0034766	negative regulation of ion transmembrane transport	8/660	98/16167	0.0469531229296118	0.0469531229296118	0.332823018121749	CAV1/CLIC2/EPHB2/KCNAB1/KCNE5/KCNQ1/LOC108637382/OSR1	8	2	6	CAV1/CLIC2	KCNAB1/EPHB2/LOC108637382/OSR1/KCNQ1/KCNE5	1.99962894248609	Process
GO:0045778	positive regulation of ossification	8/660	98/16167	0.0469531229296118	0.0469531229296118	0.332823018121749	BMP6/DDR2/FZD9/GDPD2/NPPC/OSR1/SCUBE2/SOX11	8	2	6	SCUBE2/BMP6	NPPC/DDR2/OSR1/SOX11/FZD9/GDPD2	1.99962894248609	Process
GO:0045931	positive regulation of mitotic cell cycle	11/660	152/16167	0.0471810351670686	0.0471810351670686	0.333780117158663	AIF1/CCND1/CCND2/DLGAP5/DTL/EDN3/HSPA2/IGF2/PEBP1/PLCB1/RAD51B	11	3	8	RAD51B/HSPA2/PLCB1	CCND2/DLGAP5/EDN3/DTL/PEBP1/AIF1/CCND1/IGF2	1.77269736842105	Process
GO:0032410	negative regulation of transporter activity	7/660	81/16167	0.0472621169916048	0.0472621169916048	0.333780117158663	CAV1/CLIC2/EPHB2/KCNAB1/KCNQ1/LOC108637382/OSR1	7	2	5	CAV1/CLIC2	KCNAB1/EPHB2/LOC108637382/OSR1/KCNQ1	2.1168911335578	Process
GO:0043574	peroxisomal transport	7/660	81/16167	0.0472621169916048	0.0472621169916048	0.333780117158663	ACOX1/HMGCL/IDH1/LOC102182510/LOC102184912/MLYCD/PAOX	7	6	1	HMGCL/LOC102184912/LOC102182510/MLYCD/ACOX1/MSTRG.13773	IDH1	2.1168911335578	Process
GO:0004175	endopeptidase activity	19/660	307/16167	0.0475778937711587	0.0475778937711587	0.335598456063849	ADAM19/ADAMDEC1/ADAMTS2/BMP1/C1QC/CAPN11/CASP8/COLEC10/CTSF/CTSW/GCA/KLK6/LOC100861338/MMP16/MMP2/MMP23B/DDI2/THOP1/UCHL1	19	9	10	CASP8/GCA/UCHL1/THOP1/ADAMDEC1/COLEC10/KLK6/CAPN11/CTSF	C1QC/ADAM19/ADAMTS2/BMP1/MMP16/MMP23B/MMP2/LOC100861338/CTSW/MSTRG.10744	1.51600533017471	Function
GO:0046330	positive regulation of JNK cascade	10/660	134/16167	0.0478206209619575	0.0478206209619575	0.33569339969953	CCL19/FGD4/GADD45A/LOC100861338/MAP3K9/NOD2/NRK/PLCB1/SEMA3A/SERPINF2	10	5	5	GADD45A/FGD4/MAP3K9/PLCB1/NOD2	SEMA3A/CCL19/SERPINF2/LOC100861338/NRK	1.82801899592944	Process
GO:0045471	response to ethanol	14/660	209/16167	0.0478629866784456	0.0478629866784456	0.33569339969953	ALAD/ALAS1/CASP8/CCND1/CCND2/DRD1/HPGD/IGF2/LOC102175177/LOC102175889/NPPC/PEBP1/SOD2/SPARC	14	3	11	CASP8/ALAD/DRD1	NPPC/LOC102175177/CCND2/SPARC/HPGD/SOD2/PEBP1/LOC102175889/ALAS1/CCND1/IGF2	1.64084384515007	Process
GO:0097035	regulation of membrane lipid distribution	4/660	34/16167	0.0484465674505339	0.0484465674505339	0.33569339969953	ABCA1/ATP8A2/LOC102175526/PLSCR5	4	4	0	PLSCR5/LOC102175526/ABCA1/ATP8A2		2.88181818181818	Process
GO:2000353	positive regulation of endothelial cell apoptotic process	4/660	34/16167	0.0484465674505339	0.0484465674505339	0.33569339969953	LOC102175889/LOC102176622/LOC102187782/LOC102187932	4	0	4		LOC102176622/LOC102187932/LOC102187782/LOC102175889	2.88181818181818	Process
GO:0034605	cellular response to heat	5/660	49/16167	0.0486594903430643	0.0486594903430643	0.33569339969953	CFTR/CXCL10/HMOX1/STAC/XYLT1	5	2	3	HMOX1/STAC	CFTR/CXCL10/XYLT1	2.49953617810761	Process
GO:0042461	photoreceptor cell development	5/660	49/16167	0.0486594903430643	0.0486594903430643	0.33569339969953	CNGA3/DIO3/HCN1/MYO7A/TRPM1	5	3	2	HCN1/TRPM1/DIO3	CNGA3/MYO7A	2.49953617810761	Process
GO:0031214	biomineral tissue development	6/660	65/16167	0.0489545648799921	0.0489545648799921	0.33569339969953	DDR2/DLK1/HACD1/ATP2B2/SLC20A1/NECTIN1	6	0	6		DDR2/HACD1/NECTIN1/DLK1/MSTRG.18649/MSTRG.7836	2.26111888111888	Process
GO:0005777	peroxisome	11/660	153/16167	0.0490547156055085	0.0490547156055085	0.33569339969953	ACAD11/ACOX1/CAV1/FNDC5/HMGCL/HSDL2/IDH1/LOC102182510/LOC102184912/MLYCD/PAOX	11	9	2	ACAD11/HMGCL/CAV1/HSDL2/LOC102184912/LOC102182510/MLYCD/ACOX1/MSTRG.13773	FNDC5/IDH1	1.76111111111111	Component
GO:0042579	microbody	11/660	153/16167	0.0490547156055085	0.0490547156055085	0.33569339969953	ACAD11/ACOX1/CAV1/FNDC5/HMGCL/HSDL2/IDH1/LOC102182510/LOC102184912/MLYCD/PAOX	11	9	2	ACAD11/HMGCL/CAV1/HSDL2/LOC102184912/LOC102182510/MLYCD/ACOX1/MSTRG.13773	FNDC5/IDH1	1.76111111111111	Component
GO:1901987	regulation of cell cycle phase transition	22/660	369/16167	0.0492750167368699	0.0492750167368699	0.33569339969953	AIF1/BRSK1/BTG2/CCND1/CCND2/CDK6/CDKN1A/CDKN2B/CENPF/CTDSPL/DLGAP5/DTL/FAM83D/GADD45A/HACD1/HSPA2/LOC102175889/LOC108634551/MYO16/PCNT/PLCB1/RAD51B	22	8	14	PCNT/GADD45A/CDKN2B/RAD51B/HSPA2/PLCB1/CTDSPL/CDKN1A	CDK6/CCND2/DLGAP5/MYO16/HACD1/FAM83D/BTG2/CENPF/DTL/BRSK1/LOC102175889/AIF1/CCND1/LOC108634551	1.46043360433604	Process
GO:0050878	regulation of body fluid levels	28/660	493/16167	0.0492888306907339	0.0492888306907339	0.33569339969953	ALAS2/AQP3/CAV1/CCND1/CFTR/COL1A2/CX3CL1/DGKI/DMTN/ENTPD2/EPHB2/F2RL2/GATA2/GPI/HBBC/LCK/LOC102175526/LOC102175560/LOC102175876/LOC102190983/ATP2B2/NPR3/SCNN1B/SCT/SERPINF2/SH2B2/VAV2/VWF	28	14	14	LOC102175526/DGKI/CAV1/LOC102175560/VWF/DMTN/AQP3/F2RL2/LOC102175876/HBBC/LOC102190983/CX3CL1/GATA2/ALAS2	EPHB2/LCK/CFTR/COL1A2/VAV2/ENTPD2/GPI/SERPINF2/NPR3/SCNN1B/SH2B2/SCT/CCND1/MSTRG.18649	1.39122257053292	Process
GO:0001955	blood vessel maturation	2/660	9/16167	0.0495160043027901	0.0495160043027901	0.33569339969953	MMP2/S1PR1	2	1	1	S1PR1	MMP2	5.44343434343434	Process
GO:0002857	positive regulation of natural killer cell mediated immune response to tumor cell	2/660	9/16167	0.0495160043027901	0.0495160043027901	0.33569339969953	IL12A/PVRL2	2	2	0	IL12A/MSTRG.6252		5.44343434343434	Process
GO:0002860	positive regulation of natural killer cell mediated cytotoxicity directed against tumor cell target	2/660	9/16167	0.0495160043027901	0.0495160043027901	0.33569339969953	IL12A/PVRL2	2	2	0	IL12A/MSTRG.6252		5.44343434343434	Process
GO:0005005	transmembrane-ephrin receptor activity	2/660	9/16167	0.0495160043027901	0.0495160043027901	0.33569339969953	EPHB2/EPHB3	2	0	2		EPHB3/EPHB2	5.44343434343434	Function
GO:0009128	purine nucleoside monophosphate catabolic process	2/660	9/16167	0.0495160043027901	0.0495160043027901	0.33569339969953	AMPD3/PDE2A	2	2	0	PDE2A/AMPD3		5.44343434343434	Process
GO:0015377	cation:chloride symporter activity	2/660	9/16167	0.0495160043027901	0.0495160043027901	0.33569339969953	SLC12A1/SLC12A2	2	1	1	SLC12A1	SLC12A2	5.44343434343434	Function
GO:0030157	pancreatic juice secretion	2/660	9/16167	0.0495160043027901	0.0495160043027901	0.33569339969953	NPR3/SCT	2	0	2		NPR3/SCT	5.44343434343434	Process
GO:0031017	exocrine pancreas development	2/660	9/16167	0.0495160043027901	0.0495160043027901	0.33569339969953	C14H8orf22/IGF2	2	1	1	C14H8orf22	IGF2	5.44343434343434	Process
GO:0031392	regulation of prostaglandin biosynthetic process	2/660	9/16167	0.0495160043027901	0.0495160043027901	0.33569339969953	FABP5/PPARG	2	2	0	FABP5/PPARG		5.44343434343434	Process
GO:0036006	cellular response to macrophage colony-stimulating factor stimulus	2/660	9/16167	0.0495160043027901	0.0495160043027901	0.33569339969953	LOC102175889/PDE2A	2	1	1	PDE2A	LOC102175889	5.44343434343434	Process
GO:0042910	xenobiotic transmembrane transporter activity	2/660	9/16167	0.0495160043027901	0.0495160043027901	0.33569339969953	ABCG2/SLC6A6	2	1	1	ABCG2	SLC6A6	5.44343434343434	Function
GO:0044406	adhesion of symbiont to host	2/660	9/16167	0.0495160043027901	0.0495160043027901	0.33569339969953	LRRC15/PVRL2	2	1	1	MSTRG.6252	LRRC15	5.44343434343434	Process
GO:0060052	neurofilament cytoskeleton organization	2/660	9/16167	0.0495160043027901	0.0495160043027901	0.33569339969953	ARHGEF28/ATP8A2	2	2	0	ATP8A2/ARHGEF28		5.44343434343434	Process
GO:0060056	mammary gland involution	2/660	9/16167	0.0495160043027901	0.0495160043027901	0.33569339969953	CAV1/IGFBP5	2	1	1	CAV1	IGFBP5	5.44343434343434	Process
GO:0060137	maternal process involved in parturition	2/660	9/16167	0.0495160043027901	0.0495160043027901	0.33569339969953	LDOC1/LOC102175889	2	0	2		LOC102175889/LDOC1	5.44343434343434	Process
GO:0060872	semicircular canal development	2/660	9/16167	0.0495160043027901	0.0495160043027901	0.33569339969953	GATA2/NR4A3	2	2	0	NR4A3/GATA2		5.44343434343434	Process
GO:0070493	thrombin-activated receptor signaling pathway	2/660	9/16167	0.0495160043027901	0.0495160043027901	0.33569339969953	F2RL2/HPGD	2	1	1	F2RL2	HPGD	5.44343434343434	Process
GO:0072173	metanephric tubule morphogenesis	2/660	9/16167	0.0495160043027901	0.0495160043027901	0.33569339969953	PAX8/SOX8	2	1	1	PAX8	SOX8	5.44343434343434	Process
GO:1900226	negative regulation of NLRP3 inflammasome complex assembly	2/660	9/16167	0.0495160043027901	0.0495160043027901	0.33569339969953	LOC102169889/LOC102173185	2	1	1	LOC102169889	LOC102173185	5.44343434343434	Process
GO:1901660	calcium ion export	2/660	9/16167	0.0495160043027901	0.0495160043027901	0.33569339969953	ATP2B3/ATP2B2	2	1	1	ATP2B3	MSTRG.18649	5.44343434343434	Process
GO:1903589	positive regulation of blood vessel endothelial cell proliferation involved in sprouting angiogenesis	2/660	9/16167	0.0495160043027901	0.0495160043027901	0.33569339969953	GATA2/HMOX1	2	2	0	HMOX1/GATA2		5.44343434343434	Process
GO:1903936	cellular response to sodium arsenite	2/660	9/16167	0.0495160043027901	0.0495160043027901	0.33569339969953	LOC102177976/LOC102189034	2	2	0	LOC102177976/LOC102189034		5.44343434343434	Process
GO:0006109	regulation of carbohydrate metabolic process	12/660	172/16167	0.0496358180997154	0.0496358180997154	0.336100323039752	C1QTNF3/GCGR/IGF2/IGFBP5/LOC102190925/MLXIPL/MLYCD/PDK4/PGP/PPP1R3B/RORC/TIGAR	12	5	7	LOC102190925/RORC/PDK4/MLYCD/GCGR	IGFBP5/TIGAR/C1QTNF3/PGP/MLXIPL/PPP1R3B/IGF2	1.70898520084567	Process
GO:1901653	cellular response to peptide	21/660	349/16167	0.0496928138554293	0.0496928138554293	0.336100323039752	ALAS1/CACNA2D3/CAV1/CCND2/CRHR2/DRD1/GCGR/IGF2/KLF2/LOC102175889/LOC102176622/LOC102187782/LOC102187932/NOD2/NR4A3/PDK4/PKM/PLCB1/PRKCZ/SGK1/SH2B2	21	10	11	CAV1/PDK4/KLF2/NR4A3/DRD1/PLCB1/PRKCZ/NOD2/GCGR/CACNA2D3	CRHR2/CCND2/SGK1/PKM/LOC102176622/LOC102187932/LOC102187782/LOC102175889/ALAS1/SH2B2/IGF2	1.47393852565772	Process
GO:0002576	platelet degranulation	10/660	135/16167	0.0498513903833621	0.0498513903833621	0.336777122085772	CTSW/DMTN/IGF2/LHFPL2/LOC102175560/LOC102177789/LOC102186111/PCDH7/SERPINF2/SPARC	10	3	7	LOC102175560/DMTN/LOC102177789	PCDH7/SPARC/LHFPL2/SERPINF2/LOC102186111/CTSW/IGF2	1.81447811447811	Process
GO:0032729	positive regulation of interferon-gamma production	7/660	82/16167	0.049939448199218	0.049939448199218	0.336976495037112	IL12A/IL27RA/LOC100861338/LOC108633536/LOC108635143/SASH3/TLR7	7	3	4	IL12A/LOC108633536/LOC108635143	IL27RA/LOC100861338/TLR7/SASH3	2.09107538802661	Process
GO:0003779	actin binding	18/660	289/16167	0.0501884375898968	0.0501884375898968	0.338260047752442	ADD2/AIF1/CAMSAP3/CCDC88A/CGN/DMTN/FGD4/FMN2/GAS7/HOOK1/LOC102189471/MLPH/MYO16/MYO7A/NOD2/SHROOM2/SIPA1L1/TNNT2	18	9	9	MLPH/HOOK1/CGN/FGD4/CAMSAP3/DMTN/SIPA1L1/NOD2/FMN2	ADD2/CCDC88A/MYO16/MYO7A/TNNT2/GAS7/AIF1/SHROOM2/LOC102189471	1.52566844919786	Function
GO:0010975	regulation of neuron projection development	29/660	515/16167	0.0503555122358088	0.0503555122358088	0.338989154700403	ATP8A2/BRSK1/CAMK1D/CCDC88A/CNTF/CNTN2/CUX2/CX3CL1/EPHA3/EPHB2/EPHB3/FEZ1/FOXO6/FSTL4/IL15RA/KIF3C/LPAR3/NR2F1/PLXNB3/PRRX1/PTK6/RASAL1/SEMA3A/SEMA6C/SGK1/SHANK3/SHOX2/SIPA1L1/XYLT1	29	12	17	LPAR3/SHANK3/SIPA1L1/KIF3C/ATP8A2/IL15RA/PTK6/CNTF/RASAL1/CX3CL1/FEZ1/PLXNB3	EPHA3/EPHB3/SHOX2/EPHB2/FOXO6/SEMA6C/SEMA3A/NR2F1/FSTL4/SGK1/CCDC88A/CAMK1D/CNTN2/PRRX1/CUX2/BRSK1/XYLT1	1.37935569285084	Process
GO:0051092	positive regulation of NF-kappaB transcription factor activity	11/660	154/16167	0.0509781778078578	0.0509781778078578	0.342379999082929	CRHR2/GREM1/LOC100861338/LOC102169889/LOC102173185/LOC108634747/MAP3K13/NOD2/PRKCZ/RAB7B/TRIM14	11	5	6	MAP3K13/TRIM14/LOC102169889/PRKCZ/NOD2	CRHR2/GREM1/RAB7B/LOC100861338/LOC102173185/LOC108634747	1.74967532467532	Process
GO:1903900	regulation of viral life cycle	11/660	154/16167	0.0509781778078578	0.0509781778078578	0.342379999082929	CD74/HMOX1/LOC102169889/LOC102173185/LOC102175526/LOC102190983/PVRL2/NECTIN1/RSAD2/TOP2A/TRIM31	11	6	5	LOC102175526/HMOX1/RSAD2/LOC102169889/LOC102190983/MSTRG.6252	CD74/NECTIN1/TOP2A/TRIM31/LOC102173185	1.74967532467532	Process
GO:0051928	positive regulation of calcium ion transport	10/660	136/16167	0.0519389983308631	0.0519389983308631	0.344519442994787	CAV1/CXCL10/CXCL9/DRD1/HSPA2/LOC102175889/LPAR3/ATP2B2/S100A1/STAC	10	6	4	LPAR3/S100A1/CAV1/HSPA2/DRD1/STAC	CXCL9/CXCL10/LOC102175889/MSTRG.18649	1.80113636363636	Process
GO:0055008	cardiac muscle tissue morphogenesis	6/660	66/16167	0.0520772528427248	0.0520772528427248	0.344519442994787	COL11A1/DLL4/LOC108637382/PKP2/S1PR1/TNNT2	6	3	3	S1PR1/PKP2/DLL4	LOC108637382/COL11A1/TNNT2	2.22685950413223	Process
GO:0071242	cellular response to ammonium ion	6/660	66/16167	0.0520772528427248	0.0520772528427248	0.344519442994787	AIF1/DRD1/GABRB3/LYPD1/PLCB1/RGS10	6	3	3	DRD1/PLCB1/GABRB3	LYPD1/AIF1/RGS10	2.22685950413223	Process
GO:0001891	phagocytic cup	3/660	21/16167	0.0521347134429474	0.0521347134429474	0.344519442994787	ADGRB1/AIF1/MEGF10	3	0	3		MEGF10/ADGRB1/AIF1	3.49935064935065	Component
GO:0002726	positive regulation of T cell cytokine production	3/660	21/16167	0.0521347134429474	0.0521347134429474	0.344519442994787	PRKCZ/RSAD2/SASH3	3	2	1	RSAD2/PRKCZ	SASH3	3.49935064935065	Process
GO:0006833	water transport	3/660	21/16167	0.0521347134429474	0.0521347134429474	0.344519442994787	AQP3/CFTR/MIP	3	2	1	MIP/AQP3	CFTR	3.49935064935065	Process
GO:0030318	melanocyte differentiation	3/660	21/16167	0.0521347134429474	0.0521347134429474	0.344519442994787	CITED1/EDN3/MLPH	3	1	2	MLPH	EDN3/CITED1	3.49935064935065	Process
GO:0034391	regulation of smooth muscle cell apoptotic process	3/660	21/16167	0.0521347134429474	0.0521347134429474	0.344519442994787	CFTR/IL12A/SOD2	3	1	2	IL12A	CFTR/SOD2	3.49935064935065	Process
GO:0044321	response to leptin	3/660	21/16167	0.0521347134429474	0.0521347134429474	0.344519442994787	BBS2/CCND1/NR4A3	3	2	1	NR4A3/BBS2	CCND1	3.49935064935065	Process
GO:0048246	macrophage chemotaxis	3/660	21/16167	0.0521347134429474	0.0521347134429474	0.344519442994787	CX3CL1/CX3CR1/LOC102175889	3	1	2	CX3CL1	LOC102175889/CX3CR1	3.49935064935065	Process
GO:0060997	dendritic spine morphogenesis	3/660	21/16167	0.0521347134429474	0.0521347134429474	0.344519442994787	EPHB2/EPHB3/SHANK3	3	1	2	SHANK3	EPHB3/EPHB2	3.49935064935065	Process
GO:0061370	testosterone biosynthetic process	3/660	21/16167	0.0521347134429474	0.0521347134429474	0.344519442994787	LOC102176622/LOC102187782/LOC102187932	3	0	3		LOC102176622/LOC102187932/LOC102187782	3.49935064935065	Process
GO:1901017	negative regulation of potassium ion transmembrane transporter activity	3/660	21/16167	0.0521347134429474	0.0521347134429474	0.344519442994787	CAV1/KCNAB1/KCNQ1	3	1	2	CAV1	KCNAB1/KCNQ1	3.49935064935065	Process
GO:1905562	regulation of vascular endothelial cell proliferation	3/660	21/16167	0.0521347134429474	0.0521347134429474	0.344519442994787	DLK1/IGF2/LOC102175889	3	0	3		LOC102175889/DLK1/IGF2	3.49935064935065	Process
GO:0000086	G2/M transition of mitotic cell cycle	9/660	118/16167	0.0523171353364473	0.0523171353364473	0.345014722365729	BRSK1/CDKN1A/CDKN2B/FOXM1/GADD45A/LOC108634551/PCNT/PKMYT1/PLCB1	9	5	4	PCNT/GADD45A/CDKN2B/PLCB1/CDKN1A	FOXM1/BRSK1/PKMYT1/LOC108634551	1.86829738058552	Process
GO:0034694	response to prostaglandin	5/660	50/16167	0.0523295464509907	0.0523295464509907	0.345014722365729	CCL19/LOC102175560/LOC102176622/LOC102187782/LOC102187932	5	1	4	LOC102175560	CCL19/LOC102176622/LOC102187932/LOC102187782	2.44954545454545	Process
GO:0051963	regulation of synapse assembly	7/660	83/16167	0.0527108756210254	0.0527108756210254	0.34633870210979	ADGRB1/CUX2/EPHB2/EPHB3/LRRN1/NECTIN1/TPBG	7	0	7		EPHB3/EPHB2/TPBG/ADGRB1/NECTIN1/CUX2/LRRN1	2.06588170865279	Process
GO:0072080	nephron tubule development	7/660	83/16167	0.0527108756210254	0.0527108756210254	0.34633870210979	CALB1/CITED1/GREM1/KLHL3/OSR1/PAX8/SOX8	7	2	5	KLHL3/PAX8	GREM1/OSR1/CALB1/SOX8/CITED1	2.06588170865279	Process
GO:1903725	regulation of phospholipid metabolic process	7/660	83/16167	0.0527108756210254	0.0527108756210254	0.34633870210979	ADGRF5/CCL19/IDH1/LOC108634955/NOD2/PIK3IP1/VAV2	7	4	3	PIK3IP1/NOD2/ADGRF5/LOC108634955	IDH1/CCL19/VAV2	2.06588170865279	Process
GO:0015631	tubulin binding	17/660	271/16167	0.0529071112856839	0.0529071112856839	0.346667006524249	AGBL1/B9D2/BEX4/BRSK1/CAMSAP3/CASC1/CCDC88A/CGN/FAM83D/FEZ1/HOOK1/KIF3C/LOC108634551/MLPH/MX2/NDRG1/TPPP3	17	9	8	MX2/MLPH/HOOK1/CGN/CASC1/CAMSAP3/KIF3C/NDRG1/FEZ1	CCDC88A/FAM83D/TPPP3/B9D2/BRSK1/AGBL1/BEX4/LOC108634551	1.53661522978866	Function
GO:0030032	lamellipodium assembly	4/660	35/16167	0.053001758861425	0.053001758861425	0.346667006524249	CCDC88A/FGD4/S1PR1/VAV2	4	2	2	S1PR1/FGD4	CCDC88A/VAV2	2.79948051948052	Process
GO:0032733	positive regulation of interleukin-10 production	4/660	35/16167	0.053001758861425	0.053001758861425	0.346667006524249	LOC100861338/NOD2/PRKCZ/SASH3	4	2	2	PRKCZ/NOD2	LOC100861338/SASH3	2.79948051948052	Process
GO:0045880	positive regulation of smoothened signaling pathway	4/660	35/16167	0.053001758861425	0.053001758861425	0.346667006524249	FGF9/PRRX1/SCUBE2/SHOX2	4	2	2	FGF9/SCUBE2	SHOX2/PRRX1	2.79948051948052	Process
GO:0051056	regulation of small GTPase mediated signal transduction	16/660	252/16167	0.0541475466543509	0.0541475466543509	0.353759227081655	ABCA1/ADGRG1/ARHGAP11A/ARHGAP36/COL3A1/EPHB2/F2RL2/FGD4/FOXM1/GPR20/LOC102173333/LOC102175560/LOC108634724/RASAL1/SH2B2/VAV2	16	8	8	LOC102173333/FGD4/LOC102175560/ABCA1/F2RL2/RASAL1/ADGRG1/LOC108634724	EPHB2/COL3A1/FOXM1/ARHGAP11A/VAV2/GPR20/SH2B2/ARHGAP36	1.55526695526696	Process
GO:0015294	solute:cation symporter activity	8/660	101/16167	0.0543527821989765	0.0543527821989765	0.354697473521904	SLC11A2/SLC20A1/SLC12A1/SLC12A2/SLC13A5/SLC4A3/SLC5A10/SLC6A6	8	4	4	SLC12A1/SLC13A5/SLC5A10/MSTRG.3384	SLC4A3/SLC12A2/SLC6A6/MSTRG.7836	1.94023402340234	Function
GO:0016358	dendrite development	9/660	119/16167	0.0546519814623603	0.0546519814623603	0.356246092431527	ARF4/DCLK1/EPHB2/EPHB3/LOC108633910/MATN2/SLC11A2/SEMA3A/SHANK3	9	4	5	SHANK3/ARF4/LOC108633910/MSTRG.3384	EPHB3/EPHB2/SEMA3A/DCLK1/MATN2	1.8525974025974	Process
GO:0007601	visual perception	11/660	156/16167	0.0549761091988059	0.0549761091988059	0.357953518812897	ADGRV1/ATP8A2/BBS2/CNGA3/COL11A1/GJC1/GPR143/LOC102175286/MIP/MYO7A/TRPM1	11	7	4	MIP/ADGRV1/ATP8A2/BBS2/GJC1/TRPM1/LOC102175286	COL11A1/CNGA3/MYO7A/GPR143	1.72724358974359	Process
GO:0043679	axon terminus	12/660	175/16167	0.0552286941182501	0.0552286941182501	0.358158130582255	CALB1/CRHR2/DRD1/GABRB3/HCN1/KCNA6/LOC102175889/PDYN/PEBP1/PVALB/RGS10/SV2A	12	4	8	SV2A/DRD1/HCN1/GABRB3	CRHR2/PVALB/KCNA6/PDYN/CALB1/PEBP1/LOC102175889/RGS10	1.67968831168831	Component
GO:0050770	regulation of axonogenesis	12/660	175/16167	0.0552286941182501	0.0552286941182501	0.358158130582255	BRSK1/CNTF/CNTN2/EPHB2/EPHB3/FSTL4/LPAR3/PLXNB3/SEMA3A/SEMA6C/SHOX2/SIPA1L1	12	4	8	LPAR3/SIPA1L1/CNTF/PLXNB3	EPHB3/SHOX2/EPHB2/SEMA6C/SEMA3A/FSTL4/CNTN2/BRSK1	1.67968831168831	Process
GO:0008652	cellular amino acid biosynthetic process	6/660	67/16167	0.0553186629815735	0.0553186629815735	0.358158130582255	ASPA/GGT1/NAALAD2/PLOD2/PSPH/SHMT1	6	2	4	ASPA/PSPH	PLOD2/SHMT1/NAALAD2/GGT1	2.19362279511533	Process
GO:0034121	regulation of toll-like receptor signaling pathway	6/660	67/16167	0.0553186629815735	0.0553186629815735	0.358158130582255	CAV1/LOC102169889/LOC102173185/NOD2/RAB7B/RSAD2	6	4	2	CAV1/RSAD2/LOC102169889/NOD2	RAB7B/LOC102173185	2.19362279511533	Process
GO:0043130	ubiquitin binding	6/660	67/16167	0.0553186629815735	0.0553186629815735	0.358158130582255	CKS2/DDI2/TOP2A/TP53INP2/UBXN11/UCHL1	6	2	4	UBXN11/UCHL1	CKS2/TP53INP2/TOP2A/MSTRG.10744	2.19362279511533	Function
GO:1901224	positive regulation of NIK/NF-kappaB signaling	7/660	84/16167	0.0555769726161118	0.0555769726161118	0.359426240407923	CCL19/GREM1/LIMS1/LOC102175959/NOD2/TLR7/TRIP6	7	3	4	LOC102175959/LIMS1/NOD2	CCL19/GREM1/TRIP6/TLR7	2.04128787878788	Process
GO:0019932	second-messenger-mediated signaling	17/660	273/16167	0.0559207964583421	0.0559207964583421	0.360523657976208	ABCA1/ADCY8/CAMKK2/CLIC2/DDAH1/DMTN/DRD1/EDN3/GCGR/GPR143/GPR161/LOC102175177/MAFA/PDE2A/PDE7A/PTGER1/RASD1	17	11	6	DDAH1/DMTN/ABCA1/DRD1/PDE7A/ADCY8/PDE2A/CAMKK2/RASD1/GCGR/CLIC2	LOC102175177/GPR161/PTGER1/EDN3/MAFA/GPR143	1.52535797535798	Process
GO:0046782	regulation of viral transcription	5/660	51/16167	0.0561566158659993	0.0561566158659993	0.360523657976208	HMOX1/LOC102169889/LOC102173185/TRIM14/TRIM31	5	3	2	HMOX1/TRIM14/LOC102169889	TRIM31/LOC102173185	2.40151515151515	Process
GO:0045177	apical part of cell	24/660	416/16167	0.0563842332303132	0.0563842332303132	0.360523657976208	ABCG2/ADGRF5/CAV1/CFTR/DDR2/F2RL2/GPR143/KCNE4/LOC102175177/LOC102189471/MIP/MLC1/ATP2B2/SLC11A2/NLRP5/MYO7A/NOX4/PEBP1/PRKCZ/SAPCD2/SCNN1B/SHROOM2/SLC12A1/SLC12A2	24	10	14	KCNE4/CAV1/MIP/ABCG2/SLC12A1/F2RL2/PRKCZ/ADGRF5/NOX4/MSTRG.3384	LOC102175177/DDR2/CFTR/MLC1/SLC12A2/SAPCD2/MYO7A/PEBP1/SCNN1B/GPR143/SHROOM2/LOC102189471/MSTRG.18649/MSTRG.6745	1.4131993006993	Component
GO:0019887	protein kinase regulator activity	13/660	195/16167	0.0568520057731915	0.0568520057731915	0.360523657976208	BGN/CAMKK2/CCND1/CDKN1A/CDKN2B/CHAD/CKS2/CXCL10/GMFG/GREM1/IGF2/LRRC15/LRRC3	13	4	9	LRRC3/CDKN2B/CAMKK2/CDKN1A	LRRC15/CXCL10/CKS2/GREM1/GMFG/CHAD/CCND1/IGF2/BGN	1.6330303030303	Function
GO:0009062	fatty acid catabolic process	8/660	102/16167	0.0569756958723647	0.0569756958723647	0.360523657976208	ACAA2/ACAD11/ACOX1/CPT1A/HADHB/LOC102182510/LOC102190925/LOC106501968	8	7	1	ACAD11/LOC102190925/LOC102182510/HADHB/ACOX1/ACAA2/CPT1A	LOC106501968	1.92121212121212	Process
GO:0071156	regulation of cell cycle arrest	8/660	102/16167	0.0569756958723647	0.0569756958723647	0.360523657976208	BTG2/CCND1/CDKN1A/FOXM1/FZD9/GADD45A/MLXIPL/SETMAR	8	2	6	GADD45A/CDKN1A	FOXM1/BTG2/MLXIPL/FZD9/CCND1/MSTRG.1498	1.92121212121212	Process
GO:0002020	protease binding	11/660	157/16167	0.0570513508289337	0.0570513508289337	0.360523657976208	COL1A2/COL3A1/LOC100861338/LOC102175560/LOC102175959/LOC102190650/LOC108633536/LOC108635143/SERPINF2/TIMP4/VWF	11	6	5	LOC102175560/VWF/LOC102175959/TIMP4/LOC108633536/LOC108635143	LOC102190650/COL3A1/COL1A2/SERPINF2/LOC100861338	1.71624203821656	Function
GO:0032874	positive regulation of stress-activated MAPK cascade	11/660	157/16167	0.0570513508289337	0.0570513508289337	0.360523657976208	CCL19/CRHR2/FGD4/GADD45A/LOC100861338/MAP3K9/NOD2/NRK/PLCB1/SEMA3A/SERPINF2	11	5	6	GADD45A/FGD4/MAP3K9/PLCB1/NOD2	CRHR2/SEMA3A/CCL19/SERPINF2/LOC100861338/NRK	1.71624203821656	Process
GO:0044839	cell cycle G2/M phase transition	9/660	120/16167	0.0570535635799046	0.0570535635799046	0.360523657976208	BRSK1/CDKN1A/CDKN2B/FOXM1/GADD45A/LOC108634551/PCNT/PKMYT1/PLCB1	9	5	4	PCNT/GADD45A/CDKN2B/PLCB1/CDKN1A	FOXM1/BRSK1/PKMYT1/LOC108634551	1.83715909090909	Process
GO:0046328	regulation of JNK cascade	12/660	176/16167	0.0571835514032049	0.0571835514032049	0.360523657976208	CCL19/DUSP10/FGD4/GADD45A/LOC100861338/MAP3K9/MECOM/NOD2/NRK/PLCB1/SEMA3A/SERPINF2	12	6	6	MECOM/GADD45A/FGD4/MAP3K9/PLCB1/NOD2	SEMA3A/CCL19/DUSP10/SERPINF2/LOC100861338/NRK	1.67014462809917	Process
GO:0007281	germ cell development	16/660	254/16167	0.0573381923910095	0.0573381923910095	0.360523657976208	ABHD2/ANGPT2/BBS2/CFTR/DDX25/FMN2/HOOK1/HSPA2/IQCG/LGR5/MAP7/PVRL2/PCSK4/PEBP1/PIWIL2/PLCB1	16	13	3	IQCG/HOOK1/PCSK4/PIWIL2/MAP7/HSPA2/PLCB1/BBS2/ABHD2/ANGPT2/FMN2/DDX25/MSTRG.6252	CFTR/LGR5/PEBP1	1.54302075876879	Process
GO:0001755	neural crest cell migration	4/660	36/16167	0.0577813990556494	0.0577813990556494	0.360523657976208	EDN3/LOC108634739/SEMA3A/SOX8	4	1	3	LOC108634739	SEMA3A/EDN3/SOX8	2.72171717171717	Process
GO:0006956	complement activation	4/660	36/16167	0.0577813990556494	0.0577813990556494	0.360523657976208	C1QA/C1QC/C7/COLEC10	4	2	2	COLEC10/C7	C1QA/C1QC	2.72171717171717	Process
GO:0010288	response to lead ion	4/660	36/16167	0.0577813990556494	0.0577813990556494	0.360523657976208	ALAD/ALAS2/SLC11A2/SPARC	4	3	1	ALAD/ALAS2/MSTRG.3384	SPARC	2.72171717171717	Process
GO:0048020	CCR chemokine receptor binding	4/660	36/16167	0.0577813990556494	0.0577813990556494	0.360523657976208	CCL19/CCRL2/CX3CL1/LOC102175889	4	2	2	CX3CL1/CCRL2	CCL19/LOC102175889	2.72171717171717	Function
GO:0090022	regulation of neutrophil chemotaxis	4/660	36/16167	0.0577813990556494	0.0577813990556494	0.360523657976208	CAMK1D/CCL19/CD74/NOD2	4	1	3	NOD2	CD74/CCL19/CAMK1D	2.72171717171717	Process
GO:1902808	positive regulation of cell cycle G1/S phase transition	4/660	36/16167	0.0577813990556494	0.0577813990556494	0.360523657976208	AIF1/CCND2/FAM83D/PLCB1	4	1	3	PLCB1	CCND2/FAM83D/AIF1	2.72171717171717	Process
GO:0005104	fibroblast growth factor receptor binding	3/660	22/16167	0.0585982761355954	0.0585982761355954	0.360523657976208	FGF16/FGF18/FGF9	3	1	2	FGF9	FGF18/FGF16	3.34028925619835	Function
GO:0008300	isoprenoid catabolic process	3/660	22/16167	0.0585982761355954	0.0585982761355954	0.360523657976208	LOC102176622/LOC102187782/LOC102187932	3	0	3		LOC102176622/LOC102187932/LOC102187782	3.34028925619835	Process
GO:0010842	retina layer formation	3/660	22/16167	0.0585982761355954	0.0585982761355954	0.360523657976208	ATP8A2/CALB1/TSPAN12	3	1	2	ATP8A2	TSPAN12/CALB1	3.34028925619835	Process
GO:0030835	negative regulation of actin filament depolymerization	3/660	22/16167	0.0585982761355954	0.0585982761355954	0.360523657976208	ADD2/LOC102189471/SHROOM2	3	0	3		ADD2/SHROOM2/LOC102189471	3.34028925619835	Process
GO:0032402	melanosome transport	3/660	22/16167	0.0585982761355954	0.0585982761355954	0.360523657976208	BBS2/GPR143/MLPH	3	2	1	MLPH/BBS2	GPR143	3.34028925619835	Process
GO:0042182	ketone catabolic process	3/660	22/16167	0.0585982761355954	0.0585982761355954	0.360523657976208	LOC102176622/LOC102187782/LOC102187932	3	0	3		LOC102176622/LOC102187932/LOC102187782	3.34028925619835	Process
GO:0042474	middle ear morphogenesis	3/660	22/16167	0.0585982761355954	0.0585982761355954	0.360523657976208	OSR1/PRRX1/SIX2	3	0	3		SIX2/OSR1/PRRX1	3.34028925619835	Process
GO:0048745	smooth muscle tissue development	3/660	22/16167	0.0585982761355954	0.0585982761355954	0.360523657976208	COL3A1/OSR1/TIPARP	3	0	3		TIPARP/COL3A1/OSR1	3.34028925619835	Process
GO:0097211	cellular response to gonadotropin-releasing hormone	3/660	22/16167	0.0585982761355954	0.0585982761355954	0.360523657976208	LOC102176622/LOC102187782/LOC102187932	3	0	3		LOC102176622/LOC102187932/LOC102187782	3.34028925619835	Process
GO:1901739	regulation of myoblast fusion	3/660	22/16167	0.0585982761355954	0.0585982761355954	0.360523657976208	ADGRB1/CXCL10/CXCL9	3	0	3		CXCL9/CXCL10/ADGRB1	3.34028925619835	Process
GO:1990637	response to prolactin	3/660	22/16167	0.0585982761355954	0.0585982761355954	0.360523657976208	LOC102176622/LOC102187782/LOC102187932	3	0	3		LOC102176622/LOC102187932/LOC102187782	3.34028925619835	Process
GO:0016323	basolateral plasma membrane	15/660	235/16167	0.0586364241115645	0.0586364241115645	0.360523657976208	AQP3/CA11/CAV1/CFTR/HCN1/KCNQ1/LOC102177789/MAP7/MLC1/NOD2/OSCP1/SLC12A2/SLC13A5/SLC26A7/TFRC	15	9	6	OSCP1/CAV1/AQP3/MAP7/LOC102177789/SLC26A7/NOD2/SLC13A5/HCN1	TFRC/CFTR/MLC1/SLC12A2/CA11/KCNQ1	1.56353965183752	Component
GO:0008028	monocarboxylic acid transmembrane transporter activity	6/660	68/16167	0.0586791889356028	0.0586791889356028	0.360523657976208	LOC102176622/LOC102187782/LOC102187932/SLC16A11/SLC16A6/SLC27A6	6	2	4	SLC27A6/SLC16A11	LOC102176622/LOC102187932/LOC102187782/SLC16A6	2.16136363636364	Function
GO:0046885	regulation of hormone biosynthetic process	6/660	68/16167	0.0586791889356028	0.0586791889356028	0.360523657976208	BMP6/IGF2/LOC102176622/LOC102187782/LOC102187932/STC2	6	2	4	STC2/BMP6	LOC102176622/LOC102187932/LOC102187782/IGF2	2.16136363636364	Process
GO:0050766	positive regulation of phagocytosis	6/660	68/16167	0.0586791889356028	0.0586791889356028	0.360523657976208	CAMK1D/GATA2/LOC100861338/LOC102175889/NOD2/RAP1GAP	6	3	3	RAP1GAP/NOD2/GATA2	CAMK1D/LOC102175889/LOC100861338	2.16136363636364	Process
GO:0072078	nephron tubule morphogenesis	6/660	68/16167	0.0586791889356028	0.0586791889356028	0.360523657976208	CITED1/GREM1/KLHL3/OSR1/PAX8/SOX8	6	2	4	KLHL3/PAX8	GREM1/OSR1/SOX8/CITED1	2.16136363636364	Process
GO:0030258	lipid modification	16/660	255/16167	0.0589811382771265	0.0589811382771265	0.360523657976208	ACAA2/ACAD11/ACOX1/CPT1A/DGKI/FGF16/FGF18/FGF9/HADHB/HBEGF/LCK/LOC102177151/LOC102190925/LOC106501968/LOC108634955/MLYCD	16	11	5	ACAD11/LOC102190925/DGKI/HADHB/FGF9/MLYCD/ACOX1/ACAA2/CPT1A/LOC102177151/LOC108634955	LCK/LOC106501968/HBEGF/FGF18/FGF16	1.5369696969697	Process
GO:0070304	positive regulation of stress-activated protein kinase signaling cascade	11/660	158/16167	0.0591779181991664	0.0591779181991664	0.360523657976208	CCL19/CRHR2/FGD4/GADD45A/LOC100861338/MAP3K9/NOD2/NRK/PLCB1/SEMA3A/SERPINF2	11	5	6	GADD45A/FGD4/MAP3K9/PLCB1/NOD2	CRHR2/SEMA3A/CCL19/SERPINF2/LOC100861338/NRK	1.70537974683544	Process
GO:0042060	wound healing	26/660	460/16167	0.0592049156512485	0.0592049156512485	0.360523657976208	CAV1/COL1A2/COL3A1/CX3CL1/DGKI/ENTPD2/F2RL2/FZD9/GATA2/HBBC/HBEGF/HMOX1/IGF2/IGSF10/KLK6/LCK/LOC102175526/LOC102175560/LOC102175876/LOC102189337/SCNN1B/SH2B2/SPARC/TMEM8C/VAV2/VWF	26	12	14	LOC102175526/DGKI/CAV1/HMOX1/LOC102175560/VWF/F2RL2/LOC102175876/HBBC/CX3CL1/KLK6/GATA2	IGSF10/LCK/COL3A1/COL1A2/SPARC/HBEGF/TMEM8C/VAV2/ENTPD2/LOC102189337/SCNN1B/FZD9/SH2B2/IGF2	1.3845256916996	Process
GO:0019884	antigen processing and presentation of exogenous antigen	9/660	121/16167	0.0595222999446266	0.0595222999446266	0.360523657976208	AP1S3/CD1E/CD74/CTSF/KIF11/KIF3C/LOC102188267/LOC102189356/SEC13	9	4	5	AP1S3/KIF3C/SEC13/CTSF	CD1E/CD74/LOC102189356/LOC102188267/KIF11	1.82197595792637	Process
GO:0015293	symporter activity	8/660	103/16167	0.0596775818170886	0.0596775818170886	0.360523657976208	SLC11A2/SLC20A1/SLC12A1/SLC12A2/SLC13A5/SLC4A3/SLC5A10/SLC6A6	8	4	4	SLC12A1/SLC13A5/SLC5A10/MSTRG.3384	SLC4A3/SLC12A2/SLC6A6/MSTRG.7836	1.90255957634598	Function
GO:2000177	regulation of neural precursor cell proliferation	8/660	103/16167	0.0596775818170886	0.0596775818170886	0.360523657976208	ADGRG1/BTG2/CX3CL1/CX3CR1/DLL4/FZD9/GATA2/LIMS1	8	5	3	DLL4/LIMS1/CX3CL1/ADGRG1/GATA2	BTG2/CX3CR1/FZD9	1.90255957634598	Process
GO:0021700	developmental maturation	14/660	216/16167	0.0597658485018937	0.0597658485018937	0.360523657976208	ABHD2/CCL19/CFTR/CNTN2/GATA2/GDF11/KLF2/MMP2/PCSK4/PEBP1/PLCB1/S1PR1/SOX8/TFCP2L1	14	7	7	TFCP2L1/S1PR1/PCSK4/KLF2/PLCB1/ABHD2/GATA2	CFTR/GDF11/CCL19/CNTN2/PEBP1/MMP2/SOX8	1.58766835016835	Process
GO:0032872	regulation of stress-activated MAPK cascade	14/660	216/16167	0.0597658485018937	0.0597658485018937	0.360523657976208	CCL19/CRHR2/DUSP10/FGD4/FOXM1/GADD45A/LOC100861338/MAP3K9/MECOM/NOD2/NRK/PLCB1/SEMA3A/SERPINF2	14	6	8	MECOM/GADD45A/FGD4/MAP3K9/PLCB1/NOD2	CRHR2/SEMA3A/FOXM1/CCL19/DUSP10/SERPINF2/LOC100861338/NRK	1.58766835016835	Process
GO:0017046	peptide hormone binding	5/660	52/16167	0.0601406126492909	0.0601406126492909	0.360523657976208	CRHR2/GALR3/GCGR/HCRTR1/NPR3	5	2	3	HCRTR1/GCGR	CRHR2/GALR3/NPR3	2.35533216783217	Function
GO:0055010	ventricular cardiac muscle tissue morphogenesis	5/660	52/16167	0.0601406126492909	0.0601406126492909	0.360523657976208	COL11A1/DLL4/LOC108637382/PKP2/TNNT2	5	2	3	PKP2/DLL4	LOC108637382/COL11A1/TNNT2	2.35533216783217	Process
GO:0001518	voltage-gated sodium channel complex	2/660	10/16167	0.0602565053080571	0.0602565053080571	0.360523657976208	SCN2B/SCN3B	2	2	0	SCN3B/SCN2B		4.89909090909091	Component
GO:0004955	prostaglandin receptor activity	2/660	10/16167	0.0602565053080571	0.0602565053080571	0.360523657976208	HPGD/PTGER1	2	0	2		PTGER1/HPGD	4.89909090909091	Function
GO:0005381	iron ion transmembrane transporter activity	2/660	10/16167	0.0602565053080571	0.0602565053080571	0.360523657976208	SLC11A2/TFRC	2	1	1	MSTRG.3384	TFRC	4.89909090909091	Function
GO:0006527	arginine catabolic process	2/660	10/16167	0.0602565053080571	0.0602565053080571	0.360523657976208	DDAH1/FAH	2	2	0	DDAH1/FAH		4.89909090909091	Process
GO:0006563	L-serine metabolic process	2/660	10/16167	0.0602565053080571	0.0602565053080571	0.360523657976208	PSPH/SHMT1	2	1	1	PSPH	SHMT1	4.89909090909091	Process
GO:0006958	complement activation, classical pathway	2/660	10/16167	0.0602565053080571	0.0602565053080571	0.360523657976208	C1QA/C1QC	2	0	2		C1QA/C1QC	4.89909090909091	Process
GO:0008970	phospholipase A1 activity	2/660	10/16167	0.0602565053080571	0.0602565053080571	0.360523657976208	LIPG/PLA2G4E	2	2	0	PLA2G4E/LIPG		4.89909090909091	Function
GO:0015467	G-protein activated inward rectifier potassium channel activity	2/660	10/16167	0.0602565053080571	0.0602565053080571	0.360523657976208	KCNJ3/KCNJ5	2	0	2		KCNJ3/KCNJ5	4.89909090909091	Function
GO:0016803	ether hydrolase activity	2/660	10/16167	0.0602565053080571	0.0602565053080571	0.360523657976208	EPHX1/AKR7A2	2	0	2		EPHX1/MSTRG.849	4.89909090909091	Function
GO:0017121	phospholipid scrambling	2/660	10/16167	0.0602565053080571	0.0602565053080571	0.360523657976208	LOC102175526/PLSCR5	2	2	0	PLSCR5/LOC102175526		4.89909090909091	Process
GO:0030215	semaphorin receptor binding	2/660	10/16167	0.0602565053080571	0.0602565053080571	0.360523657976208	SEMA3A/SEMA6C	2	0	2		SEMA6C/SEMA3A	4.89909090909091	Function
GO:0032602	chemokine production	2/660	10/16167	0.0602565053080571	0.0602565053080571	0.360523657976208	AIRE/NOD2	2	2	0	AIRE/NOD2		4.89909090909091	Process
GO:0035900	response to isolation stress	2/660	10/16167	0.0602565053080571	0.0602565053080571	0.360523657976208	FADS1/SOD2	2	0	2		SOD2/FADS1	4.89909090909091	Process
GO:0036310	annealing helicase activity	2/660	10/16167	0.0602565053080571	0.0602565053080571	0.360523657976208	LOC102177976/LOC102189034	2	2	0	LOC102177976/LOC102189034		4.89909090909091	Function
GO:0042908	xenobiotic transport	2/660	10/16167	0.0602565053080571	0.0602565053080571	0.360523657976208	ABCG2/SLC6A6	2	1	1	ABCG2	SLC6A6	4.89909090909091	Process
GO:0043020	NADPH oxidase complex	2/660	10/16167	0.0602565053080571	0.0602565053080571	0.360523657976208	NCF4/NOX4	2	1	1	NOX4	NCF4	4.89909090909091	Component
GO:0046618	drug export	2/660	10/16167	0.0602565053080571	0.0602565053080571	0.360523657976208	ABCG2/SLC47A2	2	1	1	ABCG2	SLC47A2	4.89909090909091	Process
GO:0048407	platelet-derived growth factor binding	2/660	10/16167	0.0602565053080571	0.0602565053080571	0.360523657976208	COL1A2/COL3A1	2	0	2		COL3A1/COL1A2	4.89909090909091	Function
GO:0050897	cobalt ion binding	2/660	10/16167	0.0602565053080571	0.0602565053080571	0.360523657976208	CPE/SLC11A2	2	1	1	MSTRG.3384	CPE	4.89909090909091	Function
GO:0055091	phospholipid homeostasis	2/660	10/16167	0.0602565053080571	0.0602565053080571	0.360523657976208	ABCA1/LIPG	2	2	0	ABCA1/LIPG		4.89909090909091	Process
GO:0060586	multicellular organismal iron ion homeostasis	2/660	10/16167	0.0602565053080571	0.0602565053080571	0.360523657976208	BMP6/SLC11A2	2	2	0	BMP6/MSTRG.3384		4.89909090909091	Process
GO:0070757	interleukin-35-mediated signaling pathway	2/660	10/16167	0.0602565053080571	0.0602565053080571	0.360523657976208	IL12A/IL27RA	2	1	1	IL12A	IL27RA	4.89909090909091	Process
GO:0071362	cellular response to ether	2/660	10/16167	0.0602565053080571	0.0602565053080571	0.360523657976208	PLCB1/ZNF683	2	1	1	PLCB1	ZNF683	4.89909090909091	Process
GO:0086080	protein binding involved in heterotypic cell-cell adhesion	2/660	10/16167	0.0602565053080571	0.0602565053080571	0.360523657976208	LOC102184211/PKP2	2	1	1	PKP2	LOC102184211	4.89909090909091	Function
GO:1902260	negative regulation of delayed rectifier potassium channel activity	2/660	10/16167	0.0602565053080571	0.0602565053080571	0.360523657976208	KCNAB1/KCNQ1	2	0	2		KCNAB1/KCNQ1	4.89909090909091	Process
GO:1903011	negative regulation of bone development	2/660	10/16167	0.0602565053080571	0.0602565053080571	0.360523657976208	GREM1/RFLNB	2	0	2		GREM1/RFLNB	4.89909090909091	Process
GO:1903935	response to sodium arsenite	2/660	10/16167	0.0602565053080571	0.0602565053080571	0.360523657976208	LOC102177976/LOC102189034	2	2	0	LOC102177976/LOC102189034		4.89909090909091	Process
GO:1990573	potassium ion import across plasma membrane	2/660	10/16167	0.0602565053080571	0.0602565053080571	0.360523657976208	KCNJ3/KCNJ5	2	0	2		KCNJ3/KCNJ5	4.89909090909091	Process
GO:2001223	negative regulation of neuron migration	2/660	10/16167	0.0602565053080571	0.0602565053080571	0.360523657976208	ADGRG1/COL3A1	2	1	1	ADGRG1	COL3A1	4.89909090909091	Process
GO:0010389	regulation of G2/M transition of mitotic cell cycle	10/660	140/16167	0.0608665168994859	0.0608665168994859	0.363795282730927	BRSK1/CCND1/CDK6/CENPF/DTL/HACD1/HSPA2/LOC108634551/PCNT/RAD51B	10	3	7	PCNT/RAD51B/HSPA2	CDK6/HACD1/CENPF/DTL/BRSK1/CCND1/LOC108634551	1.74967532467532	Process
GO:0048589	developmental growth	23/660	399/16167	0.0612278612237743	0.0612278612237743	0.365575393286305	CHRNA1/CRHR2/DCLK1/DDR2/DLK1/FZD9/HBEGF/IGSF10/JADE2/KLF2/KLK6/LOC102190650/MAP7/NPPC/PCNT/PLXNB3/PRKCZ/RAD51B/S1PR1/SEMA3A/SLC12A2/TMEM108/TMEM8C	23	10	13	TMEM108/PCNT/S1PR1/JADE2/KLF2/MAP7/RAD51B/PRKCZ/KLK6/PLXNB3	IGSF10/LOC102190650/NPPC/CHRNA1/DDR2/CRHR2/SEMA3A/HBEGF/SLC12A2/TMEM8C/DCLK1/DLK1/FZD9	1.41201868307131	Process
GO:0006919	activation of cysteine-type endopeptidase activity involved in apoptotic process	7/660	86/16167	0.0615949968546565	0.0615949968546565	0.367131258345121	ACER2/CASP8/EGLN3/LCK/LOC100861338/LOC102175959/SLC11A2	7	5	2	CASP8/ACER2/LOC102175959/EGLN3/MSTRG.3384	LCK/LOC100861338	1.99381606765328	Process
GO:0070302	regulation of stress-activated protein kinase signaling cascade	14/660	217/16167	0.0616160123963638	0.0616160123963638	0.367131258345121	CCL19/CRHR2/DUSP10/FGD4/FOXM1/GADD45A/LOC100861338/MAP3K9/MECOM/NOD2/NRK/PLCB1/SEMA3A/SERPINF2	14	6	8	MECOM/GADD45A/FGD4/MAP3K9/PLCB1/NOD2	CRHR2/SEMA3A/FOXM1/CCL19/DUSP10/SERPINF2/LOC100861338/NRK	1.58035190615836	Process
GO:0048706	embryonic skeletal system development	9/660	122/16167	0.0620585644653916	0.0620585644653916	0.369385762256312	COL11A1/DLK1/FGF9/MMP16/OSR1/PRRX1/SHOX2/SIX2/SOX11	9	1	8	FGF9	SHOX2/COL11A1/SIX2/OSR1/SOX11/MMP16/PRRX1/DLK1	1.80704172876304	Process
GO:0045669	positive regulation of osteoblast differentiation	6/660	69/16167	0.0621590718312955	0.0621590718312955	0.36960178857495	BMP6/DDR2/GDPD2/NPPC/SCUBE2/SOX11	6	2	4	SCUBE2/BMP6	NPPC/DDR2/SOX11/GDPD2	2.1300395256917	Process
GO:0040018	positive regulation of multicellular organism growth	4/660	37/16167	0.0627835078358493	0.0627835078358493	0.372161332155048	ATP8A2/BBS2/DIO3/IGF2	4	3	1	ATP8A2/BBS2/DIO3	IGF2	2.64815724815725	Process
GO:0060612	adipose tissue development	4/660	37/16167	0.0627835078358493	0.0627835078358493	0.372161332155048	DYRK1B/RORC/SOX8/ZNF516	4	1	3	RORC	DYRK1B/ZNF516/SOX8	2.64815724815725	Process
GO:1904031	positive regulation of cyclin-dependent protein kinase activity	4/660	37/16167	0.0627835078358493	0.0627835078358493	0.372161332155048	CCND1/CCND2/CDKN1A/CKS2	4	1	3	CDKN1A	CCND2/CKS2/CCND1	2.64815724815725	Process
GO:0005319	lipid transporter activity	10/660	141/16167	0.063244564973549	0.063244564973549	0.374508643356472	ABCA1/ATP8A2/LOC100861279/LOC102175526/LOC102176622/LOC102187782/LOC102187932/MFSD2B/PLSCR5/SLC27A6	10	6	4	PLSCR5/LOC102175526/SLC27A6/ABCA1/ATP8A2/LOC100861279	MFSD2B/LOC102176622/LOC102187932/LOC102187782	1.73726627981947	Function
GO:0045580	regulation of T cell differentiation	11/660	160/16167	0.0635863085678744	0.0635863085678744	0.376145329419741	CCL19/CD74/DUSP10/IL12A/LCK/LOC102188267/PRKCZ/RORC/SASH3/TNFRSF18/ZNF683	11	3	8	IL12A/RORC/PRKCZ	ZNF683/LCK/CD74/CCL19/DUSP10/TNFRSF18/LOC102188267/SASH3	1.6840625	Process
GO:0043278	response to morphine	5/660	53/16167	0.0642811839260825	0.0642811839260825	0.379475858254056	ABCG2/AIF1/DRD1/GNAO1/GPI	5	3	2	ABCG2/DRD1/GNAO1	GPI/AIF1	2.31089193825043	Process
GO:0046850	regulation of bone remodeling	5/660	53/16167	0.0642811839260825	0.0642811839260825	0.379475858254056	DLK1/GREM1/PDK4/S1PR1/TFRC	5	2	3	S1PR1/PDK4	TFRC/GREM1/DLK1	2.31089193825043	Process
GO:0007631	feeding behavior	9/660	123/16167	0.0646626862260014	0.0646626862260014	0.379956832336537	ATP8A2/CPT1A/CRHR2/DRD1/FOSL2/GALR3/HCRTR1/PEBP1/PROKR1	9	5	4	HCRTR1/DRD1/FOSL2/ATP8A2/CPT1A	CRHR2/GALR3/PROKR1/PEBP1	1.79235033259423	Process
GO:0005902	microvillus	7/660	87/16167	0.0647475980035145	0.0647475980035145	0.379956832336537	BBS2/CFTR/FMN2/LOC102175177/LOC102178303/LOC108638310/MYO7A	7	4	3	BBS2/LOC108638310/LOC102178303/FMN2	LOC102175177/CFTR/MYO7A	1.9708986415883	Component
GO:0060840	artery development	7/660	87/16167	0.0647475980035145	0.0647475980035145	0.379956832336537	ADGRF5/COL3A1/DLL4/ELN/HPGD/PDE2A/PRRX1	7	3	4	DLL4/PDE2A/ADGRF5	COL3A1/HPGD/PRRX1/ELN	1.9708986415883	Process
GO:0043235	receptor complex	18/660	299/16167	0.0652586630117349	0.0652586630117349	0.379956832336537	ABCG2/ADGRV1/CD3D/CD74/CHRNA1/CHRNG/GABRB3/GPR160/GPR20/ITGAX/ITGB6/KCTD12/LOC102180368/LOC102182856/PLXDC1/SHANK3/TFRC/TLR7	18	5	13	GPR160/SHANK3/ABCG2/ADGRV1/GABRB3	TFRC/CHRNG/ITGB6/CHRNA1/LOC102182856/CD74/KCTD12/GPR20/CD3D/PLXDC1/ITGAX/LOC102180368/TLR7	1.47464274855579	Component
GO:0002080	acrosomal membrane	3/660	23/16167	0.0654188660942269	0.0654188660942269	0.379956832336537	CAV1/PCSK4/SLC2A3	3	3	0	CAV1/SLC2A3/PCSK4		3.19505928853755	Component
GO:0004181	metallocarboxypeptidase activity	3/660	23/16167	0.0654188660942269	0.0654188660942269	0.379956832336537	AGBL1/CPE/CPZ	3	0	3		CPZ/CPE/AGBL1	3.19505928853755	Function
GO:0008305	integrin complex	3/660	23/16167	0.0654188660942269	0.0654188660942269	0.379956832336537	ITGAX/ITGB6/LOC102180368	3	0	3		ITGB6/ITGAX/LOC102180368	3.19505928853755	Component
GO:0021544	subpallium development	3/660	23/16167	0.0654188660942269	0.0654188660942269	0.379956832336537	BBS2/DRD1/SHANK3	3	3	0	SHANK3/DRD1/BBS2		3.19505928853755	Process
GO:0032095	regulation of response to food	3/660	23/16167	0.0654188660942269	0.0654188660942269	0.379956832336537	BBS2/NUCB2/SPX	3	2	1	NUCB2/BBS2	SPX	3.19505928853755	Process
GO:0033688	regulation of osteoblast proliferation	3/660	23/16167	0.0654188660942269	0.0654188660942269	0.379956832336537	GREM1/NPR3/SOX8	3	0	3		GREM1/NPR3/SOX8	3.19505928853755	Process
GO:0043951	negative regulation of cAMP-mediated signaling	3/660	23/16167	0.0654188660942269	0.0654188660942269	0.379956832336537	CRHR2/NUCB2/PDE2A	3	2	1	PDE2A/NUCB2	CRHR2	3.19505928853755	Process
GO:0052650	NADP-retinol dehydrogenase activity	3/660	23/16167	0.0654188660942269	0.0654188660942269	0.379956832336537	LOC102176622/LOC102187782/LOC102187932	3	0	3		LOC102176622/LOC102187932/LOC102187782	3.19505928853755	Function
GO:0060009	Sertoli cell development	3/660	23/16167	0.0654188660942269	0.0654188660942269	0.379956832336537	MAP7/SOX3/SOX8	3	1	2	MAP7	SOX8/SOX3	3.19505928853755	Process
GO:0097210	response to gonadotropin-releasing hormone	3/660	23/16167	0.0654188660942269	0.0654188660942269	0.379956832336537	LOC102176622/LOC102187782/LOC102187932	3	0	3		LOC102176622/LOC102187932/LOC102187782	3.19505928853755	Process
GO:1905517	macrophage migration	3/660	23/16167	0.0654188660942269	0.0654188660942269	0.379956832336537	CX3CL1/CX3CR1/LOC102175889	3	1	2	CX3CL1	LOC102175889/CX3CR1	3.19505928853755	Process
GO:2000178	negative regulation of neural precursor cell proliferation	3/660	23/16167	0.0654188660942269	0.0654188660942269	0.379956832336537	BTG2/GATA2/LIMS1	3	2	1	LIMS1/GATA2	BTG2	3.19505928853755	Process
GO:0002088	lens development in camera-type eye	6/660	70/16167	0.0657584014155554	0.0657584014155554	0.381159632098645	LOC102189471/MIP/NECTIN1/SHROOM2/SOX11/WNT2B	6	1	5	MIP	WNT2B/SOX11/NECTIN1/SHROOM2/LOC102189471	2.09961038961039	Process
GO:1902554	serine/threonine protein kinase complex	6/660	70/16167	0.0657584014155554	0.0657584014155554	0.381159632098645	CCND1/CCND2/CDK6/CDKN1A/CKS2/LOC100861338	6	1	5	CDKN1A	CDK6/CCND2/CKS2/LOC100861338/CCND1	2.09961038961039	Component
GO:0070372	regulation of ERK1 and ERK2 cascade	18/660	300/16167	0.0669189465361309	0.0669189465361309	0.387496346139536	C1QTNF3/CAV1/CCL19/CD74/CRHR2/CX3CL1/DUSP10/EPHB2/FAM83D/FGF18/HCRTR1/LOC100861338/LOC102175889/NOD2/NOX4/PRKCZ/SERPINF2/SIRT3	18	7	11	HCRTR1/CAV1/PRKCZ/NOD2/CX3CL1/NOX4/SIRT3	EPHB2/CRHR2/CD74/CCL19/FAM83D/DUSP10/LOC102175889/SERPINF2/FGF18/C1QTNF3/LOC100861338	1.46972727272727	Process
GO:0007188	adenylate cyclase-modulating G protein-coupled receptor signaling pathway	12/660	181/16167	0.0676509012992588	0.0676509012992588	0.391341050837712	ABCA1/ADCY8/CRHR2/DRD1/GALR3/GCGR/GNAO1/GPR161/NPR3/PDE2A/PTGER1/S1PR1	12	7	5	S1PR1/ABCA1/DRD1/ADCY8/PDE2A/GNAO1/GCGR	GPR161/CRHR2/GALR3/PTGER1/NPR3	1.62400803616273	Process
GO:0018958	phenol-containing compound metabolic process	7/660	88/16167	0.0679962163925406	0.0679962163925406	0.392146748008368	CITED1/CRHR2/DIO2/DIO3/DRD1/ATP2B2/RNF180	7	3	4	DRD1/RNF180/DIO3	CRHR2/DIO2/CITED1/MSTRG.18649	1.9485020661157	Process
GO:0043267	negative regulation of potassium ion transport	4/660	38/16167	0.0680055955729816	0.0680055955729816	0.392146748008368	CAV1/KCNAB1/KCNE5/KCNQ1	4	1	3	CAV1	KCNAB1/KCNQ1/KCNE5	2.57846889952153	Process
GO:0050974	detection of mechanical stimulus involved in sensory perception	4/660	38/16167	0.0680055955729816	0.0680055955729816	0.392146748008368	ADGRV1/COL11A1/ATP2B2/SLC12A2	4	1	3	ADGRV1	COL11A1/SLC12A2/MSTRG.18649	2.57846889952153	Process
GO:0048771	tissue remodeling	8/660	106/16167	0.0682605626835557	0.0682605626835557	0.392146748008368	ANGPT2/BGN/CAV1/DLL4/ELN/IGFBP5/MMP2/NOX4	8	4	4	CAV1/DLL4/ANGPT2/NOX4	IGFBP5/MMP2/ELN/BGN	1.84871355060034	Process
GO:1903426	regulation of reactive oxygen species biosynthetic process	8/660	106/16167	0.0682605626835557	0.0682605626835557	0.392146748008368	ADGRB1/AIF1/CAV1/DDAH1/HBBC/KLF2/LOC102175876/SOD2	8	5	3	DDAH1/CAV1/KLF2/LOC102175876/HBBC	SOD2/ADGRB1/AIF1	1.84871355060034	Process
GO:0002066	columnar/cuboidal epithelial cell development	5/660	54/16167	0.068577716339904	0.068577716339904	0.392146748008368	BMP6/CDK6/ATP2B2/MYO7A/TIGAR	5	1	4	BMP6	CDK6/TIGAR/MYO7A/MSTRG.18649	2.26809764309764	Process
GO:0002762	negative regulation of myeloid leukocyte differentiation	5/660	54/16167	0.068577716339904	0.068577716339904	0.392146748008368	C1QC/CDK6/GATA2/LRRC17/MAFB	5	1	4	GATA2	C1QC/LRRC17/CDK6/MAFB	2.26809764309764	Process
GO:0016836	hydro-lyase activity	5/660	54/16167	0.068577716339904	0.068577716339904	0.392146748008368	ALAD/CA12/HACD1/HADHB/LOC106501968	5	3	2	ALAD/CA12/HADHB	LOC106501968/HACD1	2.26809764309764	Function
GO:0046426	negative regulation of JAK-STAT cascade	5/660	54/16167	0.068577716339904	0.068577716339904	0.392146748008368	BGN/CAV1/CHAD/LRRC15/LRRC3	5	2	3	LRRC3/CAV1	LRRC15/CHAD/BGN	2.26809764309764	Process
GO:0048546	digestive tract morphogenesis	5/660	54/16167	0.068577716339904	0.068577716339904	0.392146748008368	EPHB3/SHOX2/SIX2/SOX11/SOX17	5	1	4	SOX17	EPHB3/SHOX2/SIX2/SOX11	2.26809764309764	Process
GO:1904893	negative regulation of STAT cascade	5/660	54/16167	0.068577716339904	0.068577716339904	0.392146748008368	BGN/CAV1/CHAD/LRRC15/LRRC3	5	2	3	LRRC3/CAV1	LRRC15/CHAD/BGN	2.26809764309764	Process
GO:0010769	regulation of cell morphogenesis involved in differentiation	18/660	301/16167	0.0686077517341267	0.0686077517341267	0.392146748008368	BRSK1/CNTF/CNTN2/CUX2/DMTN/EPHB2/EPHB3/FSTL4/LIMS1/LPAR3/MELTF/PLXNB3/SEMA3A/SEMA6C/SGK1/SHANK3/SHOX2/SIPA1L1	18	8	10	MELTF/LPAR3/SHANK3/DMTN/SIPA1L1/LIMS1/CNTF/PLXNB3	EPHB3/SHOX2/EPHB2/SEMA6C/SEMA3A/FSTL4/SGK1/CNTN2/CUX2/BRSK1	1.46484445786771	Process
GO:0004867	serine-type endopeptidase inhibitor activity	6/660	71/16167	0.0694771175393249	0.0694771175393249	0.396079974436591	LOC102175560/LOC102186111/LOC108633536/LOC108635143/SERPINF2/SERPINH1	6	3	3	LOC102175560/LOC108633536/LOC108635143	SERPINH1/SERPINF2/LOC102186111	2.07003841229193	Function
GO:0008509	anion transmembrane transporter activity	20/660	343/16167	0.070228121665261	0.070228121665261	0.396079974436591	ABCA1/ADAMTS8/CFTR/CLIC2/GABRB3/LOC102176622/LOC102177789/LOC102187782/LOC102187932/SLC20A1/SLC12A1/SLC12A2/SLC13A5/SLC16A11/SLC16A6/SLC26A7/SLC27A6/SLC2A3/SLC4A3/SLC6A6	20	10	10	SLC2A3/SLC27A6/ABCA1/SLC12A1/LOC102177789/SLC26A7/SLC13A5/SLC16A11/GABRB3/CLIC2	SLC4A3/CFTR/SLC12A2/LOC102176622/LOC102187932/LOC102187782/SLC16A6/SLC6A6/ADAMTS8/MSTRG.7836	1.42830638749006	Function
GO:0050953	sensory perception of light stimulus	11/660	163/16167	0.0705911668130165	0.0705911668130165	0.396079974436591	ADGRV1/ATP8A2/BBS2/CNGA3/COL11A1/GJC1/GPR143/LOC102175286/MIP/MYO7A/TRPM1	11	7	4	MIP/ADGRV1/ATP8A2/BBS2/GJC1/TRPM1/LOC102175286	COL11A1/CNGA3/MYO7A/GPR143	1.65306748466258	Process
GO:0042542	response to hydrogen peroxide	10/660	144/16167	0.070734403196889	0.070734403196889	0.396079974436591	GNAO1/HBBC/HMOX1/KLF2/LCK/LOC102175876/LOC108634747/MMP2/NR4A3/SOD2	10	6	4	HMOX1/KLF2/NR4A3/LOC102175876/HBBC/GNAO1	LCK/SOD2/MMP2/LOC108634747	1.70107323232323	Process
GO:0050671	positive regulation of lymphocyte proliferation	10/660	144/16167	0.070734403196889	0.070734403196889	0.396079974436591	AIF1/CCL19/CD74/CDKN1A/IGF2/IL12A/LOC100861338/LOC102175177/SASH3/TFRC	10	2	8	IL12A/CDKN1A	TFRC/LOC102175177/CD74/CCL19/AIF1/LOC100861338/IGF2/SASH3	1.70107323232323	Process
GO:0060538	skeletal muscle organ development	10/660	144/16167	0.070734403196889	0.070734403196889	0.396079974436591	BTG2/CAV1/CHRNA1/CRHR2/ELN/KCNAB1/LOC108633440/MEGF10/MYL6B/SOX8	10	1	9	CAV1	KCNAB1/CHRNA1/CRHR2/MYL6B/MEGF10/BTG2/LOC108633440/SOX8/ELN	1.70107323232323	Process
GO:0001822	kidney development	17/660	282/16167	0.0709563699834995	0.0709563699834995	0.396079974436591	ANGPT2/BMP6/CALB1/CENPF/CITED1/GDF11/GREM1/HPGD/KLHL3/OSR1/PAX8/PCNT/SIX2/SLC12A1/SOX8/TET2/TIPARP	17	6	11	PCNT/KLHL3/SLC12A1/PAX8/BMP6/ANGPT2	TIPARP/GDF11/TET2/HPGD/GREM1/SIX2/OSR1/CALB1/CENPF/SOX8/CITED1	1.47667633784655	Process
GO:0000145	exocyst	2/660	11/16167	0.0717043830824399	0.0717043830824399	0.396079974436591	EXOC3L4/LOC108638483	2	2	0	EXOC3L4/LOC108638483		4.45371900826446	Component
GO:0000733	DNA strand renaturation	2/660	11/16167	0.0717043830824399	0.0717043830824399	0.396079974436591	LOC102177976/LOC102189034	2	2	0	LOC102177976/LOC102189034		4.45371900826446	Process
GO:0002934	desmosome organization	2/660	11/16167	0.0717043830824399	0.0717043830824399	0.396079974436591	NECTIN1/PKP2	2	1	1	PKP2	NECTIN1	4.45371900826446	Process
GO:0003323	type B pancreatic cell development	2/660	11/16167	0.0717043830824399	0.0717043830824399	0.396079974436591	BMP6/CDK6	2	1	1	BMP6	CDK6	4.45371900826446	Process
GO:0004861	cyclin-dependent protein serine/threonine kinase inhibitor activity	2/660	11/16167	0.0717043830824399	0.0717043830824399	0.396079974436591	CDKN1A/CDKN2B	2	2	0	CDKN2B/CDKN1A		4.45371900826446	Function
GO:0005641	nuclear envelope lumen	2/660	11/16167	0.0717043830824399	0.0717043830824399	0.396079974436591	BCHE/PTGES	2	0	2		BCHE/PTGES	4.45371900826446	Component
GO:0006559	L-phenylalanine catabolic process	2/660	11/16167	0.0717043830824399	0.0717043830824399	0.396079974436591	FAH/IL4I1	2	2	0	IL4I1/FAH		4.45371900826446	Process
GO:0009263	deoxyribonucleotide biosynthetic process	2/660	11/16167	0.0717043830824399	0.0717043830824399	0.396079974436591	RRM2/SHMT1	2	0	2		RRM2/SHMT1	4.45371900826446	Process
GO:0010818	T cell chemotaxis	2/660	11/16167	0.0717043830824399	0.0717043830824399	0.396079974436591	CXCL10/CXCL9	2	0	2		CXCL9/CXCL10	4.45371900826446	Process
GO:0016755	transferase activity, transferring amino-acyl groups	2/660	11/16167	0.0717043830824399	0.0717043830824399	0.396079974436591	GGT1/QPCT	2	0	2		QPCT/GGT1	4.45371900826446	Function
GO:0018027	peptidyl-lysine dimethylation	2/660	11/16167	0.0717043830824399	0.0717043830824399	0.396079974436591	LOC108633232/SETMAR	2	0	2		LOC108633232/MSTRG.1498	4.45371900826446	Process
GO:0020027	hemoglobin metabolic process	2/660	11/16167	0.0717043830824399	0.0717043830824399	0.396079974436591	ALAS2/TET2	2	1	1	ALAS2	TET2	4.45371900826446	Process
GO:0021892	cerebral cortex GABAergic interneuron differentiation	2/660	11/16167	0.0717043830824399	0.0717043830824399	0.396079974436591	CNTN2/DRD1	2	1	1	DRD1	CNTN2	4.45371900826446	Process
GO:0031628	opioid receptor binding	2/660	11/16167	0.0717043830824399	0.0717043830824399	0.396079974436591	GNAO1/PDYN	2	1	1	GNAO1	PDYN	4.45371900826446	Function
GO:0034393	positive regulation of smooth muscle cell apoptotic process	2/660	11/16167	0.0717043830824399	0.0717043830824399	0.396079974436591	IL12A/SOD2	2	1	1	IL12A	SOD2	4.45371900826446	Process
GO:0035723	interleukin-15-mediated signaling pathway	2/660	11/16167	0.0717043830824399	0.0717043830824399	0.396079974436591	IL15RA/PLCB1	2	2	0	PLCB1/IL15RA		4.45371900826446	Process
GO:0036462	TRAIL-activated apoptotic signaling pathway	2/660	11/16167	0.0717043830824399	0.0717043830824399	0.396079974436591	CASP8/LOC102175959	2	2	0	CASP8/LOC102175959		4.45371900826446	Process
GO:0042800	histone methyltransferase activity (H3-K4 specific)	2/660	11/16167	0.0717043830824399	0.0717043830824399	0.396079974436591	LOC108633232/SETMAR	2	0	2		LOC108633232/MSTRG.1498	4.45371900826446	Function
GO:0045906	negative regulation of vasoconstriction	2/660	11/16167	0.0717043830824399	0.0717043830824399	0.396079974436591	CX3CL1/MMP2	2	1	1	CX3CL1	MMP2	4.45371900826446	Process
GO:0060080	inhibitory postsynaptic potential	2/660	11/16167	0.0717043830824399	0.0717043830824399	0.396079974436591	CX3CL1/GABRB3	2	2	0	CX3CL1/GABRB3		4.45371900826446	Process
GO:0060253	negative regulation of glial cell proliferation	2/660	11/16167	0.0717043830824399	0.0717043830824399	0.396079974436591	CDKN2B/SOX11	2	1	1	CDKN2B	SOX11	4.45371900826446	Process
GO:0070700	BMP receptor binding	2/660	11/16167	0.0717043830824399	0.0717043830824399	0.396079974436591	BMP6/LOC100861338	2	1	1	BMP6	LOC100861338	4.45371900826446	Function
GO:0072182	regulation of nephron tubule epithelial cell differentiation	2/660	11/16167	0.0717043830824399	0.0717043830824399	0.396079974436591	OSR1/PAX8	2	1	1	PAX8	OSR1	4.45371900826446	Process
GO:0090336	positive regulation of brown fat cell differentiation	2/660	11/16167	0.0717043830824399	0.0717043830824399	0.396079974436591	FNDC5/MECOM	2	1	1	MECOM	FNDC5	4.45371900826446	Process
GO:0097153	cysteine-type endopeptidase activity involved in apoptotic process	2/660	11/16167	0.0717043830824399	0.0717043830824399	0.396079974436591	CASP8/LOC100861338	2	1	1	CASP8	LOC100861338	4.45371900826446	Function
GO:1901142	insulin metabolic process	2/660	11/16167	0.0717043830824399	0.0717043830824399	0.396079974436591	CPE/NUCB2	2	1	1	NUCB2	CPE	4.45371900826446	Process
GO:1903909	regulation of receptor clustering	2/660	11/16167	0.0717043830824399	0.0717043830824399	0.396079974436591	FZD9/SHANK3	2	1	1	SHANK3	FZD9	4.45371900826446	Process
GO:2001181	positive regulation of interleukin-10 secretion	2/660	11/16167	0.0717043830824399	0.0717043830824399	0.396079974436591	LOC100861338/PRKCZ	2	1	1	PRKCZ	LOC100861338	4.45371900826446	Process
GO:0005509	calcium ion binding	20/660	344/16167	0.0718591316377506	0.0718591316377506	0.396187617737646	ADGRV1/AIF1/CALB1/CAMKK2/CLGN/GCA/ITIH1/KCNIP4/LOC102175526/LOC102181119/ATP2B2/NUCB2/PLCB1/PSPH/PVALB/RPH3AL/S100A1/SPARC/SPOCK2/SYTL5	20	15	5	LOC102175526/GCA/S100A1/KCNIP4/ADGRV1/LOC102181119/PLCB1/NUCB2/CAMKK2/CLGN/RPH3AL/ITIH1/PSPH/SPOCK2/SYTL5	PVALB/SPARC/CALB1/AIF1/MSTRG.18649	1.42415433403805	Function
GO:0001502	cartilage condensation	3/660	24/16167	0.0725850282652074	0.0725850282652074	0.396187617737646	BMP1/CHAD/COL11A1	3	0	3		COL11A1/BMP1/CHAD	3.06193181818182	Process
GO:0016093	polyprenol metabolic process	3/660	24/16167	0.0725850282652074	0.0725850282652074	0.396187617737646	LOC102176622/LOC102187782/LOC102187932	3	0	3		LOC102176622/LOC102187932/LOC102187782	3.06193181818182	Process
GO:0016405	CoA-ligase activity	3/660	24/16167	0.0725850282652074	0.0725850282652074	0.396187617737646	ACSBG1/ACSM3/SLC27A6	3	2	1	SLC27A6/ACSM3	ACSBG1	3.06193181818182	Function
GO:0021602	cranial nerve morphogenesis	3/660	24/16167	0.0725850282652074	0.0725850282652074	0.396187617737646	EPHB2/MAFB/SEMA3A	3	0	3		EPHB2/SEMA3A/MAFB	3.06193181818182	Process
GO:0021952	central nervous system projection neuron axonogenesis	3/660	24/16167	0.0725850282652074	0.0725850282652074	0.396187617737646	DCLK1/EPHB2/EPHB3	3	0	3		EPHB3/EPHB2/DCLK1	3.06193181818182	Process
GO:0032098	regulation of appetite	3/660	24/16167	0.0725850282652074	0.0725850282652074	0.396187617737646	BBS2/NUCB2/SPX	3	2	1	NUCB2/BBS2	SPX	3.06193181818182	Process
GO:0032438	melanosome organization	3/660	24/16167	0.0725850282652074	0.0725850282652074	0.396187617737646	GPR143/LOC102189471/SHROOM2	3	0	3		GPR143/SHROOM2/LOC102189471	3.06193181818182	Process
GO:0035584	calcium-mediated signaling using intracellular calcium source	3/660	24/16167	0.0725850282652074	0.0725850282652074	0.396187617737646	DMTN/GPR143/LOC102175177	3	1	2	DMTN	LOC102175177/GPR143	3.06193181818182	Process
GO:0045649	regulation of macrophage differentiation	3/660	24/16167	0.0725850282652074	0.0725850282652074	0.396187617737646	C1QC/CASP8/GATA2	3	2	1	CASP8/GATA2	C1QC	3.06193181818182	Process
GO:0098631	cell adhesion mediator activity	3/660	24/16167	0.0725850282652074	0.0725850282652074	0.396187617737646	LOC102184211/PKP2/PLXNB3	3	2	1	PKP2/PLXNB3	LOC102184211	3.06193181818182	Function
GO:0022407	regulation of cell-cell adhesion	23/660	407/16167	0.0726928805440315	0.0726928805440315	0.396187617737646	ADAM19/AIF1/CAV1/CCL19/CD74/CX3CL1/DMTN/DUSP10/EPHB3/IGF2/IL12A/LCK/LOC100861338/LOC102175177/LOC102175889/LOC102188267/NOD2/NR4A3/PRKCZ/RAP1GAP/SASH3/SERPINF2/TFRC	23	8	15	IL12A/RAP1GAP/CAV1/NR4A3/DMTN/PRKCZ/NOD2/CX3CL1	TFRC/EPHB3/LCK/LOC102175177/ADAM19/CD74/CCL19/DUSP10/LOC102175889/SERPINF2/AIF1/LOC102188267/LOC100861338/IGF2/SASH3	1.3842640160822	Process
GO:0072006	nephron development	9/660	126/16167	0.0728848052382965	0.0728848052382965	0.396187617737646	ANGPT2/CALB1/CITED1/GREM1/KLHL3/OSR1/PAX8/SIX2/SOX8	9	3	6	KLHL3/PAX8/ANGPT2	GREM1/SIX2/OSR1/CALB1/SOX8/CITED1	1.74967532467532	Process
GO:0014072	response to isoquinoline alkaloid	5/660	55/16167	0.0730293430945173	0.0730293430945173	0.396187617737646	ABCG2/AIF1/DRD1/GNAO1/GPI	5	3	2	ABCG2/DRD1/GNAO1	GPI/AIF1	2.22685950413223	Process
GO:0051893	regulation of focal adhesion assembly	5/660	55/16167	0.0730293430945173	0.0730293430945173	0.396187617737646	CAMSAP3/DMTN/EPHA3/GREM1/LIMS1	5	3	2	CAMSAP3/DMTN/LIMS1	EPHA3/GREM1	2.22685950413223	Process
GO:0060337	type I interferon signaling pathway	5/660	55/16167	0.0730293430945173	0.0730293430945173	0.396187617737646	IRF5/LOC102190983/MX2/RSAD2/XAF1	5	5	0	MX2/IRF5/RSAD2/LOC102190983/XAF1		2.22685950413223	Process
GO:0071357	cellular response to type I interferon	5/660	55/16167	0.0730293430945173	0.0730293430945173	0.396187617737646	IRF5/LOC102190983/MX2/RSAD2/XAF1	5	5	0	MX2/IRF5/RSAD2/LOC102190983/XAF1		2.22685950413223	Process
GO:2000401	regulation of lymphocyte migration	5/660	55/16167	0.0730293430945173	0.0730293430945173	0.396187617737646	AIF1/AIRE/CXCL10/LOC100861338/LOC102175889	5	1	4	AIRE	CXCL10/LOC102175889/AIF1/LOC100861338	2.22685950413223	Process
GO:0010810	regulation of cell-substrate adhesion	13/660	203/16167	0.0730963959484743	0.0730963959484743	0.396187617737646	ACER2/ANGPT2/CAMSAP3/CCDC80/CDK6/DMTN/EPHA3/GREM1/HACD1/LIMS1/MELTF/PRKCZ/SPOCK2	13	8	5	MELTF/CAMSAP3/ACER2/DMTN/LIMS1/PRKCZ/ANGPT2/SPOCK2	EPHA3/CCDC80/CDK6/GREM1/HACD1	1.56867442901926	Process
GO:0016614	oxidoreductase activity, acting on CH-OH group of donors	10/660	145/16167	0.0733503477264732	0.0733503477264732	0.396187617737646	ALDH3A1/HADHB/HPGD/IDH1/KCNAB1/LOC102176622/LOC102177789/LOC102187782/LOC102187932/AKR7A2	10	2	8	HADHB/LOC102177789	KCNAB1/IDH1/HPGD/LOC102176622/LOC102187932/LOC102187782/ALDH3A1/MSTRG.849	1.68934169278997	Function
GO:0030856	regulation of epithelial cell differentiation	10/660	145/16167	0.0733503477264732	0.0733503477264732	0.396187617737646	APOLD1/AQP3/BMP6/CAV1/CCND1/CDKN2B/CFTR/ETV2/OSR1/PAX8	10	6	4	CAV1/APOLD1/CDKN2B/AQP3/PAX8/BMP6	CFTR/OSR1/ETV2/CCND1	1.68934169278997	Process
GO:0002686	negative regulation of leukocyte migration	4/660	39/16167	0.0734446925237316	0.0734446925237316	0.396187617737646	GREM1/HMOX1/LOC102175889/PLCB1	4	2	2	HMOX1/PLCB1	GREM1/LOC102175889	2.51235431235431	Process
GO:0006911	phagocytosis, engulfment	4/660	39/16167	0.0734446925237316	0.0734446925237316	0.396187617737646	ABCA1/ADGRB1/AIF1/MEGF10	4	1	3	ABCA1	MEGF10/ADGRB1/AIF1	2.51235431235431	Process
GO:0008200	ion channel inhibitor activity	4/660	39/16167	0.0734446925237316	0.0734446925237316	0.396187617737646	CAV1/CFTR/LOC108637382/DDI2	4	1	3	CAV1	LOC108637382/CFTR/MSTRG.10744	2.51235431235431	Function
GO:0071372	cellular response to follicle-stimulating hormone stimulus	4/660	39/16167	0.0734446925237316	0.0734446925237316	0.396187617737646	EPHA3/LOC102176622/LOC102187782/LOC102187932	4	0	4		EPHA3/LOC102176622/LOC102187932/LOC102187782	2.51235431235431	Process
GO:0042102	positive regulation of T cell proliferation	8/660	108/16167	0.0743826907581468	0.0743826907581468	0.400496827399485	AIF1/CCL19/IGF2/IL12A/LOC100861338/LOC102175177/SASH3/TFRC	8	1	7	IL12A	TFRC/LOC102175177/CCL19/AIF1/LOC100861338/IGF2/SASH3	1.81447811447811	Process
GO:0048525	negative regulation of viral process	8/660	108/16167	0.0743826907581468	0.0743826907581468	0.400496827399485	HMOX1/LOC102169889/LOC102173185/LOC102175526/LOC102190983/RSAD2/TRIM14/TRIM31	8	6	2	LOC102175526/HMOX1/TRIM14/RSAD2/LOC102169889/LOC102190983	TRIM31/LOC102173185	1.81447811447811	Process
GO:0007179	transforming growth factor beta receptor signaling pathway	7/660	90/16167	0.0747818110950422	0.0747818110950422	0.401893894606802	CGN/CITED1/COL1A2/COL3A1/HPGD/LOC102175889/PRKCZ	7	2	5	CGN/PRKCZ	COL3A1/COL1A2/HPGD/LOC102175889/CITED1	1.90520202020202	Process
GO:1903901	negative regulation of viral life cycle	7/660	90/16167	0.0747818110950422	0.0747818110950422	0.401893894606802	HMOX1/LOC102169889/LOC102173185/LOC102175526/LOC102190983/RSAD2/TRIM31	7	5	2	LOC102175526/HMOX1/RSAD2/LOC102169889/LOC102190983	TRIM31/LOC102173185	1.90520202020202	Process
GO:0007163	establishment or maintenance of cell polarity	11/660	165/16167	0.0755252020300766	0.0755252020300766	0.405510413099429	ARF4/BRSK1/CAMSAP3/CCL19/FEZ1/GPSM2/LIMS1/LOC108633910/MAP7/PRKCZ/SAPCD2	11	7	4	CAMSAP3/MAP7/LIMS1/PRKCZ/ARF4/LOC108633910/FEZ1	GPSM2/CCL19/SAPCD2/BRSK1	1.6330303030303	Process
GO:0016829	lyase activity	10/660	146/16167	0.0760262563116221	0.0760262563116221	0.407440526817553	ADCY8/ALAD/CA12/HACD1/HADHB/HMGCL/LOC106501968/MLYCD/PTS/SHMT1	10	7	3	HMGCL/ALAD/CA12/HADHB/ADCY8/PTS/MLYCD	LOC106501968/HACD1/SHMT1	1.67777085927771	Function
GO:0032946	positive regulation of mononuclear cell proliferation	10/660	146/16167	0.0760262563116221	0.0760262563116221	0.407440526817553	AIF1/CCL19/CD74/CDKN1A/IGF2/IL12A/LOC100861338/LOC102175177/SASH3/TFRC	10	2	8	IL12A/CDKN1A	TFRC/LOC102175177/CD74/CCL19/AIF1/LOC100861338/IGF2/SASH3	1.67777085927771	Process
GO:0060326	cell chemotaxis	12/660	185/16167	0.0768710712801149	0.0768710712801149	0.411584839911548	CCL19/CX3CL1/CX3CR1/CXCL10/CXCL9/CXCR5/EDN3/HBEGF/LOC102175177/LOC102175889/PLXNB3/S1PR1	12	4	8	S1PR1/CXCR5/CX3CL1/PLXNB3	LOC102175177/CXCL9/CXCL10/HBEGF/CCL19/EDN3/LOC102175889/CX3CR1	1.58889434889435	Process
GO:0048813	dendrite morphogenesis	6/660	73/16167	0.0772717305355187	0.0772717305355187	0.412604281396485	DCLK1/EPHB2/EPHB3/SLC11A2/SEMA3A/SHANK3	6	2	4	SHANK3/MSTRG.3384	EPHB3/EPHB2/SEMA3A/DCLK1	2.01332503113325	Process
GO:0001952	regulation of cell-matrix adhesion	8/660	109/16167	0.0775641717418202	0.0775641717418202	0.412604281396485	ACER2/CAMSAP3/CDK6/DMTN/EPHA3/GREM1/LIMS1/PRKCZ	8	5	3	CAMSAP3/ACER2/DMTN/LIMS1/PRKCZ	EPHA3/CDK6/GREM1	1.79783152627189	Process
GO:0071260	cellular response to mechanical stimulus	8/660	109/16167	0.0775641717418202	0.0775641717418202	0.412604281396485	BMP6/CASP8/CAV1/GADD45A/IGF2/LOC102175959/PDE2A/TLR7	8	6	2	CASP8/GADD45A/CAV1/LOC102175959/PDE2A/BMP6	IGF2/TLR7	1.79783152627189	Process
GO:0072593	reactive oxygen species metabolic process	8/660	109/16167	0.0775641717418202	0.0775641717418202	0.412604281396485	DDAH1/HBBC/LOC102175876/LOC102189337/LOC108634747/NOX4/PDK4/SOD2	8	5	3	DDAH1/PDK4/LOC102175876/HBBC/NOX4	SOD2/LOC102189337/LOC108634747	1.79783152627189	Process
GO:0021879	forebrain neuron differentiation	5/660	56/16167	0.0776349515206243	0.0776349515206243	0.412604281396485	CNTN2/DRD1/GATA2/SEMA3A/SHANK3	5	3	2	SHANK3/DRD1/GATA2	SEMA3A/CNTN2	2.18709415584416	Process
GO:0043551	regulation of phosphatidylinositol 3-kinase activity	5/660	56/16167	0.0776349515206243	0.0776349515206243	0.412604281396485	CCL19/LOC108634955/NOD2/PIK3IP1/VAV2	5	3	2	PIK3IP1/NOD2/LOC108634955	CCL19/VAV2	2.18709415584416	Process
GO:0045071	negative regulation of viral genome replication	5/660	56/16167	0.0776349515206243	0.0776349515206243	0.412604281396485	LOC102169889/LOC102173185/LOC102175526/LOC102190983/RSAD2	5	4	1	LOC102175526/RSAD2/LOC102169889/LOC102190983	LOC102173185	2.18709415584416	Process
GO:0050661	NADP binding	5/660	56/16167	0.0776349515206243	0.0776349515206243	0.412604281396485	IDH1/KCNAB1/LOC102176622/LOC102187782/LOC102187932	5	0	5		KCNAB1/IDH1/LOC102176622/LOC102187932/LOC102187782	2.18709415584416	Function
GO:0016324	apical plasma membrane	19/660	327/16167	0.078177854293882	0.078177854293882	0.414522909389796	ABCG2/CAV1/CFTR/DDR2/F2RL2/GPR143/KCNE4/LOC102189471/MIP/MLC1/ATP2B2/SLC11A2/MYO7A/NOX4/PRKCZ/SCNN1B/SHROOM2/SLC12A1/SLC12A2	19	9	10	KCNE4/CAV1/MIP/ABCG2/SLC12A1/F2RL2/PRKCZ/NOX4/MSTRG.3384	DDR2/CFTR/MLC1/SLC12A2/MYO7A/SCNN1B/GPR143/SHROOM2/LOC102189471/MSTRG.18649	1.42328329163192	Component
GO:0002028	regulation of sodium ion transport	7/660	91/16167	0.0783187055547408	0.0783187055547408	0.414522909389796	OSR1/PKP2/PLCB1/SCN2B/SCN3B/SCNN1B/SGK1	7	4	3	PKP2/PLCB1/SCN3B/SCN2B	SGK1/OSR1/SCNN1B	1.88426573426573	Process
GO:0031668	cellular response to extracellular stimulus	17/660	286/16167	0.0784350097222121	0.0784350097222121	0.414522909389796	AIF1/ANGPTL4/AQP3/BMP6/CDKN1A/CDKN2B/ELN/FADS1/LOC102175889/LOC102176622/LOC102184211/LOC102187782/LOC102187932/LOC108634955/PDK4/TFRC/WNT2B	17	7	10	PDK4/ANGPTL4/CDKN2B/AQP3/BMP6/CDKN1A/LOC108634955	TFRC/WNT2B/LOC102176622/LOC102187932/LOC102187782/LOC102175889/AIF1/LOC102184211/ELN/FADS1	1.45602352193261	Process
GO:0010559	regulation of glycoprotein biosynthetic process	4/660	40/16167	0.0790973783511025	0.0790973783511025	0.414522909389796	ACER2/CCL19/HBEGF/PLCB1	4	2	2	ACER2/PLCB1	HBEGF/CCL19	2.44954545454545	Process
GO:0034122	negative regulation of toll-like receptor signaling pathway	4/660	40/16167	0.0790973783511025	0.0790973783511025	0.414522909389796	LOC102169889/LOC102173185/NOD2/RAB7B	4	2	2	LOC102169889/NOD2	RAB7B/LOC102173185	2.44954545454545	Process
GO:0071869	response to catecholamine	4/660	40/16167	0.0790973783511025	0.0790973783511025	0.414522909389796	COL1A2/DRD1/KCNQ1/NR4A3	4	2	2	NR4A3/DRD1	COL1A2/KCNQ1	2.44954545454545	Process
GO:0060090	molecular adaptor activity	12/660	186/16167	0.0792952174010006	0.0792952174010006	0.414522909389796	CAV1/COL11A1/COL11A2/COL1A2/COL8A2/LOC102169889/LOC102173185/MLPH/SH2B2/SHD/SKAP2/TNNT2	12	3	9	MLPH/CAV1/LOC102169889	COL8A2/COL11A1/SKAP2/COL1A2/SHD/TNNT2/COL11A2/SH2B2/LOC102173185	1.58035190615836	Function
GO:0031253	cell projection membrane	18/660	307/16167	0.0793470380253149	0.0793470380253149	0.414522909389796	AIF1/ARF4/BBS2/CNGA3/DMTN/DRD1/ENTPD2/EVC2/FZD9/GPI/GPR161/HCN1/HHIP/LOC102175286/LOC108633910/SLC11A2/PSD2/SHANK3	18	9	9	SHANK3/DMTN/DRD1/BBS2/HCN1/ARF4/LOC108633910/LOC102175286/MSTRG.3384	GPR161/EVC2/PSD2/CNGA3/ENTPD2/HHIP/GPI/AIF1/FZD9	1.43621557595499	Component
GO:0045089	positive regulation of innate immune response	18/660	307/16167	0.0793470380253149	0.0793470380253149	0.414522909389796	CASP8/CAV1/CD74/IL12A/LOC100861338/LOC102169889/LOC102173185/LOC102175526/LOC102178303/LOC108634955/LOC108638310/MMP2/PVRL2/NOD2/PELI3/RSAD2/S100A1/TLR7	18	13	5	IL12A/LOC102175526/CASP8/S100A1/CAV1/RSAD2/LOC102169889/NOD2/LOC108638310/LOC102178303/PELI3/LOC108634955/MSTRG.6252	CD74/MMP2/LOC100861338/TLR7/LOC102173185	1.43621557595499	Process
GO:0000302	response to reactive oxygen species	15/660	246/16167	0.0797540944904853	0.0797540944904853	0.414522909389796	CAMKK2/CCL19/GNAO1/HBBC/HMOX1/KLF2/LCK/LOC102175876/LOC102176622/LOC102187782/LOC102187932/LOC108634747/MMP2/NR4A3/SOD2	15	7	8	HMOX1/KLF2/NR4A3/LOC102175876/HBBC/CAMKK2/GNAO1	LCK/CCL19/SOD2/LOC102176622/LOC102187932/LOC102187782/MMP2/LOC108634747	1.49362527716186	Process
GO:0002064	epithelial cell development	13/660	206/16167	0.0798929182742732	0.0798929182742732	0.414522909389796	BMP6/CDK6/CGN/EXPH5/FOSL2/MAP7/ATP2B2/MYO7A/PDE2A/SOX3/SOX8/TFCP2L1/TIGAR	13	7	6	TFCP2L1/CGN/MAP7/FOSL2/PDE2A/EXPH5/BMP6	CDK6/TIGAR/MYO7A/SOX8/SOX3/MSTRG.18649	1.54582965578111	Process
GO:0034284	response to monosaccharide	13/660	206/16167	0.0798929182742732	0.0798929182742732	0.414522909389796	ANGPT2/ELN/LOC102175177/LOC102175889/MAFA/MLXIPL/NOX4/NPTX1/NUCB2/PLCB1/SLC2A3/SOD2/SPARC	13	6	7	SLC2A3/PLCB1/NUCB2/NPTX1/ANGPT2/NOX4	LOC102175177/SPARC/SOD2/MAFA/LOC102175889/ELN/MLXIPL	1.54582965578111	Process
GO:0043177	organic acid binding	14/660	226/16167	0.0800097959753236	0.0800097959753236	0.414522909389796	ACOX1/ALAS2/FABP5/GPR143/HMGCL/LOC100861279/LOC102168680/LOC102168959/LOC102176622/LOC102187782/LOC102187932/SHMT1/SLC6A6/TNFAIP6	14	7	7	HMGCL/LOC100861279/FABP5/ACOX1/LOC102168680/LOC102168959/ALAS2	TNFAIP6/LOC102176622/LOC102187932/LOC102187782/SHMT1/SLC6A6/GPR143	1.517417538214	Function
GO:0004303	estradiol 17-beta-dehydrogenase activity	3/660	25/16167	0.0800844918579701	0.0800844918579701	0.414522909389796	LOC102176622/LOC102187782/LOC102187932	3	0	3		LOC102176622/LOC102187932/LOC102187782	2.93945454545455	Function
GO:0015106	bicarbonate transmembrane transporter activity	3/660	25/16167	0.0800844918579701	0.0800844918579701	0.414522909389796	CFTR/SLC26A7/SLC4A3	3	1	2	SLC26A7	SLC4A3/CFTR	2.93945454545455	Function
GO:0030299	intestinal cholesterol absorption	3/660	25/16167	0.0800844918579701	0.0800844918579701	0.414522909389796	LOC102176622/LOC102187782/LOC102187932	3	0	3		LOC102176622/LOC102187932/LOC102187782	2.93945454545455	Process
GO:0032365	intracellular lipid transport	3/660	25/16167	0.0800844918579701	0.0800844918579701	0.414522909389796	ABCA1/CPT1A/THRSP	3	2	1	ABCA1/CPT1A	THRSP	2.93945454545455	Process
GO:0032376	positive regulation of cholesterol transport	3/660	25/16167	0.0800844918579701	0.0800844918579701	0.414522909389796	ABCA1/LIPG/PPARG	3	3	0	ABCA1/PPARG/LIPG		2.93945454545455	Process
GO:0033137	negative regulation of peptidyl-serine phosphorylation	3/660	25/16167	0.0800844918579701	0.0800844918579701	0.414522909389796	CAV1/DMTN/MLXIPL	3	2	1	CAV1/DMTN	MLXIPL	2.93945454545455	Process
GO:0048753	pigment granule organization	3/660	25/16167	0.0800844918579701	0.0800844918579701	0.414522909389796	GPR143/LOC102189471/SHROOM2	3	0	3		GPR143/SHROOM2/LOC102189471	2.93945454545455	Process
GO:0061037	negative regulation of cartilage development	3/660	25/16167	0.0800844918579701	0.0800844918579701	0.414522909389796	CHADL/GREM1/RFLNB	3	0	3		CHADL/GREM1/RFLNB	2.93945454545455	Process
GO:0071677	positive regulation of mononuclear cell migration	3/660	25/16167	0.0800844918579701	0.0800844918579701	0.414522909389796	AIF1/CXCL10/LOC102175889	3	0	3		CXCL10/LOC102175889/AIF1	2.93945454545455	Process
GO:0071682	endocytic vesicle lumen	3/660	25/16167	0.0800844918579701	0.0800844918579701	0.414522909389796	HBBC/LOC102175876/SPARC	3	2	1	LOC102175876/HBBC	SPARC	2.93945454545455	Component
GO:0095500	acetylcholine receptor signaling pathway	3/660	25/16167	0.0800844918579701	0.0800844918579701	0.414522909389796	LYPD1/PLCB1/RGS10	3	1	2	PLCB1	LYPD1/RGS10	2.93945454545455	Process
GO:0098743	cell aggregation	3/660	25/16167	0.0800844918579701	0.0800844918579701	0.414522909389796	BMP1/CHAD/COL11A1	3	0	3		COL11A1/BMP1/CHAD	2.93945454545455	Process
GO:1903579	negative regulation of ATP metabolic process	3/660	25/16167	0.0800844918579701	0.0800844918579701	0.414522909389796	MLXIPL/PDE2A/TIGAR	3	1	2	PDE2A	TIGAR/MLXIPL	2.93945454545455	Process
GO:1903831	signal transduction involved in cellular response to ammonium ion	3/660	25/16167	0.0800844918579701	0.0800844918579701	0.414522909389796	LYPD1/PLCB1/RGS10	3	1	2	PLCB1	LYPD1/RGS10	2.93945454545455	Process
GO:1905144	response to acetylcholine	3/660	25/16167	0.0800844918579701	0.0800844918579701	0.414522909389796	LYPD1/PLCB1/RGS10	3	1	2	PLCB1	LYPD1/RGS10	2.93945454545455	Process
GO:1905145	cellular response to acetylcholine	3/660	25/16167	0.0800844918579701	0.0800844918579701	0.414522909389796	LYPD1/PLCB1/RGS10	3	1	2	PLCB1	LYPD1/RGS10	2.93945454545455	Process
GO:0006954	inflammatory response	24/660	433/16167	0.0803389715583287	0.0803389715583287	0.415404542964379	AIF1/BMP6/CCL19/CCRL2/CX3CL1/CXCL10/CXCL9/EPHA3/HCN1/HMOX1/ITGB6/LOC100861338/LOC102175177/LOC102175526/LOC102175560/LOC102175889/LOC102175959/LOC102186111/MECOM/NOD2/NOX4/TFRC/TNFAIP6/TNFRSF18	24	11	13	MECOM/LOC102175526/HMOX1/LOC102175560/LOC102175959/NOD2/CX3CL1/HCN1/CCRL2/BMP6/NOX4	EPHA3/TFRC/TNFAIP6/ITGB6/LOC102175177/CXCL9/CXCL10/CCL19/TNFRSF18/LOC102175889/LOC102186111/AIF1/LOC100861338	1.35771572538316	Process
GO:0001505	regulation of neurotransmitter levels	20/660	349/16167	0.0803991638294079	0.0803991638294079	0.415404542964379	AIF1/BCHE/BRSK1/CAV1/DDAH1/DRD1/EDN3/HBBC/HNMT/KLF2/LOC102175876/ATP2B2/NAALAD2/PDYN/PEBP1/RAB15/RNF180/SHMT1/SOD2/SYTL5	20	8	12	DDAH1/CAV1/KLF2/DRD1/LOC102175876/HBBC/RNF180/SYTL5	BCHE/HNMT/SOD2/RAB15/PDYN/EDN3/PEBP1/BRSK1/SHMT1/AIF1/NAALAD2/MSTRG.18649	1.40375097681688	Process
GO:0098661	inorganic anion transmembrane transport	8/660	110/16167	0.0808259474786452	0.0808259474786452	0.417235101074564	ADAMTS8/CFTR/CLIC2/GABRB3/SLC20A1/SLC12A1/SLC12A2/SLC26A7	8	4	4	SLC12A1/SLC26A7/GABRB3/CLIC2	CFTR/SLC12A2/ADAMTS8/MSTRG.7836	1.78148760330579	Process
GO:0001816	cytokine production	10/660	148/16167	0.0815584396209472	0.0815584396209472	0.419342675635067	ABCA1/ADGRG1/AIRE/CCL19/IL12A/ITGB6/LOC100861279/LOC100861338/NOD2/RORC	10	7	3	IL12A/AIRE/RORC/ABCA1/LOC100861279/NOD2/ADGRG1	ITGB6/CCL19/LOC100861338	1.65509828009828	Process
GO:0045598	regulation of fat cell differentiation	9/660	129/16167	0.0817251098714587	0.0817251098714587	0.419342675635067	DLK1/DUSP10/FNDC5/GATA2/MECOM/NUCB2/PPARG/RORC/SOD2	9	5	4	MECOM/RORC/NUCB2/PPARG/GATA2	FNDC5/SOD2/DUSP10/DLK1	1.70898520084567	Process
GO:0098609	cell-cell adhesion	19/660	329/16167	0.0818262085097209	0.0818262085097209	0.419342675635067	ADD2/ADGRV1/ANXA9/CAMSAP3/CLDN11/COL8A2/COLEC10/ITGAX/LIMS1/LOC102175177/LOC102180368/LOC102181119/LOC102184211/MEGF10/PVRL2/NECTIN1/PKP2/PLXNB3/TENM1	19	10	9	ANXA9/PKP2/ADGRV1/LOC102181119/CAMSAP3/LIMS1/COLEC10/TENM1/PLXNB3/MSTRG.6252	CLDN11/COL8A2/LOC102175177/MEGF10/ADD2/NECTIN1/LOC102184211/ITGAX/LOC102180368	1.41463111356728	Process
GO:0042133	neurotransmitter metabolic process	7/660	92/16167	0.0819514548601914	0.0819514548601914	0.419342675635067	BCHE/DDAH1/HNMT/ATP2B2/NAALAD2/RNF180/SHMT1	7	2	5	DDAH1/RNF180	BCHE/HNMT/SHMT1/NAALAD2/MSTRG.18649	1.86378458498024	Process
GO:0071900	regulation of protein serine/threonine kinase activity	27/660	498/16167	0.0820433124316903	0.0820433124316903	0.419342675635067	CAV1/CCL19/CCND1/CCND2/CD74/CDK6/CDKN1A/CDKN2B/CKS2/DUSP10/EDN3/EPHB2/FGD4/FGF18/GADD45A/IGF2/LOC100861338/LPAR3/MAP3K13/MAP3K9/MAPK10/NOD2/NOX4/NRK/PKMYT1/TENM1/UCHL1	27	13	14	MAP3K13/GADD45A/LPAR3/CAV1/FGD4/UCHL1/MAPK10/CDKN2B/MAP3K9/NOD2/CDKN1A/NOX4/TENM1	EPHB2/CDK6/CCND2/CD74/CCL19/CKS2/EDN3/DUSP10/FGF18/PKMYT1/LOC100861338/CCND1/IGF2/NRK	1.32806681270537	Process
GO:0043410	positive regulation of MAPK cascade	29/660	541/16167	0.0821169465725617	0.0821169465725617	0.419342675635067	C1QTNF3/CCL19/CD74/CNTF/CRHR2/CX3CL1/EDN3/FGD4/FGF18/FGF9/GADD45A/HCRTR1/IGF2/LOC100861338/LOC102169889/LOC102173185/LOC102175889/LPAR3/MAP3K13/MAP3K9/MAPK10/NOD2/NOX4/NRK/PLCB1/PRKCZ/SEMA3A/SERPINF2/TENM1	29	16	13	MAP3K13/HCRTR1/GADD45A/LPAR3/FGD4/MAPK10/MAP3K9/FGF9/PLCB1/CNTF/LOC102169889/PRKCZ/NOD2/CX3CL1/NOX4/TENM1	CRHR2/SEMA3A/CD74/CCL19/EDN3/LOC102175889/SERPINF2/FGF18/C1QTNF3/LOC100861338/IGF2/NRK/LOC102173185	1.31306503108721	Process
GO:0045088	regulation of innate immune response	23/660	413/16167	0.0822013929229044	0.0822013929229044	0.419342675635067	CASP8/CAV1/CD74/DUSP10/IGF2/IL12A/LOC100861338/LOC102169889/LOC102173185/LOC102175526/LOC102175560/LOC102178303/LOC108634955/LOC108638310/MMP2/PVRL2/NOD2/PELI3/RAB7B/RSAD2/S100A1/TLR7/TSPAN6	23	15	8	IL12A/LOC102175526/CASP8/S100A1/CAV1/LOC102175560/RSAD2/LOC102169889/NOD2/LOC108638310/LOC102178303/PELI3/LOC108634955/TSPAN6/MSTRG.6252	CD74/RAB7B/DUSP10/MMP2/LOC100861338/IGF2/TLR7/LOC102173185	1.3641536429672	Process
GO:0016903	oxidoreductase activity, acting on the aldehyde or oxo group of donors	5/660	57/16167	0.0823931911069304	0.0823931911069304	0.419342675635067	ALDH1L2/ALDH3A1/LOC102176622/LOC102187782/LOC102187932	5	1	4	ALDH1L2	LOC102176622/LOC102187932/LOC102187782/ALDH3A1	2.14872408293461	Function
GO:0032421	stereocilium bundle	5/660	57/16167	0.0823931911069304	0.0823931911069304	0.419342675635067	ADGRV1/BBS2/CEACAM16/MORN4/MYO7A	5	3	2	ADGRV1/BBS2/MORN4	MYO7A/CEACAM16	2.14872408293461	Component
GO:0050892	intestinal absorption	5/660	57/16167	0.0823931911069304	0.0823931911069304	0.419342675635067	KCNQ1/LOC102176622/LOC102187782/LOC102187932/DDI2	5	0	5		LOC102176622/LOC102187932/LOC102187782/KCNQ1/MSTRG.10744	2.14872408293461	Process
GO:0048732	gland development	27/660	499/16167	0.0835500337992667	0.0835500337992667	0.419342675635067	AIRE/ALAS2/C14H8orf22/CAV1/CCND1/CCND2/CDKN2B/CFTR/EPHB3/EPHX1/FOXM1/GATA2/HMGCL/IGF2/IGFBP5/LOC102190925/MDK/MKI67/MMP2/ATP2B2/PAX8/SEMA3A/SLC12A2/SOD2/SOX3/TET2/TFCP2L1	27	10	17	AIRE/HMGCL/TFCP2L1/LOC102190925/CAV1/CDKN2B/PAX8/C14H8orf22/GATA2/ALAS2	EPHB3/IGFBP5/CFTR/SEMA3A/CCND2/FOXM1/TET2/SLC12A2/SOD2/MDK/EPHX1/MMP2/MKI67/CCND1/IGF2/SOX3/MSTRG.18649	1.32540535616688	Process
GO:0005172	vascular endothelial growth factor receptor binding	2/660	12/16167	0.0837841757738316	0.0837841757738316	0.419342675635067	ANGPT2/GREM1	2	1	1	ANGPT2	GREM1	4.08257575757576	Function
GO:0005221	intracellular cyclic nucleotide activated cation channel activity	2/660	12/16167	0.0837841757738316	0.0837841757738316	0.419342675635067	CNGA3/HCN1	2	1	1	HCN1	CNGA3	4.08257575757576	Function
GO:0005344	oxygen carrier activity	2/660	12/16167	0.0837841757738316	0.0837841757738316	0.419342675635067	HBBC/LOC102175876	2	2	0	LOC102175876/HBBC		4.08257575757576	Function
GO:0005915	zonula adherens	2/660	12/16167	0.0837841757738316	0.0837841757738316	0.419342675635067	CAMSAP3/PVRL2	2	2	0	CAMSAP3/MSTRG.6252		4.08257575757576	Component
GO:0006558	L-phenylalanine metabolic process	2/660	12/16167	0.0837841757738316	0.0837841757738316	0.419342675635067	FAH/IL4I1	2	2	0	IL4I1/FAH		4.08257575757576	Process
GO:0006590	thyroid hormone generation	2/660	12/16167	0.0837841757738316	0.0837841757738316	0.419342675635067	DIO2/DIO3	2	1	1	DIO3	DIO2	4.08257575757576	Process
GO:0015250	water channel activity	2/660	12/16167	0.0837841757738316	0.0837841757738316	0.419342675635067	AQP3/MIP	2	2	0	MIP/AQP3		4.08257575757576	Function
GO:0015296	anion:cation symporter activity	2/660	12/16167	0.0837841757738316	0.0837841757738316	0.419342675635067	SLC12A1/SLC12A2	2	1	1	SLC12A1	SLC12A2	4.08257575757576	Function
GO:0016936	galactoside binding	2/660	12/16167	0.0837841757738316	0.0837841757738316	0.419342675635067	LGALS4/SLC2A3	2	2	0	SLC2A3/LGALS4		4.08257575757576	Function
GO:0030492	hemoglobin binding	2/660	12/16167	0.0837841757738316	0.0837841757738316	0.419342675635067	HBBC/LOC102175876	2	2	0	LOC102175876/HBBC		4.08257575757576	Function
GO:0030553	cGMP binding	2/660	12/16167	0.0837841757738316	0.0837841757738316	0.419342675635067	CNGA3/PDE2A	2	1	1	PDE2A	CNGA3	4.08257575757576	Function
GO:0034380	high-density lipoprotein particle assembly	2/660	12/16167	0.0837841757738316	0.0837841757738316	0.419342675635067	ABCA1/BMP1	2	1	1	ABCA1	BMP1	4.08257575757576	Process
GO:0036109	alpha-linolenic acid metabolic process	2/660	12/16167	0.0837841757738316	0.0837841757738316	0.419342675635067	ACOX1/FADS1	2	1	1	ACOX1	FADS1	4.08257575757576	Process
GO:0042118	endothelial cell activation	2/660	12/16167	0.0837841757738316	0.0837841757738316	0.419342675635067	APOLD1/CXCL10	2	1	1	APOLD1	CXCL10	4.08257575757576	Process
GO:0043116	negative regulation of vascular permeability	2/660	12/16167	0.0837841757738316	0.0837841757738316	0.419342675635067	DDAH1/PDE2A	2	2	0	DDAH1/PDE2A		4.08257575757576	Process
GO:0043476	pigment accumulation	2/660	12/16167	0.0837841757738316	0.0837841757738316	0.419342675635067	LOC102189471/SHROOM2	2	0	2		SHROOM2/LOC102189471	4.08257575757576	Process
GO:0043482	cellular pigment accumulation	2/660	12/16167	0.0837841757738316	0.0837841757738316	0.419342675635067	LOC102189471/SHROOM2	2	0	2		SHROOM2/LOC102189471	4.08257575757576	Process
GO:0043855	cyclic nucleotide-gated ion channel activity	2/660	12/16167	0.0837841757738316	0.0837841757738316	0.419342675635067	CNGA3/HCN1	2	1	1	HCN1	CNGA3	4.08257575757576	Function
GO:0044548	S100 protein binding	2/660	12/16167	0.0837841757738316	0.0837841757738316	0.419342675635067	KCNK3/S100A1	2	1	1	S100A1	KCNK3	4.08257575757576	Function
GO:0060272	embryonic skeletal joint morphogenesis	2/660	12/16167	0.0837841757738316	0.0837841757738316	0.419342675635067	OSR1/SHOX2	2	0	2		SHOX2/OSR1	4.08257575757576	Process
GO:0070672	response to interleukin-15	2/660	12/16167	0.0837841757738316	0.0837841757738316	0.419342675635067	IL15RA/PLCB1	2	2	0	PLCB1/IL15RA		4.08257575757576	Process
GO:0086069	bundle of His cell to Purkinje myocyte communication	2/660	12/16167	0.0837841757738316	0.0837841757738316	0.419342675635067	LOC102184211/PKP2	2	1	1	PKP2	LOC102184211	4.08257575757576	Process
GO:0090031	positive regulation of steroid hormone biosynthetic process	2/660	12/16167	0.0837841757738316	0.0837841757738316	0.419342675635067	BMP6/IGF2	2	1	1	BMP6	IGF2	4.08257575757576	Process
GO:2000018	regulation of male gonad development	2/660	12/16167	0.0837841757738316	0.0837841757738316	0.419342675635067	CFTR/SEMA3A	2	0	2		CFTR/SEMA3A	4.08257575757576	Process
GO:0009791	post-embryonic development	8/660	111/16167	0.0841679506184528	0.0841679506184528	0.420532121693805	DLK1/LOC102190925/MECOM/MYO7A/NPPC/SOD2/TET2/TIPARP	8	2	6	MECOM/LOC102190925	TIPARP/NPPC/TET2/SOD2/MYO7A/DLK1	1.76543816543817	Process
GO:0019933	cAMP-mediated signaling	8/660	111/16167	0.0841679506184528	0.0841679506184528	0.420532121693805	ABCA1/ADCY8/DRD1/GCGR/GPR161/PDE2A/PDE7A/PTGER1	8	6	2	ABCA1/DRD1/PDE7A/ADCY8/PDE2A/GCGR	GPR161/PTGER1	1.76543816543817	Process
GO:0003206	cardiac chamber morphogenesis	9/660	130/16167	0.0848096116919691	0.0848096116919691	0.422654096526793	COL11A1/CPE/DLL4/FGF9/LOC108637382/PKP2/SHOX2/SOX11/TNNT2	9	3	6	PKP2/DLL4/FGF9	SHOX2/LOC108637382/COL11A1/SOX11/TNNT2/CPE	1.69583916083916	Process
GO:0001965	G-protein alpha-subunit binding	4/660	41/16167	0.0849598116674148	0.0849598116674148	0.422654096526793	DRD1/GPSM2/LPAR3/RGS10	4	2	2	LPAR3/DRD1	GPSM2/RGS10	2.38980044345898	Function
GO:0015026	coreceptor activity	4/660	41/16167	0.0849598116674148	0.0849598116674148	0.422654096526793	CCR8/PVRL2/NECTIN1/RGMB	4	1	3	MSTRG.6252	RGMB/NECTIN1/CCR8	2.38980044345898	Function
GO:0016248	channel inhibitor activity	4/660	41/16167	0.0849598116674148	0.0849598116674148	0.422654096526793	CAV1/CFTR/LOC108637382/DDI2	4	1	3	CAV1	LOC108637382/CFTR/MSTRG.10744	2.38980044345898	Function
GO:0043552	positive regulation of phosphatidylinositol 3-kinase activity	4/660	41/16167	0.0849598116674148	0.0849598116674148	0.422654096526793	CCL19/LOC108634955/NOD2/VAV2	4	2	2	NOD2/LOC108634955	CCL19/VAV2	2.38980044345898	Process
GO:0050863	regulation of T cell activation	19/660	331/16167	0.0855852985089933	0.0855852985089933	0.425133459065544	AIF1/CAV1/CCL19/CD74/DUSP10/IGF2/IL12A/LCK/LOC100861338/LOC102175177/LOC102175889/LOC102188267/NOD2/PRKCZ/RORC/SASH3/TFRC/TNFRSF18/ZNF683	19	5	14	IL12A/RORC/CAV1/PRKCZ/NOD2	TFRC/ZNF683/LCK/LOC102175177/CD74/CCL19/DUSP10/TNFRSF18/LOC102175889/AIF1/LOC102188267/LOC100861338/IGF2/SASH3	1.40608349354573	Process
GO:0046916	cellular transition metal ion homeostasis	7/660	93/16167	0.0856797863734875	0.0856797863734875	0.425133459065544	ABCG2/ALAS2/BMP6/HMOX1/LCK/SLC11A2/TFRC	7	5	2	HMOX1/ABCG2/BMP6/ALAS2/MSTRG.3384	TFRC/LCK	1.84374389051808	Process
GO:0071385	cellular response to glucocorticoid stimulus	7/660	93/16167	0.0856797863734875	0.0856797863734875	0.425133459065544	ABCG2/CRHR2/ELN/EPHX1/LOC102175889/LOC102186111/SGK1	7	1	6	ABCG2	CRHR2/SGK1/EPHX1/LOC102175889/LOC102186111/ELN	1.84374389051808	Process
GO:0033218	amide binding	20/660	352/16167	0.0858346253666842	0.0858346253666842	0.425233237163622	BCHE/CD1E/CD74/CRHR2/EPHB2/GALR3/GCGR/HADHB/HCRTR1/HMGCL/LOC102168680/LOC102168959/LOC102185621/LOC102189356/LOC102190925/MEMO1/NOD2/NPR3/PPIC/PTGES	20	9	11	HMGCL/HCRTR1/LOC102190925/LOC102185621/HADHB/NOD2/GCGR/LOC102168680/LOC102168959	BCHE/EPHB2/CD1E/CRHR2/GALR3/CD74/PPIC/MEMO1/PTGES/NPR3/LOC102189356	1.39178719008264	Function
GO:0008233	peptidase activity	28/660	522/16167	0.0858476537134094	0.0858476537134094	0.425233237163622	ADAM12/ADAM19/ADAMDEC1/ADAMTS2/ADAMTS8/AGBL1/BMP1/C1QC/CAPN11/CASP8/COLEC10/CPE/CPZ/CTSF/CTSW/GCA/GGT1/KLK6/LOC100861338/MMP16/MMP2/MMP23B/DDI2/NAALAD2/PGPEP1/SCPEP1/THOP1/UCHL1	28	11	17	CASP8/GCA/UCHL1/THOP1/PGPEP1/ADAMDEC1/COLEC10/KLK6/SCPEP1/CAPN11/CTSF	C1QC/CPZ/ADAM19/ADAMTS2/BMP1/MMP16/MMP23B/CPE/MMP2/AGBL1/LOC100861338/ADAM12/NAALAD2/ADAMTS8/CTSW/GGT1/MSTRG.10744	1.31393242772553	Function
GO:0022029	telencephalon cell migration	5/660	58/16167	0.0873024819376141	0.0873024819376141	0.426175291343609	ADGRG1/CNTN2/CX3CR1/DRD1/SEMA3A	5	2	3	DRD1/ADGRG1	SEMA3A/CNTN2/CX3CR1	2.11167711598746	Process
GO:0030858	positive regulation of epithelial cell differentiation	5/660	58/16167	0.0873024819376141	0.0873024819376141	0.426175291343609	BMP6/CDKN2B/CFTR/ETV2/PAX8	5	3	2	CDKN2B/PAX8/BMP6	CFTR/ETV2	2.11167711598746	Process
GO:0031532	actin cytoskeleton reorganization	5/660	58/16167	0.0873024819376141	0.0873024819376141	0.426175291343609	DMTN/GDPD2/PRKCZ/S1PR1/SIPA1L1	5	4	1	S1PR1/DMTN/SIPA1L1/PRKCZ	GDPD2	2.11167711598746	Process
GO:1903391	regulation of adherens junction organization	5/660	58/16167	0.0873024819376141	0.0873024819376141	0.426175291343609	CAMSAP3/DMTN/EPHA3/GREM1/LIMS1	5	3	2	CAMSAP3/DMTN/LIMS1	EPHA3/GREM1	2.11167711598746	Process
GO:0015103	inorganic anion transmembrane transporter activity	10/660	150/16167	0.0873315531576427	0.0873315531576427	0.426175291343609	ADAMTS8/CFTR/CLIC2/GABRB3/LOC102177789/SLC20A1/SLC12A1/SLC12A2/SLC26A7/SLC4A3	10	5	5	SLC12A1/LOC102177789/SLC26A7/GABRB3/CLIC2	SLC4A3/CFTR/SLC12A2/ADAMTS8/MSTRG.7836	1.6330303030303	Function
GO:0030217	T cell differentiation	10/660	150/16167	0.0873315531576427	0.0873315531576427	0.426175291343609	AIRE/CD3D/CD74/CDK6/DLL4/IL12A/LCK/LOC102188267/RORC/RSAD2	10	5	5	IL12A/AIRE/RORC/DLL4/RSAD2	LCK/CDK6/CD74/CD3D/LOC102188267	1.6330303030303	Process
GO:0042737	drug catabolic process	10/660	150/16167	0.0873315531576427	0.0873315531576427	0.426175291343609	AMPD3/FAH/HBBC/IL4I1/LOC102175876/LOC102176622/LOC102187782/LOC102187932/LOC108634747/PAOX	10	6	4	LOC102175876/HBBC/AMPD3/IL4I1/FAH/MSTRG.13773	LOC102176622/LOC102187932/LOC102187782/LOC108634747	1.6330303030303	Process
GO:0070665	positive regulation of leukocyte proliferation	10/660	150/16167	0.0873315531576427	0.0873315531576427	0.426175291343609	AIF1/CCL19/CD74/CDKN1A/IGF2/IL12A/LOC100861338/LOC102175177/SASH3/TFRC	10	2	8	IL12A/CDKN1A	TFRC/LOC102175177/CD74/CCL19/AIF1/LOC100861338/IGF2/SASH3	1.6330303030303	Process
GO:1904375	regulation of protein localization to cell periphery	8/660	112/16167	0.0875900502029487	0.0875900502029487	0.426175291343609	EPHA3/EPHB2/GPSM2/LRRC15/LYPD1/PPARG/SAPCD2/STAC	8	2	6	STAC/PPARG	EPHA3/LRRC15/EPHB2/LYPD1/GPSM2/SAPCD2	1.74967532467532	Process
GO:0001958	endochondral ossification	3/660	26/16167	0.0879043025687495	0.0879043025687495	0.426175291343609	BMP6/FGF18/MMP16	3	1	2	BMP6	MMP16/FGF18	2.8263986013986	Process
GO:0009154	purine ribonucleotide catabolic process	3/660	26/16167	0.0879043025687495	0.0879043025687495	0.426175291343609	AMPD3/MLYCD/PDE2A	3	3	0	PDE2A/AMPD3/MLYCD		2.8263986013986	Process
GO:0014002	astrocyte development	3/660	26/16167	0.0879043025687495	0.0879043025687495	0.426175291343609	CDK6/CNTF/DRD1	3	2	1	DRD1/CNTF	CDK6	2.8263986013986	Process
GO:0018149	peptide cross-linking	3/660	26/16167	0.0879043025687495	0.0879043025687495	0.426175291343609	BGN/COL3A1/SPOCK2	3	1	2	SPOCK2	COL3A1/BGN	2.8263986013986	Process
GO:0021871	forebrain regionalization	3/660	26/16167	0.0879043025687495	0.0879043025687495	0.426175291343609	ADGRG1/NR2F1/WNT2B	3	1	2	ADGRG1	WNT2B/NR2F1	2.8263986013986	Process
GO:0030507	spectrin binding	3/660	26/16167	0.0879043025687495	0.0879043025687495	0.426175291343609	ADD2/DMTN/MYO7A	3	1	2	DMTN	ADD2/MYO7A	2.8263986013986	Function
GO:0030669	clathrin-coated endocytic vesicle membrane	3/660	26/16167	0.0879043025687495	0.0879043025687495	0.426175291343609	CD74/HBEGF/LOC102189356	3	0	3		CD74/HBEGF/LOC102189356	2.8263986013986	Component
GO:0031664	regulation of lipopolysaccharide-mediated signaling pathway	3/660	26/16167	0.0879043025687495	0.0879043025687495	0.426175291343609	BMP6/LOC102169889/LOC102173185	3	2	1	LOC102169889/BMP6	LOC102173185	2.8263986013986	Process
GO:0035864	response to potassium ion	3/660	26/16167	0.0879043025687495	0.0879043025687495	0.426175291343609	LOC102177976/LOC102189034/NPTX1	3	3	0	LOC102177976/LOC102189034/NPTX1		2.8263986013986	Process
GO:0042574	retinal metabolic process	3/660	26/16167	0.0879043025687495	0.0879043025687495	0.426175291343609	LOC102176622/LOC102187782/LOC102187932	3	0	3		LOC102176622/LOC102187932/LOC102187782	2.8263986013986	Process
GO:0045992	negative regulation of embryonic development	3/660	26/16167	0.0879043025687495	0.0879043025687495	0.426175291343609	COL5A2/GPR161/SOX17	3	1	2	SOX17	COL5A2/GPR161	2.8263986013986	Process
GO:0060039	pericardium development	3/660	26/16167	0.0879043025687495	0.0879043025687495	0.426175291343609	DLL4/LOC102175177/MECOM	3	2	1	MECOM/DLL4	LOC102175177	2.8263986013986	Process
GO:0060795	cell fate commitment involved in formation of primary germ layer	3/660	26/16167	0.0879043025687495	0.0879043025687495	0.426175291343609	ETV2/SIX2/SOX17	3	1	2	SOX17	SIX2/ETV2	2.8263986013986	Process
GO:0098636	protein complex involved in cell adhesion	3/660	26/16167	0.0879043025687495	0.0879043025687495	0.426175291343609	ITGAX/ITGB6/LOC102180368	3	0	3		ITGB6/ITGAX/LOC102180368	2.8263986013986	Component
GO:0098856	intestinal lipid absorption	3/660	26/16167	0.0879043025687495	0.0879043025687495	0.426175291343609	LOC102176622/LOC102187782/LOC102187932	3	0	3		LOC102176622/LOC102187932/LOC102187782	2.8263986013986	Process
GO:1903409	reactive oxygen species biosynthetic process	3/660	26/16167	0.0879043025687495	0.0879043025687495	0.426175291343609	DDAH1/NOX4/SOD2	3	2	1	DDAH1/NOX4	SOD2	2.8263986013986	Process
GO:0046578	regulation of Ras protein signal transduction	9/660	131/16167	0.087962954244769	0.087962954244769	0.426175291343609	ABCA1/ADGRG1/COL3A1/EPHB2/F2RL2/FOXM1/GPR20/RASAL1/SH2B2	9	4	5	ABCA1/F2RL2/RASAL1/ADGRG1	EPHB2/COL3A1/FOXM1/GPR20/SH2B2	1.68289382373352	Process
GO:0070011	peptidase activity, acting on L-amino acid peptides	27/660	502/16167	0.0881820365287968	0.0881820365287968	0.426877407586615	ADAM12/ADAM19/ADAMDEC1/ADAMTS2/ADAMTS8/AGBL1/BMP1/C1QC/CAPN11/CASP8/COLEC10/CPE/CPZ/CTSF/CTSW/GCA/GGT1/KLK6/LOC100861338/MMP16/MMP2/MMP23B/DDI2/NAALAD2/SCPEP1/THOP1/UCHL1	27	10	17	CASP8/GCA/UCHL1/THOP1/ADAMDEC1/COLEC10/KLK6/SCPEP1/CAPN11/CTSF	C1QC/CPZ/ADAM19/ADAMTS2/BMP1/MMP16/MMP23B/CPE/MMP2/AGBL1/LOC100861338/ADAM12/NAALAD2/ADAMTS8/CTSW/GGT1/MSTRG.10744	1.31748460702644	Function
GO:0001664	G protein-coupled receptor binding	17/660	291/16167	0.0884896947868662	0.0884896947868662	0.428006767885524	CAV1/CCL19/CCRL2/CX3CL1/CXCL10/CXCL9/DRD1/EDN3/GNAO1/LOC102175889/PDYN/PTGER1/S1PR1/SCT/SPX/UCHL1/WNT2B	17	7	10	S1PR1/CAV1/UCHL1/DRD1/GNAO1/CX3CL1/CCRL2	WNT2B/SPX/CXCL9/CXCL10/PTGER1/CCL19/PDYN/EDN3/LOC102175889/SCT	1.43100593564511	Function
GO:0060205	cytoplasmic vesicle lumen	19/660	333/16167	0.0894557366794397	0.0894557366794397	0.430233482321431	ALAD/AMPD3/CTSW/FABP5/GCA/GMFG/GPI/HBBC/IDH1/IGF2/LOC100861338/LOC102175560/LOC102175876/LOC102186111/LRG1/PKM/QPCT/SERPINF2/SPARC	19	7	12	GCA/LOC102175560/ALAD/FABP5/LOC102175876/HBBC/AMPD3	IDH1/SPARC/LRG1/PKM/QPCT/GPI/GMFG/SERPINF2/LOC102186111/LOC100861338/CTSW/IGF2	1.39763854763855	Component
GO:0018108	peptidyl-tyrosine phosphorylation	12/660	190/16167	0.0894716394590791	0.0894716394590791	0.430233482321431	CAMKK2/CRIM1/DDR2/EPHA3/EPHB2/EPHB3/FGF16/FGF18/FGF9/HBEGF/LCK/PTK6	12	4	8	CRIM1/FGF9/PTK6/CAMKK2	EPHA3/EPHB3/EPHB2/LCK/DDR2/HBEGF/FGF18/FGF16	1.54708133971292	Process
GO:0004860	protein kinase inhibitor activity	7/660	94/16167	0.0895033365235752	0.0895033365235752	0.430233482321431	BGN/CDKN1A/CDKN2B/CHAD/GMFG/LRRC15/LRRC3	7	3	4	LRRC3/CDKN2B/CDKN1A	LRRC15/GMFG/CHAD/BGN	1.82412959381044	Function
GO:0007031	peroxisome organization	7/660	94/16167	0.0895033365235752	0.0895033365235752	0.430233482321431	ACOX1/HMGCL/IDH1/LOC102182510/LOC102184912/MLYCD/PAOX	7	6	1	HMGCL/LOC102184912/LOC102182510/MLYCD/ACOX1/MSTRG.13773	IDH1	1.82412959381044	Process
GO:0021782	glial cell development	7/660	94/16167	0.0895033365235752	0.0895033365235752	0.430233482321431	ASPA/CDK6/CNTF/CNTN2/DRD1/NDRG1/SOX11	7	4	3	DRD1/NDRG1/CNTF/ASPA	CDK6/SOX11/CNTN2	1.82412959381044	Process
GO:0031091	platelet alpha granule	7/660	94/16167	0.0895033365235752	0.0895033365235752	0.430233482321431	IGF2/LHFPL2/LOC102175560/LOC102186111/PCDH7/SERPINF2/SPARC	7	1	6	LOC102175560	PCDH7/SPARC/LHFPL2/SERPINF2/LOC102186111/IGF2	1.82412959381044	Component
GO:0051146	striated muscle cell differentiation	13/660	210/16167	0.0895632460594538	0.0895632460594538	0.430233482321431	ADAM12/CAV1/DYRK1B/HACD1/IGF2/IGFBP5/LOC102190925/LOC108633440/NOX4/NTN3/TMEM8C/TNNT2/WFIKKN1	13	3	10	LOC102190925/CAV1/NOX4	IGFBP5/TMEM8C/HACD1/TNNT2/DYRK1B/LOC108633440/WFIKKN1/NTN3/ADAM12/IGF2	1.51638528138528	Process
GO:0051896	regulation of protein kinase B signaling	13/660	210/16167	0.0895632460594538	0.0895632460594538	0.430233482321431	C1QTNF3/CCL19/FGF16/FGF18/FGF9/HBEGF/IGF2/IGFBP5/LCK/LOC102176622/LOC102187782/LOC102187932/NOX4	13	2	11	FGF9/NOX4	LCK/IGFBP5/HBEGF/CCL19/LOC102176622/LOC102187932/LOC102187782/FGF18/C1QTNF3/IGF2/FGF16	1.51638528138528	Process
GO:0048568	embryonic organ development	25/660	460/16167	0.0896227959104291	0.0896227959104291	0.430233482321431	ATP8A2/CASP8/COL11A1/EPHB2/FGF9/FOXD3/GATA2/IGF2/KDM6A/LOC102175177/LOC102175560/MMP16/ATP2B2/MYO7A/NR4A3/OSR1/PAX8/PCNT/PRRX1/SCT/SHOX2/SIX2/SOX11/SOX17/TMIE	25	10	15	PCNT/CASP8/LOC102175560/NR4A3/PAX8/FGF9/ATP8A2/SOX17/GATA2/KDM6A	SHOX2/EPHB2/FOXD3/LOC102175177/COL11A1/SIX2/OSR1/SOX11/MMP16/MYO7A/PRRX1/TMIE/SCT/IGF2/MSTRG.18649	1.33127470355731	Process
GO:0006081	cellular aldehyde metabolic process	6/660	76/16167	0.0898491526817143	0.0898491526817143	0.430243600020679	ALDH3A1/GPI/LOC102176622/LOC102187782/LOC102187932/AKR7A2	6	0	6		LOC102176622/LOC102187932/LOC102187782/GPI/ALDH3A1/MSTRG.849	1.93385167464115	Process
GO:0010660	regulation of muscle cell apoptotic process	6/660	76/16167	0.0898491526817143	0.0898491526817143	0.430243600020679	CAV1/CFTR/IL12A/PAX8/SOD2/TIGAR	6	3	3	IL12A/CAV1/PAX8	CFTR/TIGAR/SOD2	1.93385167464115	Process
GO:0019229	regulation of vasoconstriction	6/660	76/16167	0.0898491526817143	0.0898491526817143	0.430243600020679	ADD3/CAV1/CX3CL1/DRD1/EDN3/MMP2	6	3	3	CAV1/DRD1/CX3CL1	EDN3/MMP2/ADD3	1.93385167464115	Process
GO:0040007	growth	23/660	418/16167	0.0907355967881967	0.0907355967881967	0.431883586829766	CHRNA1/CRHR2/DCLK1/DDR2/DLK1/FZD9/HBEGF/IGSF10/JADE2/KLF2/KLK6/LOC102190650/MAP7/NPPC/PCNT/PLXNB3/PRKCZ/RAD51B/S1PR1/SEMA3A/SLC12A2/TMEM108/TMEM8C	23	10	13	TMEM108/PCNT/S1PR1/JADE2/KLF2/MAP7/RAD51B/PRKCZ/KLK6/PLXNB3	IGSF10/LOC102190650/NPPC/CHRNA1/DDR2/CRHR2/SEMA3A/HBEGF/SLC12A2/TMEM8C/DCLK1/DLK1/FZD9	1.34783601565898	Process
GO:0001974	blood vessel remodeling	4/660	42/16167	0.0910277594397887	0.0910277594397887	0.431883586829766	ANGPT2/BGN/DLL4/ELN	4	2	2	DLL4/ANGPT2	ELN/BGN	2.33290043290043	Process
GO:0005891	voltage-gated calcium channel complex	4/660	42/16167	0.0910277594397887	0.0910277594397887	0.431883586829766	CACNA1I/CACNA2D3/HSPA2/LOC108637382	4	3	1	CACNA1I/HSPA2/CACNA2D3	LOC108637382	2.33290043290043	Component
GO:0006953	acute-phase response	4/660	42/16167	0.0910277594397887	0.0910277594397887	0.431883586829766	EPHA3/LOC102175526/LOC102175560/TFRC	4	2	2	LOC102175526/LOC102175560	EPHA3/TFRC	2.33290043290043	Process
GO:0035902	response to immobilization stress	4/660	42/16167	0.0910277594397887	0.0910277594397887	0.431883586829766	FOSL2/GPI/HNMT/SOD2	4	1	3	FOSL2	HNMT/SOD2/GPI	2.33290043290043	Process
GO:0050999	regulation of nitric-oxide synthase activity	4/660	42/16167	0.0910277594397887	0.0910277594397887	0.431883586829766	CAV1/DDAH1/NPR3/S100A1	4	3	1	DDAH1/S100A1/CAV1	NPR3	2.33290043290043	Process
GO:0071867	response to monoamine	4/660	42/16167	0.0910277594397887	0.0910277594397887	0.431883586829766	COL1A2/DRD1/KCNQ1/NR4A3	4	2	2	NR4A3/DRD1	COL1A2/KCNQ1	2.33290043290043	Process
GO:0090184	positive regulation of kidney development	4/660	42/16167	0.0910277594397887	0.0910277594397887	0.431883586829766	GREM1/PAX8/SOX8/WNT2B	4	1	3	PAX8	WNT2B/GREM1/SOX8	2.33290043290043	Process
GO:0097581	lamellipodium organization	4/660	42/16167	0.0910277594397887	0.0910277594397887	0.431883586829766	CCDC88A/FGD4/S1PR1/VAV2	4	2	2	S1PR1/FGD4	CCDC88A/VAV2	2.33290043290043	Process
GO:1901028	regulation of mitochondrial outer membrane permeabilization involved in apoptotic signaling pathway	4/660	42/16167	0.0910277594397887	0.0910277594397887	0.431883586829766	ACAA2/CASP8/FZD9/SLC35F6	4	3	1	CASP8/SLC35F6/ACAA2	FZD9	2.33290043290043	Process
GO:2001222	regulation of neuron migration	4/660	42/16167	0.0910277594397887	0.0910277594397887	0.431883586829766	ADGRG1/COL3A1/IGSF10/SEMA3A	4	1	3	ADGRG1	IGSF10/COL3A1/SEMA3A	2.33290043290043	Process
GO:0048002	antigen processing and presentation of peptide antigen	8/660	113/16167	0.0910920520648809	0.0910920520648809	0.431883586829766	AP1S3/CD74/CTSF/KIF11/KIF3C/LOC102188267/LOC102189356/SEC13	8	4	4	AP1S3/KIF3C/SEC13/CTSF	CD74/LOC102189356/LOC102188267/KIF11	1.73419147224457	Process
GO:0016999	antibiotic metabolic process	9/660	132/16167	0.0911850525661793	0.0911850525661793	0.431968696063997	ASPA/HBBC/LOC102175876/LOC102176622/LOC102187782/LOC102187932/LOC108634747/AKR7A2/SOD2	9	3	6	LOC102175876/HBBC/ASPA	SOD2/LOC102176622/LOC102187932/LOC102187782/LOC108634747/MSTRG.849	1.67014462809917	Process
GO:0001894	tissue homeostasis	11/660	171/16167	0.0916072933346473	0.0916072933346473	0.432900077740776	ADGRF5/ADGRV1/BBS2/CD7/COL11A2/GATA2/LOC102186111/NOD2/NOX4/SASH3/TP53INP2	11	6	5	ADGRV1/NOD2/BBS2/GATA2/ADGRF5/NOX4	TP53INP2/CD7/LOC102186111/COL11A2/SASH3	1.57573099415205	Process
GO:0003205	cardiac chamber development	11/660	171/16167	0.0916072933346473	0.0916072933346473	0.432900077740776	COL11A1/CPE/DLL4/FGF9/LOC108637382/PAX8/PDE2A/PKP2/SHOX2/SOX11/TNNT2	11	5	6	PKP2/DLL4/PAX8/FGF9/PDE2A	SHOX2/LOC108637382/COL11A1/SOX11/TNNT2/CPE	1.57573099415205	Process
GO:0048515	spermatid differentiation	11/660	171/16167	0.0916072933346473	0.0916072933346473	0.432900077740776	ABHD2/BBS2/CFTR/DDX25/HOOK1/HSPA2/IQCG/PVRL2/PCSK4/PEBP1/SOX3	11	8	3	IQCG/HOOK1/PCSK4/HSPA2/BBS2/ABHD2/DDX25/MSTRG.6252	CFTR/PEBP1/SOX3	1.57573099415205	Process
GO:0003229	ventricular cardiac muscle tissue development	5/660	59/16167	0.0923610234808143	0.0923610234808143	0.434322391118931	COL11A1/DLL4/LOC108637382/PKP2/TNNT2	5	2	3	PKP2/DLL4	LOC108637382/COL11A1/TNNT2	2.07588597842835	Process
GO:0006879	cellular iron ion homeostasis	5/660	59/16167	0.0923610234808143	0.0923610234808143	0.434322391118931	ABCG2/ALAS2/BMP6/HMOX1/TFRC	5	4	1	HMOX1/ABCG2/BMP6/ALAS2	TFRC	2.07588597842835	Process
GO:0014032	neural crest cell development	5/660	59/16167	0.0923610234808143	0.0923610234808143	0.434322391118931	EDN3/LOC108634739/SEMA3A/SOX11/SOX8	5	1	4	LOC108634739	SEMA3A/SOX11/EDN3/SOX8	2.07588597842835	Process
GO:0014911	positive regulation of smooth muscle cell migration	5/660	59/16167	0.0923610234808143	0.0923610234808143	0.434322391118931	AIF1/FGF9/IGFBP5/NOX4/NR4A3	5	3	2	NR4A3/FGF9/NOX4	IGFBP5/AIF1	2.07588597842835	Process
GO:0034340	response to type I interferon	5/660	59/16167	0.0923610234808143	0.0923610234808143	0.434322391118931	IRF5/LOC102190983/MX2/RSAD2/XAF1	5	5	0	MX2/IRF5/RSAD2/LOC102190983/XAF1		2.07588597842835	Process
GO:1901016	regulation of potassium ion transmembrane transporter activity	5/660	59/16167	0.0923610234808143	0.0923610234808143	0.434322391118931	CAV1/KCNAB1/KCNQ1/LRRC38/LRRC55	5	1	4	CAV1	KCNAB1/LRRC55/LRRC38/KCNQ1	2.07588597842835	Process
GO:0050900	leukocyte migration	17/660	293/16167	0.0927335529374002	0.0927335529374002	0.434817106034582	ADD2/ANGPT2/CCL19/CD74/COL1A2/CX3CL1/CX3CR1/CXCL10/CXCL9/CXCR5/EDN3/ITGAX/LCK/LOC102175177/LOC102175889/LOC102175959/S1PR1	17	5	12	S1PR1/LOC102175959/CXCR5/CX3CL1/ANGPT2	LCK/LOC102175177/COL1A2/CXCL9/CXCL10/CD74/CCL19/ADD2/EDN3/LOC102175889/CX3CR1/ITGAX	1.42123797704002	Process
GO:0048565	digestive tract development	10/660	152/16167	0.0933456385849374	0.0933456385849374	0.434817106034582	COL3A1/EPHB3/FGF9/PTK6/SCT/SHOX2/SIX2/SOX11/SOX17/TIGAR	10	3	7	FGF9/PTK6/SOX17	EPHB3/SHOX2/COL3A1/TIGAR/SIX2/SOX11/SCT	1.61154306220096	Process
GO:0007254	JNK cascade	7/660	95/16167	0.0934216520156407	0.0934216520156407	0.434817106034582	CCL19/FGD4/MAP3K13/MAP3K9/MAPK10/NOD2/NRK	7	5	2	MAP3K13/FGD4/MAPK10/MAP3K9/NOD2	CCL19/NRK	1.80492822966507	Process
GO:0060349	bone morphogenesis	7/660	95/16167	0.0934216520156407	0.0934216520156407	0.434817106034582	BMP6/FGF18/MMP16/NPPC/SCUBE2/SERPINH1/SHOX2	7	2	5	SCUBE2/BMP6	SHOX2/NPPC/MMP16/SERPINH1/FGF18	1.80492822966507	Process
GO:0001570	vasculogenesis	6/660	77/16167	0.0942747973387871	0.0942747973387871	0.434817106034582	CAV1/FGF9/FOXM1/GJC1/SOX17/TIPARP	6	4	2	CAV1/FGF9/SOX17/GJC1	TIPARP/FOXM1	1.90873671782763	Process
GO:0046332	SMAD binding	6/660	77/16167	0.0942747973387871	0.0942747973387871	0.434817106034582	CITED1/COL1A2/COL3A1/COL5A2/LOC108637382/PMEPA1	6	0	6		LOC108637382/COL3A1/COL5A2/COL1A2/PMEPA1/CITED1	1.90873671782763	Function
GO:0045216	cell-cell junction organization	11/660	172/16167	0.0944749096550464	0.0944749096550464	0.434817106034582	CAMSAP3/CDH12/CGN/GJC1/LIMS1/LOC102189471/PVRL2/NECTIN1/PKP2/SHROOM2/TRIP6	11	6	5	CGN/PKP2/CAMSAP3/LIMS1/GJC1/MSTRG.6252	NECTIN1/CDH12/TRIP6/SHROOM2/LOC102189471	1.56656976744186	Process
GO:0050905	neuromuscular process	8/660	114/16167	0.0946736993194036	0.0946736993194036	0.434817106034582	ATP8A2/CHRNA1/DRD1/GBX1/ATP2B2/MYO7A/NR4A3/SHANK3	8	4	4	SHANK3/NR4A3/DRD1/ATP8A2	CHRNA1/GBX1/MYO7A/MSTRG.18649	1.71897926634769	Process
GO:0044306	neuron projection terminus	12/660	192/16167	0.0948485223474046	0.0948485223474046	0.434817106034582	CALB1/CRHR2/DRD1/GABRB3/HCN1/KCNA6/LOC102175889/PDYN/PEBP1/PVALB/RGS10/SV2A	12	4	8	SV2A/DRD1/HCN1/GABRB3	CRHR2/PVALB/KCNA6/PDYN/CALB1/PEBP1/LOC102175889/RGS10	1.53096590909091	Component
GO:0045619	regulation of lymphocyte differentiation	12/660	192/16167	0.0948485223474046	0.0948485223474046	0.434817106034582	CCL19/CD74/DUSP10/IL12A/IL15RA/LCK/LOC102188267/PRKCZ/RORC/SASH3/TNFRSF18/ZNF683	12	4	8	IL12A/RORC/IL15RA/PRKCZ	ZNF683/LCK/CD74/CCL19/DUSP10/TNFRSF18/LOC102188267/SASH3	1.53096590909091	Process
GO:0048167	regulation of synaptic plasticity	12/660	192/16167	0.0948485223474046	0.0948485223474046	0.434817106034582	ADGRB1/BRSK1/CALB1/CNTN2/CRHR2/CX3CR1/DRD1/EPHB2/ATP2B2/PRKCZ/SHANK3/SIPA1L1	12	4	8	SHANK3/SIPA1L1/DRD1/PRKCZ	EPHB2/CRHR2/CALB1/ADGRB1/CNTN2/BRSK1/CX3CR1/MSTRG.18649	1.53096590909091	Process
GO:0007017	microtubule-based process	29/660	550/16167	0.0957444714478475	0.0957444714478475	0.434817106034582	BBS2/BRSK1/CAMSAP3/CASC1/CAV1/CCDC68/CCDC88A/CFAP221/CGN/CNTN2/DLGAP5/DYNLRB2/FMN2/GADD45A/GPSM2/HOOK1/IFT22/IQCG/KIF11/KIF3C/LOC108634551/MAP7/PCNT/PRKCZ/SAPCD2/SGK1/SPC25/TMEM108/TPPP3	29	18	11	IQCG/TMEM108/PCNT/CFAP221/HOOK1/GADD45A/CGN/CAV1/CASC1/CAMSAP3/MAP7/KIF3C/PRKCZ/DYNLRB2/BBS2/CCDC68/IFT22/FMN2	SPC25/GPSM2/SGK1/DLGAP5/CCDC88A/SAPCD2/CNTN2/TPPP3/BRSK1/KIF11/LOC108634551	1.29157851239669	Process
GO:0001637	G protein-coupled chemoattractant receptor activity	3/660	27/16167	0.0960309435120731	0.0960309435120731	0.434817106034582	CCR8/CCRL2/CX3CR1	3	1	2	CCRL2	CX3CR1/CCR8	2.72171717171717	Function
GO:0004950	chemokine receptor activity	3/660	27/16167	0.0960309435120731	0.0960309435120731	0.434817106034582	CCR8/CCRL2/CX3CR1	3	1	2	CCRL2	CX3CR1/CCR8	2.72171717171717	Function
GO:0010939	regulation of necrotic cell death	3/660	27/16167	0.0960309435120731	0.0960309435120731	0.434817106034582	CASP8/CAV1/FZD9	3	2	1	CASP8/CAV1	FZD9	2.72171717171717	Process
GO:0033344	cholesterol efflux	3/660	27/16167	0.0960309435120731	0.0960309435120731	0.434817106034582	ABCA1/ABCG2/CAV1	3	3	0	CAV1/ABCG2/ABCA1		2.72171717171717	Process
GO:0044241	lipid digestion	3/660	27/16167	0.0960309435120731	0.0960309435120731	0.434817106034582	LOC102176622/LOC102187782/LOC102187932	3	0	3		LOC102176622/LOC102187932/LOC102187782	2.72171717171717	Process
GO:0071394	cellular response to testosterone stimulus	3/660	27/16167	0.0960309435120731	0.0960309435120731	0.434817106034582	LOC102176622/LOC102187782/LOC102187932	3	0	3		LOC102176622/LOC102187932/LOC102187782	2.72171717171717	Process
GO:0004467	long-chain fatty acid-CoA ligase activity	2/660	13/16167	0.0964253877153186	0.0964253877153186	0.434817106034582	ACSBG1/SLC27A6	2	1	1	SLC27A6	ACSBG1	3.76853146853147	Function
GO:0004602	glutathione peroxidase activity	2/660	13/16167	0.0964253877153186	0.0964253877153186	0.434817106034582	CLIC2/GPX2	2	1	1	CLIC2	GPX2	3.76853146853147	Function
GO:0005372	water transmembrane transporter activity	2/660	13/16167	0.0964253877153186	0.0964253877153186	0.434817106034582	AQP3/MIP	2	2	0	MIP/AQP3		3.76853146853147	Function
GO:0007191	adenylate cyclase-activating dopamine receptor signaling pathway	2/660	13/16167	0.0964253877153186	0.0964253877153186	0.434817106034582	DRD1/PTGER1	2	1	1	DRD1	PTGER1	3.76853146853147	Process
GO:0007288	sperm axoneme assembly	2/660	13/16167	0.0964253877153186	0.0964253877153186	0.434817106034582	BBS2/IQCG	2	2	0	IQCG/BBS2		3.76853146853147	Process
GO:0010561	negative regulation of glycoprotein biosynthetic process	2/660	13/16167	0.0964253877153186	0.0964253877153186	0.434817106034582	ACER2/HBEGF	2	1	1	ACER2	HBEGF	3.76853146853147	Process
GO:0014829	vascular smooth muscle contraction	2/660	13/16167	0.0964253877153186	0.0964253877153186	0.434817106034582	BBS2/EDN3	2	1	1	BBS2	EDN3	3.76853146853147	Process
GO:0035313	wound healing, spreading of epidermal cells	2/660	13/16167	0.0964253877153186	0.0964253877153186	0.434817106034582	HBEGF/SCNN1B	2	0	2		HBEGF/SCNN1B	3.76853146853147	Process
GO:0038191	neuropilin binding	2/660	13/16167	0.0964253877153186	0.0964253877153186	0.434817106034582	SEMA3A/SEMA3C	2	0	2		SEMA3C/SEMA3A	3.76853146853147	Function
GO:0043225	ATPase-coupled anion transmembrane transporter activity	2/660	13/16167	0.0964253877153186	0.0964253877153186	0.434817106034582	CFTR/LOC102177789	2	1	1	LOC102177789	CFTR	3.76853146853147	Function
GO:0045721	negative regulation of gluconeogenesis	2/660	13/16167	0.0964253877153186	0.0964253877153186	0.434817106034582	C1QTNF3/PGP	2	0	2		C1QTNF3/PGP	3.76853146853147	Process
GO:0060394	negative regulation of pathway-restricted SMAD protein phosphorylation	2/660	13/16167	0.0964253877153186	0.0964253877153186	0.434817106034582	GREM1/PMEPA1	2	0	2		GREM1/PMEPA1	3.76853146853147	Process
GO:0071474	cellular hyperosmotic response	2/660	13/16167	0.0964253877153186	0.0964253877153186	0.434817106034582	MAPK10/SLC12A1	2	2	0	MAPK10/SLC12A1		3.76853146853147	Process
GO:0071556	integral component of lumenal side of endoplasmic reticulum membrane	2/660	13/16167	0.0964253877153186	0.0964253877153186	0.434817106034582	CD74/LOC102189356	2	0	2		CD74/LOC102189356	3.76853146853147	Component
GO:0072189	ureter development	2/660	13/16167	0.0964253877153186	0.0964253877153186	0.434817106034582	OSR1/SOX8	2	0	2		OSR1/SOX8	3.76853146853147	Process
GO:0080111	DNA demethylation	2/660	13/16167	0.0964253877153186	0.0964253877153186	0.434817106034582	TET1/TET2	2	0	2		TET2/TET1	3.76853146853147	Process
GO:0086064	cell communication by electrical coupling involved in cardiac conduction	2/660	13/16167	0.0964253877153186	0.0964253877153186	0.434817106034582	GJC1/PKP2	2	2	0	PKP2/GJC1		3.76853146853147	Process
GO:0097106	postsynaptic density organization	2/660	13/16167	0.0964253877153186	0.0964253877153186	0.434817106034582	SHANK3/TMEM108	2	2	0	TMEM108/SHANK3		3.76853146853147	Process
GO:0098553	lumenal side of endoplasmic reticulum membrane	2/660	13/16167	0.0964253877153186	0.0964253877153186	0.434817106034582	CD74/LOC102189356	2	0	2		CD74/LOC102189356	3.76853146853147	Component
GO:1900025	negative regulation of substrate adhesion-dependent cell spreading	2/660	13/16167	0.0964253877153186	0.0964253877153186	0.434817106034582	DMTN/MELTF	2	2	0	MELTF/DMTN		3.76853146853147	Process
GO:1905516	positive regulation of fertilization	2/660	13/16167	0.0964253877153186	0.0964253877153186	0.434817106034582	LHFPL2/PLCB1	2	1	1	PLCB1	LHFPL2	3.76853146853147	Process
GO:1990405	protein antigen binding	2/660	13/16167	0.0964253877153186	0.0964253877153186	0.434817106034582	LCK/LOC102182856	2	0	2		LCK/LOC102182856	3.76853146853147	Function
GO:2000047	regulation of cell-cell adhesion mediated by cadherin	2/660	13/16167	0.0964253877153186	0.0964253877153186	0.434817106034582	ADAM19/SERPINF2	2	0	2		ADAM19/SERPINF2	3.76853146853147	Process
GO:0010566	regulation of ketone biosynthetic process	4/660	43/16167	0.0972966261172933	0.0972966261172933	0.434817106034582	BMP6/LOC102176622/LOC102187782/LOC102187932	4	1	3	BMP6	LOC102176622/LOC102187932/LOC102187782	2.27864693446089	Process
GO:0015721	bile acid and bile salt transport	4/660	43/16167	0.0972966261172933	0.0972966261172933	0.434817106034582	LOC102176622/LOC102187782/LOC102187932/MIP	4	1	3	MIP	LOC102176622/LOC102187932/LOC102187782	2.27864693446089	Process
GO:0030857	negative regulation of epithelial cell differentiation	4/660	43/16167	0.0972966261172933	0.0972966261172933	0.434817106034582	CAV1/CCND1/CFTR/OSR1	4	1	3	CAV1	CFTR/OSR1/CCND1	2.27864693446089	Process
GO:0030890	positive regulation of B cell proliferation	4/660	43/16167	0.0972966261172933	0.0972966261172933	0.434817106034582	CD74/CDKN1A/SASH3/TFRC	4	1	3	CDKN1A	TFRC/CD74/SASH3	2.27864693446089	Process
GO:0032735	positive regulation of interleukin-12 production	4/660	43/16167	0.0972966261172933	0.0972966261172933	0.434817106034582	CCL19/IRF5/NOD2/PLCB1	4	3	1	IRF5/PLCB1/NOD2	CCL19	2.27864693446089	Process
GO:0061005	cell differentiation involved in kidney development	4/660	43/16167	0.0972966261172933	0.0972966261172933	0.434817106034582	GREM1/OSR1/PAX8/SIX2	4	1	3	PAX8	GREM1/SIX2/OSR1	2.27864693446089	Process
GO:1901661	quinone metabolic process	4/660	43/16167	0.0972966261172933	0.0972966261172933	0.434817106034582	LOC102176622/LOC102187782/LOC102187932/AKR7A2	4	0	4		LOC102176622/LOC102187932/LOC102187782/MSTRG.849	2.27864693446089	Process
GO:0051147	regulation of muscle cell differentiation	11/660	173/16167	0.097396002932301	0.097396002932301	0.434817106034582	ADGRB1/CXCL10/CXCL9/FGF9/GREM1/IGF2/LOC108633232/MEGF10/SHOX2/SOD2/WISP1	11	1	10	FGF9	SHOX2/CXCL9/CXCL10/MEGF10/LOC108633232/SOD2/GREM1/WISP1/ADGRB1/IGF2	1.55751445086705	Process
GO:0048704	embryonic skeletal system morphogenesis	7/660	96/16167	0.0974341911823364	0.0974341911823364	0.434817106034582	COL11A1/MMP16/OSR1/PRRX1/SHOX2/SIX2/SOX11	7	0	7		SHOX2/COL11A1/SIX2/OSR1/SOX11/MMP16/PRRX1	1.78612689393939	Process
GO:0031983	vesicle lumen	19/660	337/16167	0.0975325658787761	0.0975325658787761	0.434817106034582	ALAD/AMPD3/CTSW/FABP5/GCA/GMFG/GPI/HBBC/IDH1/IGF2/LOC100861338/LOC102175560/LOC102175876/LOC102186111/LRG1/PKM/QPCT/SERPINF2/SPARC	19	7	12	GCA/LOC102175560/ALAD/FABP5/LOC102175876/HBBC/AMPD3	IDH1/SPARC/LRG1/PKM/QPCT/GPI/GMFG/SERPINF2/LOC102186111/LOC100861338/CTSW/IGF2	1.3810493660642	Component
GO:0004714	transmembrane receptor protein tyrosine kinase activity	5/660	60/16167	0.0975668036753619	0.0975668036753619	0.434817106034582	CRIM1/DDR2/EPHA3/EPHB2/EPHB3	5	1	4	CRIM1	EPHA3/EPHB3/EPHB2/DDR2	2.04128787878788	Function
GO:0005089	Rho guanyl-nucleotide exchange factor activity	5/660	60/16167	0.0975668036753619	0.0975668036753619	0.434817106034582	ARHGEF37/DOCK3/FGD4/LOC102173333/VAV2	5	4	1	LOC102173333/FGD4/ARHGEF37/DOCK3	VAV2	2.04128787878788	Function
GO:0007157	heterophilic cell-cell adhesion via plasma membrane cell adhesion molecules	5/660	60/16167	0.0975668036753619	0.0975668036753619	0.434817106034582	COLEC10/LOC102175177/PVRL2/NECTIN1/TENM1	5	3	2	COLEC10/TENM1/MSTRG.6252	LOC102175177/NECTIN1	2.04128787878788	Process
GO:0016064	immunoglobulin mediated immune response	5/660	60/16167	0.0975668036753619	0.0975668036753619	0.434817106034582	C1QA/C1QC/CD74/LOC102188267/NOD2	5	1	4	NOD2	C1QA/C1QC/CD74/LOC102188267	2.04128787878788	Process
GO:0034968	histone lysine methylation	5/660	60/16167	0.0975668036753619	0.0975668036753619	0.434817106034582	KDM6A/LOC108633232/MECOM/SETMAR/TET2	5	2	3	MECOM/KDM6A	TET2/LOC108633232/MSTRG.1498	2.04128787878788	Process
GO:0018212	peptidyl-tyrosine modification	12/660	193/16167	0.0976091718006214	0.0976091718006214	0.434817106034582	CAMKK2/CRIM1/DDR2/EPHA3/EPHB2/EPHB3/FGF16/FGF18/FGF9/HBEGF/LCK/PTK6	12	4	8	CRIM1/FGF9/PTK6/CAMKK2	EPHA3/EPHB3/EPHB2/LCK/DDR2/HBEGF/FGF18/FGF16	1.5230334432407	Process
GO:0098858	actin-based cell projection	12/660	193/16167	0.0976091718006214	0.0976091718006214	0.434817106034582	ADGRV1/BBS2/CEACAM16/CFTR/FGD4/FMN2/FZD9/LOC102175177/LOC102178303/LOC108638310/MORN4/MYO7A	12	7	5	FGD4/ADGRV1/BBS2/LOC108638310/LOC102178303/MORN4/FMN2	LOC102175177/CFTR/MYO7A/CEACAM16/FZD9	1.5230334432407	Component
GO:0007519	skeletal muscle tissue development	9/660	134/16167	0.0978349468196846	0.0978349468196846	0.434817106034582	BTG2/CAV1/CHRNA1/CRHR2/ELN/KCNAB1/MEGF10/MYL6B/SOX8	9	1	8	CAV1	KCNAB1/CHRNA1/CRHR2/MYL6B/MEGF10/BTG2/SOX8/ELN	1.6452170963365	Process
GO:0055076	transition metal ion homeostasis	8/660	115/16167	0.0983346729446362	0.0983346729446362	0.434817106034582	ABCG2/ALAS2/BMP6/HMOX1/LCK/SLC11A2/SOD2/TFRC	8	5	3	HMOX1/ABCG2/BMP6/ALAS2/MSTRG.3384	TFRC/LCK/SOD2	1.70403162055336	Process
GO:0072347	response to anesthetic	8/660	115/16167	0.0983346729446362	0.0983346729446362	0.434817106034582	ABCG2/AIF1/DRD1/GNAO1/GPI/HNMT/KCNQ1/LOC102175560	8	4	4	LOC102175560/ABCG2/DRD1/GNAO1	HNMT/GPI/AIF1/KCNQ1	1.70403162055336	Process
GO:1901888	regulation of cell junction assembly	6/660	78/16167	0.0988153999571721	0.0988153999571721	0.434817106034582	CAMSAP3/CAV1/DMTN/EPHA3/GREM1/LIMS1	6	4	2	CAV1/CAMSAP3/DMTN/LIMS1	EPHA3/GREM1	1.88426573426573	Process
GO:0002790	peptide secretion	11/660	174/16167	0.100370501232173	0.100370501232173	0.434817106034582	ABCA1/CCL19/DIO2/DMTN/EDN3/IL12A/ITGB6/MAFA/NOD2/RAB15/RORC	11	5	6	IL12A/RORC/DMTN/ABCA1/NOD2	ITGB6/CCL19/DIO2/RAB15/EDN3/MAFA	1.5485632183908	Process
GO:0031570	DNA integrity checkpoint	9/660	135/16167	0.101262343707993	0.101262343707993	0.434817106034582	BRSK1/BTG2/CCND1/CDKN1A/DTL/GADD45A/SETMAR/RAD1/TOP2A	9	2	7	GADD45A/CDKN1A	BTG2/DTL/BRSK1/TOP2A/RAD1/CCND1/MSTRG.1498	1.6330303030303	Process
GO:0048762	mesenchymal cell differentiation	9/660	135/16167	0.101262343707993	0.101262343707993	0.434817106034582	EDN3/FAM83D/LOC108634739/OSR1/RFLNB/SEMA3A/SIX2/SOX11/SOX8	9	1	8	LOC108634739	SEMA3A/SIX2/OSR1/SOX11/EDN3/FAM83D/RFLNB/SOX8	1.6330303030303	Process
GO:0099568	cytoplasmic region	20/660	360/16167	0.101487902658182	0.101487902658182	0.434817106034582	ADD3/CASC1/CAV1/CFAP221/CNTF/DMTN/DYNLRB2/EXOC3L4/FMN2/GPSM2/KCNAB1/KIF3C/LOC102189471/LOC108634955/LOC108638483/MLPH/NLRP5/PRKCZ/SAPCD2/SHROOM2	20	13	7	CFAP221/MLPH/CAV1/CASC1/DMTN/KIF3C/CNTF/PRKCZ/DYNLRB2/EXOC3L4/LOC108638483/FMN2/LOC108634955	KCNAB1/GPSM2/SAPCD2/ADD3/SHROOM2/LOC102189471/MSTRG.6745	1.36085858585859	Component
GO:0007218	neuropeptide signaling pathway	7/660	97/16167	0.101540325469578	0.101540325469578	0.434817106034582	CPE/GALR3/GPR143/HCRTR1/PDYN/PROKR1/SORCS2	7	1	6	HCRTR1	GALR3/SORCS2/PROKR1/PDYN/CPE/GPR143	1.76771321462043	Process
GO:0019210	kinase inhibitor activity	7/660	97/16167	0.101540325469578	0.101540325469578	0.434817106034582	BGN/CDKN1A/CDKN2B/CHAD/GMFG/LRRC15/LRRC3	7	3	4	LRRC3/CDKN2B/CDKN1A	LRRC15/GMFG/CHAD/BGN	1.76771321462043	Function
GO:0009743	response to carbohydrate	14/660	235/16167	0.101610749170571	0.101610749170571	0.434817106034582	ANGPT2/ELN/FADS1/LOC102175177/LOC102175889/MAFA/MLXIPL/NOX4/NPTX1/NUCB2/PLCB1/SLC2A3/SOD2/SPARC	14	6	8	SLC2A3/PLCB1/NUCB2/NPTX1/ANGPT2/NOX4	LOC102175177/SPARC/SOD2/MAFA/LOC102175889/ELN/MLXIPL/FADS1	1.45930367504836	Process
GO:0043627	response to estrogen	8/660	116/16167	0.102074592448314	0.102074592448314	0.434817106034582	CAV1/CCND1/CFTR/CITED1/LOC102176622/LOC102187782/LOC102187932/MMP2	8	1	7	CAV1	CFTR/LOC102176622/LOC102187932/LOC102187782/MMP2/CCND1/CITED1	1.68934169278997	Process
GO:0072331	signal transduction by p53 class mediator	8/660	116/16167	0.102074592448314	0.102074592448314	0.434817106034582	BTG2/CDKN1A/FOXM1/GADD45A/LOC100861338/NDRG1/ZNF385B/ZNF385D	8	3	5	GADD45A/NDRG1/CDKN1A	ZNF385B/FOXM1/BTG2/LOC100861338/ZNF385D	1.68934169278997	Process
GO:0071383	cellular response to steroid hormone stimulus	13/660	215/16167	0.102634134816081	0.102634134816081	0.434817106034582	ABCG2/ABHD2/CRHR2/ELN/EPHX1/LOC102175889/LOC102176622/LOC102186111/LOC102187782/LOC102187932/NR4A3/PMEPA1/SGK1	13	3	10	ABCG2/NR4A3/ABHD2	CRHR2/SGK1/LOC102176622/LOC102187932/LOC102187782/PMEPA1/EPHX1/LOC102175889/LOC102186111/ELN	1.48112050739958	Process
GO:0060041	retina development in camera-type eye	10/660	155/16167	0.102817305313564	0.102817305313564	0.434817106034582	ATP2B3/ATP8A2/CALB1/CNGA3/DIO3/HCN1/ATP2B2/NECTIN1/SOX8/TSPAN12	10	4	6	ATP8A2/HCN1/DIO3/ATP2B3	TSPAN12/CNGA3/CALB1/NECTIN1/SOX8/MSTRG.18649	1.58035190615836	Process
GO:0019724	B cell mediated immunity	5/660	61/16167	0.102917608265612	0.102917608265612	0.434817106034582	C1QA/C1QC/CD74/LOC102188267/NOD2	5	1	4	NOD2	C1QA/C1QC/CD74/LOC102188267	2.00782414307004	Process
GO:0021885	forebrain cell migration	5/660	61/16167	0.102917608265612	0.102917608265612	0.434817106034582	ADGRG1/CNTN2/CX3CR1/DRD1/SEMA3A	5	2	3	DRD1/ADGRG1	SEMA3A/CNTN2/CX3CR1	2.00782414307004	Process
GO:0005911	cell-cell junction	21/660	382/16167	0.103078875253837	0.103078875253837	0.434817106034582	ADD3/ADGRB1/AQP3/CAMSAP3/CGN/CLDN11/GJC1/LCK/LIMS1/LOC102184211/LOC102189471/MLC1/PVRL2/NDRG1/NECTIN1/PKP2/PLXDC1/PRKCZ/SAPCD2/SHROOM2/SV2A	21	10	11	SV2A/CGN/PKP2/CAMSAP3/AQP3/LIMS1/NDRG1/PRKCZ/GJC1/MSTRG.6252	CLDN11/LCK/MLC1/SAPCD2/ADGRB1/NECTIN1/PLXDC1/LOC102184211/ADD3/SHROOM2/LOC102189471	1.34660875773441	Component
GO:0030279	negative regulation of ossification	6/660	79/16167	0.103469790483799	0.103469790483799	0.434817106034582	CDK6/CITED1/DLK1/GREM1/IGFBP5/RFLNB	6	0	6		IGFBP5/CDK6/GREM1/RFLNB/DLK1/CITED1	1.86041426927503	Process
GO:0033293	monocarboxylic acid binding	6/660	79/16167	0.103469790483799	0.103469790483799	0.434817106034582	ACOX1/FABP5/LOC100861279/LOC102176622/LOC102187782/LOC102187932	6	3	3	LOC100861279/FABP5/ACOX1	LOC102176622/LOC102187932/LOC102187782	1.86041426927503	Function
GO:0035004	phosphatidylinositol 3-kinase activity	6/660	79/16167	0.103469790483799	0.103469790483799	0.434817106034582	FGF16/FGF18/FGF9/HBEGF/LCK/LOC108634955	6	2	4	FGF9/LOC108634955	LCK/HBEGF/FGF18/FGF16	1.86041426927503	Function
GO:0008188	neuropeptide receptor activity	4/660	44/16167	0.103761482356453	0.103761482356453	0.434817106034582	GALR3/GPR143/PROKR1/SORCS2	4	0	4		GALR3/SORCS2/PROKR1/GPR143	2.22685950413223	Function
GO:0045058	T cell selection	4/660	44/16167	0.103761482356453	0.103761482356453	0.434817106034582	AIRE/CD3D/CD74/LOC102188267	4	1	3	AIRE	CD74/CD3D/LOC102188267	2.22685950413223	Process
GO:0045823	positive regulation of heart contraction	4/660	44/16167	0.103761482356453	0.103761482356453	0.434817106034582	CRHR2/EDN3/KCNQ1/SCN3B	4	1	3	SCN3B	CRHR2/EDN3/KCNQ1	2.22685950413223	Process
GO:0090218	positive regulation of lipid kinase activity	4/660	44/16167	0.103761482356453	0.103761482356453	0.434817106034582	CCL19/LOC108634955/NOD2/VAV2	4	2	2	NOD2/LOC108634955	CCL19/VAV2	2.22685950413223	Process
GO:0098815	modulation of excitatory postsynaptic potential	4/660	44/16167	0.103761482356453	0.103761482356453	0.434817106034582	CUX2/PRKCZ/SHANK3/TMEM108	4	3	1	TMEM108/SHANK3/PRKCZ	CUX2	2.22685950413223	Process
GO:2000404	regulation of T cell migration	4/660	44/16167	0.103761482356453	0.103761482356453	0.434817106034582	AIF1/AIRE/CXCL10/LOC100861338	4	1	3	AIRE	CXCL10/AIF1/LOC100861338	2.22685950413223	Process
GO:0010829	negative regulation of glucose transmembrane transport	3/660	28/16167	0.104450445634968	0.104450445634968	0.434817106034582	FABP5/DDI2/SH2B2	3	1	2	FABP5	SH2B2/MSTRG.10744	2.62451298701299	Process
GO:0016878	acid-thiol ligase activity	3/660	28/16167	0.104450445634968	0.104450445634968	0.434817106034582	ACSBG1/ACSM3/SLC27A6	3	2	1	SLC27A6/ACSM3	ACSBG1	2.62451298701299	Function
GO:0030574	collagen catabolic process	3/660	28/16167	0.104450445634968	0.104450445634968	0.434817106034582	KLK6/MMP16/MMP2	3	1	2	KLK6	MMP16/MMP2	2.62451298701299	Process
GO:0030656	regulation of vitamin metabolic process	3/660	28/16167	0.104450445634968	0.104450445634968	0.434817106034582	LOC102176622/LOC102187782/LOC102187932	3	0	3		LOC102176622/LOC102187932/LOC102187782	2.62451298701299	Process
GO:0032026	response to magnesium ion	3/660	28/16167	0.104450445634968	0.104450445634968	0.434817106034582	BMP6/CCND1/CNGA3	3	1	2	BMP6	CNGA3/CCND1	2.62451298701299	Process
GO:0034451	centriolar satellite	3/660	28/16167	0.104450445634968	0.104450445634968	0.434817106034582	KIAA0753/LOC108634551/PCNT	3	2	1	PCNT/KIAA0753	LOC108634551	2.62451298701299	Component
GO:0043368	positive T cell selection	3/660	28/16167	0.104450445634968	0.104450445634968	0.434817106034582	CD3D/CD74/LOC102188267	3	0	3		CD74/CD3D/LOC102188267	2.62451298701299	Process
GO:0045980	negative regulation of nucleotide metabolic process	3/660	28/16167	0.104450445634968	0.104450445634968	0.434817106034582	MLXIPL/PDE2A/TIGAR	3	1	2	PDE2A	TIGAR/MLXIPL	2.62451298701299	Process
GO:0019207	kinase regulator activity	13/660	216/16167	0.105379394530783	0.105379394530783	0.434817106034582	BGN/CAMKK2/CCND1/CDKN1A/CDKN2B/CHAD/CKS2/CXCL10/GMFG/GREM1/IGF2/LRRC15/LRRC3	13	4	9	LRRC3/CDKN2B/CAMKK2/CDKN1A	LRRC15/CXCL10/CKS2/GREM1/GMFG/CHAD/CCND1/IGF2/BGN	1.47426346801347	Function
GO:0050792	regulation of viral process	12/660	196/16167	0.106179433410517	0.106179433410517	0.434817106034582	CD74/HMOX1/LOC102169889/LOC102173185/LOC102175526/LOC102190983/PVRL2/NECTIN1/RSAD2/TOP2A/TRIM14/TRIM31	12	7	5	LOC102175526/HMOX1/TRIM14/RSAD2/LOC102169889/LOC102190983/MSTRG.6252	CD74/NECTIN1/TOP2A/TRIM31/LOC102173185	1.49972170686456	Process
GO:1901605	alpha-amino acid metabolic process	12/660	196/16167	0.106179433410517	0.106179433410517	0.434817106034582	ASPA/DDAH1/EGLN3/FAH/GGT1/HMGCL/HNMT/IL4I1/NOX4/PLOD2/PSPH/SHMT1	12	8	4	HMGCL/DDAH1/IL4I1/ASPA/FAH/EGLN3/PSPH/NOX4	PLOD2/HNMT/SHMT1/GGT1	1.49972170686456	Process
GO:0002709	regulation of T cell mediated immunity	6/660	80/16167	0.108236674990339	0.108236674990339	0.434817106034582	IL12A/PVRL2/NOD2/PRKCZ/RSAD2/SASH3	6	5	1	IL12A/RSAD2/PRKCZ/NOD2/MSTRG.6252	SASH3	1.83715909090909	Process
GO:0072341	modified amino acid binding	6/660	80/16167	0.108236674990339	0.108236674990339	0.434817106034582	ADGRB1/ANXA9/GPR143/LOC102185621/NOX4/PTGES	6	3	3	LOC102185621/ANXA9/NOX4	PTGES/ADGRB1/GPR143	1.83715909090909	Function
GO:0030595	leukocyte chemotaxis	9/660	137/16167	0.108320700133788	0.108320700133788	0.434817106034582	CCL19/CX3CL1/CX3CR1/CXCL10/CXCL9/CXCR5/EDN3/LOC102175889/S1PR1	9	3	6	S1PR1/CXCR5/CX3CL1	CXCL9/CXCL10/CCL19/EDN3/LOC102175889/CX3CR1	1.6091904445919	Process
GO:0032675	regulation of interleukin-6 production	9/660	137/16167	0.108320700133788	0.108320700133788	0.434817106034582	C1QTNF3/CRHR2/KLF2/LOC100861338/LOC102169889/LOC102173185/NOD2/RAB7B/TLR7	9	3	6	KLF2/LOC102169889/NOD2	CRHR2/RAB7B/C1QTNF3/LOC100861338/TLR7/LOC102173185	1.6091904445919	Process
GO:0072073	kidney epithelium development	9/660	137/16167	0.108320700133788	0.108320700133788	0.434817106034582	CALB1/CITED1/GDF11/GREM1/KLHL3/OSR1/PAX8/SIX2/SOX8	9	2	7	KLHL3/PAX8	GDF11/GREM1/SIX2/OSR1/CALB1/SOX8/CITED1	1.6091904445919	Process
GO:0048844	artery morphogenesis	5/660	62/16167	0.108411030336891	0.108411030336891	0.434817106034582	ADGRF5/COL3A1/DLL4/HPGD/PRRX1	5	2	3	DLL4/ADGRF5	COL3A1/HPGD/PRRX1	1.97543988269795	Process
GO:0048562	embryonic organ morphogenesis	17/660	300/16167	0.108592775582167	0.108592775582167	0.434817106034582	ATP8A2/COL11A1/EPHB2/FGF9/GATA2/MMP16/ATP2B2/MYO7A/NR4A3/OSR1/PAX8/PRRX1/SHOX2/SIX2/SOX11/SOX17/TMIE	17	6	11	NR4A3/PAX8/FGF9/ATP8A2/SOX17/GATA2	SHOX2/EPHB2/COL11A1/SIX2/OSR1/SOX11/MMP16/MYO7A/PRRX1/TMIE/MSTRG.18649	1.38807575757576	Process
GO:0005741	mitochondrial outer membrane	10/660	157/16167	0.109430340978821	0.109430340978821	0.434817106034582	CASP8/CPT1A/GDAP1/HADHB/MARC1/PDE2A/PEBP1/RSAD2/SPATA18/TIGAR	10	6	4	CASP8/HADHB/RSAD2/PDE2A/MARC1/CPT1A	TIGAR/SPATA18/GDAP1/PEBP1	1.56022003474233	Component
GO:1902749	regulation of cell cycle G2/M phase transition	10/660	157/16167	0.109430340978821	0.109430340978821	0.434817106034582	BRSK1/CCND1/CDK6/CENPF/DTL/HACD1/HSPA2/LOC108634551/PCNT/RAD51B	10	3	7	PCNT/RAD51B/HSPA2	CDK6/HACD1/CENPF/DTL/BRSK1/CCND1/LOC108634551	1.56022003474233	Process
GO:0004115	3',5'-cyclic-AMP phosphodiesterase activity	2/660	14/16167	0.10956221070647	0.10956221070647	0.434817106034582	PDE2A/PDE7A	2	2	0	PDE7A/PDE2A		3.49935064935065	Function
GO:0006085	acetyl-CoA biosynthetic process	2/660	14/16167	0.10956221070647	0.10956221070647	0.434817106034582	MLYCD/PDK4	2	2	0	PDK4/MLYCD		3.49935064935065	Process
GO:0006206	pyrimidine nucleobase metabolic process	2/660	14/16167	0.10956221070647	0.10956221070647	0.434817106034582	RRM2/TET2	2	0	2		TET2/RRM2	3.49935064935065	Process
GO:0008191	metalloendopeptidase inhibitor activity	2/660	14/16167	0.10956221070647	0.10956221070647	0.434817106034582	SPOCK2/TIMP4	2	2	0	TIMP4/SPOCK2		3.49935064935065	Function
GO:0010763	positive regulation of fibroblast migration	2/660	14/16167	0.10956221070647	0.10956221070647	0.434817106034582	DDR2/DMTN	2	1	1	DMTN	DDR2	3.49935064935065	Process
GO:0015114	phosphate ion transmembrane transporter activity	2/660	14/16167	0.10956221070647	0.10956221070647	0.434817106034582	ADAMTS8/SLC20A1	2	0	2		ADAMTS8/MSTRG.7836	3.49935064935065	Function
GO:0032494	response to peptidoglycan	2/660	14/16167	0.10956221070647	0.10956221070647	0.434817106034582	IRF5/NOD2	2	2	0	IRF5/NOD2		3.49935064935065	Process
GO:0033391	chromatoid body	2/660	14/16167	0.10956221070647	0.10956221070647	0.434817106034582	DDX25/PIWIL2	2	2	0	PIWIL2/DDX25		3.49935064935065	Component
GO:0035240	dopamine binding	2/660	14/16167	0.10956221070647	0.10956221070647	0.434817106034582	DRD1/GPR143	2	1	1	DRD1	GPR143	3.49935064935065	Function
GO:0045060	negative thymic T cell selection	2/660	14/16167	0.10956221070647	0.10956221070647	0.434817106034582	AIRE/CD74	2	1	1	AIRE	CD74	3.49935064935065	Process
GO:0048009	insulin-like growth factor receptor signaling pathway	2/660	14/16167	0.10956221070647	0.10956221070647	0.434817106034582	CRIM1/PLCB1	2	2	0	CRIM1/PLCB1		3.49935064935065	Process
GO:0050872	white fat cell differentiation	2/660	14/16167	0.10956221070647	0.10956221070647	0.434817106034582	LOC100861279/PPARG	2	2	0	LOC100861279/PPARG		3.49935064935065	Process
GO:0060315	negative regulation of ryanodine-sensitive calcium-release channel activity	2/660	14/16167	0.10956221070647	0.10956221070647	0.434817106034582	CLIC2/LOC108637382	2	1	1	CLIC2	LOC108637382	3.49935064935065	Process
GO:0061081	positive regulation of myeloid leukocyte cytokine production involved in immune response	2/660	14/16167	0.10956221070647	0.10956221070647	0.434817106034582	CD74/NR4A3	2	1	1	NR4A3	CD74	3.49935064935065	Process
GO:1900451	positive regulation of glutamate receptor signaling pathway	2/660	14/16167	0.10956221070647	0.10956221070647	0.434817106034582	EPHB2/SHANK3	2	1	1	SHANK3	EPHB2	3.49935064935065	Process
GO:1901626	regulation of postsynaptic membrane organization	2/660	14/16167	0.10956221070647	0.10956221070647	0.434817106034582	FZD9/SHANK3	2	1	1	SHANK3	FZD9	3.49935064935065	Process
GO:1902075	cellular response to salt	2/660	14/16167	0.10956221070647	0.10956221070647	0.434817106034582	LOC102177976/LOC102189034	2	2	0	LOC102177976/LOC102189034		3.49935064935065	Process
GO:1903818	positive regulation of voltage-gated potassium channel activity	2/660	14/16167	0.10956221070647	0.10956221070647	0.434817106034582	LRRC38/LRRC55	2	0	2		LRRC55/LRRC38	3.49935064935065	Process
GO:2000253	positive regulation of feeding behavior	2/660	14/16167	0.10956221070647	0.10956221070647	0.434817106034582	DRD1/NR4A3	2	2	0	NR4A3/DRD1		3.49935064935065	Process
GO:2001044	regulation of integrin-mediated signaling pathway	2/660	14/16167	0.10956221070647	0.10956221070647	0.434817106034582	DMTN/LIMS1	2	2	0	DMTN/LIMS1		3.49935064935065	Process
GO:0043492	ATPase activity, coupled to movement of substances	8/660	118/16167	0.10978944434684	0.10978944434684	0.434817106034582	ABCA1/ABCG2/ATP2B3/ATP8A2/CFTR/LOC102177789/LOC102186069/ATP2B2	8	5	3	ABCG2/ABCA1/LOC102177789/ATP8A2/ATP2B3	LOC102186069/CFTR/MSTRG.18649	1.66070878274268	Function
GO:0003254	regulation of membrane depolarization	4/660	45/16167	0.110417093237815	0.110417093237815	0.434817106034582	FZD9/HCN1/SCN2B/SCN3B	4	3	1	SCN3B/SCN2B/HCN1	FZD9	2.17737373737374	Process
GO:0032354	response to follicle-stimulating hormone	4/660	45/16167	0.110417093237815	0.110417093237815	0.434817106034582	EPHA3/LOC102176622/LOC102187782/LOC102187932	4	0	4		EPHA3/LOC102176622/LOC102187932/LOC102187782	2.17737373737374	Process
GO:0032715	negative regulation of interleukin-6 production	4/660	45/16167	0.110417093237815	0.110417093237815	0.434817106034582	C1QTNF3/KLF2/LOC102169889/LOC102173185	4	2	2	KLF2/LOC102169889	C1QTNF3/LOC102173185	2.17737373737374	Process
GO:0042470	melanosome	4/660	45/16167	0.110417093237815	0.110417093237815	0.434817106034582	GPR143/MLANA/MLPH/MYO7A	4	2	2	MLPH/MLANA	MYO7A/GPR143	2.17737373737374	Component
GO:0043954	cellular component maintenance	4/660	45/16167	0.110417093237815	0.110417093237815	0.434817106034582	CAMSAP3/LOC102189471/SHANK3/SHROOM2	4	2	2	SHANK3/CAMSAP3	SHROOM2/LOC102189471	2.17737373737374	Process
GO:0045124	regulation of bone resorption	4/660	45/16167	0.110417093237815	0.110417093237815	0.434817106034582	DLK1/PDK4/S1PR1/TFRC	4	2	2	S1PR1/PDK4	TFRC/DLK1	2.17737373737374	Process
GO:0048770	pigment granule	4/660	45/16167	0.110417093237815	0.110417093237815	0.434817106034582	GPR143/MLANA/MLPH/MYO7A	4	2	2	MLPH/MLANA	MYO7A/GPR143	2.17737373737374	Component
GO:1902622	regulation of neutrophil migration	4/660	45/16167	0.110417093237815	0.110417093237815	0.434817106034582	CAMK1D/CCL19/CD74/NOD2	4	1	3	NOD2	CD74/CCL19/CAMK1D	2.17737373737374	Process
GO:0060359	response to ammonium ion	10/660	158/16167	0.112825774950419	0.112825774950419	0.434817106034582	ABCG2/AIF1/DRD1/GABRB3/GNAO1/GPI/HNMT/LYPD1/PLCB1/RGS10	10	5	5	ABCG2/DRD1/PLCB1/GNAO1/GABRB3	LYPD1/HNMT/GPI/AIF1/RGS10	1.55034522439586	Process
GO:1901991	negative regulation of mitotic cell cycle phase transition	10/660	158/16167	0.112825774950419	0.112825774950419	0.434817106034582	BRSK1/BTG2/CCND1/CDKN1A/CDKN2B/CENPF/CTDSPL/GADD45A/LOC102175889/MYO16	10	4	6	GADD45A/CDKN2B/CTDSPL/CDKN1A	MYO16/BTG2/CENPF/BRSK1/LOC102175889/CCND1	1.55034522439586	Process
GO:0008589	regulation of smoothened signaling pathway	6/660	81/16167	0.113114639630237	0.113114639630237	0.434817106034582	FGF9/GPR161/HHIP/PRRX1/SCUBE2/SHOX2	6	2	4	FGF9/SCUBE2	SHOX2/GPR161/PRRX1/HHIP	1.81447811447811	Process
GO:0071277	cellular response to calcium ion	6/660	81/16167	0.113114639630237	0.113114639630237	0.434817106034582	ADCY8/ADGRV1/DMTN/LOC102176622/LOC102187782/LOC102187932	6	3	3	ADGRV1/DMTN/ADCY8	LOC102176622/LOC102187932/LOC102187782	1.81447811447811	Process
GO:1904427	positive regulation of calcium ion transmembrane transport	6/660	81/16167	0.113114639630237	0.113114639630237	0.434817106034582	CXCL10/CXCL9/DRD1/HSPA2/S100A1/STAC	6	4	2	S100A1/HSPA2/DRD1/STAC	CXCL9/CXCL10	1.81447811447811	Process
GO:0003209	cardiac atrium morphogenesis	3/660	29/16167	0.113148488341518	0.113148488341518	0.434817106034582	DLL4/SHOX2/TNNT2	3	1	2	DLL4	SHOX2/TNNT2	2.53401253918495	Process
GO:0010661	positive regulation of muscle cell apoptotic process	3/660	29/16167	0.113148488341518	0.113148488341518	0.434817106034582	IL12A/SOD2/TIGAR	3	1	2	IL12A	TIGAR/SOD2	2.53401253918495	Process
GO:0032107	regulation of response to nutrient levels	3/660	29/16167	0.113148488341518	0.113148488341518	0.434817106034582	BBS2/NUCB2/SPX	3	2	1	NUCB2/BBS2	SPX	2.53401253918495	Process
GO:0042044	fluid transport	3/660	29/16167	0.113148488341518	0.113148488341518	0.434817106034582	AQP3/CFTR/MIP	3	2	1	MIP/AQP3	CFTR	2.53401253918495	Process
GO:0042104	positive regulation of activated T cell proliferation	3/660	29/16167	0.113148488341518	0.113148488341518	0.434817106034582	IGF2/IL12A/LOC100861338	3	1	2	IL12A	LOC100861338/IGF2	2.53401253918495	Process
GO:0045736	negative regulation of cyclin-dependent protein serine/threonine kinase activity	3/660	29/16167	0.113148488341518	0.113148488341518	0.434817106034582	CDK6/CDKN1A/CDKN2B	3	2	1	CDKN2B/CDKN1A	CDK6	2.53401253918495	Process
GO:0050780	dopamine receptor binding	3/660	29/16167	0.113148488341518	0.113148488341518	0.434817106034582	CAV1/DRD1/PTGER1	3	2	1	CAV1/DRD1	PTGER1	2.53401253918495	Function
GO:0060008	Sertoli cell differentiation	3/660	29/16167	0.113148488341518	0.113148488341518	0.434817106034582	MAP7/SOX3/SOX8	3	1	2	MAP7	SOX8/SOX3	2.53401253918495	Process
GO:0098901	regulation of cardiac muscle cell action potential	3/660	29/16167	0.113148488341518	0.113148488341518	0.434817106034582	CAV1/LOC102184211/PKP2	3	2	1	CAV1/PKP2	LOC102184211	2.53401253918495	Process
GO:1900087	positive regulation of G1/S transition of mitotic cell cycle	3/660	29/16167	0.113148488341518	0.113148488341518	0.434817106034582	AIF1/CCND2/PLCB1	3	1	2	PLCB1	CCND2/AIF1	2.53401253918495	Process
GO:0043550	regulation of lipid kinase activity	5/660	63/16167	0.114044480006707	0.114044480006707	0.434817106034582	CCL19/LOC108634955/NOD2/PIK3IP1/VAV2	5	3	2	PIK3IP1/NOD2/LOC108634955	CCL19/VAV2	1.94408369408369	Process
GO:0051899	membrane depolarization	5/660	63/16167	0.114044480006707	0.114044480006707	0.434817106034582	CACNA1I/CAV1/PRKCZ/SCN2B/SCN3B	5	5	0	CAV1/CACNA1I/SCN3B/SCN2B/PRKCZ		1.94408369408369	Process
GO:0060395	SMAD protein signal transduction	5/660	63/16167	0.114044480006707	0.114044480006707	0.434817106034582	BMP6/CITED1/GDF11/JADE2/NCEH1	5	3	2	NCEH1/JADE2/BMP6	GDF11/CITED1	1.94408369408369	Process
GO:0071479	cellular response to ionizing radiation	5/660	63/16167	0.114044480006707	0.114044480006707	0.434817106034582	CCND2/CDKN1A/GADD45A/NOX4/RAD1	5	3	2	GADD45A/CDKN1A/NOX4	CCND2/RAD1	1.94408369408369	Process
GO:0001938	positive regulation of endothelial cell proliferation	7/660	100/16167	0.114412744917967	0.114412744917967	0.434817106034582	BMP6/CAV1/GATA2/HMOX1/IGF2/LOC102175889/PLXNB3	7	5	2	CAV1/HMOX1/GATA2/BMP6/PLXNB3	LOC102175889/IGF2	1.71468181818182	Process
GO:0030010	establishment of cell polarity	7/660	100/16167	0.114412744917967	0.114412744917967	0.434817106034582	BRSK1/CAMSAP3/CCL19/FEZ1/GPSM2/PRKCZ/SAPCD2	7	3	4	CAMSAP3/PRKCZ/FEZ1	GPSM2/CCL19/SAPCD2/BRSK1	1.71468181818182	Process
GO:0044774	mitotic DNA integrity checkpoint	7/660	100/16167	0.114412744917967	0.114412744917967	0.434817106034582	BRSK1/BTG2/CCND1/CDKN1A/GADD45A/SETMAR/TOP2A	7	2	5	GADD45A/CDKN1A	BTG2/BRSK1/TOP2A/CCND1/MSTRG.1498	1.71468181818182	Process
GO:0071326	cellular response to monosaccharide stimulus	7/660	100/16167	0.114412744917967	0.114412744917967	0.434817106034582	ELN/LOC102175177/LOC102175889/MLXIPL/NOX4/NPTX1/PLCB1	7	3	4	PLCB1/NPTX1/NOX4	LOC102175177/LOC102175889/ELN/MLXIPL	1.71468181818182	Process
GO:0051924	regulation of calcium ion transport	15/660	261/16167	0.115661526048161	0.115661526048161	0.434817106034582	CAV1/CLIC2/CRHR2/CXCL10/CXCL9/DRD1/GNAO1/HSPA2/LOC102175889/LOC108637382/LPAR3/ATP2B2/S100A1/STAC/STC2	15	9	6	LPAR3/S100A1/CAV1/HSPA2/DRD1/GNAO1/STC2/STAC/CLIC2	LOC108637382/CRHR2/CXCL9/CXCL10/LOC102175889/MSTRG.18649	1.40778474399164	Process
GO:0000226	microtubule cytoskeleton organization	21/660	388/16167	0.115667107427864	0.115667107427864	0.434817106034582	BBS2/BRSK1/CAMSAP3/CAV1/CCDC68/CCDC88A/CGN/CNTN2/FMN2/GADD45A/GPSM2/HOOK1/IQCG/KIF11/MAP7/PCNT/PRKCZ/SAPCD2/SGK1/SPC25/TPPP3	21	12	9	IQCG/PCNT/HOOK1/GADD45A/CGN/CAV1/CAMSAP3/MAP7/PRKCZ/BBS2/CCDC68/FMN2	SPC25/GPSM2/SGK1/CCDC88A/SAPCD2/CNTN2/TPPP3/BRSK1/KIF11	1.32578491096532	Process
GO:0007131	reciprocal meiotic recombination	4/660	46/16167	0.117257945880907	0.117257945880907	0.434817106034582	KLHDC3/RAD51B/SYCE3/TOP2A	4	2	2	SYCE3/RAD51B	TOP2A/KLHDC3	2.1300395256917	Process
GO:0010765	positive regulation of sodium ion transport	4/660	46/16167	0.117257945880907	0.117257945880907	0.434817106034582	PKP2/PLCB1/SCN3B/SGK1	4	3	1	PKP2/PLCB1/SCN3B	SGK1	2.1300395256917	Process
GO:0015662	ATPase activity, coupled to transmembrane movement of ions, phosphorylative mechanism	4/660	46/16167	0.117257945880907	0.117257945880907	0.434817106034582	ATP2B3/LOC102177789/LOC102186069/ATP2B2	4	2	2	LOC102177789/ATP2B3	LOC102186069/MSTRG.18649	2.1300395256917	Function
GO:0035825	homologous recombination	4/660	46/16167	0.117257945880907	0.117257945880907	0.434817106034582	KLHDC3/RAD51B/SYCE3/TOP2A	4	2	2	SYCE3/RAD51B	TOP2A/KLHDC3	2.1300395256917	Process
GO:0042304	regulation of fatty acid biosynthetic process	4/660	46/16167	0.117257945880907	0.117257945880907	0.434817106034582	FABP5/MLXIPL/PDK4/PPARG	4	3	1	PDK4/FABP5/PPARG	MLXIPL	2.1300395256917	Process
GO:0048708	astrocyte differentiation	4/660	46/16167	0.117257945880907	0.117257945880907	0.434817106034582	CDK6/CNTF/DRD1/SOX8	4	2	2	DRD1/CNTF	CDK6/SOX8	2.1300395256917	Process
GO:1903779	regulation of cardiac conduction	4/660	46/16167	0.117257945880907	0.117257945880907	0.434817106034582	ATP2B3/CAV1/ATP2B2/NPPC	4	2	2	CAV1/ATP2B3	NPPC/MSTRG.18649	2.1300395256917	Process
GO:0001306	age-dependent response to oxidative stress	1/660	3/16167	0.117546936016884	0.117546936016884	0.434817106034582	SOD2	1	0	1		SOD2	8.16515151515152	Process
GO:0001552	ovarian follicle atresia	1/660	3/16167	0.117546936016884	0.117546936016884	0.434817106034582	ACSBG1	1	0	1		ACSBG1	8.16515151515152	Process
GO:0002158	osteoclast proliferation	1/660	3/16167	0.117546936016884	0.117546936016884	0.434817106034582	NPR3	1	0	1		NPR3	8.16515151515152	Process
GO:0002277	myeloid dendritic cell activation involved in immune response	1/660	3/16167	0.117546936016884	0.117546936016884	0.434817106034582	LOC100861338	1	0	1		LOC100861338	8.16515151515152	Process
GO:0003876	AMP deaminase activity	1/660	3/16167	0.117546936016884	0.117546936016884	0.434817106034582	AMPD3	1	1	0	AMPD3		8.16515151515152	Function
GO:0003918	DNA topoisomerase type II (ATP-hydrolyzing) activity	1/660	3/16167	0.117546936016884	0.117546936016884	0.434817106034582	TOP2A	1	0	1		TOP2A	8.16515151515152	Function
GO:0004104	cholinesterase activity	1/660	3/16167	0.117546936016884	0.117546936016884	0.434817106034582	BCHE	1	0	1		BCHE	8.16515151515152	Function
GO:0004118	cGMP-stimulated cyclic-nucleotide phosphodiesterase activity	1/660	3/16167	0.117546936016884	0.117546936016884	0.434817106034582	PDE2A	1	1	0	PDE2A		8.16515151515152	Function
GO:0004667	prostaglandin-D synthase activity	1/660	3/16167	0.117546936016884	0.117546936016884	0.434817106034582	PTGES	1	0	1		PTGES	8.16515151515152	Function
GO:0004687	myosin light chain kinase activity	1/660	3/16167	0.117546936016884	0.117546936016884	0.434817106034582	MYLK4	1	0	1		MYLK4	8.16515151515152	Function
GO:0004748	ribonucleoside-diphosphate reductase activity, thioredoxin disulfide as acceptor	1/660	3/16167	0.117546936016884	0.117546936016884	0.434817106034582	RRM2	1	0	1		RRM2	8.16515151515152	Function
GO:0004998	transferrin receptor activity	1/660	3/16167	0.117546936016884	0.117546936016884	0.434817106034582	TFRC	1	0	1		TFRC	8.16515151515152	Function
GO:0005010	insulin-like growth factor-activated receptor activity	1/660	3/16167	0.117546936016884	0.117546936016884	0.434817106034582	CRIM1	1	1	0	CRIM1		8.16515151515152	Function
GO:0005143	interleukin-12 receptor binding	1/660	3/16167	0.117546936016884	0.117546936016884	0.434817106034582	IL12A	1	1	0	IL12A		8.16515151515152	Function
GO:0005971	ribonucleoside-diphosphate reductase complex	1/660	3/16167	0.117546936016884	0.117546936016884	0.434817106034582	RRM2	1	0	1		RRM2	8.16515151515152	Component
GO:0006231	dTMP biosynthetic process	1/660	3/16167	0.117546936016884	0.117546936016884	0.434817106034582	SHMT1	1	0	1		SHMT1	8.16515151515152	Process
GO:0006565	L-serine catabolic process	1/660	3/16167	0.117546936016884	0.117546936016884	0.434817106034582	SHMT1	1	0	1		SHMT1	8.16515151515152	Process
GO:0006740	NADPH regeneration	1/660	3/16167	0.117546936016884	0.117546936016884	0.434817106034582	IDH1	1	0	1		IDH1	8.16515151515152	Process
GO:0007161	calcium-independent cell-matrix adhesion	1/660	3/16167	0.117546936016884	0.117546936016884	0.434817106034582	VWA2	1	0	1		VWA2	8.16515151515152	Process
GO:0007231	osmosensory signaling pathway	1/660	3/16167	0.117546936016884	0.117546936016884	0.434817106034582	OSR1	1	0	1		OSR1	8.16515151515152	Process
GO:0007571	age-dependent general metabolic decline	1/660	3/16167	0.117546936016884	0.117546936016884	0.434817106034582	SOD2	1	0	1		SOD2	8.16515151515152	Process
GO:0008475	procollagen-lysine 5-dioxygenase activity	1/660	3/16167	0.117546936016884	0.117546936016884	0.434817106034582	PLOD2	1	0	1		PLOD2	8.16515151515152	Function
GO:0008940	nitrate reductase activity	1/660	3/16167	0.117546936016884	0.117546936016884	0.434817106034582	MARC1	1	1	0	MARC1		8.16515151515152	Function
GO:0009609	response to symbiotic bacterium	1/660	3/16167	0.117546936016884	0.117546936016884	0.434817106034582	GPX2	1	0	1		GPX2	8.16515151515152	Process
GO:0010045	response to nickel cation	1/660	3/16167	0.117546936016884	0.117546936016884	0.434817106034582	ALAS1	1	0	1		ALAS1	8.16515151515152	Process
GO:0010573	vascular endothelial growth factor production	1/660	3/16167	0.117546936016884	0.117546936016884	0.434817106034582	ADGRG1	1	1	0	ADGRG1		8.16515151515152	Process
GO:0010593	negative regulation of lamellipodium assembly	1/660	3/16167	0.117546936016884	0.117546936016884	0.434817106034582	PLXNB3	1	1	0	PLXNB3		8.16515151515152	Process
GO:0010609	mRNA localization resulting in posttranscriptional regulation of gene expression	1/660	3/16167	0.117546936016884	0.117546936016884	0.434817106034582	A1CF	1	1	0	A1CF		8.16515151515152	Process
GO:0010725	regulation of primitive erythrocyte differentiation	1/660	3/16167	0.117546936016884	0.117546936016884	0.434817106034582	GATA2	1	1	0	GATA2		8.16515151515152	Process
GO:0014016	neuroblast differentiation	1/660	3/16167	0.117546936016884	0.117546936016884	0.434817106034582	BCHE	1	0	1		BCHE	8.16515151515152	Process
GO:0014738	regulation of muscle hyperplasia	1/660	3/16167	0.117546936016884	0.117546936016884	0.434817106034582	AIF1	1	0	1		AIF1	8.16515151515152	Process
GO:0014908	myotube differentiation involved in skeletal muscle regeneration	1/660	3/16167	0.117546936016884	0.117546936016884	0.434817106034582	TMEM8C	1	0	1		TMEM8C	8.16515151515152	Process
GO:0015086	cadmium ion transmembrane transporter activity	1/660	3/16167	0.117546936016884	0.117546936016884	0.434817106034582	SLC11A2	1	1	0	MSTRG.3384		8.16515151515152	Function
GO:0015094	lead ion transmembrane transporter activity	1/660	3/16167	0.117546936016884	0.117546936016884	0.434817106034582	SLC11A2	1	1	0	MSTRG.3384		8.16515151515152	Function
GO:0015099	nickel cation transmembrane transporter activity	1/660	3/16167	0.117546936016884	0.117546936016884	0.434817106034582	SLC11A2	1	1	0	MSTRG.3384		8.16515151515152	Function
GO:0015100	vanadium ion transmembrane transporter activity	1/660	3/16167	0.117546936016884	0.117546936016884	0.434817106034582	SLC11A2	1	1	0	MSTRG.3384		8.16515151515152	Function
GO:0015141	succinate transmembrane transporter activity	1/660	3/16167	0.117546936016884	0.117546936016884	0.434817106034582	SLC13A5	1	1	0	SLC13A5		8.16515151515152	Function
GO:0015234	thiamine transmembrane transporter activity	1/660	3/16167	0.117546936016884	0.117546936016884	0.434817106034582	SLC19A3	1	1	0	SLC19A3		8.16515151515152	Function
GO:0015675	nickel cation transport	1/660	3/16167	0.117546936016884	0.117546936016884	0.434817106034582	SLC11A2	1	1	0	MSTRG.3384		8.16515151515152	Process
GO:0015676	vanadium ion transport	1/660	3/16167	0.117546936016884	0.117546936016884	0.434817106034582	SLC11A2	1	1	0	MSTRG.3384		8.16515151515152	Process
GO:0015692	lead ion transport	1/660	3/16167	0.117546936016884	0.117546936016884	0.434817106034582	SLC11A2	1	1	0	MSTRG.3384		8.16515151515152	Process
GO:0015744	succinate transport	1/660	3/16167	0.117546936016884	0.117546936016884	0.434817106034582	SLC13A5	1	1	0	SLC13A5		8.16515151515152	Process
GO:0015888	thiamine transport	1/660	3/16167	0.117546936016884	0.117546936016884	0.434817106034582	SLC19A3	1	1	0	SLC19A3		8.16515151515152	Process
GO:0016213	linoleoyl-CoA desaturase activity	1/660	3/16167	0.117546936016884	0.117546936016884	0.434817106034582	FADS1	1	0	1		FADS1	8.16515151515152	Function
GO:0016401	palmitoyl-CoA oxidase activity	1/660	3/16167	0.117546936016884	0.117546936016884	0.434817106034582	ACOX1	1	1	0	ACOX1		8.16515151515152	Function
GO:0016499	orexin receptor activity	1/660	3/16167	0.117546936016884	0.117546936016884	0.434817106034582	HCRTR1	1	1	0	HCRTR1		8.16515151515152	Function
GO:0016509	long-chain-3-hydroxyacyl-CoA dehydrogenase activity	1/660	3/16167	0.117546936016884	0.117546936016884	0.434817106034582	HADHB	1	1	0	HADHB		8.16515151515152	Function
GO:0016716	oxidoreductase activity, acting on paired donors, with incorporation or reduction of molecular oxygen, another compound as one donor, and incorporation of one atom of oxygen	1/660	3/16167	0.117546936016884	0.117546936016884	0.434817106034582	LOC102189920	1	1	0	LOC102189920		8.16515151515152	Function
GO:0016822	hydrolase activity, acting on acid carbon-carbon bonds	1/660	3/16167	0.117546936016884	0.117546936016884	0.434817106034582	FAH	1	1	0	FAH		8.16515151515152	Function
GO:0016823	hydrolase activity, acting on acid carbon-carbon bonds, in ketonic substances	1/660	3/16167	0.117546936016884	0.117546936016884	0.434817106034582	FAH	1	1	0	FAH		8.16515151515152	Function
GO:0019119	phenanthrene-9,10-epoxide hydrolase activity	1/660	3/16167	0.117546936016884	0.117546936016884	0.434817106034582	AKR7A2	1	0	1		MSTRG.849	8.16515151515152	Function
GO:0019344	cysteine biosynthetic process	1/660	3/16167	0.117546936016884	0.117546936016884	0.434817106034582	GGT1	1	0	1		GGT1	8.16515151515152	Process
GO:0019797	procollagen-proline 3-dioxygenase activity	1/660	3/16167	0.117546936016884	0.117546936016884	0.434817106034582	P3H2	1	0	1		P3H2	8.16515151515152	Function
GO:0019858	cytosine metabolic process	1/660	3/16167	0.117546936016884	0.117546936016884	0.434817106034582	TET2	1	0	1		TET2	8.16515151515152	Process
GO:0019959	interleukin-8 binding	1/660	3/16167	0.117546936016884	0.117546936016884	0.434817106034582	LOC102175560	1	1	0	LOC102175560		8.16515151515152	Function
GO:0019972	interleukin-12 binding	1/660	3/16167	0.117546936016884	0.117546936016884	0.434817106034582	IL12A	1	1	0	IL12A		8.16515151515152	Function
GO:0021636	trigeminal nerve morphogenesis	1/660	3/16167	0.117546936016884	0.117546936016884	0.434817106034582	SEMA3A	1	0	1		SEMA3A	8.16515151515152	Process
GO:0021637	trigeminal nerve structural organization	1/660	3/16167	0.117546936016884	0.117546936016884	0.434817106034582	SEMA3A	1	0	1		SEMA3A	8.16515151515152	Process
GO:0021773	striatal medium spiny neuron differentiation	1/660	3/16167	0.117546936016884	0.117546936016884	0.434817106034582	SHANK3	1	1	0	SHANK3		8.16515151515152	Process
GO:0021828	gonadotrophin-releasing hormone neuronal migration to the hypothalamus	1/660	3/16167	0.117546936016884	0.117546936016884	0.434817106034582	SEMA3A	1	0	1		SEMA3A	8.16515151515152	Process
GO:0030172	troponin C binding	1/660	3/16167	0.117546936016884	0.117546936016884	0.434817106034582	TNNT2	1	0	1		TNNT2	8.16515151515152	Function
GO:0030226	apolipoprotein receptor activity	1/660	3/16167	0.117546936016884	0.117546936016884	0.434817106034582	ABCA1	1	1	0	ABCA1		8.16515151515152	Function
GO:0030395	lactose binding	1/660	3/16167	0.117546936016884	0.117546936016884	0.434817106034582	LOC108633235	1	0	1		LOC108633235	8.16515151515152	Function
GO:0031161	phosphatidylinositol catabolic process	1/660	3/16167	0.117546936016884	0.117546936016884	0.434817106034582	PLCB1	1	1	0	PLCB1		8.16515151515152	Process
GO:0031179	peptide modification	1/660	3/16167	0.117546936016884	0.117546936016884	0.434817106034582	GGT1	1	0	1		GGT1	8.16515151515152	Process
GO:0031708	endothelin B receptor binding	1/660	3/16167	0.117546936016884	0.117546936016884	0.434817106034582	EDN3	1	0	1		EDN3	8.16515151515152	Function
GO:0031735	CCR10 chemokine receptor binding	1/660	3/16167	0.117546936016884	0.117546936016884	0.434817106034582	CCL19	1	0	1		CCL19	8.16515151515152	Function
GO:0032349	positive regulation of aldosterone biosynthetic process	1/660	3/16167	0.117546936016884	0.117546936016884	0.434817106034582	BMP6	1	1	0	BMP6		8.16515151515152	Process
GO:0032701	negative regulation of interleukin-18 production	1/660	3/16167	0.117546936016884	0.117546936016884	0.434817106034582	NOD2	1	1	0	NOD2		8.16515151515152	Process
GO:0032765	positive regulation of mast cell cytokine production	1/660	3/16167	0.117546936016884	0.117546936016884	0.434817106034582	NR4A3	1	1	0	NR4A3		8.16515151515152	Process
GO:0032978	protein insertion into membrane from inner side	1/660	3/16167	0.117546936016884	0.117546936016884	0.434817106034582	SLC12A1	1	1	0	SLC12A1		8.16515151515152	Process
GO:0033484	nitric oxide homeostasis	1/660	3/16167	0.117546936016884	0.117546936016884	0.434817106034582	CAV1	1	1	0	CAV1		8.16515151515152	Process
GO:0033552	response to vitamin B3	1/660	3/16167	0.117546936016884	0.117546936016884	0.434817106034582	LOC102175889	1	0	1		LOC102175889	8.16515151515152	Process
GO:0034230	enkephalin processing	1/660	3/16167	0.117546936016884	0.117546936016884	0.434817106034582	CPE	1	0	1		CPE	8.16515151515152	Process
GO:0035290	trunk segmentation	1/660	3/16167	0.117546936016884	0.117546936016884	0.434817106034582	SEMA3A	1	0	1		SEMA3A	8.16515151515152	Process
GO:0035444	nickel cation transmembrane transport	1/660	3/16167	0.117546936016884	0.117546936016884	0.434817106034582	SLC11A2	1	1	0	MSTRG.3384		8.16515151515152	Process
GO:0035585	calcium-mediated signaling using extracellular calcium source	1/660	3/16167	0.117546936016884	0.117546936016884	0.434817106034582	DMTN	1	1	0	DMTN		8.16515151515152	Process
GO:0035711	T-helper 1 cell activation	1/660	3/16167	0.117546936016884	0.117546936016884	0.434817106034582	IL12A	1	1	0	IL12A		8.16515151515152	Process
GO:0035838	growing cell tip	1/660	3/16167	0.117546936016884	0.117546936016884	0.434817106034582	TRPM1	1	1	0	TRPM1		8.16515151515152	Component
GO:0035938	estradiol secretion	1/660	3/16167	0.117546936016884	0.117546936016884	0.434817106034582	LHB	1	0	1		LHB	8.16515151515152	Process
GO:0036022	limb joint morphogenesis	1/660	3/16167	0.117546936016884	0.117546936016884	0.434817106034582	OSR1	1	0	1		OSR1	8.16515151515152	Process
GO:0036486	ventral trunk neural crest cell migration	1/660	3/16167	0.117546936016884	0.117546936016884	0.434817106034582	SEMA3A	1	0	1		SEMA3A	8.16515151515152	Process
GO:0042126	nitrate metabolic process	1/660	3/16167	0.117546936016884	0.117546936016884	0.434817106034582	MARC1	1	1	0	MARC1		8.16515151515152	Process
GO:0042478	regulation of eye photoreceptor cell development	1/660	3/16167	0.117546936016884	0.117546936016884	0.434817106034582	DIO3	1	1	0	DIO3		8.16515151515152	Process
GO:0043120	tumor necrosis factor binding	1/660	3/16167	0.117546936016884	0.117546936016884	0.434817106034582	LOC102175560	1	1	0	LOC102175560		8.16515151515152	Function
GO:0043423	3-phosphoinositide-dependent protein kinase binding	1/660	3/16167	0.117546936016884	0.117546936016884	0.434817106034582	SGK1	1	0	1		SGK1	8.16515151515152	Function
GO:0045218	zonula adherens maintenance	1/660	3/16167	0.117546936016884	0.117546936016884	0.434817106034582	CAMSAP3	1	1	0	CAMSAP3		8.16515151515152	Process
GO:0045485	omega-6 fatty acid desaturase activity	1/660	3/16167	0.117546936016884	0.117546936016884	0.434817106034582	FADS1	1	0	1		FADS1	8.16515151515152	Function
GO:0046038	GMP catabolic process	1/660	3/16167	0.117546936016884	0.117546936016884	0.434817106034582	PDE2A	1	1	0	PDE2A		8.16515151515152	Process
GO:0046691	intracellular canaliculus	1/660	3/16167	0.117546936016884	0.117546936016884	0.434817106034582	MIP	1	1	0	MIP		8.16515151515152	Component
GO:0046959	habituation	1/660	3/16167	0.117546936016884	0.117546936016884	0.434817106034582	DRD1	1	1	0	DRD1		8.16515151515152	Process
GO:0048691	positive regulation of axon extension involved in regeneration	1/660	3/16167	0.117546936016884	0.117546936016884	0.434817106034582	CNTF	1	1	0	CNTF		8.16515151515152	Process
GO:0050220	prostaglandin-E synthase activity	1/660	3/16167	0.117546936016884	0.117546936016884	0.434817106034582	PTGES	1	0	1		PTGES	8.16515151515152	Function
GO:0051022	Rho GDP-dissociation inhibitor binding	1/660	3/16167	0.117546936016884	0.117546936016884	0.434817106034582	PLXNB3	1	1	0	PLXNB3		8.16515151515152	Function
GO:0051793	medium-chain fatty acid catabolic process	1/660	3/16167	0.117546936016884	0.117546936016884	0.434817106034582	LOC102190925	1	1	0	LOC102190925		8.16515151515152	Process
GO:0051990	(R)-2-hydroxyglutarate dehydrogenase activity	1/660	3/16167	0.117546936016884	0.117546936016884	0.434817106034582	IDH1	1	0	1		IDH1	8.16515151515152	Function
GO:0060168	positive regulation of adenosine receptor signaling pathway	1/660	3/16167	0.117546936016884	0.117546936016884	0.434817106034582	CNTN2	1	0	1		CNTN2	8.16515151515152	Process
GO:0060409	positive regulation of acetylcholine metabolic process	1/660	3/16167	0.117546936016884	0.117546936016884	0.434817106034582	PEBP1	1	0	1		PEBP1	8.16515151515152	Process
GO:0060454	positive regulation of gastric acid secretion	1/660	3/16167	0.117546936016884	0.117546936016884	0.434817106034582	KCNQ1	1	0	1		KCNQ1	8.16515151515152	Process
GO:0060585	positive regulation of prostaglandin-endoperoxide synthase activity	1/660	3/16167	0.117546936016884	0.117546936016884	0.434817106034582	NOD2	1	1	0	NOD2		8.16515151515152	Process
GO:0061091	regulation of phospholipid translocation	1/660	3/16167	0.117546936016884	0.117546936016884	0.434817106034582	ATP8A2	1	1	0	ATP8A2		8.16515151515152	Process
GO:0061092	positive regulation of phospholipid translocation	1/660	3/16167	0.117546936016884	0.117546936016884	0.434817106034582	ATP8A2	1	1	0	ATP8A2		8.16515151515152	Process
GO:0061181	regulation of chondrocyte development	1/660	3/16167	0.117546936016884	0.117546936016884	0.434817106034582	RFLNB	1	0	1		RFLNB	8.16515151515152	Process
[truncated: 4,828 more rows]
