# Supplementary material for: Transcriptome Dynamics and Regulatory Networks of Postnatal Muscle Development in Leizhou Black Goats
Source: Int J Mol Sci. 2025 Dec 21;27(1):88. doi: 10.3390/ijms27010088 (PMC12785553; doi:10.3390/ijms27010088)
Supplement: Supplementary file 1 [file ijms-27-00088-s001.zip › Supplementary Files S2 Functional Enrichment Analysis (GSEA and ORA) of DEGs Across Three Developmental Stages/ORA/KEGG/time_expression_halfyear.vs.born/enrich.xls]

ID	Description	GeneRatio	BgRatio	pvalue	p.adjust	qvalue	geneID	Count	UpGenes	DownGenes	UpGeneSet	DownGeneSet	RichFactor
chx04020	Calcium signaling pathway	77/1662	238/8892	2.26146719299713e-07	2.26146719299713e-07	2.51760977980969e-05	NOS2/KDR/VEGFA/TNNC2/HRH2/CACNA1A/PDGFD/DRD1/CHRM2/CALM3/CXCR4/PLN/ITPR2/FGFR2/ORAI1/ADCY2/CD38/SLC25A5/P2RX4/PRKACA/P2RX6/ERBB3/PTGFR/PDGFRA/ATP2B1/EDNRA/P2RX7/AGTR1/FGF10/CACNA1D/ORAI3/MST1R/LOC102176524/PPP3CA/LOC102178813/RYR1/NTRK2/PLCG2/P2RX1/LOC102180455/ADCY1/PRKCA/PLCG1/MYLK3/MYLK2/PTAFR/PPP3R1/FGFR4/PPP3CB/PDGFRB/ITPR3/AVPR1A/ADCY8/CALM1/NOS3/NOS1/NTRK3/CAMK2G/TRDN/EDNRB/CALML6/ATP2A1/C…	77	29	48	100860957/100861317/102168830/102169697/102170148/102171809/102171922/102173379/102173383/102174093/102176770/102179229/102180724/102180890/102181980/102182147/102182602/102184033/102185007/102185490/102185715/102186691/102187248/102187450/102187815/102188104/102188148/102189099/102189986	100860742/100860836/102168263/102168441/102168651/102169456/102169916/102170858/102170938/102172881/102173075/102173324/102173448/102173625/102174007/102174144/102174145/102174163/102174339/102174706/102175544/102175906/102176524/102178813/102180223/102180337/102180347/102180455/102181878/102182455/102183685/102184426/102184768/102184883/102184919/102185338/102185689/102186699/102187484/102187491…	1.73094075175196
chx05200	Pathways in cancer	147/1662	537/8892	2.35638353775291e-07	2.35638353775291e-07	2.51760977980969e-05	NOS2/KITLG/ESR2/AR/BMP2/IGF1/ETS1/HMOX1/VEGFA/HSP90AB1/RALB/BCL2/IGF2/KIT/HIF1A/RASGRP2/WNT9B/ADCY6/CALM3/CXCR4/CASP8/RXRG/IL2RA/LAMC1/AXIN1/CDH1/FZD6/GNG4/FGFR2/COL4A1/MYC/COL4A2/BBC3/FOS/IKBKG/ADCY2/CKS2/RUNX1T1/ITGA2/MSH2/FZD7/PRKACA/TCF7/PDGFRA/AKT3/EDNRA/AGTR1/FGF10/GNB5/ARNT2/LOC102174708/FZD10/IFNAR2/PMAIP1/CRKL/MAP2K2/GNG12/LAMA1/IL12RB2/LAMB1/COL4A5/CASP3/LAMA4/RAD51/PIK3CD/HEY1/GLI2/CTN…	147	42	105	100860827/100860957/102168515/102169697/102170009/102170375/102171520/102171591/102171922/102172730/102172948/102173379/102174708/102175206/102175285/102178978/102180448/102180724/102180890/102182688/102182975/102183232/102184724/102184896/102185007/102185423/102185715/102187248/102187819/102188104/102188148/102188913/102189099/102189484/102189630/102189698/102190466/102190481/102191546/106503993…	100860742/100860807/100860823/100860831/100860838/100860919/100860951/100861006/100861145/100861254/100861277/100861386/100861391/102169419/102169557/102169916/102169919/102170059/102170256/102170451/102170617/102170665/102170938/102171079/102171262/102171347/102171367/102171977/102171993/102172198/102173736/102174007/102174051/102174144/102174163/102174339/102174574/102174701/102174961/102175057…	1.46457455176169
chx04022	cGMP-PKG signaling pathway	57/1662	168/8892	1.56692439539268e-06	1.56692439539268e-06	8.71850171581534e-05	RGS2/PDE3A/GUCY1B3/ADCY6/GUCY1A3/CALM3/PLN/ITPR2/ADCY2/SLC25A5/PIK3CG/AKT3/ATP2B1/EDNRA/AGTR1/MEF2D/CACNA1D/MAP2K2/ADRA2B/LOC102176524/PPP3CA/ADORA3/TRPC6/LOC102178813/PDE2A/ADCY1/ADORA1/LOC102181869/MYLK3/MYLK2/PPP3R1/ATP1A1/PPP3CB/ITPR3/KCNMB4/IRS1/ADCY8/CALM1/ATF4/NOS3/GNAI1/NPR1/EDNRB/GATA4/CALML6/ATP2A1/ATP2B2/BDKRB2/ADCY9/PLCB1/NFATC1/ATP1B3/KCNJ8/CREB5/PDE5A/LOC108633809/GNAI3	57	23	34	102168656/102169697/102170148/102171922/102174093/102174260/102175285/102176770/102180724/102181869/102181980/102182147/102182602/102184033/102184858/102185007/102185072/102187248/102187450/102187815/102188104/102188148/102188180	102168704/102169406/102169557/102169692/102170858/102173075/102173256/102174051/102174144/102174163/102174706/102175860/102176524/102177769/102177817/102178813/102179217/102181801/102183561/102184768/102184787/102184919/102185338/102185804/102186447/102186699/102186866/102187899/102188357/102188479/102190378/102191780/108633809/108635583	1.81523981433729
chx04360	Axon guidance	60/1662	180/8892	1.63203480394573e-06	1.63203480394573e-06	8.71850171581534e-05	EPHA7/EFNB3/EFNA1/EPHB1/SLIT1/CXCR4/EFNB2/SEMA5A/NGEF/SSH2/SEMA6B/LRRC4/NTN1/PLXNA4/SRGAP2/NRP1/PPP3CA/UNC5D/PIK3CD/TRPC6/BMP7/TRPC1/CDK5/PIK3R3/SEMA6A/FYN/ABLIM3/PLCG2/NCK2/EPHB3/PAK1/PRKCA/PLCG1/ROBO2/SEMA6D/EPHA5/SEMA3E/PAK4/PPP3R1/SRC/SRGAP1/DPYSL2/ABLIM1/EPHA4/EFNB1/ROBO1/PPP3CB/UNC5B/ABL1/TRPC3/EPHA2/CAMK2G/GNAI1/PRKCZ/DPYSL5/EPHB4/WNT4/SEMA4D/SEMA3G/GNAI3	60	13	47	102169825/102176770/102177903/102178040/102180601/102180890/102182530/102182602/102184033/102185715/102186420/102187819/102188857	102168261/102168298/102168502/102169225/102169916/102169974/102170636/102170660/102171273/102171324/102171839/102173037/102173812/102174862/102175037/102177215/102177551/102177817/102177932/102179343/102179661/102179673/102180124/102180337/102180800/102180827/102181878/102182257/102182313/102182393/102182471/102182890/102182949/102183325/102183390/102183467/102183496/102183726/102184034/102184349…	1.78339350180505
chx04926	Relaxin signaling pathway	47/1662	134/8892	4.5838768769677e-06	4.5838768769677e-06	0.000166913338176461	NOS2/COL1A1/COL3A1/COL1A2/VEGFA/ADCY6/SHC2/GNG4/COL4A1/COL4A2/FOS/ADCY2/PRKACA/AKT3/GNB5/MAP2K2/GNG12/COL4A5/PIK3CD/PIK3R3/SHC4/ADCY1/PRKCA/MAPK12/SRC/GNG7/MMP2/MAPK11/ADCY8/ATF4/NOS3/JUN/GNGT1/NOS1/GNAI1/PRKCZ/EDNRB/ADCY9/PLCB1/VEGFB/GNG2/COL4A4/CREB5/GNB4/LOC108633189/RPL10A/GNAI3	47	17	30	100860957/102171520/102171922/102173379/102175285/102180724/102180890/102180926/102183232/102184510/102185072/102185423/102185490/102186420/102188104/102188148/102189099	100860742/100860828/100860938/100860940/102169557/102169956/102170665/102171079/102171347/102174051/102174574/102175543/102176947/102177551/102179343/102179773/102182890/102184364/102184919/102185338/102185427/102185804/102186699/102189312/102190083/102190378/102191178/108633189/108634775/108635583	1.87655584891427
chx04970	Salivary secretion	36/1662	93/8892	4.68672920002871e-06	4.68672920002871e-06	0.000166913338176461	BAC7.5/MAP28/BAC5/MAP34-B/LOC102169231/GUCY1B3/ADCY6/LOC102169641/GUCY1A3/CALM3/BST1/LOC102170003/ITPR2/ADCY2/CD38/PRKACA/SLC12A2/ATP2B1/LOC102176524/ADCY1/PRKCA/ATP1A1/ITPR3/ADCY8/CALM1/NOS1/CALML6/ATP2B2/ADCY9/PLCB1/ATP1B3/RYR3/LOC108633189/LOC108633237/CHRM3/LOC108633809	36	14	22	102169641/102169697/102171922/102173379/102173836/102174093/102180724/102180890/102185007/102185490/102187248/102187815/102188104/102188148	100861191/100861192/100861213/100861275/102169231/102169406/102169557/102169692/102169848/102170003/102170858/102172881/102176524/102183561/102184768/102184919/102188357/102191052/108633189/108633237/108633307/108633809	2.07103761499942
chx04925	Aldosterone synthesis and secretion	36/1662	95/8892	8.27593586233789e-06	8.27593586233789e-06	0.000252633831587157	ADCY6/CALM3/KCNJ5/NR4A2/ITPR2/ORAI1/ADCY2/PRKACA/ATP2B1/AGTR1/CACNA1D/LOC102176524/SCARB1/PDE2A/ADCY1/PRKCA/ATP1A1/ITPR3/ADCY8/CALM1/ATF4/NR4A1/CAMK2G/NPR1/LDLR/CALML6/CAMK4/AGT/ATP2B2/ADCY9/PLCB1/ATP1B3/CREB5/KCNK3/LOC108633189/LOC108633809	36	16	20	102169697/102169808/102171809/102171922/102173379/102174093/102180724/102180890/102185007/102185072/102185438/102185715/102187248/102187815/102188104/102188148	102169557/102169739/102170858/102174163/102174706/102176524/102178475/102179217/102183561/102184768/102184919/102186447/102186579/102187484/102187651/102188357/102190378/106502632/108633189/108633809	2.02743682310469
chx00230	Purine metabolism	46/1662	135/8892	1.3793035566853e-05	1.3793035566853e-05	0.000345930889459256	PDE3A/GUCY1B3/ADCY6/GUCY1A3/GDA/PDE4C/ADA/PRPS2/ADCY2/NUDT5/PGM2/PDE8A/PDE11A/LOC102176691/AMPD3/PNP/LACC1/GMPS/AK9/PDE2A/LOC102180455/ADCY1/FHIT/ATIC/LOC102182773/PDE9A/PGM1/NT5M/ADCY8/RRM2/ADSSL1/NPR1/PAPSS2/PAPSS1/ADCY9/LOC102188365/PDE4A/AMPD1/NT5E/ENTPD1/ENPP1/AMPD2/PDE1A/NT5C1A/PDE5A/PPAT	46	14	32	102171320/102171922/102175061/102175531/102178449/102180724/102181635/102183563/102183821/102185692/102188104/102188762/102188819/102191298	102168704/102169406/102169557/102169692/102171067/102171622/102171699/102174220/102174732/102176691/102176807/102176963/102177901/102178400/102179217/102180455/102182355/102182773/102183369/102184919/102185371/102186447/102187555/102187926/102188365/102189125/102189182/102190787/102190922/102190998/102191780/108636226	1.82302446851183
chx05012	Parkinson disease	79/1662	271/8892	1.45699955905253e-05	1.45699955905253e-05	0.000345930889459256	NDUFS7/MAPT/SNCAIP/LOC102168533/DRD1/SNCA/LOC102169371/CALM3/ITPR2/NDUFA3/PARK2/LOC102172952/ERN1/SLC25A5/PRKACA/SLC39A6/LOC102173837/SLC39A9/LOC102175610/PSMB3/TUBA8/PSMD8/UBA7/CASP3/TUBA1A/NDUFA1/LOC102177846/LOC102178119/TUBB6/LOC102178813/LOC102180115/PSMD6/PSMC6/LOC102181181/NDUFS6/MFN2/UBE2L6/PSMB2/PLCG1/SLC39A8/KEAP1/PSMD12/ATF6/PSMA4/ITPR3/CALM1/ATF4/NDUFS8/PSMD14/EIF2AK3/HSPA5/CAMK2G/GNA…	79	35	44	100860782/100860820/102168533/102168830/102169697/102172091/102172812/102173379/102173837/102175610/102176404/102177419/102177846/102178119/102180115/102181181/102181207/102181325/102182688/102185007/102185072/102185248/102185715/102187118/102187248/102187765/102187800/102188065/102190832/108633215/1485864/1485865/1485866/1485867/1485868	102168341/102169368/102169371/102170858/102172952/102173038/102173075/102173516/102175303/102175796/102176723/102176743/102177031/102177410/102178409/102178813/102180165/102180674/102181617/102181749/102181878/102182487/102183635/102184016/102184096/102184768/102185511/102185575/102185663/102185804/102186449/102186623/102187178/102187906/102188830/102190150/102190297/102190935/102191052/102191650…	1.55964671560073
chx04151	PI3K-Akt signaling pathway	101/1662	368/8892	1.72735619799208e-05	1.72735619799208e-05	0.000360012559617809	COL2A1/TLR2/GHR/KITLG/COL1A1/KDR/IGF1/COL1A2/TLR4/VEGFA/THBS1/HSP90AB1/BCL2/IGF2/PRLR/KIT/EFNA1/PDGFD/TEK/ITGB3/CHRM2/IL2RA/LAMC1/GNG4/FGFR2/COL4A1/MYC/MYB/COL4A2/IKBKG/ITGA2/LOC102172279/PKN1/ITGA1/PIK3AP1/BRCA1/PIK3CG/ERBB3/PDGFRA/AKT3/SYK/FGF10/GNB5/IFNAR2/YWHAZ/MAP2K2/GNG12/LAMA1/ITGA5/LAMB1/COL4A5/LAMA4/PIK3CD/NTF3/PIK3R3/THBS4/CDKN1A/PCK2/CDK6/NTRK2/BDNF/PRKCA/NTF4/ITGA8/GNG7/LPAR6/FGFR4/OS…	101	17	84	100860790/100860957/102171591/102172617/102175285/102180890/102181070/102183232/102184858/102185072/102185438/102185602/102188214/102188970/102189099/102190188/108634606	100860743/100860747/100860807/100860828/100860836/100860838/100860940/100860955/100860971/100861006/100861254/100861277/100861318/100861386/102168502/102168651/102169100/102169417/102169456/102170059/102170256/102170665/102170938/102171079/102171262/102171339/102171347/102172198/102172279/102172761/102172864/102173121/102173256/102173448/102174007/102174051/102174120/102174339/102174574/102175057…	1.46839193219275
chx04713	Circadian entrainment	36/1662	98/8892	1.85326662463355e-05	1.85326662463355e-05	0.000360012559617809	GUCY1B3/ADCY6/GUCY1A3/CALM3/KCNJ5/GNG4/RASD1/FOS/ADCY2/PRKACA/GNB5/CACNA1D/GNG12/PER3/PER2/RYR1/ADCY1/PRKCA/C3H1orf226/GNG7/ITPR3/ADCY8/CALM1/GNGT1/NOS1/CAMK2G/GNAI1/CALML6/ADCY9/PLCB1/LOC102188365/GNG2/RYR3/GNB4/LOC108633189/GNAI3	36	16	20	102169697/102171520/102171922/102173379/102178645/102178971/102179229/102180724/102180890/102183232/102185007/102185490/102185715/102187248/102188104/102188148	102169406/102169557/102169692/102169739/102170665/102171188/102174574/102174706/102175543/102181452/102184768/102184919/102185427/102185804/102188365/102189312/102191052/102191178/108633189/108635583	1.96537243056067
chx04072	Phospholipase D signaling pathway	48/1662	147/8892	3.22988831855421e-05	3.22988831855421e-05	0.000539250539814152	KITLG/RALB/KIT/FCER1A/PDGFD/ADCY6/SHC2/DGKD/MS4A2/ADCY2/PIK3CG/PTGFR/PDGFRA/AKT3/SYK/AGTR1/MAP2K2/DGKI/PIK3CD/RAPGEF3/CYTH1/PIK3R3/FYN/SHC4/PLCG2/ADCY1/PRKCA/DGKK/PLCG1/LPAR6/DGKE/PDGFRB/LPAR4/AVPR1A/ADCY8/AGPAT4/PIP5K1B/LPAR3/F2R/AGT/PLA2G4D/ADCY9/PLCB1/CXCR2/DGKQ/AVPR2/LOC102191173/LOC108633189	48	10	38	102171922/102175285/102175743/102180724/102180890/102181375/102188104/102188148/102190593/102191173	100860807/100861145/100861386/102168313/102168651/102169557/102169956/102171485/102171633/102173256/102173625/102174007/102174051/102174120/102174163/102177551/102178145/102178660/102179343/102179673/102179773/102180337/102181878/102183611/102183908/102184426/102184511/102184883/102184919/102185364/102186592/102186820/102187491/102187651/102187867/102188811/102189384/108633189	1.74699771605393
chx04727	GABAergic synapse	33/1662	89/8892	3.2806621510861e-05	3.2806621510861e-05	0.000539250539814152	ABAT/CACNA1A/ADCY6/GNG4/ADCY2/LOC102172245/PRKACA/SLC38A3/GNB5/CACNA1D/PLCL1/GNG12/GABRE/ADCY1/PRKCA/SRC/GNG7/SLC6A13/GABRG1/GABRA2/GABARAPL1/ADCY8/GNGT1/GNAI1/ADCY9/GLS2/SLC6A1/GNG2/GLUL/SLC38A2/GNB4/SLC38A1/GNAI3	33	10	23	100861058/102171922/102173379/102174074/102174784/102180724/102180890/102183232/102188104/102188363	102168441/102169557/102170665/102172245/102174574/102174706/102175543/102179745/102182890/102183579/102183675/102183947/102184507/102184919/102185427/102185804/102188116/102189312/102191069/102191114/102191178/102191403/108635583	1.9837747941427
chx04750	Inflammatory mediator regulation of TRP channels	39/1662	113/8892	4.40810161847858e-05	4.40810161847858e-05	0.000661772363354896	IL1B/IGF1/ADCY6/CALM3/ITPR2/PRKCQ/PRKCD/ADCY2/PRKACA/PRKCH/PIK3CD/PIK3R3/PLCG2/ADCY1/PRKCA/MAPK12/TRPV4/PLCG1/SRC/MAPK11/ITPR3/LOC102184867/ADCY8/CALM1/CAMK2G/TRPV1/IL1R1/CALML6/F2RL1/PLA2G4D/BDKRB2/ADCY9/PLCB1/PTGER4/IL1RAP/LOC102190572/LOC102191099/LOC108633189/HRH1	39	14	25	100860816/102169697/102170884/102171922/102173379/102180724/102180890/102180926/102184510/102185007/102185715/102187248/102188104/102188148	100860838/102169557/102170858/102171471/102174214/102177551/102179343/102180337/102181145/102181878/102182890/102184768/102184867/102184919/102186514/102187231/102187771/102187867/102187899/102188631/102188711/102190572/102191099/108633189/108633284	1.84652247532028
chx04015	Rap1 signaling pathway	63/1662	211/8892	4.82529626921614e-05	4.82529626921614e-05	0.000661772363354896	KITLG/KDR/IGF1/VEGFA/THBS1/RALB/KIT/EFNA1/RASGRP2/PDGFD/TEK/ITGB3/ADCY6/CALM3/RAPGEF5/CDH1/TIAM1/SKAP1/FGFR2/ADCY2/PDGFRA/AKT3/FGF10/RAP1B/CRKL/MAP2K2/SIPA1L2/TLN2/RAPGEF1/PIK3CD/CNR1/RAPGEF3/PIK3R3/SIPA1L1/ITGAM/ADCY1/PRKCA/MAPK12/PLCG1/SRC/FGFR4/ARAP3/PDGFRB/MAPK11/LPAR4/ADCY8/CALM1/CSF1/EPHA2/GNAI1/RGS14/PRKCZ/ANGPT2/LPAR3/CALML6/F2R/ADCY9/PLCB1/VEGFB/RAP1GAP/VAV3/LOC108633189/GNAI3	63	20	43	100860957/102168515/102169697/102170732/102171922/102175206/102175285/102175583/102176334/102180724/102180890/102180926/102184510/102185007/102186007/102186420/102187248/102188104/102188148/102189099	100860807/100860836/100860838/100860971/100861145/100861386/102168502/102168651/102169100/102169417/102169557/102169728/102170451/102170463/102170938/102174007/102174051/102174339/102174543/102175553/102177551/102177799/102178145/102179343/102179482/102180100/102181878/102182890/102183685/102184425/102184426/102184511/102184919/102185051/102185411/102185804/102186656/102186820/102187491/102189175…	1.59744725991069
chx00100	Steroid biosynthesis	12/1662	20/8892	4.95514281920907e-05	4.95514281920907e-05	0.000661772363354896	LIPA/DHCR24/NSDHL/FDFT1/LSS/LOC102177400/HSD17B7/MSMO1/SOAT1/LBR/SQLE/LOC102190621	12	1	11	102173564	102169934/102172859/102173170/102175810/102177400/102179058/102180413/102186791/102187420/102187506/102190621	3.2101083032491
chx05032	Morphine addiction	33/1662	91/8892	5.5079866769932e-05	5.5079866769932e-05	0.000692335167448681	CACNA1A/PDE3A/DRD1/ADCY6/KCNJ5/GNG4/PDE4C/ADCY2/PRKACA/GNB5/PDE8A/PDE11A/GNG12/PDE2A/GABRE/LOC102180455/ADCY1/PRKCA/ADORA1/GNG7/GABRG1/GABRA2/ADCY8/GRK3/GNGT1/GNAI1/ADCY9/PDE4A/GNG2/PDE1A/GNB4/LOC108633189/GNAI3	33	11	22	102168830/102171320/102171922/102173379/102175061/102175531/102180724/102180890/102183232/102188104/102188762	102168441/102168704/102169557/102169739/102170665/102174574/102175543/102179217/102179745/102180455/102181801/102183675/102183947/102184919/102185296/102185427/102185804/102189312/102190998/102191178/108633189/108635583	1.94017534811759
chx04540	Gap junction	32/1662	88/8892	6.68263357715116e-05	6.68263357715116e-05	0.000755796401167143	CDK1/PDGFD/DRD1/GUCY1B3/ADCY6/GUCY1A3/ITPR2/ADCY2/LOC102172952/PRKACA/LOC102173837/PDGFRA/MAP2K2/TUBA8/TUBA1A/LOC102177846/LOC102178119/TUBB6/ADCY1/PRKCA/SRC/PDGFRB/ITPR3/ADCY8/GNAI1/LOC102187765/ADCY9/PLCB1/GJA1/LOC108633189/TUBB2A/GNAI3	32	13	19	102168830/102171922/102173379/102173837/102175285/102176404/102177846/102178119/102180724/102180890/102187765/102188104/102188148	100861361/102168651/102169406/102169557/102169692/102170858/102172952/102174007/102177410/102178409/102182890/102184426/102184768/102184919/102185804/102191242/108633189/108633269/108635583	1.94552018378733
chx04725	Cholinergic synapse	38/1662	111/8892	6.72025864091967e-05	6.72025864091967e-05	0.000755796401167143	BCL2/CACNA1A/KCNQ3/CHRM2/ADCY6/GNG4/ITPR2/FOS/ADCY2/PIK3CG/PRKACA/AKT3/KCNJ12/GNB5/CACNA1D/KCNQ1/GNG12/PIK3CD/PIK3R3/FYN/ADCY1/PRKCA/GNG7/CHRNA3/ITPR3/ADCY8/ATF4/GNGT1/CAMK2G/GNAI1/CAMK4/ADCY9/PLCB1/GNG2/CREB5/GNB4/CHRM3/GNAI3	38	11	27	102171520/102171922/102173379/102174425/102180724/102180890/102183232/102185072/102185715/102188104/102188148	100861254/102168441/102168748/102169456/102169557/102170665/102170858/102173256/102174051/102174574/102174706/102174913/102175543/102177551/102179343/102179673/102184380/102184768/102184919/102185427/102185804/102187484/102189312/102190378/102191178/108633307/108635583	1.83159332617816
chx04611	Platelet activation	42/1662	129/8892	0.000106098953175883	0.000106098953175883	0.00113358355235286	COL1A1/COL3A1/COL1A2/RASGRP2/GUCY1B3/ITGB3/ADCY6/GUCY1A3/ITPR2/ORAI1/ADCY2/ITGA2/PIK3CG/PRKACA/AKT3/SYK/RAP1B/TLN2/PIK3CD/PIK3R3/FYN/PLCG2/P2RX1/ADCY1/MAPK12/MYLK3/MYLK2/SRC/MAPK11/LYN/ITPR3/ADCY8/NOS3/GNAI1/PRKCZ/F2R/PLA2G4D/ADCY9/PLCB1/LOC108633189/RPL10A/GNAI3	42	13	29	102168515/102171809/102171922/102173379/102175583/102180724/102180926/102181980/102182147/102184510/102186420/102188104/102188148	100860828/100860938/100860940/102169406/102169417/102169557/102169692/102170858/102172198/102173256/102174051/102174120/102174543/102177551/102179343/102179673/102180337/102180347/102182890/102184639/102184768/102184919/102185338/102185804/102187491/102187867/108633189/108634775/108635583	1.74191923432122
chx05167	Kaposi sarcoma-associated herpesvirus infection	61/1662	208/8892	0.000111564173042307	0.000111564173042307	0.00113521439236032	VEGFA/HIF1A/RCAN1/CALM3/CASP8/LOC102170313/GNG4/ITPR2/MYC/FOS/EIF2AK2/PREX1/IKBKG/PIK3CG/LOC102173270/TCF7/AKT3/SYK/GNB5/IFNAR2/MAP2K2/GNG12/PPP3CA/CASP3/PIK3CD/PIK3R3/CDKN1A/CDK6/PLCG2/MAPK12/ICAM1/LOC102181347/PLCG1/PPP3R1/IFNGR1/TLR3/SRC/GNG7/ZFP36/PPP3CB/MAPKAPK2/MAPK11/LYN/ITPR3/CALM1/JUN/GNGT1/MAP1LC3B/LOC102185917/E2F2/ANGPT2/CALML6/CCR8/UBB/NFATC1/LOC102188814/GNG2/IRF9/GNB4/IRF7/LOC10650…	61	21	40	100860957/102169697/102171520/102171591/102175285/102176770/102180926/102181347/102182602/102183232/102183627/102184033/102184079/102184510/102185007/102185423/102185917/102187248/102187541/102187800/102188180	100861391/102168299/102169919/102170313/102170665/102170858/102171262/102171521/102171529/102173256/102173270/102173736/102174051/102174120/102174574/102175057/102175543/102177031/102177551/102179343/102179898/102180182/102180337/102181113/102181878/102182698/102182757/102182890/102184639/102184768/102185427/102185857/102186169/102186656/102188814/102189312/102190231/102191178/106503773/106504020	1.56904332129964
chx04510	Focal adhesion	60/1662	205/8892	0.000134577808503851	0.000134577808503851	0.00129262860413503	COL2A1/CAV1/COL1A1/KDR/IGF1/COL1A2/VEGFA/THBS1/BCL2/PDGFD/ITGB3/SHC2/LAMC1/COL4A1/COL4A2/PARVA/ITGA2/ITGA1/PDGFRA/AKT3/RAP1B/CRKL/PARVB/TLN2/LAMA1/RAPGEF1/CAV2/ITGA5/LAMB1/COL4A5/ACTN1/MYL10/LAMA4/PIK3CD/PIK3R3/FYN/THBS4/SHC4/PAK1/PRKCA/ITGA8/PPP1R12B/MYLK3/MYLK2/PAK4/SRC/PDGFRB/LAMC3/COL9A1/ITGA10/JUN/PTEN/ITGA6/PIP5K1B/LAMA2/VEGFB/VAV3/COL4A4/CCND3/RPL10A	60	12	48	100860957/102175206/102175280/102175583/102176334/102180890/102181773/102181980/102182147/102182530/102185423/102189099	100860743/100860749/100860828/100860836/100860838/100860940/100860971/100861254/102168651/102169417/102169956/102170256/102171079/102171347/102171628/102172198/102172761/102174007/102174051/102174543/102176003/102176581/102176587/102176661/102176947/102176966/102177024/102177440/102177551/102179343/102179673/102179675/102179773/102180827/102181695/102182890/102184426/102184914/102185378/102185415…	1.5659064893898
chx04934	Cushing syndrome	48/1662	155/8892	0.000142197135453886	0.000142197135453886	0.00129262860413503	WNT9B/ADCY6/CDKN2C/AXIN1/FZD6/ITPR2/RASD1/ORAI1/ADCY2/FZD7/NCEH1/PRKACA/TCF7/AGTR1/RAP1B/CACNA1D/FZD10/PDE8A/MAP2K2/PDE11A/SCARB1/CDKN1A/CDK6/FZD9/ADCY1/LOC102182663/FZD1/APC/ITPR3/WNT9A/ADCY8/ATF4/NR4A1/CAMK2G/GNAI1/E2F2/LDLR/AGT/WNT4/ADCY9/AHR/PLCB1/DVL1/CREB5/KCNK3/FZD8/LOC108633189/GNAI3	48	20	28	102169723/102170375/102171809/102171922/102172948/102173379/102175061/102175285/102175531/102180448/102180724/102184724/102184896/102185072/102185438/102185715/102187819/102188104/102188148/102189698	102169419/102169557/102170617/102170858/102171188/102173042/102173736/102174163/102174543/102174706/102174961/102178475/102179898/102180182/102182663/102183205/102184768/102184919/102185804/102186169/102186579/102187651/102188109/102190378/106502632/106502750/108633189/108635583	1.65683009199953
chx04261	Adrenergic signaling in cardiomyocytes	47/1662	151/8892	0.000145181931892999	0.000145181931892999	0.00129262860413503	TNNI3/BCL2/MYL4/SCN1B/ADCY6/CALM3/PLN/ACTC1/ADCY2/PIK3CG/PRKACA/AKT3/ATP2B1/AGTR1/CACNA1D/KCNQ1/CACNA2D2/PPP1R1A/LOC102176524/SCN5A/RAPGEF3/TPM2/CACNB4/ADCY1/PRKCA/MAPK12/LOC102181869/SCN4B/ATP1A1/MAPK11/ADCY8/CALM1/ATF4/CAMK2G/GNAI1/CALML6/ATP2A1/AGT/ATP2B2/ADCY9/PLCB1/PPP2R2C/ATP1B3/CREB5/LOC108633189/LOC108633809/GNAI3	47	24	23	100860775/102169508/102169697/102170148/102171922/102173379/102174093/102175908/102176303/102178827/102180724/102180890/102180926/102181869/102182329/102184510/102185007/102185072/102185715/102187248/102187450/102187815/102188104/102188148	100861254/102168763/102169557/102170606/102173256/102174051/102174163/102174706/102174913/102176524/102176565/102178145/102179332/102183561/102184919/102185804/102187651/102188298/102188357/102190378/108633189/108633809/108635583	1.66528797188419
chx04724	Glutamatergic synapse	37/1662	111/8892	0.00015630636559096	0.00015630636559096	0.00133600809326168	CACNA1A/ADCY6/GNG4/ITPR2/ADCY2/SLC1A2/PRKACA/SLC38A3/GNB5/CACNA1D/GNG12/DLGAP1/PPP3CA/TRPC1/ADCY1/PRKCA/PPP3R1/GNG7/PPP3CB/ITPR3/ADCY8/GRK3/GNGT1/GNAI1/PLA2G4D/ADCY9/GLS2/PLCB1/GNG2/GLUL/SLC38A2/GNB4/HOMER3/SLC38A1/GRIN3A/LOC108633189/GNAI3	37	12	25	102171922/102173379/102174074/102176770/102180724/102180890/102182602/102183232/102184033/102188104/102188148/102191227	102168441/102169557/102170665/102170858/102172085/102174574/102174706/102175543/102176089/102177932/102184768/102184919/102185296/102185427/102185804/102187867/102188116/102189312/102191069/102191114/102191178/102191403/102191614/108633189/108635583	1.78339350180505
chx05417	Lipid and atherosclerosis	65/1662	228/8892	0.000167980214915584	0.000167980214915584	0.0013805661387799	TLR2/IL1B/HSP70.1/TLR4/LOC100860959/HSP90AB1/BCL2/CALM3/CASP8/RXRG/FOS/IRAK4/IKBKG/ERN1/TNFSF10/NLRP3/AKT3/RAP1B/MYD88/LOC102175959/PPP3CA/CASP3/CD14/VLDLR/PIK3CD/LOC102178315/POU2F2/PIK3R3/LOC102179590/APOA1/PRKCA/MAPK12/ICAM1/ABCG1/PLCG1/PPP3R1/LY96/SRC/CD40/ATF6/PPP3CB/MAPK11/LYN/LOC102184867/CALM1/ATF4/NOS3/HSPA6/JUN/EIF2AK3/HSPA5/CAMK2G/LOC102186320/LDLR/CALML6/MIB2/PLCB1/NFATC1/APAF1/VAV3/L…	65	26	39	100860816/100860849/102169697/102170009/102171520/102171591/102176770/102177522/102178315/102178760/102180890/102180926/102182602/102184033/102184510/102185007/102185072/102185412/102185423/102185715/102186320/102187248/102187514/102188148/102188180/108634606	100860747/100860955/100860959/100861006/100861254/102169919/102171575/102173038/102173335/102173382/102174051/102174543/102174883/102175959/102177031/102177056/102177551/102179343/102179590/102180141/102181113/102181242/102181878/102182808/102182890/102183249/102184016/102184639/102184867/102185338/102185575/102185663/102186579/102188830/102189645/102190572/102191099/106503773/108633303	1.52527075812274
chx04924	Renin secretion	27/1662	73/8892	0.000175020715906417	0.000175020715906417	0.00138380640956455	PDE3A/GUCY1B3/ADCY6/GUCY1A3/CALM3/ITPR2/ORAI1/PRKACA/EDNRA/AGTR1/CACNA1D/PPP3CA/LOC102180455/ADORA1/PPP3R1/PPP3CB/ITPR3/CALM1/GNAI1/NPR1/CALML6/AGT/PLCB1/PTGER4/PDE1A/LOC108633189/GNAI3	27	9	18	102169697/102171809/102173379/102176770/102182602/102184033/102185007/102187248/102188148	102168704/102169406/102169557/102169692/102170858/102174144/102174163/102174706/102180455/102181801/102184768/102185804/102186447/102187651/102188631/102190998/108633189/108635583	1.97883388556451
chx05222	Small cell lung cancer	33/1662	96/8892	0.000181326357115355	0.000181326357115355	0.00138380640956455	NOS2/BCL2/RXRG/LAMC1/COL4A1/MYC/COL4A2/IKBKG/CKS2/ITGA2/AKT3/LAMA1/LAMB1/COL4A5/CASP3/LAMA4/PIK3CD/PIK3R3/CDKN1A/GADD45A/CDK6/FHIT/TRAF1/LAMC3/PTEN/E2F2/ITGA6/LAMA2/TRAF5/GADD45G/APAF1/COL4A4/LOC108634606	33	5	28	102170009/102171591/102181635/102182975/108634606	100860742/100861254/102170256/102171079/102171262/102171347/102171977/102172198/102174051/102176003/102176661/102176947/102177031/102177440/102177551/102179343/102179898/102179904/102180182/102184914/102185891/102186169/102186530/102187050/102188243/102188317/102188830/102190083	1.83912454873646
chx04640	Hematopoietic cell lineage	35/1662	104/8892	0.000188575417318328	0.000188575417318328	0.00138950307497715	KITLG/CD9/IL1B/LOC100860959/KIT/ITGB3/IL2RA/CD4/ITGA2/ITGA1/CD38/IL11RA/LOC102173987/ITGA5/CD14/CD5/ITGAM/CD2/CD8B/MME/CD8A/CSF1/CSF3/ITGA6/IL1R2/IL1R1/CD7/LOC102188986/IL5RA/CD3E/LOC102190745/CD3D/CD3G/IL9R/LOC108633303	35	15	20	100860816/102170124/102173566/102177962/102181457/102184733/102185010/102185602/102188986/102190466/102190711/102190745/102191154/102191440/102191479	100860807/100860808/100860959/100861386/102169417/102170059/102172198/102172761/102172881/102173987/102176587/102177056/102180100/102184949/102185051/102186530/102186601/102187231/102187527/108633303	1.80054151624549
chx04921	Oxytocin signaling pathway	47/1662	153/8892	0.000205138190406255	0.000205138190406255	0.00146115974219193	RCAN1/RGS2/GUCY1B3/ADCY6/GUCY1A3/CALM3/KCNJ5/ITPR2/FOS/ADCY2/CD38/CAMKK2/PIK3CG/PRKACA/KCNJ12/CACNA1D/MAP2K2/CACNA2D2/PPP3CA/RYR1/CACNB4/CDKN1A/ADCY1/PRKCA/PPP1R12B/MYLK3/MYLK2/PPP3R1/SRC/PPP3CB/ITPR3/ADCY8/CALM1/NOS3/JUN/CAMK2G/GNAI1/NPR1/CALML6/CAMK4/PLA2G4D/ADCY9/PLCB1/NFATC1/RYR3/LOC108633189/GNAI3	47	24	23	102168656/102169697/102171520/102171922/102173379/102174425/102175285/102175908/102176770/102179229/102180724/102180890/102181773/102181980/102182147/102182602/102184033/102185007/102185423/102185715/102187248/102188104/102188148/102188180	102168299/102169406/102169557/102169692/102169739/102170858/102172881/102173026/102173256/102174706/102179332/102179898/102182890/102184768/102184919/102185338/102185804/102186447/102187484/102187867/102191052/108633189/108635583	1.64351950166348
chx04922	Glucagon signaling pathway	35/1662	105/8892	0.000232903097385692	0.000232903097385692	0.00160541014496759	PPARA/CALM3/ITPR2/PGAM1/ADCY2/PRKACA/CPT1C/PFKFB1/AKT3/PPP3CA/ACACB/PKM/PCK2/GCGR/PPP3R1/PYGM/PPP3CB/ITPR3/FOXO1/CALM1/ATF4/GCK/PYGB/CAMK2G/FBP2/PFKM/CALML6/LOC102187810/CPT1A/PLCB1/GYS1/CREB5/PYGL/SIK1/LOC108633189	35	20	15	100861393/102169697/102171922/102173379/102173930/102176770/102178731/102180535/102182602/102183771/102184033/102185007/102185072/102185429/102185715/102185744/102186091/102187248/102188148/102188970	102170858/102171124/102173497/102174051/102178200/102179952/102184768/102184915/102185666/102187810/102187923/102190378/102190697/102191654/108633189	1.78339350180505
chx05205	Proteoglycans in cancer	60/1662	210/8892	0.000276527942930444	0.000276527942930444	0.00184655172417369	TLR2/CAV1/COL1A1/KDR/IGF1/COL1A2/TLR4/VEGFA/THBS1/IGF2/HIF1A/ITGB3/WNT9B/TIAM1/FZD6/ITPR2/MYC/ITGA2/FZD7/PRKACA/ERBB3/AKT3/FZD10/MAP2K2/HSPB2/LUM/CAV2/ITGA5/MSN/CASP3/PIK3CD/PIK3R3/GPC3/CDKN1A/PLCG2/FZD9/PAK1/PRKCA/MAPK12/PPP1R12B/EZR/PLCG1/TWIST1/SRC/FZD1/MMP2/MAPK11/ITPR3/WNT9A/CAMK2G/PLAUR/ANK1/WNT4/HPSE/ESR1/VAV3/TIMP3/CTSV/FZD8/RPL10A	60	15	45	100860957/102172948/102173379/102175285/102175970/102180448/102180890/102180926/102181773/102184510/102184896/102185715/102186831/102187819/102189484	100860747/100860749/100860828/100860836/100860838/100860940/100860955/100860971/100861277/100861391/102169417/102169419/102170463/102170617/102170858/102171262/102172198/102173448/102174051/102174961/102176393/102176581/102176587/102176772/102177031/102177551/102179343/102179551/102179898/102180337/102180827/102181781/102181878/102182849/102182890/102183205/102184364/102184768/102186624/102188207…	1.52862300154719
chx04010	MAPK signaling pathway	79/1662	294/8892	0.000293984066976215	0.000293984066976215	0.00190362888664025	KITLG/IL1B/MAPT/KDR/IGF1/HSP70.1/VEGFA/IGF2/KIT/CACNA1A/EFNA1/RASGRP2/PDGFD/TEK/FGFR2/MYC/FOS/IRAK4/IKBKG/RASGRF2/DUSP6/MAP3K4/STMN1/PRKACA/ERBB3/DUSP7/PDGFRA/AKT3/DUSP4/FGF10/RAP1B/CACNA1D/MYD88/CRKL/MAP2K2/GNG12/CACNA2D2/PPP3CA/DUSP3/CASP3/CD14/PPM1A/LOC102178315/NTF3/MAP3K13/CACNB4/GADD45A/NTRK2/BDNF/PAK1/PRKCA/MAPK12/MKNK2/NTF4/RASA2/MECOM/PPP3R1/FGFR4/LOC102183919/PPP3CB/MAPKAPK2/PDGFRB/MAPK…	79	33	46	100860816/100860820/100860849/100860957/102168515/102171520/102171591/102172543/102173379/102173698/102175206/102175285/102175908/102176770/102176824/102177529/102178315/102180890/102180926/102180932/102181070/102182602/102183919/102184033/102184079/102184510/102185072/102185412/102185423/102185438/102188180/102189099/102190316	100860807/100860836/100860838/100861277/100861386/102168441/102168502/102168651/102169100/102170938/102171262/102171575/102171602/102172327/102173139/102173448/102174007/102174051/102174186/102174339/102174543/102174706/102174883/102175543/102177031/102177056/102178804/102178859/102179332/102179904/102180223/102180782/102180827/102181436/102182261/102183685/102184426/102185051/102185411/102186656…	1.43763353716938
chx04971	Gastric acid secretion	28/1662	79/8892	0.000307308793780732	0.000307308793780732	0.00193138344078912	HRH2/ADCY6/CALM3/ITPR2/ADCY2/PRKACA/KCNQ1/ADCY1/KCNJ15/PRKCA/EZR/MYLK3/MYLK2/ATP1A1/ITPR3/ADCY8/CALM1/CAMK2G/GNAI1/KCNJ10/CALML6/ADCY9/PLCB1/ATP1B3/LOC108633189/CHRM3/LOC108633809/GNAI3	28	12	16	102169697/102171922/102173379/102180724/102180890/102181980/102182147/102185007/102185715/102187248/102188104/102188148	102168263/102169557/102170858/102174913/102180805/102181781/102183561/102184768/102184919/102185804/102186816/102188357/108633189/108633307/108633809/108635583	1.89626650824841
chx00500	Starch and sucrose metabolism	15/1662	33/8892	0.000385248870635587	0.000385248870635587	0.00229080984174099	LOC102169641/PGM2/GYG2/HK3/PGM1/PYGM/GYG1/GCK/PYGB/GYS1/GPI/GANC/PYGL/ENPP1/PGM2L1	15	9	6	102169641/102183563/102183771/102184201/102185429/102188970/102189150/102189487/108633293	102174732/102175944/102182403/102185666/102190697/102190787	2.43190022973416
chx04915	Estrogen signaling pathway	42/1662	136/8892	0.000385939392056857	0.000385939392056857	0.00229080984174099	ESR2/HSP70.1/HSP90AB1/BCL2/KRT23/ADCY6/CALM3/KCNJ5/SHC2/ITPR2/PRKCD/FOS/ADCY2/PRKACA/AKT3/MAP2K2/FKBP5/PIK3CD/LOC102178315/KRT9/PIK3R3/SHC4/ADCY1/KRT18/SRC/MMP2/ITPR3/ADCY8/CALM1/ATF4/NOS3/HSPA6/JUN/GNAI1/CALML6/ADCY9/PLCB1/ESR1/CREB5/GPER1/LOC108633189/GNAI3	42	19	23	100860849/102169416/102169697/102171520/102171922/102173379/102175285/102178315/102178766/102180724/102185007/102185072/102185412/102185423/102187248/102188104/102188148/102189484/106503626	100860823/100861006/100861254/102169557/102169739/102169956/102170858/102171471/102174051/102175447/102177551/102179343/102179773/102181566/102182890/102184364/102184768/102184919/102185338/102185804/102190378/108633189/108635583	1.65226162667233
chx05235	PD-L1 expression and PD-1 checkpoint pathway in cancer	30/1662	88/8892	0.000412104410011061	0.000412104410011061	0.00238000555426018	TLR2/TLR4/HIF1A/PDCD1/CD4/PRKCQ/FOS/IKBKG/LCK/AKT3/MYD88/MAP2K2/LOC102176695/PPP3CA/PIK3CD/CD274/PIK3R3/MAPK12/PLCG1/PPP3R1/IFNGR1/BATF3/PPP3CB/MAPK11/JUN/PTEN/NFATC1/CD3E/CD3D/CD3G	30	18	12	102170124/102170884/102171520/102171591/102171746/102175285/102176695/102176770/102180926/102182602/102183444/102184033/102184510/102185423/102188180/102190711/102191154/102191440	100860747/100860955/100861391/102168321/102174051/102174883/102177551/102179284/102179343/102181878/102182698/102185891	1.82392517230062
chx04115	p53 signaling pathway	29/1662	85/8892	0.000503461946249624	0.000503461946249624	0.00283110180301035	IGF1/THBS1/BCL2/CDK1/CASP8/BBC3/IGFBP3/PMAIP1/LOC102175959/CASP3/GTSE1/CCNB2/CDKN1A/GADD45A/CDK6/PERP/PIDD1/CHEK2/RRM2/PTEN/SESN1/CCNB1/GADD45G/APAF1/SHISA5/CCND3/PPM1D/CCNG2/SIVA1	29	2	27	102183854/108638499	100860838/100860971/100861254/100861361/102169919/102171367/102174541/102175063/102175959/102177031/102178054/102179856/102179898/102179904/102180182/102183420/102184180/102185371/102185891/102187135/102188170/102188317/102188830/102190001/102190470/102190816/102191026	1.82535570184753
chx05010	Alzheimer disease	98/1662	387/8892	0.000589678354874659	0.000589678354874659	0.00323089624938072	NOS2/NDUFS7/IL1B/MAPT/GAPDH/LOC102168533/SNCA/WNT9B/CALM3/CASP8/AXIN1/FZD6/ITPR2/EIF2AK2/IKBKG/NDUFA3/FZD7/LOC102172952/ERN1/SLC25A5/SLC39A6/LOC102173837/AKT3/CACNA1D/FZD10/MAP2K2/SLC39A9/LOC102175610/PSMB3/TUBA8/PSMD8/PPP3CA/CASP3/TUBA1A/NDUFA1/PIK3CD/RTN3/LOC102177846/CDK5/LOC102178119/TUBB6/LOC102178813/PIK3R3/PSMD6/FZD9/PSMC6/LOC102181016/LOC102181181/NDUFS6/PSMB2/SLC39A8/PPP3R1/FZD1/PSMD12/A…	98	45	53	100860782/100860816/100860820/100860872/102168533/102169697/102170375/102171591/102172091/102172948/102173837/102175285/102175610/102176404/102176770/102177419/102177846/102178040/102178119/102180448/102181016/102181181/102181207/102182602/102184033/102184724/102184858/102184896/102185007/102185072/102185248/102185490/102187118/102187248/102187450/102187765/102187819/102188065/102188148/102189698…	100860742/102169368/102169419/102169919/102170617/102170858/102171521/102172952/102173038/102173075/102173516/102174051/102174706/102174961/102175303/102175796/102176723/102177031/102177410/102177551/102177598/102178409/102178813/102179343/102180165/102180674/102181749/102182487/102183205/102183635/102184016/102184096/102184768/102184949/102185051/102185511/102185575/102186449/102186623/102187178…	1.35482607113872
chx04014	Ras signaling pathway	65/1662	238/8892	0.000615761351064554	0.000615761351064554	0.00328946195437117	KITLG/KDR/IGF1/ETS1/VEGFA/RALB/IGF2/KIT/PLA2G2C/EFNA1/RASGRP2/PDGFD/PLA1A/TEK/CALM3/RAPGEF5/SHC2/RALGAPA2/TIAM1/FOXO4/GNG4/FGFR2/IKBKG/RASGRF2/RGL1/PRKACA/PDGFRA/AKT3/FGF10/RAP1B/GNB5/MAP2K2/GNG12/LOC102176695/ETS2/PIK3CD/RIN1/NTF3/PIK3R3/SHC4/NTRK2/PLCG2/BDNF/PAK1/PRKCA/NTF4/RASA2/PLCG1/PAK4/GNG7/FGFR4/SYNGAP1/LOC102184306/ABL1/PDGFRB/CALM1/CSF1/EPHA2/GNGT1/ANGPT2/CALML6/PLA2G4D/VEGFB/GNG2/GNB4	65	16	49	100860957/102168515/102169697/102170593/102171591/102173379/102175285/102176695/102180890/102181070/102182530/102183232/102184306/102185007/102187248/102189099	100860807/100860836/100860838/100860919/100861145/100861277/100861386/102168220/102168502/102168651/102168941/102169100/102169728/102169956/102170439/102170463/102170665/102170938/102171602/102173025/102174007/102174051/102174339/102174543/102174574/102175543/102177477/102177551/102177964/102178804/102179343/102179773/102180223/102180337/102180782/102180827/102181436/102181878/102183685/102184208…	1.46118375147893
chx04933	AGE-RAGE signaling pathway in diabetic complications	34/1662	107/8892	0.000763361489500776	0.000763361489500776	0.00397849505439429	IL1B/COL1A1/COL3A1/COL1A2/VEGFA/BCL2/COL4A1/COL4A2/PRKCD/AKT3/AGTR1/COL4A5/CASP3/PIK3CD/F3/PIK3R3/PLCG2/PRKCA/MAPK12/ICAM1/PLCG1/MMP2/MAPK11/FOXO1/NOS3/JUN/PRKCZ/AGT/PLCB1/NFATC1/EGR1/VEGFB/COL4A4/RPL10A	34	11	23	100860816/100860957/102180890/102180926/102184510/102185423/102186420/102188148/102188180/102188309/102189099	100860828/100860938/100860940/100861254/102171079/102171347/102171471/102174051/102174163/102176947/102177031/102177551/102178131/102179343/102180337/102181113/102181878/102184364/102184915/102185338/102187651/102190083/108634775	1.70005735686089
chx04514	Cell adhesion molecules	48/1662	166/8892	0.000814921436150629	0.000814921436150629	0.00410724308890147	PDCD1/VCAN/SPN/CD4/CDH1/LRRC4/SLITRK5/CDH5/PTPRD/C28H10orf54/F11R/IGSF11/CLDN20/NRXN1/NRCAM/CLDN19/CD6/CLDN11/LOC102178303/NLGN4X/VTCN1/CD274/PECAM1/ITGAM/ICAM1/CNTN2/LOC102181347/SIGLEC1/CD2/ITGA8/CD58/CD40/SLITRK2/CD8B/CD8A/MAG/OCLN/LOC102185917/ITGA6/CDH2/LOC102188814/CLDN7/LOC102188986/JAM2/MPZ/CLDN1/LRRC4B/LOC102190745	48	12	36	102169543/102170124/102177694/102179253/102181347/102181457/102184733/102185010/102185917/102188896/102188986/102190745	102168321/102168630/102170451/102171839/102171990/102174054/102174567/102175186/102175451/102175521/102176608/102176614/102176934/102177119/102177753/102178303/102178530/102179284/102179808/102180100/102181113/102181324/102181404/102181695/102182464/102183249/102183304/102185683/102185782/102186530/102188004/102188814/102189619/102189639/102189710/102190450	1.54704014614414
chx04913	Ovarian steroidogenesis	23/1662	64/8892	0.000826506798924261	0.000826506798924261	0.00410724308890147	IGF1/ALOX5/ADCY6/ADCY2/PRKACA/LOC102176622/LOC102177638/SCARB1/HSD17B7/LHB/ADCY1/LOC102182663/LOC102184867/ADCY8/LDLR/PLA2G4D/LOC102187932/ADCY9/LOC102188418/LOC102190498/LOC102190572/LOC102191099/LOC108633189	23	9	14	102171922/102173379/102176622/102177638/102180531/102180724/102187932/102188104/102190498	100860838/102168425/102169557/102178475/102179058/102182663/102184867/102184919/102186579/102187867/102188418/102190572/102191099/108633189	1.92272111913357
chx05230	Central carbon metabolism in cancer	24/1662	68/8892	0.000865177513771435	0.000865177513771435	0.00420169940898567	KIT/HIF1A/FGFR2/PGAM1/MYC/PDGFRA/AKT3/MAP2K2/SLC1A5/PIK3CD/PKM/PIK3R3/SIRT3/HK3/PDGFRB/GCK/NTRK3/PTEN/PFKM/PDK1/SLC7A5/LOC102187810/GLS2/IDH1	24	6	18	102175285/102178731/102181661/102185429/102186091/102186251	100861386/100861391/102170938/102171124/102171262/102174007/102174051/102176550/102177551/102179343/102182403/102184426/102185689/102185891/102186985/102187810/102188116/102190002	1.88829900191123
chx00532	Glycosaminoglycan biosynthesis - chondroitin sulfate / dermatan sulfate	10/1662	19/8892	0.00089897468846201	0.00089897468846201	0.00426881547971434	UST/CHSY3/CHST7/DSE/CHST3/CHST15/CHSY1/CSGALNACT1/CHPF/CHST11	10	0	10		102168453/102170413/102172247/102174473/102175464/102179262/102179324/102179349/102181823/102184407	2.8158844765343
chx04658	Th1 and Th2 cell differentiation	29/1662	88/8892	0.00095294536747539	0.00095294536747539	0.00442672562008019	IL2RA/CD4/PRKCQ/FOS/IKBKG/LCK/IL12RB2/LOC102176695/PPP3CA/DLL4/STAT6/MAPK12/PLCG1/PPP3R1/IFNGR1/PPP3CB/MAPK11/MAML2/JUN/RBPJL/NFATC1/LOC102188986/JAG2/JAG1/CD3E/LOC102190745/CD3D/CD3G/MAML3	29	19	10	102170124/102170884/102171520/102171591/102171746/102176695/102176770/102180926/102182602/102184033/102184510/102185423/102188180/102188986/102189630/102190711/102190745/102191154/102191440	102170059/102176287/102180396/102180571/102181878/102182698/102184738/102186030/102189768/102191545	1.76312766655727
chx04927	Cortisol synthesis and secretion	23/1662	65/8892	0.00105661700567808	0.00105661700567808	0.00480388022738298	ADCY6/ITPR2/ORAI1/ADCY2/NCEH1/PRKACA/AGTR1/CACNA1D/PDE8A/SCARB1/ADCY1/LOC102182663/ITPR3/ADCY8/ATF4/NR4A1/LDLR/AGT/ADCY9/PLCB1/CREB5/KCNK3/LOC108633189	23	9	14	102171809/102171922/102173379/102175061/102180724/102185072/102185438/102188104/102188148	102169557/102170858/102173042/102174163/102174706/102178475/102182663/102184768/102184919/102186579/102187651/102190378/106502632/108633189	1.89314079422383
chx04659	Th17 cell differentiation	33/1662	105/8892	0.00111954838886819	0.00111954838886819	0.0049839544504439	IL1B/RORC/HSP90AB1/HIF1A/RXRG/IL2RA/CD4/PRKCQ/FOS/IKBKG/LCK/LOC102176695/PPP3CA/STAT6/MAPK12/PLCG1/PPP3R1/IFNGR1/DUSP15/PPP3CB/MAPK11/JUN/IL1R1/AHR/NFATC1/IL1RAP/LOC102188986/IL27RA/CD3E/LOC102190745/CD3D/CD3G/LOC108634606	33	23	10	100860816/100860876/102170009/102170124/102170884/102171520/102171591/102171746/102176695/102176770/102180926/102182602/102182888/102184033/102184510/102185423/102188180/102188986/102190711/102190745/102191154/102191440/108634606	100861006/100861391/102170059/102180571/102181878/102182698/102187231/102188109/102188711/102189572	1.68148530170191
chx04070	Phosphatidylinositol signaling system	31/1662	97/8892	0.00115081442919924	0.00115081442919924	0.005018589240117	PIP4K2A/CALM3/PI4K2B/ITPR2/DGKD/TMEM55A/DGKI/PIP4K2B/PIK3CD/PIK3R3/PLCG2/PRKCA/DGKK/PPIP5K1/PLCG1/SACM1L/INPP5A/DGKE/ITPR3/CALM1/PTEN/PIP5K1B/IP6K2/CALML6/MTMR3/PLCB1/CDS1/ITPKC/DGKQ/ITPKB/MTM1	31	14	17	102169193/102169697/102172557/102175743/102176070/102180890/102181375/102181541/102181924/102185007/102187248/102187423/102188148/102191778	102170306/102170858/102171485/102177551/102179343/102180337/102181878/102181907/102183908/102184768/102185891/102186592/102187085/102188757/102189152/102189384/102190716	1.70985150173062
chx04919	Thyroid hormone signaling pathway	37/1662	122/8892	0.00121245095294875	0.00121245095294875	0.00511737876193933	HIF1A/RCAN1/ITGB3/RXRG/PLN/MYC/THRB/PRKACA/AKT3/MAP2K2/PIK3CD/PFKFB2/DIO1/PIK3R3/PLCG2/DIO3/TBC1D4/PRKCA/MED12L/SLC16A10/LOC102181869/PLCG1/SRC/ATP1A1/FOXO1/PFKM/THRA/GATA4/ATP2A1/LOC102187810/WNT4/PLCB1/ATP1B3/ESR1/SLC16A2/LOC108633809/LOC108634606	37	16	21	102170009/102170148/102172237/102173379/102175285/102178003/102180863/102180890/102181869/102186091/102186338/102187450/102187819/102188148/102189484/108634606	100861391/102168299/102169417/102171262/102174051/102177551/102178591/102179343/102180337/102180706/102181438/102181685/102181878/102182890/102183561/102184915/102186866/102187810/102188357/102190768/108633809	1.62259572705214
chx05020	Prion disease	71/1662	271/8892	0.00124144292871109	0.00124144292871109	0.00511737876193933	CAV1/NDUFS7/IL1B/HSP70.1/LOC102168533/LAMC1/ITPR2/PRKCD/NDUFA3/LOC102172952/SLC25A5/PRKACA/LOC102173837/CACNA1D/LOC102175610/PSMB3/TUBA8/CAV2/PSMD8/PPP3CA/CASP3/TUBA1A/NDUFA1/PIK3CD/LOC102177846/LOC102178119/LOC102178315/TUBB6/LOC102178813/RYR1/PIK3R3/FYN/PSMD6/PSMC6/MAPK12/LOC102181181/NDUFS6/PSMB2/PPP3R1/C5/PSMD12/LOC102183974/PPP3CB/PSMA4/MAPK11/ITPR3/ATF4/NDUFS8/HSPA6/PSMD14/EIF2AK3/HSPA5/PSM…	71	34	37	100860782/100860816/100860849/102168533/102172091/102173379/102173837/102175610/102176404/102176770/102177419/102177846/102178119/102178315/102179229/102180926/102181181/102181207/102182602/102183974/102184033/102184510/102185072/102185248/102185412/102187118/102187765/102188065/102188309/1485864/1485865/1485866/1485867/1485868	100860749/102170256/102170858/102171471/102172952/102173075/102174706/102175796/102176581/102176723/102177031/102177410/102177551/102178409/102178813/102179343/102179673/102180165/102180674/102181749/102183419/102183635/102184096/102184768/102185511/102185575/102185663/102186449/102186623/102187178/102187906/102188830/102190150/102190378/102191052/102191614/108633269	1.4017078076918
chx04371	Apelin signaling pathway	41/1662	139/8892	0.00124531286127982	0.00124531286127982	0.00511737876193933	NOS2/MYL4/ADCY6/CALM3/CDH1/GNG4/ITPR2/ADCY2/PIK3CG/PRKACA/AKT3/AGTR1/MEF2D/GNB5/MAP2K2/GNG12/RYR1/ADCY1/MYLK3/MYLK2/GNG7/ITPR3/ADCY8/CALM1/NOS3/GNGT1/NOS1/GNAI1/MAP1LC3B/CALML6/CAMK4/ADCY9/PLCB1/EGR1/LOC102188365/GNG2/JAG1/PLIN1/RYR3/GNB4/GNAI3	41	17	24	102169697/102171922/102173379/102174260/102175285/102179229/102180724/102181980/102182147/102183232/102185007/102185490/102187248/102188104/102188148/102188309/102190552	100860742/102168763/102169557/102170451/102170665/102170858/102173256/102174051/102174163/102174574/102175543/102184768/102184919/102185338/102185427/102185804/102185857/102187484/102188365/102189312/102189768/102191052/102191178/108635583	1.57811079656131
chx04621	NOD-like receptor signaling pathway	50/1662	178/8892	0.0012996404633655	0.0012996404633655	0.00523986125249646	IL1B/TLR4/HSP90AB1/BAC7.5/MAP28/BAC5/BCL2/MAP34-B/LOC102169231/SHARPIN/CASP8/LOC102170003/LOC102170144/ITPR2/PRKCD/IRAK4/IKBKG/NEK7/PKN1/NLRP3/P2RX7/LOC102174264/ANTXR1/MYD88/IFNAR2/NLRX1/RIPK1/CARD6/MAPK12/MFN2/LOC102181554/TNFAIP3/GABARAPL1/MAPK11/ITPR3/RIPK3/NAIP/JUN/MAP1LC3B/NOD2/MEFV/LOC102186893/NOD1/PLCB1/TRAF5/NLRC4/IRF9/LOC102190983/LOC102191717/IRF7	50	12	38	100860816/102169684/102171591/102171902/102172617/102175496/102180926/102181325/102184510/102185423/102187833/102188148	100860955/100861006/100861191/100861192/100861213/100861254/100861275/102169231/102169919/102170003/102170144/102170858/102171471/102171575/102173382/102174145/102174264/102174753/102174883/102175057/102178407/102180538/102181554/102182977/102184507/102184768/102185184/102185222/102185857/102186424/102186453/102186893/102188243/102189315/102190231/102190983/102191717/106503773	1.50285969253235
chx04625	C-type lectin receptor signaling pathway	32/1662	102/8892	0.00136567796982902	0.00136567796982902	0.00540414479289067	IL1B/CCL22/CALM3/CASP8/ITPR2/PRKCD/IKBKG/NLRP3/AKT3/SYK/PPP3CA/LSP1/PIK3CD/CYLD/PIK3R3/PLCG2/PAK1/MAPK12/PPP3R1/SRC/PPP3CB/MAPKAPK2/MAPK11/ITPR3/CALM1/JUN/CBLB/CALML6/NFATC1/IRF1/IRF9/CLEC4D	32	15	17	100860816/102168936/102169697/102171591/102176770/102177038/102180926/102182602/102184033/102184079/102184510/102185007/102185423/102187248/102188180	102169919/102170858/102171471/102173382/102174051/102174120/102177551/102179035/102179343/102180337/102180827/102182890/102184768/102186998/102188583/102190231/108636139	1.67848800169887
chx05169	Epstein-Barr virus infection	58/1662	214/8892	0.00143804948361836	0.00143804948361836	0.0055870630655412	TLR2/CXCL10/BCL2/CASP8/ISG15/MYC/EIF2AK2/IRAK4/IKBKG/AKT3/SYK/MYD88/IFNAR2/PSMD8/CASP3/PIK3CD/RIPK1/PIK3R3/CDKN1A/GADD45A/PSMD6/CDK6/PLCG2/PSMC6/MAPK12/ICAM1/LOC102181347/CD58/VIM/TNFAIP3/CD40/PSMD12/DDX58/MAPK11/LYN/NEDD4/JUN/PSMD14/LOC102185917/RBPJL/E2F2/PSMC4/LOC102186893/PSMD1/TRAF5/GADD45G/LOC102188814/APAF1/LOC102188986/ENTPD1/IRF9/CCND3/CD3E/LOC102190745/LOC102190983/CD3D/CD3G/IRF7	58	12	46	102171591/102180926/102181347/102184510/102185187/102185423/102185917/102188986/102190711/102190745/102191154/102191440	100860747/100860873/100861254/102169919/102169982/102171262/102171521/102171575/102174051/102174120/102174883/102175057/102176723/102177031/102177551/102178407/102179343/102179898/102179904/102180165/102180182/102180337/102180674/102181113/102182464/102182515/102182977/102183249/102183635/102183788/102184639/102185511/102186030/102186169/102186623/102186893/102187906/102188243/102188317/102188814…	1.45004892202841
chx04062	Chemokine signaling pathway	52/1662	188/8892	0.00153018565223564	0.00153018565223564	0.00583886630458336	CXCL10/CXCR3/RASGRP2/CCL22/ADCY6/CXCR4/SHC2/TIAM1/GNG4/PRKCD/PREX1/IKBKG/ADCY2/PIK3CG/CCL26/PRKACA/AKT3/RAP1B/GNB5/CCL19/LOC102174969/CRKL/GNG12/PIK3CD/CXCL16/PIK3R3/LOC102179590/SHC4/PLCG2/XCR1/ADCY1/PAK1/PLCG1/SRC/GNG7/CCR10/LYN/ADCY8/GRK3/GNGT1/GNAI1/PRKCZ/CCR8/ADCY9/PLCB1/ELMO1/CXCR2/GNG2/VAV3/LOC102190717/GNB4/GNAI3	52	17	35	100860874/102168515/102168936/102171591/102171922/102173379/102174844/102175206/102180440/102180724/102183232/102184001/102186420/102187541/102188104/102188148/102190717	100860873/102169557/102169916/102169956/102170463/102170665/102171471/102171529/102173256/102173357/102174051/102174543/102174574/102174969/102175543/102177551/102178301/102179343/102179590/102179773/102180337/102180827/102181878/102182890/102184639/102184919/102185296/102185427/102185804/102188650/102188811/102189312/102189645/102191178/108635583	1.47983716107228
chx05414	Dilated cardiomyopathy	30/1662	95/8892	0.00169475138333836	0.00169475138333836	0.00632963347150134	TNNI3/IGF1/ITGB3/ADCY6/PLN/ACTC1/ADCY2/ITGA2/ITGA1/TTN/PRKACA/CACNA1D/CACNA2D2/LAMA1/ITGA5/TPM2/CACNB4/DES/ADCY1/ITGA8/LOC102181869/SGCA/ADCY8/ITGA10/ITGA6/LAMA2/ATP2A1/AGT/ADCY9/LOC108633189	30	13	17	100860775/102170148/102171922/102173234/102173379/102175908/102178827/102180712/102180724/102181869/102184468/102187450/102188104	100860838/102169417/102169557/102170606/102172198/102172761/102174706/102176003/102176587/102179332/102181695/102184919/102185415/102186530/102187050/102187651/108633189	1.68953068592058
chx04912	GnRH signaling pathway	29/1662	91/8892	0.00171804337083608	0.00171804337083608	0.00632963347150134	MMP14/ADCY6/CALM3/ITPR2/PRKCD/ADCY2/MAP3K4/PRKACA/CACNA1D/MAP2K2/LHB/ADCY1/PRKCA/MAPK12/SRC/MMP2/MAPK11/ITPR3/ADCY8/CALM1/ATF4/JUN/CAMK2G/CALML6/PLA2G4D/ADCY9/PLCB1/EGR1/LOC108633189	29	18	11	102169697/102171922/102172543/102173379/102175285/102180531/102180724/102180890/102180926/102184510/102185007/102185072/102185423/102185715/102187248/102188104/102188148/102188309	100861171/102169557/102170858/102171471/102174706/102182890/102184364/102184768/102184919/102187867/108633189	1.70500257864879
chx04210	Apoptosis	43/1662	150/8892	0.00178874147499117	0.00178874147499117	0.00647840355795196	BCL2/CTSO/CASP8/CTSH/ITPR2/PRF1/CTSW/BBC3/FOS/IKBKG/ERN1/TNFSF10/LOC102173837/SPTA1/AKT3/PMAIP1/MAP2K2/LOC102175959/TUBA8/CASP3/TUBA1A/PIK3CD/LOC102177846/LOC102178119/RIPK1/PIK3R3/GADD45A/BIRC5/TRAF1/CTSK/PTPN13/CTSS/PIDD1/ITPR3/ATF4/JUN/EIF2AK3/LMNB1/LOC102187765/GADD45G/APAF1/CTSV/ENDOG	43	15	28	102171130/102171134/102171520/102171591/102173837/102175285/102176404/102177846/102178119/102182975/102183854/102185072/102185423/102187765/102191713	100861254/102168847/102169919/102170638/102170858/102171367/102173038/102173335/102173984/102174051/102175063/102175959/102177031/102177410/102177551/102178407/102179343/102179904/102180077/102183473/102183677/102183747/102184768/102185575/102186582/102188317/102188830/102190225	1.53371841155235
chx05144	Malaria	19/1662	52/8892	0.00182679215977347	0.00182679215977347	0.00650594400761428	TLR2/IL1B/TLR4/LOC100860959/THBS1/LOC102168680/LOC102168959/MYD88/HBBC/LOC102175876/LOC102176710/THBS4/PECAM1/ICAM1/CD40/LOC102183941/CSF3/GYPC/LOC108633303	19	4	15	100860816/102183941/102185602/102187901	100860747/100860955/100860959/100860971/102168680/102168959/102174883/102175045/102175876/102176710/102179675/102179808/102181113/102183249/108633303	1.95487364620939
chx04370	VEGF signaling pathway	20/1662	56/8892	0.00192791828281359	0.00192791828281359	0.00675353600364381	KDR/VEGFA/SHC2/SH2D2A/AKT3/MAP2K2/PPP3CA/PIK3CD/PIK3R3/PLCG2/PRKCA/MAPK12/PLCG1/PPP3R1/SRC/PPP3CB/MAPKAPK2/MAPK11/NOS3/PLA2G4D	20	10	10	100860957/102172854/102175285/102176770/102180890/102180926/102182602/102184033/102184079/102184510	100860836/102169956/102174051/102177551/102179343/102180337/102181878/102182890/102185338/102187867	1.91077875193399
chx01522	Endocrine resistance	30/1662	96/8892	0.00203338378301899	0.00203338378301899	0.00700809690921655	ESR2/IGF1/BCL2/ADCY6/CDKN2C/SHC2/FOS/ADCY2/PRKACA/AKT3/MAP2K2/PIK3CD/PIK3R3/SHC4/CDKN1A/DLL4/ADCY1/MAPK12/SRC/MMP2/MAPK11/ADCY8/JUN/E2F2/ADCY9/ESR1/JAG2/JAG1/GPER1/LOC108633189	30	13	17	102169723/102171520/102171922/102173379/102175285/102180724/102180926/102184510/102185423/102188104/102189484/102189630/106503626	100860823/100860838/100861254/102169557/102169956/102174051/102177551/102179343/102179773/102179898/102180396/102182890/102184364/102184919/102186169/102189768/108633189	1.67193140794224
chx04810	Regulation of actin cytoskeleton	61/1662	231/8892	0.00216836789868805	0.00216836789868805	0.00735469813590097	CYFIP1/PDGFD/SPATA13/DIAPH3/PIP4K2A/ITGB3/CHRM2/CXCR4/ARPC1B/TIAM1/FGFR2/SSH2/IQGAP2/ITGA2/ARPC5/ITGA1/PDGFRA/AKT3/FGF10/RGCC/CRKL/MAP2K2/IQGAP3/GNG12/ARPC3/PIP4K2B/ACTR3/ITGA5/MSN/ACTN1/ABI2/MYL10/MYH10/PIK3CD/PIK3R3/ITGAM/LOC102180368/PAK1/ITGA8/PPP1R12B/EZR/MYLK3/MYLK2/PAK4/SRC/C5/FGFR4/LOC102183974/PDGFRB/LPAR4/APC/ITGA10/ITGA6/PIP5K1B/SCIN/F2R/BDKRB2/VAV3/CHRM3/LOC108634517/LOC108635132	61	11	50	102169193/102175206/102175285/102176070/102180368/102181773/102181980/102182147/102182530/102183974/102184724	100861373/102168651/102168739/102168917/102169417/102169456/102169916/102170108/102170463/102170938/102171273/102171711/102172198/102172564/102172761/102174007/102174051/102174339/102174669/102175345/102175543/102175884/102176276/102176587/102176772/102176966/102177011/102177024/102177371/102177551/102179343/102180100/102180827/102181695/102181781/102182890/102183419/102183685/102184426/102184511…	1.41281822870271
chx05162	Measles	41/1662	143/8892	0.00224995150420694	0.00224995150420694	0.00741765428111383	TLR2/IL1B/HSP70.1/TLR4/BCL2/SLAMF1/CASP8/IL2RA/BBC3/FOS/EIF2AK2/IRAK4/IKBKG/AKT3/MYD88/IFNAR2/MSN/CASP3/PIK3CD/LOC102178315/PIK3R3/CDK6/TNFAIP3/IFIH1/DDX58/HSPA6/JUN/EIF2AK3/LOC102186356/LOC102186893/CBLB/MX1/APAF1/IRF9/CCND3/CD3E/LOC102190983/CD3D/CD3G/IRF7/MX2	41	12	29	100860816/100860849/100861389/102171520/102171591/102178315/102185412/102185423/102186356/102190711/102191154/102191440	100860747/100860955/100861254/102169919/102170059/102171367/102171521/102171575/102174051/102174883/102175057/102176772/102177031/102177551/102179343/102180182/102182977/102183188/102183788/102185575/102186893/102186998/102188635/102188830/102190231/102190470/102190983/106503773/108636422	1.53396783721693
chx04650	Natural killer cell mediated cytotoxicity	44/1662	156/8892	0.00225635542787576	0.00225635542787576	0.00741765428111383	SHC2/LOC102170313/LOC102170874/PRF1/LCK/TNFSF10/SYK/IFNAR2/MAP2K2/LOC102175959/HCST/LOC102176695/PPP3CA/CASP3/PIK3CD/LOC102177708/LOC102178303/PIK3R3/FYN/SHC4/PLCG2/PAK1/PRKCA/ICAM1/PLCG1/LOC102182304/LOC102182573/PPP3R1/IFNGR1/LOC102182856/LOC102183941/PPP3CB/NFATC1/VAV3/LOC106503874/LOC106504020/ULBP1/LOC108635459/ULBP1/RAET1E/LOC108636744/ULBP1,LOC108636749/LOC108636750/LOC108636773	44	19	25	102170874/102171130/102171746/102175285/102175978/102176695/102176770/102180890/102182304/102182573/102182602/102182856/102183941/102184033/102188180/106503874/108636743/108636744/108636773	102169956/102170313/102173335/102174120/102175057/102175959/102177031/102177551/102177708/102178303/102179343/102179673/102179773/102180337/102180827/102181113/102181878/102182698/102189645/106504020/108635170/108635459/108636739/108636749/108636750	1.50902527075812
chx04660	T cell receptor signaling pathway	31/1662	101/8892	0.0023699733431195	0.0023699733431195	0.00767311943625613	PDCD1/CD4/PRKCQ/FOS/IKBKG/LCK/AKT3/MAP2K2/LOC102176695/PPP3CA/PIK3CD/PIK3R3/FYN/NCK2/PAK1/MAPK12/PLCG1/PAK4/PPP3R1/PPP3CB/MAPK11/CD8B/CD8A/JUN/CBLB/NFATC1/MAP3K8/VAV3/CD3E/CD3D/CD3G	31	21	10	102170124/102170884/102171520/102171591/102171746/102175285/102176695/102176770/102180601/102180926/102182530/102182602/102184033/102184510/102184733/102185010/102185423/102188180/102190711/102191154/102191440	102168321/102174051/102177551/102179343/102179673/102180827/102181878/102186998/102188512/102189645	1.64213461057297
chx04978	Mineral absorption	21/1662	61/8892	0.0025312540101699	0.0025312540101699	0.0080729703702198	SLC34A1/HMOX1/LOC100861136/LOC102172205/SLC26A9/ATP2B1/LOC102176524/VDR/STEAP1/STEAP2/ATP1A1/SLC9A3/ATP2B2/SLC30A1/LOC102188072/ATP1B3/HMOX2/LOC102190297,SLC11A2/LOC102190935/LOC108633809/LOC108637967	21	4	17	100860858/102174093/102177594/102187815	100860951/100861136/102172205/102172831/102176524/102177954/102178423/102183561/102184475/102187972/102188072/102188357/102189453/102190297/102190935/108633809/108637967	1.84186541989702
chx05133	Pertussis	25/1662	77/8892	0.00261611629954646	0.00261611629954646	0.00822092273696489	NOS2/IL1B/TLR4/CALM3/FOS/IRAK4/NLRP3/MYD88/ITGA5/CASP3/CD14/ITGAM/MAPK12/LY96/C5/MAPK11/CALM1/JUN/GNAI1/CALML6/NOD1/IRF1/C1R/C1S/GNAI3	25	9	16	100860816/102169697/102171520/102180926/102184510/102185007/102185423/102187248/102187833	100860742/100860955/102171575/102173382/102174883/102176587/102177031/102177056/102180100/102182808/102183419/102185804/102188583/102188835/102189289/108635583	1.73707159266726
chx04928	Parathyroid hormone synthesis, secretion and action	32/1662	106/8892	0.00272568839950285	0.00272568839950285	0.00844110976505079	SLC34A1/MMP14/BCL2/ADCY6/NR4A2/RXRG/MMP16/ITPR2/PDE4C/FOS/ADCY2/PRKACA/MEF2D/MMP24/VDR/CDKN1A/ADCY1/PRKCA/MAFB/RUNX2/ITPR3/ADCY8/ATF4/GNAI1/ADCY9/PLCB1/EGR1/PDE4A/CREB5/LOC108633189/LOC108634606/GNAI3	32	19	13	100860858/102169808/102170009/102171320/102171520/102171922/102173379/102174260/102176054/102177594/102180724/102180890/102181317/102185072/102188104/102188148/102188309/102188762/108634606	100861171/100861254/102169557/102170337/102170858/102179898/102183278/102184768/102184919/102185804/102190378/108633189/108635583	1.61514883182345
chx04114	Oocyte meiosis	36/1662	123/8892	0.00277004443991061	0.00277004443991061	0.00845592513235871	AR/IGF1/CDK1/ANAPC11/ADCY6/CALM3/SPDYA/CDC27/ITPR2/AURKA/CDC20/ADCY2/BUB1/CPEB3/PRKACA/FBXO5/YWHAZ/PPP3CA/ESPL1/CCNB2/ADCY1/MAPK12/PPP3R1/STAG3/PPP3CB/MAPK11/ITPR3/ADCY8/SGO1/CALM1/CAMK2G/YWHAQ/CALML6/ADCY9/CCNB1/MAD2L1	36	16	20	100860827/102169049/102169697/102171922/102173255/102173379/102176770/102180724/102180926/102182602/102184033/102184510/102185007/102185715/102187248/102188104	100860838/100861361/102169557/102170057/102170548/102170858/102171259/102171483/102172729/102174572/102175223/102177959/102179856/102183477/102184768/102184919/102184952/102186877/102188170/102191505	1.5659064893898
chx04064	NF-kappa B signaling pathway	31/1662	103/8892	0.00331440495681543	0.00331440495681543	0.00997515502199455	IL1B/TLR4/EDA/BCL2/PRKCQ/IRAK4/IKBKG/LCK/SYK/CCL19/MYD88/LOC102176695/CD14/RIPK1/CYLD/GADD45A/PLCG2/ICAM1/TRIM25/PLCG1/LY96/TRAF1/TNFAIP3/CD40/DDX58/PIDD1/LYN/LOC102186320/IL1R1/TRAF5/GADD45G	31	9	22	100860816/102170884/102171591/102171746/102174844/102176695/102182975/102183854/102186320	100860955/100861240/100861254/102171575/102174120/102174883/102177056/102178407/102179035/102179904/102180337/102181113/102181625/102181878/102182808/102182977/102183249/102183788/102184639/102187231/102188243/102188317	1.61024850162981
chx05170	Human immunodeficiency virus 1 infection	60/1662	231/8892	0.00352269323272605	0.00352269323272605	0.0104547766994647	TLR2/TLR4/BCL2/CDK1/CALM3/LOC102169889/CXCR4/CASP8/CD4/GNG4/ITPR2/FOS/IRAK4/IKBKG/LOC102173185/AKT3/GNB5/MYD88/CRKL/CUL4A/MAP2K2/GNG12/PPP3CA/CASP3/PIK3CD/RIPK1/PIK3R3/CCNB2/LOC102179935/PLCG2/PAK1/PRKCA/MAPK12/LOC102181347/PLCG1/PAK4/PPP3R1/GNG7/PPP3CB/MAPK11/ITPR3/CALM1/JUN/GNGT1/GNAI1/LOC102185917/MB21D1/CALML6/CCNB1/NFATC1/TRAF5/LOC102188814/GNG2/CUL5/CD3E/CD3D/GNB4/CD3G/GNAI3/LOC108636404	60	25	35	102169697/102170124/102171520/102171591/102175206/102175217/102175285/102176770/102180890/102180926/102181347/102182530/102182602/102183232/102184033/102184510/102185007/102185423/102185917/102187248/102188180/102190245/102190711/102191154/102191440	100860747/100860955/100861254/100861361/102169889/102169916/102169919/102170665/102170858/102171575/102173185/102174051/102174574/102174883/102175543/102177031/102177551/102178407/102179343/102179856/102179935/102180337/102180827/102181878/102184768/102185427/102185804/102187049/102188170/102188243/102188814/102189312/102191178/108635583/108636404	1.38965727413381
chx05145	Toxoplasmosis	33/1662	112/8892	0.00362260970712709	0.00362260970712709	0.0106040341823619	NOS2/TLR2/HSP70.1/TLR4/BCL2/ALOX5/CASP8/LAMC1/IRAK4/IKBKG/PIK3CG/AKT3/MYD88/LAMA1/LAMB1/CASP3/LAMA4/LOC102178315/MAPK12/IFNGR1/LY96/CD40/MAPK11/LAMC3/HSPA6/GNAI1/ITGA6/LDLR/LAMA2/IL10RA/LOC102188986/LOC102190745/GNAI3	33	8	25	100860849/102171591/102178315/102180926/102184510/102185412/102188986/102190745	100860742/100860747/100860955/100861254/102168425/102169919/102170256/102171575/102173256/102174051/102174883/102176003/102176661/102177031/102177440/102182698/102182808/102183249/102184914/102185804/102186530/102186579/102187050/102188959/108635583	1.57639247034554
chx04722	Neurotrophin signaling pathway	35/1662	121/8892	0.0038867464643589	0.0038867464643589	0.0112234641858443	BCL2/CALM3/ARHGDIG/SHC2/PRKCD/IRAK4/MATK/AKT3/RAP1B/CRKL/MAP2K2/RAPGEF1/PIK3CD/NTF3/PIK3R3/SHC4/NTRK2/PLCG2/BDNF/MAPK12/NTF4/PLCG1/SH2B3/MAPKAPK2/ABL1/MAPK11/IRS1/CALM1/ATF4/JUN/SH2B2/NTRK3/CAMK2G/CALML6/CAMK4	35	16	19	102169697/102173735/102175206/102175285/102176334/102180926/102181070/102184079/102184510/102184858/102185007/102185072/102185423/102185424/102185715/102187248	100861254/102169819/102169956/102171471/102171575/102174051/102174543/102177551/102178804/102179343/102179773/102180223/102180337/102180782/102181878/102181888/102184349/102185689/102187484	1.5475728734672
chx04916	Melanogenesis	30/1662	100/8892	0.00403040080516872	0.00403040080516872	0.0114831068554281	KITLG/KIT/WNT9B/ADCY6/CALM3/FZD6/ADCY2/FZD7/PRKACA/TCF7/FZD10/MAP2K2/FZD9/ADCY1/PRKCA/FZD1/WNT9A/ADCY8/CALM1/CAMK2G/GNAI1/EDNRB/CALML6/WNT4/ADCY9/PLCB1/DVL1/FZD8/LOC108633189/GNAI3	30	16	14	102169697/102171922/102172948/102173379/102175285/102180448/102180724/102180890/102184896/102185007/102185715/102187248/102187819/102188104/102188148/102189698	100860807/100861386/102169419/102169557/102170617/102173736/102174961/102183205/102184919/102185804/102186699/106502750/108633189/108635583	1.60505415162455
chx04931	Insulin resistance	33/1662	113/8892	0.00422032085208539	0.00422032085208539	0.0118659990716528	LOC100860959/PPARA/PRKCQ/PRKCD/PPP1R3C/SLC27A5/SLC27A1/AKT3/PPP1R3D/PIK3CD/ACACB/PIK3R3/MLXIP/MLXIPL/PCK2/TBC1D4/TRIB3/PPP1R3A/PYGM/SLC27A6/IRS1/FOXO1/NOS3/PYGB/PTEN/PRKCZ/AGT/CPT1A/GYS1/SLC27A4/CREB5/PYGL/LOC108633303	33	13	20	100861393/102170884/102172686/102172839/102173729/102174315/102179406/102180863/102183659/102183771/102184858/102186420/102188970	100860959/102171471/102174051/102177551/102178200/102179343/102179624/102179952/102181514/102184423/102184915/102185338/102185666/102185891/102187651/102187923/102190047/102190378/102190697/108633303	1.56244209450177
chx03320	PPAR signaling pathway	27/1662	88/8892	0.00440942218839582	0.00440942218839582	0.0122366740156439	FABP3/LOC100860959/LOC100861279/PPARA/RXRG/FADS2/PLIN5/PLIN4/SLC27A5/CPT1C/SLC27A1/SCD5/ACSL5/LOC102177672/PCK2/FABP5/APOA1/ACSL4/ACOX2/SLC27A6/ACSL3/FABP7/CPT1A/SLC27A4/PLIN1/LOC108633303/LOC108634606	27	10	17	100861393/102170009/102171595/102171863/102172839/102173729/102184385/102187769/102190552/108634606	100860846/100860959/100861279/102171133/102173497/102175106/102177304/102177672/102179952/102180059/102180141/102181277/102184423/102185694/102187923/102190047/108633303	1.64153265507056
chx05418	Fluid shear stress and atherosclerosis	40/1662	144/8892	0.0046628249776701	0.0046628249776701	0.0127740009509721	CAV1/IL1B/KDR/ASS1/HMOX1/VEGFA/HSP90AB1/BCL2/ITGB3/CALM3/FOS/IKBKG/AKT3/CDH5/LOC102174708/CAV2/PIK3CD/PIK3R3/PECAM1/MAPK12/ICAM1/TRPV4/KEAP1/SRC/MMP2/MAPK11/CALM1/NOS3/JUN/LOC102185621/PRKCZ/IL1R2/IL1R1/CALML6/GSTM3/CTSV/LOC102190481/LOC106503993/LOC108633298/MGST1	40	18	22	100860816/100860879/100860957/102169697/102171520/102171591/102174708/102180926/102182688/102184510/102185007/102185423/102186420/102187248/102188913/102190481/106503993/108633298	100860749/100860836/100860951/100861006/100861254/102169417/102174051/102174054/102176581/102177551/102179343/102179808/102181113/102181145/102182890/102184364/102185338/102185621/102186601/102187231/102190225/108636034	1.48616125150421
chx04923	Regulation of lipolysis in adipocytes	20/1662	60/8892	0.00482803360708655	0.00482803360708655	0.0130591715155039	LOC100861279/ADCY6/ADCY2/PRKACA/AKT3/PIK3CD/PIK3R3/ADCY1/ABHD5/ADORA1/CIDEC/IRS1/ADCY8/GNAI1/NPY1R/NPR1/ADCY9/PLIN1/LOC108633189/GNAI3	20	7	13	102171922/102173379/102180724/102183371/102184858/102188104/102190552	100861279/102169557/102174051/102177551/102179343/102181248/102181801/102184919/102185804/102186285/102186447/108633189/108635583	1.78339350180505
chx04723	Retrograde endocannabinoid signaling	40/1662	145/8892	0.00530588624600606	0.00530588624600606	0.014172301420253	NDUFS7/CACNA1A/ADCY6/KCNJ5/GNG4/ITPR2/ADCY2/NDUFA3/PRKACA/GNB5/CACNA1D/GNG12/NDUFA1/CNR1/GABRE/ADCY1/PRKCA/MAPK12/NDUFS6/GNG7/GABRG1/GABRA2/MAPK11/ITPR3/ADCY8/NDUFS8/GNGT1/GNAI1/NDUFA13/NDUFS3/ADCY9/PLCB1/GNG2/NAPEPLD/GNB4/GNAI3/ND4L/ND1,CYTB,ND4,ND6/ND1,CYTB,ND4,ND6/ND1,CYTB,ND4,ND6	40	21	19	100860782/102171922/102172091/102173379/102177419/102180724/102180890/102180926/102181207/102183232/102184510/102185248/102187118/102188065/102188104/102188148/102189544/1485864/1485865/1485866/1485867	102168441/102169557/102169739/102170665/102170858/102174574/102174706/102175543/102177799/102179745/102183675/102183947/102184768/102184919/102185427/102185804/102189312/102191178/108635583	1.4759118635628
chx04935	Growth hormone synthesis, secretion and action	34/1662	119/8892	0.00542060971177899	0.00542060971177899	0.0142999840349725	GHR/IGF1/ADCY6/SHC2/ITPR2/FOS/ADCY2/PRKACA/AKT3/IGFBP3/CACNA1D/CRKL/MAP2K2/PIK3CD/PIK3R3/SHC4/PLCG2/ADCY1/PRKCA/MAPK12/PLCG1/MAPK11/ITPR3/IRS1/ADCY8/ATF4/GNAI1/ADCY9/PLCB1/LOC102188365/CREB5/LOC108633189/IGFALS/GNAI3	34	15	19	100860790/102171520/102171922/102173379/102175206/102175285/102180724/102180890/102180926/102184510/102184858/102185072/102188104/102188148/108633905	100860838/102169557/102169956/102170858/102174051/102174541/102174706/102177551/102179343/102179773/102180337/102181878/102184768/102184919/102185804/102188365/102190378/108633189/108635583	1.52862300154719
chx04728	Dopaminergic synapse	37/1662	133/8892	0.00617459167636074	0.00617459167636074	0.0160903993620184	CACNA1A/DRD1/LOC102169371/CALM3/KCNJ5/GNG4/ITPR2/FOS/PRKACA/LOC102173865/AKT3/GNB5/CACNA1D/GNG12/PPP3CA/LOC102180115/PRKCA/MAPK12/GNG7/PPP3CB/MAPK11/ITPR3/CALM1/ATF4/GNGT1/CAMK2G/GNAI1/CALML6/PLCB1/PPP2R2C/GNG2/CREB5/GNB4/COMT/LOC108633189/LOC108633215/GNAI3	37	19	18	102168830/102169697/102171520/102173379/102173865/102176770/102180115/102180890/102180926/102183232/102184033/102184510/102185007/102185072/102185715/102187248/102188148/102191825/108633215	102168441/102169371/102169739/102170665/102170858/102174051/102174574/102174706/102175543/102184768/102185427/102185804/102188298/102189312/102190378/102191178/108633189/108635583	1.48839608045384
chx00220	Arginine biosynthesis	9/1662	20/8892	0.00626290611580563	0.00626290611580563	0.0161239054091128	NOS2/ASL/ASS1/GPT2/ACY1/NOS3/NOS1/GLS2/GLUL	9	3	6	100860879/102173681/102185490	100860742/100860854/102173979/102185338/102188116/102191069	2.40758122743682
chx05214	Glioma	23/1662	74/8892	0.00692210957065726	0.00692210957065726	0.017498577064705	IGF1/CALM3/SHC2/PDGFRA/AKT3/MAP2K2/PIK3CD/PIK3R3/SHC4/CDKN1A/GADD45A/CDK6/PLCG2/PRKCA/PLCG1/PDGFRB/CALM1/CAMK2G/PTEN/E2F2/CALML6/CAMK4/GADD45G	23	6	17	102169697/102175285/102180890/102185007/102185715/102187248	100860838/102169956/102174007/102174051/102177551/102179343/102179773/102179898/102179904/102180182/102180337/102181878/102184426/102185891/102186169/102187484/102188317	1.66289394087228
chx04145	Phagosome	44/1662	165/8892	0.00696064087672379	0.00696064087672379	0.017498577064705	TLR2/TLR4/LOC100860959/THBS1/COLEC12/ITGB3/ATP6V1E2/ATP6V0E2/MSR1/ITGA2/LOC102172952/LOC102173837/LOC102173987/EEA1/SEC61A1/TUBA8/ITGA5/CD14/TUBA1A/LOC102177846/LOC102178119/TUBB6/SCARB1/THBS4/ITGAM/MRC1/MARCO/LOC102181347/CTSS/DYNC1I1/NOS1/MPO/LOC102185917/ATP6V1A/LOC102186356/ATP6V0A1/LOC102187765/LOC102188814/C1R/LOC102188986/CTSV/LOC102190745/TUBB2A/LOC108633303	44	14	30	102169483/102170666/102173837/102175190/102176404/102177846/102178119/102181347/102185490/102185917/102186356/102187765/102188986/102190745	100860747/100860955/100860959/100860971/102168505/102169417/102171570/102172198/102172952/102173987/102175814/102176587/102177056/102177410/102178409/102178475/102179675/102180100/102181218/102181250/102183747/102183933/102185772/102186053/102186995/102188814/102188835/102190225/108633269/108633303	1.42671480144404
chx05031	Amphetamine addiction	22/1662	70/8892	0.0070686701692816	0.0070686701692816	0.0175373645050663	FOSB/DRD1/LOC102169371/CALM3/FOS/PRKACA/CACNA1D/PPP3CA/LOC102180115/PRKCA/PPP3R1/PPP3CB/CALM1/ATF4/JUN/CAMK2G/CALML6/CAMK4/CREB5/GRIN3A/LOC108633189/LOC108633215	22	16	6	100860839/102168830/102169697/102171520/102173379/102176770/102180115/102180890/102182602/102184033/102185007/102185072/102185423/102185715/102187248/108633215	102169371/102174706/102187484/102190378/102191614/108633189	1.68148530170191
chx00604	Glycosphingolipid biosynthesis - ganglio series	8/1662	17/8892	0.00714021269134843	0.00714021269134843	0.0175373645050663	B4GALNT1/HEXB/LOC102181993/B3GALT4/SLC33A1/ST8SIA1/ST6GALNAC3/ST3GAL5	8	1	7	102182551	102173266/102181720/102181993/102183640/102187381/102190655/102190883	2.51773200254831
chx05022	Pathways of neurodegeneration - multiple diseases	110/1662	476/8892	0.00756501888807187	0.00756501888807187	0.0183696032808444	NOS2/NDUFS7/RAB1A/IL1B/MAPT/BCL2/C8H9orf72/SNCAIP/LOC102168533/DNAH7/SNCA/WNT9B/CALM3/CASP8/AXIN1/FZD6/ITPR2/NDUFA3/PARK2/FZD7/LOC102172952/ERN1/SLC25A5/DNAH1/LOC102173837/CACNA1D/FZD10/MAP2K2/LOC102175610/PSMB3/TUBA8/PSMD8/UBA7/PPP3CA/CASP3/TUBA1A/NDUFA1/LOC102177846/CDK5/LOC102178119/TUBB6/LOC102178813/DNAH17/RYR1/SPTBN2/DNAH10/PSMD6/FZD9/PSMC6/BDNF/PRKCA/MAPK12/LOC102181181/NDUFS6/MFN2/UBE2L6/…	110	54	56	100860782/100860816/100860820/102168533/102169697/102170375/102172091/102172812/102172948/102173837/102175285/102175610/102176404/102176770/102177419/102177846/102178040/102178119/102179229/102179503/102180448/102180890/102180926/102181181/102181207/102181325/102182602/102184033/102184391/102184510/102184724/102184896/102185007/102185072/102185229/102185248/102185490/102185715/102186147/102187118…	100860742/100860796/100861254/102168257/102168341/102169141/102169368/102169419/102169919/102170617/102170858/102172952/102173038/102173075/102173136/102174706/102174961/102175796/102176723/102176743/102177031/102177410/102178409/102178813/102178942/102179357/102180165/102180674/102180782/102181617/102181749/102181878/102183205/102183635/102184016/102184096/102184361/102184768/102185051/102185189…	1.2363862512514
chx05166	Human T-cell leukemia virus 1 infection	59/1662	235/8892	0.00822957525256522	0.00822957525256522	0.0197587673124866	ETS1/ANAPC11/ADCY6/CDKN2C/IL2RA/CD4/CDC27/MYC/CDC20/FOS/IKBKG/LCK/ADCY2/FOSL1/SLC25A5/PRKACA/AKT3/NRP1/MAP2K2/TLN2/BUB1B/PPP3CA/ETS2/PIK3CD/ESPL1/LOC102178813/PIK3R3/CCNB2/CDKN1A/ADCY1/ICAM1/LOC102181347/PPP3R1/CD40/ZFP36/PPP3CB/CHEK2/ADCY8/ATF4/JUN/PTEN/LOC102185917/E2F2/IL1R2/IL1R1/ADCY9/NFATC1/EGR1/LOC102188814/LOC102188986/GPS2/CREB5/CCND3/CD3E/LOC102190745/CD3D/CD3G/MAD2L1/CRTC1	59	29	30	102169049/102169723/102170124/102171520/102171591/102171746/102171922/102173379/102175285/102175583/102176770/102180724/102181347/102182602/102183627/102184033/102185072/102185423/102185917/102188104/102188180/102188309/102188986/102189430/102190711/102190745/102191154/102191440/106502271	100860919/102169557/102170059/102170548/102171262/102171483/102172040/102173075/102174051/102175037/102176047/102177477/102177551/102177959/102178813/102179343/102179856/102179898/102181113/102183249/102184180/102184919/102185891/102186169/102186601/102187231/102188814/102190378/102190470/102191505	1.34323680774253
chx05146	Amoebiasis	33/1662	118/8892	0.00860558486086477	0.00860558486086477	0.0204319734123456	NOS2/TLR2/IL1B/COL1A1/COL3A1/COL1A2/TLR4/LAMC1/COL4A1/COL4A2/PRKACA/LAMA1/LAMB1/COL4A5/ACTN1/CASP3/CD14/LAMA4/PIK3CD/PIK3R3/ITGAM/ADCY1/PRKCA/LOC102183974/LOC102184299/LAMC3/IL1R2/LAMA2/IL1R1/PLCB1/COL4A4/LOC108633189/RPL10A	33	6	27	100860816/102173379/102180724/102180890/102183974/102188148	100860742/100860747/100860828/100860938/100860940/100860955/102170256/102171079/102171347/102176003/102176661/102176947/102176966/102177031/102177056/102177440/102177551/102179343/102180100/102184299/102184914/102186601/102187050/102187231/102190083/108633189/108634775	1.49623692100594
chx05134	Legionellosis	19/1662	59/8892	0.00894350477770287	0.00894350477770287	0.0210009423929865	TLR2/EEF1A1/RAB1A/IL1B/HSP70.1/TLR4/CASP8/MYD88/BCL2L13/CASP3/CD14/LOC102178315/HSF1/ITGAM/NAIP/HSPA6/APAF1/NLRC4/LOC102191173	19	7	12	100860816/100860849/102175373/102178315/102178552/102185412/102191173	100860747/100860780/100860796/100860955/102169919/102174883/102177031/102177056/102180100/102185222/102188830/102189315	1.72293948479471
chx04726	Serotonergic synapse	34/1662	123/8892	0.00933664029784587	0.00933664029784587	0.0216857892501454	ALOX5/CACNA1A/LOC102169002/LOC102169371/KCNJ5/GNG4/ITPR2/SLC6A4/PRKACA/GNB5/CACNA1D/GNG12/CASP3/LOC102177333/TRPC1/RAPGEF3/LOC102179192/LOC102180115/PRKCA/GNG7/ITPR3/LOC102184867/GNGT1/GNAI1/PLA2G4D/PLCB1/GNG2/LOC102190572/LOC102191099/GNB4/LOC108633189/LOC108633215/LOC108634669/GNAI3	34	10	24	102169002/102173379/102177333/102179192/102180115/102180890/102183232/102188148/108633215/108634669	102168425/102168441/102169371/102169739/102170665/102170858/102172383/102174574/102174706/102175543/102177031/102177932/102178145/102184768/102184867/102185427/102185804/102187867/102189312/102190572/102191099/102191178/108633189/108635583	1.4789116844237
chx05132	Salmonella infection	64/1662	260/8892	0.00962670373292465	0.00962670373292465	0.0221190815821585	TLR2/IL1B/RHOB/GAPDH/TLR4/HSP90AB1/BCL2/CYFIP1/CASP8/ARPC1B/PLEKHM2/MYC/FOS/IRAK4/IKBKG/ARPC5/PKN1/LOC102172952/PIK3CG/PODXL/TNFSF10/NLRP3/TCF7/LOC102173837/AKT3/MYD88/MAP2K2/STX10/ARPC3/LOC102175959/ACTR3/TUBA8/ANXA2/MYL10/CASP3/CD14/TUBA1A/PIK3CD/LOC102177846/LOC102178119/RIPK1/TUBB6/CYTH1/PAK1/MAPK12/LOC102181016/KPNA3/RHOJ/LY96/DYNLL2/DYNC1I1/MAPK11/RIPK3/NAIP/JUN/ARHGEF26/LOC102187765/NOD1/E…	64	21	43	100860816/100860872/102170806/102171520/102171591/102172617/102173837/102175285/102175756/102176404/102177846/102178119/102180926/102181016/102181875/102183538/102184510/102185423/102187765/102187833/102191173	100860747/100860818/100860955/100861006/100861254/100861373/102169919/102170108/102171262/102171575/102172564/102172952/102173256/102173260/102173335/102173382/102173736/102174051/102174883/102175884/102175959/102176276/102176424/102177024/102177031/102177056/102177410/102177551/102178407/102178409/102178660/102180827/102182314/102182808/102183933/102185184/102185222/102185872/102188650/102189315…	1.31696750902527
chx05224	Breast cancer	40/1662	150/8892	0.00975543727592387	0.00975543727592387	0.0221764139643062	ESR2/IGF1/KIT/WNT9B/SHC2/AXIN1/FZD6/MYC/FOS/FZD7/BRCA1/TCF7/AKT3/FGF10/FZD10/MAP2K2/PIK3CD/HEY1/PIK3R3/SHC4/CDKN1A/GADD45A/CDK6/DLL4/FZD9/BRCA2/FZD1/APC/WNT9A/JUN/PTEN/E2F2/WNT4/GADD45G/ESR1/JAG2/DVL1/JAG1/HEYL/FZD8	40	12	28	102170375/102171520/102172948/102175285/102180448/102184724/102184896/102185423/102187819/102189484/102189630/102189698	100860823/100860838/100861386/102169419/102169956/102170617/102171262/102173121/102173736/102174051/102174339/102174961/102177551/102178088/102179343/102179773/102179898/102179904/102180182/102180396/102182417/102183205/102185891/102186169/102188317/102189768/102191579/106502750	1.42671480144404
chx05163	Human cytomegalovirus infection	60/1662	242/8892	0.0102058573582277	0.0102058573582277	0.0229561112877588	IL1B/VEGFA/ITGB3/ADCY6/CALM3/CXCR4/CASP8/GNG4/ITPR2/MYC/IKBKG/ADCY2/PRKACA/PDGFRA/AKT3/GNB5/CRKL/MAP2K2/GNG12/PPP3CA/CASP3/PIK3CD/RIPK1/PIK3R3/LOC102179590/CDKN1A/CDK6/ADCY1/PRKCA/MAPK12/LOC102181347/PPP3R1/SRC/GNG7/PPP3CB/MAPK11/ITPR3/ADCY8/CALM1/ATF4/GNGT1/GNAI1/LOC102185917/E2F2/MB21D1/IL1R1/CALML6/ADCY9/PLCB1/NFATC1/TRAF5/PTGER4/CXCR2/LOC102188814/IL10RA/GNG2/CREB5/GNB4/LOC108633189/GNAI3	60	24	36	100860816/100860957/102169697/102171591/102171922/102173379/102175206/102175285/102176770/102180724/102180890/102180926/102181347/102182602/102183232/102184033/102184510/102185007/102185072/102185917/102187248/102188104/102188148/102188180	102169417/102169557/102169916/102169919/102170665/102170858/102171262/102174007/102174051/102174574/102175543/102177031/102177551/102178407/102179343/102179590/102179898/102180182/102182890/102184768/102184919/102185427/102185804/102186169/102187049/102187231/102188243/102188631/102188811/102188814/102188959/102189312/102190378/102191178/108633189/108635583	1.32649103440045
chx05165	Human papillomavirus infection	84/1662	356/8892	0.0107271694736658	0.0107271694736658	0.0238773618766903	COL2A1/COL1A1/COL1A2/VEGFA/THBS1/DLG2/ITGB3/WNT9B/ATP6V1E2/CASP8/ISG15/LAMC1/AXIN1/FZD6/ATP6V0E2/COL4A1/COL4A2/EIF2AK2/IKBKG/ITGA2/ITGA1/FZD7/PRKACA/TCF7/AKT3/FZD10/IFNAR2/MAP2K2/LAMA1/ITGA5/LAMB1/COL4A5/CASP3/LAMA4/PIK3CD/RFNG/HEY1/PKM/PIK3R3/THBS4/CDKN1A/CDK6/FZD9/LOC102181347/ITGA8/SCRIB/TLR3/FZD1/PDGFRB/APC/MAML2/WNT9A/LAMC3/FOXO1/COL9A1/ITGA10/PTEN/LOC102185917/RBPJL/ATP6V1A/PRKCZ/ITGA6/ATP6…	84	21	63	100860957/102169162/102169483/102170375/102170666/102171591/102172948/102173379/102175285/102178013/102178731/102180448/102181347/102182705/102184724/102184896/102185917/102186420/102187819/102188460/102189698	100860743/100860828/100860940/100860971/102169417/102169419/102169919/102169982/102170256/102170617/102171079/102171347/102171521/102172198/102172761/102173736/102174051/102174961/102175057/102176003/102176587/102176661/102176947/102177031/102177440/102177551/102178088/102179343/102179675/102179898/102180182/102181695/102182757/102183205/102184426/102184738/102184914/102184915/102185378/102185415…	1.26240214172717
chx04218	Cellular senescence	43/1662	166/8892	0.0127897426923116	0.0127897426923116	0.0281749079385703	ETS1/CDK1/CALM3/FOXM1/ITPR2/MYC/SLC25A5/AKT3/IGFBP3/CACNA1D/MAP2K2/PPP3CA/PIK3CD/LOC102178813/PIK3R3/CCNB2/CDKN1A/GADD45A/CDK6/TRAF3IP2/MAPK12/TRPV4/LOC102181347/CDC25A/PPP3R1/PPP3CB/MAPKAPK2/CHEK2/MAPK11/ITPR3/FOXO1/CALM1/PTEN/LOC102185917/E2F2/GATA4/CALML6/CCNB1/NFATC1/GADD45G/LOC102188814/LIN52/CCND3	43	14	29	102169697/102175285/102176770/102180926/102181347/102182602/102184033/102184079/102184510/102185007/102185917/102187248/102188180/102189043	100860919/100861361/102170590/102170858/102171262/102173075/102174051/102174541/102174706/102177551/102178813/102179343/102179856/102179898/102179904/102180182/102180672/102181145/102181731/102184180/102184768/102184915/102185891/102186169/102186866/102188170/102188317/102188814/102190470	1.3858901309208
chx04670	Leukocyte transendothelial migration	31/1662	113/8892	0.0141344687564807	0.0141344687564807	0.0308195183411985	CXCR4/CDH5/RAP1B/F11R/CLDN20/MSN/ACTN1/MYL10/CLDN19/PIK3CD/CLDN11/RAPGEF3/CTNNA3/PIK3R3/PECAM1/ITGAM/PLCG2/PRKCA/MAPK12/ICAM1/EZR/PLCG1/MMP2/MAPK11/OCLN/GNAI1/CLDN7/JAM2/VAV3/CLDN1/GNAI3	31	5	26	102178978/102180890/102180926/102184510/102188896	102169916/102174054/102174543/102175451/102176608/102176772/102176966/102177024/102177119/102177551/102177753/102178145/102179343/102179808/102180100/102180337/102181113/102181781/102181878/102184364/102185782/102185804/102189619/102189645/102189710/108635583	1.46774863422894
chx04720	Long-term potentiation	20/1662	66/8892	0.0151509995661879	0.0151509995661879	0.032512585478054	CALM3/ITPR2/PRKACA/RAP1B/MAP2K2/PPP1R1A/PPP3CA/RAPGEF3/ADCY1/PRKCA/PPP3R1/PPP3CB/ITPR3/ADCY8/CALM1/ATF4/CAMK2G/CALML6/CAMK4/PLCB1	20	14	6	102169697/102173379/102175285/102176303/102176770/102180724/102180890/102182602/102184033/102185007/102185072/102185715/102187248/102188148	102170858/102174543/102178145/102184768/102184919/102187484	1.62126681982278
chx04512	ECM-receptor interaction	27/1662	96/8892	0.0152152493616509	0.0152152493616509	0.032512585478054	COL2A1/COL1A1/COL1A2/LOC100860959/THBS1/ITGB3/LAMC1/COL4A1/CD47/COL4A2/ITGA2/ITGA1/LAMA1/ITGA5/LAMB1/COL4A5/LAMA4/THBS4/ITGA8/LAMC3/COL9A1/ITGA10/ITGA6/LAMA2/COL4A4/LOC108633303/RPL10A	27	0	27		100860743/100860828/100860940/100860959/100860971/102169417/102170256/102171079/102171100/102171347/102172198/102172761/102176003/102176587/102176661/102176947/102177440/102179675/102181695/102184914/102185378/102185415/102186530/102187050/102190083/108633303/108634775	1.50473826714801
chx04972	Pancreatic secretion	29/1662	105/8892	0.0157111784006566	0.0157111784006566	0.0332399084453704	PLA2G2C/ADCY6/LOC102169641/BST1/ITPR2/ADCY2/CD38/SLC12A2/ATP2B1/RAP1B/KCNQ1/LOC102176524/TRPC1/ADCY1/PRKCA/CPB2/ATP1A1/ITPR3/ADCY8/ATP2A1/ATP2B2/LOC102188098/ADCY9/PLCB1/ATP1B3/LOC108633189/CHRM3/LOC108633809/SCT	29	13	16	102169641/102171922/102173836/102174093/102180724/102180890/102181135/102187450/102187815/102188098/102188104/102188148/108634224	102168220/102169557/102169848/102170858/102172881/102174543/102174913/102176524/102177932/102183561/102184768/102184919/102188357/108633189/108633307/108633809	1.47766890149562
chx04914	Progesterone-mediated oocyte maturation	26/1662	92/8892	0.0159844067093994	0.0159844067093994	0.033486424788525	IGF1/HSP90AB1/CDK1/ANAPC11/ADCY6/SPDYA/CDC27/AURKA/ADCY2/BUB1/CPEB3/PRKACA/AKT3/PIK3CD/PIK3R3/CCNB2/ADCY1/MAPK12/CDC25A/MAPK11/ADCY8/GNAI1/ADCY9/CCNB1/MAD2L1/GNAI3	26	8	18	102169049/102171922/102173255/102173379/102180724/102180926/102184510/102188104	100860838/100861006/100861361/102169557/102170057/102170548/102171259/102172729/102174051/102177551/102179343/102179856/102181731/102184919/102185804/102188170/102191505/108635583	1.51200753413907
chx05030	Cocaine addiction	16/1662	50/8892	0.0167328390962968	0.0167328390962968	0.0345349138942592	FOSB/DRD1/LOC102169371/PRKACA/CDK5/LOC102180115/BDNF/ATF4/JUN/GNAI1/CREB5/LOC102190425/GRIN3A/LOC108633189/LOC108633215/GNAI3	16	8	8	100860839/102168830/102173379/102178040/102180115/102185072/102185423/108633215	102169371/102180782/102185804/102190378/102190425/102191614/108633189/108635583	1.71205776173285
chx00760	Nicotinate and nicotinamide metabolism	13/1662	38/8892	0.0168081255800631	0.0168081255800631	0.0345349138942592	QPRT/BST1/NMNAT2/CD38/LOC102176691/PNP/LOC102180514/SIRT3/NT5M/LOC102187632/NT5E/ENPP1/NT5C1A	13	4	9	102170807/102181661/102183821/102191298	102169244/102169848/102172881/102176691/102176963/102180514/102187632/102189125/102190787	1.83032490974729
chx04666	Fc gamma R-mediated phagocytosis	27/1662	97/8892	0.017436543101206	0.017436543101206	0.0354848947322788	ARPC1B/PRKCD/MARCKSL1/ARPC5/LOC102173987/AKT3/SYK/CRKL/MYO10/ARPC3/ACTR3/PIK3CD/PIK3R3/PLCG2/PAK1/PRKCA/PLCG1/LYN/LOC102186356/PIP5K1B/SCIN/PLA2G4D/ASAP2/VAV3/LOC108634517/MARCKS/LOC108637962	27	3	24	102175206/102180890/102186356	102170108/102171471/102171472/102172564/102173987/102174051/102174120/102175716/102175884/102176276/102177551/102179343/102180337/102180827/102181878/102184639/102186592/102187022/102187867/102188413/102189645/108634517/108636721/108637962	1.48922550150731
chx05217	Basal cell carcinoma	19/1662	63/8892	0.0185659527961419	0.0185659527961419	0.0374268959048343	BMP2/WNT9B/AXIN1/FZD6/FZD7/TCF7/FZD10/GLI2/CDKN1A/GADD45A/FZD9/FZD1/APC/WNT9A/KIF7/WNT4/GADD45G/DVL1/FZD8	19	7	12	102170375/102172948/102180448/102184724/102184896/102187819/102189698	100860831/102169419/102170617/102173736/102174961/102178402/102179898/102179904/102183205/102185507/102188317/106502750	1.61354650163314
chx04071	Sphingolipid signaling pathway	32/1662	120/8892	0.0193235532734205	0.0193235532734205	0.0385900768765801	SGPL1/BCL2/FCER1A/MS4A2/S1PR3/S1PR1/SPTLC1/AKT3/MAP2K2/CERS6/PIK3CD/ADORA3/SPTLC2/PIK3R3/FYN/S1PR2/PRKCA/MAPK12/ADORA1/DEGS1/SPTLC3/MAPK11/NOS3/GNAI1/PTEN/SMPD2/PRKCZ/BDKRB2/PLCB1/PPP2R2C/CERS1/GNAI3	32	7	25	102175285/102180890/102180926/102184510/102186420/102188148/102189571	100861080/100861254/102168313/102171633/102172265/102172679/102173567/102174051/102176466/102177551/102177769/102178736/102179343/102179673/102180585/102181801/102181802/102184072/102185338/102185804/102185891/102186017/102187899/102188298/108635583	1.42671480144404
chx04012	ErbB signaling pathway	24/1662	85/8892	0.0203045110022182	0.0203045110022182	0.0401736426262212	SHC2/MYC/ERBB3/AKT3/CRKL/MAP2K2/PIK3CD/PIK3R3/SHC4/CDKN1A/PLCG2/NCK2/PAK1/PRKCA/PLCG1/PAK4/NRG1/SRC/BTC/ABL1/NRG4/JUN/CAMK2G/CBLB	24	9	15	102175206/102175285/102180601/102180890/102182530/102183499/102184950/102185423/102185715	102169956/102171262/102173448/102174051/102177551/102179343/102179773/102179898/102180337/102180827/102181878/102182565/102182890/102184349/102186998	1.51063920152899
chx05143	African trypanosomiasis	13/1662	39/8892	0.0210120001068193	0.0210120001068193	0.0411920427009592	IL1B/LOC102168680/LOC102168959/MYD88/HBBC/LOC102175876/LOC102176710/LAMA4/APOA1/PRKCA/ICAM1/F2RL1/PLCB1	13	3	10	100860816/102180890/102188148	102168680/102168959/102174883/102175045/102175876/102176710/102177440/102180141/102181113/102187771	1.78339350180505
chx04910	Insulin signaling pathway	36/1662	139/8892	0.0214246635679549	0.0214246635679549	0.0414105885493177	FLOT1/CALM3/SHC2/RHOQ/PPP1R3C/PRKACA/AKT3/PPP1R3D/PRKAR2B/CRKL/MAP2K2/RAPGEF1/PIK3CD/ACACB/PIK3R3/SHC4/PCK2/PRKAR2A/MKNK2/INPP5A/HK3/PPP1R3A/PYGM/IRS1/FOXO1/CALM1/SH2B2/GCK/PYGB/FBP2/PRKCZ/CBLB/CALML6/GYS1/PYGL/FLOT2	36	23	13	102169434/102169697/102170609/102172686/102173379/102174315/102175206/102175285/102176334/102180355/102180932/102181924/102183659/102183771/102184858/102185007/102185424/102185429/102185744/102186420/102187248/102188970/102191828	102169956/102174051/102174359/102177551/102178200/102179343/102179773/102179952/102182403/102184915/102185666/102186998/102190697	1.38565826039529
chx04066	HIF-1 signaling pathway	30/1662	112/8892	0.0216520532411661	0.0216520532411661	0.0414105885493177	NOS2/IGF1/GAPDH/HMOX1/TLR4/VEGFA/BCL2/HIF1A/TEK/LOC102172205/AKT3/MAP2K2/PIK3CD/PIK3R3/CDKN1A/PLCG2/PRKCA/MKNK2/LOC102181016/PLCG1/HK3/IFNGR1/VHL/NOS3/CAMK2G/PFKM/PDK1/ANGPT2/ALDOA/LOC102187810	30	10	20	100860872/100860957/102175285/102180890/102180932/102181016/102185715/102186091/102186251/102187016	100860742/100860838/100860951/100860955/100861254/100861391/102169100/102172205/102174051/102177551/102179343/102179898/102180337/102181878/102182403/102182698/102182921/102185338/102186656/102187810	1.43308406395049
chx04380	Osteoclast differentiation	32/1662	121/8892	0.0217048602051596	0.0217048602051596	0.0414105885493177	IL1B/FOSB/ITGB3/FOS/FOSL2/IKBKG/LCK/FOSL1/LOC102173987/AKT3/SYK/IFNAR2/PPP3CA/PIK3CD/CYLD/PIK3R3/FYN/PLCG2/MAPK12/PPP3R1/IFNGR1/CTSK/PPP3CB/MAPK11/CALCR/CSF1/JUN/LOC102186356/IL1R1/CAMK4/NFATC1/IRF9	32	13	19	100860816/100860839/102171520/102171591/102171746/102176770/102180926/102182602/102184033/102184510/102185423/102186356/102188180	102169417/102171522/102172040/102173987/102174051/102174120/102175057/102177551/102179035/102179343/102179673/102180337/102182698/102183473/102184585/102185051/102187231/102187484/102190231	1.41492377002715
chx05135	Yersinia infection	37/1662	144/8892	0.0224349894314539	0.0224349894314539	0.0424248053524466	IL1B/TLR4/ARPC1B/CD4/FOS/IRAK4/IKBKG/LCK/ARPC5/PKN1/SKAP2/NLRP3/AKT3/MYD88/CRKL/MAP2K2/ARPC3/ACTR3/ITGA5/LOC102176695/PIK3CD/PIK3R3/MAPK12/PLCG1/SRC/MAPK11/CD8B/CD8A/JUN/MEFV/PIP5K1B/NFATC1/ELMO1/NLRC4/VAV3/WIPF1/LOC108634517	37	16	21	100860816/102170124/102171520/102171591/102171746/102172617/102172866/102175206/102175285/102176695/102180926/102184510/102184733/102185010/102185423/102188180	100860955/102170108/102171575/102172564/102173382/102174051/102174883/102175884/102176276/102176587/102177551/102179343/102181878/102182890/102186453/102186592/102188650/102189315/102189645/106501758/108634517	1.3746991576414
chx00340	Histidine metabolism	9/1662	24/8892	0.0239727272686994	0.0239727272686994	0.0449350289524097	HNMT/LOC102169371/ALDH2/HDC/UROC1/LOC102180115/HAL/ALDH3B1/LOC108633215	9	5	4	102170543/102178022/102180115/102185988/108633215	102169059/102169371/102176332/102185636	2.00631768953069
chx05412	Arrhythmogenic right ventricular cardiomyopathy	22/1662	78/8892	0.0258498399234	0.0258498399234	0.0480321968370728	ITGB3/ITGA2/ITGA1/TCF7/CACNA1D/CACNA2D2/LAMA1/ITGA5/CTNNA3/ACTN3/CACNB4/DES/PKP2/ITGA8/LOC102181879/SGCA/ITGA10/ITGA6/LAMA2/ATP2A1/CDH2/GJA1	22	7	15	102175908/102178978/102179075/102180712/102181879/102184468/102187450	102169417/102172198/102172761/102173736/102174706/102176003/102176587/102179332/102180831/102181695/102185415/102186530/102187050/102188004/102191242	1.50902527075812
chx05340	Primary immunodeficiency	12/1662	36/8892	0.0260905326346241	0.0260905326346241	0.0480615074848339	CD4/IKBKG/ADA/LCK/ORAI1/LOC102176695/CD40/CD8B/CD8A/CD3E/CD3D/IGLL5	12	10	2	102170124/102171591/102171746/102171809/102176695/102184733/102185010/102190711/102191154/106503064	102171622/102183249	1.78339350180505
chx04974	Protein digestion and absorption	36/1662	141/8892	0.0264021593561263	0.0264021593561263	0.0482198681897763	COL2A1/COL1A1/COL15A1/COL3A1/COL1A2/ELN/COL28A1/COL11A1/COL4A1/COL4A2/SLC7A8/KCNQ1/SLC1A5/COL4A5/COL14A1/CPB2/SLC16A10/COL21A1/ATP1A1/COL5A2/DPP4/SLC9A3/ACE2/MME/COL9A1/SLC3A2/COL17A1/LOC102188098/ATP1B3/COL12A1/COL4A4/SLC38A2/LOC102191423/COL13A1/LOC108633809/RPL10A	36	2	34	102181135/102188098	100860743/100860828/100860925/100860938/100860940/102169447/102169547/102170840/102171079/102171347/102173746/102174913/102176550/102176947/102178089/102181685/102182838/102183561/102183732/102184205/102184475/102184608/102184949/102185378/102187568/102187830/102188357/102188405/102190083/102191114/102191423/102191492/108633809/108634775	1.36600353329749
chx01212	Fatty acid metabolism	18/1662	61/8892	0.0268236084571447	0.0268236084571447	0.0485744203104404	ELOVL5/CBR4/HACD4/ELOVL1/FADS2/CPT1C/SCD5/ACSL5/FADS1/ACSL4/ELOVL6/ELOVL7/ACAA2/ACSL3/TECR/CPT1A/HSD17B8/HACD2	18	3	15	102168724/102187120/102189913	100861282/102170231/102170380/102171133/102173497/102175106/102177304/102178247/102181277/102181762/102182633/102183474/102185694/102187923/102190073	1.57874178848316
chx01230	Biosynthesis of amino acids	21/1662	74/8892	0.0271828128492207	0.0271828128492207	0.0488112428871455	ASL/GAPDH/ASS1/ASNS/PGAM1/PRPS2/CTH/GPT2/ACY1/BCAT1/TKTL1/PKM/LOC102181016/PSPH/LOC102184409/PFKM/ALDOA/SDSL/LOC102187810/IDH1/GLUL	21	8	13	100860872/100860879/102173681/102175849/102178731/102181016/102186091/102187016	100860854/102168601/102171124/102171699/102172231/102173979/102174196/102184397/102184409/102187342/102187810/102190002/102191069	1.51829446775295
chx05160	Hepatitis C	40/1662	160/8892	0.0278538630697298	0.0278538630697298	0.049385797811758	CXCL10/PPARA/LOC102168687/CASP8/MYC/EIF2AK2/IKBKG/AKT3/IFNAR2/YWHAZ/MAP2K2/CLDN20/CASP3/CLDN19/PIK3CD/CLDN11/RIPK1/SCARB1/PIK3R3/CDKN1A/CDK6/TLR3/DDX58/EIF2AK3/OCLN/E2F2/LDLR/YWHAQ/LOC102186893/PPP2R2C/MX1/APAF1/CLDN7/CLDN1/IRF9/RSAD2/LOC102190983/IRF7/LOC108634606/MX2	40	5	35	100861393/102171591/102175285/102188896/108634606	100860873/102168687/102169919/102171262/102171521/102174051/102175057/102175223/102176608/102177031/102177119/102177551/102177753/102178407/102178475/102179343/102179898/102180182/102182757/102183788/102185575/102185782/102186169/102186579/102186877/102186893/102188298/102188635/102188830/102189710/102190231/102190797/102190983/106503773/108636422	1.33754512635379
chx05164	Influenza A	43/1662	174/8892	0.0279650121106482	0.0279650121106482	0.049385797811758	IL1B/CXCL10/TLR4/CASP8/EIF2AK2/IRAK4/IKBKG/DNAJB1/SLC25A5/TNFSF10/NLRP3/AKT3/MYD88/IFNAR2/MAP2K2/NLRX1/LOC102175959/CASP3/PIK3CD/LOC102178129/LOC102178813/PIK3R3/CDK6/TMPRSS2/NXT2/PRKCA/ICAM1/TRIM25/IFNGR1/TLR3/IFIH1/DDX58/LOC102186893/MX1/APAF1/LOC102188986/IRF9/CCND3/LOC102190745/RSAD2/LOC102190983/IRF7/MX2	43	8	35	100860816/102171591/102172345/102175285/102175496/102180890/102188986/102190745	100860873/100860955/102169919/102171521/102171575/102173075/102173335/102173382/102174051/102174883/102175057/102175959/102177031/102177551/102178129/102178813/102179343/102180182/102180351/102180832/102181113/102181625/102182698/102182757/102183188/102183788/102186893/102188635/102188830/102190231/102190470/102190797/102190983/106503773/108636422	1.32217104444168
chx00030	Pentose phosphate pathway	10/1662	29/8892	0.0322594944646144	0.0322594944646144	0.0564588782861439	PRPS2/PGM2/TKTL1/PGM1/LOC102184409/FBP2/PFKM/ALDOA/LOC102187810/GPI	10	6	4	102175849/102183563/102185744/102186091/102187016/102189150	102171699/102174732/102184409/102187810	1.8448898294535
chx04390	Hippo signaling pathway	39/1662	157/8892	0.0324986203336745	0.0324986203336745	0.0564588782861439	BMP2/DLG2/WNT9B/TEAD4/AXIN1/TEAD1/CDH1/FZD6/WWTR1/MYC/CRB1/BBC3/FZD7/TCF7/FZD10/YWHAZ/MOB1A/BMP7/GLI2/SNAI2/CTNNA3/BIRC5/FZD9/SCRIB/FZD1/BMP5/AJUBA/APC/WNT9A/PRKCZ/NF2/YWHAQ/WNT4/PPP2R2C/PATJ/DVL1/CCND3/FZD8/NKD2	39	18	21	102169162/102170036/102170375/102170445/102171360/102172948/102177903/102178978/102180448/102182705/102184724/102184896/102186420/102186619/102187819/102188460/102189698/106504040	100860831/102169419/102170451/102170617/102170916/102171262/102171367/102173736/102174961/102175223/102176889/102178402/102178744/102180077/102183205/102183277/102183518/102186877/102188298/102190470/106502750	1.32902573064453
chx04920	Adipocytokine signaling pathway	20/1662	71/8892	0.032998125402882	0.032998125402882	0.0568643417384129	LEP/LOC100860959/PPARA/RXRG/PRKCQ/IKBKG/CAMKK2/CPT1C/AKT3/ACSL5/ACACB/PCK2/LEPR/ACSL4/IRS1/ACSL3/CPT1A/STK11/LOC108633303/LOC108634606	20	8	12	100860794/100861393/102170009/102170884/102171591/102184858/102188214/108634606	100860959/102173026/102173497/102174051/102177304/102178200/102179952/102180987/102181277/102185694/102187923/108633303	1.50709310011695
chx01524	Platinum drug resistance	22/1662	80/8892	0.0339763945245134	0.0339763945245134	0.0580817523240102	BCL2/CASP8/BBC3/MSH2/BRCA1/AKT3/LOC102174708/PMAIP1/CASP3/PIK3CD/PIK3R3/ABCC2/CDKN1A/BIRC5/LOC102185621/APAF1/GSTM3/TOP2A/LOC102190481/LOC106503993/LOC108633298/MGST1	22	6	16	102172730/102174708/102188913/102190481/106503993/108633298	100861254/102169919/102171367/102173121/102174051/102175063/102177031/102177551/102179343/102179626/102179898/102180077/102185621/102188830/102188973/108636034	1.47129963898917
chx05152	Tuberculosis	45/1662	186/8892	0.0351062754123188	0.0351062754123188	0.0595369583015933	NOS2/TLR2/IL1B/TLR4/BAC7.5/MAP28/BAC5/BCL2/MAP34-B/LOC102169231/CALM3/CASP8/LOC102170003/IRAK4/LOC102173987/AKT3/SYK/MYD88/EEA1/PPP3CA/CASP3/LSP1/CD14/VDR/ITGAM/MAPK12/MRC1/PPP3R1/IFNGR1/SRC/CTSS/PPP3CB/MAPK11/CALM1/CD74/CAMK2G/LOC102186320/LOC102186356/NOD2/ATP6V0A1/CALML6/APAF1/IL10RA/LOC102188986/LOC102190745	45	18	27	100860816/102169697/102175190/102176770/102177038/102177594/102180926/102182602/102184033/102184510/102185007/102185560/102185715/102186320/102186356/102187248/102188986/102190745	100860742/100860747/100860955/100861191/100861192/100861213/100861254/100861275/102169231/102169919/102170003/102171575/102173987/102174051/102174120/102174883/102177031/102177056/102180100/102181218/102182698/102182890/102183747/102186424/102186995/102188830/102188959	1.29439850937464
chx03050	Proteasome	14/1662	46/8892	0.0370648287959613	0.0370648287959613	0.0623036184928218	PSMB3/PSMD8/PSMD6/PSMC6/PSMB2/PSMD12/PSMA4/PSME4/PSMD14/PSMA5/PSMC4/PSMA8/PSMD1/PSMA1	14	0	14		102175796/102176723/102180165/102180674/102181749/102183635/102184096/102184530/102185511/102186449/102186623/102187178/102187906/102190150	1.62831580599592
chx05207	Chemical carcinogenesis - receptor activation	52/1662	220/8892	0.0373207882203307	0.0373207882203307	0.0623036184928218	ESR2/AR/VEGFA/HSP90AB1/BCL2/PPARA/CACNA1A/ADCY6/RXRG/MYC/FOS/ADCY2/PAQR8/PAQR5/PRKACA/AKT3/FGF10/CACNA1D/LOC102174708/MAP2K2/PIK3CD/VDR/PIK3R3/BIRC5/DLL4/ADCY1/PRKCA/CDC25A/KPNA3/SRC/CHRNA3/ADCY8/ATF4/JUN/LOC102185621/GNAI1/EPHX2/CDC6/ADCY9/AHR/GSTM3/ESR1/JAG1/CREB5/CCND3/LOC102190481/LOC106503993/LOC108633189/LOC108633298/LOC108634606/GNAI3/MGST1	52	22	30	100860827/100860957/100861393/102170009/102171520/102171922/102173379/102174708/102175285/102177594/102180724/102180890/102181875/102185072/102185423/102188104/102188913/102189484/102190481/106503993/108633298/108634606	100860823/100861006/100861254/102168441/102169557/102171262/102171937/102173192/102174051/102174339/102174706/102177551/102179343/102180077/102180396/102181731/102182890/102184380/102184919/102185621/102185804/102185835/102188081/102188109/102189768/102190378/102190470/108633189/108635583/108636034	1.26458811946177
chx00010	Glycolysis / Gluconeogenesis	19/1662	68/8892	0.0400514199744568	0.0400514199744568	0.066343845408525	GAPDH/ALDH2/PGAM1/LOC102173738/PGM2/PKM/PCK2/LOC102181016/HK3/PGM1/ACSS1/GCK/FBP2/ALDH3B1/PFKM/ALDOA/MINPP1/LOC102187810/GPI	19	13	6	100860872/102170543/102173738/102178731/102181016/102183563/102185099/102185429/102185744/102185988/102186091/102187016/102189150	102171124/102174732/102179952/102182403/102187288/102187810	1.49490337651306
chx01040	Biosynthesis of unsaturated fatty acids	10/1662	30/8892	0.0405352653838573	0.0405352653838573	0.0666288167848019	ELOVL5/HACD4/ELOVL1/FADS2/SCD5/FADS1/ELOVL6/ELOVL7/TECR/HACD2	10	1	9	102187120	100861282/102170231/102170380/102171133/102175106/102178247/102181762/102182633/102190073	1.78339350180505
chx04530	Tight junction	43/1662	179/8892	0.0430093788384352	0.0430093788384352	0.070155917269605	DLG2/ARPC1B/NEDD4L/TIAM1/ARPC5/PRKACA/LOC102173837/CACNA1D/F11R/ARPC3/ACTR3/TUBA8/CLDN20/MSN/ACTN1/CLDN19/MYH10/TUBA1A/CLDN11/LOC102177846/CGN/LOC102178119/TJP2/EZR/SCRIB/SRC/NEDD4/JUN/OCLN/MARVELD2/AMOTL1/PRKCZ/NF2/GATA4/LOC102187765/STK11/PPP2R2C/PATJ/CLDN7/JAM2/CLDN1/SYNPO/LOC108634517	43	18	25	102169162/102173379/102173837/102176404/102177846/102178031/102178119/102182705/102185187/102185423/102186136/102186420/102186619/102187765/102188214/102188460/102188896/106502362	102170108/102170194/102170463/102172564/102174706/102175451/102175884/102176276/102176608/102176772/102176966/102177119/102177371/102177410/102177753/102180039/102181781/102182890/102185782/102186054/102186866/102188298/102189619/102189710/108634517	1.2852388923623
chx04730	Long-term depression	17/1662	60/8892	0.0445570381940858	0.0445570381940858	0.07212981462041	IGF1/CACNA1A/GUCY1B3/GUCY1A3/ITPR2/MAP2K2/RYR1/PRKCA/LYN/ITPR3/NOS1/GNAI1/PLA2G4D/PLCB1/GNAZ/LOC108633189/GNAI3	17	6	11	102175285/102179229/102180890/102185490/102188148/106501838	100860838/102168441/102169406/102169692/102170858/102184639/102184768/102185804/102187867/108633189/108635583	1.5158844765343
chx04024	cAMP signaling pathway	55/1662	237/8892	0.0451258602012569	0.0451258602012569	0.0725013820408006	TNNI3/PPARA/PDE3A/DRD1/CHRM2/ADCY6/CALM3/PLN/TIAM1/PDE4C/FOS/ORAI1/ADCY2/PRKACA/AKT3/ATP2B1/EDNRA/RAP1B/CACNA1D/MAP2K2/HCN4/LOC102176524/PIK3CD/RAPGEF3/PIK3R3/LHB/ADCY1/BDNF/PAK1/ADORA1/ATP1A1/ARAP3/ADCY8/CALM1/JUN/CAMK2G/GNAI1/NPY1R/NPR1/CALML6/ATP2A1/CAMK4/F2R/ATP2B2/ADCY9/NFATC1/ATP1B3/LOC102188365/PDE4A/VAV3/CREB5/GRIN3A/LOC108633189/LOC108633809/GNAI3	55	23	32	100860775/100861393/102168830/102169697/102170148/102171320/102171520/102171809/102171922/102173379/102174093/102175285/102180531/102180724/102185007/102185423/102185715/102187248/102187450/102187815/102188104/102188180/102188762	102168704/102169456/102169557/102170463/102174051/102174144/102174543/102174706/102175485/102176524/102177551/102178145/102179343/102180782/102180827/102181801/102183561/102184425/102184919/102185804/102186285/102186447/102187484/102187491/102188357/102188365/102189645/102190378/102191614/108633189/108633809/108635583	1.24160307087694
chx05225	Hepatocellular carcinoma	42/1662	175/8892	0.0456838044903613	0.0456838044903613	0.0728500574355329	HMOX1/IGF2/WNT9B/SHC2/AXIN1/FZD6/MYC/FZD7/TCF7/AKT3/LOC102174708/FZD10/MAP2K2/PIK3CD/DPF1/PIK3R3/SMARCD3/SHC4/CDKN1A/GADD45A/CDK6/PLCG2/FZD9/PRKCA/PLCG1/KEAP1/FZD1/APC/WNT9A/LOC102185621/PTEN/E2F2/WNT4/GADD45G/GSTM3/DVL1/LOC102190481/TXNRD2/FZD8/LOC106503993/LOC108633298/MGST1	42	17	25	102170375/102172948/102174708/102175285/102179351/102180448/102180890/102182688/102184724/102184896/102187819/102188913/102189698/102190481/102191546/106503993/108633298	100860951/100861277/102169419/102169956/102170617/102171262/102173736/102174051/102174961/102177551/102178103/102179343/102179773/102179898/102179904/102180182/102180337/102181878/102183205/102185621/102185891/102186169/102188317/106502750/108636034	1.28404332129964
chx05100	Bacterial invasion of epithelial cells	21/1662	78/8892	0.0465501116063834	0.0465501116063834	0.0736816581371995	CAV1/SHC2/ARPC1B/SEPT3/CDH1/ARPC5/SEPT6/CRKL/ARPC3/ACTR3/CAV2/ITGA5/PIK3CD/CTNNA3/PIK3R3/SHC4/SEPT9/SRC/ARHGEF26/ELMO1/LOC108634517	21	2	19	102175206/102178978	100860749/102169956/102170108/102170400/102170451/102172564/102175009/102175884/102176276/102176581/102176587/102177551/102179343/102179773/102181234/102182890/102185872/102188650/108634517	1.44043321299639
chx00470	D-Amino acid metabolism	3/1662	5/8892	0.0483101037850487	0.0483101037850487	0.0759051940275919	SRR/DDO/GLS2	3	1	2	102182791	102180962/102188116	3.2101083032491
chx04961	Endocrine and other factor-regulated calcium reabsorption	15/1662	52/8892	0.049366287758128	0.049366287758128	0.0769985126000767	ADCY6/PRKACA/ATP2B1/LOC102176524/VDR/PRKCA/ATP1A1/ATP2B2/BDKRB2/ADCY9/PLCB1/ATP1B3/ESR1/LOC108633189/LOC108633809	15	8	7	102173379/102174093/102177594/102180890/102187815/102188104/102188148/102189484	102169557/102176524/102183561/102187899/102188357/108633189/108633809	1.54332129963899
chx00052	Galactose metabolism	10/1662	31/8892	0.0501539113405493	0.0501539113405493	0.0776601373160299	PGM2/GLA/HK3/PGM1/GCK/PFKM/AKR1B1/LOC102187810/GANC/B4GALT2	10	5	5	102183563/102185429/102186091/102189487/102191101	102174732/102175656/102182403/102187190/102187810	1.72586467916618
chx00600	Sphingolipid metabolism	16/1662	57/8892	0.054344150978958	0.054344150978958	0.0830457914127263	SGPL1/B4GALNT1/SPTLC1/UGT8/UGCG/GLA/CERS6/ACER3/SPTLC2/HEXB/DEGS1/LOC102181993/B4GALT6/SPTLC3/SMPD2/CERS1	16	1	15	102189571	100861080/102173266/102173567/102174638/102174936/102175656/102176466/102177178/102178736/102181720/102181802/102181993/102182084/102184072/102186017	1.50180505415162
chx05017	Spinocerebellar ataxia	35/1662	144/8892	0.0544093116152344	0.0544093116152344	0.0830457914127263	CACNA1A/ITPR2/ERN1/SLC25A5/AKT3/PSMB3/KCND3/PSMD8/VLDLR/PIK3CD/LOC102178813/RYR1/PIK3R3/SPTBN2/PSMD6/PSMC6/PRKCA/PSMB2/PSMD12/PSMA4/TRPC3/ATXN1/ITPR3/PSMD14/RBPJL/PSMA5/PSMC4/PSMA8/ATP2A1/PSMD1/PLCB1/KCNC3/ATXN3/PSMA1/GRIN3A	35	7	28	102175822/102177522/102179229/102180890/102184391/102187450/102188148	102168441/102170858/102173038/102173075/102174051/102175796/102176723/102177551/102178813/102179343/102179357/102180165/102180674/102181749/102183635/102184096/102184361/102184768/102185511/102186030/102186449/102186623/102187178/102187906/102188248/102188805/102190150/102191614	1.30039109506619
chx00250	Alanine, aspartate and glutamate metabolism	12/1662	40/8892	0.0567684349756815	0.0567684349756815	0.0860320440467588	ASL/ASS1/ABAT/ASNS/ALDH5A1/ALDH4A1/GPT2/DDO/ADSSL1/GLS2/GLUL/PPAT	12	7	5	100860879/100861058/102169437/102171672/102173681/102182791/102185692	100860854/102168601/102188116/102191069/108636226	1.60505415162455
chx00520	Amino sugar and nucleotide sugar metabolism	15/1662	53/8892	0.0574031420301579	0.0574031420301579	0.0863813034256639	MPI/UGDH/RENBP/PGM2/HEXB/GMDS/LOC102181993/HK3/GNPDA2/PGM1/LOC102184907/GCK/LOC102186611/GPI/LOC102189920	15	6	9	102168393/102183563/102185429/102186611/102189150/102189920	102171772/102173084/102174732/102181720/102181740/102181993/102182403/102182681/102184907	1.51420202983448
chx01521	EGFR tyrosine kinase inhibitor resistance	21/1662	80/8892	0.0592960279626818	0.0592960279626818	0.0880033489784057	KDR/IGF1/VEGFA/BCL2/PDGFD/SHC2/FGFR2/ERBB3/PDGFRA/AKT3/MAP2K2/PIK3CD/PIK3R3/SHC4/PLCG2/PRKCA/PLCG1/NRG1/SRC/PDGFRB/PTEN	21	3	18	100860957/102175285/102180890	100860836/100860838/100861254/102168651/102169956/102170938/102173448/102174007/102174051/102177551/102179343/102179773/102180337/102181878/102182565/102182890/102184426/102185891	1.40442238267148
chx04270	Vascular smooth muscle contraction	35/1662	145/8892	0.0593047199026892	0.0593047199026892	0.0880033489784057	CALCRL/PLA2G2C/GUCY1B3/ADCY6/GUCY1A3/CALM3/ITPR2/PRKCQ/PRKCD/ADCY2/PRKACA/EDNRA/AGTR1/PRKCH/CACNA1D/MAP2K2/MYH10/ADCY1/PRKCA/PPP1R12B/MYLK3/MYLK2/ITPR3/KCNMB4/AVPR1A/ADCY8/CALM1/NPR1/CALML6/AGT/PLA2G4D/ADCY9/PLCB1/LOC108633189/ADM2	35	15	20	102169697/102170884/102171922/102173379/102175285/102180724/102180890/102181773/102181980/102182147/102185007/102187248/102188104/102188148/108636085	100861156/102168220/102169406/102169557/102169692/102170858/102171471/102174144/102174163/102174214/102174706/102177371/102184768/102184787/102184883/102184919/102186447/102187651/102187867/108633189	1.29142288061745
chx04392	Hippo signaling pathway - multiple species	9/1662	28/8892	0.0628613918120709	0.0628613918120709	0.092389056898892	TEAD4/TEAD1/RASSF2/WWTR1/MOB1A/FAT4/PAK1/AJUBA/NF2	9	3	6	102170036/102170445/102186619	102170530/102170916/102176889/102179034/102180827/102183518	1.71970087674059
chx04918	Thyroid hormone synthesis	20/1662	76/8892	0.0631249369057947	0.0631249369057947	0.092389056898892	ADCY6/ITPR2/ADCY2/PRKACA/DUOX1/GSR/ADCY1/PRKCA/PAX8/ATP1A1/ITPR3/ADCY8/ATF4/HSPA5/ADCY9/PLCB1/ATP1B3/CREB5/LOC108633189/LOC108633809	20	7	13	102171922/102173379/102180724/102180890/102185072/102188104/102188148	102169557/102170858/102179569/102180650/102182513/102183561/102184768/102184919/102185663/102188357/102190378/108633189/108633809	1.40794223826715
chx00330	Arginine and proline metabolism	15/1662	54/8892	0.0662899112261028	0.0662899112261028	0.096361274464009	NOS2/SAT1/LOC102169371/CKM/ALDH2/AGMAT/ALDH4A1/GAMT/LOC102180115/GATM/NOS3/NOS1/P4HA3/CKB/LOC108633215	15	8	7	102170262/102170543/102171086/102171672/102176603/102180115/102185490/108633215	100860742/100860804/102169371/102184628/102185338/102185942/106503387	1.48616125150421
chx04137	Mitophagy - animal	19/1662	72/8892	0.0672203926772129	0.0672203926772129	0.0964516478335433	FIS1/HIF1A/PARK2/TFEB/ATG9A/BCL2L13/CITED2/MFN2/BNIP3L/SRC/GABARAPL1/ATF4/JUN/EIF2AK3/ATG9B/MAP1LC3B/UBB/PINK1/TAX1BP1	19	11	8	100861340/102172812/102174171/102174886/102175373/102181325/102185072/102185423/102185629/102187800/102190832	100861391/102175484/102182224/102182890/102184507/102185575/102185857/102191203	1.411853188929
chx04929	GnRH secretion	17/1662	63/8892	0.0672548312849165	0.0672548312849165	0.0964516478335433	ESR2/KCNJ5/ITPR2/AKT3/CACNA1D/MAP2K2/PIK3CD/TRPC1/PIK3R3/LHB/PRKCA/ITPR3/KCNJ11/HCN1/PLCB1/KISS1R/GPER1	17	7	10	102175285/102180531/102180890/102185938/102188148/106502331/106503626	100860823/102169739/102170858/102174051/102174706/102177551/102177932/102179343/102184768/102187000	1.44369950146123
chx04620	Toll-like receptor signaling pathway	27/1662	109/8892	0.0684615641699665	0.0684615641699665	0.0975277019403733	TLR2/IL1B/CXCL10/TLR4/CASP8/FOS/IRAK4/IKBKG/AKT3/MYD88/IFNAR2/MAP2K2/CD14/PIK3CD/RIPK1/PIK3R3/LOC102179590/MAPK12/TLR3/LY96/CD40/CTSK/MAPK11/JUN/LOC102186320/MAP3K8/IRF7	27	8	19	100860816/102171520/102171591/102175285/102180926/102184510/102185423/102186320	100860747/100860873/100860955/102169919/102171575/102174051/102174883/102175057/102177056/102177551/102178407/102179343/102179590/102182757/102182808/102183249/102183473/102188512/106503773	1.32527407014871
chx00051	Fructose and mannose metabolism	10/1662	33/8892	0.0736615761689319	0.0736615761689319	0.104240501654187	MPI/PFKFB1/PFKFB2/GMDS/HK3/FBP2/PFKM/ALDOA/AKR1B1/LOC102187810	10	6	4	102168393/102173930/102178003/102185744/102186091/102187016	102181740/102182403/102187190/102187810	1.62126681982278
chx04144	Endocytosis	57/1662	255/8892	0.0770530303604289	0.0770530303604289	0.107470906821681	CAV1/HSP70.1/VPS28/CXCR4/IL2RA/ARPC1B/NEDD4L/FGFR2/WWP1/WASH1/ARPC5/IQSEC1/PDGFRA/LOC102174322/FOLR2/EEA1/CAPZA1/ARPC3/ACTR3/CAV2/LOC102178315/CYTH1/RAB11FIP1/VPS37D/ARF3/LOC102181347/SPG21/SRC/FGFR4/PSD4/VPS4B/ARAP3/NEDD4/GRK3/HSPA6/LOC102185917/PRKCZ/LDLR/PIP5K1B/RAB11FIP5/CBLB/AGAP3/EHD4/AGAP2/MVB12B/ARAP2/ASAP2/CXCR2/LOC102188814/ARFGAP3/EHD3/LOC102191173/DAB2/WIPF1/LOC108633910/LOC108634517/…	57	18	39	100860849/102168276/102171442/102171694/102172773/102175190/102178315/102179344/102181347/102183970/102185187/102185412/102185917/102186420/102187027/102187499/102191173/108638042	100860749/102169916/102170059/102170108/102170194/102170938/102172564/102174007/102174322/102174766/102175260/102175884/102176276/102176581/102178660/102179163/102180285/102181782/102182890/102183685/102184021/102184425/102185296/102186579/102186592/102186696/102186998/102187322/102187378/102187662/102188413/102188811/102188814/102190389/102190796/102191558/106501758/108633910/108634517	1.19592270121045
chx01232	Nucleotide metabolism	22/1662	87/8892	0.0774531707783839	0.0774531707783839	0.107470906821681	UCKL1/GDA/ADA/TYMS/CTPS2/LOC102176691/AMPD3/PNP/LACC1/GMPS/AK9/NT5M/RRM2/ADSSL1/AMPD1/NT5E/ENTPD1/CMPK2/ENPP1/AMPD2/NT5C1A/UCK2	22	6	16	102168465/102178449/102183821/102185692/102188819/102191298	102171067/102171622/102172111/102176313/102176691/102176807/102176963/102177901/102178400/102185371/102189125/102189182/102189688/102190787/102190922/102191568	1.3529192082659
chx04911	Insulin secretion	22/1662	87/8892	0.0774531707783839	0.0774531707783839	0.107470906821681	RIMS2/ADCY6/ADCY2/PRKACA/CACNA1D/ADCY1/PRKCA/ATP1A1/ITPR3/KCNMB4/ADCY8/ATF4/GCK/CAMK2G/KCNJ11/ADCY9/PLCB1/ATP1B3/CREB5/LOC108633189/CHRM3/LOC108633809	22	10	12	102171922/102173379/102180724/102180890/102185072/102185429/102185715/102185938/102188104/102188148	102168840/102169557/102174706/102183561/102184768/102184787/102184919/102188357/102190378/108633189/108633307/108633809	1.3529192082659
chx00061	Fatty acid biosynthesis	6/1662	17/8892	0.0807591441133291	0.0807591441133291	0.111335186791211	CBR4/ACSL5/ACACB/ACSL4/ACSL3/HSD17B8	6	2	4	102168724/102189913	102177304/102178200/102181277/102185694	1.88829900191123
chx04960	Aldosterone-regulated sodium reabsorption	11/1662	38/8892	0.0831134874356919	0.0831134874356919	0.113846409915286	IGF1/NEDD4L/NR3C2/PIK3CD/PIK3R3/PRKCA/ATP1A1/IRS1/ATP1B3/SCNN1A/LOC108633809	11	3	8	102172834/102180890/102184858	100860838/102170194/102177551/102179343/102183561/102188357/102190031/108633809	1.54873646209386
chx00260	Glycine, serine and threonine metabolism	13/1662	47/8892	0.0859823179658503	0.0859823179658503	0.116448032111206	LOC102168295/LOC102169371/PGAM1/CTH/ALAS2/GAMT/LOC102180115/GCSH/SRR/PSPH/GATM/SDSL/LOC108633215	13	4	9	102176603/102180115/102180872/108633215	102168295/102169371/102171124/102172231/102175385/102180962/102184397/102184628/102187342	1.47983716107228
chx04664	Fc epsilon RI signaling pathway	17/1662	65/8892	0.0861027074871529	0.0861027074871529	0.116448032111206	FCER1A/ALOX5/MS4A2/AKT3/SYK/MAP2K2/PIK3CD/PIK3R3/FYN/PLCG2/PRKCA/MAPK12/PLCG1/MAPK11/LYN/PLA2G4D/VAV3	17	4	13	102175285/102180890/102180926/102184510	102168313/102168425/102171633/102174051/102174120/102177551/102179343/102179673/102180337/102181878/102184639/102187867/102189645	1.39927797833935
chx04657	IL-17 signaling pathway	23/1662	93/8892	0.0887030768734274	0.0887030768734274	0.119210358194676	IL1B/FOSB/CXCL10/HSP90AB1/S100A8/CASP8/FOS/IKBKG/FOSL1/IL17RB/CASP3/IL17RA/TRAF3IP2/MAPK12/IL17B/S100A9/TNFAIP3/MAPK4/MAPK11/JUN/CSF3/TRAF5/LCN2	23	9	14	100860816/100860839/102171520/102171591/102180926/102184020/102184510/102185423/102185602	100860873/100861006/102168876/102169919/102172040/102173695/102177031/102177420/102180672/102181208/102182273/102182977/102188243/102188951	1.32316292069407
chx05231	Choline metabolism in cancer	24/1662	98/8892	0.0913669455994616	0.0913669455994616	0.122022960241386	HIF1A/PDGFD/DGKD/FOS/PDGFRA/AKT3/MAP2K2/DGKI/PIK3CD/PIK3R3/PCYT1B/PRKCA/DGKK/PLCG1/LOC102183874/DGKE/PDGFRB/SLC22A3/JUN/CHKA/PIP5K1B/PLA2G4D/DGKQ/SLC44A2	24	7	17	102171520/102175285/102175743/102180890/102181375/102185423/102189576	100861391/102168651/102171485/102174007/102174051/102177551/102179343/102180205/102181878/102183874/102183908/102184426/102184436/102186563/102186592/102187867/102189384	1.31024828704045
chx00062	Fatty acid elongation	9/1662	30/8892	0.0921023800046702	0.0921023800046702	0.12224114508629	ELOVL5/HACD4/ELOVL1/ELOVL6/ELOVL7/ACAA2/TECR/HACD2/THEM4	9	2	7	102187120/102190188	100861282/102170231/102170380/102181762/102182633/102183474/102190073	1.60505415162455
chx05415	Diabetic cardiomyopathy	49/1662	219/8892	0.0940206576719792	0.0940206576719792	0.124016851900012	TNNI3/NDUFS7/COL1A1/GAPDH/COL3A1/COL1A2/LOC100860959/PPARA/LOC102168533/PLN/PRKCD/NDUFA3/SLC25A5/AKT3/AGTR1/LOC102175610/NDUFA1/PIK3CD/LOC102178813/PIK3R3/GSR/TBC1D4/PRKCA/MAPK12/LOC102181016/LOC102181181/NDUFS6/MMP2/MAPK11/IRS1/NDUFS8/NOS3/CAMK2G/PTEN/PRKCZ/NDUFA13/ATP2A1/AGT/NDUFS3/PLCB1/GYS1/PDK4/LOC108633303/RPL10A/ND4L/ND1,CYTB,ND4,ND6/ND1,CYTB,ND4,ND6/ND1,CYTB,ND4,ND6/ND1,CYTB,ND4,ND6	49	30	19	100860775/100860782/100860872/100861393/102168533/102170148/102172091/102175610/102177419/102180863/102180890/102180926/102181016/102181181/102181207/102184510/102184858/102185248/102185715/102186420/102187118/102187450/102188065/102188148/102188970/1485864/1485865/1485866/1485867/1485868	100860828/100860938/100860940/100860959/102171471/102173075/102174051/102174163/102177551/102178813/102179343/102180650/102184364/102185338/102185891/102187651/102190015/108633303/108634775	1.19707235052668
chx05142	Chagas disease	27/1662	113/8892	0.0981986763918477	0.0981986763918477	0.128552640493694	NOS2/TLR2/IL1B/TLR4/CASP8/FOS/IRAK4/IKBKG/AKT3/MYD88/PIK3CD/PIK3R3/LOC102179590/ADCY1/MAPK12/IFNGR1/MAPK11/JUN/GNAI1/BDKRB2/PLCB1/PPP2R2C/CD3E/CD3D/CD3G/LOC108633189/GNAI3	27	11	16	100860816/102171520/102171591/102180724/102180926/102184510/102185423/102188148/102190711/102191154/102191440	100860742/100860747/100860955/102169919/102171575/102174051/102174883/102177551/102179343/102179590/102182698/102185804/102187899/102188298/108633189/108635583	1.27836171368327
chx04216	Ferroptosis	13/1662	48/8892	0.0986625684183132	0.0986625684183132	0.128552640493694	SAT1/HMOX1/LOC102172205/CP/ACSL5/ACSL4/SLC39A8/ACSL3/MAP1LC3B/SLC3A2/PCBP1/LOC102190297,SLC11A2/LOC102190935	13	1	12	102188775	100860804/100860951/102172205/102172487/102177304/102181277/102182487/102185694/102185857/102187568/102190297/102190935	1.44900722021661
chx00533	Glycosaminoglycan biosynthesis - keratan sulfate	5/1662	14/8892	0.103170418902318	0.103170418902318	0.133611451592795	ST3GAL3/B3GNT2/CHST1/CHST2/B4GALT2	5	2	3	102168794/102191101	102172908/102182814/102187002	1.91077875193399
chx05150	Staphylococcus aureus infection	22/1662	90/8892	0.10427428514402	0.10427428514402	0.134227519874674	BAC7.5/MAP28/BAC5/MAP34-B/LOC102169231/KRT23/LOC102170003/LOC102173987/CFB/KRT9/C3AR1/ITGAM/ICAM1/KRT18/PTAFR/C5/LOC102186356/C1R/CFH/LOC102188986/C1S/LOC102190745	22	5	17	102169416/102178766/102186356/102188986/102190745	100861191/100861192/100861213/100861275/102169231/102170003/102173987/102175816/102179550/102180100/102181113/102181566/102182455/102183419/102188835/102188881/102189289	1.30782190132371
chx00513	Various types of N-glycan biosynthesis	12/1662	44/8892	0.105291860666761	0.105291860666761	0.134725797134274	ST3GAL3/ALG9/MAN2A2/MAN1A1/ALG14/HEXB/LOC102181993/MAN1C1/LOC102188023/MGAT2/CHST8/B4GALT2	12	4	8	102168794/102171012/102190904/102191101	102170340/102172355/102177857/102181720/102181993/102182552/102188023/102188772	1.4591401378405
chx05416	Viral myocarditis	17/1662	67/8892	0.108056866186549	0.108056866186549	0.137440750851312	CAV1/CASP8/PRF1/LAMA1/CASP3/FYN/ICAM1/LOC102181347/LOC102181869/CD40/ABL1/SGCA/LOC102185917/LAMA2/LOC102188814/LOC102188986/LOC102190745	17	7	10	102171130/102181347/102181869/102184468/102185917/102188986/102190745	100860749/102169919/102176003/102177031/102179673/102181113/102183249/102184349/102187050/102188814	1.35750848644862
chx04330	Notch signaling pathway	15/1662	58/8892	0.11072751019557	0.11072751019557	0.140004263903461	LOC102170232/RFNG/HEY1/TLE2/DLL4/ATXN1/MAML2/RBPJL/ADAM17/JAG2/DVL1/JAG1/DTX4/MAML3/HEYL	15	6	9	102170232/102178013/102180032/102184391/102189630/102189698	102178088/102180396/102184738/102186030/102188327/102189768/102190715/102191545/102191579	1.38366737209013
chx05208	Chemical carcinogenesis - reactive oxygen species	52/1662	237/8892	0.113239369737796	0.113239369737796	0.142338031311286	NDUFS7/HMOX1/VEGFA/HIF1A/LOC102168533/PRKCD/FOS/IKBKG/NDUFA3/LOC102172669/SLC26A9/SLC25A5/AKT3/LOC102174708/PTPRJ/MAP2K2/LOC102175610/LOC102176622/NDUFA1/PIK3CD/LOC102177638/LOC102178813/PIK3R3/MAPK12/LOC102181181/NDUFS6/KEAP1/SRC/ABL1/MAPK11/NDUFS8/JUN/LOC102185621/EPHX2/PTEN/NDUFA13/LOC102187932/NDUFS3/AHR/LOC102188418/GSTM3/LOC102190481/LOC102190498/LOC102191547/LOC106503993/LOC108633298/MGST1…	52	34	18	100860782/100860957/102168533/102171520/102171591/102172091/102172669/102174708/102175285/102175610/102176622/102177419/102177638/102180926/102181181/102181207/102182688/102184510/102185248/102185423/102187118/102187932/102188065/102188913/102190481/102190498/102191547/106503993/108633298/1485864/1485865/1485866/1485867/1485868	100860951/100861391/102171471/102172831/102173075/102174051/102174768/102177551/102178813/102179343/102182890/102184349/102185621/102185835/102185891/102188109/102188418/108636034	1.17387926701092
chx05410	Hypertrophic cardiomyopathy	22/1662	91/8892	0.114377363408069	0.114377363408069	0.142927699426519	TNNI3/IGF1/ITGB3/ACTC1/ITGA2/ITGA1/TTN/CACNA1D/CACNA2D2/LAMA1/ITGA5/TPM2/CACNB4/DES/ITGA8/LOC102181869/SGCA/ITGA10/ITGA6/LAMA2/ATP2A1/AGT	22	8	14	100860775/102173234/102175908/102178827/102180712/102181869/102184468/102187450	100860838/102169417/102170606/102172198/102172761/102174706/102176003/102176587/102179332/102181695/102185415/102186530/102187050/102187651	1.29345023207839
chx05202	Transcriptional misregulation in cancer	44/1662	198/8892	0.117003527769419	0.117003527769419	0.145359339884897	IGF1/LMO2/FLI1/CDKN2C/RXRG/MLLT3/MYC/RUNX1T1/HOXA11/PAX7/DUSP6/HPGD/LOC102173247/PROM1/LOC102173987/HHEX/IGFBP3/ARNT2/ETV1/CDK14/CD14/BCL11B/ETV5/BAIAP3/PER2/CDKN1A/GADD45A/ITGAM/WT1/TMPRSS2/PAX8/TRAF1/SLC45A3/CD40/RUNX2/FOXO1/MPO/MYCN/NFKBIZ/IL1R2/PBX3/SS18/GADD45G/LOC108634606	44	9	35	102169723/102170009/102170515/102173247/102177104/102178966/102178971/102182975/108634606	100860838/102168371/102168980/102171262/102171993/102172033/102172220/102172327/102172997/102173725/102173987/102174536/102174541/102174701/102175267/102176014/102177056/102178111/102179898/102179904/102180100/102180242/102180351/102182513/102182991/102183249/102183278/102184915/102185772/102186408/102186434/102186601/102187055/102188002/102188317	1.18892900120337
chx00512	Mucin type O-glycan biosynthesis	10/1662	36/8892	0.119983356076023	0.119983356076023	0.147624044345548	GCNT4/GALNT18/B3GNT6/GALNT13/GCNT3/GALNT15/GALNT7/GALNT6/GCNT1/ST6GALNAC3	10	2	8	102177384/102187590	102169479/102173105/102177179/102178175/102182734/102185180/102187194/102190655	1.48616125150421
chx04662	B cell receptor signaling pathway	17/1662	68/8892	0.120208150395661	0.120208150395661	0.147624044345548	FOS/IKBKG/PIK3AP1/AKT3/SYK/MAP2K2/PPP3CA/PIK3CD/PIK3R3/PLCG2/PPP3R1/PPP3CB/LYN/JUN/LOC102186356/NFATC1/VAV3	17	9	8	102171520/102171591/102175285/102176770/102182602/102184033/102185423/102186356/102188180	102172864/102174051/102174120/102177551/102179343/102180337/102184639/102189645	1.33754512635379
chx04964	Proximal tubule bicarbonate reclamation	7/1662	23/8892	0.121805178381639	0.121805178381639	0.148730533602844	SLC38A3/PCK2/ATP1A1/SLC9A3/GLS2/ATP1B3/LOC108633809	7	1	6	102174074	102179952/102183561/102184475/102188116/102188357/108633809	1.62831580599592
chx05215	Prostate cancer	23/1662	97/8892	0.127537457454029	0.127537457454029	0.154845118798851	AR/IGF1/HSP90AB1/BCL2/PDGFD/FGFR2/IKBKG/TCF7/PDGFRA/AKT3/MAP2K2/PIK3CD/ETV5/PIK3R3/CDKN1A/TMPRSS2/PDGFRB/FOXO1/ATF4/PTEN/E2F2/IL1R2/CREB5	23	4	19	100860827/102171591/102175285/102185072	100860838/100861006/100861254/102168651/102170938/102173736/102174007/102174051/102177551/102178111/102179343/102179898/102180351/102184426/102184915/102185891/102186169/102186601/102190378	1.26859950128401
chx04612	Antigen processing and presentation	20/1662	83/8892	0.130920050598944	0.130920050598944	0.158053941549721	HSP70.1/HSP90AB1/CD4/LOC102178315/LOC102181347/LOC102182573/LOC102182856/CTSS/CD8B/CD8A/HSPA6/CD74/HSPA5/LOC102185917/LOC102188814/LOC102188986/CTSV/LOC102190745/IFI30/LOC106503874	20	14	6	100860849/102170124/102178315/102181347/102182573/102182856/102184733/102185010/102185412/102185560/102185917/102188986/102190745/106503874	100861006/102183747/102185663/102188814/102190225/106502275	1.28920012178679
chx04930	Type II diabetes mellitus	12/1662	46/8892	0.136601125623118	0.136601125623118	0.162626956828107	CACNA1A/PRKCD/CACNA1D/PIK3CD/PKM/PIK3R3/HK3/IRS1/GCK/KCNJ11/PRKCZ/MAFA	12	6	6	102178731/102184858/102185429/102185938/102186420/108637537	102168441/102171471/102174706/102177551/102179343/102182403	1.39569926228222
chx05140	Leishmaniasis	18/1662	74/8892	0.136889899549427	0.136889899549427	0.162626956828107	NOS2/TLR2/EEF1A1/IL1B/TLR4/MARCKSL1/FOS/IRAK4/LOC102173987/MYD88/ITGAM/MAPK12/IFNGR1/MAPK11/JUN/LOC102188986/LOC102190745/LOC108637962	18	7	11	100860816/102171520/102180926/102184510/102185423/102188986/102190745	100860742/100860747/100860780/100860955/102171472/102171575/102173987/102174883/102180100/102182698/108637962	1.30139525807396
chx04310	Wnt signaling pathway	38/1662	171/8892	0.136991180382297	0.136991180382297	0.162626956828107	WNT9B/LOC102170232/AXIN1/DAAM2/FZD6/MYC/FOSL1/FZD7/PRKACA/SFRP5/TCF7/PRICKLE4/FZD10/APCDD1/SFRP1/PPP3CA/CTNND2/PRICKLE2/TLE2/FZD9/PRKCA/WISP1/PRICKLE1/CCDC88C/PPP3R1/FZD1/PPP3CB/APC/WNT9A/JUN/CAMK2G/WNT4/PLCB1/NFATC1/DVL1/CCND3/FZD8/NKD2	38	20	18	102170232/102170375/102172948/102173379/102176770/102180032/102180448/102180890/102182348/102182602/102184033/102184724/102184896/102185423/102185715/102187819/102188148/102188180/102189698/106504040	102169419/102170565/102170617/102171262/102172040/102173712/102173736/102174709/102174961/102175529/102176017/102178768/102179895/102180950/102182103/102183205/102190470/106502750	1.18892900120337
chx05216	Thyroid cancer	10/1662	37/8892	0.138329099627145	0.138329099627145	0.163307980368191	RXRG/CDH1/MYC/TCF7/MAP2K2/CDKN1A/GADD45A/PAX8/GADD45G/LOC108634606	10	3	7	102170009/102175285/108634606	102170451/102171262/102173736/102179898/102179904/102182513/102188317	1.44599473119329
chx04917	Prolactin signaling pathway	19/1662	79/8892	0.140221346484004	0.140221346484004	0.16463235012292	ESR2/PRLR/ELF5/SHC2/FOS/SOCS7/AKT3/MAP2K2/PIK3CD/PIK3R3/SHC4/LHB/MAPK12/LOC102182663/SRC/MAPK11/GCK/IRF1/ESR1	19	8	11	102171520/102173228/102175285/102180531/102180926/102184510/102185429/102189484	100860823/100861318/102169781/102169956/102174051/102177551/102179343/102179773/102182663/102182890/102188583	1.28675227345428
chx04979	Cholesterol metabolism	13/1662	51/8892	0.143098081563815	0.143098081563815	0.167091806485214	LOC100860959/LIPA/NCEH1/MYLIP/LOC102177672/SCARB1/APOA1/LDLR/SOAT1/NPC1/ABCG8/LIPG/LOC108633303	13	0	13		100860959/102169934/102173042/102173622/102177672/102178475/102180141/102186579/102186791/102189363/102189408/102191574/108633303	1.36377150138034
chx00790	Folate biosynthesis	11/1662	42/8892	0.146832698411968	0.146832698411968	0.170520811084837	LOC102172669/LOC102176622/LOC102177638/PCBD2/MOCOS/GCH1/AKR1B1/LOC102187932/LOC102188418/LOC102190498/LOC102190650	11	7	4	102172669/102176622/102177638/102177793/102187932/102190498/102190650	102184109/102184729/102187190/102188418	1.40123775141826
chx04610	Complement and coagulation cascades	22/1662	94/8892	0.148171135806483	0.148171135806483	0.171145038797815	SERPINE2/CFHR5/F2RL2/LOC102175560/CFB/VSIG4/F3/C3AR1/ITGAM/CPB2/C5/LOC102183974/TFPI/F8/PLAUR/F2R/BDKRB2/C1R/CFH/C1S/F5/PROS1	22	4	18	102170257/102175560/102181135/102183974	100861161/102171427/102175816/102175937/102178131/102179550/102180100/102183419/102185317/102185818/102186624/102187491/102187899/102188835/102188881/102189289/102190058/102191271	1.2521699055227
chx00290	Valine, leucine and isoleucine biosynthesis	2/1662	4/8892	0.160998134867416	0.160998134867416	0.18397197510884	BCAT1/SDSL	2	0	2		102174196/102187342	2.67509025270758
chx03260	Virion - Human immunodeficiency virus	2/1662	4/8892	0.160998134867416	0.160998134867416	0.18397197510884	CXCR4/CD4	2	1	1	102170124	102169916	2.67509025270758
chx00120	Primary bile acid biosynthesis	5/1662	16/8892	0.163968278944591	0.163968278944591	0.186369320412945	SLC27A5/LOC102177672/LOC102178217/LOC102183469/ACOX2	5	3	2	102172839/102178217/102184385	102177672/102183469	1.67193140794224
chx04152	AMPK signaling pathway	28/1662	125/8892	0.168923471896617	0.168923471896617	0.190579237198554	LEP/IGF1/LOC100860959/STRADB/HMGCR/CAMKK2/CPT1C/PFKFB1/AKT3/SCD5/PIK3CD/PFKFB2/ACACB/PIK3R3/PCK2/LEPR/IRS1/FOXO1/FBP2/PFKM/LOC102187810/CPT1A/STK11/PPP2R2C/GYS1/TBC1D1/CREB5/LOC108633303	28	9	19	100860794/100861151/102173930/102178003/102184858/102185744/102186091/102188214/102188970	100860838/100860959/102169762/102173026/102173497/102174051/102175106/102177551/102178200/102179343/102179952/102180987/102184915/102187810/102187923/102188298/102189380/102190378/108633303	1.198440433213
chx04213	Longevity regulating pathway - multiple species	15/1662	62/8892	0.169455922730734	0.169455922730734	0.190579237198554	IGF1/HSP70.1/ADCY6/ADCY2/PRKACA/AKT3/PIK3CD/LOC102178315/PIK3R3/ADCY1/IRS1/FOXO1/ADCY8/HSPA6/ADCY9	15	8	7	100860849/102171922/102173379/102178315/102180724/102184858/102185412/102188104	100860838/102169557/102174051/102177551/102179343/102184915/102184919	1.29439850937464
chx00562	Inositol phosphate metabolism	17/1662	72/8892	0.176433067684523	0.176433067684523	0.197387229208918	PIP4K2A/PI4K2B/PIK3CG/PIP4K2B/PIK3CD/PLCG2/PLCG1/SACM1L/INPP5A/PTEN/PIP5K1B/MINPP1/MTMR3/PLCB1/ITPKC/ITPKB/MTM1	17	6	11	102169193/102176070/102181924/102187423/102188148/102191778	102170306/102173256/102177551/102180337/102181878/102181907/102185891/102186592/102187288/102189152/102190716	1.26323706377858
chx01250	Biosynthesis of nucleotide sugars	10/1662	39/8892	0.17906752594591	0.17906752594591	0.198258564314261	MPI/TGDS/UGDH/PGM2/GMDS/HK3/PGM1/GCK/GPI/LOC102189920	10	5	5	102168393/102183563/102185429/102189150/102189920	102170331/102171772/102174732/102181740/102182403	1.37184115523466
chx05219	Bladder cancer	10/1662	39/8892	0.17906752594591	0.17906752594591	0.198258564314261	VEGFA/THBS1/CDH1/MYC/MAP2K2/CDKN1A/SRC/MMP2/DAPK1/E2F2	10	2	8	100860957/102175285	100860971/102170451/102171262/102179898/102182890/102184364/102185182/102186169	1.37184115523466
chx05213	Endometrial cancer	14/1662	58/8892	0.182381604577744	0.182381604577744	0.20088695458102	AXIN1/CDH1/MYC/TCF7/AKT3/MAP2K2/PIK3CD/CTNNA3/PIK3R3/CDKN1A/GADD45A/APC/PTEN/GADD45G	14	4	10	102170375/102175285/102178978/102184724	102170451/102171262/102173736/102174051/102177551/102179343/102179898/102179904/102185891/102188317	1.29142288061745
chx04550	Signaling pathways regulating pluripotency of stem cells	31/1662	142/8892	0.193492202490862	0.193492202490862	0.212031941191066	IGF1/INHBA/INHBB/MYF5/WNT9B/AXIN1/FZD6/HOXA1/FGFR2/MYC/FZD7/TCF7/AKT3/FZD10/PCGF2/MAP2K2/ESRRB/PIK3CD/PIK3R3/FZD9/MAPK12/FZD1/FGFR4/MAPK11/APC/ZFHX3/WNT9A/HOXD1/WNT4/DVL1/FZD8	31	15	16	100860960/102170375/102172948/102174970/102175285/102176243/102180448/102180926/102184510/102184724/102184837/102184896/102185403/102187819/102189698	100860838/100861250/100861252/102169419/102170617/102170851/102170938/102171262/102173736/102174051/102174961/102177551/102179343/102183205/102183685/106502750	1.16799715259063
chx00450	Selenocompound metabolism	5/1662	17/8892	0.19863875179095	0.19863875179095	0.216561045185622	CTH/KYAT1/PAPSS2/PAPSS1/TXNRD2	5	2	3	102180605/102191546	102172231/102187555/102187926	1.57358250159269
chx05211	Renal cell carcinoma	16/1662	69/8892	0.206532107871632	0.206532107871632	0.224023606187236	ETS1/VEGFA/HIF1A/AKT3/RAP1B/ARNT2/CRKL/MAP2K2/RAPGEF1/PIK3CD/PIK3R3/CDKN1A/PAK1/PAK4/VHL/JUN	16	6	10	100860957/102175206/102175285/102176334/102182530/102185423	100860919/100861391/102174051/102174543/102174701/102177551/102179343/102179898/102180827/102182921	1.24062156647308
chx05210	Colorectal cancer	20/1662	89/8892	0.213609905787862	0.213609905787862	0.23053062666101	RALB/BCL2/AXIN1/MYC/BBC3/FOS/MSH2/TCF7/AKT3/PMAIP1/MAP2K2/CASP3/PIK3CD/PIK3R3/CDKN1A/GADD45A/BIRC5/APC/JUN/GADD45G	20	6	14	102170375/102171520/102172730/102175285/102184724/102185423	100861145/100861254/102171262/102171367/102173736/102174051/102175063/102177031/102177551/102179343/102179898/102179904/102180077/102188317	1.20228775402588
chx04976	Bile secretion	24/1662	109/8892	0.216736818345088	0.216736818345088	0.232251996117543	ABCG2/ADCY6/HMGCR/ADCY2/SLC27A5/NCEH1/PRKACA/SCARB1/ABCC2/ADCY1/ATP1A1/LOC102183874/SLC9A3/ADCY8/ABCB1/LDLR/ADCY9/ATP1B3/NR0B2/ABCG8/LOC108633189/LOC108633809/SCT/LOC108634606	24	8	16	102171922/102172839/102173379/102180724/102188104/102188719/108634224/108634606	100860857/102169557/102169762/102173042/102178475/102179626/102183561/102183874/102184475/102184919/102185649/102186579/102188357/102189408/108633189/108633809	1.17802139568774
chx04668	TNF signaling pathway	26/1662	119/8892	0.217378715577996	0.217378715577996	0.232251996117543	IL1B/CXCL10/MMP14/CASP8/FOS/IKBKG/AKT3/CASP3/PIK3CD/RIPK1/PIK3R3/MAPK12/ICAM1/TRAF1/TNFAIP3/MAPK11/CSF1/ATF4/RIPK3/JUN/NOD2/TRAF5/MAP3K8/IRF1/JAG1/CREB5	26	8	18	100860816/102171520/102171591/102180926/102182975/102184510/102185072/102185423	100860873/100861171/102169919/102174051/102177031/102177551/102178407/102179343/102181113/102182977/102185051/102185184/102186424/102188243/102188512/102188583/102189768/102190378	1.16894700118314
chx00601	Glycosphingolipid biosynthesis - lacto and neolacto series	7/1662	27/8892	0.228520733018547	0.228520733018547	0.242941653850564	LOC100861326/ST3GAL3/B3GNT2/B3GALT1/FUT4/ST8SIA1/B4GALT2	7	4	3	100861326/102168794/102177200/102191101	102172908/102186705/102187381	1.38708383473726
chx00603	Glycosphingolipid biosynthesis - globo and isoglobo series	5/1662	18/8892	0.235512208268396	0.235512208268396	0.247332653515132	GLA/HEXB/LOC102181993/ST8SIA1/A3GALT2	5	0	5		102175656/102181720/102181993/102187381/108637492	1.48616125150421
chx00670	One carbon pool by folate	5/1662	18/8892	0.235512208268396	0.235512208268396	0.247332653515132	TYMS/ATIC/MTHFD2/MTHFD1L/ALDH1L2	5	0	5		102172111/102182355/102184159/102188948/102189931	1.48616125150421
chx00524	Neomycin, kanamycin and gentamicin biosynthesis	2/1662	5/8892	0.236123488922328	0.236123488922328	0.247332653515132	HK3/GCK	2	1	1	102185429	102182403	2.14007220216607
chx04141	Protein processing in endoplasmic reticulum	36/1662	171/8892	0.238555100055356	0.238555100055356	0.248660771816366	HSP70.1/HSP90AB1/BCL2/TRAM1/SEC24D/EIF2AK2/DNAJB1/MAN1A1/PARK2/UBXN2A/ERN1/TRAM1L1/STUB1/SEC61A1/UBQLN4/YOD1/RAD23A/LOC102178315/VIMP/ERO1B/BAG2/SEC31B/MAN1C1/ATF6/SVIP/ATF4/HSPA6/EIF2AK3/HSPA5/AMFR/HSPH1/UGGT2/ATXN3/CKAP4/TXNDC5/SEC23B	36	13	23	100860849/102172345/102172812/102172817/102173988/102175914/102177614/102178315/102182375/102184318/102185072/102185412/102186621	100861006/100861254/102169492/102170126/102171521/102172355/102173038/102173539/102175814/102177549/102179048/102179447/102181822/102182552/102184016/102185575/102185663/102187688/102188605/102188805/102191023/102191195/102191348	1.12635379061372
chx00982	Drug metabolism - cytochrome P450	16/1662	71/8892	0.242535754523337	0.242535754523337	0.251582821503512	LOC102169371/LOC102173738/FMO1/FMO4/LOC102174708/LOC102180115/GSTK1/LOC102185621/ALDH3B1/LOC102187632/GSTM3/LOC102190481/LOC106503993/LOC108633215/LOC108633298/MGST1	16	10	6	102173738/102174708/102180115/102182665/102185988/102188913/102190481/106503993/108633215/108633298	102169371/102173956/102174233/102185621/102187632/108636034	1.20567448009356
chx00514	Other types of O-glycan biosynthesis	11/1662	47/8892	0.252698662719465	0.252698662719465	0.259604395405118	ST6GAL1/ST3GAL3/GALNT18/COLGALT2/GALNT13/RFNG/GALNT15/POFUT1/GALNT7/GALNT6/B4GALT2	11	4	7	102168794/102177384/102178013/102191101	100861310/102173105/102173322/102182734/102185013/102185180/102187194	1.2521699055227
chx04973	Carbohydrate digestion and absorption	11/1662	47/8892	0.252698662719465	0.252698662719465	0.259604395405118	LOC102169641/AKT3/CACNA1D/PIK3CD/PIK3R3/HK3/ATP1A1/PLCB1/ATP1B3/TAS1R3/LOC108633809	11	2	9	102169641/102188148	102174051/102174706/102177551/102179343/102182403/102183561/102188357/102189978/108633809	1.2521699055227
chx05226	Gastric cancer	32/1662	152/8892	0.254440497663665	0.254440497663665	0.260056616212059	BCL2/WNT9B/SHC2/RXRG/AXIN1/CDH1/FZD6/FGFR2/MYC/FZD7/TCF7/AKT3/FGF10/FZD10/MAP2K2/PIK3CD/CTNNA3/PIK3R3/SHC4/CDKN1A/GADD45A/FZD9/FZD1/APC/WNT9A/ABCB1/E2F2/WNT4/GADD45G/DVL1/FZD8/LOC108634606	32	11	21	102170009/102170375/102172948/102175285/102178978/102180448/102184724/102184896/102187819/102189698/108634606	100861254/102169419/102169956/102170451/102170617/102170938/102171262/102173736/102174051/102174339/102174961/102177551/102179343/102179773/102179898/102179904/102183205/102185649/102186169/102188317/106502750	1.12635379061372
chx00510	N-Glycan biosynthesis	12/1662	52/8892	0.255572881449782	0.255572881449782	0.260056616212059	ST6GAL1/ALG9/MAN2A2/MAN1A1/MGAT5/ALG14/SRD5A3/MAN1C1/MGAT3/ALG5/MGAT2/B4GALT2	12	2	10	102171012/102191101	100861310/102170340/102172355/102174983/102177857/102180581/102182552/102185445/102185475/102188772	1.23465703971119
chx05218	Melanoma	16/1662	72/8892	0.261422236477284	0.261422236477284	0.264747887278067	IGF1/PDGFD/CDH1/PDGFRA/AKT3/FGF10/MAP2K2/PIK3CD/PIK3R3/CDKN1A/GADD45A/CDK6/PDGFRB/PTEN/E2F2/GADD45G	16	1	15	102175285	100860838/102168651/102170451/102174007/102174051/102174339/102177551/102179343/102179898/102179904/102180182/102184426/102185891/102186169/102188317	1.18892900120337
chx00910	Nitrogen metabolism	5/1662	19/8892	0.274068530406578	0.274068530406578	0.276245837500175	CA3/LOC102175315/CA5B/CA14/GLUL	5	2	3	102175043/102190368	102175315/102179084/102191069	1.40794223826715
chx05221	Acute myeloid leukemia	15/1662	68/8892	0.280696131740367	0.280696131740367	0.281597799571507	KIT/MYC/IKBKG/RUNX1T1/DUSP6/TCF7/LOC102173987/AKT3/MAP2K2/CD14/PIK3CD/PER2/PIK3R3/ITGAM/MPO	15	3	12	102171591/102175285/102178971	100861386/102171262/102171993/102172327/102173736/102173987/102174051/102177056/102177551/102179343/102180100/102185772	1.18018687619452
chx04068	FoxO signaling pathway	27/1662	129/8892	0.287916761923857	0.287916761923857	0.287491897051367	IGF1/FOXO4/LOC102172279/S1PR1/TNFSF10/AKT3/MAP2K2/PIK3CD/PIK3R3/CCNB2/CDKN1A/GADD45A/PCK2/MAPK12/PLK2/GABARAPL1/MAPK11/IRS1/FOXO1/PTEN/AGAP2/CCNB1/STK11/GADD45G/CCNG2/HOMER3/FBXO32	27	7	20	102170593/102175285/102180926/102184510/102184858/102188214/102191227	100860838/102172279/102172679/102173335/102174051/102177551/102179343/102179856/102179898/102179904/102179952/102183106/102184507/102184915/102185891/102187378/102188170/102188317/102191026/102191537	1.11980522206364
chx04110	Cell cycle	27/1662	130/8892	0.302913767503352	0.302913767503352	0.301059950076771	CDK1/ANAPC11/CDKN2C/TTK/CDC27/MYC/CDC20/BUB1/MCM6/YWHAZ/BUB1B/ESPL1/CCNB2/CDKN1A/GADD45A/CDK6/CDC25A/CHEK2/ABL1/E2F2/YWHAQ/ORC1/CDC6/CCNB1/GADD45G/CCND3/MAD2L1	27	2	25	102169049/102169723	100861361/102170423/102170548/102171262/102171483/102172729/102173134/102175223/102176047/102177959/102179856/102179898/102179904/102180182/102181731/102184180/102184349/102186169/102186877/102187097/102188081/102188170/102188317/102190470/102191505	1.11119133574007
chx00440	Phosphonate and phosphinate metabolism	2/1662	6/8892	0.312489379233294	0.312489379233294	0.308991524634326	PCYT1B/EPT1	2	0	2		102180205/102188228	1.78339350180505
chx00430	Taurine and hypotaurine metabolism	5/1662	20/8892	0.313786220706238	0.313786220706238	0.308991524634326	FMO1/FMO4/GGT7/GGT1/CDO1	5	2	3	102175220/102182996	102173956/102174233/102190230	1.33754512635379
chx04215	Apoptosis - multiple species	8/1662	35/8892	0.325279689485571	0.325279689485571	0.317643188502792	BCL2/CASP8/BBC3/PMAIP1/CASP3/BIRC5/APAF1/BOK	8	0	8		100861254/102169919/102171367/102175063/102177031/102180077/102188830/108633812	1.22289840123775
chx00240	Pyrimidine metabolism	12/1662	55/8892	0.325545149596088	0.325545149596088	0.317643188502792	UCKL1/TYMS/CTPS2/AK9/NT5M/RRM2/NT5E/ENTPD1/CMPK2/ENPP1/NT5C1A/UCK2	12	4	8	102168465/102178449/102183821/102191298	102172111/102176313/102185371/102189125/102189182/102189688/102190787/102191568	1.1673121102724
chx05014	Amyotrophic lateral sclerosis	73/1662	372/8892	0.339337733608982	0.339337733608982	0.329595980491021	NOS2/NDUFS7/RAB1A/BCL2/C8H9orf72/LOC102168533/DNAH7/SLC1A2/NDUFA3/PARK2/LOC102172952/ERN1/DNAH1/LOC102173837/LOC102175610/PSMB3/UBQLN4/TUBA8/PSMD8/PPP3CA/CASP3/TUBA1A/NDUFA1/LOC102177846/LOC102177976/LOC102178119/TUBB6/DNAH17/DNAH10/PSMD6/PSMC6/NXT2/MAPK12/LOC102181181/NDUFS6/PSMB2/NRG1/PPP3R1/PSMD12/ATF6/PPP3CB/PSMA4/MAPK11/ITPR3/NRG4/ATF4/DNAL1/DNAH8/NDUFS8/NOS1/PSMD14/SIGMAR1/EIF2AK3/HSPA5/MAP…	73	34	39	100860782/102168533/102172091/102172812/102173837/102175610/102175914/102176404/102176770/102177419/102177846/102178119/102179503/102180926/102181181/102181207/102182602/102184033/102184510/102184950/102185072/102185229/102185248/102185490/102187118/102187765/102188065/102190832/106503062/1485864/1485865/1485866/1485867/1485868	100860742/100860796/100861254/102168257/102169141/102172085/102172952/102173038/102173136/102175796/102176723/102177031/102177410/102177976/102178409/102178942/102180165/102180674/102180832/102181749/102182565/102183635/102184016/102184096/102184768/102185189/102185511/102185566/102185575/102185663/102185857/102186449/102186623/102187178/102187906/102188830/102190150/106503022/108633269	1.04990101315943
chx04710	Circadian rhythm	8/1662	36/8892	0.355853526532886	0.355853526532886	0.342675353736635	RORC/NR1D1/PER3/PER2/FBXL21/CRY2/BHLHE41/BHLHE40	8	7	1	100860876/102176826/102178645/102178971/102183085/102184410/102188542	102180122	1.18892900120337
chx04977	Vitamin digestion and absorption	6/1662	26/8892	0.356010995581558	0.356010995581558	0.342675353736635	SLC23A1/SLC19A2/SCARB1/APOA1/CUBN/TCN2	6	0	6		102168627/102169784/102178475/102180141/102180405/102190723	1.23465703971119
chx05223	Non-small cell lung cancer	15/1662	72/8892	0.365336815357633	0.365336815357633	0.35007492809818	RXRG/AKT3/MAP2K2/PIK3CD/PIK3R3/CDKN1A/GADD45A/CDK6/PLCG2/PRKCA/FHIT/PLCG1/E2F2/GADD45G/LOC108634606	15	5	10	102170009/102175285/102180890/102181635/108634606	102174051/102177551/102179343/102179898/102179904/102180182/102180337/102181878/102186169/102188317	1.11462093862816
chx05161	Hepatitis B	33/1662	166/8892	0.376636561130244	0.376636561130244	0.359291456341352	TLR2/TLR4/BCL2/CASP8/MYC/FOS/IRAK4/IKBKG/AKT3/MYD88/YWHAZ/MAP2K2/CASP3/PIK3CD/PIK3R3/CDKN1A/BIRC5/STAT6/PRKCA/MAPK12/TLR3/SRC/IFIH1/DDX58/MAPK11/ATF4/JUN/E2F2/YWHAQ/NFATC1/APAF1/CREB5/IRF7	33	9	24	102171520/102171591/102175285/102180890/102180926/102184510/102185072/102185423/102188180	100860747/100860955/100861254/102169919/102171262/102171575/102174051/102174883/102175223/102177031/102177551/102179343/102179898/102180077/102180571/102182757/102182890/102183188/102183788/102186169/102186877/102188830/102190378/106503773	1.0635901004741
chx04962	Vasopressin-regulated water reabsorption	10/1662	47/8892	0.380535361336132	0.380535361336132	0.361397325619812	ADCY6/ARHGDIG/PRKACA/DYNLL2/DYNC1I1/ADCY9/CREB5/AVPR2/AQP3/LOC108633189	10	4	6	102173379/102183538/102188104/102190593	102169557/102169819/102183933/102190378/102191136/108633189	1.13833627774791
chx05220	Chronic myeloid leukemia	16/1662	78/8892	0.383516288393554	0.383516288393554	0.362437368744557	SHC2/MYC/IKBKG/AKT3/CRKL/MAP2K2/PIK3CD/PIK3R3/SHC4/CDKN1A/GADD45A/CDK6/MECOM/ABL1/E2F2/GADD45G	16	3	13	102171591/102175206/102175285	102169956/102171262/102174051/102177551/102179343/102179773/102179898/102179904/102180182/102182261/102184349/102186169/102188317	1.09747292418773
chx00564	Glycerophospholipid metabolism	21/1662	104/8892	0.38502275157519	0.38502275157519	0.362437368744557	PLA2G2C/PLA1A/GPD1/DGKD/LPIN2/DGKI/PCYT1B/DGKK/DGKE/LPCAT2/AGPAT4/ETNPPL/CHKA/LPCAT1/PLA2G4D/EPT1/CDS1/MBOAT2/DGKQ/ETNK2/PHOSPHO1	21	6	15	102171407/102175743/102181375/102185446/102189889/102190731	102168220/102168941/102171485/102173798/102180205/102183908/102184933/102185364/102186563/102186907/102187867/102188228/102188757/102188869/102189384	1.08032490974729
chx03250	Viral life cycle - HIV-1	14/1662	68/8892	0.39100211653974	0.39100211653974	0.366451660468916	LOC102169889/CXCR4/CD4/MLLT3/SERINC3/LOC102173185/LOC102179935/VPS4B/MX1/PSIP1/SERINC5/PPIA/LOC108636404/MX2	14	3	11	102170124/102170515/102188942	102169889/102169916/102171350/102173185/102179935/102184021/102188635/102190521/108633208/108636404/108636422	1.10150775111489
chx00480	Glutathione metabolism	13/1662	63/8892	0.394958117140977	0.394958117140977	0.368292331933759	LOC102174708/GGT7/GSR/GSTK1/GGT1/RRM2/LOC102185621/GSTM3/IDH1/LOC102190481/LOC106503993/LOC108633298/MGST1	13	8	5	102174708/102175220/102182665/102182996/102188913/102190481/106503993/108633298	102180650/102185371/102185621/102190002/108636034	1.10400550111741
chx04211	Longevity regulating pathway	18/1662	89/8892	0.396413175012445	0.396413175012445	0.368292331933759	IGF1/ADCY6/ADCY2/CAMKK2/PRKACA/AKT3/PIK3CD/PIK3R3/ADCY1/IRS1/FOXO1/ADCY8/ATF4/SESN1/CAMK4/ADCY9/STK11/CREB5	18	7	11	102171922/102173379/102180724/102184858/102185072/102188104/102188214	100860838/102169557/102173026/102174051/102177551/102179343/102184915/102184919/102187135/102187484/102190378	1.08205897862329
chx04932	Non-alcoholic fatty liver disease	31/1662	157/8892	0.39816086342941	0.39816086342941	0.368314674304717	NDUFS7/LEP/IL1B/PPARA/LOC102168533/CASP8/FOS/NDUFA3/ERN1/AKT3/LOC102175610/CASP3/NDUFA1/PIK3CD/PIK3R3/MLXIP/MLXIPL/MAPK12/LEPR/LOC102181181/NDUFS6/MAPK11/IRS1/ATF4/NDUFS8/JUN/EIF2AK3/NDUFA13/NDUFS3/LOC108634606/ND1,CYTB,ND4,ND6	31	22	9	100860782/100860794/100860816/100861393/102168533/102171520/102172091/102175610/102177419/102179406/102180926/102181181/102181207/102184510/102184858/102185072/102185248/102185423/102187118/102188065/108634606/1485868	102169919/102173038/102174051/102177031/102177551/102179343/102179624/102180987/102185575	1.05640506794822
chx02010	ABC transporters	13/1662	64/8892	0.4187290122025	0.4187290122025	0.385671458607566	ABCG2/ABCA3/ABCA7/ABCA10/ABCA6/ABCC6/LOC102178109/ABCC2/ABCG1/ABCA2/ABCB1/ABCC9/ABCG8	13	1	12	102175208	100860857/102173435/102177563/102177837/102178034/102178109/102179626/102181242/102183428/102185649/102187656/102189408	1.08675541516245
chx05206	MicroRNAs in cancer	50/1662	259/8892	0.423971068567919	0.423971068567919	0.388823704175684	HMOX1/VEGFA/THBS1/BMF/BCL2/EFNA1/ITGB3/MMP16/MYC/BRCA1/STMN1/ERBB3/PDGFRA/KIF23/CRKL/MAP2K2/DICER1/ITGA5/CASP3/PIK3CD/PIK3R3/SHC4/CDKN1A/CDK6/PLCG2/PRKCA/CDC25A/EZR/PLCG1/RECK/VIM/PAK4/SLC45A3/ABL1/PDGFRB/APC/IRS1/ABCB1/PTEN/E2F2/LOC102187109/SLC7A1/GLS2/TIMP3/MIR23B/MIR331/MIR27B/MIR7/SOX4/MARCKS	50	8	42	100860957/102175206/102175285/102175335/102180890/102182530/102184724/102184858	100860951/100860971/100860972/100861254/102168502/102169417/102170337/102171262/102173121/102173139/102173448/102174007/102174210/102176587/102177031/102177551/102179343/102179773/102179898/102180182/102180337/102181731/102181781/102181878/102181951/102182515/102182991/102184349/102184426/102185649/102185891/102186169/102187109/102187237/102188116/102190027/104795784/104795806/104796573/104796582…	1.03285337942378
chx04217	Necroptosis	33/1662	170/8892	0.435030592093775	0.435030592093775	0.393531898654074	IL1B/TLR4/HSP90AB1/BCL2/ZBP1/SHARPIN/CASP8/EIF2AK2/SLC25A5/TNFSF10/NLRP3/IFNAR2/LOC102175959/RIPK1/LOC102178813/CYLD/STAT6/IFNGR1/TLR3/TNFAIP3/PYGM/VPS4B/RIPK3/PYGB/CAMK2G/PLA2G4D/TRAF5/IRF9/PYGL/GLUL/LOC102191766/LOC106503803/PPIA	33	4	29	100860816/102169684/102183771/102185715	100860955/100861006/100861254/102168464/102169919/102171521/102173075/102173335/102173382/102175057/102175959/102178407/102178813/102179035/102180571/102182698/102182757/102182977/102184021/102185184/102185666/102187867/102188243/102190231/102190697/102191069/102191766/106503803/108633208	1.03856445105118
chx00360	Phenylalanine metabolism	5/1662	23/8892	0.435030605661509	0.435030605661509	0.393531898654074	LOC102168295/LOC102169371/LOC102180115/ALDH3B1/LOC108633215	5	3	2	102180115/102185988/108633215	102168295/102169371	1.16308271856851
chx00531	Glycosaminoglycan degradation	5/1662	23/8892	0.435030605661509	0.435030605661509	0.393531898654074	HYAL2/HYAL1/HEXB/LOC102181993/HPSE	5	0	5		102172212/102173238/102181720/102181993/102188207	1.16308271856851
chx04260	Cardiac muscle contraction	18/1662	91/8892	0.436471462965343	0.436471462965343	0.393531898654074	TNNI3/LOC102168533/MYL4/ACTC1/CACNA1D/LOC102175610/CACNA2D2/TPM2/CACNB4/LOC102181181/LOC102181869/ATP1A1/TRDN/ATP2A1/ATP1B3/HRC/LOC108633809/ND1,CYTB,ND4,ND6	18	11	7	100860775/102168533/102175610/102175908/102178827/102181181/102181869/102186691/102187450/102189986/1485868	102168763/102170606/102174706/102179332/102183561/102188357/108633809	1.05827746260959
chx00350	Tyrosine metabolism	9/1662	44/8892	0.441618223353493	0.441618223353493	0.395069537789948	LOC102168295/LOC102169371/LOC102173738/LOC102173865/LOC102180115/ALDH3B1/LOC102187632/COMT/LOC108633215	9	6	3	102173738/102173865/102180115/102185988/102191825/108633215	102168295/102169371/102187632	1.09435510338037
chx01210	2-Oxocarboxylic acid metabolism	4/1662	18/8892	0.441874574163585	0.441874574163585	0.395069537789948	GPT2/ACY1/BCAT1/IDH1	4	1	3	102173681	102173979/102174196/102190002	1.18892900120337
chx00750	Vitamin B6 metabolism	2/1662	8/8892	0.457706049797419	0.457706049797419	0.405828032797013	PDXK/LOC102187632	2	0	2		102168865/102187632	1.33754512635379
chx03266	Virion - Herpesvirus	2/1662	8/8892	0.457706049797419	0.457706049797419	0.405828032797013	ITGB3/ITGA5	2	0	2		102169417/102176587	1.33754512635379
chx00780	Biotin metabolism	1/1662	3/8892	0.462494588889115	0.462494588889115	0.408379302063898	HLCS	1	1	0	102179708		1.78339350180505
chx04146	Peroxisome	16/1662	82/8892	0.468673415166023	0.468673415166023	0.412132134627259	NOS2/PXMP2/ACSL5/ECH1/NUDT7/PEX26/ACSL4/GSTK1/DDO/ACOX2/ACSL3/EPHX2/FAR2/SLC25A17/PEX5L/IDH1	16	6	10	102171089/102178387/102178805/102182665/102182791/102184385	100860742/102177304/102178561/102181277/102185694/102185835/102186751/102187466/102187896/102190002	1.0439376595932
chx04060	Cytokine-cytokine receptor interaction	64/1662	338/8892	0.476129448901742	0.476129448901742	0.416972727036469	GHR/LEP/IL1B/BMP2/CXCL10/CXCR3/MSTN/INHBA/EDA/INHBB/INHA/PRLR/CCL22/CXCR4/IL2RA/CD4/TNFSF10/CCL26/IL11RA/IL17RB/CCL19/LOC102174969/IFNAR2/LOC102175959/IL12RB2/IL17RA/CD27/BMP7/TNFRSF9/CXCL16/GDF10/GDF11/TNFSF18/TNFSF4/LOC102179590/XCR1/LOC102180492/LEPR/IL17B/IFNGR1/CLCF1/CD40/BMP5/CCR10/OSMR/IFNLR1/CSF1/CSF3/IL1R2/IL1R1/CCR8/IL1RL1/IL31RA/IL1RAP/CXCR2/IL10RA/IL27RA/IL20RB/IL5RA/LOC102190717/IL9R…	64	24	40	100860790/100860794/100860816/100860874/100860887/100860960/102168936/102170124/102173566/102174844/102177601/102177903/102177910/102178704/102180440/102184001/102185602/102187541/102190466/102190717/102191479/102191637/106502270/108633911	100860831/100860873/100861240/100861250/100861261/100861318/102169916/102170059/102173335/102173357/102173695/102174969/102175057/102175959/102176287/102177420/102178301/102178514/102179032/102179308/102179590/102180492/102180987/102181208/102182698/102182764/102183249/102183277/102184003/102184209/102185051/102186601/102187231/102188323/102188354/102188711/102188811/102188959/102189572/102189714	1.01305193001944
chx05171	Coronavirus disease - COVID-19	57/1662	301/8892	0.479754556319145	0.479754556319145	0.418432545361059	TLR2/IL1B/CXCL10/TLR4/ISG15/FOS/EIF2AK2/IRAK4/IKBKG/LOC102171808/NLRP3/SYK/AGTR1/MYD88/NRP1/IFNAR2/CFB/RPS28/RPL22L1/PIK3CD/PIK3R3/C3AR1/LOC102180169/PLCG2/TMPRSS2/PRKCA/MAPK12/LOC102181054/LOC102181343/PLCG1/TLR3/IFIH1/C5/DDX58/LOC102183974/RPL3/MAPK11/ACE2/JUN/CSF3/LOC102186893/LOC102186914/MB21D1/LOC102188153/ADAM17/MX1/C1R/C1S/IRF9/LOC102190429/LOC102190439/LOC102190983/RPL3L/RPL38/MX2/LOC108…	57	16	41	100860816/102171520/102171591/102176316/102180890/102180926/102183974/102184510/102185423/102185602/102186914/102188153/102190439/102191754/106503296/108636730	100860747/100860873/100860955/102169982/102171521/102171575/102171808/102173382/102174120/102174163/102174883/102175037/102175057/102175816/102176407/102177551/102179343/102179550/102180169/102180337/102180351/102181054/102181343/102181878/102182757/102183188/102183419/102183788/102184509/102184608/102186893/102187049/102188327/102188635/102188835/102189289/102190231/102190429/102190983/108636422…	1.01315710567663
chx05016	Huntington disease	58/1662	307/8892	0.48715875657443	0.48715875657443	0.423163147559304	NDUFS7/LOC102168533/DNAH7/CASP8/BBC3/SLC1A2/NDUFA3/LOC102172952/ERN1/SLC25A5/DNAH1/LOC102173837/LOC102175610/PSMB3/TUBA8/PSMD8/CASP3/TUBA1A/NDUFA1/LOC102177846/LOC102178119/TUBB6/LOC102178813/DNAH17/DNAH10/PSMD6/PSMC6/BDNF/LOC102181181/NDUFS6/PSMB2/PSMD12/PSMA4/DNAL1/DNAH8/NDUFS8/PSMD14/MAP3K10/PSMA5/PSMC4/KCNJ10/NDUFA13/PSMA8/LOC102187765/PSMD1/NDUFS3/PLCB1/TAF4B/APAF1/PSMA1/CREB5/POLR2L/TUBB2A/…	58	25	33	100860782/102168533/102172091/102173837/102175610/102176404/102177419/102177846/102178119/102179503/102181181/102181207/102185229/102185248/102186147/102187118/102187765/102188065/102188148/106503769/1485864/1485865/1485866/1485867/1485868	102169141/102169919/102171367/102172085/102172952/102173038/102173075/102173136/102175796/102176723/102177031/102177410/102178409/102178813/102178942/102180165/102180674/102180782/102181749/102183635/102184096/102185189/102185511/102186449/102186623/102186816/102187178/102187906/102188276/102188830/102190150/102190378/108633269	1.01078328766801
chx05323	Rheumatoid arthritis	18/1662	94/8892	0.496439117367867	0.496439117367867	0.429478546028882	TLR2/IL1B/TLR4/VEGFA/TEK/ATP6V1E2/ATP6V0E2/FOS/LOC102179590/ICAM1/CTSK/CSF1/JUN/ATP6V1A/ATP6V0A1/LOC102188986/CTSV/LOC102190745	18	8	10	100860816/100860957/102169483/102170666/102171520/102185423/102188986/102190745	100860747/100860955/102169100/102179590/102181113/102183473/102185051/102186053/102186995/102190225	1.02450264997312
chx00140	Steroid hormone biosynthesis	17/1662	89/8892	0.5034570521558	0.5034570521558	0.433793640015396	HSD11B1/LOC102169002/LOC102173865/LOC102176622/LOC102177333/LOC102177638/HSD17B7/LOC102179192/SRD5A3/LOC102182663/HSD17B11/LOC102187932/LOC102188418/HSD17B8/LOC102190498/COMT/LOC108634669	17	11	6	102169002/102173865/102176622/102177333/102177638/102179192/102187932/102189913/102190498/102191825/108634669	102168375/102179058/102180581/102182663/102187040/102188418	1.021944590922
chx01200	Carbon metabolism	22/1662	116/8892	0.50756992429967	0.50756992429967	0.43385674458498	GAPDH/PGP/PGAM1/PRPS2/GPT2/TKTL1/PKM/GCSH/LOC102181016/HK3/OGDH/PSPH/LOC102184409/ACSS1/GCK/FBP2/PFKM/ALDOA/SDSL/LOC102187810/GPI/IDH1	22	14	8	100860872/102169957/102173681/102175849/102178731/102180872/102181016/102183291/102185099/102185429/102185744/102186091/102187016/102189150	102171124/102171699/102182403/102184397/102184409/102187342/102187810/102190002	1.01468940619943
chx04061	Viral protein interaction with cytokine and cytokine receptor	19/1662	100/8892	0.509067766254573	0.509067766254573	0.43385674458498	CXCL10/CXCR3/CCL22/CXCR4/IL2RA/TNFSF10/CCL26/CCL19/LOC102174969/LOC102175959/LOC102179590/XCR1/CCR10/CSF1/CCR8/CXCR2/IL10RA/IL20RB/LOC102190717	19	7	12	100860874/102168936/102174844/102180440/102184001/102187541/102190717	100860873/102169916/102170059/102173335/102173357/102174969/102175959/102179590/102185051/102188811/102188959/102189714	1.01653429602888
chx04150	mTOR signaling pathway	30/1662	159/8892	0.509621382986643	0.509621382986643	0.43385674458498	IGF1/GATSL2/STRADB/WNT9B/ATP6V1E2/FZD6/PRR5L/FZD7/LPIN2/AKT3/FZD10/MAP2K2/PIK3CD/PIK3R3/LAMTOR2/FZD9/PRKCA/RNF152/FZD1/IRS1/WNT9A/NPRL3/PTEN/ATP6V1A/SLC7A5/SLC3A2/WNT4/STK11/DVL1/FZD8	30	14	16	100861035/100861151/102169483/102172948/102175285/102180272/102180448/102180890/102184858/102184896/102185418/102187819/102188214/102189698	100860838/102169419/102170617/102172562/102173798/102174051/102174961/102177551/102179343/102182366/102183205/102185891/102186053/102186985/102187568/106502750	1.00946801988965
chx05321	Inflammatory bowel disease	12/1662	63/8892	0.522154015624726	0.522154015624726	0.442762176991726	TLR2/IL1B/RORC/TLR4/IL12RB2/STAT6/IFNGR1/JUN/NOD2/NFATC1/LOC102188986/LOC102190745	12	6	6	100860816/100860876/102185423/102188180/102188986/102190745	100860747/100860955/102176287/102180571/102182698/102186424	1.01908200103146
chx04080	Neuroactive ligand-receptor interaction	70/1662	375/8892	0.526746598235596	0.526746598235596	0.44352754457948	GHR/LEP/CALCRL/PRLR/HRH2/DRD1/HCRTR1/CHRM2/F2RL2/SPX/THRB/S1PR3/S1PR1/P2RX4/P2RX6/PTGFR/EDNRA/P2RX7/GLP2R/AGTR1/ADRA2B/GPR156/ADORA3/CNR1/UTS2/C3AR1/GABRE/NPB/P2RX1/LHB/GCGR/S1PR2/LEPR/ADORA1/PTAFR/C5/LPAR6/GABRG1/GABRA2/CHRNA3/LPAR4/CALCR/AVPR1A/NPY1R/THRA/TRPV1/EDNRB/LPAR3/TAC4/MCHR1/UTS2R/F2R/AGT/F2RL1/BDKRB2/GRID1/CHRNA5/PTGER4/QRFPR/GPR83/PTGDR/AVPR2/TAC1/GRIN3A/KISS1R/HRH1/CHRM3/TRH/SCT/ADM2	70	17	53	100860790/100860794/102168830/102171850/102172237/102173383/102178195/102179981/102180531/102180535/102186338/102187201/102187919/102190593/106502331/108634224/108636085	100861156/100861318/102168263/102169345/102169456/102171427/102172265/102172679/102173324/102173625/102174144/102174145/102174156/102174163/102175860/102177001/102177769/102177799/102179550/102179745/102180347/102180585/102180987/102181801/102182455/102183419/102183611/102183675/102183947/102184380/102184511/102184585/102184883/102186285/102186514/102186699/102186820/102187076/102187262/102187491…	0.99870036101083
chx00980	Metabolism of xenobiotics by cytochrome P450	14/1662	74/8892	0.527207864566643	0.527207864566643	0.44352754457948	HSD11B1/LOC102170282/LOC102172669/LOC102173738/LOC102174708/GSTK1/LOC102185621/ALDH3B1/GSTM3/LOC102190481/LOC102191547/LOC106503993/LOC108633298/MGST1	14	11	3	102170282/102172669/102173738/102174708/102182665/102185988/102188913/102190481/102191547/106503993/108633298	102168375/102185621/108636034	1.0121963118353
chx05203	Viral carcinogenesis	41/1662	221/8892	0.54929277725163	0.54929277725163	0.455611083467594	CDK1/CASP8/CDC20/EIF2AK2/IKBKG/HDAC11/LOC102172226/PRKACA/LOC102173518/SYK/PMAIP1/YWHAZ/ACTN1/CASP3/PIK3CD/PKM/PIK3R3/CDKN1A/CDK6/LOC102181347/RASA2/LOC102182181/SCRIB/SRC/TRAF1/MAPKAPK2/LYN/ATF4/JUN/LOC102185917/RBPJL/LOC102186814/YWHAQ/SCIN/CCR8/TRAF5/LOC102188814/IRF9/CREB5/CCND3/IRF7	41	14	27	102171591/102172214/102172226/102173379/102173518/102178731/102181347/102182705/102182975/102184079/102185072/102185423/102185917/102187541	100861361/102169919/102171483/102171521/102174120/102175063/102175223/102176966/102177031/102177551/102179343/102179898/102180182/102181436/102182181/102182890/102184639/102186030/102186814/102186877/102187022/102188243/102188814/102190231/102190378/102190470/106503773	0.992567424081546
chx00563	Glycosylphosphatidylinositol (GPI)-anchor biosynthesis	5/1662	26/8892	0.550912050480023	0.550912050480023	0.455611083467594	GPLD1/PIGW/PIGX/PIGM/PIGA	5	1	4	102169718	102175888/102176077/102187091/102187116	1.02888086642599
chx04950	Maturity onset diabetes of the young	5/1662	26/8892	0.550912050480023	0.550912050480023	0.455611083467594	RFX6/NR5A2/HHEX/GCK/MAFA	5	2	3	102185429/108637537	102171877/102174500/102174536	1.02888086642599
chx05310	Asthma	5/1662	26/8892	0.550912050480023	0.550912050480023	0.455611083467594	FCER1A/MS4A2/CD40/LOC102188986/LOC102190745	5	2	3	102188986/102190745	102168313/102171633/102183249	1.02888086642599
chx04936	Alcoholic liver disease	28/1662	151/8892	0.552232054616756	0.552232054616756	0.455611083467594	IL1B/TLR4/PPARA/CASP8/ALDH2/IRAK4/IKBKG/CAMKK2/CPT1C/TCF7/LOC102173738/LPIN2/AKT3/MYD88/SCD5/CASP3/CD14/IL17RA/ACACB/RIPK1/C3AR1/MAPK12/LY96/C5/MAPK11/FOXO1/LOC102186320/CPT1A	28	8	20	100860816/100861393/102170543/102171591/102173738/102180926/102184510/102186320	100860955/102169919/102171575/102173026/102173497/102173736/102173798/102174051/102174883/102175106/102177031/102177056/102177420/102178200/102178407/102179550/102182808/102183419/102184915/102187923	0.992086451335262
chx00770	Pantothenate and CoA biosynthesis	4/1662	21/8892	0.571166395616109	0.571166395616109	0.469420155101498	ALDH2/VNN1/BCAT1/ENPP1	4	1	3	102170543	102172899/102174196/102190787	1.01908200103146
chx04520	Adherens junction	13/1662	71/8892	0.581232493614204	0.581232493614204	0.475862860268939	CDH1/NECTIN4/YES1/SNAI1/TCF7/PTPRJ/ACTN1/SNAI2/CTNNA3/FYN/SRC/SSX2IP/PTPRB	13	1	12	102178978	102170451/102171560/102172399/102172917/102173736/102174768/102176966/102178744/102179673/102182890/102190193/102190939	0.979610515076016
chx00920	Sulfur metabolism	2/1662	10/8892	0.583504874719289	0.583504874719289	0.475899917910871	PAPSS2/PAPSS1	2	0	2		102187555/102187926	1.07003610108303
chx04966	Collecting duct acid secretion	5/1662	27/8892	0.586929156297011	0.586929156297011	0.476872598472257	ATP6V1E2/ATP6V0E2/ATP6V1A/ATP6V0A1/SLC4A1	5	2	3	102169483/102170666	102186053/102186995/102187078	0.990774167669475
chx01523	Antifolate resistance	8/1662	44/8892	0.595660830567045	0.595660830567045	0.482133766368063	IL1B/ABCG2/IKBKG/TYMS/LOC102174322/FOLR2/ABCC2/ATIC	8	2	6	100860816/102171591	100860857/102172111/102174322/102174766/102179626/102182355	0.972760091893666
chx00561	Glycerolipid metabolism	13/1662	72/8892	0.60302914991332	0.60302914991332	0.486255878579559	ALDH2/DGKD/LPIN2/DGAT2/GLA/DGKI/DGKK/DGKE/AGPAT4/AKR1B1/MBOAT2/DGKQ/LIPG	13	4	9	102170543/102174409/102175743/102181375	102171485/102173798/102175656/102183908/102185364/102187190/102188869/102189384/102191574	0.966004813477738
chx04340	Hedgehog signaling pathway	10/1662	56/8892	0.617785994157378	0.617785994157378	0.496282377577949	BCL2/SCUBE2/PRKACA/GLI2/GRK3/KIF7/HHAT/CDON/EVC/MGRN1	10	2	8	102173379/102190287	100861254/102169685/102178402/102185296/102185507/102188788/102188923/102189937	0.955389375966993
chx04613	Neutrophil extracellular trap formation	37/1662	205/8892	0.622817696172871	0.622817696172871	0.49845059066861	TLR2/TLR4/BAC7.5/MAP28/BAC5/MAP34-B/LOC102169231/ITGB3/LOC102170003/HDAC11/LOC102172226/SLC25A5/LOC102173247/LOC102173518/LOC102173987/AKT3/SYK/MAP2K2/CLCN4/PIK3CD/LOC102178813/PIK3R3/ITGAM/PLCG2/PRKCA/MAPK12/PLCG1/LOC102182181/SRC/C5/MAPK11/AZU1/MPO/PLCB1/LOC102191717/LOC102191766/LOC106503803	37	10	27	102172214/102172226/102173247/102173518/102175285/102176028/102180890/102180926/102184510/102188148	100860747/100860955/100861191/100861192/100861213/100861275/102169231/102169417/102170003/102173075/102173987/102174051/102174120/102177551/102178813/102179343/102180100/102180337/102181878/102182181/102182890/102183419/102185651/102185772/102191717/102191766/106503803	0.965642335123712
chx04140	Autophagy - animal	26/1662	145/8892	0.62722848976016	0.62722848976016	0.500107554679153	RAB1A/BCL2/HIF1A/C8H9orf72/VMP1/PRKCQ/PRKCD/CAMKK2/ERN1/PRKACA/AKT3/ATG9A/MAP2K2/PIK3CD/PIK3R3/ATG4D/GABARAPL1/IRS1/DAPK1/EIF2AK3/ATG9B/MAP1LC3B/PTEN/MTMR3/STK11/CTSV	26	9	17	102170884/102173379/102174886/102175285/102182964/102184858/102185629/102187423/102188214	100860796/100861254/100861391/102168257/102168385/102171471/102173026/102173038/102174051/102177551/102179343/102184507/102185182/102185575/102185857/102185891/102190225	0.959342711315822
chx05168	Herpes simplex virus 1 infection	80/1662	441/8892	0.639246958794545	0.639246958794545	0.507795471083125	TLR2/IL1B/BCL2/LOC102168439/LOC102168664/LOC102168757/LOC102169215/ITGB3/LOC102169506/ZNF793/CFP/CASP8/ZNF311/ZNF829/EIF2AK2/IRAK4/IKBKG/LOC102171842/LOC102171908/AKT3/SYK/ZNF853/LOC102174867/LOC102174870/MYD88/IFNAR2/LOC102175512/ZFP57/ZNF114/HKR1/LOC102176259/ITGA5/CASP3/LOC102177368/PIK3CD/POU2F2/PIK3R3/LOC102180620/LOC102181027/LOC102181153/LOC102181347/LOC102181424/ZNF879/IFNGR1/TLR3/SRC/IFI…	80	11	69	100860816/102171591/102171842/102174267/102178760/102181347/102185560/102185917/102188986/102190745/108638106	100860747/100861254/102168439/102168664/102168757/102169215/102169417/102169506/102169788/102169844/102169919/102170284/102170351/102171521/102171575/102171908/102174051/102174120/102174867/102174870/102174883/102175057/102175512/102175728/102176069/102176158/102176259/102176587/102177031/102177368/102177551/102179343/102180620/102181027/102181153/102181424/102182685/102182698/102182757/102182890…	0.970554286696628
chx00983	Drug metabolism - other enzymes	14/1662	81/8892	0.672096763601705	0.672096763601705	0.531912838250082	UCKL1/LOC102174708/CES2/GMPS/RRM2/LOC102185621/MPO/LOC102188073/GSTM3/LOC102190481/UCK2/LOC106503993/LOC108633298/MGST1	14	8	6	102168465/102174708/102175705/102188073/102188913/102190481/106503993/108633298	102178400/102185371/102185621/102185772/102191568/108636034	0.92472255649151
chx00534	Glycosaminoglycan biosynthesis - heparan sulfate / heparin	4/1662	24/8892	0.681807902776289	0.681807902776289	0.535861628424128	GLCE/HS3ST5/HS6ST2/EXTL1	4	2	2	102176690/102182004	102172900/102180112	0.891696750902527
chx04614	Renin-angiotensin system	5/1662	30/8892	0.684672859935301	0.684672859935301	0.535861628424128	AGTR1/ENPEP/ACE2/MME/AGT	5	0	5		102174163/102181198/102184608/102184949/102187651	0.891696750902527
chx00590	Arachidonic acid metabolism	16/1662	93/8892	0.685185325642395	0.685185325642395	0.535861628424128	PLA2G2C/ALOX5/LOC102172669/HPGD/LOC102176622/LOC102177638/PTGES/GGT1/LOC102184867/EPHX2/PLA2G4D/LOC102187932/LOC102188418/LOC102190498/LOC102190572/LOC102191099	16	6	10	102172669/102176622/102177638/102182996/102187932/102190498	102168220/102168425/102172997/102181874/102184867/102185835/102187867/102188418/102190572/102191099	0.920461162221964
chx04142	Lysosome	24/1662	138/8892	0.687117152112318	0.687117152112318	0.535861628424128	SLC11A1/CTSO/LIPA/CTSH/CTSW/DMXL2/HYAL2/HYAL1/GLA/LAPTM4A/FUCA1/NCOA7/HEXB/LOC102181993/ABCA2/CTSK/CTSS/ATP6V0A1/NPC1/CTSV/LOC102190297,SLC11A2/GM2A/LOC102190935/LITAF	24	1	23	102171134	100860834/102168847/102169934/102170638/102171518/102172212/102173238/102175656/102176135/102180711/102180941/102181720/102181993/102183428/102183473/102183747/102186995/102189363/102190225/102190297/102190510/102190935/102191665	0.930466174854811
chx00565	Ether lipid metabolism	9/1662	54/8892	0.70247425243132	0.70247425243132	0.545846021984911	PLA2G2C/PAFAH2/UGT8/ENPP6/LPCAT2/TMEM86B/LPCAT1/PLA2G4D/EPT1	9	1	8	102186626	102168220/102172852/102174638/102176298/102184933/102186907/102187867/102188228	0.891696750902527
chx00380	Tryptophan metabolism	8/1662	49/8892	0.720435686379127	0.720435686379127	0.556441076704183	ASMT/LOC102169371/TDO2/ALDH2/LOC102180115/KYAT1/LOC102187632/LOC108633215	8	5	3	100861249/102170543/102180115/102180605/108633215	102169371/102169404/102187632	0.873498858026965
chx05212	Pancreatic cancer	13/1662	78/8892	0.721317582929585	0.721317582929585	0.556441076704183	VEGFA/RALB/IKBKG/AKT3/RAD51/PIK3CD/PIK3R3/CDKN1A/GADD45A/CDK6/BRCA2/E2F2/GADD45G	13	2	11	100860957/102171591	100861145/102174051/102177525/102177551/102179343/102179898/102179904/102180182/102182417/102186169/102188317	0.891696750902527
chx05034	Alcoholism	35/1662	203/8892	0.730973314368162	0.730973314368162	0.561861351066781	FOSB/DRD1/LOC102169371/CALM3/SHC2/GNG4/HDAC11/LOC102172226/CAMKK2/LOC102173247/PRKACA/LOC102173518/GNB5/GNG12/SHC4/LOC102180115/NTRK2/BDNF/LOC102182181/GNG7/CALM1/ATF4/GNGT1/GNAI1/CALML6/CAMK4/GNG2/CREB5/GNB4/GRIN3A/LOC102191766/LOC106503803/LOC108633189/LOC108633215/GNAI3	35	14	21	100860839/102168830/102169697/102172214/102172226/102173247/102173379/102173518/102180115/102183232/102185007/102185072/102187248/108633215	102169371/102169956/102170665/102173026/102174574/102175543/102179773/102180223/102180782/102182181/102185427/102185804/102187484/102189312/102190378/102191178/102191614/102191766/106503803/108633189/108635583	0.922444914726752
chx00630	Glyoxylate and dicarboxylate metabolism	5/1662	32/8892	0.740456376374008	0.740456376374008	0.566260892986105	PGP/GCSH/HYI/ACSS1/GLUL	5	4	1	102169957/102180872/102180992/102185099	102191069	0.835965703971119
chx00270	Cysteine and methionine metabolism	8/1662	50/8892	0.741997032188689	0.741997032188689	0.566260892986105	CTH/BCAT1/MTAP/LACC1/AHCYL2/KYAT1/SDSL/CDO1	8	2	6	102179544/102180605	102172231/102174196/102176794/102177901/102187342/102190230	0.856028880866426
chx05332	Graft-versus-host disease	10/1662	62/8892	0.746619240773146	0.746619240773146	0.567760651346502	IL1B/PRF1/LOC102181347/LOC102182573/LOC102182856/LOC102185917/LOC102188814/LOC102188986/LOC102190745/LOC106503874	10	9	1	100860816/102171130/102181347/102182573/102182856/102185917/102188986/102190745/106503874	102188814	0.862932339583091
chx00730	Thiamine metabolism	3/1662	20/8892	0.750880030471646	0.750880030471646	0.568975909614573	THTPA/TPK1/LOC102190650	3	3	0	100860962/102188829/102190650		0.802527075812274
chx04975	Fat digestion and absorption	9/1662	57/8892	0.763377258710056	0.763377258710056	0.576401649686224	LOC100860959/PLA2G2C/SLC27A1/DGAT2/SCARB1/APOA1/ABCG8/SLC27A4/LOC108633303	9	2	7	102173729/102174409	100860959/102168220/102178475/102180141/102189408/102190047/108633303	0.844765342960289
chx00900	Terpenoid backbone biosynthesis	3/1662	21/8892	0.780832302947568	0.780832302947568	0.584430721527954	GGPS1/HMGCR/ZMPSTE24	3	0	3		102169552/102169762/102187287	0.764311500773595
chx00071	Fatty acid degradation	8/1662	52/8892	0.781582787988725	0.781582787988725	0.584430721527954	ALDH2/CPT1C/LOC102173738/ACSL5/ACSL4/ACAA2/ACSL3/CPT1A	8	2	6	102170543/102173738	102173497/102177304/102181277/102183474/102185694/102187923	0.823104693140794
chx04623	Cytosolic DNA-sensing pathway	10/1662	64/8892	0.782215896744557	0.782215896744557	0.584430721527954	IL1B/CXCL10/ZBP1/IKBKG/RIPK1/DDX58/RIPK3/MB21D1/POLR2L/IRF7	10	3	7	100860816/102171591/106503769	100860873/102168464/102178407/102183788/102185184/102187049/106503773	0.835965703971119
chx04714	Thermogenesis	40/1662	237/8892	0.78945453016693	0.78945453016693	0.587783860714787	NDUFS7/LOC102168533/ADCY6/LOC102170266/ADCY2/NDUFA3/PRKACA/CPT1C/LOC102175610/ACSL5/NDUFA1/CNR1/DPF1/SMARCD3/ADCY1/MAPK12/LOC102181181/NDUFS6/ACSL4/NDUFAF2/MAPK11/ADCY8/NDUFS8/ACSL3/NPR1/NDUFA13/CPT1A/NDUFS3/ADCY9/LOC102188365/ATP5I/CREB5/PLIN1/LOC108633189/NDUFAF8/ND4L/ND1,CYTB,ND4,ND6/ND1,CYTB,ND4,ND6/ND1,CYTB,ND4,ND6/ND1,CYTB,ND4,ND6	40	27	13	100860782/102168533/102170266/102171922/102172091/102173379/102175610/102177419/102179351/102180724/102180926/102181181/102181207/102181722/102184510/102185248/102187118/102188065/102188104/102189939/102190552/108638191/1485864/1485865/1485866/1485867/1485868	102169557/102173497/102177304/102177799/102178103/102181277/102184919/102185694/102186447/102187923/102188365/102190378/108633189	0.902984051546863
chx04744	Phototransduction	4/1662	28/8892	0.795647379284217	0.795647379284217	0.590337785068334	CALM3/CALM1/GNGT1/CALML6	4	3	1	102169697/102185007/102187248	102185427	0.764311500773595
chx00740	Riboflavin metabolism	1/1662	8/8892	0.809104283721759	0.809104283721759	0.595397059907671	ENPP1	1	0	1		102190787	0.668772563176895
chx04721	Synaptic vesicle cycle	12/1662	78/8892	0.814025259771261	0.814025259771261	0.595397059907671	CACNA1A/ATP6V1E2/ATP6V0E2/SLC1A2/LOC102172245/SLC6A4/SLC6A13/ATP6V1A/ATP6V0A1/SLC6A1/SLC6A9/STXBP1	12	3	9	102169483/102170666/102188363	102168441/102172085/102172245/102172383/102183579/102186053/102186995/102190843/102191147	0.823104693140794
chx04742	Taste transduction	13/1662	84/8892	0.814581362327859	0.814581362327859	0.595397059907671	CACNA1A/ADCY6/PRKACA/HCN4/LOC102180455/GABRA2/ITPR3/ADCY8/PLCB1/TAS1R3/SCNN1A/PDE1A/CHRM3	13	2	11	102173379/102188148	102168441/102169557/102175485/102180455/102183947/102184768/102184919/102189978/102190031/102190998/108633307	0.828004125838061
chx04940	Type I diabetes mellitus	9/1662	60/8892	0.814903226269676	0.814903226269676	0.595397059907671	IL1B/ICA1/PRF1/LOC102181347/LOC102185917/LOC102188814/LOC102188986/LOC102190745/CPE	9	6	3	100860816/102171130/102181347/102185917/102188986/102190745	102170848/102188814/102191726	0.802527075812274
chx00650	Butanoate metabolism	4/1662	29/8892	0.818324194256336	0.818324194256336	0.595397059907671	ABAT/ALDH5A1/ACSM3/OXCT1	4	4	0	100861058/102169437/102185052/102188355		0.737955931781402
chx00620	Pyruvate metabolism	7/1662	48/8892	0.819184230700554	0.819184230700554	0.595397059907671	ALDH2/LDHD/LOC102173738/ACACB/PKM/PCK2/ACSS1	7	5	2	102170543/102172747/102173738/102178731/102185099	102178200/102179952	0.780234657039711
chx00511	Other glycan degradation	3/1662	23/8892	0.83181450099905	0.83181450099905	0.598470117677856	FUCA1/HEXB/LOC102181993	3	0	3		102180711/102181720/102181993	0.697849631141108
chx00515	Mannose type O-glycan biosynthesis	3/1662	23/8892	0.83181450099905	0.83181450099905	0.598470117677856	ST3GAL3/FUT4/B4GALT2	3	2	1	102168794/102191101	102186705	0.697849631141108
chx03430	Mismatch repair	3/1662	23/8892	0.83181450099905	0.83181450099905	0.598470117677856	MSH2/EXO1/POLD2	3	2	1	102172730/102185977	102175698	0.697849631141108
chx00020	Citrate cycle (TCA cycle)	4/1662	30/8892	0.838885937998034	0.838885937998034	0.601192084818175	PCK2/ACLY/OGDH/IDH1	4	1	3	102183291	102179952/102181894/102190002	0.713357400722022
chx04630	JAK-STAT signaling pathway	34/1662	209/8892	0.8412246881409	0.8412246881409	0.601192084818175	GHR/LEP/BCL2/PRLR/IL2RA/MYC/SOCS7/IL11RA/PDGFRA/AKT3/IFNAR2/IL12RB2/PIK3CD/PIK3R3/CDKN1A/LOC102180492/STAT6/LEPR/IFNGR1/CLCF1/OSMR/IFNLR1/PDGFRB/CSF3/LOC102187632/IL31RA/IL10RA/IL27RA/IL20RB/IRF9/IL5RA/CCND3/IL9R/CTF1	34	8	26	100860790/100860794/102173228/102173566/102185602/102190466/102191479/108633911	100861254/100861318/102170059/102171262/102174007/102174051/102175057/102176287/102177551/102179343/102179898/102180492/102180571/102180987/102182698/102182764/102184003/102184209/102184426/102187632/102188354/102188959/102189572/102189714/102190231/102190470	0.870364292746964
chx00640	Propanoate metabolism	4/1662	31/8892	0.857457968630094	0.857457968630094	0.610750763620734	ABAT/BCKDHA/ACACB/ACSS1	4	3	1	100861058/102171539/102185099	102178200	0.690345871666473
chx04622	RIG-I-like receptor signaling pathway	16/1662	106/8892	0.861418783586786	0.861418783586786	0.611533530575686	CXCL10/CASP8/ISG15/IKBKG/TBKBP1/NLRX1/RIPK1/CYLD/LOC102180492/MAPK12/TRIM25/IFIH1/DDX58/MAPK11/RNF125/IRF7	16	5	11	102171591/102172659/102175496/102180926/102184510	100860873/102169919/102169982/102178407/102179035/102180492/102181625/102183188/102183788/102187179/106503773	0.807574415911723
chx04122	Sulfur relay system	1/1662	10/8892	0.873851294003942	0.873851294003942	0.616491276037296	CTU2	1	1	0	102189424		0.535018050541516
chx03410	Base excision repair	4/1662	32/8892	0.874172481809536	0.874172481809536	0.616491276037296	NEIL3/POLE2/POLD2/TDG	4	1	3	102185977	102173065/102182412/102189100	0.668772563176895
chx01240	Biosynthesis of cofactors	25/1662	162/8892	0.881961497743704	0.881961497743704	0.616842593589995	MPI/PDXK/QPRT/TDO2/GGCX/ALDH2/NMNAT2/UGDH/RDH11/FECH/RDH12/BCAT1/ALAS2/CTPS2/AK9/BCO1/UROS/MTHFD2/GCH1/ADSSL1/LOC102186117/TPK1/MTHFD1L/CMPK2/LOC102190650	25	9	16	102168393/102170543/102170807/102172401/102178449/102181751/102185692/102188829/102190650	102168865/102169244/102169404/102170242/102171772/102171883/102173010/102174196/102175385/102176313/102179507/102184159/102184729/102186117/102188948/102189688	0.825645139724562
chx00860	Porphyrin metabolism	6/1662	46/8892	0.884013238256026	0.884013238256026	0.616842593589995	HMOX1/FECH/CP/ALAS2/UROS/HMOX2	6	2	4	102172401/102181751	100860951/102172487/102175385/102189453	0.697849631141108
chx00190	Oxidative phosphorylation	21/1662	139/8892	0.88756553890077	0.88756553890077	0.616842593589995	NDUFS7/LOC102168533/ATP6V1E2/LOC102170266/ATP6V0E2/NDUFA3/LOC102175610/NDUFA1/LOC102181181/NDUFS6/NDUFS8/ATP6V1A/ATP6V0A1/NDUFA13/NDUFS3/ATP5I/ND4L/ND1,CYTB,ND4,ND6/ND1,CYTB,ND4,ND6/ND1,CYTB,ND4,ND6/ND1,CYTB,ND4,ND6	21	19	2	100860782/102168533/102169483/102170266/102170666/102172091/102175610/102177419/102181181/102181207/102185248/102187118/102188065/102189939/1485864/1485865/1485866/1485867/1485868	102186053/102186995	0.808300651897255
chx05204	Chemical carcinogenesis - DNA adducts	10/1662	72/8892	0.888592729315212	0.888592729315212	0.616842593589995	HSD11B1/LOC102172669/LOC102174708/GSTK1/LOC102185621/GSTM3/LOC102190481/LOC106503993/LOC108633298/MGST1	10	7	3	102172669/102174708/102182665/102188913/102190481/106503993/108633298	102168375/102185621/108636034	0.743080625752106
chx05330	Allograft rejection	7/1662	53/8892	0.889856518046476	0.889856518046476	0.616842593589995	PRF1/LOC102181347/CD40/LOC102185917/LOC102188814/LOC102188986/LOC102190745	7	5	2	102171130/102181347/102185917/102188986/102190745	102183249/102188814	0.706627613922757
chx05033	Nicotine addiction	5/1662	40/8892	0.891990853932724	0.891990853932724	0.616842593589995	CACNA1A/GABRE/GABRG1/GABRA2/GRIN3A	5	0	5		102168441/102179745/102183675/102183947/102191614	0.668772563176895
chx00130	Ubiquinone and other terpenoid-quinone biosynthesis	1/1662	11/8892	0.897456242142363	0.897456242142363	0.618156672896425	GGCX	1	0	1		102170242	0.486380045946833
chx04130	SNARE interactions in vesicular transport	4/1662	34/8892	0.902569644564041	0.902569644564041	0.618156672896425	VAMP5/VAMP1/STX11/VAMP7	4	2	2	102169484/102177143	102182978/102189019	0.629433000637078
chx04136	Autophagy - other	4/1662	34/8892	0.902569644564041	0.902569644564041	0.618156672896425	ATG9A/ATG4D/GABARAPL1/ATG9B	4	3	1	102174886/102182964/102185629	102184507	0.629433000637078
chx04120	Ubiquitin mediated proteolysis	22/1662	149/8892	0.914042892613134	0.914042892613134	0.622701908777491	RHOBTB1/ANAPC11/NEDD4L/CDC27/CDC34/WWP1/CDC20/PARK2/BRCA1/STUB1/MID1/CUL4A/UBA7/UBE2L6/KEAP1/VHL/NEDD4/CBLB/TRIM32/UBB/CUL5/MGRN1	22	13	9	100861107/102169049/102170779/102171442/102172812/102173988/102175217/102182688/102185187/102187488/102187800/102190245/102190287	102170194/102170548/102171483/102173121/102174822/102176743/102181617/102182921/102186998	0.789959537712306
chx03440	Homologous recombination	5/1662	42/8892	0.915034381223279	0.915034381223279	0.622701908777491	BRCA1/RAD54L/RAD51/BRCA2/POLD2	5	1	4	102185977	102173121/102176757/102177525/102182417	0.636926250644662
chx00280	Valine, leucine and isoleucine degradation	7/1662	56/8892	0.919877012819624	0.919877012819624	0.623485610549547	ABAT/ALDH2/BCKDHA/BCAT1/ACAA2/LOC102187632/OXCT1	7	4	3	100861058/102170543/102171539/102188355	102174196/102183474/102187632	0.668772563176895
chx03030	DNA replication	4/1662	36/8892	0.925143865264804	0.925143865264804	0.623485610549547	MCM6/PRIM2/POLE2/POLD2	4	1	3	102185977	102173134/102181079/102182412	0.594464500601685
chx03450	Non-homologous end-joining	1/1662	13/8892	0.932247033925061	0.932247033925061	0.623485610549547	XRCC4	1	0	1		102168345	0.411552346570397
chx00830	Retinol metabolism	11/1662	84/8892	0.933643026991023	0.933643026991023	0.623485610549547	ALDH1A1/RETSAT/RDH11/RDH12/LOC102173738/LOC102179328/RDH5/BCO1/LOC102183851/LOC102187233/LOC102187632	11	4	7	102171605/102173738/102179453/102187233	102171615/102171883/102173010/102179328/102179507/102183851/102187632	0.700618875709128
chx00040	Pentose and glucuronate interconversions	4/1662	37/8892	0.934563766208313	0.934563766208313	0.623485610549547	CRYL1/UGDH/AKR1B1/LOC102190167	4	1	3	102190167	102170708/102171772/102187190	0.578397892477315
chx00410	beta-Alanine metabolism	4/1662	37/8892	0.934563766208313	0.934563766208313	0.623485610549547	ABAT/LOC102168295/ALDH2/ALDH3B1	4	3	1	100861058/102170543/102185988	102168295	0.578397892477315
chx03018	RNA degradation	10/1662	78/8892	0.936610526783667	0.936610526783667	0.623485610549547	BTG1/XRN2/BTG3/DCP1B/PFKM/LOC102187810/DIS3L/CNOT4/LSM3/CNOT6L	10	5	5	102176865/102186091/102189039/102189827/102190828	100861579/102171526/102176267/102187810/102191783	0.685920577617329
chx04672	Intestinal immune network for IgA production	5/1662	45/8892	0.941492225061397	0.941492225061397	0.62478889077301	CXCR4/CD40/CCR10/LOC102188986/LOC102190745	5	3	2	102184001/102188986/102190745	102169916/102183249	0.594464500601685
chx00592	alpha-Linolenic acid metabolism	3/1662	31/8892	0.946733014611425	0.946733014611425	0.625555156246015	PLA2G2C/FADS2/PLA2G4D	3	0	3		102168220/102171133/102187867	0.517759403749854
chx00591	Linoleic acid metabolism	5/1662	46/8892	0.948501857598638	0.948501857598638	0.625555156246015	PLA2G2C/LOC102184867/PLA2G4D/LOC102190572/LOC102191099	5	0	5		102168220/102184867/102187867/102190572/102191099	0.581541359284257
chx03060	Protein export	2/1662	24/8892	0.954767804727748	0.954767804727748	0.627750167966746	SEC61A1/HSPA5	2	0	2		102175814/102185663	0.445848375451264
chx00053	Ascorbate and aldarate metabolism	3/1662	34/8892	0.966376778206955	0.966376778206955	0.628480502829035	ALDH2/UGDH/LOC102186117	3	1	2	102170543	102171772/102186117	0.472074750477808
chx05320	Autoimmune thyroid disease	7/1662	65/8892	0.971529811479009	0.971529811479009	0.628480502829035	PRF1/LOC102181347/CD40/LOC102185917/LOC102188814/LOC102188986/LOC102190745	7	5	2	102171130/102181347/102185917/102188986/102190745	102183249/102188814	0.576173285198556
chx00310	Lysine degradation	7/1662	67/8892	0.977701132815102	0.977701132815102	0.628480502829035	ALDH2/COLGALT2/PLOD2/KMT2C/MECOM/KMT5A/SMYD2	7	4	3	102170543/102181925/102183718/102189783	102173322/102176366/102182261	0.558974082655315
chx03420	Nucleotide excision repair	4/1662	45/8892	0.978895252236889	0.978895252236889	0.628480502829035	CUL4A/RAD23A/POLE2/POLD2	4	3	1	102175217/102177614/102185977	102182412	0.475571600481348
chx04350	TGF-beta signaling pathway	11/1662	96/8892	0.980196076854636	0.980196076854636	0.628480502829035	BMP2/FST/INHBA/THBS1/INHBB/MYC/TGIF1/THSD4/BMP7/BMP5/LTBP1	11	3	8	100860960/102176609/102177903	100860831/100860914/100860971/100861250/102171262/102175820/102183277/102190794	0.613041516245487
chx03460	Fanconi anemia pathway	5/1662	54/8892	0.982368572845793	0.982368572845793	0.628480502829035	BRCA1/RAD51/FANCD2/BRCA2/FANCE	5	1	4	102187818	102173121/102177525/102181544/102182417	0.495387083834737
chx00970	Aminoacyl-tRNA biosynthesis	4/1662	47/8892	0.984306033796801	0.984306033796801	0.628480502829035	FARS2/HARS/LARS2/WARS	4	2	2	102169537/102182177	102178168/102190826	0.455334511099163
chx03015	mRNA surveillance pathway	10/1662	97/8892	0.991962336111038	0.991962336111038	0.628480502829035	LOC102169858/UPF2/SMG5/PAPOLB/MSI1/NXT2/MAGOHB/GSPT2/NUDT21/PPP2R2C	10	3	7	102173398/102174524/102177584	102169858/102178650/102180832/102181757/102185074/102186896/102188298	0.551565000558264
chx03020	RNA polymerase	1/1662	32/8892	0.998685200567567	0.998685200567567	0.628480502829035	POLR2L	1	1	0	106503769		0.167193140794224
chx03022	Basal transcription factors	2/1662	44/8892	0.998787453891882	0.998787453891882	0.628480502829035	TAF3/TAF4B	2	1	1	102172553	102188276	0.243190022973416
chx05322	Systemic lupus erythematosus	15/1662	150/8892	0.998905374210529	0.998905374210529	0.628480502829035	LOC102172226/LOC102173247/LOC102173518/LOC102173987/ACTN1/LOC102182181/CD40/C5/LOC102183974/C1R/LOC102188986/C1S/LOC102190745/LOC102191766/LOC106503803	15	6	9	102172226/102173247/102173518/102183974/102188986/102190745	102173987/102176966/102182181/102183249/102183419/102188835/102189289/102191766/106503803	0.535018050541516
chx03008	Ribosome biogenesis in eukaryotes	6/1662	83/8892	0.999162824416948	0.999162824416948	0.628480502829035	XRN2/GNL2/RPP38/POP1/NXT2/WDR75	6	0	6		102171526/102174356/102177450/102179684/102180832/102182735	0.386760036536036
chx03013	Nucleocytoplasmic transport	8/1662	115/8892	0.999913424263242	0.999913424263242	0.628480502829035	EEF1A1/LOC102169858/UPF2/NXT2/MAGOHB/KPNA3/RANBP17/THOC6	8	2	6	102173398/102181875	100860780/102169858/102180832/102181757/102186520/102188727	0.372186469941924
chx03040	Spliceosome	9/1662	136/8892	0.999986743902401	0.999986743902401	0.628480502829035	HSP70.1/LOC102177976/LOC102178315/MAGOHB/CDC40/HSPA6/PCBP1/LSM3/LOC106503022	9	5	4	100860849/102178315/102185412/102188775/102190828	102177976/102181757/102183242/106503022	0.354056062858356
chx03010	Ribosome	16/1662	202/8892	0.999996071003834	0.999996071003834	0.628480502829035	LOC102171808/RPS28/RPL22L1/MRPL23/LOC102180169/LOC102181054/LOC102181343/RPL3/LOC102186914/LOC102188153/LOC102190429/LOC102190439/RPL3L/RPL38/LOC108636730/LOC108638514	16	8	8	102176316/102176502/102186914/102188153/102190439/102191754/106503296/108636730	102171808/102176407/102180169/102181054/102181343/102184509/102190429/108638514	0.42377667369625
