# Supplementary material for: Transcriptome Dynamics and Regulatory Networks of Postnatal Muscle Development in Leizhou Black Goats
Source: Int J Mol Sci. 2025 Dec 21;27(1):88. doi: 10.3390/ijms27010088 (PMC12785553; doi:10.3390/ijms27010088)
Supplement: Supplementary file 1 [file ijms-27-00088-s001.zip › Supplementary Files S2 Functional Enrichment Analysis (GSEA and ORA) of DEGs Across Three Developmental Stages/ORA/KEGG/time_expression_twoyear.vs.born/enrich.xls]

ID	Description	GeneRatio	BgRatio	pvalue	p.adjust	qvalue	geneID	Count	UpGenes	DownGenes	UpGeneSet	DownGeneSet	RichFactor
chx04512	ECM-receptor interaction	46/1770	96/8892	5.32617608466029e-10	5.32617608466029e-10	1.22221724890099e-07	COL2A1/SPP1/COL1A1/COL1A2/LOC100860959/THBS1/FRAS1/ITGB3/COL6A3/LAMC1/SV2A/COL4A1/COL4A2/FREM2/ITGA2/RELN/ITGA9/LAMB4/LAMA1/ITGA5/LAMB1/CHAD/COL4A5/LAMA4/COL6A6/TNC/THBS2/ITGA8/ITGA4/SDC1/COL9A1/ITGA10/ITGA6/COL9A2/LAMA2/ITGAV/ITGB6/COL4A4/COMP/COL4A3/THBS3/COL6A1/VWF/COL6A2/RPL10A/LOC108634846	46	2	44	102170928/102191119	100860743/100860805/100860828/100860940/100860959/100860971/102169172/102169417/102169643/102170256/102171079/102171347/102171617/102172198/102172966/102174073/102174902/102176003/102176587/102176661/102176727/102176947/102177440/102178401/102179198/102179674/102181695/102183190/102185011/102185378/102185415/102186530/102186825/102187050/102187813/102188539/102190083/102190117/102190364/102190652…	2.40720338983051
chx04510	Focal adhesion	75/1770	205/8892	1.48832318963581e-08	1.48832318963581e-08	1.4703845228435e-06	COL2A1/SPP1/COL1A1/KDR/IGF1/COL1A2/THBS1/BCL2/PDGFD/ITGB3/COL6A3/CCND1/SHC2/PARVG/LAMC1/FLNC/COL4A1/COL4A2/PARVA/PRKCB/ITGA2/RELN/PDGFRA/AKT3/ITGA9/RAP1B/LAMB4/CRKL/PRKCG/LAMA1/ITGA5/LAMB1/CHAD/VAV2/COL4A5/ACTN1/LAMA4/COL6A6/TNC/PIK3R3/FYN/THBS2/FLT4/CCND2/PAK1/PRKCA/PAK5/MYLK4/ITGA8/MYLK2/PAK4/MAPK10/SRC/ITGA4/DIAPH1/COL9A1/ITGA10/PTEN/ITGA6/COL9A2/LAMA2/ITGAV/ITGB6/VEGFB/VEGFC/COL4A4/COMP/COL4A…	75	9	66	102170485/102175206/102180890/102182147/102182530/102182774/102183869/102189099/102191119	100860743/100860805/100860828/100860836/100860838/100860940/100860971/100861254/102168651/102169417/102169643/102169650/102169956/102170125/102170256/102171079/102171347/102171628/102172114/102172198/102172966/102174007/102174051/102174073/102174543/102174902/102175984/102176003/102176587/102176661/102176727/102176802/102176947/102176966/102177440/102178401/102179198/102179343/102179673/102179674…	1.83794956593634
chx05200	Pathways in cancer	159/1770	537/8892	1.92229169270824e-08	1.92229169270824e-08	1.4703845228435e-06	NOS2/CDK2/KITLG/AR/BMP2/IGF1/LEF1/ETS1/BCL2/IGF2/IL12A/TGFBR2/KIT/HIF1A/ADCY3/WNT9B/ADCY6/CCND1/CALM3/CXCR4/PLCB2/RXRG/IL2RA/LAMC1/AXIN1/CDH1/FZD6/GNG4/FGFR2/COL4A1/MYC/DOCK11/COL4A2/IKBKG/TRAF3/CKS2/RUNX1T1/PRKCB/ITGA2/MSH2/CDKN2B/FZD7/E2F1/LOC102173702/TCF7/PDGFRA/AKT3/EDNRA/AGTR1/LOC102174170/ARNT2/LOC102174708/LOC102174738/SLC2A1/LAMB4/FZD10/IFNAR2/PMAIP1/CRKL/MAP2K2/GNG12/FZD5/GLI1/PRKCG/LAM…	159	43	116	100860827/100861293/102169697/102170009/102170375/102171312/102171591/102172730/102172895/102172948/102173702/102174170/102174708/102175206/102175285/102176762/102179524/102180724/102180890/102182688/102182774/102182975/102183232/102185007/102185021/102185715/102187819/102188104/102188148/102188913/102189099/102189459/102189484/102189630/102189698/102189813/102190466/102190481/102191546/106503061…	100860742/100860751/100860807/100860831/100860838/100860901/100860919/100861254/100861277/100861300/100861386/100861391/102169019/102169419/102169557/102169650/102169916/102169966/102170059/102170256/102170451/102170617/102170665/102170938/102171079/102171262/102171347/102171742/102171977/102171993/102172114/102172198/102173018/102173736/102174007/102174051/102174144/102174163/102174701/102174738…	1.48747277719913
chx04145	Phagosome	62/1770	165/8892	8.65750780432819e-08	8.65750780432819e-08	4.96667552985144e-06	TLR2/LOC100860813/TLR4/LOC100860959/THBS1/COLEC12/PLA2R1/LOC102168905/ITGB3/ATP6V1E2/LOC102170045/ATP6V0E2/MRC2/ATP6V0A4/MSR1/NCF2/TFRC/ITGA2/CD209/ATP6V0D2/LOC102172952/RAB7B/LOC102173837/LOC102173987/EEA1/NCF4/TUBA8/ITGA5/CD14/TUBA1A/LOC102177846/LOC102178119/TUBB6/LOC102178426/SCARB1/LOC102178700/THBS2/ITGAM/LOC102181148/MRC1/MARCO/LOC102181347/CTSS/DYNC1I1/COLEC11/CTSL/NOS1/MPO/ATP6V1A/LOC102…	62	16	46	100860813/102168905/102169483/102170045/102170666/102173837/102175190/102176404/102177846/102178119/102181148/102181347/102185490/102186356/102187765/102191127	100860747/100860955/100860959/100860971/102168505/102168670/102169417/102171371/102171404/102171570/102171728/102172197/102172198/102172254/102172556/102172952/102173110/102173987/102175930/102176587/102177056/102177410/102178409/102178426/102178475/102178700/102179674/102180100/102181218/102181250/102183747/102183933/102185274/102185465/102185772/102186053/102186995/102187813/102188569/102188617…	1.88770416024653
chx04151	PI3K-Akt signaling pathway	113/1770	368/8892	3.24709018857787e-07	3.24709018857787e-07	1.49024349707363e-05	COL2A1/TLR2/CDK2/SPP1/KITLG/COL1A1/KDR/IGF1/COL1A2/TSC2/TLR4/THBS1/BCL2/IGF2/PRLR/KIT/PDGFD/TEK/ITGB3/CHRM2/COL6A3/CCND1/IL2RA/PPP2R1B/LAMC1/GNG4/FGFR2/PPP2R2B/COL4A1/MYC/MYB/COL4A2/IKBKG/ITGA2/LOC102172279/PIK3R6/RELN/PIK3CG/ERBB3/PDGFRA/AKT3/ITGA9/SYK/LAMB4/IFNAR2/YWHAZ/MAP2K2/GNG12/LAMA1/ITGA5/SGK1/LAMB1/CHAD/COL4A5/LAMA4/FGF18/COL6A6/TNC/FGF16/PIK3R3/THBS2/PCK2/CDK6/NTRK2/FLT4/CCND2/PRKCA/EIF…	113	14	99	100860943/102171591/102175285/102180890/102181269/102183232/102184858/102185072/102185438/102185602/102189099/102190188/102191119/108634606	100860743/100860747/100860751/100860805/100860807/100860828/100860836/100860838/100860940/100860955/100860971/100861254/100861277/100861318/100861386/102168651/102169100/102169417/102169456/102169643/102169650/102170059/102170070/102170256/102170665/102170938/102170971/102171079/102171262/102171339/102171347/102172198/102172279/102172481/102172966/102173256/102173448/102174007/102174051/102174073…	1.54261238025055
chx04020	Calcium signaling pathway	78/1770	238/8892	1.46986939651135e-06	1.46986939651135e-06	5.17925980972085e-05	NOS2/KDR/TNNC1/TNNC2/HRH2/PDGFD/DRD1/ATP2B3/ADCY3/CHRM2/CALM3/CXCR4/PLCB2/PLN/ITPR2/FGFR2/PRKCB/CD38/SLC25A5/P2RX4/P2RX6/ERBB3/PTGFR/PDGFRA/EDNRA/P2RX7/AGTR1/CAMK1D/CACNA1D/ORAI3/PRKCG/LOC102176524/CAMK2B/GNA15/GRIN2C/GRIN2D/FGF18/HTR4/LOC102178813/PLCE1/RYR1/FGF16/NTRK2/P2RX1/FLT4/ADCY1/PRKCA/MYLK4/MYLK2/PTAFR/FGFR4/AVPR1A/CYSLTR1/CALM1/CASQ2/NOS3/NOS1/CAMK2G/ADCY7/TRDN/EDNRB/CACNA1G/CAMK4/F2R/A…	78	21	57	100860954/100861317/102168830/102168898/102169697/102170148/102173383/102176762/102179229/102180724/102180890/102182147/102185007/102185490/102185715/102186691/102187815/102188104/102188148/102189099/102189986	100860742/100860836/102168263/102168651/102169019/102169456/102169916/102169966/102170858/102170938/102172114/102172881/102173075/102173324/102173448/102173625/102174007/102174144/102174145/102174163/102174671/102174706/102175544/102175984/102176524/102177052/102177097/102177187/102178396/102178536/102178813/102178972/102179273/102180223/102180347/102180480/102181454/102182455/102183685/102184883…	1.6464321321749
chx04540	Gap junction	37/1770	88/8892	1.57991182269008e-06	1.57991182269008e-06	5.17925980972085e-05	CDK1/PDGFD/DRD1/ADCY3/GUCY1B3/ADCY6/PLCB2/ITPR2/PRKCB/LOC102172952/LOC102173837/PDGFRA/MAP2K2/PRKCG/TUBA8/TUBA1A/LOC102177846/LOC102178119/TUBB6/LOC102178426/LOC102178700/ADCY1/PRKCA/LOC102181148/SRC/GNAI1/ADCY7/NRAS/LOC102187765/ADCY9/PLCB1/LPAR1/GJA1/LOC108633189/TUBB2A/GNAI3/TUBA1C	37	12	25	102168830/102173837/102175285/102176404/102177846/102178119/102180724/102180890/102181148/102187765/102188104/102188148	100861361/102168651/102169019/102169406/102169557/102169966/102170858/102172114/102172952/102174007/102175984/102177410/102178409/102178426/102178700/102182890/102185804/102185858/102187180/102189399/102191242/108633189/108633269/108635583/108636002	2.11224961479199
chx04926	Relaxin signaling pathway	50/1770	134/8892	1.93146944441098e-06	1.93146944441098e-06	5.36469360264728e-05	NOS2/COL1A1/COL3A1/COL1A2/TGFBR2/ADCY3/ADCY6/SHC2/PLCB2/GNG4/COL4A1/COL4A2/AKT3/MAP2K2/GNG12/RXFP4/COL4A5/GNA15/PIK3R3/ADCY1/PRKCA/MAPK10/SRC/GNG7/CREB3L1/MMP2/MAPK11/ATF4/NOS3/GNGT1/NOS1/GNAI1/ADCY7/GNAO1/PRKCZ/EDNRB/NRAS/ADCY9/PLCB1/VEGFB/GNG2/ARRB1/VEGFC/COL4A4/COL4A3/GNB4/LOC108633189/RPL10A/LOC108634846/GNAI3	50	13	37	102175285/102180724/102180890/102182774/102183232/102184510/102185072/102185490/102186145/102186420/102188104/102188148/102189099	100860742/100860828/100860938/100860940/100861300/102169019/102169557/102169956/102169966/102170665/102171079/102171347/102174051/102175543/102176185/102176947/102177052/102179343/102182890/102183893/102184364/102185338/102185427/102185804/102185858/102186699/102187180/102189312/102189417/102189826/102190083/102190364/102191178/108633189/108634775/108634846/108635583	1.87452567670124
chx04971	Gastric acid secretion	34/1770	79/8892	2.2033505254719e-06	2.2033505254719e-06	5.36469360264728e-05	HRH2/ADCY3/ADCY6/CALM3/PLCB2/ITPR2/PRKCB/KCNQ1/PRKCG/CAMK2B/KCNK2/CFTR/ADCY1/ATP4A/PRKCA/MYLK4/EZR/MYLK2/ATP1A1/CALM1/CAMK2G/GNAI1/ADCY7/LOC102186069/KCNJ10/ADCY9/PLCB1/ATP1B3/SLC26A7/SSTR2/LOC108633189/CHRM3/LOC108633809/GNAI3	34	10	24	102169697/102176762/102180724/102180890/102182147/102185007/102185715/102188104/102188148/102190244	102168263/102169019/102169557/102169966/102170858/102172114/102174913/102175984/102179222/102179446/102180792/102181454/102181781/102183561/102185804/102185858/102186069/102186816/102188357/102191372/108633189/108633307/108633809/108635583	2.16211113494958
chx05222	Small cell lung cancer	39/1770	96/8892	2.33782519381418e-06	2.33782519381418e-06	5.36469360264728e-05	NOS2/CDK2/BCL2/CCND1/RXRG/LAMC1/COL4A1/MYC/COL4A2/IKBKG/TRAF3/CKS2/ITGA2/CDKN2B/E2F1/AKT3/LAMB4/LAMA1/LAMB1/COL4A5/CASP3/LAMA4/PIK3R3/GADD45A/CDK6/FHIT/TRAF1/GADD45B/PTEN/E2F2/ITGA6/LAMA2/ITGAV/TRAF5/GADD45G/APAF1/COL4A4/COL4A3/LOC108634606	39	6	33	102170009/102171591/102172895/102181635/102182975/108634606	100860742/100860751/100861254/102169650/102170256/102171079/102171262/102171347/102171742/102171977/102172198/102173018/102174051/102174902/102176003/102176661/102176947/102177031/102177440/102179343/102179904/102180182/102183684/102185891/102186169/102186530/102187050/102187813/102188243/102188317/102188830/102190083/102190364	2.04088983050847
chx04360	Axon guidance	62/1770	180/8892	2.8406482452039e-06	2.8406482452039e-06	5.92594562157368e-05	EPHA7/EFNB3/EPHB1/SLIT1/CXCR4/SEMA5A/NGEF/SSH2/LRRC4/NTN1/SEMA3B/PLXNA4/SRGAP2/NRP1/PLXNC1/CAMK2B/LIMK1/TRPC6/TRPC1/CDK5/SEMA6C/PIK3R3/SEMA6A/FYN/EPHB6/NCK2/EPHB3/PAK1/PRKCA/L1CAM/PAK5/SEMA3A/ROBO2/SEMA6D/EPHA5/SEMA3E/PAK4/SRC/SRGAP1/DPYSL2/ABLIM1/RGMA/ROBO1/SEMA3C/UNC5B/ABL1/TRPC3/EFNA5/SRGAP3/CAMK2G/GNAI1/EPHB2/PRKCZ/DPYSL5/NRAS/EPHB4/WNT4/SEMA4D/NTNG1/EPHA3/NTN3/GNAI3	62	13	49	102169825/102176762/102177680/102178040/102180601/102180890/102181196/102182530/102184850/102185715/102186420/102187819/102188857	102168261/102168298/102169225/102169916/102170636/102170660/102171273/102171839/102173037/102173510/102173812/102174862/102175037/102175748/102177817/102177932/102179156/102179343/102179661/102179673/102180375/102180800/102180827/102181217/102182192/102182257/102182313/102182393/102182471/102182890/102182949/102183325/102183390/102183457/102183726/102183759/102184034/102184349/102184361/102184717…	1.73039548022599
chx05032	Morphine addiction	37/1770	91/8892	4.12224449602759e-06	4.12224449602759e-06	7.88288859766679e-05	GABRB3/DRD1/ADCY3/ADCY6/PDE7A/KCNJ5/GNG4/PDE4C/PRKCB/PDE10A/PDE8A/PDE11A/GNG12/PRKCG/GABRR1/KCNJ3/GABRE/ADCY1/PRKCA/ADORA1/GNG7/GABRG1/GABRA2/GABRA1/GNGT1/GNAI1/ADCY7/GNAO1/ADCY9/PDE4A/GNG2/ARRB1/PDE3B/PDE1A/GNB4/LOC108633189/GNAI3	37	12	25	102168302/102168830/102169610/102171320/102175061/102175531/102180724/102180890/102183232/102186145/102188104/102188762	102169019/102169557/102169739/102170665/102172114/102173660/102175543/102175984/102176535/102176650/102179745/102181801/102183675/102183947/102183962/102185427/102185804/102185858/102189312/102189417/102190893/102190998/102191178/108633189/108635583	2.04261501210654
chx04925	Aldosterone synthesis and secretion	38/1770	95/8892	4.88764523613968e-06	4.88764523613968e-06	8.62758430346923e-05	ATP2B3/ADCY3/ADCY6/CALM3/KCNJ5/NR4A2/PLCB2/ITPR2/PRKCB/AGTR1/CAMK1D/CACNA1D/PRKCG/LOC102176524/CAMK2B/SCARB1/ADCY1/PRKCA/ATP1A1/CREB3L1/CALM1/ATF4/NR4A1/CAMK2G/ADCY7/LOC102186069/LDLR/CACNA1G/CAMK4/AGT/ATP2B2/ADCY9/PLCB1/ATP1B3/KCNK3/PRKD1/LOC108633189/LOC108633809	38	13	25	102168898/102169697/102169808/102176762/102180724/102180890/102185007/102185072/102185438/102185715/102187815/102188104/102188148	102169019/102169557/102169739/102169966/102170858/102172114/102174163/102174671/102174706/102175984/102176524/102178475/102183561/102183893/102185858/102186069/102186579/102187163/102187484/102187651/102188357/106502632/106503372/108633189/108633809	2.00949152542373
chx04261	Adrenergic signaling in cardiomyocytes	53/1770	151/8892	7.94766451895891e-06	7.94766451895891e-06	0.000130269989859627	TNNC1/BCL2/CREM/MYL4/ATP2B3/ADCY3/SCN1B/ADCY6/CALM3/PLCB2/PPP2R1B/PLN/ACTC1/PPP2R2B/PIK3R6/CACNA2D3/PIK3CG/AKT3/AGTR1/CACNA1D/KCNQ1/MYL3/CACNA2D2/PPP1R1A/LOC102176524/SCN5A/CAMK2B/SCN7A/CACNB4/ADCY1/PRKCA/CACNG5/LOC102181869/ATP1A1/CREB3L1/MAPK11/CALM1/ATF4/TNNT2/CAMK2G/GNAI1/ADCY7/LOC102186069/FXYD2/AGT/ATP2B2/ADCY9/PLCB1/ATP1B3/LOC108633189/LOC108633809/GNAI3/CACNG4	53	22	31	100860954/100861259/102168898/102169508/102169697/102170148/102172849/102175068/102175908/102176303/102176762/102180724/102180890/102181869/102184510/102185007/102185072/102185715/102187334/102187815/102188104/102188148	100861254/102168763/102169019/102169557/102169966/102170070/102170606/102170971/102172481/102173256/102174051/102174163/102174706/102174913/102176524/102176565/102177937/102179332/102181161/102183561/102183893/102185261/102185804/102185858/102186069/102187651/102188357/108633189/108633809/108635583/108638201	1.76329554383208
chx04713	Circadian entrainment	38/1770	98/8892	1.15753528062995e-05	1.15753528062995e-05	0.00017708259029988	ADCY3/GUCY1B3/ADCY6/CALM3/KCNJ5/PLCB2/GNG4/PRKCB/ADCYAP1/CACNA1D/GNG12/PRKCG/KCNJ3/CAMK2B/GRIN2C/GRIN2D/PER3/PER2/RYR1/ADCY1/PRKCA/C3H1orf226/GNG7/CALM1/GNGT1/NOS1/CAMK2G/GNAI1/ADCY7/GNAO1/CACNA1G/ADCY9/PLCB1/GNG2/GNB4/LOC108633189/GNAI3/GRIN2B	38	14	24	102169697/102176762/102178645/102178971/102179229/102180724/102180890/102183232/102185007/102185490/102185715/102186145/102188104/102188148	102169019/102169406/102169557/102169739/102169966/102170665/102172114/102172953/102174706/102175543/102175984/102176650/102177097/102177187/102181452/102185427/102185804/102185858/102187163/102189312/102191178/108633189/108635583/108636054	1.94797647872708
chx04514	Cell adhesion molecules	56/1770	166/8892	1.70984764450531e-05	1.70984764450531e-05	0.000245228149014578	LOC100860813/SLITRK6/PDCD1/VCAN/LOC102168905/CD99L2/LOC102170045/SELP/CD4/MADCAM1/CLDN4/CDH1/NLGN1/LRRC4/SLITRK5/ITGA9/CLDN10/PTPRD/LOC102175177/C28H10orf54/F11R/CLDN20/NRCAM/CLDN19/CD6/CLDN11/NCAM1/NLGN4X/VTCN1/CD274/PECAM1/ITGAM/L1CAM/CNTN2/LOC102181347/SIGLEC1/ITGA8/SDC2/ITGA4/CD40/SLITRK2/CD86/SDC1/CD22/OCLN/NECTIN1/ITGA6/CNTN1/ITGAV/CDH2/CLDN7/JAM2/MPZ/CLDN1/NTNG1/LRRC4B	56	11	45	100860813/102168905/102169465/102170045/102170124/102177694/102179253/102181196/102181347/102186933/102188896	102168274/102168321/102168630/102170076/102170227/102170379/102170451/102170914/102171839/102171990/102174073/102174403/102174567/102175177/102175186/102175451/102176608/102176934/102177119/102177753/102177818/102178530/102179284/102179808/102180100/102181324/102181404/102181695/102183082/102183190/102183249/102183304/102184760/102185011/102185210/102185782/102186231/102186530/102187813/102188004…	1.69475188891158
chx04934	Cushing syndrome	53/1770	155/8892	1.86082979938615e-05	1.86082979938615e-05	0.000251183217502279	CDK2/LEF1/ADCY3/WNT9B/ADCY6/CCND1/PLCB2/AXIN1/FZD6/ITPR2/CDKN2B/FZD7/E2F1/TCF7/AGTR1/RAP1B/CACNA1D/FZD10/PDE8A/MAP2K2/PDE11A/FZD5/CAMK2B/SCARB1/KCNK2/CDK6/AXIN2/ADCY1/WNT2B/FZD1/CREB3L1/ATF4/NR4A1/CAMK2G/GNAI1/ADCY7/E2F2/CRHR2/LDLR/CACNA1G/AGT/WNT4/ADCY9/AHR/PLCB1/FZD2/DVL1/WNT16/CRHR1/KCNK3/FZD8/LOC108633189/GNAI3	53	16	37	102170375/102172895/102172948/102175061/102175285/102175531/102176762/102180724/102185072/102185438/102185715/102187819/102188104/102188148/102189698/102191647	100860751/100860901/102169019/102169419/102169557/102169650/102169966/102170617/102170858/102173018/102173736/102174163/102174543/102174706/102174961/102175724/102178475/102179222/102180182/102180348/102182009/102183205/102183893/102185804/102185858/102186169/102186367/102186579/102187163/102187651/102188109/102188440/102191205/106502632/106502750/108633189/108635583	1.71779114270093
chx04916	Melanogenesis	38/1770	100/8892	1.99203144220683e-05	1.99203144220683e-05	0.000253954885614671	KITLG/LEF1/KIT/ADCY3/WNT9B/ADCY6/CALM3/PLCB2/FZD6/PRKCB/FZD7/TCF7/FZD10/MAP2K2/FZD5/PRKCG/CAMK2B/ADCY1/PRKCA/WNT2B/FZD1/CREB3L1/CALM1/CAMK2G/GNAI1/ADCY7/GNAO1/EDNRB/NRAS/WNT4/ADCY9/PLCB1/FZD2/DVL1/WNT16/FZD8/LOC108633189/GNAI3	38	13	25	102169697/102172948/102175285/102176762/102180724/102180890/102185007/102185715/102186145/102187819/102188104/102188148/102189698	100860807/100860901/100861386/102169019/102169419/102169557/102169966/102170617/102172114/102173736/102174961/102175724/102175984/102182009/102183205/102183893/102185804/102185858/102186699/102187180/102188440/102191205/106502750/108633189/108635583	1.90901694915254
chx04724	Glutamatergic synapse	41/1770	111/8892	2.10619979775391e-05	2.10619979775391e-05	0.000254377593302135	ADCY3/ADCY6/PLCB2/GNG4/ITPR2/SLC1A2/PRKCB/SLC38A3/CACNA1D/LOC102175216/GNG12/PRKCG/DLGAP1/KCNJ3/GRIN2C/GRIN2D/TRPC1/PLA2G4A/ADCY1/PRKCA/GNG7/GNGT1/GNAI1/ADCY7/GNAO1/PLA2G4E/PLA2G4D/ADCY9/GLS2/PLCB1/GNG2/GRIK3/GLUL/SLC38A2/GNB4/HOMER3/SLC38A1/GRIN3A/LOC108633189/GNAI3/GRIN2B	41	10	31	102174074/102175216/102180724/102180890/102183232/102186145/102187595/102188104/102188148/102191227	102169019/102169557/102169966/102170665/102170858/102172085/102172114/102174706/102175543/102175984/102176089/102176650/102177097/102177187/102177932/102178930/102185427/102185804/102185858/102187867/102188116/102189312/102190659/102191069/102191114/102191178/102191403/102191614/108633189/108635583/108636054	1.85561154374714
chx04974	Protein digestion and absorption	49/1770	141/8892	2.34175296637792e-05	2.34175296637792e-05	0.000268685340352835	COL2A1/COL1A1/COL15A1/COL3A1/COL1A2/ELN/COL28A1/COL6A3/COL11A1/COL4A1/COL4A2/SLC7A8/KCNQ1/COL8A1/SLC1A5/COL4A5/COL14A1/COL6A6/SLC7A7/CPB2/COL11A2/COL21A1/ATP1A1/COL5A2/SLC9A3/MEP1A/MME/COL9A1/COL24A1/LOC102186069/COL9A2/FXYD2/COL17A1/LOC102187872/LOC102188098/ATP1B3/COL12A1/COL4A4/COL4A3/COL6A1/SLC38A2/COL6A2/LOC102191423/COL13A1/COL8A2/COL5A1/LOC108633809/RPL10A/LOC108634846	49	5	44	102179479/102181135/102184856/102187334/102188098	100860743/100860828/100860925/100860938/100860940/102169447/102169547/102169643/102170840/102171079/102171347/102173746/102174913/102175894/102176550/102176947/102178089/102178401/102181735/102182838/102183561/102183732/102184475/102184949/102185378/102185420/102186069/102186825/102187830/102187872/102188357/102188405/102190083/102190364/102191085/102191114/102191378/102191423/102191492/102191758…	1.74583483591778
chx05146	Amoebiasis	42/1770	118/8892	4.65710815023297e-05	4.65710815023297e-05	0.000492902286563924	NOS2/TLR2/COL1A1/COL3A1/COL1A2/TLR4/IL12A/PLCB2/LAMC1/COL4A1/COL4A2/PRKCB/LOC102172255/RAB7B/LAMB4/PRKCG/LAMA1/LAMB1/CD1E/COL4A5/ACTN1/CASP3/GNA15/CD14/LAMA4/LOC102178679/PIK3R3/ITGAM/ADCY1/PRKCA/LOC102182395/LOC102183974/LOC102184299/IL1R2/LAMA2/IL1R1/PLCB1/COL4A4/COL4A3/LOC108633189/RPL10A/LOC108634846	42	8	34	100861293/102172255/102178679/102180724/102180890/102182395/102183974/102188148	100860742/100860747/100860828/100860938/100860940/100860955/102169966/102170256/102171079/102171347/102172114/102173110/102174902/102175984/102176003/102176661/102176927/102176947/102176966/102177031/102177052/102177056/102177440/102179343/102180100/102184299/102186601/102187050/102187231/102190083/102190364/108633189/108634775/108634846	1.78810686584315
chx04727	GABAergic synapse	34/1770	89/8892	4.72553109595688e-05	4.72553109595688e-05	0.000492902286563924	ABAT/GABRB3/ADCY3/ADCY6/GNG4/PRKCB/LOC102172245/SLC38A3/CACNA1D/GNG12/PRKCG/GABRR1/GABRE/ADCY1/PRKCA/SRC/GNG7/SLC6A13/GABRG1/GABRA2/GABRA1/GNGT1/GNAI1/ADCY7/GNAO1/ADCY9/GLS2/SLC6A1/GNG2/GLUL/SLC38A2/GNB4/SLC38A1/GNAI3	34	9	25	100861058/102168302/102174074/102180724/102180890/102183232/102186145/102188104/102188363	102169019/102169557/102170665/102172114/102172245/102174706/102175543/102175984/102176535/102179745/102182890/102183579/102183675/102183947/102183962/102185427/102185804/102185858/102188116/102189312/102191069/102191114/102191178/102191403/108635583	1.91917729956199
chx05165	Human papillomavirus infection	101/1770	356/8892	5.71738248517357e-05	5.71738248517357e-05	0.000570429923005875	COL2A1/CDK2/SPP1/COL1A1/COL1A2/TSC2/THBS1/LOC102168905/DLG2/ITGB3/WNT9B/ATP6V1E2/COL6A3/CCND1/ISG15/LOC102170045/PPP2R1B/LAMC1/AXIN1/FZD6/ATP6V0E2/PPP2R2B/COL4A1/COL4A2/ATP6V0A4/EIF2AK2/IKBKG/TRAF3/ITGA2/ATP6V0D2/FZD7/RELN/E2F1/TCF7/AKT3/ITGA9/LAMB4/FZD10/IFNAR2/MAP2K2/FZD5/LAMA1/ITGA5/LAMB1/CHAD/COL4A5/CASP3/LAMA4/RFNG/HEY1/COL6A6/TNC/PIK3R3/THBS2/CDK6/AXIN2/CCND2/LOC102181347/ITGA8/LOC102181867…	101	18	83	100860943/102168905/102169162/102169483/102170045/102170375/102170666/102171591/102172948/102175285/102178013/102181347/102182705/102186420/102187819/102188460/102189698/102191119	100860743/100860751/100860805/100860828/100860940/100860971/102169417/102169419/102169643/102169650/102169982/102170070/102170256/102170617/102170971/102171079/102171347/102171404/102171521/102171742/102172198/102172556/102172966/102173018/102173736/102174051/102174073/102174902/102174961/102175057/102175724/102176003/102176587/102176661/102176727/102176947/102177031/102177440/102178088/102178401…	1.42527137688059
chx05205	Proteoglycans in cancer	65/1770	210/8892	8.01180845390014e-05	8.01180845390014e-05	0.000740477578308849	TLR2/COL1A1/KDR/IGF1/COL1A2/DCN/TLR4/THBS1/IGF2/HIF1A/ITGB3/WNT9B/CCND1/TIAM1/FLNC/FZD6/ITPR2/MYC/PRKCB/ITGA2/FZD7/ERBB3/AKT3/FZD10/MAP2K2/FZD5/HSPB2/PRKCG/LUM/ITGA5/CAMK2B/VAV2/CASP3/PLCE1/PIK3R3/GPC3/PAK1/PRKCA/EIF4B/HCLS1/TWIST2/EZR/WNT2B/TWIST1/SRC/SDC2/FZD1/MMP2/MAPK11/SDC1/CTSL/CAMK2G/PLAUR/NRAS/ITGAV/WNT4/HPSE/FZD2/ESR1/CTSV/WNT16/MIR21/FZD8/RPL10A/LOC108634846	65	11	54	102170485/102172948/102175285/102175970/102176762/102180890/102181269/102184510/102185715/102187819/102189484	100860747/100860828/100860836/100860838/100860940/100860944/100860955/100860971/100861277/100861391/102169417/102169419/102169650/102170463/102170617/102170858/102171262/102172114/102172198/102173448/102174051/102174961/102175724/102175984/102176393/102176587/102176802/102177031/102178972/102179343/102179551/102180827/102181434/102181648/102181781/102182009/102182849/102182890/102183082/102183205…	1.55496368038741
chx05217	Basal cell carcinoma	26/1770	63/8892	8.06712958019961e-05	8.06712958019961e-05	0.000740477578308849	BMP2/LEF1/WNT9B/AXIN1/FZD6/FZD7/TCF7/FZD10/FZD5/GLI1/GLI3/HHIP/GLI2/GADD45A/AXIN2/WNT2B/FZD1/GADD45B/KIF7/WNT4/PTCH2/GADD45G/FZD2/DVL1/WNT16/FZD8	26	4	22	102170375/102172948/102187819/102189698	100860831/100860901/102169419/102170617/102173736/102174961/102175724/102175836/102178142/102178293/102178402/102179904/102180348/102182009/102183205/102183684/102185507/102188011/102188317/102188440/102191205/106502750	2.07328490718321
chx05414	Dilated cardiomyopathy	35/1770	95/8892	8.7949223575274e-05	8.7949223575274e-05	0.000776232013741284	IGF1/TNNC1/ADCY3/ITGB3/ADCY6/PLN/ACTC1/ITGA2/CACNA2D3/TTN/ITGA9/CACNA1D/MYL3/CACNA2D2/LAMA1/ITGA5/CACNB4/DES/ADCY1/CACNG5/ITGA8/LOC102181869/ITGA4/SGCA/TNNT2/ITGA10/ADCY7/ITGA6/LAMA2/AGT/ITGAV/ADCY9/ITGB6/LOC108633189/CACNG4	35	11	24	100860954/102170148/102172849/102173234/102175068/102175908/102180712/102180724/102181869/102184468/102188104	100860838/102169019/102169417/102169557/102170606/102172198/102174073/102174706/102176003/102176587/102179332/102181161/102181695/102183190/102185261/102185415/102185858/102186530/102187050/102187651/102187813/102188539/108633189/108638201	1.85084745762712
chx04725	Cholinergic synapse	39/1770	111/8892	0.000118299891005865	0.000118299891005865	0.00100543377151184	BCL2/KCNQ3/ADCY3/CHRM2/ADCY6/PLCB2/GNG4/ITPR2/PRKCB/PIK3R6/PIK3CG/AKT3/CACNA1D/KCNQ1/GNG12/PRKCG/KCNJ3/CAMK2B/PIK3R3/FYN/ADCY1/PRKCA/GNG7/CREB3L1/CHRNA3/ATF4/GNGT1/CAMK2G/GNAI1/ADCY7/GNAO1/NRAS/CAMK4/ADCY9/PLCB1/GNG2/GNB4/CHRM3/GNAI3	39	9	30	102176762/102180724/102180890/102183232/102185072/102185715/102186145/102188104/102188148	100861254/102168748/102169019/102169456/102169557/102169966/102170665/102170858/102172114/102172481/102173256/102174051/102174706/102174913/102175543/102175984/102176650/102179343/102179673/102183893/102184380/102185427/102185804/102185858/102187180/102187484/102189312/102191178/108633307/108635583	1.76509390746679
chx04970	Salivary secretion	34/1770	93/8892	0.000131519600274009	0.000131519600274009	0.00107786740074187	BAC7.5/MAP28/MAP34-B/ATP2B3/ADCY3/LOC102169231/GUCY1B3/ADCY6/LOC102169641/CALM3/BST1/PLCB2/LOC102170003/ITPR2/PRKCB/CD38/PRKCG/LOC102176524/ADCY1/PRKCA/ATP1A1/CALM1/NOS1/ADCY7/LOC102186069/FXYD2/ATP2B2/ADCY9/PLCB1/ATP1B3/ADRB3/LOC108633189/CHRM3/LOC108633809	34	11	23	102168898/102169641/102169697/102180724/102180890/102185007/102185490/102187334/102187815/102188104/102188148	100861191/100861192/100861275/102169019/102169231/102169406/102169557/102169848/102169966/102170003/102170858/102172114/102172881/102175984/102176524/102183561/102185858/102186069/102188357/106503668/108633189/108633307/108633809	1.83663203936577
chx04611	Platelet activation	43/1770	129/8892	0.000212732488944403	0.000212732488944403	0.00168332786170163	COL1A1/COL3A1/COL1A2/ADCY3/GUCY1B3/ITGB3/ADCY6/PLCB2/ITPR2/ITGA2/PIK3R6/PIK3CG/AKT3/SYK/RAP1B/LOC102175216/BTK/PLA2G4A/PIK3R3/FYN/P2RX1/ADCY1/MYLK4/MYLK2/SRC/MAPK11/LYN/NOS3/GNAI1/ADCY7/PRKCZ/F2R/PLA2G4E/PLA2G4D/ADCY9/PLCB1/FERMT3/FCER1G/VWF/LOC108633189/RPL10A/LOC108634846/GNAI3	43	9	34	102175216/102180724/102182147/102184510/102186420/102187595/102188104/102188148/102191119	100860828/100860938/100860940/102169019/102169406/102169417/102169557/102169966/102170858/102172198/102172481/102173256/102174051/102174120/102174543/102176204/102178930/102179343/102179673/102180347/102181454/102182890/102184639/102185338/102185804/102185858/102187491/102187867/102188831/102191004/108633189/108634775/108634846/108635583	1.67457627118644
chx04730	Long-term depression	24/1770	60/8892	0.000265993410044038	0.000265993410044038	0.00203461625928422	IGF1/GUCY1B3/PLCB2/PPP2R1B/ITPR2/PRKCB/LOC102175216/MAP2K2/PRKCG/PLA2G4A/RYR1/PRKCA/LYN/NOS1/GNAI1/GNAO1/NRAS/PLA2G4E/PLA2G4D/PLCB1/CRHR1/GNAZ/LOC108633189/GNAI3	24	10	14	102175216/102175285/102179229/102180890/102185490/102186145/102187595/102188148/102191647/106501838	100860838/102169406/102169966/102170070/102170858/102172114/102175984/102178930/102184639/102185804/102187180/102187867/108633189/108635583	2.00949152542373
chx04610	Complement and coagulation cascades	33/1770	94/8892	0.000391154446759044	0.000391154446759044	0.0028531652413632	SERPINE2/F13A1/CFHR5/PROCR/SERPINA5/LOC102175560/VSIG4/F3/C4BPB/SERPINF2/C3AR1/ITGAM/ITGAX/CPB2/SERPING1/C5/LOC102183974/TFPI/PLAUR/C1QB/C1QC/PLAT/F2R/C1QA/BDKRB2/LOC102188569/C1R/CFH/C1S/F5/VWF/PROS1/BDKRB1	33	5	28	102175560/102178469/102181135/102183974/102191119	100861161/102169238/102170257/102171169/102173891/102175937/102178131/102178565/102179550/102180100/102180910/102181884/102183419/102185317/102186624/102186813/102187279/102187371/102187491/102187545/102187899/102188569/102188835/102188881/102189289/102190058/102191271/108633196	1.76364947710061
chx04750	Inflammatory mediator regulation of TRP channels	38/1770	113/8892	0.000397872584116703	0.000397872584116703	0.0028531652413632	IGF1/ADCY3/ADCY6/CALM3/PLCB2/TRPA1/ITPR2/PRKCQ/PRKCB/PRKCH/LOC102175216/PRKCG/CAMK2B/PLA2G4A/PIK3R3/ADCY1/PRKCA/TRPV4/MAPK10/SRC/MAPK11/CALM1/CAMK2G/ADCY7/TRPV1/IL1R1/PLA2G4E/F2RL1/PLA2G4D/BDKRB2/ADCY9/PLCB1/PTGER4/LOC102190572/LOC102190840/LOC108633189/BDKRB1/HRH1	38	13	25	102169697/102170884/102175216/102176762/102180724/102180890/102182774/102184510/102185007/102185715/102187595/102188104/102188148	100860838/102169019/102169557/102169966/102170065/102170858/102172114/102174214/102175984/102178930/102179343/102181145/102182890/102185858/102186514/102187231/102187771/102187867/102187899/102188631/102190572/102190840/108633189/108633196/108633284	1.68939553022349
chx04911	Insulin secretion	31/1770	87/8892	0.000432080135342342	0.000432080135342342	0.00300457637973303	RIMS2/ADCY3/ADCY6/PLCB2/KCNN1/PRKCB/ADCYAP1/CACNA1D/SLC2A1/PRKCG/CAMK2B/ADCY1/PRKCA/SNAP25/TRPM4/ATP1A1/CREB3L1/KCNMB4/ATF4/ABCC8/CAMK2G/ADCY7/KCNJ11/LOC102186069/FXYD2/ADCY9/PLCB1/ATP1B3/LOC108633189/CHRM3/LOC108633809	31	12	19	102170962/102176762/102180724/102180890/102182435/102185072/102185675/102185715/102185938/102187334/102188104/102188148	102168840/102169019/102169557/102169966/102172114/102172953/102174706/102174800/102175984/102182144/102183561/102183893/102184787/102185858/102186069/102188357/108633189/108633307/108633809	1.79006428988895
chx04921	Oxytocin signaling pathway	48/1770	153/8892	0.000469101880785835	0.000469101880785835	0.00316607461335332	RCAN1/RGS2/ADCY3/GUCY1B3/ADCY6/CCND1/CALM3/KCNJ5/PLCB2/ITPR2/MYL6B/PRKCB/PIK3R6/CACNA2D3/CD38/PIK3CG/CAMK1D/CACNA1D/LOC102175216/MAP2K2/CACNA2D2/PRKCG/KCNJ3/CAMK2B/PLA2G4A/RYR1/CACNB4/ADCY1/PRKCA/CACNG5/MYLK4/MYLK2/SRC/CALM1/NOS3/CAMK2G/GNAI1/ADCY7/GNAO1/NRAS/CAMK4/PLA2G4E/PLA2G4D/ADCY9/PLCB1/LOC108633189/GNAI3/CACNG4	48	17	31	102168656/102169697/102172849/102175216/102175285/102175908/102176762/102179229/102180724/102180890/102182147/102185007/102185715/102186145/102187595/102188104/102188148	102168299/102169019/102169406/102169557/102169650/102169739/102169966/102170858/102171409/102172114/102172481/102172881/102173256/102174671/102174706/102175984/102176650/102178930/102179332/102181161/102181454/102182890/102185338/102185804/102185858/102187180/102187484/102187867/108633189/108635583/108638201	1.57607178464606
chx04810	Regulation of actin cytoskeleton	67/1770	231/8892	0.000508195020151082	0.000508195020151082	0.00333192524490033	CYFIP1/PDGFD/SPATA13/DIAPH3/PIP4K2A/ITGB3/CHRM2/CXCR4/ARPC1B/TIAM1/FGFR2/SSH2/IQGAP2/ITGA2/ARPC5/PDGFRA/AKT3/ITGA9/CRKL/MAP2K2/IQGAP3/GNG12/ARPC3/PIP4K2B/ACTR3/ITGA5/VAV2/ACTN1/ABI2/MYH10/MYH11/LIMK1/FGF18/FGF16/PIK3R3/ITGAM/LOC102180368/PAK1/ITGAX/PAK5/MYLK4/ITGA8/EZR/MYLK2/PAK4/ACTR3B/SRC/ITGA4/C5/FGFR4/DIAPH1/LOC102183974/LPAR4/ITGA10/NCKAP1L/ITGA6/SCIN/NRAS/F2R/ITGAV/BDKRB2/MYH14/ITGB6/LPAR1/…	67	13	54	102169193/102175206/102175285/102176070/102177493/102177680/102180368/102182147/102182530/102182759/102183869/102183974/102187978	100861373/102168651/102168739/102168917/102169417/102169456/102169916/102170108/102170463/102170938/102171273/102171711/102172198/102172564/102174007/102174051/102174073/102175345/102175543/102175884/102176276/102176587/102176802/102176966/102177011/102177371/102178396/102179273/102179343/102180100/102180827/102180910/102181217/102181454/102181695/102181781/102182890/102183190/102183419/102183685…	1.45709883337002
chx00100	Steroid biosynthesis	11/1770	20/8892	0.000531344159960826	0.000531344159960826	0.00337399451674307	LIPA/DHCR7/NSDHL/FDFT1/LOC102177400/HSD17B7/MSMO1/SOAT1/LBR/SQLE/LOC102190621	11	2	9	102171848/102173564	102169934/102173170/102177400/102179058/102180413/102186791/102187420/102187506/102190621	2.76305084745763
chx05144	Malaria	21/1770	52/8892	0.000544017923227152	0.000544017923227152	0.00337399451674307	TLR2/TLR4/LOC100860959/THBS1/IL12A/LOC102168680/SELP/HBBC/LOC102175177/LOC102175876/LOC102175889/LOC102176710/THBS2/PECAM1/SDC2/CD40/LOC102183941/SDC1/CSF3/COMP/THBS3	21	3	18	100861293/102183941/102185602	100860747/100860955/100860959/100860971/102168680/102170076/102175045/102175177/102175876/102175889/102176710/102179674/102179808/102183082/102183249/102185011/102190117/102190652	2.02881355932203
chx04914	Progesterone-mediated oocyte maturation	32/1770	92/8892	0.00057356725174479	0.00057356725174479	0.00346364711579957	CDK2/IGF1/CDK1/ADCY3/ANAPC11/ADCY6/CPEB2/SPDYA/CDC27/MAD1L1/AURKA/PLK1/BUB1/CPEB3/AKT3/CDC25B/PIK3R3/CCNB2/LOC102179926/ADCY1/ANAPC2/CDC25A/MAPK10/MAPK11/GNAI1/ADCY7/CDC25C/ADCY9/CCNB1/PDE3B/RPS6KA6/GNAI3	32	10	22	102169049/102169571/102170846/102173255/102180724/102181216/102182774/102184510/102187214/102188104	100860751/100860838/100861361/102169019/102169557/102170057/102170548/102171259/102171678/102172729/102174051/102179213/102179343/102179856/102179926/102181731/102185804/102185858/102188170/102190893/108634353/108635583	1.74738393515107
chx04071	Sphingolipid signaling pathway	39/1770	120/8892	0.000722671187471034	0.000722671187471034	0.00425215435543011	SGPL1/BCL2/FCER1A/PLCB2/PPP2R1B/PPP2R2B/PRKCB/S1PR3/S1PR1/SPTLC1/AKT3/MAP2K2/PRKCG/CERS6/ADORA3/SPTLC2/DEGS2/PIK3R3/FYN/S1PR2/PRKCA/ADORA1/DEGS1/MAPK10/SPTLC3/MAPK11/NOS3/GNAI1/PTEN/SMPD2/PRKCZ/NRAS/SGMS2/BDKRB2/PLCB1/CERS1/FCER1G/GNAI3/S1PR5	39	7	32	102175285/102180890/102182774/102184510/102186420/102188148/102189571	100861080/100861254/102168313/102169966/102170070/102170971/102172114/102172265/102172679/102173567/102174051/102175984/102176466/102177769/102178736/102179052/102179343/102179673/102180585/102181801/102181802/102184072/102185338/102185804/102185891/102186017/102187180/102187660/102187899/102191004/108635583/108636398	1.63271186440678
chx04022	cGMP-PKG signaling pathway	51/1770	168/8892	0.000746519464584581	0.000746519464584581	0.00428266429682733	NPPC/RGS2/ATP2B3/ADCY3/GUCY1B3/ADCY6/CALM3/PLCB2/PLN/ITPR2/PIK3R6/SLC25A5/PIK3CG/AKT3/EDNRA/AGTR1/MEF2D/CACNA1D/MAP2K2/LOC102176524/ADORA3/TRPC6/LOC102178813/ADCY1/MYLK4/ADORA1/LOC102181869/MYLK2/ATP1A1/CREB3L1/KCNMB4/IRS1/CALM1/ATF4/NOS3/GNAI1/ADCY7/LOC102186069/EDNRB/FXYD2/ATP2B2/BDKRB2/ADCY9/PLCB1/ATP1B3/KCNJ8/PDE3B/PDE5A/ADRB3/LOC108633809/GNAI3	51	16	35	102168656/102168898/102169697/102170148/102174260/102175285/102180724/102181869/102182147/102184858/102185007/102185072/102187334/102187815/102188104/102188148	100861580/102169019/102169406/102169557/102169966/102170858/102172481/102173075/102173256/102174051/102174144/102174163/102174706/102176524/102177769/102177817/102178813/102181454/102181801/102183561/102183893/102184787/102185338/102185804/102185858/102186069/102186699/102187899/102188357/102188479/102190893/102191780/106503668/108633809/108635583	1.52506053268765
chx04972	Pancreatic secretion	35/1770	105/8892	0.000795086155287902	0.000795086155287902	0.00444208190727964	PLA2G2C/ATP2B3/ADCY3/ADCY6/LOC102169641/PLA2G5/BST1/PLCB2/ITPR2/PRKCB/CD38/RAP1B/KCNQ1/PRKCG/LOC102176524/TRPC1/CFTR/RAB8A/ADCY1/PRKCA/CPB2/ATP1A1/ADCY7/LOC102186069/FXYD2/RAB3D/ATP2B2/LOC102188098/ADCY9/PLCB1/ATP1B3/LOC108633189/CHRM3/LOC108633809/SCT	35	12	23	102168898/102169641/102180724/102180890/102181135/102187334/102187671/102187815/102188098/102188104/102188148/108634224	102168220/102169019/102169557/102169713/102169848/102169966/102170858/102172114/102172881/102174543/102174913/102175984/102176524/102177932/102179446/102180027/102183561/102185858/102186069/102188357/108633189/108633307/108633809	1.67457627118644
chx04010	MAPK signaling pathway	81/1770	294/8892	0.000813023248167238	0.000813023248167238	0.00444208190727964	KITLG/MAPT/KDR/IGF1/HSP70.1/IGF2/TGFBR2/KIT/DUSP16/PDGFD/TEK/FLNC/FGFR2/MYC/IRAK4/IKBKG/PRKCB/DUSP6/MAP3K4/CACNA2D3/STMN1/ERBB3/DUSP7/PDGFRA/AKT3/DUSP4/RAP1B/CACNA1D/CRKL/LOC102175216/MAP2K2/GNG12/CACNA2D2/PRKCG/DUSP3/CASP3/CD14/LOC102178315/FGF18/PLA2G4A/CDC25B/FGF16/CACNB4/GADD45A/LOC102179926/NTRK2/MAP4K4/FLT4/PAK1/PRKCA/MKNK2/CACNG5/MAPK10/GADD45B/FGFR4/LOC102183919/MAPKAPK2/MAPK11/EFNA5/CSF1…	81	26	55	100860820/100860849/102170485/102171591/102172543/102172849/102173698/102175206/102175216/102175285/102175908/102176824/102178315/102180890/102180932/102182774/102183919/102184079/102184510/102185072/102185412/102185438/102186695/102187595/102189099/102189617	100860807/100860836/100860838/100861277/100861300/100861386/102168517/102168651/102169100/102170938/102171262/102171575/102172114/102172327/102173139/102173448/102174007/102174051/102174186/102174543/102174706/102175543/102175984/102177031/102177056/102178396/102178930/102179213/102179273/102179332/102179904/102179926/102180223/102180321/102180480/102180827/102181161/102183684/102183685/102184717…	1.38408855067451
chx04919	Thyroid hormone signaling pathway	39/1770	122/8892	0.00103275390553012	0.00103275390553012	0.00551139171127455	TSC2/HIF1A/SLCO1C1/RCAN1/ITGB3/CCND1/PLCB2/RXRG/PLN/MYC/PRKCB/THRB/AKT3/SLC2A1/MAP2K2/PRKCG/PFKFB2/DIO1/PLCE1/PIK3R3/DIO2/PRKCA/MED12L/LOC102181869/SRC/ATP1A1/LOC102186069/PFKM/THRA/NRAS/FXYD2/ITGAV/WNT4/PLCB1/ATP1B3/ESR1/SLC16A2/LOC108633809/LOC108634606	39	15	24	100860943/102170009/102170148/102172237/102175285/102178003/102180890/102181869/102186091/102186338/102187334/102187819/102188148/102189484/108634606	100861391/102168240/102168299/102169417/102169650/102169966/102171262/102172114/102174051/102174800/102175984/102178591/102178972/102179343/102179571/102181438/102182890/102183561/102186069/102187180/102187813/102188357/102190768/108633809	1.60594609613782
chx04530	Tight junction	53/1770	179/8892	0.00112681902329413	0.00112681902329413	0.00587671165258662	DLG2/CCND1/PPP2R1B/ARPC1B/CLDN4/TIAM1/PPP2R2B/MYL6B/ARPC5/LOC102173837/TJP3/CLDN10/CACNA1D/F11R/ARPC3/ACTR3/TUBA8/CLDN20/CD1E/ACTN1/CLDN19/MYH10/TUBA1A/MYH11/CLDN11/LOC102177846/CGN/LOC102178119/LOC102178426/LOC102178700/CFTR/RAB8A/HCLS1/ARHGEF2/EZR/CGNL1/SCRIB/ACTR3B/MAPK10/SRC/OCLN/MARVELD2/PRKCZ/LOC102187765/MYH14/PATJ/CLDN7/JAM2/CLDN1/SYNPO/MICALL2/LOC108634517/TUBA1C	53	17	36	102169162/102173837/102174294/102176404/102177493/102177846/102178031/102178119/102182705/102182759/102182774/102186420/102187765/102187978/102188460/102188896/106502362	102169650/102170070/102170108/102170379/102170463/102170971/102171409/102172564/102174403/102174706/102175451/102175884/102176276/102176608/102176927/102176966/102177119/102177371/102177410/102177753/102178426/102178700/102179446/102180027/102181434/102181739/102181781/102182596/102182890/102185782/102186054/102189619/102189710/106503986/108634517/108636002	1.48747277719913
chx04933	AGE-RAGE signaling pathway in diabetic complications	35/1770	107/8892	0.00116378350425284	0.00116378350425284	0.00593461529654077	COL1A1/COL3A1/COL1A2/BCL2/TGFBR2/CCND1/PLCB2/COL4A1/COL4A2/PRKCB/AKT3/AGTR1/LOC102175177/LOC102175889/COL4A5/CASP3/F3/PLCE1/PIK3R3/PRKCA/MAPK10/DIAPH1/MMP2/MAPK11/NOS3/PRKCZ/NRAS/AGT/PLCB1/VEGFB/VEGFC/COL4A4/COL4A3/RPL10A/LOC108634846	35	7	28	102180890/102182774/102183869/102184510/102186420/102188148/102189099	100860828/100860938/100860940/100861254/100861300/102169650/102169966/102171079/102171347/102172114/102174051/102174163/102175177/102175889/102176947/102177031/102178131/102178972/102179343/102184364/102185338/102187180/102187651/102189826/102190083/102190364/108634775/108634846	1.64327578013623
chx04114	Oocyte meiosis	39/1770	123/8892	0.00122765591953717	0.00122765591953717	0.00612423319128384	CDK2/AR/IGF1/CDK1/ADCY3/ANAPC11/ADCY6/CPEB2/CALM3/SPDYA/PPP2R1B/CDC27/MAD1L1/ITPR2/AURKA/CDC20/PLK1/BUB1/CPEB3/FBXO5/LOC102174738/YWHAZ/CAMK2B/ESPL1/CCNB2/LOC102179926/ADCY1/ANAPC2/STAG3/MAPK11/SGO1/CALM1/CAMK2G/ADCY7/YWHAQ/CDC25C/ADCY9/CCNB1/RPS6KA6	39	14	25	100860827/102169049/102169571/102169697/102170846/102173255/102176762/102180724/102181216/102184510/102185007/102185715/102187214/102188104	100860751/100860838/100861361/102169019/102169557/102170057/102170070/102170548/102170858/102171259/102171483/102171678/102172729/102174572/102174738/102175223/102177959/102179856/102179926/102183477/102184952/102185858/102186877/102188170/108634353	1.59288962381149
chx05133	Pertussis	27/1770	77/8892	0.00130549266363186	0.00130549266363186	0.00637396194113652	NOS2/TLR4/IL12A/LOC100861338/CALM3/IRAK4/NLRP3/ITGA5/CASP3/CD14/C4BPB/ITGAM/SERPING1/MAPK10/LY96/C5/MAPK11/CALM1/GNAI1/C1QB/C1QC/C1QA/NOD1/LOC102188569/C1R/C1S/GNAI3	27	7	20	100861293/102169697/102178469/102182774/102184510/102185007/102187833	100860742/100860955/100861338/102171575/102173382/102176587/102177031/102177056/102180100/102181884/102182808/102183419/102185804/102186813/102187279/102187545/102188569/102188835/102189289/108635583	1.76156724631301
chx05418	Fluid shear stress and atherosclerosis	44/1770	144/8892	0.00144364559059298	0.00144364559059298	0.00690163900765943	KDR/ASS1/BCL2/NPPC/ITGB3/CALM3/IKBKG/NCF2/LOC102173702/AKT3/LOC102174170/LOC102174708/LOC102175177/LOC102175889/PIK3R3/PECAM1/TRPV4/ARHGEF2/KEAP1/MAPK10/SRC/SDC2/MMP2/MAPK11/CALM1/SDC1/MGST2/NOS3/CTSL/PRKCZ/IL1R2/IL1R1/PLAT/TXN/ITGAV/LOC102188617/GSTM3/LOC102189813/CTSV/LOC102190481/KLF2/LOC106503993/LOC108633298/MGST1	44	18	26	100860879/102169697/102171591/102173702/102174170/102174708/102182688/102182774/102184510/102185007/102185021/102186420/102188913/102189813/102190481/106502263/106503993/108633298	100860836/100861254/100861580/102169417/102171728/102174051/102175177/102175889/102179343/102179808/102181145/102181739/102182890/102183082/102184364/102185011/102185338/102185465/102186601/102187231/102187371/102187487/102187813/102188617/102190225/108636034	1.53502824858757
chx05412	Arrhythmogenic right ventricular cardiomyopathy	27/1770	78/8892	0.00162485369487393	0.00162485369487393	0.00760941150338383	LEF1/ITGB3/ITGA2/CACNA2D3/TCF7/ITGA9/CACNA1D/CACNA2D2/LAMA1/ITGA5/ACTN3/CACNB4/DES/CACNG5/ITGA8/LOC102181879/ITGA4/LOC102184211/SGCA/ITGA10/ITGA6/LAMA2/ITGAV/CDH2/ITGB6/GJA1/CACNG4	27	6	21	102172849/102175908/102179075/102180712/102181879/102184468	100860901/102169417/102172198/102173736/102174073/102174706/102176003/102176587/102179332/102181161/102181695/102183190/102184211/102185415/102186530/102187050/102187813/102188004/102188539/102191242/108638201	1.73898305084746
chx04371	Apelin signaling pathway	42/1770	139/8892	0.00231378495799366	0.00231378495799366	0.0105048764623532	NOS2/SPP1/MYL4/ADCY3/ADCY6/CCND1/CALM3/PLCB2/CDH1/GNG4/ITPR2/PIK3R6/PIK3CG/AKT3/AGTR1/MEF2D/MYL3/MAP2K2/GNG12/RYR1/ADCY1/MYLK4/MYLK2/GNG7/CALM1/NOS3/GNGT1/NOS1/GNAI1/ADCY7/NRAS/PLAT/CAMK4/ADCY9/PLCB1/GNG2/PLIN1/PDE3B/GNB4/KLF2/APLNR/GNAI3	42	14	28	102169697/102174260/102175068/102175285/102179229/102180724/102182147/102183232/102185007/102185490/102188104/102188148/102190552/106502263	100860742/100860805/102168763/102169019/102169557/102169650/102169966/102170451/102170665/102170858/102172481/102173256/102174051/102174163/102175543/102181454/102185338/102185427/102185804/102185858/102187180/102187371/102187484/102189312/102190893/102191178/106502928/108635583	1.51796122424095
chx00230	Purine metabolism	41/1770	135/8892	0.00233468470000465	0.00233468470000465	0.0105048764623532	ADCY3/GUCY1B3/GUCY2D/ADCY6/PDE7A/HDDC3/GDA/PDE4C/NT5C/PDE10A/CECR1/PGM2/PDE8A/PDE11A/NUDT16/LOC102175795/LOC102176691/PNP/LACC1/ADCY1/FHIT/LOC102182773/PDE6A/ENTPD2/PGM1/RRM2/ADCY7/PAPSS2/ADCY9/PDE4A/AMPD1/NT5E/ENTPD1/ENPP1/PDE3B/AMPD2/PDE1A/NT5C1A/PDE5A/GUCY2C/PPAT	41	14	27	102169418/102169610/102170737/102171320/102175061/102175531/102175719/102180724/102181635/102183563/102188104/102188762/102188819/102191298	102169019/102169406/102169557/102171067/102172480/102173660/102173925/102174732/102175795/102176691/102176963/102177901/102182773/102182870/102183153/102185371/102185858/102187555/102189125/102189182/102190787/102190893/102190922/102190998/102191780/108636048/108636226	1.52572504708098
chx04015	Rap1 signaling pathway	59/1770	211/8892	0.00273902177074142	0.00273902177074142	0.0120150072438865	KITLG/KDR/IGF1/THBS1/KIT/PDGFD/ADCY3/TEK/ITGB3/ADCY6/CALM3/RAPGEF5/PLCB2/CDH1/TIAM1/SKAP1/FGFR2/PRKCB/PDGFRA/AKT3/RAP1B/CRKL/MAP2K2/SIPA1L2/PRKCG/VAV2/FGF18/PLCE1/FGF16/PIK3R3/ITGAM/FLT4/ADCY1/PRKCA/SRC/FGFR4/MAPK11/LPAR4/EFNA5/CALM1/CSF1/GNAI1/ADCY7/RGS14/GNAO1/PRKCZ/NRAS/F2R/ADCY9/PLCB1/VEGFB/LPAR1/VEGFC/NGFR/RASGRP3/PRKD1/LOC108633189/GNAI3/GRIN2B	59	14	45	102169697/102170732/102175206/102175285/102180724/102180890/102184510/102185007/102186007/102186145/102186420/102188104/102188148/102189099	100860807/100860836/100860838/100860971/100861386/102168651/102169019/102169100/102169417/102169557/102169728/102169966/102170451/102170463/102170938/102172114/102174007/102174051/102174543/102175553/102175984/102176802/102178396/102178972/102179273/102179343/102180100/102180480/102182890/102183685/102184511/102184717/102185051/102185804/102185858/102187180/102187491/102189399/102189826/102190168…	1.40473933649289
chx04640	Hematopoietic cell lineage	33/1770	104/8892	0.00277502575564077	0.00277502575564077	0.0120150072438865	KITLG/CD9/LOC100860813/LOC100860959/KIT/ITGB3/IL2RA/CD4/FCER2/TFRC/ITGA2/CD38/IL11RA/LOC102173987/ITGA5/CD1E/CD14/ITGAM/ITGA4/MME/CSF1/CD22/CSF3/ITGA6/IL1R2/IL1R1/CD7/IL5RA/CD3E/CD3D/CD3G/IL9R/CD24	33	10	23	100860813/102170124/102171507/102173566/102185602/102190466/102190711/102191154/102191440/102191479	100860807/100860808/100860959/100861386/102169417/102170059/102172197/102172198/102172881/102173987/102176587/102176927/102177056/102180100/102183190/102184949/102185051/102185210/102186530/102186601/102187231/102187527/108636727	1.59406779661017
chx04115	p53 signaling pathway	28/1770	85/8892	0.00309415268871212	0.00309415268871212	0.0131486410553459	CDK2/IGF1/TSC2/THBS1/BCL2/CDK1/CCND1/IGFBP3/PMAIP1/CASP3/GTSE1/CCNB2/GADD45A/CDK6/CCND2/SESN3/GADD45B/CHEK2/ADGRB1/RRM2/PTEN/CCNB1/GADD45G/APAF1/SHISA5/CCND3/PPM1D/LOC108638455	28	3	25	100860943/102182055/108638455	100860751/100860838/100860971/100861254/100861361/102169650/102174541/102175063/102177031/102178054/102179856/102179904/102180182/102180657/102183684/102184180/102184424/102185371/102185891/102188170/102188317/102188830/102190001/102190470/102190816	1.65487537387836
chx04666	Fc gamma R-mediated phagocytosis	31/1770	97/8892	0.00324766828933006	0.00324766828933006	0.0135500801353867	ARPC1B/MARCKSL1/PRKCB/ARPC5/LOC102173987/AKT3/SYK/CRKL/LOC102175216/MYO10/ARPC3/PRKCG/ACTR3/VAV2/LIMK1/PLA2G4A/PIK3R3/AMPH/PAK1/PRKCA/ACTR3B/LYN/LOC102186356/SCIN/PLA2G4E/PLA2G4D/ASAP2/WASF3/LOC108634517/MARCKS/LOC108637962	31	8	23	102175206/102175216/102177680/102180890/102182759/102186356/102187595/102190427	102170108/102171472/102172114/102172564/102173987/102174051/102174120/102175716/102175884/102175984/102176276/102176802/102178930/102179343/102179542/102180827/102184639/102187022/102187867/102188413/108634517/108636721/108637962	1.60552157959112
chx04110	Cell cycle	39/1770	130/8892	0.00373220260190856	0.00373220260190856	0.0152936121657155	CDK2/CDK1/ANAPC11/CCND1/CDC7/TTK/CDC27/MAD1L1/MYC/CDC20/PLK1/BUB1/CDKN2B/E2F1/MCM6/LOC102174738/YWHAZ/BUB1B/ESPL1/CDC25B/WEE1/CCNB2/GADD45A/CDK6/CCND2/ANAPC2/CDC25A/CDKN2D/GADD45B/CHEK2/ABL1/E2F2/YWHAQ/ORC1/CDC25C/CDC6/CCNB1/GADD45G/CCND3	39	6	33	102169049/102170846/102172895/102181216/102183589/102187214	100860751/100861361/102169650/102170377/102170423/102170548/102171262/102171483/102171678/102172729/102173018/102173134/102174738/102175223/102176047/102177959/102179213/102179791/102179856/102179904/102180182/102180657/102181731/102183684/102184180/102184349/102186169/102186877/102187097/102188081/102188170/102188317/102190470	1.5071186440678
chx04961	Endocrine and other factor-regulated calcium reabsorption	19/1770	52/8892	0.003864790115335	0.003864790115335	0.0155590811660763	ATP2B3/ADCY6/PLCB2/PRKCB/PRKCG/LOC102176524/PRKCA/ATP1A1/LOC102186069/FXYD2/ATP2B2/BDKRB2/ADCY9/PLCB1/ATP1B3/ESR1/CALB1/LOC108633189/LOC108633809	19	7	12	102168898/102180890/102187334/102187815/102188104/102188148/102189484	102169557/102169966/102172114/102175984/102176524/102183561/102186069/102187899/102188357/102191539/108633189/108633809	1.83559322033898
chx04072	Phospholipase D signaling pathway	43/1770	147/8892	0.00403843765731035	0.00403843765731035	0.0159778477185781	KITLG/TSC2/KIT/FCER1A/PDGFD/ADCY3/ADCY6/SHC2/PLCB2/DGKD/PIK3R6/PIK3CG/PTGFR/PDGFRA/AKT3/SYK/AGTR1/LOC102175216/MAP2K2/DGKI/CYTH4/CYTH1/PLA2G4A/PIK3R3/FYN/ADCY1/PRKCA/DGKK/LPAR4/AVPR1A/AGPAT4/ADCY7/NRAS/F2R/PLA2G4E/AGT/PLA2G4D/ADCY9/PLCB1/LPAR1/AVPR2/FCER1G/LOC108633189	43	11	32	100860943/102175216/102175285/102175743/102180724/102180890/102181375/102187595/102188104/102188148/102190593	100860807/100861386/102168313/102168651/102169019/102169557/102169956/102169966/102171485/102172481/102173256/102173625/102174007/102174051/102174120/102174163/102178432/102178660/102178930/102179343/102179673/102184511/102184883/102185364/102185858/102187180/102187491/102187651/102187867/102189399/102191004/108633189	1.46952611553096
chx05012	Parkinson disease	72/1770	271/8892	0.00423096981296498	0.00423096981296498	0.016455868318044	NDUFS7/MAPT/SLC39A1/SNCAIP/UBA52/DRD1/SNCA/CALM3/ITPR2/LOC102170877/PARK2/LOC102172952/SLC25A5/SLC39A6/LOC102173837/SLC39A9/TUBA8/CAMK2B/SLC39A4/CASP3/TUBA1A/LOC102177846/LOC102178119/TUBB6/LOC102178426/LOC102178700/UCHL1/LOC102178813/LOC102180115/PSMD6/ATP5G3/PSMC6/LOC102181148/LOC102181181/MFN2/UBE2L6/SLC39A8/KEAP1/MAPK10/PSMD12/ATF6/CALM1/ATF4/PSMD14/CAMK2G/GNAI1/NDUFA13/PSMA8/TXN/LOC102187765…	72	34	38	100860782/100860820/102168620/102168830/102169697/102172812/102173837/102176404/102176762/102177846/102178119/102178714/102180115/102181148/102181181/102181325/102182688/102182774/102185007/102185072/102185715/102187118/102187765/102187800/102188541/102189716/102190832/108633215/1485858/1485864/1485865/1485866/1485867/1485868	100861316/102168341/102169368/102170858/102170877/102172952/102173075/102173516/102175303/102176902/102177031/102177410/102178409/102178426/102178700/102178813/102180165/102180353/102180674/102181617/102182487/102183635/102184016/102185511/102185804/102187178/102187487/102188675/102188830/102190150/102190297/102190935/102191745/108633189/108633269/108635087/108635583/108636002	1.33471761836262
chx04726	Serotonergic synapse	37/1770	123/8892	0.00442996673958241	0.00442996673958241	0.0167717009080876	GABRB3/ALOX5/KCNJ5/PLCB2/GNG4/ITPR2/PRKCB/ALOX12B/CACNA1D/TPH2/LOC102175216/GNG12/PRKCG/KCNJ3/CASP3/LOC102177333/TRPC1/HTR4/PLA2G4A/LOC102180115/PRKCA/GNG7/GNGT1/GNAI1/GNAO1/NRAS/PLA2G4E/PLA2G4D/PLCB1/GNG2/LOC102190572/LOC102190840/GNB4/LOC108633189/LOC108633215/LOC108634669/GNAI3	37	12	25	102168302/102172933/102175216/102177333/102180115/102180890/102183232/102186145/102187595/102188148/108633215/108634669	102168425/102169739/102169966/102170665/102170858/102172114/102174706/102174722/102175543/102175984/102176650/102177031/102177932/102178536/102178930/102185427/102185804/102187180/102187867/102189312/102190572/102190840/102191178/108633189/108635583	1.51120297643654
chx04912	GnRH signaling pathway	29/1770	91/8892	0.00453143662149708	0.00453143662149708	0.0167717009080876	MMP14/ADCY3/ADCY6/CALM3/PLCB2/ITPR2/PRKCB/MAP3K4/CACNA1D/LOC102175216/MAP2K2/CAMK2B/PLA2G4A/ADCY1/PRKCA/MAPK10/SRC/MMP2/MAPK11/CALM1/ATF4/CAMK2G/ADCY7/NRAS/PLA2G4E/PLA2G4D/ADCY9/PLCB1/LOC108633189	29	15	14	102169697/102172543/102175216/102175285/102176762/102180724/102180890/102182774/102184510/102185007/102185072/102185715/102187595/102188104/102188148	100861171/102169019/102169557/102169966/102170858/102172114/102174706/102178930/102182890/102184364/102185858/102187180/102187867/108633189	1.60096852300242
chx05410	Hypertrophic cardiomyopathy	29/1770	91/8892	0.00453143662149708	0.00453143662149708	0.0167717009080876	IGF1/TNNC1/ITGB3/ACTC1/ITGA2/CACNA2D3/TTN/ITGA9/CACNA1D/MYL3/CACNA2D2/LAMA1/ITGA5/CACNB4/DES/CACNG5/ITGA8/LOC102181869/ITGA4/SGCA/TNNT2/ITGA10/ITGA6/LAMA2/AGT/ITGAV/ITGB6/LOC106503207/CACNG4	29	9	20	100860954/102172849/102173234/102175068/102175908/102180712/102181869/102184468/106503207	100860838/102169417/102170606/102172198/102174073/102174706/102176003/102176587/102179332/102181161/102181695/102183190/102185261/102185415/102186530/102187050/102187651/102187813/102188539/108638201	1.60096852300242
chx05145	Toxoplasmosis	34/1770	112/8892	0.00530980632200947	0.00530980632200947	0.0193406479231089	NOS2/TLR2/LOC100860813/HSP70.1/TLR4/BCL2/IL12A/ALOX5/LAMC1/IRAK4/IKBKG/PIK3R6/PIK3CG/AKT3/LAMB4/LAMA1/LAMB1/CASP3/LAMA4/LOC102178315/IFNGR1/MAPK10/LY96/CD40/MAPK11/HSPA6/GNAI1/GNAO1/ITGA6/LDLR/HSPA2/LAMA2/IL10RA/GNAI3	34	10	24	100860813/100860849/100861293/102171591/102178315/102182774/102184510/102185412/102186145/102186695	100860742/100860747/100860955/100861254/102168425/102170256/102171575/102172481/102173256/102174051/102174902/102176003/102176661/102177031/102177440/102182698/102182808/102183249/102185804/102186530/102186579/102187050/102188959/108635583	1.52506053268765
chx05143	African trypanosomiasis	15/1770	39/8892	0.00567672738646288	0.00567672738646288	0.0203540554317255	IL12A/LOC102168680/PLCB2/PRKCB/HBBC/LOC102175177/LOC102175876/PRKCG/LOC102176710/LAMA4/THOP1/PRKCA/IDO1/F2RL1/PLCB1	15	4	11	100861293/102178165/102180890/102188148	102168680/102169966/102172114/102175045/102175177/102175876/102175984/102176710/102177440/102184119/102187771	1.93220338983051
chx05142	Chagas disease	34/1770	113/8892	0.00617701591561931	0.00617701591561931	0.0218071169166803	NOS2/TLR2/TLR4/IL12A/TGFBR2/PLCB2/PPP2R1B/LOC102170772/PPP2R2B/IRAK4/IKBKG/AKT3/LOC102175889/GNA15/PIK3R3/LOC102179590/ADCY1/LOC102181867/IFNGR1/MAPK10/MAPK11/GNAI1/GNAO1/C1QB/C1QC/C1QA/BDKRB2/PLCB1/CD3E/CD3D/CD3G/LOC106503207/LOC108633189/GNAI3	34	11	23	100861293/102171591/102180724/102182774/102184510/102186145/102188148/102190711/102191154/102191440/106503207	100860742/100860747/100860955/100861300/102169966/102170070/102170772/102170971/102171575/102174051/102175889/102177052/102179343/102179590/102181867/102182698/102185804/102186813/102187279/102187545/102187899/108633189/108635583	1.51156442177891
chx00532	Glycosaminoglycan biosynthesis - chondroitin sulfate / dermatan sulfate	9/1770	19/8892	0.00638934242322816	0.00638934242322816	0.0222149385687997	UST/CHSY3/CHST7/DSE/CHST3/XYLT1/CHST15/CHSY1/CHPF	9	0	9		102168453/102170413/102172247/102174473/102175464/102178593/102179262/102179324/102181823	2.37966101694915
chx05417	Lipid and atherosclerosis	61/1770	228/8892	0.00684441458981499	0.00684441458981499	0.0234419855550615	TLR2/HSP70.1/TLR4/LOC100860959/BCL2/IL12A/LOC100861338/CALM3/PLCB2/RXRG/SELP/LOC102170772/IRAK4/IKBKG/NCF2/TRAF3/TNFSF10/NLRP3/AKT3/RAP1B/LOC102175177/LOC102175889/NCF4/CAMK2B/VAV2/CASP3/CD14/VLDLR/LOC102178315/ABCA1/PIK3R3/LOC102179590/PRKCA/LOC102181867/LOC102182395/MAPK10/LY96/SRC/CD40/IKBKE/ATF6/MAPK11/LYN/CALM1/ATF4/NOS3/HSPA6/CAMK2G/LDLR/HSPA2/POU2F3/NRAS/MIB2/PLCB1/LOC102188617/APAF1/LOC10…	61	22	39	100860849/100861293/102169697/102170009/102171591/102176762/102177522/102178315/102179197/102180890/102182395/102182774/102184510/102185007/102185072/102185412/102185715/102186695/102187514/102188148/108634606/108638455	100860747/100860955/100860959/100861254/100861338/102169966/102170076/102170772/102171575/102171728/102171742/102173335/102173382/102174051/102174543/102175177/102175889/102175930/102176802/102177031/102177056/102179343/102179590/102181867/102182808/102182890/102183249/102183809/102184016/102184639/102185338/102186579/102186785/102187180/102188617/102188830/102190572/102190840/106503773	1.34406779661017
chx04720	Long-term potentiation	22/1770	66/8892	0.00702681460435033	0.00702681460435033	0.0237127799341853	CALM3/PLCB2/ITPR2/PRKCB/RAP1B/MAP2K2/PRKCG/PPP1R1A/CAMK2B/GRIN2C/GRIN2D/LOC102179926/ADCY1/PRKCA/CALM1/ATF4/CAMK2G/NRAS/CAMK4/PLCB1/RPS6KA6/GRIN2B	22	10	12	102169697/102175285/102176303/102176762/102180724/102180890/102185007/102185072/102185715/102188148	102169966/102170858/102172114/102174543/102175984/102177097/102177187/102179926/102187180/102187484/108634353/108636054	1.67457627118644
chx05214	Glioma	24/1770	74/8892	0.0073330038817353	0.0073330038817353	0.0243874118416216	IGF1/CCND1/CALM3/SHC2/PRKCB/E2F1/PDGFRA/AKT3/CAMK1D/MAP2K2/PRKCG/CAMK2B/PIK3R3/GADD45A/CDK6/PRKCA/GADD45B/CALM1/CAMK2G/PTEN/E2F2/NRAS/CAMK4/GADD45G	24	6	18	102169697/102175285/102176762/102180890/102185007/102185715	100860838/102169650/102169956/102172114/102173018/102174007/102174051/102174671/102175984/102179343/102179904/102180182/102183684/102185891/102186169/102187180/102187484/102188317	1.62931745304627
chx00250	Alanine, aspartate and glutamate metabolism	15/1770	40/8892	0.00744359896283019	0.00744359896283019	0.0244015725398042	ASL/ASS1/ABAT/ASNS/ALDH5A1/ALDH4A1/GPT2/GFPT1/RIMKLA/DDO/ASPA/GLS2/FOLH1B/GLUL/PPAT	15	9	6	100860879/100861058/102169437/102171672/102173681/102175034/102179728/102182791/102186241	100860854/102168601/102188116/102190665/102191069/108636226	1.88389830508475
chx05132	Salmonella infection	68/1770	260/8892	0.00785282815134606	0.00785282815134606	0.0253805268642467	TLR2/LEF1/TLR4/BCL2/VPS18/LOC100861338/CYFIP1/ARPC1B/FLNC/PLEKHM2/MYC/IRAK4/IKBKG/ARPC5/DYNLL1/LOC102172952/RAB7B/PIK3CG/TNFSF10/NLRP3/TCF7/LOC102173837/AKT3/LOC102174738/MAP2K2/DCTN1/STX10/ARPC3/ACTR3/TUBA8/ANXA2/CASP3/CD14/TUBA1A/FHOD1/LOC102177846/LOC102178119/TUBB6/LOC102178426/CYTH4/CYTH1/LOC102178700/DYNLRB2/PAK1/LOC102181016/LOC102181148/RHOJ/ACTR3B/MAPK10/LY96/DYNLL2/DYNC1I1/MAPK11/NAIP/A…	68	24	44	100861321/102170485/102170806/102171591/102173837/102175285/102175305/102175756/102176404/102177651/102177846/102178119/102179407/102181016/102181148/102182759/102182774/102183538/102184510/102187765/102187833/102188541/102190427/108638455	100860747/100860901/100860955/100861254/100861338/100861373/102170108/102171262/102171575/102172564/102172925/102172952/102173110/102173256/102173335/102173382/102173736/102174051/102174738/102175884/102176276/102176424/102177031/102177056/102177410/102178409/102178426/102178432/102178660/102178700/102180827/102182314/102182808/102183933/102185222/102185872/102186374/102187487/102188390/102189315…	1.31389830508475
chx04929	GnRH secretion	21/1770	63/8892	0.00833764908364839	0.00833764908364839	0.0265732090677682	SPP1/KCNJ5/PLCB2/ITPR2/KCNN1/PRKCB/AKT3/CACNA1D/MAP2K2/PRKCG/KCNJ3/TRPC1/PIK3R3/PRKCA/KCNJ11/CACNA1G/NRAS/PLCB1/ARRB1/KISS1R/GPER1	21	7	14	102170962/102175285/102180890/102185938/102188148/106502331/106503626	100860805/102169739/102169966/102170858/102172114/102174051/102174706/102175984/102176650/102177932/102179343/102187163/102187180/102189417	1.67457627118644
chx04390	Hippo signaling pathway	44/1770	157/8892	0.0084897401396543	0.0084897401396543	0.0266872869566638	BMP2/LEF1/TGFBR2/DLG2/WNT9B/CCND1/PPP2R1B/AXIN1/CDH1/FZD6/WWC1/WWTR1/PPP2R2B/MYC/CRB1/FZD7/TCF7/FZD10/YWHAZ/FZD5/MOB1A/GLI2/SNAI2/BIRC5/AXIN2/CCND2/WNT2B/SCRIB/FZD1/BMP5/NKD1/PRKCZ/LIMD1/YWHAQ/WNT4/FRMD6/FZD2/PATJ/DVL1/SMAD7/CCND3/WNT16/FRMD1/FZD8	44	13	31	102169162/102170375/102171360/102172948/102182705/102186146/102186420/102186726/102187819/102188460/102189698/102190008/106502497	100860831/100860901/100861300/102169419/102169650/102170070/102170451/102170617/102170781/102170916/102170971/102171262/102173736/102174961/102175223/102175724/102176889/102178402/102178744/102180077/102180348/102180657/102182009/102183205/102183277/102186877/102188050/102188440/102190470/102191205/106502750	1.40792399870452
chx05225	Hepatocellular carcinoma	48/1770	175/8892	0.00948252480416834	0.00948252480416834	0.0289705406007641	LEF1/IGF2/TGFBR2/WNT9B/CCND1/SHC2/AXIN1/FZD6/MYC/PRKCB/FZD7/E2F1/LOC102173702/TCF7/AKT3/LOC102174170/LOC102174708/FZD10/MAP2K2/FZD5/PRKCG/DPF1/PIK3R3/GADD45A/CDK6/AXIN2/PRKCA/WNT2B/KEAP1/FZD1/GADD45B/MGST2/PTEN/E2F2/NRAS/WNT4/GADD45G/FZD2/GSTM3/DVL1/LOC102189813/LOC102190481/WNT16/TXNRD2/FZD8/LOC106503993/LOC108633298/MGST1	48	17	31	102170375/102172948/102173702/102174170/102174708/102175285/102180890/102182688/102185021/102187819/102188913/102189698/102189813/102190481/102191546/106503993/108633298	100860901/100861277/100861300/102169419/102169650/102169956/102170617/102171262/102172114/102173018/102173736/102174051/102174961/102175724/102175984/102178103/102179343/102179904/102180182/102180348/102182009/102183205/102183684/102185891/102186169/102187180/102188317/102188440/102191205/106502750/108636034	1.37793704600484
chx00220	Arginine biosynthesis	9/1770	20/8892	0.00959483041915216	0.00959483041915216	0.0289705406007641	NOS2/ASL/ASS1/GPT2/ACY1/NOS3/NOS1/GLS2/GLUL	9	3	6	100860879/102173681/102185490	100860742/100860854/102173979/102185338/102188116/102191069	2.26067796610169
chx00430	Taurine and hypotaurine metabolism	9/1770	20/8892	0.00959483041915216	0.00959483041915216	0.0289705406007641	LOC102173111/LOC102173405/FMO1/FMO4/BAAT/GGT7/GADL1/CDO1/FMO5	9	2	7	102173111/102175220	102173405/102173956/102174233/102174570/102176564/102190230/102191095	2.26067796610169
chx04728	Dopaminergic synapse	38/1770	133/8892	0.0099571589526854	0.0099571589526854	0.0296741032356175	DRD1/CALM3/KCNJ5/PLCB2/PPP2R1B/GNG4/ITPR2/PPP2R2B/PRKCB/LOC102173865/AKT3/CACNA1D/GNG12/PRKCG/KCNJ3/CAMK2B/LOC102180115/PRKCA/MAPK10/GNG7/CREB3L1/MAPK11/CALM1/ATF4/GNGT1/CAMK2G/GNAI1/GNAO1/PLCB1/KIF5C/GNG2/ARRB1/GNB4/COMT/LOC108633189/LOC108633215/GNAI3/GRIN2B	38	17	21	102168830/102169697/102173865/102176762/102180115/102180890/102182774/102183232/102184510/102185007/102185072/102185715/102186145/102188148/102188541/102191825/108633215	102169739/102169966/102170070/102170665/102170858/102170971/102172114/102174051/102174706/102175543/102175984/102176650/102183893/102185427/102185804/102189312/102189417/102191178/108633189/108635583/108636054	1.43535108958838
chx04913	Ovarian steroidogenesis	21/1770	64/8892	0.0101370249891908	0.0101370249891908	0.0298228265538946	IGF1/ALOX5/ADCY3/ADCY6/LOC102175216/SCARB1/PLA2G4A/HSD17B7/ADCY1/LOC102184252/LOC102184912/ADCY7/LDLR/PLA2G4E/PLA2G4D/LOC102187932/ADCY9/LOC102188418/LOC102190572/LOC102190840/LOC108633189	21	6	15	102175216/102180724/102184912/102187595/102187932/102188104	100860838/102168425/102169019/102169557/102178475/102178930/102179058/102184252/102185858/102186579/102187867/102188418/102190572/102190840/108633189	1.64841101694915
chx04918	Thyroid hormone synthesis	24/1770	76/8892	0.0104898815533072	0.0104898815533072	0.0302681440743786	ADCY3/ADCY6/PLCB2/ITPR2/PRKCB/PRKCG/GSR/ADCY1/PRKCA/TPO/ATP1A1/CREB3L1/GPX7/ATF4/ADCY7/LOC102186069/FXYD2/ADCY9/PLCB1/ATP1B3/GPX2/LRP2/LOC108633189/LOC108633809	24	6	18	102180724/102180890/102185072/102187334/102188104/102188148	102169019/102169557/102169966/102170858/102172114/102175984/102180650/102182976/102183561/102183893/102184023/102185858/102186069/102188357/102188950/102190361/108633189/108633809	1.5864406779661
chx00604	Glycosphingolipid biosynthesis - ganglio series	8/1770	17/8892	0.0105521970167558	0.0105521970167558	0.0302681440743786	B4GALNT1/HEXB/LOC102181993/B3GALT4/ST6GALNAC5/SLC33A1/ST8SIA1/ST6GALNAC3	8	1	7	102182551	102173266/102181720/102181993/102182559/102183640/102187381/102190655	2.36410767696909
chx04024	cAMP signaling pathway	62/1770	237/8892	0.0107251945349294	0.0107251945349294	0.0303845667136402	DRD1/ATP2B3/ADCY3/CHRM2/ADCY6/CALM3/PLN/TIAM1/PDE4C/SSTR1/ADCYAP1/PDE10A/AKT3/EDNRA/RAP1B/CACNA1D/EDN3/MAP2K2/HCN4/GLI1/LOC102176524/CAMK2B/VAV2/GRIN2C/GRIN2D/LOC102177789/GLI3/HHIP/HTR4/PLCE1/PIK3R3/CFTR/ADCY1/PAK1/ADORA1/MAPK10/ATP1A1/CREB3L1/CALM1/LOC102185549/CAMK2G/GNAI1/ADCY7/LOC102186069/CRHR2/FXYD2/CAMK4/F2R/ATP2B2/ADCY9/ATP1B3/PDE4A/HCAR1/PDE3B/SSTR2/GRIN3A/CRHR1/SOX9/LOC108633189/LOC108…	62	18	44	102168830/102168898/102169697/102170148/102171320/102175285/102176762/102177789/102180724/102182774/102185007/102185549/102185715/102187334/102187815/102188104/102188762/102191647	102169019/102169456/102169557/102170463/102172207/102172953/102173660/102174051/102174144/102174543/102174706/102174855/102175485/102175836/102176524/102176802/102177097/102177187/102178142/102178293/102178536/102178972/102179343/102179446/102180827/102181801/102183561/102183893/102185804/102185858/102186069/102186367/102187484/102187491/102188357/102188883/102190893/102191372/102191614/106503295…	1.31422441536151
chx00760	Nicotinate and nicotinamide metabolism	14/1770	38/8892	0.0113868618943699	0.0113868618943699	0.0314817488011748	SIRT5/QPRT/BST1/LOC102171556/NT5C/CD38/NMRK2/LOC102176691/PNP/LOC102180514/SIRT3/NT5E/ENPP1/NT5C1A	14	3	11	100860989/102181661/102191298	102169244/102169848/102171556/102172480/102172881/102176599/102176691/102176963/102180514/102189125/102190787	1.85084745762712
chx04960	Aldosterone-regulated sodium reabsorption	14/1770	38/8892	0.0113868618943699	0.0113868618943699	0.0314817488011748	IGF1/SCNN1B/PRKCB/PRKCG/SGK1/PIK3R3/PRKCA/ATP1A1/IRS1/LOC102186069/FXYD2/ATP1B3/SCNN1A/LOC108633809	14	3	11	102180890/102184858/102187334	100860838/100861026/102172114/102175984/102176607/102179343/102183561/102186069/102188357/102190031/108633809	1.85084745762712
chx04014	Ras signaling pathway	62/1770	238/8892	0.0117631876480708	0.0117631876480708	0.0317646695752495	KITLG/KDR/IGF1/ETS1/IGF2/KIT/PLA2G2C/PDGFD/PLA1A/TEK/CALM3/PLA2G5/RAPGEF5/SHC2/RALGAPA2/TIAM1/FOXO4/GNG4/FGFR2/IKBKG/PRKCB/RGL1/PDGFRA/AKT3/RAP1B/LOC102175216/MAP2K2/GNG12/PRKCG/FGF18/PLA2G4A/PLCE1/FGF16/PIK3R3/NTRK2/FLT4/PAK1/PRKCA/PAK5/PAK4/MAPK10/GNG7/FGFR4/SYNGAP1/LOC102184306/ABL1/EFNA5/CALM1/CSF1/GNGT1/NRAS/PLA2G4E/PLA2G4D/RASAL1/VEGFB/GNG2/LOC102189340/VEGFC/NGFR/RASGRP3/GNB4/GRIN2B	62	15	47	102169697/102170593/102171591/102175216/102175285/102180890/102182530/102182774/102183232/102184306/102185007/102187595/102187887/102189099/102189340	100860807/100860836/100860838/100860919/100861277/100861386/102168220/102168651/102168941/102169100/102169713/102169728/102169956/102170439/102170463/102170665/102170938/102172114/102173025/102174007/102174051/102174543/102175543/102175984/102178396/102178930/102178972/102179273/102179343/102180223/102180480/102180827/102181217/102183685/102184208/102184349/102184717/102185051/102185427/102187180…	1.30870246403646
chx00600	Sphingolipid metabolism	19/1770	57/8892	0.0117660415972541	0.0117660415972541	0.0317646695752495	SGPL1/B4GALNT1/SPTLC1/UGT8/UGCG/GLA/CERS6/ACER3/SPTLC2/DEGS2/HEXB/DEGS1/LOC102181993/B4GALT6/SPTLC3/SMPD2/SGMS2/CERS1/NEU4	19	1	18	102189571	100861080/102173266/102173567/102174638/102174936/102175656/102176466/102177178/102178736/102179052/102181720/102181802/102181993/102182084/102184072/102186017/102187660/108634534	1.67457627118644
chx04978	Mineral absorption	20/1770	61/8892	0.0120410092426015	0.0120410092426015	0.0321290087501484	LOC100861136/ATP2B3/LOC102176524/SLC39A4/STEAP1/ATP7B/ATP1A1/SLC9A3/LOC102186069/FXYD2/ATP2B2/SLC34A3/SLC30A1/LOC102188072/ATP1B3/LOC102188618/LOC102190297/LOC102190935/LOC108633809/LOC108637967	20	4	16	102168898/102183524/102187334/102187815	100861136/102176524/102176902/102177954/102183561/102184475/102186069/102187945/102187972/102188072/102188357/102188618/102190297/102190935/108633809/108637967	1.64712420116699
chx04927	Cortisol synthesis and secretion	21/1770	65/8892	0.0122357656960877	0.0122357656960877	0.0322734049818164	ADCY3/ADCY6/PLCB2/ITPR2/AGTR1/CACNA1D/PDE8A/SCARB1/KCNK2/ADCY1/CREB3L1/ATF4/NR4A1/ADCY7/LDLR/CACNA1G/AGT/ADCY9/PLCB1/KCNK3/LOC108633189	21	6	15	102175061/102180724/102185072/102185438/102188104/102188148	102169019/102169557/102169966/102170858/102174163/102174706/102178475/102179222/102183893/102185858/102186579/102187163/102187651/106502632/108633189	1.62305084745763
chx04392	Hippo signaling pathway - multiple species	11/1770	28/8892	0.0142175798545465	0.0142175798545465	0.0370745503384107	DCHS2/RASSF2/WWC1/WWTR1/MOB1A/FAT4/PAK1/DCHS1/LIMD1/FRMD6/FRMD1	11	3	8	102169210/102186726/106502497	102170530/102170781/102170916/102176889/102179034/102180827/102185761/102188050	1.97360774818402
chx04723	Retrograde endocannabinoid signaling	40/1770	145/8892	0.0152791538150136	0.0152791538150136	0.0393950979500055	NDUFS7/GABRB3/ADCY3/ADCY6/KCNJ5/PLCB2/GNG4/ITPR2/PRKCB/CACNA1D/GNG12/PRKCG/MGLL/GABRR1/KCNJ3/GABRE/ADCY1/PRKCA/MAPK10/GNG7/GABRG1/GABRA2/GABRA1/MAPK11/RIMS1/GNGT1/GNAI1/ADCY7/GNAO1/NDUFA13/ADCY9/PLCB1/GNG2/NAPEPLD/GNB4/GNAI3/ND4L/ND1,CYTB,ND4,ND6/ND1,CYTB,ND4,ND6/ND1,CYTB,ND4,ND6	40	17	23	100860782/102168302/102176082/102180724/102180890/102182774/102183232/102184510/102186145/102187118/102188104/102188148/102189544/1485864/1485865/1485866/1485867	102169019/102169557/102169739/102169966/102170665/102170858/102172114/102174706/102175543/102175984/102176535/102176650/102179745/102183675/102183947/102183962/102184538/102185427/102185804/102185858/102189312/102191178/108635583	1.38585622443016
chx04260	Cardiac muscle contraction	27/1770	91/8892	0.0165155039594025	0.0165155039594025	0.0417776519954643	TNNC1/MYL4/ACTC1/LOC102170877/SLC9A7/CACNA2D3/CACNA1D/MYL3/CACNA2D2/CACNB4/CACNG5/LOC102181181/LOC102181869/ATP1A1/CASQ2/TNNT2/LOC102186069/TRDN/FXYD2/ATP1B3/LOC102188675/HRC/LOC108633809/LOC108635087/CACNG4/COX1/ND1,CYTB,ND4,ND6	27	11	16	100860954/102172849/102175068/102175908/102181181/102181869/102186691/102187334/102189986/1485858/1485868	102168763/102170606/102170877/102172525/102174706/102179332/102181161/102183561/102185134/102185261/102186069/102188357/102188675/108633809/108635087/108638201	1.49055690072639
chx04210	Apoptosis	41/1770	150/8892	0.0165673303440729	0.0165673303440729	0.0417776519954643	BCL2/CTSO/CTSH/ITPR2/PRF1/IKBKG/TNFSF10/LOC102173837/SPTA1/AKT3/PMAIP1/MAP2K2/TUBA8/CASP3/TUBA1A/LOC102177846/CTSF/LOC102178119/LOC102178426/LOC102178700/PIK3R3/GADD45A/BIRC5/MAPK10/TRAF1/CTSK/PTPN13/GADD45B/CTSS/ATF4/CTSL/LMNB1/NRAS/LOC102187765/GADD45G/APAF1/MAP3K14/CTSV/TUBA1C/HRK/LOC108638455	41	15	26	102171130/102171591/102173837/102175285/102176404/102177846/102178045/102178119/102182774/102182975/102185072/102187765/102189617/108637873/108638455	100861254/102168847/102170638/102170858/102173335/102173984/102174051/102175063/102177031/102177410/102178426/102178700/102179343/102179904/102180077/102183473/102183677/102183684/102183747/102185465/102186582/102187180/102188317/102188830/102190225/108636002	1.37315254237288
chx05134	Legionellosis	19/1770	59/8892	0.017278308181742	0.017278308181742	0.043096924297709	TLR2/EEF1A1/HSP70.1/TLR4/IL12A/LOC100861338/RAB1B/CASP3/CD14/BNIP3/LOC102178315/HSF1/ITGAM/LOC102182395/NAIP/HSPA6/HSPA2/APAF1/NLRC4	19	9	10	100860849/100861293/102174911/102178036/102178315/102178552/102182395/102185412/102186695	100860747/100860780/100860955/100861338/102177031/102177056/102180100/102185222/102188830/102189315	1.61781097385809
chx04621	NOD-like receptor signaling pathway	47/1770	178/8892	0.0204030160336259	0.0204030160336259	0.0503436049273396	TLR4/BAC7.5/MAP28/BCL2/MAP34-B/LOC100861338/LOC102169231/SHARPIN/PLCB2/LOC102170003/DHX33/ITPR2/ANTXR2/TMEM173/IRAK4/IKBKG/BRCC3/TRAF3/NLRP3/P2RX7/LOC102174264/ANTXR1/IFNAR2/NLRX1/LOC102175889/DNM1L/CARD6/MFN2/LOC102181867/LOC102182395/MAPK10/IKBKE/MAPK11/NAIP/NOD2/MEFV/LOC102186893/TRIP6/TXN/NOD1/PLCB1/TRAF5/LOC102188617/NLRC4/LOC102190983/LOC102191717/IRF7	47	11	36	102169684/102171591/102171696/102175496/102181325/102182395/102182774/102184510/102186424/102187833/102188148	100860955/100861191/100861192/100861254/100861275/100861338/102169231/102169966/102170003/102170728/102170858/102170958/102171058/102171575/102171742/102173382/102174145/102174264/102174753/102175057/102175889/102180018/102180538/102181867/102183809/102185222/102186453/102186893/102187099/102187487/102188243/102188617/102189315/102190983/102191717/106503773	1.32649019234432
chx04062	Chemokine signaling pathway	49/1770	188/8892	0.0229435554673269	0.0229435554673269	0.0560100234252774	CXCL10/ADCY3/ADCY6/CXCR4/SHC2/PLCB2/TIAM1/GNG4/LOC102170772/CXCR5/PREX1/IKBKG/PRKCB/PIK3R6/PIK3CG/CCL26/AKT3/RAP1B/LOC102174969/CRKL/GNG12/LOC102175889/VAV2/CXCL16/LOC102178953/CCR3/PIK3R3/LOC102179590/ADCY1/PAK1/LOC102182395/CXCL14/SRC/GNG7/LYN/GNGT1/GNAI1/ADCY7/PRKCZ/NRAS/CX3CR1/CXCL9/ADCY9/PLCB1/GNG2/ARRB1/GNB4/GNAI3/LOC108636573	49	11	38	102170801/102171591/102175206/102179245/102180724/102182395/102183232/102186420/102188104/102188148/108636573	100860873/102169019/102169557/102169916/102169956/102169966/102170463/102170665/102170772/102171529/102172114/102172481/102173256/102173357/102174051/102174543/102174969/102175543/102175889/102176802/102178301/102178953/102179343/102179590/102180827/102182694/102182890/102184639/102185427/102185804/102185858/102187180/102187274/102187851/102189312/102189417/102191178/108635583	1.30937612693833
chx04915	Estrogen signaling pathway	37/1770	136/8892	0.0236048571737762	0.0236048571737762	0.0563374339633817	HSP70.1/KRT25/BCL2/ADCY3/ADCY6/CALM3/KCNJ5/SHC2/PLCB2/ITPR2/AKT3/MAP2K2/KCNJ3/LOC102178315/KRT9/PIK3R3/LOC102179515/ADCY1/SRC/CREB3L1/MMP2/CALM1/ATF4/NOS3/HSPA6/GNAI1/ADCY7/GNAO1/HSPA2/NRAS/ADCY9/PLCB1/ESR1/KRT24/GPER1/LOC108633189/GNAI3	37	16	21	100860849/102169697/102175285/102178315/102178766/102179515/102180724/102185007/102185072/102185412/102186145/102186695/102188104/102188148/102189484/106503626	100861172/100861254/102169019/102169557/102169739/102169956/102169966/102170858/102174051/102176650/102179343/102182890/102183893/102184364/102185338/102185804/102185858/102187180/102190817/108633189/108635583	1.36674975074776
chx04935	Growth hormone synthesis, secretion and action	33/1770	119/8892	0.0239829923362885	0.0239829923362885	0.0563374339633817	IGF1/ADCY3/ADCY6/SHC2/PLCB2/ITPR2/PRKCB/SSTR1/AKT3/IGFBP3/CACNA1D/CRKL/MAP2K2/PRKCG/SOCS2/PIK3R3/ADCY1/PRKCA/MAPK10/CREB3L1/MAPK11/MRAP2/IRS1/ATF4/GNAI1/ADCY7/NRAS/ADCY9/PLCB1/SSTR2/LOC108633189/IGFALS/GNAI3	33	11	22	102175206/102175285/102180724/102180890/102182774/102184510/102184858/102185072/102188104/102188148/108633905	100860838/102169019/102169557/102169956/102169966/102170858/102172114/102172207/102174051/102174541/102174706/102175984/102178979/102179343/102183893/102184625/102185804/102185858/102187180/102191372/108633189/108635583	1.39313488107107
chx04924	Renin secretion	22/1770	73/8892	0.0240106252514158	0.0240106252514158	0.0563374339633817	GUCY1B3/ADCY6/CALM3/PLCB2/ITPR2/ADCYAP1/EDNRA/AGTR1/CACNA1D/EDN3/ADORA1/CALM1/GNAI1/AGT/PLCB1/PTGER4/PDE3B/PDE1A/LOC106503207/ADRB3/LOC108633189/GNAI3	22	4	18	102169697/102185007/102188148/106503207	102169406/102169557/102169966/102170858/102172953/102174144/102174163/102174706/102174855/102181801/102185804/102187651/102188631/102190893/102190998/106503668/108633189/108635583	1.51400046436034
chx04310	Wnt signaling pathway	45/1770	171/8892	0.0242102800375341	0.0242102800375341	0.0563374339633817	LEF1/ROR2/WNT9B/CCND1/PLCB2/AXIN1/DAAM2/FZD6/MYC/FOSL1/PRKCB/LGR5/FZD7/SFRP5/TCF7/PRICKLE4/LOC102174738/FZD10/APCDD1/FZD5/PRKCG/CAMK2B/SFRP4/CTNND2/SERPINF1/PRICKLE2/TLE2/AXIN2/CCND2/PRKCA/WISP1/WNT2B/PRICKLE1/CCDC88C/MAPK10/FZD1/CAMK2G/NKD1/WNT4/PLCB1/FZD2/DVL1/CCND3/WNT16/FZD8	45	12	33	102170375/102172948/102176762/102180032/102180890/102182348/102182774/102185715/102186146/102187819/102188148/102189698	100860901/102168539/102169419/102169650/102169966/102170565/102170617/102171262/102172040/102172114/102172413/102173712/102173736/102174709/102174738/102174961/102175529/102175724/102175984/102178141/102178768/102179233/102179895/102180348/102180657/102180950/102182009/102182103/102183205/102188440/102190470/102191205/106502750	1.32203389830508
chx04664	Fc epsilon RI signaling pathway	20/1770	65/8892	0.0244969420392253	0.0244969420392253	0.0563374339633817	FCER1A/ALOX5/AKT3/SYK/LOC102175216/MAP2K2/BTK/VAV2/PLA2G4A/PIK3R3/FYN/PRKCA/MAPK10/MAPK11/LYN/ALOX5AP/NRAS/PLA2G4E/PLA2G4D/FCER1G	20	6	14	102175216/102175285/102180890/102182774/102184510/102187595	102168313/102168425/102174051/102174120/102176204/102176802/102178930/102179343/102179673/102184639/102184818/102187180/102187867/102191004	1.54576271186441
chx04270	Vascular smooth muscle contraction	39/1770	145/8892	0.0245507166354186	0.0245507166354186	0.0563374339633817	CALCRL/NPPC/PLA2G2C/ADCY3/GUCY1B3/ADCY6/CALM3/PLA2G5/PLCB2/ITPR2/PRKCQ/MYL6B/PRKCB/EDNRA/AGTR1/PRKCH/CACNA1D/EDN3/LOC102175216/MAP2K2/PRKCG/MYH10/MYH11/PLA2G4A/ADCY1/PRKCA/MYLK4/MYLK2/KCNMB4/AVPR1A/CALM1/ADCY7/PLA2G4E/AGT/PLA2G4D/MYH14/ADCY9/PLCB1/LOC108633189	39	13	26	102169697/102170884/102175216/102175285/102177493/102180724/102180890/102182147/102185007/102187595/102187978/102188104/102188148	100861156/100861580/102168220/102169019/102169406/102169557/102169713/102169966/102170858/102171409/102172114/102174144/102174163/102174214/102174706/102174855/102175984/102177371/102178930/102181454/102184787/102184883/102185858/102187651/102187867/108633189	1.3512098188194
chx05224	Breast cancer	40/1770	150/8892	0.0262983993980167	0.0262983993980167	0.0591158635199097	IGF1/LEF1/KIT/WNT9B/CCND1/SHC2/AXIN1/FZD6/MYC/FZD7/E2F1/TCF7/AKT3/FZD10/MAP2K2/FZD5/HEY1/FGF18/FGF16/PIK3R3/GADD45A/CDK6/AXIN2/FLT4/WNT2B/BRCA2/FZD1/GADD45B/PTEN/E2F2/NRAS/WNT4/GADD45G/FZD2/ESR1/JAG2/DVL1/WNT16/HEYL/FZD8	40	7	33	102170375/102172948/102175285/102187819/102189484/102189630/102189698	100860838/100860901/100861386/102169419/102169650/102169956/102170617/102171262/102173018/102173736/102174051/102174961/102175724/102178088/102178396/102179273/102179343/102179904/102180182/102180348/102180480/102182009/102182417/102183205/102183684/102185891/102186169/102187180/102188317/102188440/102191205/102191579/106502750	1.33966101694915
chx04964	Proximal tubule bicarbonate reclamation	9/1770	23/8892	0.0264033036613702	0.0264033036613702	0.0591158635199097	SLC38A3/PCK2/ATP1A1/SLC9A3/LOC102186069/FXYD2/GLS2/ATP1B3/LOC108633809	9	2	7	102174074/102187334	102179952/102183561/102184475/102186069/102188116/102188357/108633809	1.96580692704495
chx03260	Virion - Human immunodeficiency virus	3/1770	4/8892	0.0268087019116313	0.0268087019116313	0.0591158635199097	CXCR4/CD4/CD209	3	1	2	102170124	102169916/102172254	3.76779661016949
chx03265	Virion - Lyssavirus	3/1770	4/8892	0.0268087019116313	0.0268087019116313	0.0591158635199097	NCAM1/CHRNA1/NGFR	3	0	3		102177818/102181818/102190168	3.76779661016949
chx04064	NF-kappa B signaling pathway	29/1770	103/8892	0.0270495751656467	0.0270495751656467	0.0591158635199097	TNFSF13B/TLR4/EDA/BCL2/PRKCQ/IRAK4/IKBKG/TRAF3/PRKCB/SYK/LOC102175177/BTK/CD14/GADD45A/LTA/TRIM25/LOC102182395/LY96/TRAF1/CD40/GADD45B/LYN/EDA2R/IL1R1/TRAF5/GADD45G/MAP3K14/CARD11/TNFSF14	29	7	22	102170884/102171591/102182395/102182975/102185640/102189617/106503905	100860848/100860955/100861240/100861254/102171575/102171742/102172114/102174120/102175177/102176204/102177056/102179904/102180548/102181625/102182808/102183249/102183684/102184639/102187231/102188243/102188317/102190375	1.41444791838078
chx04670	Leukocyte transendothelial migration	31/1770	113/8892	0.0322968298228765	0.0322968298228765	0.0692642292315501	CD99L2/CXCR4/CLDN4/NCF2/PRKCB/CLDN10/RAP1B/LOC102175177/F11R/NCF4/PRKCG/CLDN20/VAV2/ACTN1/CLDN19/CLDN11/PIK3R3/PECAM1/ITGAM/PRKCA/EZR/ITGA4/MMP2/MAPK11/OCLN/GNAI1/LOC102188617/CLDN7/JAM2/CLDN1/GNAI3	31	4	27	102169465/102180890/102184510/102188896	102169916/102170379/102171728/102172114/102174403/102174543/102175177/102175451/102175930/102175984/102176608/102176802/102176966/102177119/102177753/102179343/102179808/102180100/102181781/102183190/102184364/102185782/102185804/102188617/102189619/102189710/108635583	1.37819109044548
chx04931	Insulin resistance	31/1770	113/8892	0.0322968298228765	0.0322968298228765	0.0692642292315501	NR1H3/LOC100860959/PRKCQ/PRKCB/SLC27A5/SLC27A1/AKT3/PPP1R3D/SLC2A1/GFPT1/PPP1R3B/PIK3R3/MLXIP/MGEA5/MLXIPL/LOC102179926/PCK2/TRIB3/MAPK10/PPP1R3A/PYGM/CREB3L1/IRS1/NOS3/PTEN/PRKCZ/CPT1B/AGT/CPT1A/PYGL/RPS6KA6	31	14	17	100860906/102170884/102172839/102173729/102174315/102175034/102179406/102179540/102182774/102183659/102183771/102184858/102186420/102187210	100860959/102172114/102174051/102174800/102176299/102179343/102179624/102179926/102179952/102181514/102183893/102185338/102185891/102187651/102187923/102190697/108634353	1.37819109044548
chx04218	Cellular senescence	43/1770	166/8892	0.0347058633361427	0.0347058633361427	0.0729806200285649	CDK2/ETS1/TSC2/TGFBR2/CDK1/NBN/LOC102168905/CCND1/CALM3/LOC102170045/FOXM1/ITPR2/MYC/CDKN2B/E2F1/SLC25A5/AKT3/IGFBP3/CACNA1D/MAP2K2/RAD1/LOC102178813/PIK3R3/CCNB2/GADD45A/CDK6/CCND2/TRPV4/LOC102181347/CDC25A/GADD45B/MYBL2/MAPKAPK2/CHEK2/MAPK11/CALM1/PTEN/E2F2/NRAS/RAD50/CCNB1/GADD45G/CCND3	43	12	31	100860943/102168649/102168905/102169697/102170045/102172895/102175285/102181347/102184079/102184510/102185007/102187760	100860751/100860919/100861300/100861361/102169650/102170590/102170858/102171262/102173018/102173075/102174051/102174541/102174706/102177377/102178813/102179343/102179856/102179904/102180182/102180657/102181145/102181731/102183684/102183804/102184180/102185891/102186169/102187180/102188170/102188317/102190470	1.30132734327139
chx04973	Carbohydrate digestion and absorption	15/1770	47/8892	0.0348864604777664	0.0348864604777664	0.0729806200285649	LOC102169641/PLCB2/PRKCB/AKT3/CACNA1D/LOC102178379/PIK3R3/ATP1A1/LOC102186069/FXYD2/PLCB1/ATP1B3/TAS1R3/LOC106501911/LOC108633809	15	3	12	102169641/102187334/102188148	102169966/102172114/102174051/102174706/102178379/102179343/102183561/102186069/102188357/102189978/106501911/108633809	1.6033177064551
chx00340	Histidine metabolism	9/1770	24/8892	0.0349838293256194	0.0349838293256194	0.0729806200285649	HNMT/ALDH2/HDC/ALDH3A1/LOC102180115/HAL/CARNMT1/ASPA/LOC108633215	9	4	5	102170543/102180115/102186241/108633215	102169059/102176332/102179701/102185636/102185653	1.88389830508475
chx05230	Central carbon metabolism in cancer	20/1770	68/8892	0.0389674577408414	0.0389674577408414	0.0805586134424221	KIT/HIF1A/TIGAR/FGFR2/MYC/PDGFRA/AKT3/SLC2A1/MAP2K2/SLC1A5/SLC16A3/PIK3R3/SIRT3/PTEN/PFKM/PDK1/NRAS/GLS2/LOC102189835/IDH1	20	5	15	102175285/102177468/102181661/102186091/102186251	100861386/100861391/102169167/102170938/102171262/102174007/102174051/102174800/102176550/102179343/102185891/102187180/102188116/102189835/102190002	1.47756729810568
chx04012	ErbB signaling pathway	24/1770	85/8892	0.0403029981177784	0.0403029981177784	0.0818530032661508	SHC2/MYC/PRKCB/ERBB3/AKT3/CRKL/MAP2K2/PRKCG/CAMK2B/PIK3R3/NCK2/PAK1/PRKCA/PAK5/PAK4/NRG1/MAPK10/SRC/BTC/ABL1/NRG4/CAMK2G/CBLB/NRAS	24	10	14	102175206/102175285/102176762/102180601/102180890/102182530/102182774/102183499/102184950/102185715	102169956/102171262/102172114/102173448/102174051/102175984/102179343/102180827/102181217/102182565/102182890/102184349/102186998/102187180	1.41846460618146
chx04923	Regulation of lipolysis in adipocytes	18/1770	60/8892	0.0404379595805984	0.0404379595805984	0.0818530032661508	ADCY3/ADCY6/AKT3/MGLL/PIK3R3/ADCY1/ABHD5/ADORA1/CIDEC/IRS1/GNAI1/ADCY7/ADCY9/PLIN1/PDE3B/ADRB3/LOC108633189/GNAI3	18	6	12	102176082/102180724/102183371/102184858/102188104/102190552	102169019/102169557/102174051/102179343/102181248/102181801/102185804/102185858/102190893/106503668/108633189/108635583	1.5071186440678
chx05167	Kaposi sarcoma-associated herpesvirus infection	52/1770	208/8892	0.0407127660621028	0.0407127660621028	0.0818530032661508	LEF1/HIF1A/RCAN1/UBA52/LOC102168905/CCND1/CALM3/LOC102170045/GNG4/ITPR2/MYC/EIF2AK2/PREX1/IKBKG/TRAF3/PIK3R6/E2F1/PIK3CG/TCF7/AKT3/SYK/IFNAR2/MAP2K2/GNG12/CASP3/CCR3/PIK3R3/CDK6/LOC102181347/LOC102181867/LOC102182395/IFNGR1/TLR3/MAPK10/SRC/LOC102183007/GNG7/IKBKE/MAPKAPK2/MAPK11/LYN/CD86/CALM1/GNGT1/E2F2/NRAS/UBB/IL6ST/GNG2/GNB4/IRF7/LOC106504020	52	15	37	102168620/102168905/102169697/102170045/102171591/102175285/102179245/102181347/102182395/102182774/102183232/102184079/102184510/102185007/102187800	100860901/100861391/102168299/102169650/102170665/102170858/102171262/102171521/102171529/102171742/102172481/102173018/102173256/102173736/102174051/102174120/102175057/102175543/102177031/102179343/102180182/102181867/102182698/102182757/102182890/102183007/102183809/102184639/102184760/102185427/102186169/102187180/102188086/102189312/102191178/106503773/106504020	1.25593220338983
chx04370	VEGF signaling pathway	17/1770	56/8892	0.041020369756087	0.041020369756087	0.0818530032661508	KDR/SHC2/PRKCB/AKT3/LOC102175216/MAP2K2/PRKCG/PLA2G4A/PIK3R3/PRKCA/SRC/MAPKAPK2/MAPK11/NOS3/NRAS/PLA2G4E/PLA2G4D	17	6	11	102175216/102175285/102180890/102184079/102184510/102187595	100860836/102169956/102172114/102174051/102175984/102178930/102179343/102182890/102185338/102187180/102187867	1.52506053268765
chx05160	Hepatitis C	41/1770	160/8892	0.0450076837569599	0.0450076837569599	0.0890351638749298	CDK2/CXCL10/NR1H3/CCND1/PPP2R1B/CLDN4/PPP2R2B/MYC/EIF2AK2/IKBKG/TRAF3/E2F1/AKT3/CLDN10/IFNAR2/YWHAZ/MAP2K2/CLDN20/CASP3/CLDN19/CLDN11/SCARB1/PIK3R3/CDK6/LOC102181867/TLR3/IKBKE/OCLN/E2F2/LDLR/YWHAQ/LOC102186893/NRAS/MX1/APAF1/CLDN7/CLDN1/RSAD2/LOC102190983/IRF7/LOC108634606	41	5	36	100860906/102171591/102175285/102188896/108634606	100860751/100860873/102169650/102170070/102170379/102170971/102171262/102171521/102171742/102173018/102174051/102174403/102175057/102175223/102176608/102177031/102177119/102177753/102178475/102179343/102180182/102181867/102182757/102183809/102185782/102186169/102186579/102186877/102186893/102187180/102188635/102188830/102189710/102190797/102190983/106503773	1.28733050847458
chx05169	Epstein-Barr virus infection	53/1770	214/8892	0.0457364859555179	0.0457364859555179	0.0897035891885102	TLR2/CDK2/LOC100860813/CXCL10/BCL2/LOC102168905/CCND1/ISG15/LOC102170045/MYC/FCER2/EIF2AK2/IRAK4/IKBKG/TRAF3/E2F1/AKT3/SYK/IFNAR2/RUNX3/BTK/NCOR2/CASP3/PIK3R3/GADD45A/PSMD6/CDK6/CCND2/PSMC6/LOC102181347/LOC102181867/MAPK10/CD40/PSMD12/GADD45B/IKBKE/MAPK11/LYN/PSMD14/RBPJL/E2F2/LOC102186893/TRAF5/GADD45G/APAF1/ENTPD1/MAP3K14/CCND3/CD3E/LOC102190983/CD3D/CD3G/IRF7	53	14	39	100860813/102168905/102170045/102171507/102171591/102175448/102176908/102181347/102182774/102184510/102189617/102190711/102191154/102191440	100860747/100860751/100860873/100861254/102169650/102169982/102171262/102171521/102171575/102171742/102173018/102174051/102174120/102175057/102176204/102177031/102179343/102179904/102180165/102180182/102180657/102180674/102181867/102183249/102183635/102183684/102183809/102184639/102185511/102186030/102186169/102186893/102188243/102188317/102188830/102189182/102190470/102190983/106503773	1.244194519246
chx04066	HIF-1 signaling pathway	30/1770	112/8892	0.0466756455885391	0.0466756455885391	0.0907697657297192	NOS2/IGF1/TIMP1/TLR4/BCL2/HIF1A/TEK/PRKCB/TFRC/AKT3/SLC2A1/MAP2K2/ENO1/PRKCG/CAMK2B/PIK3R3/EGLN3/PRKCA/MKNK2/LOC102181016/IFNGR1/VHL/NOS3/CAMK2G/PGK1/PFKM/PDK1/ALDOA/EGLN1/LOC102189835	30	11	19	102175285/102176762/102179524/102180890/102180932/102181016/102185715/102186091/102186251/102187016/102189459	100860742/100860838/100860924/100860955/100861254/100861391/102169100/102172114/102172197/102174051/102174800/102175881/102175984/102179343/102182698/102182921/102185338/102185725/102189835	1.3456416464891
chx05162	Measles	37/1770	143/8892	0.0481085455335583	0.0481085455335583	0.0927701276100461	TLR2/CDK2/HSP70.1/TLR4/BCL2/IL12A/CCND1/IL2RA/TLR7/EIF2AK2/IRAK4/IKBKG/TRAF3/CD209/AKT3/IFNAR2/CASP3/LOC102178315/PIK3R3/CDK6/CCND2/LOC102181867/MAPK10/IKBKE/HSPA6/LOC102186356/HSPA2/LOC102186893/CBLB/MX1/APAF1/CCND3/CD3E/LOC102190983/CD3D/CD3G/IRF7	37	11	26	100860849/100861293/102171591/102178315/102182774/102185412/102186356/102186695/102190711/102191154/102191440	100860747/100860751/100860955/100861254/102169650/102170059/102171227/102171521/102171575/102171742/102172254/102174051/102175057/102177031/102179343/102180182/102180657/102181867/102183809/102186893/102186998/102188635/102188830/102190470/102190983/106503773	1.29984591679507
chx05216	Thyroid cancer	12/1770	37/8892	0.0497553144734148	0.0497553144734148	0.0951461276772318	LEF1/CCND1/RXRG/CDH1/MYC/TCF7/MAP2K2/GADD45A/GADD45B/NRAS/GADD45G/LOC108634606	12	3	9	102170009/102175285/108634606	100860901/102169650/102170451/102171262/102173736/102179904/102183684/102187180/102188317	1.62931745304627
chx05207	Chemical carcinogenesis - receptor activation	54/1770	220/8892	0.0510729033462054	0.0510729033462054	0.096858572679189	AR/BCL2/ADCY3/ADCY6/CCND1/RXRG/MYC/PRKCB/E2F1/PAQR5/LOC102173702/AKT3/LOC102174170/CACNA1D/LOC102174708/MAP2K2/PRKCG/FGF18/FGF16/PIK3R3/LOC102179926/BIRC5/ADCY1/PRKCA/LOC102181382/CDC25A/KPNA2/SRC/IKBKE/CREB3L1/LOC102184252/CHRNA3/MGST2/ATF4/GNAI1/ADCY7/NRAS/CDC6/ADCY9/AHR/GSTM3/ARRB1/ESR1/LOC102189813/CCND3/LOC102190481/ADRB3/LOC106503993/LOC108633189/LOC108633298/RPS6KA6/LOC108634606/GNAI3/MGST1	54	19	35	100860827/102170009/102173702/102174170/102174708/102175285/102180724/102180890/102181382/102185021/102185072/102188104/102188913/102189484/102189813/102190481/106503993/108633298/108634606	100861254/102169019/102169557/102169650/102171262/102172114/102173018/102173192/102174051/102174706/102175984/102178396/102179273/102179343/102179926/102180077/102181731/102181895/102182890/102183809/102183893/102184252/102184380/102185804/102185858/102187180/102188081/102188109/102189417/102190470/106503668/108633189/108634353/108635583/108636034	1.23309707241911
chx05031	Amphetamine addiction	20/1770	70/8892	0.0515852936728285	0.0515852936728285	0.0970284212310321	PDYN/DRD1/CALM3/PRKCB/CACNA1D/PRKCG/CAMK2B/GRIN2C/GRIN2D/LOC102180115/PRKCA/CREB3L1/CALM1/ATF4/CAMK2G/CAMK4/GRIN3A/LOC108633189/LOC108633215/GRIN2B	20	9	11	102168830/102169697/102176762/102180115/102180890/102185007/102185072/102185715/108633215	100860866/102172114/102174706/102175984/102177097/102177187/102183893/102187484/102191614/108633189/108636054	1.43535108958838
chx04620	Toll-like receptor signaling pathway	29/1770	109/8892	0.053884388399025	0.053884388399025	0.0996003374176484	TLR2/SPP1/CXCL10/TLR4/IL12A/LOC102170772/TLR7/IRAK4/IKBKG/TRAF3/AKT3/IFNAR2/MAP2K2/CD14/IRF5/PIK3R3/LOC102179590/LOC102181867/TLR3/MAPK10/LY96/CD40/CTSK/IKBKE/MAPK11/CD86/CXCL9/MAP3K8/IRF7	29	6	23	100861293/102171591/102175285/102177495/102182774/102184510	100860747/100860805/100860873/100860955/102170772/102171227/102171575/102171742/102174051/102175057/102177056/102179343/102179590/102181867/102182757/102182808/102183249/102183473/102183809/102184760/102187851/102188512/106503773	1.3365883999378
chx04976	Bile secretion	29/1770	109/8892	0.053884388399025	0.053884388399025	0.0996003374176484	ABCG2/ADCY3/ADCY6/HMGCR/ABCB4/SLC27A5/SLC22A7/BAAT/SLC2A1/LOC102177789/SCARB1/CFTR/ABCC2/ADCY1/ATP1A1/SLC9A3/LOC102185549/ADCY7/LOC102186069/LDLR/FXYD2/ADCY9/ATP1B3/NR0B2/ABCG8/LOC108633189/LOC108633809/SCT/LOC108634606	29	9	20	102172839/102177789/102180724/102185549/102187334/102188104/102188719/108634224/108634606	100860857/102169019/102169557/102169762/102171298/102174519/102174570/102174800/102178475/102179446/102179626/102183561/102184475/102185858/102186069/102186579/102188357/102189408/108633189/108633809	1.3365883999378
chx05010	Alzheimer disease	90/1770	387/8892	0.0542547709557144	0.0542547709557144	0.0996003374176484	NOS2/NDUFS7/MAPT/SLC39A1/SNCA/WNT9B/CALM3/PLCB2/AXIN1/FZD6/ITPR2/LOC102170877/EIF2AK2/IKBKG/FZD7/LOC102172952/SLC25A5/SLC39A6/LOC102173837/AKT3/CACNA1D/FZD10/MAP2K2/SLC39A9/FZD5/TUBA8/SLC39A4/CASP3/GRIN2C/GRIN2D/TUBA1A/RTN3/LOC102177846/CDK5/LOC102178119/TUBB6/LOC102178426/LOC102178700/LOC102178813/PIK3R3/PSMD6/AXIN2/ATP5G3/PSMC6/LOC102181016/LOC102181148/LOC102181181/WNT2B/SLC39A8/MAPK10/FZD1/PS…	90	32	58	100860782/100860820/102169697/102170375/102171591/102172948/102173837/102175285/102176404/102177846/102178040/102178119/102181016/102181148/102181181/102182774/102184858/102185007/102185072/102185490/102187118/102187765/102187819/102188148/102188541/102189698/1485858/1485864/1485865/1485866/1485867/1485868	100860742/100861316/102169368/102169419/102169966/102170617/102170858/102170877/102171521/102172952/102173075/102173516/102174051/102174706/102174961/102175303/102175724/102176902/102177031/102177097/102177187/102177410/102177598/102178409/102178426/102178700/102178813/102179343/102180165/102180348/102180353/102180674/102182009/102182487/102183205/102183635/102184016/102184949/102185051/102185511…	1.16830902640914
chx03320	PPAR signaling pathway	24/1770	88/8892	0.0581013049828819	0.0581013049828819	0.104989224446642	NR1H3/ANGPTL4/LOC100860959/RXRG/GK/FADS2/PLIN5/PLIN4/SLC27A5/CPT1C/SLC27A1/SCD5/HMGCS1/ACSL5/LOC102177672/PCK2/ACSL4/ACSL3/CPT1B/CPT1A/PLIN1/LOC102190925/LOC108633198/LOC108634606	24	11	13	100860906/100860916/102170009/102171595/102171863/102172839/102173729/102187210/102190552/102190925/108634606	100860959/102170215/102171133/102173497/102175106/102176561/102177304/102177672/102179952/102181277/102185694/102187923/108633198	1.37010785824345
chx05030	Cocaine addiction	15/1770	50/8892	0.0581052749059052	0.0581052749059052	0.104989224446642	PDYN/DRD1/GRIN2C/GRIN2D/CDK5/LOC102180115/CREB3L1/ATF4/GNAI1/LOC102190425/GRIN3A/LOC108633189/LOC108633215/GNAI3/GRIN2B	15	5	10	102168830/102178040/102180115/102185072/108633215	100860866/102177097/102177187/102183893/102185804/102190425/102191614/108633189/108635583/108636054	1.5071186440678
chx00982	Drug metabolism - cytochrome P450	20/1770	71/8892	0.0588771409195119	0.0588771409195119	0.105151310583178	LOC102171556/LOC102173111/LOC102173405/LOC102173702/FMO1/LOC102174170/FMO4/LOC102174708/ALDH3A1/LOC102180115/GSTK1/MGST2/GSTM3/LOC102189813/LOC102190481/FMO5/LOC106503993/LOC108633215/LOC108633298/MGST1	20	13	7	102173111/102173702/102174170/102174708/102180115/102182665/102185021/102188913/102189813/102190481/106503993/108633215/108633298	102171556/102173405/102173956/102174233/102179701/102191095/108636034	1.41513487705896
chx01040	Biosynthesis of unsaturated fatty acids	10/1770	30/8892	0.0591114362934333	0.0591114362934333	0.105151310583178	ELOVL5/FADS2/BAAT/SCD5/FADS1/ELOVL6/ELOVL7/HACD1/LOC102184912/TECR	10	2	8	102184912/102187120	100861282/102171133/102174570/102175106/102178247/102181762/102182633/102183078	1.67457627118644
chx00480	Glutathione metabolism	18/1770	63/8892	0.062554295264703	0.062554295264703	0.110419727673727	LOC102173702/LOC102174170/LOC102174708/GGT7/PRDX6/GSR/GSTK1/GPX7/MGST2/RRM2/GSTM3/GPX2/LOC102189813/IDH1/LOC102190481/LOC106503993/LOC108633298/MGST1	18	12	6	102173702/102174170/102174708/102175220/102175786/102182665/102185021/102188913/102189813/102190481/106503993/108633298	102180650/102184023/102185371/102188950/102190002/108636034	1.43535108958838
chx04068	FoxO signaling pathway	33/1770	129/8892	0.0679378856951171	0.0679378856951171	0.119007304793375	CDK2/IGF1/CAT/TGFBR2/CCND1/FOXO4/PLK1/LOC102172279/S1PR1/CDKN2B/TNFSF10/AKT3/MAP2K2/SGK1/BNIP3/PIK3R3/CCNB2/GADD45A/PCK2/CCND2/MAPK10/PLK2/CDKN2D/GADD45B/MAPK11/IRS1/FOXO6/PTEN/NRAS/CCNB1/GADD45G/HOMER3/KLF2	33	11	22	100860855/102170593/102172895/102175285/102178036/102182774/102183589/102184510/102184858/102191227/106502263	100860751/100860838/100861300/102169650/102171678/102172279/102172679/102173335/102174051/102176607/102179343/102179856/102179904/102179952/102180657/102183106/102183684/102185425/102185891/102187180/102188170/102188317	1.28513992905006
chx05226	Gastric cancer	38/1770	152/8892	0.0716598801945086	0.0716598801945086	0.124222609041127	CDK2/LEF1/BCL2/TGFBR2/WNT9B/CCND1/SHC2/RXRG/AXIN1/CDH1/FZD6/FGFR2/MYC/CDKN2B/FZD7/E2F1/TCF7/AKT3/FZD10/MAP2K2/FZD5/FGF18/FGF16/PIK3R3/GADD45A/AXIN2/WNT2B/FZD1/GADD45B/E2F2/NRAS/WNT4/GADD45G/FZD2/DVL1/WNT16/FZD8/LOC108634606	38	8	30	102170009/102170375/102172895/102172948/102175285/102187819/102189698/108634606	100860751/100860901/100861254/100861300/102169419/102169650/102169956/102170451/102170617/102170938/102171262/102173018/102173736/102174051/102174961/102175724/102178396/102179273/102179343/102179904/102180348/102182009/102183205/102183684/102186169/102187180/102188317/102188440/102191205/106502750	1.25593220338983
chx05020	Prion disease	64/1770	271/8892	0.0719978286804882	0.0719978286804882	0.124222609041127	NDUFS7/HSP70.1/LAMC1/ITPR2/LOC102170877/NCF2/LOC102172952/SLC25A5/LOC102173837/CACNA1D/NCF4/TUBA8/CASP3/GRIN2C/GRIN2D/TUBA1A/NCAM1/LOC102177846/LOC102178119/LOC102178315/TUBB6/LOC102178426/LOC102178700/LOC102178813/RYR1/PIK3R3/FYN/PSMD6/ATP5G3/PSMC6/LOC102181148/LOC102181181/MAPK10/C5/PSMD12/CREB3L1/LOC102183974/MAPK11/ATF4/HSPA6/PSMD14/HSPA2/C1QB/NDUFA13/PSMA8/C1QC/C1QA/LOC102187765/KIF5C/LOC102…	64	25	39	100860782/100860849/102173837/102176404/102177846/102178119/102178315/102179229/102181148/102181181/102182774/102183974/102184510/102185072/102185412/102186695/102187118/102187765/102188541/1485858/1485864/1485865/1485866/1485867/1485868	102170256/102170858/102170877/102171728/102172952/102173075/102174706/102175930/102177031/102177097/102177187/102177410/102177818/102178409/102178426/102178700/102178813/102179343/102179673/102180165/102180353/102180674/102183419/102183635/102183893/102185511/102186813/102187178/102187279/102187545/102188617/102188675/102188830/102190150/102191614/108633269/108635087/108636002/108636054	1.18641566076678
chx05150	Staphylococcus aureus infection	24/1770	90/8892	0.0726876399901588	0.0726876399901588	0.124476869739628	LOC100860813/KRT25/BAC7.5/MAP28/MAP34-B/LOC102169231/LOC102170003/SELP/LOC102173987/KRT9/LOC102179515/C3AR1/ITGAM/PTAFR/C5/LOC102186356/C1QB/C1QC/C1QA/LOC102188569/C1R/CFH/C1S/KRT24	24	4	20	100860813/102178766/102179515/102186356	100861172/100861191/100861192/100861275/102169231/102170003/102170076/102173987/102179550/102180100/102182455/102183419/102186813/102187279/102187545/102188569/102188835/102188881/102189289/102190817	1.33966101694915
chx04340	Hedgehog signaling pathway	16/1770	56/8892	0.0761340069124465	0.0761340069124465	0.129092683114144	BCL2/CCND1/GLI1/GLI3/HHIP/GLI2/CCND2/KIF7/GPR161/PTCH2/HHAT/CDON/ARRB1/EVC/MGRN1/LRP2	16	1	15	102190287	100861254/102169650/102175836/102178142/102178293/102178402/102180657/102185507/102187999/102188011/102188788/102188923/102189417/102189937/102190361	1.43535108958838
chx05166	Human T-cell leukemia virus 1 infection	56/1770	235/8892	0.0765081406346212	0.0765081406346212	0.129092683114144	CDK2/LOC100860813/ETS1/TGFBR2/LOC102168905/ADCY3/ANAPC11/ADCY6/CCND1/LOC102170045/IL2RA/CD4/CDC27/MAD1L1/MYC/CDC20/IKBKG/FOSL1/CDKN2B/E2F1/SLC25A5/AKT3/SLC2A1/EGR2/NRP1/MAP2K2/BUB1B/POLB/ESPL1/LOC102178813/PIK3R3/CCNB2/LTA/CCND2/ADCY1/ANAPC2/LOC102181347/MAPK10/CD40/CREB3L1/CHEK2/ATF4/ADCY7/PTEN/E2F2/IL1R2/NRAS/IL1R1/ADCY9/GPS2/MAP3K14/CCND3/CD3E/CD3D/CD3G/CRTC1	56	22	34	100860813/102168905/102169049/102170045/102170124/102170846/102171591/102172895/102175285/102177689/102180724/102181216/102181347/102182774/102185072/102188104/102189430/102189617/102190711/102191154/102191440/106502271	100860751/100860919/100861300/102169019/102169557/102169650/102170059/102170548/102171262/102171483/102172040/102173018/102173075/102174051/102174800/102174905/102175037/102176047/102177959/102178813/102179343/102179856/102180548/102180657/102183249/102183893/102184180/102185858/102185891/102186169/102186601/102187180/102187231/102190470	1.19714388748648
chx04080	Neuroactive ligand-receptor interaction	86/1770	375/8892	0.0774196297099612	0.0774196297099612	0.129677136202624	LEP/PDYN/CALCRL/PRLR/HRH2/GABRB3/GLRB/CHRNG/DRD1/CHRM2/SSTR1/THRB/S1PR3/S1PR1/ADCYAP1/P2RX4/P2RX6/PTGFR/EDNRA/P2RX7/GLP2R/AGTR1/QRFP/EDN3/RXFP4/GABRR1/GPR156/GRIN2C/GRIN2D/ADORA3/UTS2/HTR4/UCN/C3AR1/GABRE/P2RX1/GCGR/S1PR2/LEPR/ADORA1/CHRNA1/PTAFR/C5/GABRG1/GABRA2/GABRA1/CHRNA3/LPAR4/CALCR/AVPR1A/CYSLTR1/THRA/CRHR2/TRPV1/EDNRB/TAC4/MCHR1/UTS2R/GAL/F2R/AGT/F2RL1/BDKRB2/GRID1/CHRNA5/PTGER4/QRFPR/LPA…	86	15	71	100860794/102168302/102168830/102172237/102173383/102178195/102179488/102180535/102186338/102187201/102187919/102190593/102191647/106502331/108634224	100860866/100861156/100861318/102168263/102168661/102168674/102169456/102172207/102172265/102172679/102172953/102173324/102173625/102174144/102174145/102174156/102174163/102174668/102174855/102176185/102176535/102177001/102177097/102177187/102177769/102178536/102179550/102179745/102180347/102180585/102180987/102181801/102181818/102182455/102183419/102183675/102183947/102183962/102184380/102184511…	1.15210847457627
chx04146	Peroxisome	22/1770	82/8892	0.0785989473888076	0.0785989473888076	0.1306984784955	NOS2/CAT/PXMP2/BAAT/PECR/ACSL5/ECH1/NUDT7/PEX26/HMGCLL1/PHYH/HMGCL/ACSL4/GSTK1/DDO/ACSL3/DECR2/FAR2/PEX5L/ABCD2/IDH1/PEX11A	22	11	11	100860855/102171089/102174889/102178387/102178805/102179212/102180980/102182665/102182791/102186732/102190821	100860742/102174570/102177304/102178561/102178959/102181277/102185694/102186751/102187896/102188922/102190002	1.34782968168665
chx04061	Viral protein interaction with cytokine and cytokine receptor	26/1770	100/8892	0.0824572581330827	0.0824572581330827	0.136127847580553	CXCL10/ACKR3/CXCR4/IL2RA/LOC102170772/CXCR5/TNFSF10/CCL26/ACKR4/LOC102174969/LOC102175889/LOC102178953/CCR3/LOC102179590/LTA/LOC102182395/CXCL14/CSF1/CX3CR1/CXCL9/IL6ST/IL10RA/IL20RB/TNFSF14/LOC108636573/LOC108638455	26	6	20	102170801/102179245/102182395/106503905/108636573/108638455	100860873/102169070/102169916/102170059/102170772/102173335/102173357/102173693/102174969/102175889/102178953/102179590/102180548/102182694/102185051/102187274/102187851/102188086/102188959/102189714	1.30616949152542
chx01230	Biosynthesis of amino acids	20/1770	74/8892	0.0849663696397707	0.0849663696397707	0.139268184823083	ASL/ASS1/SHMT1/ASNS/CTH/GPT2/ACY1/BCAT1/TKTL1/ENO1/PHGDH/LOC102179594/LOC102181016/LOC102184409/PGK1/PFKM/ALDOA/SDSL/IDH1/GLUL	20	8	12	100860879/102173681/102175849/102178128/102179594/102181016/102186091/102187016	100860854/102168386/102168601/102172231/102173979/102174196/102175881/102184409/102185725/102187342/102190002/102191069	1.35776454420522
chx00534	Glycosaminoglycan biosynthesis - heparan sulfate / heparin	8/1770	24/8892	0.0868979575002673	0.0868979575002673	0.141424074169901	NDST3/GLCE/HS3ST3A1/HS3ST5/XYLT1/HS6ST2/HS3ST2/LOC102184089	8	2	6	102176690/102183286	102171771/102172900/102176640/102178593/102180112/102184089	1.67457627118644
chx05163	Human cytomegalovirus infection	57/1770	242/8892	0.0888617990081285	0.0888617990081285	0.143591464744609	TSC2/LOC102168905/ADCY3/ITGB3/ADCY6/CCND1/CALM3/CXCR4/PLCB2/LOC102170045/GNG4/LOC102170772/ITPR2/TMEM173/MYC/IKBKG/PRKCB/E2F1/PDGFRA/AKT3/CRKL/MAP2K2/GNG12/LOC102175889/PRKCG/CASP3/CCR3/PIK3R3/LOC102179590/CDK6/ADCY1/PRKCA/LOC102181347/LOC102181867/SRC/GNG7/CREB3L1/MAPK11/CALM1/ATF4/GNGT1/GNAI1/ADCY7/GNAO1/E2F2/NRAS/IL1R1/ITGAV/ADCY9/PLCB1/TRAF5/PTGER4/IL10RA/GNG2/GNB4/LOC108633189/GNAI3	57	18	39	100860943/102168905/102169697/102170045/102171591/102175206/102175285/102179245/102180724/102180890/102181347/102183232/102184510/102185007/102185072/102186145/102188104/102188148	102169019/102169417/102169557/102169650/102169916/102169966/102170665/102170772/102170858/102171058/102171262/102172114/102173018/102174007/102174051/102175543/102175889/102175984/102177031/102179343/102179590/102180182/102181867/102182890/102183893/102185427/102185804/102185858/102186169/102187180/102187231/102187813/102188243/102188631/102188959/102189312/102191178/108633189/108635583	1.18327496848298
chx05415	Diabetic cardiomyopathy	52/1770	219/8892	0.0896604569983565	0.0896604569983565	0.143591464744609	NDUFS7/COL1A1/COL3A1/COL1A2/LOC100860959/TGFBR2/PLCB2/PLN/LOC102170877/NCF2/PRKCB/SLC25A5/AKT3/AGTR1/SLC2A1/GFPT1/NCF4/PRKCG/CAMK2B/LOC102178813/PIK3R3/ATP5G3/GSR/PRKCA/LOC102181016/LOC102181181/MAPK10/MMP2/MAPK11/IRS1/PDK2/NOS3/CAMK2G/PTEN/PRKCZ/NDUFA13/CPT1B/AGT/PLCB1/LOC102188617/LOC102188675/PDK4/LOC106503207/RPL10A/LOC108634846/LOC108635087/COX1/ND4L/ND1,CYTB,ND4,ND6/ND1,CYTB,ND4,ND6/ND1,CYT…	52	23	29	100860782/102170148/102175034/102176762/102180890/102181016/102181181/102182774/102184510/102184858/102185217/102185715/102186420/102187118/102187210/102188148/106503207/1485858/1485864/1485865/1485866/1485867/1485868	100860828/100860938/100860940/100860959/100861300/102169966/102170877/102171728/102172114/102173075/102174051/102174163/102174800/102175930/102175984/102178813/102179343/102180353/102180650/102184364/102185338/102185891/102187651/102188617/102188675/102190015/108634775/108634846/108635087	1.19284885070815
chx00520	Amino sugar and nucleotide sugar metabolism	15/1770	53/8892	0.0901069375094611	0.0901069375094611	0.143591464744609	MPI/NPL/UGDH/RENBP/PGM2/GFPT1/GALK2/HEXB/LOC102181993/GNPDA2/UAP1L1/PGM1/LOC102184907/LOC102189920/LOC108635102	15	7	8	102168393/102175034/102177984/102182884/102183563/102189920/108635102	102169207/102171772/102173084/102174732/102181720/102181993/102182681/102184907	1.42181004157339
chx04928	Parathyroid hormone synthesis, secretion and action	27/1770	106/8892	0.0956743004249317	0.0956743004249317	0.150939791727766	MMP14/BCL2/ADCY3/ADCY6/NR4A2/PLCB2/RXRG/MMP16/ITPR2/PDE4C/PRKCB/MEF2D/PRKCG/ADCY1/PRKCA/CREB3L1/ATF4/GNAI1/ADCY7/SLC34A3/ADCY9/PLCB1/PDE4A/ARRB1/LOC108633189/LOC108634606/GNAI3	27	11	16	102169808/102170009/102171320/102174260/102180724/102180890/102185072/102188104/102188148/102188762/108634606	100861171/100861254/102169019/102169557/102169966/102170337/102170858/102172114/102175984/102183893/102185804/102185858/102187945/102189417/108633189/108635583	1.27962903741605
chx05164	Influenza A	42/1770	174/8892	0.096033711525877	0.096033711525877	0.150939791727766	LOC100860813/CXCL10/TLR4/RAB11B/IL12A/LOC100861338/TLR7/EIF2AK2/IRAK4/IKBKG/TRAF3/PRKCB/DNAJB1/SLC25A5/TNFSF10/NLRP3/AKT3/IFNAR2/MAP2K2/NLRX1/LOC102175889/CASP3/LOC102178129/LOC102178813/PIK3R3/CDK6/TMPRSS2/PRKCA/TRIM25/LOC102181867/KPNA2/IFNGR1/TLR3/IKBKE/LOC102186893/MX1/APAF1/CCND3/RSAD2/LOC102190983/IRF7/LOC108638455	42	9	33	100860813/100860975/100861293/102171591/102172345/102175285/102175496/102180890/108638455	100860873/100860955/100861338/102171227/102171521/102171575/102171742/102172114/102173075/102173335/102173382/102174051/102175057/102175889/102177031/102178129/102178813/102179343/102180182/102180351/102181625/102181867/102181895/102182698/102182757/102183809/102186893/102188635/102188830/102190470/102190797/102190983/106503773	1.21262419637639
chx01524	Platinum drug resistance	21/1770	80/8892	0.101626540300745	0.101626540300745	0.158643650451575	BCL2/MSH2/LOC102173702/AKT3/LOC102174170/LOC102174708/PMAIP1/CASP3/PIK3R3/ABCC2/BIRC5/ATP7B/MGST2/APAF1/GSTM3/TOP2A/LOC102189813/LOC102190481/LOC106503993/LOC108633298/MGST1	21	11	10	102172730/102173702/102174170/102174708/102183524/102185021/102188913/102189813/102190481/106503993/108633298	100861254/102174051/102175063/102177031/102179343/102179626/102180077/102188830/102188973/108636034	1.31872881355932
chx04144	Endocytosis	59/1770	255/8892	0.110291648296014	0.110291648296014	0.170388148241831	HSP70.1/RAB11B/TGFBR2/VPS28/LOC102168905/CXCR4/LOC102170045/IL2RA/ARPC1B/ARFGAP2/FGFR2/WASH1/TFRC/ARPC5/IQSEC1/PDGFRA/LOC102174322/MVB12A/FOLR2/EEA1/CAPZA1/ARPC3/ACTR3/CHMP4C/LOC102178315/CYTH4/CYTH1/LOC102178843/VPS37D/AMPH/RAB8A/ARF3/STAM/LOC102181347/ACTR3B/SRC/FGFR4/CHMP6/PSD2/HSPA6/PRKCZ/LDLR/HSPA2/RAB11FIP5/CBLB/AGAP3/EHD4/EPN3/MVB12B/ARAP2/ASAP2/KIF5C/ARRB1/EHD3/PSD/DAB2/WIPF1/LOC108634517…	59	25	34	100860849/100860975/102168276/102168905/102170045/102170622/102171694/102172773/102174556/102175190/102176978/102178315/102178843/102179344/102181347/102182759/102184658/102185412/102186420/102186695/102187027/102187431/102187499/102188541/108638042	100861300/102169916/102170059/102170108/102170938/102172197/102172564/102174007/102174322/102174766/102175260/102175884/102176276/102178432/102178660/102179542/102180027/102180285/102180945/102182890/102183685/102184903/102186579/102186696/102186998/102187322/102187662/102188413/102189417/102190796/102191300/102191558/106501758/108634517	1.16235294117647
chx04137	Mitophagy - animal	19/1770	72/8892	0.110635056805647	0.110635056805647	0.170388148241831	FIS1/HIF1A/UBA52/PARK2/E2F1/RAB7B/TFEB/ATG9A/BNIP3/MFN2/BNIP3L/MAPK10/SRC/ATF4/ATG9B/NRAS/UBB/PINK1/TAX1BP1	19	12	7	100861340/102168620/102172812/102174171/102174886/102178036/102181325/102182774/102185072/102185629/102187800/102190832	100861391/102173018/102173110/102182224/102182890/102187180/102191203	1.32570621468927
chx02010	ABC transporters	17/1770	64/8892	0.120538447120261	0.120538447120261	0.184402676998013	ABCG2/ABCB4/ABCA7/ABCA10/LOC102177789/ABCA6/ABCC6/ABCA1/CFTR/ABCC2/ABCA13/ABCA2/LOC102185549/ABCC8/ABCC9/ABCD2/ABCG8	17	5	12	102175208/102177789/102179197/102185549/102185675	100860857/102171298/102177563/102177837/102178034/102179446/102179626/102182661/102183428/102187656/102188922/102189408	1.33442796610169
chx00670	One carbon pool by folate	6/1770	18/8892	0.130392697070457	0.130392697070457	0.198156904575529	SHMT1/TYMS/LOC102179276/MTHFD2/DHFR/MTHFD1L	6	1	5	102179276	102168386/102172111/102184159/102188941/102188948	1.67457627118644
chx05219	Bladder cancer	11/1770	39/8892	0.13670202546515	0.13670202546515	0.206378404095587	THBS1/CCND1/CDH1/MYC/E2F1/MAP2K2/SRC/MMP2/DAPK1/E2F2/NRAS	11	1	10	102175285	100860971/102169650/102170451/102171262/102173018/102182890/102184364/102185182/102186169/102187180	1.41694915254237
chx05170	Human immunodeficiency virus 1 infection	53/1770	231/8892	0.138745887905171	0.138745887905171	0.208094967755949	TLR2/TLR4/BCL2/CDK1/LOC102168905/CALM3/CXCR4/LOC102170045/CD4/GNG4/ITPR2/TMEM173/IRAK4/IKBKG/PRKCB/LOC102173185/AKT3/LOC102174738/CRKL/MAP2K2/GNG12/PRKCG/CASP3/LIMK1/PIK3R3/WEE1/CCNB2/LOC102179935/PAK1/PRKCA/PAK5/LOC102181347/LOC102181867/PAK4/MAPK10/GNG7/AP1S3/MAPK11/CALM1/GNGT1/GNAI1/GNAO1/NRAS/CDC25C/CCNB1/TRAF5/GNG2/CD3E/CD3D/GNB4/CD3G/GNAI3/LOC108636404	53	21	32	102168905/102169697/102170045/102170124/102171591/102175206/102175285/102177680/102180890/102181347/102182530/102182774/102183232/102184293/102184510/102185007/102186145/102187214/102190711/102191154/102191440	100860747/100860955/100861254/100861361/102169916/102170665/102170858/102171058/102171575/102172114/102173185/102174051/102174738/102175543/102175984/102177031/102179343/102179791/102179856/102179935/102180827/102181217/102181867/102185427/102185804/102187180/102188170/102188243/102189312/102191178/108635583/108636404	1.15263042042703
chx01212	Fatty acid metabolism	16/1770	61/8892	0.140683885396356	0.140683885396356	0.209631490200995	ELOVL5/FADS2/CPT1C/SCD5/ACSL5/FADS1/ACSL4/ELOVL6/ELOVL7/HACD1/ACSL3/TECR/CPT1B/CPT1A/HSD17B8/LOC102190925	16	4	12	102187120/102187210/102189913/102190925	100861282/102171133/102173497/102175106/102177304/102178247/102181277/102181762/102182633/102183078/102185694/102187923	1.31769936093359
chx05215	Prostate cancer	24/1770	97/8892	0.142454539078517	0.142454539078517	0.210900438160386	CDK2/AR/IGF1/LEF1/BCL2/PDGFD/CCND1/FGFR2/IKBKG/E2F1/TCF7/PDGFRA/AKT3/MAP2K2/ETV5/PIK3R3/TMPRSS2/CREB3L1/ATF4/PTEN/E2F2/IL1R2/NRAS/PLAT	24	4	20	100860827/102171591/102175285/102185072	100860751/100860838/100860901/100861254/102168651/102169650/102170938/102173018/102173736/102174007/102174051/102178111/102179343/102180351/102183893/102185891/102186169/102186601/102187180/102187371	1.24298444871571
chx04625	C-type lectin receptor signaling pathway	25/1770	102/8892	0.147913114916594	0.147913114916594	0.217577996301063	IL12A/LOC100861338/CALM3/ITPR2/IKBKG/CD209/NLRP3/AKT3/SYK/EGR2/PIK3R3/CLEC6A/PAK1/MAPK10/SRC/IKBKE/MAPKAPK2/MAPK11/CALM1/CBLB/NRAS/LOC102189340/MAP3K14/FCER1G/CLEC4D	25	9	16	100861293/102169697/102171591/102182774/102184079/102184510/102185007/102189340/102189617	100861338/102170858/102172254/102173382/102174051/102174120/102174905/102179343/102180574/102180827/102182890/102183809/102186998/102187180/102191004/108636139	1.23130608175474
chx05022	Pathways of neurodegeneration - multiple diseases	104/1770	476/8892	0.151058241385123	0.151058241385123	0.219584703111103	NOS2/NDUFS7/MAPT/CAT/PDYN/BCL2/SNCAIP/UBA52/DNAH7/SNCA/WNT9B/CALM3/PLCB2/AXIN1/FZD6/ITPR2/LOC102170877/PRKCB/PARK2/FZD7/LOC102172952/SLC25A5/DNAH1/LOC102173837/CACNA1D/FZD10/MAP2K2/DCTN1/FZD5/PRKCG/TUBA8/CAMK2B/CASP3/GRIN2C/GRIN2D/TUBA1A/LOC102177846/CDK5/LOC102178119/TUBB6/LOC102178426/LOC102178700/UCHL1/LOC102178813/RYR1/DNAH10/NEFL/RAB8A/PSMD6/AXIN2/ATP5G3/PSMC6/PRKCA/LOC102181148/LOC102181181…	104	46	58	100860782/100860820/100860855/102168620/102169697/102170375/102172812/102172948/102173837/102175285/102175305/102176404/102176762/102177846/102178040/102178119/102178714/102179229/102179503/102179945/102180890/102181148/102181181/102181325/102182774/102184510/102185007/102185072/102185490/102185715/102186147/102187118/102187765/102187800/102187819/102188148/102188541/102189698/102189716/102190832…	100860742/100860866/100861254/102168341/102169141/102169368/102169419/102169966/102170617/102170858/102170877/102172114/102172952/102173075/102173136/102174706/102174961/102175724/102175984/102177031/102177097/102177187/102177410/102178409/102178426/102178700/102178813/102180027/102180165/102180348/102180353/102180674/102181617/102182009/102183205/102183635/102184016/102184023/102184361/102185051…	1.09762142144994
chx00601	Glycosphingolipid biosynthesis - lacto and neolacto series	8/1770	27/8892	0.152148024793266	0.152148024793266	0.219584703111103	LOC100861326/ST3GAL3/B3GNT3/B3GNT2/B3GALT1/ST8SIA1/B3GALT2/B4GALT2	8	4	4	100861326/102168794/102177200/102191101	102171777/102172908/102187381/102190625	1.48851224105461
chx04966	Collecting duct acid secretion	8/1770	27/8892	0.152148024793266	0.152148024793266	0.219584703111103	ATP6V1E2/ATP6V0E2/ATP6V0A4/ATP6V0D2/ATP4A/ATP6V1A/ATP6V0A1/SLC4A1	8	2	6	102169483/102170666	102171404/102172556/102180792/102186053/102186995/102187078	1.48851224105461
chx05152	Tuberculosis	43/1770	186/8892	0.15477666845821	0.15477666845821	0.221982327130853	NOS2/TLR2/LOC100860813/TLR4/BAC7.5/MAP28/BCL2/MAP34-B/IL12A/PLA2R1/LOC102169231/CALM3/LOC102170003/MRC2/ATP6V0A4/IRAK4/CD209/ATP6V0D2/LOC102173987/AKT3/SYK/EEA1/CAMK2B/CASP3/CD14/ITGAM/ITGAX/MRC1/LOC102181867/IFNGR1/MAPK10/SRC/CTSS/MAPK11/CALM1/CAMK2G/LOC102186356/NOD2/ATP6V0A1/APAF1/IL10RA/LOC102189340/FCER1G	43	12	31	100860813/100861293/102169697/102175190/102176762/102182774/102184510/102185007/102185715/102186356/102186424/102189340	100860742/100860747/100860955/100861191/100861192/100861254/100861275/102168670/102169231/102170003/102171371/102171404/102171575/102172254/102172556/102173987/102174051/102174120/102177031/102177056/102180100/102180910/102181218/102181867/102182698/102182890/102183747/102186995/102188830/102188959/102191004	1.16139967195189
chx04920	Adipocytokine signaling pathway	18/1770	71/8892	0.1572462758522	0.1572462758522	0.224123492224777	LEP/LOC100860959/RXRG/PRKCQ/IKBKG/CPT1C/AKT3/SLC2A1/ACSL5/PCK2/LEPR/ACSL4/MAPK10/IRS1/ACSL3/CPT1B/CPT1A/LOC108634606	18	8	10	100860794/102170009/102170884/102171591/102182774/102184858/102187210/108634606	100860959/102173497/102174051/102174800/102177304/102179952/102180987/102181277/102185694/102187923	1.27362138935307
chx00512	Mucin type O-glycan biosynthesis	10/1770	36/8892	0.16344060324997	0.16344060324997	0.230975929293329	GALNTL6/B3GNT3/GALNT18/GALNT5/GCNT3/GALNT3/GALNT15/GALNT7/GALNT6/ST6GALNAC3	10	0	10		102170783/102171777/102173105/102176081/102178175/102179608/102182734/102185180/102187194/102190655	1.3954802259887
chx05213	Endometrial cancer	15/1770	58/8892	0.164067076381065	0.164067076381065	0.230975929293329	LEF1/CCND1/AXIN1/CDH1/MYC/TCF7/AKT3/MAP2K2/PIK3R3/GADD45A/AXIN2/GADD45B/PTEN/NRAS/GADD45G	15	2	13	102170375/102175285	100860901/102169650/102170451/102171262/102173736/102174051/102179343/102179904/102180348/102183684/102185891/102187180/102188317	1.29924021040327
chx04150	mTOR signaling pathway	37/1770	159/8892	0.16512548494883	0.16512548494883	0.231048496269865	IGF1/TSC2/TBC1D7/GATSL2/WNT9B/ATP6V1E2/FZD6/PRKCB/PRR5L/FZD7/LPIN2/AKT3/FZD10/MAP2K2/FZD5/PRR5/PRKCG/SGK1/PIK3R3/LOC102179926/PRKCA/EIF4B/WNT2B/RNF152/FZD1/IRS1/NPRL3/PTEN/ATP6V1A/NRAS/WNT4/FZD2/DVL1/CLIP1/WNT16/FZD8/RPS6KA6	37	12	25	100860943/100861035/102169483/102172948/102175285/102180890/102181269/102184858/102185418/102187819/102189698/102190721	100860838/100860990/102169419/102170617/102172114/102172562/102173798/102174051/102174961/102175724/102175933/102175984/102176607/102179343/102179926/102182009/102182366/102183205/102185891/102186053/102187180/102188440/102191205/106502750/108634353	1.16904381196035
chx00330	Arginine and proline metabolism	14/1770	54/8892	0.172182555234523	0.172182555234523	0.237420548712023	NOS2/SAT1/ALDH2/AGMAT/ALDH4A1/GAMT/LOC102180115/GATM/NOS3/NOS1/LOC102189116/CKB/LOC108633215/LOC108636344	14	7	7	102170543/102171086/102171672/102176603/102180115/102185490/108633215	100860742/100860804/102184628/102185338/102189116/106503387/108636344	1.30244821092279
chx05218	Melanoma	18/1770	72/8892	0.172783348867718	0.172783348867718	0.237420548712023	IGF1/PDGFD/CCND1/CDH1/E2F1/PDGFRA/AKT3/MAP2K2/FGF18/FGF16/PIK3R3/GADD45A/CDK6/GADD45B/PTEN/E2F2/NRAS/GADD45G	18	1	17	102175285	100860838/102168651/102169650/102170451/102173018/102174007/102174051/102178396/102179273/102179343/102179904/102180182/102183684/102185891/102186169/102187180/102188317	1.25593220338983
chx05223	Non-small cell lung cancer	18/1770	72/8892	0.172783348867718	0.172783348867718	0.237420548712023	CCND1/RXRG/PRKCB/E2F1/AKT3/MAP2K2/PRKCG/PIK3R3/GADD45A/CDK6/PRKCA/FHIT/GADD45B/E2F2/NRAS/GADD45G/KIF5C/LOC108634606	18	6	12	102170009/102175285/102180890/102181635/102188541/108634606	102169650/102172114/102173018/102174051/102175984/102179343/102179904/102180182/102183684/102186169/102187180/102188317	1.25593220338983
chx00290	Valine, leucine and isoleucine biosynthesis	2/1770	4/8892	0.179315981178052	0.179315981178052	0.244930350230672	BCAT1/SDSL	2	0	2		102174196/102187342	2.51186440677966
chx05221	Acute myeloid leukemia	17/1770	68/8892	0.181411277137378	0.181411277137378	0.246326119065391	LEF1/KIT/CCND1/MYC/IKBKG/RUNX1T1/DUSP6/TCF7/LOC102173987/AKT3/MAP2K2/CD14/PER2/PIK3R3/ITGAM/MPO/NRAS	17	3	14	102171591/102175285/102178971	100860901/100861386/102169650/102171262/102171993/102172327/102173736/102173987/102174051/102177056/102179343/102180100/102185772/102187180	1.25593220338983
chx04550	Signaling pathways regulating pluripotency of stem cells	33/1770	142/8892	0.183683428552284	0.183683428552284	0.247944194578315	IGF1/INHBB/MYF5/WNT9B/AXIN1/FZD6/FGFR2/MYC/FZD7/TCF7/AKT3/FZD10/PCGF2/MAP2K2/FZD5/INHBE/PIK3R3/AXIN2/WNT2B/FZD1/FGFR4/MAPK11/JARID2/ZFHX3/HOXD1/NRAS/WNT4/IL6ST/FZD2/DVL1/WNT16/FZD8/ID4	33	10	23	102170375/102172948/102174970/102175285/102176101/102184510/102184837/102185403/102187819/102189698	100860838/100861250/100861252/102169419/102170617/102170938/102171262/102173736/102174051/102174961/102175724/102179343/102180348/102182009/102183205/102183685/102184681/102187180/102188086/102188440/102191205/106502750/108633532	1.16748627357365
chx01522	Endocrine resistance	23/1770	96/8892	0.190005122121708	0.190005122121708	0.254977633872159	IGF1/BCL2/ADCY3/ADCY6/CCND1/SHC2/E2F1/AKT3/MAP2K2/PIK3R3/ADCY1/MAPK10/SRC/MMP2/MAPK11/ADCY7/E2F2/NRAS/ADCY9/ESR1/JAG2/GPER1/LOC108633189	23	8	15	102175285/102180724/102182774/102184510/102188104/102189484/102189630/106503626	100860838/100861254/102169019/102169557/102169650/102169956/102173018/102174051/102179343/102182890/102184364/102185858/102186169/102187180/108633189	1.20360169491525
chx00500	Starch and sucrose metabolism	9/1770	33/8892	0.195709131494562	0.195709131494562	0.260232850954399	LOC102169641/PGM2/GYG2/PGM1/PYGM/GBE1/PYGL/ENPP1/PGM2L1	9	4	5	102169641/102183563/102183771/108633293	102174732/102175944/102186052/102190697/102190787	1.37010785824345
chx05100	Bacterial invasion of epithelial cells	19/1770	78/8892	0.196189307588786	0.196189307588786	0.260232850954399	SHC2/ARPC1B/CDH1/SEPT1/ARPC5/SEPT6/CRKL/ARPC3/ACTR3/ITGA5/PIK3R3/SEPT9/HCLS1/ACTR3B/SRC/CD2AP/ARHGEF26/LOC102188390/LOC108634517	19	3	16	102170843/102175206/102182759	102169956/102170108/102170451/102172564/102175009/102175884/102176276/102176587/102179343/102181234/102181434/102182890/102184676/102185872/102188390/108634517	1.22372881355932
chx00120	Primary bile acid biosynthesis	5/1770	16/8892	0.198756983543703	0.198756983543703	0.26197923896918	SLC27A5/BAAT/LOC102177672/LOC102178217/LOC102183469	5	2	3	102172839/102178217	102174570/102177672/102183469	1.56991525423729
chx03440	Homologous recombination	11/1770	42/8892	0.200021649573348	0.200021649573348	0.26197923896918	NBN/RBBP8/BRCC3/BRIP1/BARD1/RAD51B/RAD54L/RAD51/BRCA2/POLD2/RAD50	11	5	6	102168649/102171696/102174307/102185977/102187760	102168786/102171813/102173794/102176757/102177525/102182417	1.31573849878935
chx03266	Virion - Herpesvirus	3/1770	8/8892	0.200930865851591	0.200930865851591	0.26197923896918	ITGB3/ITGA5/NECTIN1	3	0	3		102169417/102176587/102186231	1.88389830508475
chx05140	Leishmaniasis	18/1770	74/8892	0.206108767373282	0.206108767373282	0.267212080210381	NOS2/TLR2/EEF1A1/LOC100860813/TLR4/IL12A/MARCKSL1/IRAK4/NCF2/PRKCB/LOC102173987/NCF4/ITGAM/IFNGR1/ITGA4/MAPK11/LOC102188617/LOC108637962	18	3	15	100860813/100861293/102184510	100860742/100860747/100860780/100860955/102171472/102171575/102171728/102172114/102173987/102175930/102180100/102182698/102183190/102188617/108637962	1.2219880897847
chx00514	Other types of O-glycan biosynthesis	12/1770	47/8892	0.211936911172118	0.211936911172118	0.271698010205949	ST3GAL3/GALNTL6/GALNT18/COLGALT2/GALNT5/RFNG/GALNT3/GALNT15/POFUT1/GALNT7/GALNT6/B4GALT2	12	3	9	102168794/102178013/102191101	102170783/102173105/102173322/102176081/102179608/102182734/102185013/102185180/102187194	1.28265416516408
chx04962	Vasopressin-regulated water reabsorption	12/1770	47/8892	0.211936911172118	0.211936911172118	0.271698010205949	RAB11B/ADCY3/ADCY6/ARHGDIG/DYNLL1/DCTN1/DYNLL2/CREB3L1/DYNC1I1/ADCY9/AVPR2/LOC108633189	12	5	7	100860975/102175305/102183538/102188104/102190593	102169019/102169557/102169819/102172925/102183893/102183933/108633189	1.28265416516408
chx04722	Neurotrophin signaling pathway	28/1770	121/8892	0.214339181001893	0.214339181001893	0.27325111963984	BCL2/CALM3/ARHGDIG/SHC2/ZNF274/IRAK4/AKT3/RAP1B/CRKL/MAP2K2/CAMK2B/PIK3R3/LOC102179926/NTRK2/SH2B3/MAPK10/MAPKAPK2/ABL1/MAPK11/IRS1/CALM1/ATF4/CAMK2G/NRAS/CAMK4/SH2B1/NGFR/RPS6KA6	28	13	15	102169697/102170630/102175206/102175285/102176762/102182774/102184079/102184510/102184858/102185007/102185072/102185715/102188012	100861254/102169819/102169956/102171575/102174051/102174543/102179343/102179926/102180223/102181888/102184349/102187180/102187484/102190168/108634353	1.1625157585096
chx00900	Terpenoid backbone biosynthesis	6/1770	21/8892	0.227042316634179	0.227042316634179	0.287846612539988	GGPS1/HMGCR/HMGCS1/PDSS1/ZMPSTE24/LOC102191533	6	0	6		102169552/102169762/102176561/102177538/102187287/102191533	1.43535108958838
chx01521	EGFR tyrosine kinase inhibitor resistance	19/1770	80/8892	0.230378430947601	0.230378430947601	0.290471358858167	KDR/IGF1/BCL2/PDGFD/SHC2/FGFR2/PRKCB/ERBB3/PDGFRA/AKT3/MAP2K2/PRKCG/PIK3R3/PRKCA/NRG1/SRC/PTEN/NRAS/AXL	19	2	17	102175285/102180890	100860836/100860838/100861254/102168651/102169956/102170938/102172114/102173448/102174007/102174051/102175984/102179343/102182565/102182890/102185891/102187180/102191074	1.19313559322034
chx01250	Biosynthesis of nucleotide sugars	10/1770	39/8892	0.23621643517852	0.23621643517852	0.296204675691213	MPI/UGDH/PGM2/GFPT1/GALK2/UAP1L1/PGM1/MIOX/LOC102189920/LOC108635102	10	8	2	102168393/102175034/102177984/102182884/102183563/102188934/102189920/108635102	102171772/102174732	1.28813559322034
chx00450	Selenocompound metabolism	5/1770	17/8892	0.238415330000991	0.238415330000991	0.297052476403654	CTH/KYAT1/MARS2/PAPSS2/TXNRD2	5	2	3	102180605/102191546	102172231/102182835/102187555	1.47756729810568
chx04213	Longevity regulating pathway - multiple species	15/1770	62/8892	0.240259422826872	0.240259422826872	0.297052476403654	IGF1/HSP70.1/CAT/ADCY3/ADCY6/AKT3/LOC102178315/PIK3R3/ADCY1/IRS1/HSPA6/ADCY7/HSPA2/NRAS/ADCY9	15	8	7	100860849/100860855/102178315/102180724/102184858/102185412/102186695/102188104	100860838/102169019/102169557/102174051/102179343/102185858/102187180	1.215418261345
chx00564	Glycerophospholipid metabolism	24/1770	104/8892	0.240776021011585	0.240776021011585	0.297052476403654	PLA2G2C/PLA1A/PLA2G5/PLB1/DGKD/LPIN2/LOC102175216/ETNK1/GPAT2/DGKI/PLA2G4A/PCYT1B/DGKK/MBOAT1/AGPAT4/LPCAT1/PNPLA7/PLA2G4E/PLA2G4D/EPT1/CDS1/MBOAT2/ETNK2/PHOSPHO1	24	8	16	102175216/102175409/102175743/102181375/102187398/102187595/102189889/102190731	102168220/102168941/102169713/102171250/102171485/102173798/102175372/102178930/102180205/102182744/102185364/102186907/102187867/102188228/102188757/102188869	1.15932203389831
chx00513	Various types of N-glycan biosynthesis	11/1770	44/8892	0.248170012684243	0.248170012684243	0.303186265790198	ST3GAL3/MAN2A2/TUSC3/MAN1A1/MGAT4A/ALG14/HEXB/LOC102181993/MAN1C1/LOC102188023/B4GALT2	11	4	7	102168794/102171012/102177532/102191101	102171951/102172355/102177857/102181720/102181993/102182552/102188023	1.25593220338983
chx04977	Vitamin digestion and absorption	7/1770	26/8892	0.248390215918025	0.248390215918025	0.303186265790198	SLC19A2/SLC19A3/PLB1/SCARB1/CUBN/FOLH1B/TCN2	7	1	6	102170190	102169784/102171250/102178475/102180405/102190665/102190723	1.35254237288136
chx04922	Glucagon signaling pathway	24/1770	105/8892	0.256832229515056	0.256832229515056	0.311831946723933	CALM3/PLCB2/ITPR2/CPT1C/PFKFB1/AKT3/SLC2A1/CAMK2B/PCK2/GCGR/PYGM/CREB3L1/CALM1/ATF4/CAMK2G/FBP2/PFKM/CPT1B/CPT1A/PLCB1/LOC102189835/PYGL/PDE3B/LOC108633189	24	12	12	102169697/102173930/102176762/102180535/102183771/102185007/102185072/102185715/102185744/102186091/102187210/102188148	102169966/102170858/102173497/102174051/102174800/102179952/102183893/102187923/102189835/102190697/102190893/108633189	1.1482808716707
chx00380	Tryptophan metabolism	12/1770	49/8892	0.2585320902964	0.2585320902964	0.31224374340507	CAT/ASMT/TDO2/ALDH2/LOC102171556/TPH2/LOC102180115/KYAT1/IDO1/LOC102184252/KYNU/LOC108633215	12	6	6	100860855/100861249/102170543/102180115/102180605/108633215	102169404/102171556/102174722/102184119/102184252/102191655	1.2303009339329
chx00470	D-Amino acid metabolism	2/1770	5/8892	0.260763013009504	0.260763013009504	0.313289263356692	DDO/GLS2	2	1	1	102182791	102188116	2.00949152542373
chx05033	Nicotine addiction	10/1770	40/8892	0.262793328438693	0.262793328438693	0.313701740349421	GABRB3/GABRR1/GRIN2C/GRIN2D/GABRE/GABRG1/GABRA2/GABRA1/GRIN3A/GRIN2B	10	1	9	102168302	102176535/102177097/102177187/102179745/102183675/102183947/102183962/102191614/108636054	1.25593220338983
chx04350	TGF-beta signaling pathway	22/1770	96/8892	0.264374775117423	0.264374775117423	0.313701740349421	BMP2/FST/DCN/GREM1/THBS1/INHBB/TGFBR2/PPP2R1B/MYC/CDKN2B/LOC102174738/AMHR2/TGIF1/INHBE/RGMB/FBN1/BMP5/RGMA/NOG/SMAD7/LTBP1/ID4	22	3	19	102172895/102176101/102190008	100860831/100860914/100860944/100860969/100860971/100861250/100861300/102170070/102171262/102174738/102175649/102175820/102176324/102180397/102183277/102183457/102183633/102190794/108633532	1.15127118644068
chx00592	alpha-Linolenic acid metabolism	8/1770	31/8892	0.265207480488066	0.265207480488066	0.313701740349421	PLA2G2C/PLA2G5/FADS2/PLB1/LOC102175216/PLA2G4A/PLA2G4E/PLA2G4D	8	2	6	102175216/102187595	102168220/102169713/102171133/102171250/102178930/102187867	1.29644614543466
chx00565	Ether lipid metabolism	13/1770	54/8892	0.267620681010183	0.267620681010183	0.314928093155923	PLA2G2C/PLA2G5/PLB1/UGT8/LOC102175216/ENPP6/ENPP2/PLA2G4A/TMEM86B/LPCAT1/PLA2G4E/PLA2G4D/EPT1	13	3	10	102175216/102186626/102187595	102168220/102169713/102171250/102174638/102176298/102176626/102178930/102186907/102187867/102188228	1.20941619585687
chx04660	T cell receptor signaling pathway	23/1770	101/8892	0.268989041035013	0.268989041035013	0.314928093155923	PDCD1/CD4/PRKCQ/IKBKG/AKT3/MAP2K2/VAV2/PIK3R3/FYN/NCK2/PAK1/PAK5/PAK4/MAPK10/MAPK11/CBLB/NRAS/MAP3K8/MAP3K14/CARD11/CD3E/CD3D/CD3G	23	12	11	102170124/102170884/102171591/102175285/102180601/102182530/102182774/102184510/102189617/102190711/102191154/102191440	102168321/102174051/102176802/102179343/102179673/102180827/102181217/102186998/102187180/102188512/102190375	1.14401745259272
chx04060	Cytokine-cytokine receptor interaction	72/1770	338/8892	0.276127427817513	0.276127427817513	0.321644559253101	LEP/BMP2/TNFSF13B/CXCL10/TNFSF13/EDA/INHBB/INHA/IL12A/TGFBR2/PRLR/ACKR3/TNFRSF4/CXCR4/IL2RA/CD4/GDF15/LOC102170772/CXCR5/DOCK11/TNFSF10/CCL26/IL11RA/ACKR4/LOC102174969/IFNAR2/CNTF/AMHR2/LOC102175889/INHBE/IL12RB2/IL17RA/CXCL16/TNFSF15/GDF10/LOC102178953/TNFSF18/CCR3/LOC102179590/LOC102180492/LTA/LEPR/IL17B/LOC102181867/LOC102182395/CXCL14/IFNGR1/IL27/CD40/BMP5/OSMR/CSF1/CSF3/EDA2R/IL1R2/IL1R1/CX3…	72	21	51	100860794/100861293/102169402/102170124/102170503/102170801/102171312/102173566/102175228/102176101/102179245/102182395/102185602/102185640/102190466/102191479/106502270/106503905/108633911/108636573/108638455	100860831/100860848/100860873/100860886/100861240/100861250/100861261/100861300/100861318/102169070/102169916/102170059/102170772/102173335/102173357/102173693/102174969/102175057/102175649/102175889/102176287/102177420/102178301/102178448/102178514/102178953/102179032/102179590/102180492/102180548/102180987/102181208/102181867/102182694/102182698/102183199/102183249/102183277/102184003/102185051…	1.07014341590613
chx04710	Circadian rhythm	9/1770	36/8892	0.278880206088832	0.278880206088832	0.321782191958211	RORB/RORC/LOC102174738/NR1D1/PER3/PER2/FBXL21/CRY2/BHLHE40	9	6	3	100860876/102176826/102178645/102178971/102183085/102188542	100860875/102174738/102180122	1.25593220338983
chx00603	Glycosphingolipid biosynthesis - globo and isoglobo series	5/1770	18/8892	0.279962496512735	0.279962496512735	0.321782191958211	GLA/HEXB/LOC102181993/ST8SIA1/A3GALT2	5	0	5		102175656/102181720/102181993/102187381/108637492	1.3954802259887
chx05220	Chronic myeloid leukemia	18/1770	78/8892	0.28059499296947	0.28059499296947	0.321782191958211	TGFBR2/CCND1/SHC2/MYC/IKBKG/E2F1/AKT3/CRKL/MAP2K2/PIK3R3/GADD45A/CDK6/GADD45B/ABL1/E2F2/NRAS/GADD45G/LOC106503061	18	4	14	102171591/102175206/102175285/106503061	100861300/102169650/102169956/102171262/102173018/102174051/102179343/102179904/102180182/102183684/102184349/102186169/102187180/102188317	1.15932203389831
chx04070	Phosphatidylinositol signaling system	22/1770	97/8892	0.28185463098358	0.28185463098358	0.321782191958211	PIP4K2A/CALM3/PLCB2/ITPR2/DGKD/PRKCB/DGKI/PRKCG/PIP4K2B/LOC102177151/IMPA2/PLCE1/PIK3R3/PRKCA/DGKK/PPIP5K1/SACM1L/CALM1/PTEN/PLCB1/CDS1/ITPKB	22	11	11	102169193/102169697/102175743/102176070/102177151/102178781/102180890/102181375/102181541/102185007/102188148	102169966/102170858/102171485/102172114/102175984/102178972/102179343/102181907/102185891/102188757/102190716	1.13940241132273
chx04380	Osteoclast differentiation	27/1770	121/8892	0.284756278876486	0.284756278876486	0.322398985561145	TGFBR2/ITGB3/IKBKG/NCF2/FOSL1/LOC102173987/AKT3/SYK/IFNAR2/NCF4/BTK/PIK3R3/FYN/LOC102181867/IFNGR1/MAPK10/CTSK/MAPK11/CALCR/CSF1/LOC102186356/IL1R1/CAMK4/LOC102188617/MAP3K14/LOC102190036/FHL2	27	7	20	102171591/102182774/102184510/102186356/102189617/102190036/102190607	100861300/102169417/102171728/102172040/102173987/102174051/102174120/102175057/102175930/102176204/102179343/102179673/102181867/102182698/102183473/102184585/102185051/102187231/102187484/102188617	1.12099733856282
chx05202	Transcriptional misregulation in cancer	43/1770	198/8892	0.285204790667279	0.285204790667279	0.322398985561145	IGF1/TGFBR2/RXRG/MYC/RUNX1T1/HOXA11/PAX7/DUSP6/HPGD/LOC102173987/IGFBP3/ARNT2/ETV1/CDK14/MLF1/CD14/ETV5/BAIAP3/PER2/GADD45A/ITGAM/WT1/TMPRSS2/CCND2/TRAF1/SLC45A3/CD40/NUPR1/GADD45B/CD86/MPO/MYCN/NFKBIZ/IL1R2/PBX3/PLAT/SS18/NR4A3/GADD45G/NGFR/WNT16/LOC108634606/LOC108634619	43	6	37	102170009/102178966/102178971/102182975/102188043/108634606	100860838/100861300/102171262/102171993/102172033/102172220/102172327/102172997/102173987/102174541/102174701/102175267/102176014/102176732/102177056/102178111/102179904/102180100/102180242/102180351/102180657/102182991/102183249/102183475/102183684/102184760/102185772/102186408/102186434/102186601/102187055/102187371/102188002/102188317/102190168/102191205/108634619	1.09101181304571
chx05211	Renal cell carcinoma	16/1770	69/8892	0.289340559208683	0.289340559208683	0.325470804476228	ETS1/HIF1A/AKT3/RAP1B/ARNT2/SLC2A1/CRKL/MAP2K2/PIK3R3/EGLN3/PAK1/PAK5/PAK4/VHL/NRAS/EGLN1	16	5	11	102175206/102175285/102179524/102182530/102189459	100860919/100861391/102174051/102174543/102174701/102174800/102179343/102180827/102181217/102182921/102187180	1.16492262343405
chx05231	Choline metabolism in cancer	22/1770	98/8892	0.299730386939438	0.299730386939438	0.335513347126046	TSC2/HIF1A/PDGFD/DGKD/PRKCB/PDGFRA/AKT3/LOC102175216/MAP2K2/DGKI/PRKCG/PLA2G4A/PIK3R3/PCYT1B/PRKCA/DGKK/MAPK10/SLC22A3/NRAS/PLA2G4E/PLA2G4D/WASF3	22	9	13	100860943/102175216/102175285/102175743/102180890/102181375/102182774/102187595/102190427	100861391/102168651/102171485/102172114/102174007/102174051/102175984/102178930/102179343/102180205/102184436/102187180/102187867	1.12777585610515
chx05210	Colorectal cancer	20/1770	89/8892	0.309946631546036	0.309946631546036	0.345265026453939	LEF1/BCL2/TGFBR2/CCND1/AXIN1/MYC/MSH2/TCF7/AKT3/PMAIP1/MAP2K2/CASP3/PIK3R3/GADD45A/BIRC5/AXIN2/MAPK10/GADD45B/NRAS/GADD45G	20	4	16	102170375/102172730/102175285/102182774	100860901/100861254/100861300/102169650/102171262/102173736/102174051/102175063/102177031/102179343/102179904/102180077/102180348/102183684/102187180/102188317	1.12892782327176
chx05323	Rheumatoid arthritis	21/1770	94/8892	0.314104608332614	0.314104608332614	0.34820648165019	TLR2/LOC100860813/TNFSF13B/TNFSF13/TLR4/TEK/ATP6V1E2/ATP6V0E2/LOC102170772/ATP6V0A4/ATP6V0D2/LOC102175889/LOC102179590/LOC102182395/CTSK/CD86/CSF1/CTSL/ATP6V1A/ATP6V0A1/CTSV	21	4	17	100860813/102169483/102170666/102182395	100860747/100860848/100860886/100860955/102169100/102170772/102171404/102172556/102175889/102179590/102183473/102184760/102185051/102185465/102186053/102186995/102190225	1.12232239451857
chx05168	Herpes simplex virus 1 infection	92/1770	441/8892	0.321557110658116	0.321557110658116	0.354372935140612	TLR2/LOC100860813/TSC2/BCL2/IL12A/LOC102168439/LOC102168664/LOC102168713/LOC102168757/LOC102168905/LOC102169215/ZNF582/ITGB3/LOC102169506/CFP/LOC102170045/ZNF383,ZNF829/ZNF268/TMEM173/EIF2AK2/IRAK4/IKBKG/TRAF3/LOC102171908,ZNF790/AKT3/SYK/ZNF853/ZNF527/ZNF316/LOC102174824/LOC102174867/IFNAR2/LOC102175383/LOC102175889/ZNF614/LOC102176031/ZNF114/ITGA5/CASP3/LOC102177207/LOC102177368/PIK3R3/LTA/LOC1…	92	12	80	100860813/100860943/100861293/102168905/102170045/102171591/102174267/102174533/102181347/102186738/106503905/108638106	100860747/100861254/102168439/102168664/102168713/102168757/102169215/102169327/102169417/102169506/102169844/102170351/102170449/102171058/102171521/102171575/102171742/102171908/102174051/102174120/102174420/102174824/102174867/102175057/102175383/102175889/102175983/102176031/102176069/102176587/102177031/102177207/102177368/102179343/102180548/102180620/102181027/102181153/102181424/102181867…	1.0480341289058
chx00910	Nitrogen metabolism	5/1770	19/8892	0.32275571684481	0.32275571684481	0.354372935140612	CA12/LOC102175315/CA5B/CA14/GLUL	5	2	3	102171159/102190368	102175315/102179084/102191069	1.32203389830508
chx00260	Glycine, serine and threonine metabolism	11/1770	47/8892	0.326822583976643	0.326822583976643	0.357129440134878	SHMT1/CTH/LOC102174841/ALAS2/GAMT/PHGDH/LOC102179594/LOC102180115/GATM/SDSL/LOC108633215	11	5	6	102176603/102178128/102179594/102180115/108633215	102168386/102172231/102174841/102175385/102184628/102187342	1.17576631806708
chx00983	Drug metabolism - other enzymes	18/1770	81/8892	0.341649934730497	0.341649934730497	0.368108237517833	UCKL1/LOC102173702/LOC102174170/LOC102174708/CES2/LOC102175795/MGST2/RRM2/MPO/LOC102188073/LOC102188887/GSTM3/LOC102189813/LOC102190481/UCK2/LOC106503993/LOC108633298/MGST1	18	13	5	102168465/102173702/102174170/102174708/102175705/102185021/102188073/102188887/102188913/102189813/102190481/106503993/108633298	102175795/102185371/102185772/102191568/108636034	1.11638418079096
chx00440	Phosphonate and phosphinate metabolism	2/1770	6/8892	0.342317730519364	0.342317730519364	0.368108237517833	PCYT1B/EPT1	2	0	2		102180205/102188228	1.67457627118644
chx05017	Spinocerebellar ataxia	31/1770	144/8892	0.343286260033833	0.343286260033833	0.368108237517833	PDYN/PLCB2/ITPR2/PRKCB/RELN/SLC25A5/AKT3/KCND3/PRKCG/GRIN2C/GRIN2D/VLDLR/LOC102178813/RYR1/PIK3R3/PSMD6/PSMC6/PRKCA/LOC102181419/MAPK10/PSMD12/TRPC3/PSMD14/RBPJL/PSMA8/PLCB1/KCNC3/ATXN3/PSMA1/GRIN3A/GRIN2B	31	7	24	102175822/102177522/102179229/102180890/102181419/102182774/102188148	100860866/102169966/102170858/102172114/102172966/102173075/102174051/102175984/102177097/102177187/102178813/102179343/102180165/102180674/102183635/102184361/102185511/102186030/102187178/102188248/102188805/102190150/102191614/108636054	1.08149717514124
chx05135	Yersinia infection	31/1770	144/8892	0.343286260033833	0.343286260033833	0.368108237517833	TLR4/LOC100861338/ARPC1B/CD4/IRAK4/IKBKG/ARPC5/NLRP3/AKT3/CRKL/MAP2K2/ARPC3/LOC102175889/ACTR3/ITGA5/VAV2/LIMK1/PIK3R3/LOC102179926/LOC102181867/ACTR3B/MAPK10/SRC/ITGA4/MAPK11/MEFV/LOC102188390/NLRC4/WIPF1/RPS6KA6/LOC108634517	31	8	23	102170124/102171591/102175206/102175285/102177680/102182759/102182774/102184510	100860955/100861338/102170108/102171575/102172564/102173382/102174051/102175884/102175889/102176276/102176587/102176802/102179343/102179926/102181867/102182890/102183190/102186453/102188390/102189315/106501758/108634353/108634517	1.08149717514124
chx05171	Coronavirus disease - COVID-19	63/1770	301/8892	0.347827443969707	0.347827443969707	0.370680765185873	TLR2/CXCL10/TLR4/IL12A/UBA52/LOC102168677/LOC102169182/F13A1/ISG15/SELP/TMEM173/TLR7/EIF2AK2/IRAK4/IKBKG/TRAF3/LOC102171808/PRKCB/NLRP3/SYK/AGTR1/NRP1/IFNAR2/LOC102175889/PRKCG/RPS28/RPL22L1/PIK3R3/C3AR1/TMPRSS2/PRKCA/LOC102181054/LOC102181343/LOC102181867/TLR3/MAPK10/LOC102183178/C5/IKBKE/LOC102183974/RPL3/MAPK11/CSF3/C1QB/LOC102186893/LOC102186914/C1QC/C1QA/IL6ST/LOC102188153/ADAM17/LOC10218856…	63	17	46	100861293/102168620/102169182/102171591/102176316/102180890/102182774/102183974/102184510/102185602/102186914/102188153/102191119/102191754/106503207/106503296/108636730	100860747/100860873/100860955/102168677/102169238/102169982/102170076/102171058/102171227/102171521/102171575/102171742/102171808/102172114/102173382/102174120/102174163/102175037/102175057/102175889/102175984/102176407/102179343/102179550/102180351/102181054/102181343/102181867/102182757/102183178/102183419/102183809/102184509/102186813/102186893/102187279/102187545/102188086/102188327/102188569…	1.05147812376823
chx05416	Viral myocarditis	15/1770	67/8892	0.350697740313576	0.350697740313576	0.370680765185873	LOC100860813/LOC102168905/CCND1/LOC102170045/PRF1/LAMA1/CASP3/FYN/LOC102181347/LOC102181869/CD40/ABL1/SGCA/CD86/LAMA2	15	7	8	100860813/102168905/102170045/102171130/102181347/102181869/102184468	102169650/102176003/102177031/102179673/102183249/102184349/102184760/102187050	1.12471540602074
chx00030	Pentose phosphate pathway	7/1770	29/8892	0.352146726926579	0.352146726926579	0.370680765185873	PGM2/TKTL1/PGM1/LOC102184409/FBP2/PFKM/ALDOA	7	5	2	102175849/102183563/102185744/102186091/102187016	102174732/102184409	1.21262419637639
chx00650	Butanoate metabolism	7/1770	29/8892	0.352146726926579	0.352146726926579	0.370680765185873	ABAT/ALDH5A1/HMGCS1/HMGCLL1/HMGCL/ACSM3/OXCT1	7	5	2	100861058/102169437/102180980/102185052/102188355	102176561/102178959	1.21262419637639
chx01232	Nucleotide metabolism	19/1770	87/8892	0.365953624634852	0.365953624634852	0.383455372123998	UCKL1/GDA/TYMS/NT5C/CECR1/NUDT16/LOC102175795/LOC102176691/PNP/LACC1/ENTPD2/RRM2/AMPD1/NT5E/ENTPD1/ENPP1/AMPD2/NT5C1A/UCK2	19	4	15	102168465/102175719/102188819/102191298	102171067/102172111/102172480/102173925/102175795/102176691/102176963/102177901/102183153/102185371/102189125/102189182/102190787/102190922/102191568	1.09713617767387
chx01523	Antifolate resistance	10/1770	44/8892	0.376358837359075	0.376358837359075	0.392563658360717	ABCG2/SHMT1/IKBKG/TYMS/LOC102174322/FOLR2/LOC102177789/ABCC2/LOC102185549/DHFR	10	3	7	102171591/102177789/102185549	100860857/102168386/102172111/102174322/102174766/102179626/102188941	1.14175654853621
chx04650	Natural killer cell mediated cytotoxicity	33/1770	156/8892	0.378067615012993	0.378067615012993	0.392563658360717	SHC2/PRF1/ULBP1/PRKCB/TNFSF10/SYK/IFNAR2/MAP2K2/PRKCG/VAV2/CASP3/LOC102177708/PIK3R3/FYN/PAK1/PRKCA/LOC102181867/LOC102182304/IFNGR1/LOC102183941/NRAS/FCER1G/LOC106504020/ULBP1/LOC108635459/LOC108635630/ULBP1,LOC108636739/RAET1E/LOC108636744/ULBP1,LOC108636749/LOC108636750/LOC108636773/LOC108638455	33	9	24	102171130/102175285/102180890/102182304/102183941/108636743/108636744/108636773/108638455	102169956/102171153/102172114/102173335/102174120/102175057/102175984/102176802/102177031/102177708/102179343/102179673/102180827/102181867/102182698/102187180/102191004/106504020/108635170/108635459/108635630/108636739/108636749/108636750	1.06271186440678
chx00062	Fatty acid elongation	7/1770	30/8892	0.387878356316299	0.387878356316299	0.400936375898308	ELOVL5/ELOVL6/ELOVL7/HACD1/LOC102184912/TECR/THEM4	7	3	4	102184912/102187120/102190188	100861282/102181762/102182633/102183078	1.17220338983051
chx04215	Apoptosis - multiple species	8/1770	35/8892	0.395089624667398	0.395089624667398	0.406559066214269	BCL2/PMAIP1/CASP3/BIRC5/MAPK10/APAF1/NGFR/BOK	8	1	7	102182774	100861254/102175063/102177031/102180077/102188830/102190168/108633812	1.1482808716707
chx00980	Metabolism of xenobiotics by cytochrome P450	16/1770	74/8892	0.400395226386693	0.400395226386693	0.410179320264563	HSD11B1/LOC102173702/LOC102174170/LOC102174708/ALDH3A1/GSTK1/LOC102184252/MGST2/GSTM3/LOC102189813/LOC102190481/LOC102191547/AKR7A2,LOC106503221/LOC106503993/LOC108633298/MGST1	16	11	5	102173702/102174170/102174708/102182665/102185021/102188913/102189813/102190481/102191547/106503993/108633298	102168375/102179701/102184252/106503221/108636034	1.08621163536418
chx04142	Lysosome	29/1770	138/8892	0.404720931566628	0.404720931566628	0.412768014416491	SLC11A1/CTSO/LIPA/CTSH/ATP6V0A4/DMXL2/GGA3/HYAL2/ATP6V0D2/HYAL1/GLA/LAPTM4A/CTSF/GGA1/FUCA2/HEXB/LOC102181993/ABCA2/CTSK/CTSS/AP1S3/CTSL/GNPTAB/ATP6V0A1/CTSV/LOC102190297/GM2A/LOC102190935/LITAF	29	4	25	102171648/102178045/102179363/102184293	100860834/102168847/102169934/102170638/102171404/102171518/102172212/102172556/102173238/102175656/102176135/102179566/102181720/102181993/102183428/102183473/102183747/102185465/102186936/102186995/102190225/102190297/102190510/102190935/102191665	1.0557111274871
chx00770	Pantothenate and CoA biosynthesis	5/1770	21/8892	0.409658110268308	0.409658110268308	0.414208420740433	ALDH2/BCAT1/GADL1/PANK3/ENPP1	5	1	4	102170543	102174196/102176564/102182632/102190787	1.19612590799031
chx00270	Cysteine and methionine metabolism	11/1770	50/8892	0.409743329966396	0.409743329966396	0.414208420740433	CTH/BCAT1/MTAP/LACC1/PHGDH/AHCYL2/KYAT1/SDSL/LOC102189835/CDO1/DNMT3A	11	3	8	102178128/102179544/102180605	102172231/102174196/102176794/102177901/102187342/102189835/102190230/102190884	1.10522033898305
chx05340	Primary immunodeficiency	8/1770	36/8892	0.428292315689845	0.428292315689845	0.431060594738625	CD4/AIRE/IKBKG/BTK/CD40/CD3E/CD3D/IGLL5	8	6	2	102170124/102170826/102171591/102190711/102191154/106503064	102176204/102183249	1.11638418079096
chx04659	Th17 cell differentiation	22/1770	105/8892	0.432173600737396	0.432173600737396	0.433067547509778	LOC100860813/RORC/TGFBR2/HIF1A/RXRG/IL2RA/CD4/PRKCQ/IKBKG/IFNGR1/MAPK10/DUSP15/IL27/MAPK11/IL1R1/IL6ST/AHR/IL27RA/CD3E/CD3D/CD3G/LOC108634606	22	13	9	100860813/100860876/102170009/102170124/102170884/102171591/102182774/102182888/102184510/102190711/102191154/102191440/108634606	100861300/100861391/102170059/102182698/102183199/102187231/102188086/102188109/102189572	1.05259079903148
chx00591	Linoleic acid metabolism	10/1770	46/8892	0.435077886834737	0.435077886834737	0.433176609471824	PLA2G2C/PLA2G5/PLB1/LOC102175216/PLA2G4A/LOC102181382/PLA2G4E/PLA2G4D/LOC102190572/LOC102190840	10	3	7	102175216/102181382/102187595	102168220/102169713/102171250/102178930/102187867/102190572/102190840	1.09211495946942
chx04152	AMPK signaling pathway	26/1770	125/8892	0.436057830039412	0.436057830039412	0.433176609471824	LEP/IGF1/TSC2/LOC100860959/RAB11B/CCND1/HMGCR/PPP2R1B/PPP2R2B/CPT1C/PFKFB1/AKT3/SCD5/PFKFB2/PIK3R3/CFTR/PCK2/RAB8A/LEPR/CREB3L1/IRS1/FBP2/PFKM/CPT1B/CPT1A/TBC1D1	26	9	17	100860794/100860943/100860975/102173930/102178003/102184858/102185744/102186091/102187210	100860838/100860959/102169650/102169762/102170070/102170971/102173497/102174051/102175106/102179343/102179446/102179952/102180027/102180987/102183893/102187923/102189380	1.04493559322034
chx04520	Adherens junction	15/1770	71/8892	0.44483898591721	0.44483898591721	0.439995004219382	LEF1/TGFBR2/CDH1/NECTIN4/YES1/TCF7/PTPRJ/ACTN1/SNAI2/FYN/SRC/NECTIN1/SSX2IP/WASF3/PTPRB	15	1	14	102190427	100860901/100861300/102170451/102171560/102172399/102173736/102174768/102176966/102178744/102179673/102182890/102186231/102190193/102190939	1.06135115779422
chx00061	Fatty acid biosynthesis	4/1770	17/8892	0.447209838943078	0.447209838943078	0.440441585225168	ACSL5/ACSL4/ACSL3/HSD17B8	4	1	3	102189913	102177304/102181277/102185694	1.18205383848455
chx04936	Alcoholic liver disease	31/1770	151/8892	0.45590532333539	0.45590532333539	0.446080756230234	LEF1/TLR4/IL12A/CCND1/ALDH2/IRAK4/IKBKG/TRAF3/CPT1C/TCF7/LPIN2/AKT3/SCD5/CASP3/CD14/IL17RA/C3AR1/LOC102181867/LOC102182395/MAPK10/LY96/C5/IKBKE/MAPK11/C1QB/CPT1B/C1QC/C1QA/CPT1A/MAP3K14/LOC102190925	31	9	22	100861293/102170543/102171591/102182395/102182774/102184510/102187210/102189617/102190925	100860901/100860955/102169650/102171575/102171742/102173497/102173736/102173798/102174051/102175106/102177031/102177056/102177420/102179550/102181867/102182808/102183419/102183809/102186813/102187279/102187545/102187923	1.03136154450556
chx05161	Hepatitis B	34/1770	166/8892	0.456823526735779	0.456823526735779	0.446080756230234	TLR2/CDK2/TLR4/BCL2/TGFBR2/MYC/IRAK4/IKBKG/TRAF3/PRKCB/E2F1/AKT3/EGR2/YWHAZ/MAP2K2/PRKCG/CASP3/PIK3R3/BIRC5/PRKCA/LOC102181867/TLR3/MAPK10/SRC/IKBKE/CREB3L1/MAPK11/ATF4/E2F2/YWHAQ/NRAS/APAF1/IRF7/LOC108634620	34	6	28	102171591/102175285/102180890/102182774/102184510/102185072	100860747/100860751/100860955/100861254/100861300/102171262/102171575/102171742/102172114/102173018/102174051/102174905/102175223/102175984/102177031/102179343/102180077/102181867/102182757/102182890/102183809/102183893/102186169/102186877/102187180/102188830/106503773/108634620	1.02895650398203
chx05203	Viral carcinogenesis	45/1770	221/8892	0.459007217233641	0.459007217233641	0.446313886516208	CDK2/CDK1/LOC102168905/CCND1/LOC102170045/MAD1L1/CDC20/EIF2AK2/IKBKG/TRAF3/HDAC11/ATP6V0D2/CDKN2B/LOC102173518/SYK/EGR2/PMAIP1/YWHAZ/ACTN1/CASP3/POLB/CCR3/PIK3R3/CDK6/CCND2/LOC102181347/LOC102182181/SCRIB/SRC/TRAF1/CREB3L1/MAPKAPK2/LYN/ATF4/RBPJL/YWHAQ/SCIN/NRAS/IL6ST/TRAF5/HPN/CCND3/LOC106503503/IRF7/LOC108634620	45	15	30	102168905/102170045/102170846/102171591/102172214/102172895/102173518/102177689/102179245/102181347/102182705/102182975/102184079/102185072/102188889	100860751/100861361/102169650/102171483/102171521/102171742/102172556/102174120/102174905/102175063/102175223/102176966/102177031/102179343/102180182/102180657/102182181/102182890/102183893/102184639/102186030/102186877/102187022/102187180/102188086/102188243/102190470/106503503/106503773/108634620	1.02293120638086
chx05208	Chemical carcinogenesis - reactive oxygen species	48/1770	237/8892	0.472479817252841	0.472479817252841	0.457475461519518	NDUFS7/CAT/HIF1A/LOC102170877/IKBKG/NCF2/SLC25A5/LOC102173702/AKT3/LOC102174170/LOC102174708/PTPRJ/MAP2K2/LOC102178813/PIK3R3/ATP5G3/LOC102181181/KEAP1/MAPK10/SRC/LOC102184252/ABL1/MAPK11/MGST2/PTEN/NDUFA13/NRAS/LOC102187932/AHR/LOC102188418/LOC102188617/LOC102188675/GSTM3/MAP3K14/LOC102189813/LOC102190481/LOC102191547/PRKD1/LOC106503993/LOC108633298/LOC108635087/MGST1/COX1/ND4L/ND1,CYTB,ND4,ND6/…	48	27	21	100860782/100860855/102171591/102173702/102174170/102174708/102175285/102181181/102182688/102182774/102184510/102185021/102187118/102187932/102188913/102189617/102189813/102190481/102191547/106503993/108633298/1485858/1485864/1485865/1485866/1485867/1485868	100861391/102170877/102171728/102173075/102174051/102174768/102178813/102179343/102180353/102182890/102184252/102184349/102185891/102187180/102188109/102188418/102188617/102188675/106503372/108635087/108636034	1.01746406350569
chx04657	IL-17 signaling pathway	19/1770	93/8892	0.490955623667191	0.490955623667191	0.46174097165277	CXCL10/S100A8/IKBKG/TRAF3/FOSL1/LOC102175889/CASP3/USP25/IL17RA/IL17B/S100A9/LOC102182395/MAPK10/IKBKE/MAPK4/MAPK11/CSF3/TRAF5/LCN2	19	7	12	102171591/102177278/102182395/102182774/102184020/102184510/102185602	100860873/102168876/102171742/102172040/102175889/102177031/102177420/102181208/102182273/102183809/102188243/102188951	1.02635319846911
chx05235	PD-L1 expression and PD-1 checkpoint pathway in cancer	18/1770	88/8892	0.491192799735606	0.491192799735606	0.46174097165277	TLR2/TLR4/HIF1A/PDCD1/CD4/PRKCQ/IKBKG/AKT3/MAP2K2/CD274/PIK3R3/IFNGR1/MAPK11/PTEN/NRAS/CD3E/CD3D/CD3G	18	8	10	102170124/102170884/102171591/102175285/102184510/102190711/102191154/102191440	100860747/100860955/100861391/102168321/102174051/102179284/102179343/102182698/102185891/102187180	1.02758089368259
chx04721	Synaptic vesicle cycle	16/1770	78/8892	0.491684398341686	0.491684398341686	0.46174097165277	ATP6V1E2/ATP6V0E2/ATP6V0A4/SLC1A2/NAPA/LOC102172245/ATP6V0D2/SNAP25/SLC6A13/RIMS1/SLC6A2/ATP6V1A/ATP6V0A1/SLC6A1/SLC6A9/STXBP1	16	4	12	102169483/102170666/102172186/102188363	102171404/102172085/102172245/102172556/102182144/102183579/102184538/102185209/102186053/102186995/102190843/102191147	1.03050847457627
chx04662	B cell receptor signaling pathway	14/1770	68/8892	0.492201479024876	0.492201479024876	0.46174097165277	IKBKG/PRKCB/AKT3/SYK/MAP2K2/BTK/VAV2/PIK3R3/LYN/CD22/LOC102186356/NRAS/CARD11/RASGRP3	14	3	11	102171591/102175285/102186356	102172114/102174051/102174120/102176204/102176802/102179343/102184639/102185210/102187180/102190375/102190608	1.03429710867398
chx04330	Notch signaling pathway	12/1770	58/8892	0.49274705241208	0.49274705241208	0.46174097165277	NCOR2/RFNG/HEY1/TLE2/RBPJL/ADAM17/NUMBL/JAG2/DVL1/DTX4/MAML3/HEYL	12	5	7	102176908/102178013/102180032/102189630/102189698	102178088/102186030/102188327/102188890/102190715/102191545/102191579	1.03939216832262
chx00750	Vitamin B6 metabolism	2/1770	8/8892	0.493971822340458	0.493971822340458	0.46174097165277	PDXK/LOC102171556	2	0	2		102168865/102171556	1.25593220338983
chx00051	Fructose and mannose metabolism	7/1770	33/8892	0.494232715102906	0.494232715102906	0.46174097165277	MPI/TIGAR/PFKFB1/PFKFB2/FBP2/PFKM/ALDOA	7	6	1	102168393/102173930/102178003/102185744/102186091/102187016	102169167	1.06563944530046
chx00531	Glycosaminoglycan degradation	5/1770	23/8892	0.494803623404831	0.494803623404831	0.46174097165277	HYAL2/HYAL1/HEXB/LOC102181993/HPSE	5	0	5		102172212/102173238/102181720/102181993/102188207	1.09211495946942
chx01210	2-Oxocarboxylic acid metabolism	4/1770	18/8892	0.494994793923176	0.494994793923176	0.46174097165277	GPT2/ACY1/BCAT1/IDH1	4	1	3	102173681	102173979/102174196/102190002	1.11638418079096
chx04910	Insulin signaling pathway	28/1770	139/8892	0.506060397842626	0.506060397842626	0.470151999700373	TSC2/FLOT1/CALM3/SHC2/AKT3/PPP1R3D/PRKAR2B/CRKL/MAP2K2/PPP1R3B/SOCS2/PIK3R3/PCK2/PRKAR2A/MKNK2/MAPK10/PPP1R3A/PYGM/IRS1/CALM1/FBP2/PRKCZ/CBLB/NRAS/PYGL/PDE3B/FLOT2/PRKAR1B	28	17	11	100860943/102169434/102169697/102174315/102175206/102175285/102180355/102180932/102182774/102183659/102183771/102184858/102185007/102185744/102186420/102191828/108633219	102169956/102174051/102174359/102176299/102178979/102179343/102179952/102186998/102187180/102190697/102190893	1.01197414949396
chx04668	TNF signaling pathway	24/1770	119/8892	0.508234865428184	0.508234865428184	0.470268254088897	CXCL10/MMP14/IKBKG/TRAF3/AKT3/LOC102175177/LOC102175889/CASP3/PIK3R3/DNM1L/LTA/LOC102181867/LOC102182395/MAPK10/TRAF1/CREB3L1/MAPK11/CSF1/ATF4/NOD2/TRAF5/MAP3K8/MAP3K14/VEGFC	24	8	16	102171591/102182395/102182774/102182975/102184510/102185072/102186424/102189617	100860873/100861171/102171742/102174051/102175177/102175889/102177031/102179343/102180018/102180548/102181867/102183893/102185051/102188243/102188512/102189826	1.01318900441533
chx00350	Tyrosine metabolism	9/1770	44/8892	0.523775465783706	0.523775465783706	0.482701549527998	LOC102171556/FAH/LOC102173865/HGD/ALDH3A1/LOC102180115/TPO/COMT/LOC108633215	9	6	3	102173786/102173865/102178397/102180115/102191825/108633215	102171556/102179701/102182976	1.02758089368259
chx00533	Glycosaminoglycan biosynthesis - keratan sulfate	3/1770	14/8892	0.548522824849808	0.548522824849808	0.503486213967403	ST3GAL3/B3GNT2/B4GALT2	3	2	1	102168794/102191101	102172908	1.07651331719128
chx04672	Intestinal immune network for IgA production	9/1770	45/8892	0.553294612643035	0.553294612643035	0.505842841502124	LOC100860813/TNFSF13B/TNFSF13/CXCR4/MADCAM1/ITGA4/CD40/CD86/MAP3K14	9	2	7	100860813/102189617	100860848/100860886/102169916/102170227/102183190/102183249/102184760	1.00474576271186
chx05206	MicroRNAs in cancer	51/1770	259/8892	0.560421279193124	0.560421279193124	0.510325141454056	THBS1/BMF/BCL2/ITGB3/CCND1/MMP16/MYC/PRKCB/E2F1/STMN1/ERBB3/PDGFRA/KIF23/CRKL/MAP2K2/DICER1/PRKCG/ITGA5/CASP3/TNC/CDC25B/PIK3R3/FSCN1/CDK6/CCND2/PRKCA/CDC25A/EZR/RECK/PAK4/SLC45A3/LOC102184252/ABL1/EFNA5/IRS1/PTEN/E2F2/LOC102187109/NRAS/CDC25C/GLS2/EZH2/TP63/DNMT3A/MIR21/MIR23B/MIR324/MIR27B/MIR7/SOX4/MARCKS	51	9	42	102175206/102175285/102175335/102180890/102182530/102184858/102187214/102190550/104795802	100860971/100860972/100861254/102169417/102169650/102170337/102171262/102172114/102173018/102173139/102173448/102174007/102174210/102175984/102176587/102177031/102179198/102179213/102179343/102179537/102180182/102180657/102181731/102181781/102181951/102182991/102184252/102184349/102184717/102185891/102186169/102187109/102187180/102188116/102190101/102190884/104795770/104795784/104796573/104796582…	0.989228453635233
chx04614	Renin-angiotensin system	6/1770	30/8892	0.567625264647945	0.567625264647945	0.514842137271696	AGTR1/THOP1/ENPEP/MME/AGT/LOC106503207	6	2	4	102178165/106503207	102174163/102181198/102184949/102187651	1.00474576271186
chx04979	Cholesterol metabolism	10/1770	51/8892	0.577326464292917	0.577326464292917	0.521579648635955	ANGPTL4/LOC100860959/LIPA/LOC102177672/SCARB1/ABCA1/LDLR/SOAT1/ABCG8/LRP2	10	2	8	100860916/102179197	100860959/102169934/102177672/102178475/102186579/102186791/102189408/102190361	0.985044865403789
chx04930	Type II diabetes mellitus	9/1770	46/8892	0.582050032434242	0.582050032434242	0.523458749863815	CACNA1D/SOCS2/PIK3R3/MAPK10/IRS1/ABCC8/KCNJ11/PRKCZ/CACNA1G	9	5	4	102182774/102184858/102185675/102185938/102186420	102174706/102178979/102179343/102187163	0.982903463522476
chx00561	Glycerolipid metabolism	14/1770	72/8892	0.586409731119683	0.586409731119683	0.523458749863815	GK/ALDH2/DGKD/LPIN2/DGAT2/GPAT2/GLA/DGKI/MGLL/DGKK/MBOAT1/AGPAT4/MBOAT2/LOC108633198	14	6	8	102170543/102174409/102175409/102175743/102176082/102181375	102170215/102171485/102173798/102175656/102182744/102185364/102188869/108633198	0.97683615819209
chx05204	Chemical carcinogenesis - DNA adducts	14/1770	72/8892	0.586409731119683	0.586409731119683	0.523458749863815	HSD11B1/LOC102173702/LOC102174170/LOC102174708/LOC102181382/GSTK1/LOC102184252/MGST2/GSTM3/LOC102189813/LOC102190481/LOC106503993/LOC108633298/MGST1	14	11	3	102173702/102174170/102174708/102181382/102182665/102185021/102188913/102189813/102190481/106503993/108633298	102168375/102184252/108636034	0.97683615819209
chx03264	Virion - Flavivirus	1/1770	4/8892	0.588530915557895	0.588530915557895	0.523458749863815	CD209	1	0	1		102172254	1.25593220338983
chx04658	Th1 and Th2 cell differentiation	17/1770	88/8892	0.597846230081689	0.597846230081689	0.529691030919765	LOC100860813/IL12A/IL2RA/CD4/PRKCQ/IKBKG/RUNX3/IL12RB2/IFNGR1/MAPK10/MAPK11/RBPJL/JAG2/CD3E/CD3D/CD3G/MAML3	17	12	5	100860813/100861293/102170124/102170884/102171591/102175448/102182774/102184510/102189630/102190711/102191154/102191440	102170059/102176287/102182698/102186030/102191545	0.970493066255778
chx00510	N-Glycan biosynthesis	10/1770	52/8892	0.603962496869169	0.603962496869169	0.53305192031368	MAN2A2/TUSC3/MAN1A1/MGAT5/MGAT4A/ALG14/SRD5A3/MAN1C1/ALG5/B4GALT2	10	3	7	102171012/102177532/102191101	102171951/102172355/102174983/102177857/102180581/102182552/102185475	0.966101694915254
chx04141	Protein processing in endoplasmic reticulum	33/1770	171/8892	0.610344282269833	0.610344282269833	0.536620502257808	HSP70.1/DNAJB2/BCL2/TRAM1/SEC24D/EIF2AK2/TUSC3/DNAJB1/MAN1A1/PARK2/TRAM1L1/LOC102174738/UBQLN4/YOD1/RAD23A/LOC102178315/VIMP/ERO1B/BAG2/MAN1C1/MAPK10/ATF6/SVIP/ATF4/HSPA6/AMFR/HSPA2/HSPH1/UGGT2/ATXN3/UBE2G2/CKAP4/TXNDC5	33	14	19	100860849/100861159/102172345/102172812/102175914/102177614/102178315/102182774/102184318/102185072/102185412/102186621/102186695/102189716	100861254/102169492/102170126/102171521/102171951/102172355/102173539/102174738/102177549/102179048/102179447/102181822/102182552/102184016/102187688/102188605/102188805/102191023/102191195	0.969491525423729
chx00010	Glycolysis / Gluconeogenesis	13/1770	68/8892	0.613224372628473	0.613224372628473	0.53709487036162	ALDH2/PGM2/ENO1/ALDH3A1/PCK2/LOC102181016/PGM1/PGK1/FBP2/PFKM/ALDOA/MINPP1/LOC102189835	13	6	7	102170543/102181016/102183563/102185744/102186091/102187016	102174732/102175881/102179701/102179952/102185725/102187288/102189835	0.960418743768694
chx03410	Base excision repair	6/1770	32/8892	0.635173260462918	0.635173260462918	0.553552115990793	NEIL3/POLB/POLE2/POLD2/TDG/POLE4	6	2	4	102177689/102185977	102173065/102182412/102189100/102191340	0.941949152542373
chx04216	Ferroptosis	9/1770	48/8892	0.636838856378398	0.636838856378398	0.553552115990793	SAT1/TFRC/CP/ACSL5/ACSL4/SLC39A8/ACSL3/LOC102190297/LOC102190935	9	0	9		100860804/102172197/102172487/102177304/102181277/102182487/102185694/102190297/102190935	0.941949152542373
chx00240	Pyrimidine metabolism	10/1770	55/8892	0.678565205217203	0.678565205217203	0.587549667086029	UCKL1/TYMS/NT5C/LOC102175795/RRM2/NT5E/ENTPD1/ENPP1/NT5C1A/UCK2	10	2	8	102168465/102191298	102172111/102172480/102175795/102185371/102189125/102189182/102190787/102191568	0.913405238828968
chx04744	Phototransduction	5/1770	28/8892	0.681072481067153	0.681072481067153	0.587549667086029	GUCY2D/CALM3/PDE6A/CALM1/GNGT1	5	3	2	102169418/102169697/102185007	102182870/102185427	0.897094430992736
chx00562	Inositol phosphate metabolism	13/1770	72/8892	0.698939531254099	0.698939531254099	0.598394627668383	PIP4K2A/PLCB2/PIK3CG/PIP4K2B/LOC102177151/IMPA2/PLCE1/SACM1L/PTEN/MINPP1/PLCB1/MIOX/ITPKB	13	6	7	102169193/102176070/102177151/102178781/102188148/102188934	102169966/102173256/102178972/102181907/102185891/102187288/102190716	0.907062146892655
chx00511	Other glycan degradation	4/1770	23/8892	0.699914725729046	0.699914725729046	0.598394627668383	FUCA2/HEXB/LOC102181993/NEU4	4	0	4		102179566/102181720/102181993/108634534	0.873691967575534
chx00280	Valine, leucine and isoleucine degradation	10/1770	56/8892	0.70146672981952	0.70146672981952	0.598394627668383	ABAT/ALDH2/BCKDHA/LOC102171556/BCAT1/HMGCS1/HMGCLL1/HMGCL/OXCT1/LOC102190925	10	6	4	100861058/102170543/102171539/102180980/102188355/102190925	102171556/102174196/102176561/102178959	0.897094430992736
chx05212	Pancreatic cancer	14/1770	78/8892	0.711444379372803	0.711444379372803	0.604658380909439	TGFBR2/CCND1/IKBKG/E2F1/AKT3/RAD51/PIK3R3/GADD45A/CDK6/BRCA2/MAPK10/GADD45B/E2F2/GADD45G	14	2	12	102171591/102182774	100861300/102169650/102173018/102174051/102177525/102179343/102179904/102180182/102182417/102183684/102186169/102188317	0.901694915254237
chx04211	Longevity regulating pathway	16/1770	89/8892	0.716844145870407	0.716844145870407	0.604837242414218	IGF1/CAT/TSC2/ADCY3/ADCY6/AKT3/PIK3R3/ADCY1/SESN3/CREB3L1/IRS1/ATF4/ADCY7/NRAS/CAMK4/ADCY9	16	7	9	100860855/100860943/102180724/102182055/102184858/102185072/102188104	100860838/102169019/102169557/102174051/102179343/102183893/102185858/102187180/102187484	0.903142258617406
chx04613	Neutrophil extracellular trap formation	38/1770	205/8892	0.716926346054284	0.716926346054284	0.604837242414218	TLR2/TLR4/BAC7.5/MAP28/MAP34-B/LOC102169231/ITGB3/PLCB2/LOC102170003/SELP/TLR7/NCF2/PRKCB/HDAC11/SLC25A5/LOC102173518/LOC102173987/AKT3/SYK/MAP2K2/NCF4/PRKCG/LOC102178813/PIK3R3/ITGAM/PRKCA/LOC102182181/SRC/C5/MAPK11/MPO/CLCN5/PLCB1/LOC102188617/VWF/LOC102191717/LOC102191766/LOC106503503	38	7	31	102172214/102173518/102175285/102180890/102184510/102188148/102191119	100860747/100860955/100861191/100861192/100861275/102169231/102169417/102169966/102170003/102170076/102171227/102171728/102172114/102173075/102173987/102174051/102174120/102175930/102175984/102178813/102179343/102180100/102182181/102182890/102183419/102185772/102187202/102188617/102191717/102191766/106503503	0.931227780074411
chx00830	Retinol metabolism	15/1770	84/8892	0.723080157530948	0.723080157530948	0.607794387282616	LOC102168381/LOC102171556/RETSAT/RDH11/RDH12/LOC102179328/RDH5/BCO1/DHRS3/ALDH1A3/RDH10/LOC102181382/ALDH1A2/LOC102183851/LOC102187233	15	5	10	102168381/102179453/102179583/102181382/102187233	102171556/102171615/102171883/102173010/102179328/102179507/102179885/102180778/102181689/102183851	0.897094430992736
chx04917	Prolactin signaling pathway	14/1770	79/8892	0.729831523404412	0.729831523404412	0.61123039608975	PRLR/CCND1/ELF5/SHC2/AKT3/MAP2K2/SOCS2/PIK3R3/CCND2/MAPK10/SRC/MAPK11/NRAS/ESR1	14	4	10	102175285/102182774/102184510/102189484	100861318/102169650/102169781/102169956/102174051/102178979/102179343/102180657/102182890/102187180	0.890281055567475
chx03267	Virion - Adenovirus	1/1770	6/8892	0.736103923330119	0.736103923330119	0.613413899023226	CD86	1	0	1		102184760	0.83728813559322
chx04217	Necroptosis	31/1770	170/8892	0.737784973962797	0.737784973962797	0.613413899023226	TLR4/BCL2/LOC100861338/ZBP1/SHARPIN/EIF2AK2/SPATA2/SLC25A5/TNFSF10/NLRP3/IFNAR2/LOC102175216/CAMK2B/CHMP4C/LOC102178813/PLA2G4A/DNM1L/LOC102181867/IFNGR1/TLR3/MAPK10/PYGM/CHMP6/CAMK2G/PLA2G4E/PLA2G4D/TRAF5/PYGL/GLUL/LOC102191766/LOC108638455	31	11	20	102169684/102172369/102175216/102176762/102176978/102182774/102183771/102184658/102185715/102187595/108638455	100860955/100861254/100861338/102168464/102171521/102173075/102173335/102173382/102175057/102178813/102178930/102180018/102181867/102182698/102182757/102187867/102188243/102190697/102191069/102191766	0.916091724825523
chx00052	Galactose metabolism	5/1770	31/8892	0.767829057051767	0.767829057051767	0.63608867352189	PGM2/GLA/PGM1/PFKM/B4GALT2	5	3	2	102183563/102186091/102191101	102174732/102175656	0.810278840896665
chx05310	Asthma	4/1770	26/8892	0.790203437639242	0.790203437639242	0.652269403276618	LOC100860813/FCER1A/CD40/FCER1G	4	1	3	100860813	102168313/102183249/102191004	0.772881355932203
chx03250	Viral life cycle - HIV-1	11/1770	68/8892	0.821673080343045	0.821673080343045	0.675814870834875	CXCR4/CD4/MAP1S/LOC102173185/LOC102179935/ELL2/CHMP6/MX1/PSIP1/SERINC5/LOC108636404	11	5	6	102170124/102172344/102183511/102184658/102188942	102169916/102173185/102179935/102188635/102190521/108636404	0.812662013958126
chx00740	Riboflavin metabolism	1/1770	8/8892	0.83076895492138	0.83076895492138	0.678914767801061	ENPP1	1	0	1		102190787	0.627966101694915
chx03050	Proteasome	7/1770	46/8892	0.837384202536492	0.837384202536492	0.678914767801061	PSMF1/PSMD6/PSMC6/PSMD12/PSMD14/PSMA8/PSMA1	7	1	6	102173481	102180165/102180674/102183635/102185511/102187178/102190150	0.764480471628592
chx00071	Fatty acid degradation	8/1770	52/8892	0.839887723331602	0.839887723331602	0.678914767801061	ALDH2/CPT1C/ACSL5/ACSL4/ACSL3/CPT1B/CPT1A/LOC102190925	8	3	5	102170543/102187210/102190925	102173497/102177304/102181277/102185694/102187923	0.772881355932203
chx00590	Arachidonic acid metabolism	15/1770	93/8892	0.853414694568601	0.853414694568601	0.678914767801061	PLA2G2C/ALOX5/PLA2G5/PLB1/ALOX12B/HPGD/LOC102175216/PLA2G4A/PTGES/PLA2G4E/PLA2G4D/LOC102187932/LOC102188418/LOC102190572/LOC102190840	15	4	11	102172933/102175216/102187595/102187932	102168220/102168425/102169713/102171250/102172997/102178930/102181874/102187867/102188418/102190572/102190840	0.810278840896665
chx05330	Allograft rejection	8/1770	53/8892	0.855036233921462	0.855036233921462	0.678914767801061	LOC100860813/IL12A/LOC102168905/LOC102170045/PRF1/LOC102181347/CD40/CD86	8	6	2	100860813/100861293/102168905/102170045/102171130/102181347	102183249/102184760	0.758298688839143
chx00360	Phenylalanine metabolism	3/1770	23/8892	0.864816158644597	0.864816158644597	0.678914767801061	ALDH3A1/LOC102180115/LOC108633215	3	2	1	102180115/108633215	102179701	0.655268975681651
chx00515	Mannose type O-glycan biosynthesis	3/1770	23/8892	0.864816158644597	0.864816158644597	0.678914767801061	ST3GAL3/B4GALT2/POMK	3	3	0	102168794/102191101/102191304		0.655268975681651
chx03430	Mismatch repair	3/1770	23/8892	0.864816158644597	0.864816158644597	0.678914767801061	MSH2/EXO1/POLD2	3	2	1	102172730/102185977	102175698	0.655268975681651
chx04612	Antigen processing and presentation	13/1770	83/8892	0.868453719917549	0.868453719917549	0.678914767801061	LOC100860813/HSP70.1/LOC102168905/LOC102170045/CD4/LOC102178315/LOC102181347/CTSS/HSPA6/CTSL/HSPA2/CTSV/IFI30	13	9	4	100860813/100860849/102168905/102170045/102170124/102178315/102181347/102185412/102186695	102183747/102185465/102190225/106502275	0.786849091280376
chx04940	Type I diabetes mellitus	9/1770	60/8892	0.870331569089589	0.870331569089589	0.678914767801061	LOC100860813/IL12A/LOC102168905/LOC102170045/PRF1/LTA/LOC102181347/CD86/CPE	9	6	3	100860813/100861293/102168905/102170045/102171130/102181347	102180548/102184760/102191726	0.753559322033898
chx04622	RIG-I-like receptor signaling pathway	17/1770	106/8892	0.8715530474424	0.8715530474424	0.678914767801061	CXCL10/IL12A/ISG15/TMEM173/IKBKG/TRAF3/TBKBP1/NLRX1/LOC102180492/TRIM25/LOC102181867/MAPK10/IKBKE/MAPK11/RNF125/IRF7/LOC108634620	17	6	11	100861293/102171591/102172659/102175496/102182774/102184510	100860873/102169982/102171058/102171742/102180492/102181625/102181867/102183809/102187179/106503773/108634620	0.805692356891589
chx00140	Steroid hormone biosynthesis	14/1770	89/8892	0.871568538676756	0.871568538676756	0.678914767801061	HSD11B1/LOC102173865/DHRS11/LOC102177333/HSD17B7/SRD5A3/LOC102181382/LOC102184252/HSD17B11/LOC102187932/LOC102188418/HSD17B8/COMT/LOC108634669	14	8	6	102173865/102176160/102177333/102181382/102187932/102189913/102191825/108634669	102168375/102179058/102180581/102184252/102187040/102188418	0.79024947629023
chx05014	Amyotrophic lateral sclerosis	66/1770	372/8892	0.872428813111763	0.872428813111763	0.678914767801061	NOS2/NDUFS7/CAT/BCL2/DNAH7/LOC102170877/SLC1A2/PARK2/LOC102172952/DNAH1/ANXA11/NUP62CL/LOC102173837/DCTN1/UBQLN4/TUBA8/CASP3/GRIN2C/GRIN2D/TUBA1A/LOC102177846/LOC102178119/TUBB6/LOC102178426/LOC102178700/DNAH10/NEFL/RAB8A/PSMD6/ATP5G3/PSMC6/LOC102181148/LOC102181181/NRG1/PSMD12/ATF6/GPX7/MAPK11/NRG4/ATF4/DNAL1/NOS1/PSMD14/NDUFA13/PSMA8/LOC102187765/KIF5C/LOC102188675/DNAH3/APAF1/GPX2/LOC102189034…	66	31	35	100860782/100860855/102172812/102173262/102173837/102175305/102175914/102176404/102177846/102178119/102179503/102179945/102181148/102181181/102184510/102184950/102185072/102185490/102187118/102187765/102188541/102189034/102189510/102190832/106503062/1485858/1485864/1485865/1485866/1485867/1485868	100860742/100861254/102169141/102170877/102172085/102172952/102173136/102173643/102177031/102177097/102177187/102177410/102178409/102178426/102178700/102180027/102180165/102180353/102180674/102182565/102183635/102184016/102184023/102185189/102185511/102187178/102188675/102188822/102188830/102188950/102190150/108633269/108635087/108636002/108636054	0.891306724986331
chx01240	Biosynthesis of cofactors	27/1770	162/8892	0.874565071641211	0.874565071641211	0.678914767801061	SHMT1/MPI/PDXK/QPRT/TDO2/ALDH2/UGDH/RDH11/ALAD/FECH/RDH12/BCAT1/ALAS2/LOC102175795/MMAB/LOC102179276/BCO1/DHRS3/UROS/PANK3/IDO1/MTHFD2/LOC102186117/TPK1/DHFR/MTHFD1L/KYNU	27	9	18	102168393/102170543/102172266/102172401/102177459/102179276/102179583/102181751/102188829	102168386/102168865/102169244/102169404/102171772/102171883/102173010/102174196/102175385/102175795/102179507/102182632/102184119/102184159/102186117/102188941/102188948/102191655	0.83728813559322
chx04742	Taste transduction	13/1770	84/8892	0.879122583266734	0.879122583266734	0.678914767801061	SCNN1B/ADCY6/PLCB2/CALHM1/HCN4/ENTPD2/GABRA2/GABRA1/PLCB1/TAS1R3/SCNN1A/PDE1A/CHRM3	13	1	12	102188148	100861026/102169557/102169966/102170294/102175485/102183153/102183947/102183962/102189978/102190031/102190998/108633307	0.777481840193705
chx00920	Sulfur metabolism	1/1770	10/8892	0.891487818631998	0.891487818631998	0.678914767801061	PAPSS2	1	0	1		102187555	0.502372881355932
chx04630	JAK-STAT signaling pathway	35/1770	209/8892	0.89539316358697	0.89539316358697	0.678914767801061	LEP/BCL2/IL12A/PRLR/CCND1/IL2RA/MYC/DOCK11/LOC102171556/IL11RA/PDGFRA/AKT3/IFNAR2/CNTF/IL12RB2/SOCS2/PIK3R3/LOC102180492/CCND2/STAM/LEPR/LOC102181867/IFNGR1/IL27/OSMR/CSF3/IL6ST/IL31RA/IL10RA/IL27RA/IL20RB/IL5RA/CCND3/IL9R/CTF1	35	9	26	100860794/100861293/102171312/102173566/102175228/102185602/102190466/102191479/108633911	100861254/100861318/102169650/102170059/102171262/102171556/102174007/102174051/102175057/102176287/102178979/102179343/102180492/102180657/102180945/102180987/102181867/102182698/102183199/102184003/102188086/102188354/102188959/102189572/102189714/102190470	0.841294298921418
chx05016	Huntington disease	53/1770	307/8892	0.896370032870477	0.896370032870477	0.678914767801061	NDUFS7/DNAH7/PLCB2/LOC102170877/SLC1A2/LOC102172952/SLC25A5/DNAH1/LOC102173837/DCTN1/TUBA8/CASP3/TUBA1A/LOC102177846/LOC102178119/TUBB6/LOC102178426/LOC102178700/LOC102178813/DNAH10/PSMD6/ATP5G3/PSMC6/LOC102181148/LOC102181181/MAPK10/PSMD12/CREB3L1/GPX7/DNAL1/PSMD14/MAP3K10/KCNJ10/NDUFA13/PSMA8/LOC102187765/PLCB1/KIF5C/LOC102188675/DNAH3/APAF1/GPX2/PSMA1/TUBB2A/LOC108635087/TUBA1C/GRIN2B/COX1/ND4…	53	21	32	100860782/102173837/102175305/102176404/102177846/102178119/102179503/102181148/102181181/102182774/102186147/102187118/102187765/102188148/102188541/1485858/1485864/1485865/1485866/1485867/1485868	102169141/102169966/102170877/102172085/102172952/102173075/102173136/102177031/102177410/102178409/102178426/102178700/102178813/102180165/102180353/102180674/102183635/102183893/102184023/102185189/102185511/102186816/102187178/102188675/102188822/102188830/102188950/102190150/108633269/108635087/108636002/108636054	0.86728868768288
chx04714	Thermogenesis	40/1770	237/8892	0.899102288485595	0.899102288485595	0.678914767801061	NDUFS7/TSC2/ADCY3/ADCY6/LOC102170266/KLB/LOC102170877/CPT1C/MGLL/ACSL5/DPF1/ZNF516/LOC102179926/ATP5G3/ADCY1/LOC102181181/ACSL4/NDUFAF2/CREB3L1/MAPK11/ACSL3/ADCY7/NDUFA13/NRAS/CPT1B/CPT1A/ADCY9/LOC102188675/ATP5I/PLIN1/ADRB3/LOC108633189/RPS6KA6/LOC108635087/COX1/ND4L/ND1,CYTB,ND4,ND6/ND1,CYTB,ND4,ND6/ND1,CYTB,ND4,ND6/ND1,CYTB,ND4,ND6	40	19	21	100860782/100860943/102170266/102176082/102180724/102181181/102181722/102184510/102187118/102187210/102188104/102189939/102190552/1485858/1485864/1485865/1485866/1485867/1485868	102169019/102169557/102170862/102170877/102173497/102177304/102178103/102178872/102179926/102180353/102181277/102183893/102185694/102185858/102187180/102187923/102188675/106503668/108633189/108634353/108635087	0.847886719588071
chx04975	Fat digestion and absorption	8/1770	57/8892	0.904447608966222	0.904447608966222	0.678914767801061	LOC100860959/PLA2G2C/PLA2G5/SLC27A1/DGAT2/SCARB1/ABCA1/ABCG8	8	3	5	102173729/102174409/102179197	100860959/102168220/102169713/102178475/102189408	0.705084745762712
chx00630	Glyoxylate and dicarboxylate metabolism	4/1770	32/8892	0.905188976815057	0.905188976815057	0.678914767801061	CAT/SHMT1/HYI/GLUL	4	2	2	100860855/102180992	102168386/102191069	0.627966101694915
chx00190	Oxidative phosphorylation	22/1770	139/8892	0.909715719164762	0.909715719164762	0.678914767801061	NDUFS7/ATP6V1E2/LOC102170266/ATP6V0E2/LOC102170877/ATP6V0A4/ATP6V0D2/ATP5G3/ATP4A/LOC102181181/ATP6V1A/ATP6V0A1/NDUFA13/LOC102188675/ATP5I/LOC108635087/COX1/ND4L/ND1,CYTB,ND4,ND6/ND1,CYTB,ND4,ND6/ND1,CYTB,ND4,ND6/ND1,CYTB,ND4,ND6	22	13	9	100860782/102169483/102170266/102170666/102181181/102187118/102189939/1485858/1485864/1485865/1485866/1485867/1485868	102170877/102171404/102172556/102180353/102180792/102186053/102186995/102188675/108635087	0.795122546030972
chx00563	Glycosylphosphatidylinositol (GPI)-anchor biosynthesis	3/1770	26/8892	0.914500452245505	0.914500452245505	0.678914767801061	GPLD1/PIGW/PIGA	3	1	2	102169718	102175888/102187116	0.579661016949153
chx00860	Porphyrin metabolism	6/1770	46/8892	0.91844973274598	0.91844973274598	0.678914767801061	ALAD/FECH/CP/ALAS2/MMAB/UROS	6	4	2	102172266/102172401/102177459/102181751	102172487/102175385	0.655268975681651
chx00970	Aminoacyl-tRNA biosynthesis	6/1770	47/8892	0.927947305052773	0.927947305052773	0.678914767801061	FARS2/AARS/LARS2/MARS2/TARSL2/KEF96_t12	6	5	1	102169537/102170720/102182177/102183828/64986303	102182835	0.641327082582041
chx00053	Ascorbate and aldarate metabolism	4/1770	34/8892	0.92861668241132	0.92861668241132	0.678914767801061	ALDH2/UGDH/LOC102186117/MIOX	4	2	2	102170543/102188934	102171772/102186117	0.591026919242273
chx00730	Thiamine metabolism	2/1770	20/8892	0.929738403948805	0.929738403948805	0.678914767801061	THTPA/TPK1	2	2	0	100860962/102188829		0.502372881355932
chx03460	Fanconi anemia pathway	7/1770	54/8892	0.933452133152608	0.933452133152608	0.678914767801061	BRIP1/RAD51/UBE2T/FANCD2/BRCA2/FAAP24/FANCE	7	2	5	102181493/102187818	102171813/102177525/102181544/102182417/102186622	0.651224105461394
chx00790	Folate biosynthesis	5/1770	42/8892	0.94072318680759	0.94072318680759	0.678914767801061	TPH2/MOCOS/LOC102187932/LOC102188418/DHFR	5	1	4	102187932	102174722/102184109/102188418/102188941	0.598062953995157
chx03450	Non-homologous end-joining	1/1770	13/8892	0.944296187973444	0.944296187973444	0.678914767801061	RAD50	1	1	0	102187760		0.386440677966102
chx03030	DNA replication	4/1770	36/8892	0.946686322176366	0.946686322176366	0.678914767801061	MCM6/POLE2/POLD2/POLE4	4	1	3	102185977	102173134/102182412/102191340	0.55819209039548
chx05034	Alcoholism	32/1770	203/8892	0.946692085614385	0.946692085614385	0.678914767801061	PDYN/DRD1/CALM3/SHC2/GNG4/HDAC11/LOC102173518/GNG12/GRIN2C/GRIN2D/SLC29A2/LOC102180115/NTRK2/LOC102182181/GNG7/CREB3L1/CALM1/ATF4/GNGT1/GNAI1/GNAO1/NRAS/CAMK4/GNG2/GNB4/GRIN3A/LOC102191766/LOC106503503/LOC108633189/LOC108633215/GNAI3/GRIN2B	32	11	21	102168830/102169697/102172214/102173518/102178249/102180115/102183232/102185007/102185072/102186145/108633215	100860866/102169956/102170665/102175543/102177097/102177187/102180223/102182181/102183893/102185427/102185804/102187180/102187484/102189312/102191178/102191614/102191766/106503503/108633189/108635583/108636054	0.791917842531519
chx05321	Inflammatory bowel disease	8/1770	63/8892	0.95147525510061	0.95147525510061	0.678914767801061	TLR2/LOC100860813/RORC/TLR4/IL12A/IL12RB2/IFNGR1/NOD2	8	4	4	100860813/100860876/100861293/102186424	100860747/100860955/102176287/102182698	0.637933817594835
chx00410	beta-Alanine metabolism	4/1770	37/8892	0.954053987464177	0.954053987464177	0.678914767801061	ABAT/ALDH2/GADL1/ALDH3A1	4	2	2	100861058/102170543	102176564/102179701	0.543105817682089
chx04623	Cytosolic DNA-sensing pathway	8/1770	64/8892	0.95689694714054	0.95689694714054	0.678914767801061	CXCL10/LOC100861338/ZBP1/TMEM173/IKBKG/LOC102181867/IKBKE/IRF7	8	1	7	102171591	100860873/100861338/102168464/102171058/102181867/102183809/106503773	0.627966101694915
chx04120	Ubiquitin mediated proteolysis	22/1770	149/8892	0.958390354908923	0.958390354908923	0.678914767801061	UBE2K/RHOBTB1/UBA52/ANAPC11/LOC102170170/CDC27/CDC34/AIRE/CDC20/CUL7/PARK2/LOC102174738/MID1/ANAPC2/UBE2L6/KEAP1/VHL/CBLB/TRIM32/UBB/UBE2G2/MGRN1	22	13	9	100861107/102168620/102169049/102170779/102170826/102172307/102172812/102181216/102182688/102187488/102187800/102189716/102190287	100860797/102170170/102170548/102171483/102174738/102174822/102181617/102182921/102186998	0.741758616767148
chx05320	Autoimmune thyroid disease	8/1770	65/8892	0.961769440683942	0.961769440683942	0.678914767801061	LOC100860813/LOC102168905/LOC102170045/PRF1/LOC102181347/TPO/CD40/CD86	8	5	3	100860813/102168905/102170045/102171130/102181347	102182976/102183249/102184760	0.618305084745763
chx00640	Propanoate metabolism	3/1770	31/8892	0.961793451879024	0.961793451879024	0.678914767801061	ABAT/BCKDHA/LOC102189835	3	2	1	100861058/102171539	102189835	0.486167304537999
chx03018	RNA degradation	10/1770	78/8892	0.962990233921389	0.962990233921389	0.678914767801061	BTG1/PABPC5/PABPC4L/NUDT16/ENO1/DCP1B/PFKM/DIS3L/LSM3/CNOT6L	10	5	5	102175719/102176865/102186091/102189039/102190828	100861579/102168992/102170808/102175881/102191783	0.64406779661017
chx04140	Autophagy - animal	21/1770	145/8892	0.964400951917284	0.964400951917284	0.678914767801061	TSC2/BCL2/HIF1A/VMP1/PRKCQ/RAB7B/AKT3/ATG9A/TP53INP2/MAP2K2/BNIP3/PIK3R3/RAB8A/MAPK10/IRS1/DAPK1/CTSL/ATG9B/PTEN/NRAS/CTSV	21	8	13	100860943/102170884/102174886/102175285/102178036/102182774/102184858/102185629	100861254/100861391/102168385/102173110/102174051/102174948/102179343/102180027/102185182/102185465/102185891/102187180/102190225	0.727574517825833
chx00310	Lysine degradation	8/1770	67/8892	0.970053027188349	0.970053027188349	0.678914767801061	ALDH2/COLGALT2/PLOD2/LOC102177756,SETMAR/AASS/EZH1/SMYD2/EZH2	8	3	5	102170543/102189343/102189783	102173322/102176366/102177756/102185894/102190101	0.599848216544397
chx00620	Pyruvate metabolism	5/1770	48/8892	0.97455540048423	0.97455540048423	0.678914767801061	ACYP1/ALDH2/LDHD/PCK2/LOC102189835	5	2	3	102170543/102172747	102170323/102179952/102189835	0.523305084745763
chx04950	Maturity onset diabetes of the young	2/1770	26/8892	0.976886234675502	0.976886234675502	0.678914767801061	HNF4G/FOXA3	2	1	1	102190812	102175222	0.386440677966102
chx04130	SNARE interactions in vesicular transport	3/1770	34/8892	0.976910653657663	0.976910653657663	0.678914767801061	VAMP1/STX11/STX18	3	2	1	102177143/102191127	102182978	0.443270189431705
chx00040	Pentose and glucuronate interconversions	3/1770	37/8892	0.986220288461813	0.986220288461813	0.678914767801061	UGDH/XYLB/LOC102191238	3	1	2	102175995	102171772/102191238	0.407329363261567
chx03420	Nucleotide excision repair	4/1770	45/8892	0.98679643070925	0.98679643070925	0.678914767801061	RAD23A/POLE2/POLD2/POLE4	4	2	2	102177614/102185977	102182412/102191340	0.446553672316384
chx04932	Non-alcoholic fatty liver disease	21/1770	157/8892	0.987989469509577	0.987989469509577	0.678914767801061	NDUFS7/LEP/NR1H3/LOC102170877/AKT3/CASP3/PIK3R3/MLXIP/MLXIPL/LEPR/LOC102181181/MAPK10/MAPK11/IRS1/ATF4/NDUFA13/LOC102188675/LOC108634606/LOC108635087/COX1/ND1,CYTB,ND4,ND6	21	13	8	100860782/100860794/100860906/102179406/102181181/102182774/102184510/102184858/102185072/102187118/108634606/1485858/1485868	102170877/102174051/102177031/102179343/102179624/102180987/102188675/108635087	0.671963726654432
chx00020	Citrate cycle (TCA cycle)	2/1770	30/8892	0.989247778995967	0.989247778995967	0.678914767801061	PCK2/IDH1	2	0	2		102179952/102190002	0.334915254237288
chx05332	Graft-versus-host disease	6/1770	62/8892	0.990711210762426	0.990711210762426	0.678914767801061	LOC100860813/LOC102168905/LOC102170045/PRF1/LOC102181347/CD86	6	5	1	100860813/102168905/102170045/102171130/102181347	102184760	0.486167304537999
chx01200	Carbon metabolism	14/1770	116/8892	0.990948848348616	0.990948848348616	0.678914767801061	CAT/SHMT1/GPT2/TKTL1/ENO1/PHGDH/LOC102181016/LOC102184409/PGK1/FBP2/PFKM/ALDOA/SDSL/IDH1	14	8	6	100860855/102173681/102175849/102178128/102181016/102185744/102186091/102187016	102168386/102175881/102184409/102185725/102187342/102190002	0.606312098188194
chx04136	Autophagy - other	2/1770	34/8892	0.995069548777917	0.995069548777917	0.678914767801061	ATG9A/ATG9B	2	2	0	102174886/102185629		0.295513459621137
chx03022	Basal transcription factors	3/1770	44/8892	0.996029324867473	0.996029324867473	0.678914767801061	TAF3/TAF7L/TAF9	3	2	1	102172553/102176675	106501725	0.342526964560863
chx05322	Systemic lupus erythematosus	18/1770	150/8892	0.996418397834627	0.996418397834627	0.678914767801061	LOC100860813/LOC102173518/LOC102173987/ACTN1/LOC102182181/CD40/C5/LOC102183974/CD86/C1QB/C1QC/C1QA/LOC102188569/C1R/C1S/LOC102191766/LOC106503503/GRIN2B	18	3	15	100860813/102173518/102183974	102173987/102176966/102182181/102183249/102183419/102184760/102186813/102187279/102187545/102188569/102188835/102189289/102191766/106503503/108636054	0.602847457627119
chx03015	mRNA surveillance pathway	9/1770	97/8892	0.998652139118294	0.998652139118294	0.678914767801061	PABPC5/LOC102169858/PPP2R1B/PABPC4L/PPP2R2B/UPF2/PAPOLB/MSI1/GSPT2	9	2	7	102173398/102177584	102168992/102169858/102170070/102170808/102170971/102178650/102185074	0.466119168268391
chx03020	RNA polymerase	1/1770	32/8892	0.999188583409218	0.999188583409218	0.678914767801061	CD3EAP	1	1	0	102171185		0.156991525423729
chx03013	Nucleocytoplasmic transport	11/1770	115/8892	0.999193028131388	0.999193028131388	0.678914767801061	EEF1A1/LOC102169858/UPF2/NUP62CL/AAAS/TMEM33/XPOT/KPNA2/RANBP17/THOC6/NUP93	11	2	9	102173398/102189510	100860780/102169858/102173643/102176855/102180742/102181841/102181895/102186520/102188727	0.480530582166544
chx03010	Ribosome	22/1770	202/8892	0.999816306225517	0.999816306225517	0.678914767801061	MRPL14/LOC102168617/UBA52/LOC102168677/LOC102169182/LOC102171808/MRPS15/RPS28/RPL22L1/MRPS18A/LOC102181054/LOC102181343/LOC102183178/RPL3/LOC102186914/LOC102188153/LOC102190429/RPL3L/RPL38/LOC108636730/MRPS2/LOC108638514	22	13	9	100861004/102168617/102168620/102169182/102176011/102176316/102178024/102186914/102188153/102191754/106503296/108636730/108637181	102168677/102171808/102176407/102181054/102181343/102183178/102184509/102190429/108638514	0.547138781674778
chx03040	Spliceosome	9/1770	136/8892	0.999996931567197	0.999996931567197	0.678914767801061	HSP70.1/SART1/LOC102178315/LOC102179628/CDC40/HSPA6/HSPA2/LOC102189034/LSM3	9	8	1	100860849/102175470/102178315/102179628/102185412/102186695/102189034/102190828	102183242	0.332452642073779
chx03008	Ribosome biogenesis in eukaryotes	3/1770	83/8892	0.999997852940003	0.999997852940003	0.678914767801061	RPP25L/SPATA5/WDR75	3	1	2	102171424	102180415/102182735	0.181580559526241
